# Supplementary material for: Multidimensional evaluation of the TRMM 3B43V7 satellite-based precipitation product in mainland China from 1998–2016
Source: PeerJ. 2020 Feb 20;8:e8615. doi: 10.7717/peerj.8615 (PMC7036276; doi:10.7717/peerj.8615)
Supplement: Supplemental Information 2 [file peerj-08-8615-s002.zip › TRMM_3B43 data/TRMM 3B43 data-Year-Month/2000-02.txt]

ncols         249
nrows         175
xllcorner     73.250
yllcorner     6.500
cellsize      0.25000
        0.0000        0.0000        0.0000        0.0000        0.0000        0.0000        0.0000        0.0000        0.0000        0.0000        0.0000        0.0000        0.0000        0.0000        0.0000        0.0000        0.0000        0.0000        0.0000        0.0000        0.0000        0.0000        0.0000        0.0000        0.0000        0.0000        0.0000        0.0000        0.0000        0.0000        0.0000        0.0000        0.0000        0.0000        0.0000        0.0000        0.0000        0.0000        0.0000        0.0000        0.0000        0.0000        0.0000        0.0000        0.0000        0.0000        0.0000        0.0000        0.0000        0.0000        0.0000        0.0000        0.0000        0.0000        0.0000        0.0000        0.0000        0.0000        0.0000        0.0000        0.0000        0.0000        0.0000        0.0000        0.0000        0.0000        0.0000        0.0000        0.0000        0.0000        0.0000        0.0000        0.0000        0.0000        0.0000        0.0000        0.0000        0.0000        0.0000        0.0000        0.0000        0.0000        0.0000        0.0000        0.0000        0.0000        0.0000        0.0000        0.0000        0.0000        0.0000        0.0000        0.0000        0.0000        0.0000        0.0000        0.0000        0.0000        0.0000        0.0000        0.0000        0.0000        0.0000        0.0000        0.0000        0.0000        0.0000        0.0000        0.0000        0.0000        0.0000        0.0000        0.0000        0.0000        0.0000        0.0000        0.0000        0.0000        0.0000        0.0000        0.0000        0.0000        0.0000        0.0000        0.0000        0.0000        0.0000        0.0000        0.0000        0.0000        0.0000        0.0000        0.0000        0.0000        0.0000        0.0000        0.0000        0.0000        0.0000        0.0000        0.0000        0.0000        0.0000        0.0000        0.0000        0.0000        0.0000        0.0000        0.0000        0.0000        0.0000        0.0000        0.0000        0.0000        0.0000        0.0000        0.0000        0.0000        0.0000        0.0000        0.0000        0.0000        0.0000        0.0000        0.0000        0.0000        0.0000        0.0000        0.0000        0.0000        0.0000        0.0000        0.0000        0.6717        0.5865        1.3327        0.0000        0.0000        0.0000        3.9037        4.6453        4.7806        4.3183        4.2011        4.2888        4.2413        3.5761        2.9823        3.0505        2.6163        2.7202        2.4468        2.1534        2.0797        2.2570        2.1849        2.1553        1.9290        1.6409        2.1967        2.0984        1.5103        1.2414        0.8329        0.6032        0.5201        0.4311        0.3224        0.4267        0.3441        0.3771        0.0940        0.0664        0.0664        0.0664        0.0545        0.0336        0.3008        0.6606        0.0000        0.0000        0.0000        0.0000        0.0000        0.0000        0.0000        0.0000        0.0000        0.0000        0.0000        0.0000        0.0000        0.0000        0.0000        0.0000        0.0000        0.0000        0.0000        0.0000        0.0000        0.0000        0.0000        0.0000        0.0000        0.0000        0.0000        0.0000        0.0000        0.0000
        0.0000        0.0000        0.0000        0.0000        0.0000        0.0000        0.0000        0.0000        0.0000        0.0000        0.0000        0.0000        0.0000        0.0000        0.0000        0.0000        0.0000        0.0000        0.0000        0.0000        0.0000        0.0000        0.0000        0.0000        0.0000        0.0000        0.0000        0.0000        0.0000        0.0000        0.0000        0.0000        0.0000        0.0000        0.0000        0.0000        0.0000        0.0000        0.0000        0.0000        0.0000        0.0000        0.0000        0.0000        0.0000        0.0000        0.0000        0.0000        0.0000        0.0000        0.0000        0.0000        0.0000        0.0000        0.0000        0.0000        0.0000        0.0000        0.0000        0.0000        0.0000        0.0000        0.0000        0.0000        0.0000        0.0000        0.0000        0.0000        0.0000        0.0000        0.0000        0.0000        0.0000        0.0000        0.0000        0.0000        0.0000        0.0000        0.0000        0.0000        0.0000        0.0000        0.0000        0.0000        0.0000        0.0000        0.0000        0.0000        0.0000        0.0000        0.0000        0.0000        0.0000        0.0000        0.0000        0.0000        0.0000        0.0000        0.0000        0.0000        0.0000        0.0000        0.0000        0.0000        0.0000        0.0000        0.0000        0.0000        0.0000        0.0000        0.0000        0.0000        0.0000        0.0000        0.0000        0.0000        0.0000        0.0000        0.0000        0.0000        0.0000        0.0000        0.0000        0.0000        0.0000        0.0000        0.0000        0.0000        0.0000        0.0000        0.0000        0.0000        0.0000        0.0000        0.0000        0.0000        0.0000        0.0000        0.0000        0.0000        0.0000        0.0000        0.0000        0.0000        0.0000        0.0000        0.0000        0.0000        0.0000        0.0000        0.0000        0.0000        0.0000        0.0000        0.0000        0.0000        0.0000        0.0000        0.0000        0.0000        0.0000        0.0000        0.0000        0.0000        0.0000        0.0000        0.0000        0.0000        0.0000        0.0000        0.0000        0.0000        0.7648        0.7350        1.0480        1.2942        1.6516        1.9452        2.1831        3.5943        4.4465        4.6446        4.5252        4.2402        4.6783        4.3493        3.5338        3.2238        2.9116        2.5000        2.3602        2.0638        2.0828        2.0722        2.0639        1.9535        1.9525        1.8140        1.6721        2.1722        2.2681        1.9707        1.5535        1.2169        0.8188        0.7119        0.6640        0.2403        0.3070        0.3441        0.2106        0.1259        0.1847        0.1440        0.1118        0.1669        0.1284        0.1033        0.7400        0.2405        0.2952        0.4419        0.8124        0.3955        0.4694        0.3854        0.0000        0.0000        0.0000        0.0000        0.0000        0.0000        0.0000        0.0000        0.0000        0.0000        0.0000        0.0000        0.0000        0.0000        0.0000        0.0000        0.0000        0.0000        0.0000        0.0000        0.0000        0.0000        0.0000
        0.0000        0.0000        0.0000        0.0000        0.0000        0.0000        0.0000        0.0000        0.0000        0.0000        0.0000        0.0000        0.0000        0.0000        0.0000        0.0000        0.0000        0.0000        0.0000        0.0000        0.0000        0.0000        0.0000        0.0000        0.0000        0.0000        0.0000        0.0000        0.0000        0.0000        0.0000        0.0000        0.0000        0.0000        0.0000        0.0000        0.0000        0.0000        0.0000        0.0000        0.0000        0.0000        0.0000        0.0000        0.0000        0.0000        0.0000        0.0000        0.0000        0.0000        0.0000        0.0000        0.0000        0.0000        0.0000        8.7972        0.0000        6.6334        5.0658        0.0000        0.0000        0.0000        0.0000        0.0000        0.0000        0.0000        0.0000        0.0000        0.0000        0.0000        0.0000        0.0000        0.0000        0.0000        0.0000        0.0000        0.0000        0.0000        0.0000        0.0000        0.0000        0.0000        0.0000        0.0000        0.0000        0.0000        0.0000        0.0000        0.0000        0.0000        0.0000        0.0000        0.0000        0.0000        0.0000        0.0000        0.0000        0.0000        0.0000        0.0000        0.0000        0.0000        0.0000        0.0000        0.0000        0.0000        0.0000        0.0000        0.0000        0.0000        0.0000        0.0000        0.0000        0.0000        0.0000        0.0000        0.0000        0.0000        0.0000        0.0000        0.0000        0.0000        0.0000        0.0000        0.0000        0.0000        0.0000        0.0000        0.0000        0.0000        0.0000        0.0000        0.0000        0.0000        0.0000        0.0000        0.0000        0.0000        0.0000        0.0000        0.0000        0.0000        0.0000        0.0000        0.0000        0.0000        0.0000        0.0000        0.0000        0.0000        0.0000        0.0000        0.0000        0.0000        0.0000        0.0000        0.0000        0.0000        0.0000        0.0000        0.0000        0.0000        0.0000        0.0000        0.0000        0.0000        0.0000        0.0000        0.0000        0.0000        0.0000        0.9179        1.1921        1.0577        0.7422        1.2863        1.7006        1.9237        2.0620        3.2780        4.4927        4.4003        4.4227        4.3265        4.4296        4.4419        4.0864        3.4469        3.0435        2.6072        2.2644        2.3264        2.9926        2.1379        2.2812        2.1402        1.9353        1.8469        1.9429        2.3732        2.4290        2.1980        1.8800        1.2268        0.9890        0.8430        0.7001        0.1705        0.7948        0.7895        0.3723        0.2733        0.1932        0.2222        0.1932        0.1065        0.1033        0.0545        0.0759        0.2140        0.4622        0.3176        0.5856        0.4793        0.5814        0.3115        1.8805        0.0000        0.0000        0.0000        0.0000        0.0000        0.0000        0.0000        0.0000        0.0000        0.0000        0.0000        0.0000        0.0000        0.0000        0.0000        0.0000        0.0000        0.0000        0.0000        0.0000        0.0000        0.0000
        0.0000        0.0000        0.0000        0.0000        0.0000        0.0000        0.0000        0.0000        0.0000        0.0000        0.0000        0.0000        0.0000        0.0000        0.0000        0.0000        0.0000        0.0000        0.0000        0.0000        0.0000        0.0000        0.0000        0.0000        0.0000        0.0000        0.0000        0.0000        0.0000        0.0000        0.0000        0.0000        0.0000        0.0000        0.0000        0.0000        0.0000        0.0000        0.0000        0.0000        0.0000        0.0000        0.0000        0.0000        0.0000        0.0000        0.0000        0.0000        0.0000        0.0000        0.0000        0.0000        0.0000       10.0760        9.1715        8.4233        7.7996        6.6221        4.8827        2.4115        0.0000        0.0000        0.0000        0.0000        0.0000        0.0000        0.0000        0.0000        0.0000        0.0000        0.0000        0.0000        0.0000        0.0000        0.0000        0.0000        0.0000        0.0000        0.0000        0.0000        0.0000        0.0000        0.0000        0.0000        0.0000        0.0000        0.0000        0.0000        0.0000        0.0000        0.0000        0.0000        0.0000        0.0000        0.0000        0.0000        0.0000        0.0000        0.0000        0.0000        0.0000        0.0000        0.0000        0.0000        0.0000        0.0000        0.0000        0.0000        0.0000        0.0000        0.0000        0.0000        0.0000        0.0000        0.0000        0.0000        0.0000        0.0000        0.0000        0.0000        0.0000        0.0000        0.0000        0.0000        0.0000        0.0000        0.0000        0.0000        0.0000        0.0000        0.0000        0.0000        0.0000        0.0000        0.0000        0.0000        0.0000        0.0000        0.0000        0.0000        0.0000        0.0000        0.0000        0.0000        0.0000        0.0000        0.0000        0.0000        0.0000        0.0000        0.0000        0.0000        0.0000        0.0000        0.0000        0.0000        0.0000        0.0000        0.0000        0.0000        0.0000        0.0000        0.0000        0.0000        0.0000        0.0000        0.0000        0.0000        0.0000        0.0000        0.3203        0.9221        1.0974        1.3576        0.9520        1.5526        1.6872        1.9021        1.8935        2.9167        3.8199        4.6852        4.9209        4.0513        4.2497        4.3677        4.2686        3.7928        3.6918        2.8021        2.2887        2.5494        1.8380        1.6987        1.9126        2.0399        1.8268        1.7702        1.7573        2.1154        2.2804        2.1013        1.9064        1.5072        1.1368        1.0234        0.7725        0.1044        0.5984        0.4804        0.5177        0.2501        0.1440        0.2222        0.2522        0.2545        0.1733        0.1033        0.0893        0.1739        0.0914        0.0821        0.2139        0.1024        0.1451        0.1023        1.8930        3.2363        0.7745        0.0000        0.0000        0.0000        0.0000        0.0000        0.0000        0.0000        0.0000        0.0000        0.0000        0.0000        0.0000        0.0000        0.0000        0.0000        0.0000        0.0000        0.0000        0.0000        0.0000
        0.0000        0.0000        0.0000        0.0000        0.0000        0.0000        0.0000        0.0000        0.0000        0.0000        0.0000        0.0000        0.0000        0.0000        0.0000        0.0000        0.0000        0.0000        0.0000        0.0000        0.0000        0.0000        0.0000        0.0000        0.0000        0.0000        0.0000        0.0000        0.0000        0.0000        0.0000        0.0000        0.0000        0.0000        0.0000        0.0000        0.0000        0.0000        0.0000        0.0000        0.0000        0.0000        0.0000        0.0000        0.0000        0.0000        0.0000        0.0000        0.0000        0.0000        0.0000        0.0000        0.0000        8.4375        7.7219        8.0360        7.4017        6.0675        4.4291        1.8162        0.0000        0.0000        0.0000        0.0000        0.0000        0.0000        0.0000        0.0000        0.0000        0.0000        0.0000        0.0000        0.0000        0.0000        0.0000        0.0000        0.0000        0.0000        0.0000        0.0000        0.0000        0.0000        0.0000        0.0000        0.0000        0.0000        0.0000        0.0000        0.0000        0.0000        0.0000        0.0000        0.0000        0.0000        0.0000        0.0000        0.0000        0.0000        0.0000        0.0000        0.0000        0.0000        0.0000        0.0000        0.0000        0.0000        0.0000        0.0000        0.0000        0.0000        0.0000        0.0000        0.0000        0.0000        0.0000        0.0000        0.0000        0.0000        0.0000        0.0000        0.0000        0.0000        0.0000        0.0000        0.0000        0.0000        0.0000        0.0000        0.0000        0.0000        0.0000        0.0000        0.0000        0.0000        0.0000        0.0000        0.0000        0.0000        0.0000        0.0000        0.0000        0.0000        0.0000        0.0000        0.0000        0.0000        0.0000        0.0000        0.0000        0.0000        0.0000        0.0000        0.0000        0.0000        0.0000        0.0000        0.0000        0.0000        0.0000        0.0000        0.0000        0.0000        0.0000        0.0000        0.0000        0.0000        0.0000        0.0000        0.0000        0.0000        0.8231        0.6243        0.5548        0.9525        1.0089        1.2932        1.3212        1.5397        1.5916        1.8523        2.2545        2.4959        2.6261        3.3294        3.6059        3.5892        3.3749        3.0653        3.0187        2.5243        1.9372        1.4976        1.0375        1.1646        1.1389        1.4111        1.3496        1.3985        1.4390        1.7136        1.7135        1.7866        1.5569        1.5814        1.3379        0.9409        0.6599        0.2372        0.1630        0.1256        0.5329        0.7308        0.0660        0.2447        0.3006        0.3733        0.6371        0.3514        0.2549        0.4962        0.4962        0.5476        0.5359        0.3129        0.2219        0.1888        0.5948        3.8722        3.1049        0.6197        0.3203        0.0000        0.0000        0.0000        0.0000        0.0000        0.0000        0.0000        0.0000        0.0000        0.0000        0.0000        0.0000        0.0000        0.0000        0.0000        0.0000        0.0000        0.0000
        0.0000        0.0000        0.0000        0.0000        0.0000        0.0000        0.0000        0.0000        0.0000        0.0000        0.0000        0.0000        0.0000        0.0000        0.0000        0.0000        0.0000        0.0000        0.0000        0.0000        0.0000        0.0000        0.0000        0.0000        0.0000        0.0000        0.0000        0.0000        0.0000        0.0000        0.0000        0.0000        0.0000        0.0000        0.0000        0.0000        0.0000        0.0000        0.0000        0.0000        0.0000        0.0000        0.0000        0.0000        0.0000        0.0000        0.0000        0.0000        0.0000        0.0000       10.8245        9.6157        8.7674        8.4902        8.5890        8.3684        7.0406        5.8053        4.4147        2.2687        1.2313        0.7698        0.0000        0.0000        0.0000        0.0000        0.0000        0.0000        0.0000        0.0000        0.0000        0.0000        0.0000        0.0000        0.0000        0.0000        0.0000        0.0000        0.0000        0.0000        0.0000        0.0000        0.0000        0.0000        0.0000        0.0000        0.0000        0.0000        0.0000        0.0000        0.0000        0.0000        0.0000        0.0000        0.0000        0.0000        0.0000        0.0000        0.0000        0.0000        0.0000        0.0000        0.0000        0.0000        0.0000        0.0000        0.0000        0.0000        0.0000        0.0000        0.0000        0.0000        0.0000        0.0000        0.0000        0.0000        0.0000        0.0000        0.0000        0.0000        0.0000        0.0000        0.0000        0.0000        0.0000        0.0000        0.0000        0.0000        0.0000        0.0000        0.0000        0.0000        0.0000        0.0000        0.0000        0.0000        0.0000        0.0000        0.0000        0.0000        0.0000        0.0000        0.0000        0.0000        0.0000        0.0000        0.0000        0.0000        0.0000        0.0000        0.0000        0.0000        0.0000        0.0000        0.0000        0.0000        0.0000        0.0000        0.0000        0.0000        0.0000        0.0000        0.0000        0.0000        0.0000        0.0000        0.0000        0.0000        0.0000        1.1108        0.7186        0.1576        0.1123        0.2594        0.5978        0.8676        0.7393        0.9492        1.2153        1.5686        1.9433        2.1235        2.3427        2.7788        2.9587        2.8691        2.8364        2.6547        2.9065        2.6973        2.4519        1.4052        0.9024        0.6485        0.8480        0.9636        1.0739        1.1204        1.2086        1.6040        1.6962        1.8108        1.8055        1.5013        1.2920        0.9700        0.7943        0.2857        0.3914        0.3405        0.3313        0.5744        0.3698        0.6482        1.0373        0.4486        0.4734        0.2734        0.1471        0.5591        0.7172        0.7800        0.8672        0.4047        0.3287        0.3963        0.3508        0.6955        1.2979        0.6916        0.0610        0.0000        0.0000        0.0000        0.0000        0.0000        0.0000        0.0000        0.0000        0.0000        0.0000        0.0000        0.0000        0.0000        0.0000        1.2242        1.1593        1.8457        0.0000
        0.0000        0.0000        0.0000        0.0000        0.0000        0.0000        0.0000        0.0000        0.0000        0.0000        0.0000        0.0000        0.0000        0.0000        0.0000        0.0000        0.0000        0.0000        0.0000        0.0000        0.0000        0.0000        0.0000        0.0000        0.0000        0.0000        0.0000        0.0000        0.0000        0.0000        0.0000        0.0000        0.0000        0.0000        0.0000        0.0000        0.0000        0.0000        0.0000        0.0000        0.0000        0.0000        0.0000        0.0000        0.0000        0.0000        0.0000        0.0000       12.6475       11.2826       10.2090        9.4161        8.5251        8.4490        7.4348        7.8500        6.4171        5.5498        4.2271        2.4876        1.9617        1.1437        0.7066        0.0000        0.0000        0.0000        0.0000        0.0000        0.0000        0.0000        0.0000        0.0000        0.0000        0.0000        0.0000        0.0000        0.0000        0.0000        0.0000        0.0000        0.0000        0.0000        0.0000        0.0000        0.0000        0.0000        0.0000        0.0000        0.0000        0.0000        0.0000        0.0000        0.0000        0.0000        0.0000        0.0000        0.0000        0.0000        0.0000        0.0000        0.0000        0.0000        0.0000        0.0000        0.0000        0.0000        0.0000        0.0000        0.0000        0.0000        0.0000        0.0000        0.0000        0.0000        0.0000        0.0000        0.0000        0.0000        0.0000        0.0000        0.0000        0.0000        0.0000        0.0000        0.0000        0.0000        0.0000        0.0000        0.0000        0.0000        0.0000        0.0000        0.0000        0.0000        0.0000        0.0000        0.0000        0.0000        0.0000        0.0000        0.0000        0.0000        0.0000        0.0000        0.0000        0.0000        0.0000        0.0000        0.0000        0.0000        0.0000        0.0000        0.0000        0.0000        0.0000        0.0000        0.0000        0.0000        0.0000        0.0000        0.0000        0.0000        0.0000        0.0000        0.0000        0.0000        0.0000        0.0000        1.5305        1.6838        1.0205        0.2673        0.3283        0.4660        0.4002        0.7489        0.7814        0.9489        1.1794        1.4997        1.8432        2.0494        2.3061        3.3244        3.7007        3.0353        3.0164        3.3382        3.6176        3.3557        2.9528        2.1566        1.5427        0.9224        0.7659        0.9345        0.9292        0.9929        1.1618        1.6021        1.7369        1.8642        1.8489        1.4466        1.3585        1.2691        1.0393        0.5528        0.5564        0.5865        0.4058        0.4015        0.5916        0.5581        0.9202        0.5747        0.2698        0.1449        0.2655        0.7732        1.1803        1.1151        1.0199        0.7011        0.6425        0.6391        0.4655        0.0970        0.1899        0.1627        0.0608        0.1936        0.0000        0.0000        0.0000        0.0000        0.0000        0.0000        0.0000        0.0000        0.0000        1.1753        1.6152        1.1899        1.2770        1.3708        0.9170        1.6242        2.1380
        0.0000        0.0000        0.0000        0.0000        0.0000        0.0000        0.0000        0.0000        0.0000        0.0000        0.0000        0.0000        0.0000        0.0000        0.0000        0.0000        0.0000        0.0000        0.0000        0.0000        0.0000        0.0000        0.0000        0.0000        0.0000        0.0000        0.0000        0.0000        0.0000        0.0000        0.0000        0.0000        0.0000        0.0000        0.0000        0.0000        0.0000        0.0000        0.0000        0.0000        0.0000        0.0000        0.0000        0.0000        0.0000        0.0000        0.0000        0.0000       12.0037       10.7647        9.8244        8.7569        7.7129        6.8014        6.2010        6.5530        5.6597        4.9258        4.2128        3.8452        2.3332        1.1023        0.9149        0.5562        0.3995        0.3026        0.1404        0.0000        0.0000        0.0000        0.0000        0.0000        0.0000        0.0000        0.0000        0.0000        0.0000        0.0000        0.0000        0.0000        0.0000        0.0000        0.0000        0.0000        0.0000        0.0000        0.0000        0.0000        0.0000        0.0000        0.0000        0.0000        0.0000        0.0000        0.0000        0.0000        0.0000        0.0000        0.0000        0.0000        0.0000        0.0000        0.0000        0.0000        0.0000        0.0000        0.0000        0.0000        0.0000        0.0000        0.0000        0.0000        0.0000        0.0000        0.0000        0.0000        0.0000        0.0000        0.0000        0.0000        0.0000        0.0000        0.0000        0.0000        0.0000        0.0000        0.0000        0.0000        0.0000        0.0000        0.0000        0.0000        0.0000        0.0000        0.0000        0.0000        0.0000        0.0000        0.0000        0.0000        0.0000        0.0000        0.0000        0.0000        0.0000        0.0000        0.0000        0.0000        0.0000        0.0000        0.0000        0.0000        0.0000        0.0000        0.0000        0.0000        0.0000        0.0000        0.0000        0.0000        0.0000        0.0000        0.0000        0.0000        0.0000        0.0000        0.0000        0.0000        1.4374        1.3660        1.1590        0.5215        0.4039        0.3272        0.3255        0.8434        0.9516        1.0808        1.2721        1.6061        2.0102        2.1403        2.4437        3.3243        4.6389        4.5665        3.6001        3.5896        4.5668        3.9158        3.2146        2.2326        1.7999        1.4516        0.8310        0.9849        0.9535        1.0565        1.2124        1.6006        1.7047        1.6484        1.9486        1.8298        1.3846        1.4156        1.2846        0.5427        0.5849        0.4592        0.2908        0.4147        0.8169        0.5635        0.5900        0.7784        0.5214        0.1671        0.2374        1.2965        1.4912        1.5922        1.4921        1.0826        0.9328        0.6712        0.5928        0.0435        0.0610        0.1343        0.1701        0.0000        0.0000        0.0000        0.0000        0.0000        0.0000        0.0733        0.2319        0.3366        0.8305        1.2967        0.9740        0.6942        1.0072        0.8803        0.9361        0.0000        0.0000
        0.0000        0.0000        0.0000        0.0000        0.0000        0.0000        0.0000        0.0000        0.0000        0.0000        0.0000        0.0000        0.0000        0.0000        0.0000        0.0000        0.0000        0.0000        0.0000        0.0000        0.0000        0.0000        0.0000        0.0000        0.0000        0.0000        0.0000        0.0000        0.0000        0.0000        0.0000        0.0000        0.0000        0.0000        0.0000        0.0000        0.0000        0.0000        0.0000        0.0000        0.0000        0.0000        0.0000        0.0000        0.0000        0.0000        0.0000        0.0000       11.2831       10.4193        9.1048        7.6145        6.8397        5.9538        5.4682        6.0665        5.8371        4.2194        3.1934        3.7880        2.9007        1.6518        1.3277        1.6712        1.2075        0.9699        0.8702        0.2062        0.1790        0.0000        0.0000        0.0000        0.0000        0.0000        0.0000        0.0000        0.0000        0.0000        0.0000        0.0000        0.0000        0.0000        0.0000        0.0000        0.0000        0.0000        0.0000        0.0000        0.0000        0.0000        0.0000        0.0000        0.0000        0.0000        0.0000        0.0000        0.0000        0.0000        0.0000        0.0000        0.0000        0.0000        0.0000        0.0000        0.0000        0.0000        0.0000        0.0000        0.0000        0.0000        0.0000        0.0000        0.0000        0.0000        0.0000        0.0000        0.0000        0.0000        0.0000        0.0000        0.0000        0.0000        0.0000        0.0000        0.0000        0.0000        0.0000        0.0000        0.0000        0.0000        0.0000        0.0000        0.0000        0.0000        0.0000        0.0000        0.0000        0.0000        0.0000        0.0000        0.0000        0.0000        0.0000        0.0000        0.0000        0.0000        0.0000        0.0000        0.0000        0.0000        0.0000        0.0000        0.0000        0.0000        0.0000        0.0000        0.0000        0.0000        0.0000        0.0000        0.0000        0.0000        0.0000        0.0000        0.0000        0.0000        0.0000        0.0000        1.3657        1.3143        1.1676        1.1448        1.0854        1.0980        1.2341        1.3011        1.7518        1.6661        1.6559        1.3267        1.5493        2.1067        2.5413        3.7033        4.8672        5.6640        4.9105        5.4649        5.5772        5.1452        4.0961        2.6728        1.9883        1.5223        1.2818        1.2895        1.1463        1.2382        1.4943        1.4706        1.4349        1.3826        1.3319        1.4214        1.2733        1.1689        1.2453        1.4359        1.4291        1.3825        1.3874        0.9735        1.3572        1.2188        1.4982        1.5278        0.9387        0.9079        1.0777        1.7177        1.9397        2.0890        1.8501        1.3314        1.2198        1.1223        1.0401        0.9885        0.8155        0.8115        0.6815        0.6425        0.8241        0.7658        0.8276        0.1730        0.2301        0.1309        0.2738        0.2741        0.5633        0.7222        0.4192        0.4239        0.7471        1.1117        1.5030        0.0000        0.0000
        0.0000        0.0000        0.0000        0.0000        0.0000        0.0000        0.0000        0.0000        0.0000        0.0000        0.0000        0.0000        0.0000        0.0000        0.0000        0.0000        0.0000        0.0000        0.0000        0.0000        0.0000        0.0000        0.0000        0.0000        0.0000        0.0000        0.0000        0.0000        0.0000        0.0000        0.0000        0.0000        0.0000        0.0000        0.0000        0.0000        0.0000        0.0000        0.0000        0.0000        0.0000        0.0000        0.0000        0.0000        0.0000        0.0000        0.0000        0.0000       10.7812        9.5755        8.0128        6.6701        6.1582        5.7142        5.0290        5.4672        4.7263        3.5550        3.0088        3.4219        2.4266        1.7406        1.5497        1.7954        1.5245        1.2780        0.9977        0.2227        0.1643        0.2290        0.0000        0.0000        0.0000        0.0000        0.0000        0.0000        0.0000        0.0000        0.0000        0.0000        0.0000        0.0000        0.0000        0.0000        0.0000        0.0000        0.0000        0.0000        0.0000        0.0000        0.0000        0.0000        0.0000        0.0000        0.0000        0.0000        0.0000        0.0000        0.0000        0.0000        0.0000        0.0000        0.0000        0.0000        0.0000        0.0000        0.0000        0.0000        0.0000        0.0000        0.0000        0.0000        0.0000        0.0000        0.0000        0.0000        0.0000        0.0000        0.0000        0.0000        0.0000        0.0000        0.0000        0.0000        0.0000        0.0000        0.0000        0.0000        0.0000        0.0000        0.0000        0.0000        0.0000        0.0000        0.0000        0.0000        0.0000        0.0000        0.0000        0.0000        0.0000        0.0000        0.0000        0.0000        0.0000        0.0000        0.0000        0.0000        0.0000        0.0000        0.0000        0.0000        0.0000        0.0000        0.0000        0.0000        0.0000        0.0000        0.0000        0.0000        0.0000        0.0000        0.0000        0.0000        0.0000        0.0000        0.0000        0.0000        0.0000        1.3385        1.3708        1.4306        1.4134        1.4360        0.0000        1.5238        1.5634        1.6273        0.0000        0.0000        0.0000        1.9980        3.7749        5.1437        5.5764        5.6888        5.5255        6.3435        6.3409        5.9314        4.7917        2.9581        1.9610        1.6853        1.7386        1.4980        1.4120        1.4670        1.5606        1.5719        1.3886        1.3423        1.2744        1.4793        1.3183        1.3472        1.4166        1.7994        1.8437        1.7623        1.7738        1.2223        1.1870        1.1271        1.5108        1.6154        1.1820        1.1682        1.3685        2.1212        2.3540        2.1822        2.2076        1.6921        1.5470        1.4251        1.3631        1.2833        1.2596        1.0196        0.9564        0.9836        1.0023        1.0671        0.8311        0.7117        0.5736        0.3799        0.3354        0.5956        0.3979        0.5377        0.1832        0.2550        0.5548        0.9608        1.2588        0.0000        0.0000
        0.0000        0.0000        0.0000        0.0000        0.0000        0.0000        0.0000        0.0000        0.0000        0.0000        0.0000        0.0000        0.0000        0.0000        0.0000        0.0000        0.0000        0.0000        0.0000        0.0000        0.0000        0.0000        0.0000        0.0000        0.0000        0.0000        0.0000        0.0000        0.0000        0.0000        0.0000        0.0000        0.0000        0.0000        0.0000        0.0000        0.0000        0.0000       14.9452       15.0314       16.0782        0.0000        0.0000        0.0000        0.0000        0.0000        0.0000        0.0000        9.8577        7.8636        6.9841        6.5984        5.5282        4.9211        4.0378        3.6877        3.0626        2.5926        2.4198        2.8118        2.1185        1.7171        1.5717        1.7237        1.6858        1.4895        1.1274        0.2413        0.1427        0.1608        0.0000        0.0000        0.0000        0.0000        0.0000        0.0000        0.0000        0.0000        0.0000        0.0000        0.0000        0.0000        0.0000        0.0000        0.0000        0.0000        0.0000        0.0000        0.0000        0.0000        0.0000        0.0000        0.0000        0.0000        0.0000        0.0000        0.0000        0.0000        0.0000        0.0000        0.0000        0.0000        0.0000        0.0000        0.0000        0.0000        0.0000        0.0000        0.0000        0.0000        0.0000        0.0000        0.0000        0.0000        0.0000        0.0000        0.0000        0.0000        0.0000        0.0000        0.0000        0.0000        0.0000        0.0000        0.0000        0.0000        0.0000        0.0000        0.0000        0.0000        0.0000        0.0000        0.0000        0.0000        0.0000        0.0000        0.0000        0.0000        0.0000        0.0000        0.0000        0.0000        0.0000        0.0000        0.0000        0.0000        0.0000        0.0000        0.0000        0.0000        0.0000        0.0000        0.0000        0.0000        0.0000        0.0000        0.0000        0.0000        0.0000        0.0000        0.0000        0.0000        0.0000        0.0000        0.0000        0.0000        0.0000        0.0000        0.0000        0.0000        0.0000        0.0000        0.0000        0.0000        0.0000        0.0000        0.0000        0.0000        0.0000        0.0000        0.0000        0.0000        0.0000        5.3806        6.2567        6.8229        6.0591        6.4009        6.5227        5.7610        4.7731        3.2149        2.2847        1.8001        1.8207        1.5475        1.6095        1.6082        1.5518        1.4745        1.5012        1.3950        1.4193        1.6344        1.5261        1.5266        1.5876        1.9383        2.0955        2.1564        2.2048        1.7597        1.4751        1.8807        1.9944        2.0771        2.3117        2.0143        1.9251        2.4303        2.7078        2.8170        2.7209        2.2165        2.0697        1.9680        1.9659        1.7346        1.6690        1.5526        1.4383        1.1720        1.1997        0.8885        0.8039        0.4955        0.3744        0.6308        0.5228        0.5367        0.4861        0.3178        0.0272        0.4337        0.6042        0.7663        0.0000        0.0000        0.0000
        0.0000        0.0000        0.0000        0.0000        0.0000        0.0000        0.0000        0.0000        0.0000        0.0000        0.0000        0.0000        0.0000        0.0000        0.0000        0.0000        0.0000        0.0000        0.0000        0.0000        0.0000        0.0000        0.0000        0.0000        0.0000        0.0000        0.0000        0.0000        0.0000        0.0000        0.0000        0.0000        0.0000        0.0000        0.0000        0.0000        0.0000        0.0000       13.3559       13.3917       13.7181       13.6450       13.1489       14.6382       14.4000       12.7441       11.0728        8.6644        7.5763        6.9421        6.7786        6.3064        4.8741        4.1202        3.4985        3.6375        2.9219        2.4984        1.6941        1.9673        1.8061        1.6693        1.6753        1.9587        1.9180        1.7166        1.3334        0.3172        0.1950        0.1371        0.2765        0.5347        0.0000        0.0000        0.0000        0.0000        0.0000        0.0000        0.0000        0.0000        0.0000        0.0000        0.0000        0.0000        0.0000        0.0000        0.0000        0.0000        0.0000        0.0000        0.0000        0.0000        0.0000        0.0000        0.0000        0.0000        0.0000        0.0000        0.0000        0.0000        0.0000        0.0000        0.0000        0.0000        0.0000        0.0000        0.0000        0.0000        0.0000        0.0000        0.0000        0.0000        0.0000        0.0000        0.0000        0.0000        0.0000        0.0000        0.0000        0.0000        0.0000        0.0000        0.0000        0.0000        0.0000        0.0000        0.0000        0.0000        0.0000        0.0000        0.0000        0.0000        0.0000        0.0000        0.0000        0.0000        0.0000        0.0000        0.0000        0.0000        0.0000        0.0000        0.0000        0.0000        0.0000        0.0000        0.0000        0.0000        0.0000        0.0000        0.0000        0.0000        0.0000        0.0000        0.0000        0.0000        0.0000        0.0000        0.0000        0.0000        0.0000        0.0000        0.0000        0.0000        0.0000        0.0000        0.0000        0.0000        0.0000        0.0000        0.0000        0.0000        0.0000        0.0000        0.0000        0.0000        0.0000        0.0000        0.0000        0.0000        0.0000        0.0000        0.0000        0.0000        6.6621        7.7424        6.4226        6.4210        5.9609        5.0719        4.4332        2.8552        1.9432        1.2583        1.4501        1.6927        1.6403        1.5976        1.4619        1.5123        1.5634        1.6071        1.5941        1.8757        1.8371        1.7758        1.7043        2.0308        2.3036        2.6453        2.8521        2.0529        1.9637        2.4073        2.6119        2.5961        2.7465        2.6021        2.6144        3.4044        3.3872        3.4248        3.4358        2.7684        2.6400        2.5246        2.4305        2.2693        2.1415        2.1783        1.7791        1.5348        1.3374        1.0959        0.9365        0.1908        0.2156        0.4766        0.3508        0.5038        0.2152        0.0829        0.1023        1.1130        0.9316        0.0000        0.0000        0.0000        0.0000
        0.0000        0.0000        0.0000        0.0000        0.0000        0.0000        0.0000        0.0000        0.0000        0.0000        0.0000        0.0000        0.0000        0.0000        0.0000        0.0000        0.0000        0.0000        0.0000        0.0000        0.0000        0.0000        0.0000        0.0000        0.0000        0.0000        0.0000        0.0000        0.0000        0.0000        0.0000        0.0000        0.0000        0.0000        0.0000        0.0000        0.0000       11.3525       11.3195       10.2750        9.7017        9.5815        9.5098        9.4593        9.8466        9.0429        8.7238        7.6054        6.6674        6.3924        5.9089        5.9162        4.5295        3.6608        2.5295        2.8280        2.9179        1.6580        1.1055        1.5279        1.5256        1.7801        1.7531        2.0505        2.0765        1.8013        1.4675        0.6410        0.3821        0.3000        0.5820        0.3397        0.0000        0.0000        0.0000        0.0000        0.0000        0.0000        0.0000        0.0000        0.0000        0.0000        0.0000        0.0000        0.0000        0.0000        0.0000        0.0000        0.0000        0.0000        0.0000        0.0000        0.0000        0.0000        0.0000        0.0000        0.0000        0.0000        0.0000        0.0000        0.0000        0.0000        0.0000        0.0000        0.0000        0.0000        0.0000        0.0000        0.0000        0.0000        0.0000        0.0000        0.0000        0.0000        0.0000        0.0000        0.0000        0.0000        0.0000        0.0000        0.0000        0.0000        0.0000        0.0000        0.0000        0.0000        0.0000        0.0000        0.0000        0.0000        0.0000        0.0000        0.0000        0.0000        0.0000        0.0000        0.0000        0.0000        0.0000        0.0000        0.0000        0.0000        0.0000        0.0000        0.0000        0.0000        0.0000        0.0000        0.0000        0.0000        0.0000        0.0000        0.0000        0.0000        0.0000        0.0000        0.0000        0.0000        0.0000        0.0000        0.0000        0.0000        0.0000        0.0000        0.0000        0.0000        0.0000        0.0000        0.0000        0.0000        0.0000        0.0000        0.0000        0.0000        0.0000        0.0000        0.0000        0.0000        0.0000        1.8689        2.2082        2.6976        4.0622        5.2237        0.0000        8.2259        6.1375        3.8142        3.2125        2.7280        2.2893        1.1204        0.9665        0.7804        0.9440        1.7759        1.7803        1.7956        1.8375        2.2902        2.5095        2.6134        2.4692        2.1255        2.2164        2.2532        2.2491        1.8734        1.9712        2.3646        2.7073        3.4038        3.6180        4.2663        4.3550        3.7996        3.8954        3.8529        3.8305        3.9490        3.4751        3.4281        3.3068        3.9794        3.9497        3.7995        3.6382        3.4194        3.3329        2.9759        2.5851        1.6984        1.4323        1.2402        1.2576        1.0477        0.7244        0.7752        1.0974        1.7467        1.8189        1.9109        2.0691        2.3747        2.2130        0.0000        0.0000        0.0000        0.0000
        0.0000        0.0000        0.0000        0.0000        0.0000        0.0000        0.0000        0.0000        0.0000        0.0000        0.0000        0.0000        0.0000        0.0000        0.0000        0.0000        0.0000        0.0000        0.0000        0.0000        0.0000        0.0000        0.0000        0.0000        0.0000        0.0000        0.0000        0.0000        0.0000        0.0000        0.0000        0.0000        0.0000        0.0000        0.0000        0.0000        0.0000       11.4722       10.1828        8.8590        8.3589        8.2984        6.9869        6.0580        5.8329        6.5292        5.8271        5.4399        5.0548        4.2192        4.3133        3.8307        3.1264        2.2918        1.3008        1.1790        1.0949        1.1751        1.2454        1.7910        1.9076        1.9267        1.8310        2.4598        2.6593        2.5531        2.1672        1.0022        0.7098        0.4170        0.5549        0.2003        0.1878        0.0000        0.0000        0.0000        0.0000        0.0000        0.0000        0.0000        0.0000        0.0000        0.0000        0.0000        0.0000        0.0000        0.0000        0.0000        0.0000        0.0000        0.0000        0.0000        0.0000        0.0000        0.0000        0.0000        0.0000        0.0000        0.0000        0.0000        0.0000        0.0000        0.0000        0.0000        0.0000        0.0000        0.0000        0.0000        0.0000        0.0000        0.0000        0.0000        0.0000        0.0000        0.0000        0.0000        0.0000        0.0000        0.0000        0.0000        0.0000        0.0000        0.0000        0.0000        0.0000        0.0000        0.0000        0.0000        0.0000        0.0000        0.0000        0.0000        0.0000        0.0000        0.0000        0.0000        0.0000        0.0000        0.0000        0.0000        0.0000        0.0000        0.0000        0.0000        0.0000        0.0000        0.0000        0.0000        0.0000        0.0000        0.0000        0.0000        0.0000        0.0000        0.0000        0.0000        0.0000        0.0000        0.0000        0.0000        0.0000        0.0000        0.0000        0.0000        0.0000        0.0000        0.0000        0.0000        0.0000        0.0000        0.0000        0.0000        0.0000        0.0000        0.0000        0.7284        0.7093        0.8411        1.2283        1.9551        2.3742        3.0611        4.3444        5.6069        6.9321        8.9513        6.3127        3.7175        2.8000        2.1899        1.7109        0.6265        0.4548        0.5065        0.7116        1.5651        1.8741        1.9690        2.0405        2.5849        2.8502        2.9648        2.8364        2.2881        2.3383        2.3459        2.4210        2.0281        2.0397        2.2655        2.8002        4.0023        4.6491        5.1753        5.2771        4.7083        4.5478        4.4222        4.3372        4.2950        3.9051        3.9251        4.1127        4.6208        4.6310        4.5667        4.3766        4.1896        3.9789        3.6166        3.1803        2.0821        1.6731        1.4481        1.3502        1.2074        1.0452        1.1081        1.5800        2.2234        2.4502        2.7380        2.8966        2.7753        0.0000        0.0000        0.0000        0.0000        0.0000
        0.0000        0.0000        0.0000        0.0000        0.0000        0.0000        0.0000        0.0000        0.0000        0.0000        0.0000        0.0000        0.0000        0.0000        0.0000        0.0000        0.0000        0.0000        0.0000        0.0000        0.0000        0.0000        0.0000        0.0000        0.0000        0.0000        0.0000        0.0000        0.0000        0.0000        0.0000        0.0000        0.0000        0.0000        0.0000        0.0000       11.0305       10.0128        9.1946        7.8395        7.1337        6.6960        5.7666        5.1893        4.9135        4.4911        4.0082        2.8963        2.9532        2.8361        2.6879        2.2367        1.9759        1.8681        1.5171        1.6340        1.8148        1.7625        1.5345        2.2802        2.2762        2.5232        2.6550        3.2067        3.6837        3.9394        3.0928        1.5201        1.1216        0.6598        0.5622        0.1642        0.0000        0.0000        0.0000        0.0000        0.0000        0.0000        0.0000        0.0000        0.0000        0.0000        0.0000        0.0000        0.0000        0.0000        0.0000        0.0000        0.0000        0.0000        0.0000        0.0000        0.0000        0.0000        0.0000        0.0000        0.0000        0.0000        0.0000        0.0000        0.0000        0.0000        0.0000        0.0000        0.0000        0.0000        0.0000        0.0000        0.0000        0.0000        0.0000        0.0000        0.0000        0.0000        0.0000        0.0000        0.0000        0.0000        0.0000        0.0000        0.0000        0.0000        0.0000        0.0000        0.0000        0.0000        0.0000        0.0000        0.0000        0.0000        0.0000        0.0000        0.0000        0.0000        0.0000        0.0000        0.0000        0.0000        0.0000        0.0000        0.0000        0.0000        0.0000        0.0000        0.0000        0.0000        0.0000        0.0000        0.0000        0.0000        0.0000        0.0000        0.0000        0.0000        0.0000        0.0000        0.0000        0.0000        0.0000        0.0000        0.0000        0.0000        0.0000        0.0000        0.0000        0.0000        0.0000        0.0000        0.0000        0.0000        0.0000        0.0000        0.9374        0.8747        0.8708        0.5941        0.6453        0.7222        1.0976        1.9909        2.8740        3.5436        4.7874        6.7344        6.6426        6.7527        5.6610        3.4955        2.5971        1.8631        1.7039        0.5630        0.3926        0.4459        0.5832        1.3289        1.7756        2.0893        2.2491        2.7654        2.9989        3.0891        2.9645        2.5813        2.3469        2.3790        2.3003        1.9877        2.0724        2.4782        3.0104        4.4456        5.2793        5.7157        5.9183        5.4986        5.3084        5.1128        4.9100        4.5802        4.3188        4.0474        4.1860        4.9530        4.9378        4.9319        4.8463        4.5114        4.4719        4.2600        3.7951        2.4522        1.9106        1.5631        1.5815        1.3832        1.2779        1.6314        2.0547        2.6162        2.9190        3.2060        3.4753        3.2562        0.0000        0.0000        0.0000        0.0000        0.0000
        0.0000        0.0000        0.0000        0.0000        0.0000        0.0000        0.0000        0.0000        0.0000        0.0000        0.0000        0.0000        0.0000        0.0000        0.0000        0.0000        0.0000        0.0000        0.0000        0.0000        0.0000        0.0000        0.0000        0.0000        0.0000        0.0000        0.0000        0.0000        0.0000        0.0000        0.0000        0.0000        0.0000        0.0000        0.0000       10.7462        9.1469        8.1148        7.3702        6.1860        5.8940        5.5566        5.2332        4.5577        4.2349        3.8428        3.5105        2.7958        2.9217        2.3040        2.2070        2.5386        2.5385        2.5120        2.3572        2.7315        2.8831        2.6303        2.4604        3.5095        3.2618        3.3939        3.5458        4.1988        3.7468        4.0052        4.2232        2.4278        1.9548        1.3285        1.1133        0.3007        0.0000        0.0000        0.0000        0.0000        0.0000        0.0000        0.0000        0.0000        0.0000        0.0000        0.0000        0.0000        0.0000        0.0000        0.0000        0.0000        0.0000        0.0000        0.0000        0.0000        0.0000        0.0000        0.0000        0.0000        0.0000        0.0000        0.0000        0.0000        0.0000        0.0000        0.0000        0.0000        0.0000        0.0000        0.0000        0.0000        0.0000        0.0000        0.0000        0.0000        0.0000        0.0000        0.0000        0.0000        0.0000        0.0000        0.0000        0.0000        0.0000        0.0000        0.0000        0.0000        0.0000        0.0000        0.0000        0.0000        0.0000        0.0000        0.0000        0.0000        0.0000        0.0000        0.0000        0.0000        0.0000        0.0000        0.0000        0.0000        0.0000        0.0000        0.0000        0.0000        0.0000        0.0000        0.0000        0.0000        0.0000        0.0000        0.0000        0.0000        0.0000        0.0000        0.0000        0.0000        0.0000        0.0000        0.0000        0.0000        0.0000        0.0000        0.0000        0.0000        0.0000        0.0000        0.0000        0.0000        0.0000        0.0000        0.0000        1.1137        0.8251        0.7586        0.9924        0.5464        0.5140        0.9307        1.3525        1.8682        2.2341        2.7626        3.4705        4.9333        5.2388        5.2297        4.4443        2.5193        1.9030        1.6275        1.4023        0.6883        0.5219        0.4282        0.5977        1.3873        1.6441        1.8615        2.0055        2.4270        2.6368        2.6795        2.6606        2.4182        2.2576        2.2381        2.2592        2.0050        2.1338        2.4933        3.0495        4.4750        5.3869        5.9151        5.8459        5.6036        5.8907        6.0396        5.8132        5.3716        4.8505        4.4627        4.3071        5.0730        4.9361        4.8204        4.5550        4.5223        4.5772        4.5019        4.0699        2.7712        2.3485        2.0290        2.0890        1.8913        1.8533        1.9434        2.0894        3.0874        3.3336        3.5600        3.8466        3.6495        0.0000        0.0000        0.0000        0.0000        0.0000
        0.0000        0.0000        0.0000        0.0000        0.0000        0.0000        0.0000        0.0000        0.0000        0.0000        0.0000        0.0000        0.0000        0.0000        0.0000        0.0000        0.0000        0.0000        0.0000        0.0000        0.0000        0.0000        0.0000        0.0000        0.0000        0.0000        0.0000        0.0000        0.0000        0.0000        0.0000        0.0000        0.0000        0.0000        0.0000        4.9958        5.2426        4.1073        3.0070        5.7113        5.5768        5.1968        4.6930        3.6635        3.3813        3.2696        3.0234        3.9006        4.4136        3.4244        3.4001        4.8207        4.7743        4.6715        4.7823        5.0606        4.9012        4.8461        4.8276        4.6775        4.5646        4.1516        4.1958        4.3140        3.8044        3.4483        3.4992        3.5520        3.0355        2.6976        2.5970        1.7558        0.0000        0.0000        0.0000        0.0000        0.0000        0.0000        0.0000        0.0000        0.0000        0.0000        0.0000        0.0000        0.0000        0.0000        0.0000        0.0000        0.0000        0.0000        0.0000        0.0000        0.0000        0.0000        0.0000        0.0000        0.0000        0.0000        0.0000        0.0000        0.0000        0.0000        0.0000        0.0000        0.0000        0.0000        0.0000        0.0000        0.0000        0.0000        0.0000        0.0000        0.0000        0.0000        0.0000        0.0000        0.0000        0.0000        0.0000        0.0000        0.0000        0.0000        0.0000        0.0000        0.0000        0.0000        0.0000        0.0000        0.0000        0.0000        0.0000        0.0000        0.0000        0.0000        0.0000        0.0000        0.0000        0.0000        0.0000        0.0000        0.0000        0.0000        0.0000        0.0000        0.0000        0.0000        0.0000        0.0000        0.0000        0.0000        0.0000        0.0000        0.0000        0.0000        0.0000        0.0000        0.0000        0.0000        0.0000        0.0000        0.0000        0.0000        0.0000        0.0000        0.0000        0.0000        0.0000        0.0000        0.0000        0.0000        1.0434        0.4839        0.2553        0.2809        0.2338        0.4543        0.5114        0.4961        0.6783        1.1273        1.2256        1.4296        2.2648        3.0562        3.1631        3.0591        2.3560        0.8741        0.7311        0.8204        0.9117        1.1874        1.0967        1.1525        1.3074        1.4249        1.5600        1.8270        1.8133        1.8497        1.9600        2.0953        2.0884        1.9898        2.0115        1.9323        2.0518        2.4463        2.7248        3.1206        3.6533        4.6121        5.2691        5.8024        6.1983        6.7575        7.0910        7.1459        6.7260        6.0834        5.6427        5.3634        5.0389        4.2179        3.8705        3.7778        3.6454        4.1848        4.1300        4.0252        3.8064        3.3838        3.0486        2.8629        2.8916        2.3596        2.2373        2.2368        2.5419        2.8258        3.0318        3.2877        3.3581        0.0000        0.0000        0.0000        0.0000        0.0000        0.0000
        0.0000        0.0000        0.0000        0.0000        0.0000        0.0000        0.0000        0.0000        0.0000        0.0000        0.0000        0.0000        0.0000        0.0000        0.0000        0.0000        0.0000        0.0000        0.0000        0.0000        0.0000        0.0000        0.0000        0.0000        0.0000        0.0000        0.0000        0.0000        0.0000        0.0000        0.0000        0.0000        0.0000        0.0000        0.0000        4.7909        3.9194        2.3125        2.6891        4.5902        4.5119        4.2431        3.8107        2.9726        2.8688        2.7856        2.9259        3.1357        3.3921        3.4041        4.1603        5.5069        5.6891        5.7381        5.9328        6.2698        6.3939        6.4576        6.3614        5.8196        5.6200        5.3839        5.5425        4.6273        4.3833        4.2072        3.8099        3.8888        3.5487        3.2841        2.8809        0.0000        0.0000        0.0000        0.0000        0.0000        0.0000        0.0000        0.0000        0.0000        0.0000        0.0000        0.0000        0.0000        0.0000        0.0000        0.0000        0.0000        0.0000        0.0000        0.0000        0.0000        0.0000        0.0000        0.0000        0.0000        0.0000        0.0000        0.0000        0.0000        0.0000        0.0000        0.0000        0.0000        0.0000        0.0000        0.0000        0.0000        0.0000        0.0000        0.0000        0.0000        0.0000        0.0000        0.0000        0.0000        0.0000        0.0000        0.0000        0.0000        0.0000        0.0000        0.0000        0.0000        0.0000        0.0000        0.0000        0.0000        0.0000        0.0000        0.0000        0.0000        0.0000        0.0000        0.0000        0.0000        0.0000        0.0000        0.0000        0.0000        0.0000        0.0000        0.0000        0.0000        0.0000        0.0000        0.0000        0.0000        0.0000        0.0000        0.0000        0.0000        0.0000        0.0000        0.0000        0.0000        0.0000        0.0000        0.0000        0.0000        0.0000        0.0000        0.0000        0.0000        0.0000        1.2035        1.2696        0.0000        1.2505        1.1709        0.9629        0.7558        0.5703        0.3275        0.2941        0.6233        0.7595        0.8552        0.5760        0.6674        0.8178        1.2017        1.4021        1.8753        2.1452        2.0952        1.5306        0.4906        0.4371        0.8638        0.7122        1.0378        1.2753        1.2067        1.1468        1.3234        1.4607        1.5175        1.5887        1.6567        1.8334        1.9180        1.8813        1.7796        1.8135        1.9090        2.2041        2.3815        2.5519        2.8900        3.5735        4.9402        5.6732        6.1072        6.8366        7.5382        7.9335        8.0969        7.3429        6.7648        6.4998        6.0684        5.5268        4.2011        3.6926        3.6386        3.5969        4.1630        4.1930        4.1158        3.8889        3.6102        3.5716        3.4591        3.3138        2.7009        2.6796        2.7280        2.9582        3.2349        3.4238        3.5685        0.0000        0.0000        0.0000        0.0000        0.0000        0.0000        0.0000
        0.0000        0.0000        0.0000        0.0000        0.0000        0.0000        0.0000        0.0000        0.0000        0.0000        0.0000        0.0000        0.0000        0.0000        0.0000        0.0000        0.0000        0.0000        0.0000        0.0000        0.0000        0.0000        0.0000        0.0000        0.0000        0.0000        0.0000        0.0000        0.0000       37.1378       31.5478       17.4446       12.5253        9.3681        8.1212        3.9990        2.4055        2.1047        2.4898        4.0298        4.1522        4.0595        3.5955        2.9575        2.8885        2.9350        3.2794        3.2861        3.8675        4.0010        4.5271        5.9139        6.8279        7.2794        7.7149        8.4008        7.8990        8.2122        7.9044        6.8844        6.5789        6.2309        5.0386        4.2779        3.9398        4.2599        4.1242        4.7585        4.3781        3.9230        3.1355        2.5543        2.4557        0.0000        0.0000        0.0000        0.0000        0.0000        0.0000        0.0000        0.0000        0.0000        0.0000        0.0000        0.0000        0.0000        0.0000        0.0000        0.0000        0.0000        0.0000        0.0000        0.0000        0.0000        0.0000        0.0000        0.0000        0.0000        0.0000        0.0000        0.0000        0.0000        0.0000        0.0000        0.0000        0.0000        0.0000        0.0000        0.0000        0.0000        0.0000        0.0000        0.0000        0.0000        0.0000        0.0000        0.0000        0.0000        0.0000        0.0000        0.0000        0.0000        0.0000        0.0000        0.0000        0.0000        0.0000        0.0000        0.0000        0.0000        0.0000        0.0000        0.0000        0.0000        0.0000        0.0000        0.0000        0.0000        0.0000        0.0000        0.0000        0.0000        0.0000        0.0000        0.0000        0.0000        0.0000        0.0000        0.0000        0.0000        0.0000        0.0000        0.0000        0.0000        0.0000        0.0000        0.0000        0.0000        0.0000        0.0000        0.0000        0.0000        0.0000        0.0000        0.7672        0.9103        0.9977        1.1142        1.0589        1.0263        0.9946        1.3823        1.3356        0.7042        0.4338        0.6333        0.7362        0.7455        0.6404        0.6958        0.7726        0.9886        1.2433        1.3393        1.7801        1.7069        1.3363        0.3055        0.4877        0.3459        0.4030        0.7630        0.8900        0.8715        0.8575        1.2063        1.2515        1.3368        1.4594        1.5919        1.5839        1.5779        1.5349        1.5315        1.6812        1.7665        1.9953        2.2094        2.3255        2.8122        3.6495        4.7385        5.5351        6.4513        7.2917        7.6612        8.0237        8.1238        7.5591        6.7504        6.3612        5.8779        5.3814        4.0567        3.7020        3.4352        3.5245        3.9859        4.1312        4.1403        4.0489        3.8103        3.9517        3.9084        3.9124        3.4420        3.4737        3.4749        3.5274        3.7728        3.9072        0.0000        0.0000        0.0000        0.0000        0.0000        0.0000        0.0000        0.0000
        0.0000        0.0000        0.0000        0.0000        0.0000        0.0000        0.0000        0.0000        0.0000        0.0000        0.0000        0.0000        0.0000        0.0000        0.0000        0.0000        0.0000        0.0000        0.0000        0.0000        0.0000        0.0000        0.0000        0.0000        0.0000        0.0000       36.8088       35.2887       33.2381       30.6136       25.4454       14.9876       11.6612        8.8226        7.2500        3.6763        2.8931        2.2720        2.7006        4.3772        4.2108        4.2169        3.7244        3.2190        3.2857        3.5297        4.0837        4.5606        4.7652        4.8193        5.5814        7.1937        8.1365        8.6946        9.6899        9.8071        9.6897        9.3251        8.9781        8.3158        8.0008        7.8550        6.0241        4.8396        4.9438        4.7726        4.6064        5.3375        4.7683        4.0753        3.3113        2.6318        2.4216        2.0023        1.8834        1.5855        1.5391        1.5889        1.5300        1.4611        1.8273        2.1781        0.0000        0.0000        0.0000        0.0000        0.0000        0.0000        0.0000        0.0000        0.0000        0.0000        0.0000        0.0000        0.0000        0.0000        0.0000        0.0000        0.0000        0.0000        0.0000        0.0000        0.0000        0.0000        0.0000        0.0000        0.0000        0.0000        0.0000        0.0000        0.0000        0.0000        0.0000        0.0000        0.0000        0.0000        0.0000        0.0000        0.0000        0.0000        0.0000        0.0000        0.0000        0.0000        0.0000        0.0000        0.0000        0.0000        0.0000        0.0000        0.0000        0.0000        0.0000        0.0000        0.0000        0.0000        0.0000        0.0000        0.0000        0.0000        0.0000        0.0000        0.0000        0.0000        0.0000        0.0000        0.0000        0.0000        0.0000        0.0000        0.0000        0.0000        0.0000        0.2074        0.1476        0.0720        0.0720        0.0543        0.0000        0.0000        0.0000        0.0000        0.3461        0.5948        0.6391        0.5864        0.5733        0.6818        0.6331        0.8357        1.4151        1.8015        1.5400        1.1062        0.9109        1.5017        1.1489        1.0250        0.8510        1.0756        1.0300        1.0184        0.7804        0.9813        1.2017        1.4594        1.4054        1.1089        0.8152        0.5547        0.5815        0.6265        0.6336        0.7418        1.1246        0.9848        0.9755        1.1759        1.1733        1.1995        1.2687        1.2545        1.3611        1.3490        1.4899        1.5678        1.9136        2.2421        2.7161        3.1399        3.6436        4.6033        5.1612        6.4645        7.0027        7.0364        7.3371        7.3916        7.0854        6.2095        5.7562        5.2596        4.9563        3.9577        3.3776        3.1374        3.3326        3.8840        4.1703        4.1963        4.2306        4.0027        4.2296        4.4560        4.8000        4.4238        4.7907        4.8838        4.5966        4.7299        4.7855        0.0000        0.0000        0.0000        0.0000        0.0000        0.0000        0.0000        0.0000
        0.0000        0.0000        0.0000        0.0000        0.0000        0.0000        0.0000        0.0000        0.0000        0.0000        0.0000        0.0000        0.0000        0.0000        0.0000        0.0000        0.0000        0.0000        0.0000        0.0000        0.0000        0.0000        0.0000        0.0000        0.0000       27.3362       25.2299       18.0090       15.8473       14.2693       13.2240       15.3810       12.2147       10.0752        8.5240        5.7251        4.4308        4.0385        3.8427        4.8947        3.8282        3.2323        3.3305        3.8005        3.8166        4.1926        4.9935        6.4836        7.0804        8.3827        8.7295        8.8244        9.7691       10.9112       11.2246       10.8658       10.8451       10.9034       10.6882       11.4363       10.9146        9.9409        8.3722        6.5232        5.9002        5.7793        6.2503        6.6446        5.7509        4.5879        4.0105        3.0879        2.6275        2.4150        2.1426        1.8227        1.8134        1.9381        1.6754        1.6547        1.7186        1.7814        1.7947        1.2141        0.0000        0.0000        0.0000        0.0000        0.0000        0.0000        0.0000        0.0000        0.0000        0.0000        0.0000        0.0000        0.0000        0.0000        0.0000        0.0000        0.0000        0.0000        0.0000        0.0000        0.0000        0.0000        0.0000        0.0000        0.0000        0.0000        0.0000        0.0000        0.0000        0.0000        0.0000        0.0000        0.0000        0.0000        0.0000        0.0000        0.0000        0.0000        0.0000        0.0000        0.0000        0.0000        0.0000        0.0000        0.0000        0.0000        0.0000        0.0000        0.0000        0.0000        0.0000        0.0000        0.0000        0.0000        0.0000        0.0000        0.0000        0.0000        0.0000        0.0000        0.0000        0.0000        0.0000        0.0000        0.0000        0.0000        0.0000        0.0000        0.3527        0.2995        0.2928        0.2723        0.2386        0.2570        0.3015        0.3583        0.4404        0.5139        0.5287        0.3894        0.3958        0.3505        0.3253        0.4337        0.4461        0.4834        0.5234        0.7406        0.8655        0.8726        1.0750        1.8290        2.0528        1.9980        1.7956        1.5575        1.4912        1.3307        1.2332        0.4710        0.4202        0.4280        0.5277        0.6043        0.5373        0.4813        0.5410        0.3624        0.4935        0.6484        0.4978        0.5364        0.6181        0.6718        0.6357        0.6404        0.6671        0.6271        0.7121        0.9363        1.0430        1.2282        1.6266        2.3586        2.6577        2.8832        3.1310        3.2324        3.9648        4.5475        5.1723        6.3563        6.6042        6.4394        6.0317        5.8282        5.4888        5.1010        4.6605        2.6735        2.3571        2.0490        2.3441        3.6329        4.0621        4.2649        4.2629        3.9309        3.9811        4.3159        0.0000        0.0000        8.7931        9.0341        8.5477        6.5552        0.0000        0.0000        0.0000        0.0000        0.0000        0.0000        0.0000        0.0000        0.0000
        0.0000        0.0000        0.0000        0.0000        0.0000        0.0000        0.0000        0.0000        0.0000        0.0000        0.0000        0.0000        0.0000        0.0000        0.0000        0.0000        0.0000        0.0000        0.0000        0.0000        0.0000        0.0000        0.0000        0.0000        0.0000        0.0000       20.3827       13.7417       12.0197       10.8360       10.5076       12.6138       10.8071        9.5329        8.2766        6.1612        5.2339        4.8248        5.3707        5.0979        3.6528        3.4272        3.5596        3.9351        4.8322        5.2252        6.1236        6.9286        8.1521        9.5190       10.1261       10.4484       11.3183       12.0634       12.5135       11.8885       12.0472       11.6996       11.6281       12.7553       12.3652       11.6368       10.2215        8.2952        6.8019        6.3243        6.1244        6.6514        5.4515        4.9510        4.3552        3.4486        3.1207        2.5380        2.2720        1.9488        1.7146        1.9733        1.7794        1.6078        1.5427        1.5074        1.3218        0.9950        1.0462        0.8586        0.0000        0.0000        0.0000        0.0000        0.0000        0.0000        0.0000        0.0000        0.0000        0.0000        0.0000        0.0000        0.0000        0.0000        0.0000        0.0000        0.0000        0.0000        0.0000        0.0000        0.0000        0.0000        0.0000        0.0000        0.0000        0.0000        0.0000        0.0000        0.0000        0.0000        0.0000        0.0000        0.0000        0.0000        0.0000        0.0000        0.0000        0.0000        0.0000        0.0000        0.0000        0.0000        0.0000        0.0000        0.0000        0.0000        0.0000        0.0000        0.0000        0.0000        0.0000        0.0000        0.0000        0.0000        0.0000        0.0000        0.0000        0.0000        0.0000        0.0000        0.0000        0.0000        0.0000        0.0000        0.0000        0.0000        0.4542        0.4046        0.3793        0.3806        0.3377        0.3882        0.4039        0.4737        0.5252        0.5730        0.5259        0.3339        0.3248        0.3835        0.3515        0.3945        0.3972        0.4305        0.4889        0.6439        0.7833        0.9623        1.2829        2.1298        2.4411        2.4630        2.1719        1.8452        1.5604        1.4034        1.0938        0.3844        0.2860        0.2309        0.1988        0.2842        0.3380        0.3795        0.5118        0.5099        0.6546        0.4916        0.5171        0.5474        0.4642        0.4651        0.4685        0.4153        0.5275        0.5775        0.5424        0.8069        0.9242        1.1736        1.4243        2.0491        2.4154        2.7035        3.0298        3.3819        3.7136        4.0595        4.4466        5.7091        6.0187        6.1522        5.8995        5.5258        5.2866        5.2777        4.8733        2.5348        2.3508        2.0225        2.3348        3.3955        3.8721        4.2684        4.4232        4.2663        4.2132        0.0000        0.0000        0.0000        0.0000        0.0000        0.0000        0.0000        0.0000        0.0000        0.0000        0.0000        0.0000        0.0000        0.0000        0.0000        0.0000
        0.0000        0.0000        0.0000        0.0000        0.0000        0.0000        0.0000        0.0000        0.0000        0.0000        0.0000        0.0000        0.0000        0.0000        0.0000        0.0000        0.0000        0.0000        0.0000        0.0000        0.0000        0.0000        0.0000        0.0000        0.0000        0.0000        0.0000       11.6297        9.6970        8.9064        8.9593       11.0638       10.6792        9.7512        8.0338        6.4732        5.8418        5.4874        5.7926        5.4075        3.5019        3.0394        3.3028        3.5023        4.1044        4.7964        5.3222        7.0057        8.4699        9.5517       10.7713       11.3407       12.5211       13.2114       13.4273       12.4824       12.8478       12.6875       12.4658       12.9731       12.1264       11.4598       10.4372        8.6804        7.6918        6.5424        6.0516        6.4974        5.8027        5.0458        4.5131        3.5141        3.0268        2.4651        2.4513        2.2593        2.1470        1.8825        1.7239        1.6264        1.6496        1.4913        1.4180        0.8317        0.8939        0.8909        0.8835        1.1045        1.2104        0.7599        0.0000        0.0000        0.0000        0.0000        0.0000        0.0000        0.0000        0.0000        0.0000        0.0000        0.0000        0.0000        0.0000        0.0000        0.0000        0.0000        0.0000        0.0000        0.0000        0.0000        0.0000        0.0000        0.0000        0.0000        0.0000        0.0000        0.0000        0.0000        0.0000        0.0000        0.0000        0.0000        0.0000        0.0000        0.0000        0.0000        0.0000        0.0000        0.0000        0.0000        0.0000        0.0000        0.0000        0.0000        0.0000        0.0000        0.0000        0.0000        0.0000        0.0000        0.0000        0.0000        0.0000        0.0000        0.0000        0.0000        0.0000        0.0000        0.0000        0.0000        0.0000        0.8313        0.6356        0.5166        0.4615        0.4722        0.4761        0.5459        0.6652        0.6923        0.7059        0.6826        0.6256        0.3962        0.4143        0.3623        0.3753        0.4322        0.4371        0.4644        0.5328        0.6927        0.7460        0.9483        1.2402        2.0636        2.2923        2.3107        2.0758        1.9233        1.4036        1.0932        0.8099        0.2598        0.1509        0.1055        0.1166        0.1878        0.3831        0.5667        0.5601        0.6143        0.7075        0.6427        0.6431        0.3736        0.4050        0.3526        0.3103        0.3704        0.2989        0.3321        0.4841        0.8082        0.9915        1.1292        1.4191        2.1782        2.7608        2.9143        2.9937        2.8396        2.7250        2.8450        3.3733        4.8107        5.2661        5.2631        5.2371        5.1392        5.0118        5.1365        4.5645        2.6808        2.0142        1.7721        2.1815        3.2571        3.7966        4.2429        4.3906        4.0279        3.8680        0.0000        0.0000        0.0000        0.0000        0.0000        0.0000        0.0000        0.0000        0.0000        0.0000        0.0000        0.0000        0.0000        0.0000        0.0000        0.0000
        0.0000        0.0000        0.0000        0.0000        0.0000        0.0000        0.0000        0.0000        0.0000        0.0000        0.0000        0.0000        0.0000        0.0000        0.0000        0.0000        0.0000        0.0000        0.0000        0.0000        0.0000        0.0000        0.0000        0.0000        0.0000        0.0000        0.0000       11.1581        9.4102        8.9990        8.8687       11.4385       11.2360       10.6572        9.0578        6.2556        5.3350        5.0985        5.3202        5.7841        3.6379        2.8840        3.1806        3.3861        3.7303        4.7917        5.2128        6.8134        7.8884        9.1602       10.3061       10.9458       11.4957       12.9804       12.8286       12.6856       12.6216       12.6799       11.7488       12.0994       10.9757       10.4462       10.0243        8.5741        7.3135        6.8560        5.9734        5.8678        5.8065        5.3746        4.3765        3.2926        2.7537        2.3742        2.2638        2.1983        2.2041        2.2154        1.9529        1.5911        1.6761        1.5889        1.5755        0.8800        0.9770        0.7585        0.9730        1.4447        1.3508        1.1057        0.0000        0.0000        0.0000        0.0000        0.0000        0.0000        0.0000        0.0000        0.0000        0.0000        0.0000        0.0000        0.0000        0.0000        0.0000        0.0000        0.0000        0.0000        0.0000        0.0000        0.0000        0.0000        0.0000        0.0000        0.0000        0.0000        0.0000        0.0000        0.0000        0.0000        0.0000        0.0000        0.0000        0.0000        0.0000        0.0000        0.0000        0.0000        0.0000        0.0000        0.0000        0.0000        0.0000        0.0000        0.0000        0.0000        0.0000        0.0000        0.0000        0.0000        0.0000        0.0000        0.0000        0.0000        0.0000        0.0000        0.0000        0.0000        0.0000        0.0000        0.0000        0.0000        0.9999        0.8064        0.6162        0.6584        0.6188        0.6548        0.8052        0.9398        1.0041        0.9768        0.8808        0.6173        0.7599        0.7484        0.5122        0.4982        0.4760        0.5333        0.5798        0.7252        0.7229        0.7739        0.9554        1.4317        1.7036        1.7470        1.5609        1.4741        1.0685        0.8254        0.6361        0.2427        0.2289        0.3427        0.5664        0.5379        0.7167        0.9217        0.7733        0.5580        0.4875        0.5232        0.4433        0.4453        0.3607        0.2947        0.2876        0.3148        0.2945        0.4193        0.5937        1.0407        1.3376        1.4650        1.8381        2.6804        3.1340        3.2238        3.0662        2.4517        2.5055        2.7103        2.9996        4.0897        4.3546        4.4503        4.4381        4.4294        4.5469        4.4951        3.8855        2.5849        2.5293        2.0271        1.9980        3.0972        3.6730        4.1201        4.1565        3.4470        3.3742        0.0000        0.0000        0.0000        0.0000        0.0000        0.0000        0.0000        0.0000        0.0000        0.0000        0.0000        0.0000        0.0000        0.0000        0.0000        0.0000
        0.0000        0.0000        0.0000        0.0000        0.0000        0.0000        0.0000        0.0000        0.0000        0.0000        0.0000        0.0000        0.0000        0.0000        0.0000        0.0000        0.0000        0.0000        0.0000        0.0000        0.0000        0.0000        0.0000        0.0000        0.0000        0.0000        0.0000        0.0000       12.0011       11.5907       11.4481       13.3092       13.1334       12.5529       11.3746       10.5784        9.0377        8.0995        7.0338        4.1641        3.1205        2.4250        2.4037        2.4891        2.9590        3.5445        4.0654        5.4953        6.2788        7.3152        8.2658        9.5128       10.8323       11.5359       11.8813       15.2162       16.0497       15.5040       13.7994        8.9281        8.1514        7.8781        7.6613        8.5923        7.3996        6.9433        6.4155        5.7977        5.4083        4.8575        4.0554        2.0278        1.5376        1.3539        1.4684        1.8495        1.7785        1.9474        1.8272        1.5067        1.4407        1.2773        1.3066        0.4596        0.4126        0.5895        0.7831        1.3554        1.1339        1.2170        1.1146        0.0000        0.0000        0.0000        0.0000        0.0000        0.0000        0.0000        0.0000        0.0000        0.0000        0.0000        0.0000        0.0000        0.0000        0.0000        0.0000        0.0000        0.0000        0.0000        0.0000        0.0000        0.0000        0.0000        0.0000        0.0000        0.0000        0.0000        0.0000        0.0000        0.0000        0.0000        0.0000        0.0000        0.0000        0.0000        0.0000        0.0000        0.0000        0.0000        0.0000        0.0000        0.0000        0.0000        0.0000        0.0000        0.0000        0.0000        0.0000        0.0000        0.0000        0.0000        0.0000        0.0000        0.0000        0.0000        0.0000        0.0000        0.0000        0.0000        0.0000        0.0000        0.0000        0.7934        0.6541        0.9026        0.7956        0.6189        0.8036        1.5560        1.7401        1.5907        1.4065        1.2178        1.1806        1.1251        0.8679        0.5707        0.5059        0.5520        0.6326        0.6146        0.6122        0.5382        0.5201        0.6691        0.7424        0.7671        0.6536        0.2326        0.2519        0.2320        0.1907        0.1531        0.2164        0.3148        0.1962        0.4032        0.3598        0.3359        0.3269        0.2299        0.1747        0.1524        0.1814        0.2562        0.2266        0.1526        0.1586        0.1614        0.1903        0.2810        0.4745        1.6192        2.0606        2.4055        2.6957        3.2662        3.5706        3.7956        3.6495        2.5164        2.3589        2.2928        2.5118        2.4799        2.6127        2.6475        2.5614        2.6403        3.1311        2.8665        2.7410        2.9306        2.7914        2.7475        2.8629        2.6338        2.9925        3.2608        3.0720        2.0094        1.9208        0.0000        0.0000        0.0000        0.0000        0.0000        0.0000        0.0000        0.0000        0.0000        0.0000        0.0000        0.0000        0.0000        0.0000        0.0000        0.0000
        0.0000        0.0000        0.0000        0.0000        0.0000        0.0000        0.0000        0.0000        0.0000        0.0000        0.0000        0.0000        0.0000        0.0000        0.0000        0.0000        0.0000        0.0000        0.0000        0.0000        0.0000        0.0000        0.0000        0.0000        0.0000        0.0000        0.0000        0.0000       11.8036       11.5065       11.7161       13.9171       13.4236       13.6572       12.2850       11.6028       10.5304        9.3192        7.5050        4.3905        3.3427        2.4694        2.8583        2.8640        2.9813        3.6465        4.8977        5.6979        6.3119        7.0076        7.9890        9.0312       10.0077       10.7774       11.5077       15.0344       15.9332       15.4840       13.8264        8.9475        7.9942        7.1787        6.4835        7.4942        7.0677        6.9336        6.5936        6.0823        5.5618        4.6449        3.7903        1.8104        1.4956        1.1074        1.2803        1.6403        1.6682        1.8123        1.8626        1.4105        1.3843        1.1861        1.1212        0.4177        0.2170        0.3085        0.5604        1.0909        1.2395        1.2662        1.2166        0.0000        0.0000        0.0000        0.0000        0.0000        0.0000        0.0000        0.0000        0.0000        0.0000        0.0000        0.0000        0.0000        0.0000        0.0000        0.0000        0.0000        0.0000        0.0000        0.0000        0.0000        0.0000        0.0000        0.0000        0.0000        0.0000        0.0000        0.0000        0.0000        0.0000        0.0000        0.0000        0.0000        0.0000        0.0000        0.0000        0.0000        0.0000        0.0000        0.0000        0.0000        0.0000        0.0000        0.0000        0.0000        0.0000        0.0000        0.0000        0.0000        0.0000        0.0000        0.0000        0.0000        0.0000        0.0000        0.0000        0.0000        0.0000        0.0000        0.0000        0.8024        0.7804        0.7390        0.6948        0.9112        0.8304        0.8428        0.9443        1.7559        2.2652        2.1939        1.7983        1.6308        1.5994        1.4703        1.2068        0.7745        0.7027        0.6822        0.7961        0.8124        0.6346        0.6404        0.7130        0.7765        0.5462        0.4912        0.4645        0.2161        0.2563        0.2848        0.2052        0.2542        0.4367        0.4524        0.2840        0.3718        0.3430        0.3372        0.2559        0.2171        0.1936        0.1718        0.1584        0.2829        0.1889        0.1483        0.0983        0.1232        0.1477        0.2735        0.4835        1.9464        2.4915        2.8228        3.1031        3.6094        3.9601        4.1681        3.9035        2.5735        2.5814        2.6598        2.3390        2.6097        2.5567        2.1051        2.0148        2.0079        2.1332        2.4268        2.2888        2.8451        2.9253        2.9676        3.1291        2.8082        3.0206        3.0745        2.8007        1.8290        1.3421        0.0000        0.0000        0.0000        0.0000        0.0000        0.0000        0.0000        0.0000        0.0000        0.0000        0.0000        0.0000        0.0000        0.0000        0.0000        0.0000
        0.0000        0.0000        0.0000        0.0000        0.0000        0.0000        0.0000        0.0000        0.0000        0.0000        0.0000        0.0000        0.0000        0.0000        0.0000        0.0000        0.0000        0.0000        0.0000        0.0000        0.0000        0.0000        0.0000        0.0000        0.0000        0.0000        0.0000        0.0000       11.0839       10.6451       11.1472       13.4065       13.3032       12.6198       11.1794       10.2177        9.9071        8.8822        7.0318        3.7836        2.7931        2.4494        2.5676        2.7102        3.0494        4.3173        4.6550        5.8878        6.2234        7.2348        7.7963        8.8556        9.6786       10.2636       10.5051       14.0343       15.0062       14.2006       12.1553        7.9082        6.3182        5.4573        5.3693        7.1838        6.9635        6.7667        6.3941        6.4255        5.7464        5.2708        4.0919        1.5567        1.1649        0.9929        1.3426        1.6900        1.9982        2.2727        1.8653        1.4232        1.2925        1.2336        1.0248        0.4087        0.2985        0.3134        0.5109        1.0859        1.1105        1.1922        1.4850        1.7899        0.0000        0.0000        0.0000        0.0000        0.0000        0.0000        0.0000        0.0000        0.0000        0.0000        0.0000        0.0000        0.0000        0.0000        0.0000        0.0000        0.0000        0.0000        0.0000        0.0000        0.0000        0.0000        0.0000        0.0000        0.0000        0.0000        0.0000        0.0000        0.0000        0.0000        0.0000        0.0000        0.0000        0.0000        0.0000        0.0000        0.0000        0.0000        0.0000        0.0000        0.0000        0.0000        0.0000        0.0000        0.0000        0.0000        0.0000        0.0000        0.0000        0.0000        0.0000        0.0000        0.0000        0.0000        0.0000        0.0000        0.0000        0.0000        1.2263        0.8986        0.8203        0.6598        0.5927        0.8046        0.8329        0.8333        1.1751        2.0172        2.2835        2.4358        2.1950        1.9972        1.8572        1.6603        1.3215        0.9264        0.7900        0.7281        0.7011        0.7321        0.7654        0.5046        0.5837        0.8012        0.4614        0.3556        0.2900        0.1902        0.2867        0.3729        0.4623        0.6490        0.7193        0.6304        0.4926        0.5839        0.5028        0.4884        0.3595        0.2257        0.2373        0.2517        0.2879        0.3383        0.2884        0.2661        0.2192        0.2375        0.3605        0.5501        0.8120        2.4959        2.9663        3.2959        3.6383        4.2705        4.4285        4.2673        3.9179        2.6864        2.6975        2.5369        2.6537        2.6549        2.2009        2.0201        2.0719        2.0668        2.1326        2.4631        2.5299        2.8759        2.8189        3.0045        3.2947        2.8985        3.0968        2.9852        2.6091        1.5033        1.2922        1.3125        0.0000        0.0000        0.0000        0.0000        0.0000        0.0000        0.0000        0.0000        0.0000        0.0000        0.0000        0.0000        0.0000        0.0000        0.0000
        0.0000        0.0000        0.0000        0.0000        0.0000        0.0000        0.0000        0.0000        0.0000        0.0000        0.0000        0.0000        0.0000        0.0000        0.0000        0.0000        0.0000        0.0000        0.0000        0.0000        0.0000        0.0000        0.0000        0.0000        0.0000        0.0000        0.0000       12.0810       11.0085       10.1036        9.3404       11.0943       10.6733       10.0584        9.1979        8.7788        7.7009        7.3119        6.2498        3.9406        2.7884        2.3521        2.4166        2.8435        3.3950        3.8136        3.7679        4.8303        5.3294        5.9788        6.4836        7.2221        7.8276        8.2016        8.5430       11.4764       12.1071       11.7115       10.1409        6.5535        5.2171        4.1774        4.3179        5.8515        6.2745        6.5296        6.6512        6.9155        5.5636        5.2838        4.2536        1.5844        1.1549        1.2426        1.6736        1.7880        2.2722        2.3883        2.2203        1.5032        1.1575        1.1745        0.9334        0.4936        0.2180        0.1589        0.2728        0.5523        1.0022        1.2241        1.5453        1.9687        1.2809        0.0000        0.0000        0.0000        0.0000        0.0000        0.0000        0.0000        0.0000        0.0000        0.0000        0.0000        0.0000        0.0000        0.0000        0.0000        0.0000        0.0000        0.0000        0.0000        0.0000        0.0000        0.0000        0.0000        0.0000        0.0000        0.0000        0.0000        0.0000        0.0000        0.0000        0.0000        0.0000        0.0000        0.0000        0.0000        0.0000        0.0000        0.0000        0.0000        0.0000        0.0000        0.0000        0.0000        0.0000        0.0000        0.0000        0.0000        0.0000        0.0000        0.0000        0.0000        0.0000        0.0000        0.0000        0.0000        0.0000        1.2023        1.2069        0.8207        0.8389        0.8918        0.9209        1.1979        1.1568        1.2524        1.5185        2.1475        2.3394        2.3690        2.2277        2.2519        2.2296        1.8081        1.4740        0.9464        0.7934        0.6390        0.7116        0.9418        0.7731        0.7897        0.5922        0.6818        0.4322        0.4027        0.3392        0.2947        0.5830        0.7604        1.0088        0.9707        0.9854        0.6613        0.5249        0.6549        0.7256        0.6718        0.4996        0.3350        0.3385        0.3108        0.2775        0.3032        0.3421        0.3933        0.4572        0.8145        0.9707        1.2455        1.3570        3.4027        3.7393        3.8363        4.0061        4.4691        4.3868        4.1987        4.3065        3.5914        3.3093        3.3565        3.3287        3.0798        3.0248        3.1506        2.9485        2.9405        3.0107        2.9430        2.7538        3.0840        2.8939        3.2853        3.2350        3.0209        3.1809        3.2310        2.7602        1.7167        1.3950        0.0000        0.0000        0.0000        0.0000        0.0000        0.0000        0.0000        0.0000        0.0000        0.0000        0.0000        0.0000        0.0000        0.0000        0.0000        0.0000
        0.0000        0.0000        0.0000        0.0000        0.0000        0.0000        0.0000        0.0000        0.0000        0.0000        0.0000        0.0000        0.0000        0.0000        0.0000        0.0000        0.0000        0.0000        0.0000        0.0000        0.0000        0.0000        0.0000        0.0000        0.0000        0.0000        0.0000       14.3129       12.4536       10.6842        9.4993        5.6022        5.1807        4.9531        4.5738        2.9960        2.6727        2.9784        3.3528        3.9278        2.8072        2.5218        3.2792        3.5436        4.2984        3.1300        3.3977        3.1502        3.4794        3.8956        4.3612        5.8242        6.3225        6.4186        6.5305        6.0420        5.9756        5.8592        5.2138        3.7306        2.5903        1.9987        2.2711        4.7143        5.5206        6.1216        6.7505        5.6953        5.1929        4.3325        3.3154        2.1786        1.9141        1.6070        1.8352        1.9398        2.1097        2.2973        1.8731        1.3221        1.1977        0.9373        0.7858        0.3583        0.3657        0.2884        0.3055        0.6215        0.7467        0.7778        0.9733        0.6667        0.4597        0.3696        0.0605        0.1554        0.3240        0.1967        0.1342        0.0744        0.1047        0.0000        0.0000        0.0000        0.0000        0.0000        0.0000        1.9108        2.1746        2.3294        2.6718        0.0000        0.0000        0.0000        0.0000        0.0000        0.0000        0.0000        0.0000        0.0000        0.0000        0.0000        0.0000        0.0000        0.0000        0.0000        0.0000        0.0000        0.0000        0.0000        0.0000        0.0000        0.0000        0.0000        0.0000        0.0000        0.0000        0.0000        0.0000        0.0000        0.0000        0.0000        0.0000        0.0000        0.0000        0.0000        0.0000        1.0565        1.0304        1.0734        1.2291        1.7406        1.9291        1.9890        1.9576        1.7671        1.6516        1.5789        1.5278        1.3805        1.5446        1.3641        1.1253        0.8263        0.7676        0.7671        0.6968        0.6778        0.6250        0.5051        0.4799        0.8432        0.7658        0.7245        0.5856        0.3617        0.3281        0.3424        0.3410        0.3903        0.6428        0.7781        0.7144        0.5288        0.4084        0.3219        0.2595        0.9470        1.2007        1.2590        1.0720        0.7382        0.6470        0.5695        0.5055        0.2634        0.2120        0.3475        0.6681        2.1521        2.7337        3.1616        3.5164        3.9142        4.2144        4.3966        4.2952        3.3920        3.2398        3.3447        3.7019        5.1285        5.3541        5.5293        5.4937        5.2835        5.3631        5.3251        5.1944        4.8450        4.8477        4.5028        4.0895        2.2374        2.2640        2.2750        2.2132        3.3873        3.3687        3.1040        2.8025        3.3739        3.1920        0.0000        0.0000        0.0000        0.0000        0.0000        0.0000        0.0000        0.0000        0.0000        0.0000        0.0000        0.0000        0.0000        0.0000        0.0000        0.0000
        0.0000        0.0000        0.0000        0.0000        0.0000        0.0000        0.0000        0.0000        0.0000        0.0000        0.0000        0.0000        0.0000        0.0000        0.0000        0.0000        0.0000        0.0000        0.0000        0.0000        0.0000        0.0000        0.0000        0.0000        0.0000        0.0000       13.6765       13.0276       12.1883       10.2344        8.5203        4.5994        3.8401        3.4999        2.9924        1.9293        1.8629        2.4071        3.8584        5.7278        5.0189        3.9008        4.0773        4.5630        4.4212        3.4951        3.4364        3.4161        3.8684        3.8715        4.3661        5.4905        6.2454        5.7142        5.3717        4.5153        4.2082        4.2822        3.9290        2.7928        1.7953        1.4235        1.8114        4.3166        4.8492        5.0411        5.4245        5.5849        4.7361        4.1906        3.8899        2.7964        2.0314        1.8159        2.7551        2.0787        2.0281        2.0827        1.7545        1.0595        0.7512        0.8406        0.7493        0.4557        0.2672        0.2455        0.3319        0.6332        0.5963        0.7130        0.8862        0.9152        0.7558        0.5253        0.1177        0.0719        0.1202        0.4394        0.2646        0.0212        0.0158        0.3424        1.3513        1.9888        2.3307        2.5763        1.5723        1.6942        1.8631        2.0831        2.3549        2.7925        2.5286        2.4848        2.5377        0.0000        0.0000        0.0000        0.0000        0.0000        0.0000        0.0000        0.0000        0.0000        0.0000        0.0000        0.0000        0.0000        0.0000        0.0000        0.0000        0.0000        0.0000        0.0000        0.0000        0.0000        1.3822        1.4548        1.4509        1.5784        1.4795        1.3883        1.2675        0.9940        0.9100        0.8962        1.0267        1.0751        1.1164        1.2333        1.5025        2.2910        2.5680        2.6147        2.4901        2.2497        2.0525        1.9028        1.7321        1.3353        1.1738        1.0081        0.8689        0.6998        0.6408        0.6884        0.5714        0.5588        0.4935        0.5087        0.5394        0.8275        0.6421        0.6666        0.6790        0.4591        0.3231        0.2807        0.2818        0.4186        0.5887        0.5788        0.4490        0.2092        0.1718        0.1998        0.2547        1.2095        1.5423        1.5892        1.3728        0.9238        0.7834        0.7134        0.6231        0.3669        0.3156        0.4960        0.9325        2.7839        3.4812        3.8859        4.1890        4.3719        4.6166        4.7199        4.6519        3.6740        3.4585        3.9097        4.9765        6.4577        6.6509        6.5582        6.3818        6.2032        6.2536        6.2808        6.1919        5.7679        5.8209        5.3783        4.8183        2.9142        2.4799        2.1430        2.4586        3.6383        2.9813        2.7165        2.6535        0.0000        0.0000        0.0000        0.0000        0.0000        0.0000        0.0000        0.0000        0.0000        0.0000        0.0000        0.0000        0.0000        0.0000        0.0000        0.0000        0.0000        0.0000
        0.0000        0.0000        0.0000        0.0000        0.0000        0.0000        0.0000        0.0000        0.0000        0.0000        0.0000        0.0000        0.0000        0.0000        0.0000        0.0000        0.0000        0.0000        0.0000        0.0000        0.0000        0.0000        0.0000        0.0000        0.0000        0.0000       12.2191       11.6071       10.7599        9.7200        7.7202        4.2361        3.4471        3.2613        2.7244        1.7444        1.3827        2.0987        3.3368        4.2204        3.8261        3.9795        4.1012        5.4768        5.2970        5.1589        4.8919        3.7403        3.8461        4.4414        4.2946        5.9822        6.2600        4.9044        4.4193        3.8313        3.5268        3.6120        3.2525        2.8006        1.5031        1.0383        1.5332        3.6298        4.3394        4.5932        4.6018        4.7814        4.8148        4.6242        4.3533        2.8754        2.0685        2.1796        2.1647        1.5719        1.7588        1.6254        1.5050        1.1148        0.8284        0.6166        0.5196        0.2268        0.2354        0.2307        0.2178        0.3894        0.4551        0.6388        0.8623        0.8204        0.8386        0.8046        0.3933        0.2196        0.2919        0.1118        0.0694        0.0316        0.0853        0.0455        0.2334        2.4890        3.3175        3.3779        2.7442        1.4759        1.7574        1.9341        2.3963        2.3702        2.5025        2.0763        2.1374        2.1558        2.1065        2.1966        0.0000        0.0000        0.0000        0.0000        0.0000        0.0000        0.0000        0.0000        0.0000        0.0000        0.0000        0.0000        1.1168        1.2203        1.2089        1.1017        0.9918        1.1298        1.2221        1.4045        1.4979        1.5614        1.5173        1.4491        1.3321        1.0703        0.9539        0.9330        1.0758        1.2498        1.4179        1.5405        1.8316        2.7305        3.0436        3.1320        2.8801        2.5348        2.4095        2.1758        1.8801        1.3879        1.1291        0.9459        0.7920        0.5364        0.4722        0.4258        0.3524        0.3354        0.3838        0.3850        0.3660        0.5379        0.4954        0.5803        0.6911        0.5450        0.3818        0.3720        0.3688        0.4602        0.5935        0.5943        0.4178        0.2482        0.1750        0.1780        0.1810        1.2359        1.5929        1.6248        1.4315        0.9126        0.7287        0.6045        0.6309        0.4525        0.5136        0.8044        1.1417        3.2853        3.9719        4.4984        4.7590        4.8296        5.1028        5.0547        4.8226        3.9511        4.0505        4.4705        4.9105        6.6921        6.7425        6.8396        6.8542        6.7554        6.8817        7.0356        7.1595        6.8476        7.1679        6.7411        5.9080        3.3962        2.7589        2.7944        2.8976        0.0000        2.9817        2.8243        2.9143        0.0000        0.0000        0.0000        0.0000        0.0000        0.0000        0.0000        0.0000        0.0000        0.0000        0.0000        0.0000        0.0000        0.0000        0.0000        0.0000        0.0000        0.0000
        0.0000        0.0000        0.0000        0.0000        0.0000        0.0000        0.0000        0.0000        0.0000        0.0000        0.0000        0.0000        0.0000        0.0000        0.0000        0.0000        0.0000        0.0000        0.0000        0.0000        0.0000        0.0000        0.0000        0.0000        0.0000       10.0305        9.9602       10.4446        9.8579        9.1447        7.7313        4.8761        3.7474        3.1748        2.4138        2.1119        1.8100        1.4728        1.7440        2.4428        3.3933        3.5092        3.7184        3.7538        5.2782        5.5636        5.4827        3.4166        3.3586        3.9251        3.3871        4.5443        4.7274        4.5427        4.3263        3.6627        3.4846        3.2889        2.8286        1.9922        0.8641        0.7223        1.1312        2.8366        4.1579        4.4909        4.3113        4.0490        4.7699        4.7802        3.8219        2.6521        2.0779        1.9768        1.9309        1.1963        0.8811        0.9749        1.1682        1.0202        0.5245        0.4192        0.2887        0.1444        0.2102        0.1803        0.1713        0.1735        0.4169        0.7779        1.0366        0.7994        0.9488        0.8386        0.4375        0.5763        0.5527        0.1442        0.0908        0.0475        0.0800        0.1639        0.1806        1.2285        2.8481        2.3139        1.4380        1.3442        1.4675        1.8575        1.9258        1.7285        2.2754        1.8845        2.0123        2.0044        1.9520        1.8776        2.0128        1.6022        1.5113        0.0000        0.0000        0.0000        0.0000        0.0000        0.0000        0.0000        0.0000        1.2744        1.1280        1.1003        1.1215        1.0274        0.9448        1.0922        1.1823        1.3560        1.4968        1.7162        1.5763        1.5077        1.4339        1.1166        1.1015        1.0904        1.2294        1.3849        1.4933        1.6794        2.0193        3.0599        3.4367        3.4501        3.1898        2.8611        2.6534        2.3747        1.9968        1.4144        1.1033        0.9546        0.7910        0.5552        0.4133        0.3722        0.3414        0.3780        0.3920        0.4046        0.3975        0.5127        0.4529        0.3708        0.4018        0.4265        0.3733        0.3967        0.3779        0.3012        0.4541        0.5244        0.3707        0.2942        0.1708        0.1633        0.1750        1.0932        1.3864        1.4512        1.2243        0.6949        0.4960        0.4799        0.6765        0.5158        0.6225        0.8605        1.2383        3.6383        4.4977        5.0265        5.2286        5.2508        5.3663        5.4983        5.4317        4.6986        4.8096        4.7481        4.7927        6.3467        6.4268        6.7161        6.9924        7.0595        7.2224        7.6501        8.1833        8.0402        8.5036        8.4864        7.5882        3.9229        3.6281        0.0000        0.0000        0.0000        0.0000        0.0000        0.0000        0.0000        0.0000        0.0000        0.0000        0.0000        0.0000        0.0000        0.0000        0.0000        0.0000        0.0000        0.0000        0.0000        0.0000        0.0000        0.0000        0.0000        0.0000
        0.0000        0.0000        0.0000        0.0000        0.0000        0.0000        0.0000        0.0000        0.0000        0.0000        0.0000        0.0000        0.0000        0.0000        0.0000        0.0000        0.0000        0.0000        0.0000        0.0000        0.0000        0.0000        6.4746        6.5968        5.6737        5.5688        6.0376        8.0082        6.8250        5.2015        4.0084        2.7105        2.7218        1.9666        1.3618        1.6857        1.6778        1.1248        0.7877        1.5975        3.2540        2.8190        3.1703        3.3010        4.0170        4.4343        4.5384        3.1841        2.7255        2.5598        2.7835        4.4885        4.9166        5.1424        4.8074        5.0539        4.4324        4.0507        3.3803        1.1229        0.4726        0.1217        0.4891        1.9794        2.5426        3.4626        3.9058        4.1492        4.6998        4.5356        3.0169        1.7963        2.6976        2.8239        2.5570        1.3154        0.9802        0.7444        1.2921        0.7822        0.7357        0.6455        0.5175        0.1978        0.1420        0.1325        0.1562        0.0550        0.1367        0.5303        0.6832        0.5785        0.6529        0.4642        0.0428        0.1209        0.0576        0.0683        0.0685        0.1600        0.2469        0.2432        0.4385        0.4593        0.8052        1.0592        0.9602        0.7717        0.9821        1.0246        1.2698        1.1688        1.2941        1.3896        1.3635        1.5669        1.5058        1.7941        1.8737        1.6688        1.7027        1.4764        1.5044        1.6604        1.3380        1.1110        1.0234        1.3548        1.4621        1.7531        1.4728        1.3729        1.0586        0.9256        0.9017        1.0268        1.0760        1.1547        1.3276        2.2121        1.9203        1.7409        1.5055        1.3937        1.3700        1.3687        1.6691        1.9228        2.0787        2.3488        2.7718        3.6892        4.2238        4.2447        3.9336        3.3183        3.2102        2.9412        2.2834        1.3677        1.0781        0.8162        0.6965        0.5575        0.4750        0.4381        0.4735        0.9404        1.0391        1.0236        0.9242        0.6090        0.4748        0.4297        0.4280        0.4552        0.4408        0.3823        0.3642        0.3919        0.3930        0.4604        0.5108        0.6601        0.6680        0.6612        0.7464        0.7995        0.9374        0.9333        0.8257        0.1534        0.1530        0.1822        0.2077        0.9542        1.2422        1.8577        2.6055        4.2240        5.1470        5.6764        5.8418        5.5843        5.8239        5.9555        6.0213        6.0522        5.8407        5.8650        6.1758        6.0321        5.9606        6.1019        6.3567        6.3995        6.7203        7.3273        8.0179        9.8715       10.7131       10.7188        9.7441        6.8890        0.0000        0.0000        0.0000        0.0000        0.0000        0.0000        0.0000        0.0000        0.0000        0.0000        0.0000        0.0000        0.0000        0.0000        0.0000        0.0000        0.0000        0.0000        0.0000        0.0000        0.0000        0.0000        0.0000        0.0000        0.0000
        0.0000        0.0000        0.0000        0.0000        0.0000        0.0000        0.0000        0.0000        0.0000        0.0000        0.0000        0.0000        0.0000        0.0000        0.0000        0.0000        0.0000        0.0000        5.4094        3.5809        3.4818        4.0832        4.4403        3.6043        3.0884        2.8311        2.9926        4.0255        3.4017        2.2332        1.7805        0.8885        1.1605        1.0843        0.8142        1.0035        0.9518        0.4612        0.7023        1.3422        2.5037        2.4826        1.8865        1.8971        2.8981        2.6096        2.0920        1.8490        2.2567        2.2906        2.1540        3.7755        4.6367        4.6104        4.3582        4.5689        4.2038        3.7858        2.9355        0.9523        0.7218        0.6832        0.4719        1.5269        1.5905        1.9827        3.0141        4.4138        4.7181        3.5154        3.3523        2.6210        2.6479        2.7416        2.4630        0.9886        0.6610        0.5531        0.6040        0.7131        0.7777        0.6594        0.5879        0.1628        0.1463        0.1010        0.0571        0.0309        0.0508        0.4409        0.5186        0.4478        0.3196        0.0699        0.0564        0.0915        0.1214        0.1459        0.0743        0.1686        0.3216        0.2926        0.3659        0.4473        0.6090        0.9442        0.6937        0.6510        0.8919        0.9300        1.0362        0.9395        1.0390        1.1059        1.1793        1.3826        1.4241        1.4657        1.5134        1.3824        1.4027        1.3850        1.3509        1.4416        1.1759        1.0421        0.9230        1.0135        1.2065        1.2656        1.2862        1.1591        1.1288        1.0017        0.8541        0.9757        1.0090        1.0590        1.1511        1.7180        2.0558        1.6678        1.5138        1.4830        1.4058        1.4659        1.6501        1.9884        2.3026        2.6171        3.0612        4.1008        4.5630        4.6423        4.3070        3.7994        3.5250        2.9923        2.4701        1.4711        1.0744        0.8327        0.7645        0.6387        0.5389        0.5325        0.5926        1.1815        1.3589        1.3277        1.1353        0.7299        0.5921        0.5280        0.4896        0.5179        0.4822        0.4357        0.3861        0.3578        0.4204        0.5743        0.7499        0.8267        0.8568        0.8412        0.8812        0.8847        0.8820        0.8111        0.6198        0.1025        0.1290        0.1898        0.1590        1.0722        1.4645        2.0268        2.7989        4.5504        5.5506        6.1632        6.2528        5.9687        6.2179        6.3062        6.3091        6.2765        6.2894        6.4465        6.5407        6.0716        6.0000        6.2000        6.4610        6.5272        6.8313        7.6015        8.6404       10.9317       12.2179        0.0000        0.0000        0.0000        0.0000        0.0000        0.0000        0.0000        0.0000        0.0000        0.0000        0.0000        0.0000        0.0000        0.0000        0.0000        0.0000        0.0000        0.0000        0.0000        0.0000        0.0000        0.0000        0.0000        0.0000        0.0000        0.0000        0.0000        0.0000
        0.0000        0.0000        0.0000        0.0000        0.0000        0.0000        0.0000        0.0000        0.0000        0.0000        0.0000        0.0000        0.0000        0.0000        0.0000        4.7029        4.7373        3.6721        2.9111        1.8355        2.3934        2.0877        2.1617        2.1153        2.3413        1.8118        1.7676        1.9627        1.7907        1.2404        1.1632        0.7544        0.2697        0.6790        0.9250        1.3065        0.6526        0.5798        1.0124        1.1034        1.0110        2.0095        1.1627        1.2506        1.6974        1.5713        2.2170        1.9639        1.7513        1.4397        1.7020        3.1508        4.0456        4.2322        3.8241        3.9957        3.6554        3.4502        2.7304        1.5399        0.8612        1.0324        0.6013        1.3263        1.4034        2.0710        3.0471        4.7148        4.3302        3.5426        2.6597        2.4483        2.8616        2.1216        1.7323        0.7623        0.5288        0.4020        0.2821        0.4822        0.6453        0.4636        0.4449        0.2195        0.2470        0.1381        0.0371        0.0324        0.2784        0.5211        0.6374        0.3298        0.1365        0.0393        0.1267        0.3259        0.2293        0.4098        0.2171        0.2689        0.2788        0.3194        0.3771        0.4225        0.6682        0.8582        1.0481        0.8716        0.9074        0.9346        0.8438        0.9265        1.0430        1.0109        1.1330        1.3762        1.4937        1.4898        1.4265        1.2940        1.3463        1.2958        1.2508        1.2851        1.1586        1.0651        1.0014        1.0034        1.0138        1.0721        1.2667        1.1737        1.0445        1.0073        1.0330        1.2530        1.0950        1.0872        1.1846        1.2420        1.4659        1.6561        1.6243        1.4428        1.3119        1.3898        1.5556        1.9234        2.2622        2.5639        3.0175        3.9332        4.4194        4.4499        4.0936        3.7136        3.3423        2.9057        2.5605        1.6556        1.1609        1.0972        1.0175        0.7029        0.5886        0.6026        0.6399        1.3072        1.3994        1.3936        1.1831        0.7334        0.6188        0.5450        0.4531        0.4915        0.4761        0.4433        0.3907        0.3506        0.3472        0.4362        0.6775        0.7356        0.7891        0.8288        0.7975        0.8147        0.7997        0.7107        0.5268        0.1327        0.1478        0.1160        0.1195        1.2750        1.5910        2.1382        2.9372        4.7542        5.7228        6.2967        6.3707        6.0339        6.2562        6.2927        6.2740        6.1973        6.1762        6.3317        6.4999        6.0671        6.1190        6.2631        0.0000        6.6418        6.8924        7.6892        9.0454       11.8601       13.6618        0.0000        0.0000        0.0000        0.0000        0.0000        0.0000        0.0000        0.0000        0.0000        0.0000        0.0000        0.0000        0.0000        0.0000        0.0000        0.0000        0.0000        0.0000        0.0000        0.0000        0.0000        0.0000        0.0000        0.0000        0.0000        0.0000        0.0000        0.0000
        0.0000        0.0000        0.0000        0.0000        0.0000        0.0000        0.0000        0.0000        0.0000        0.0000        0.0000        0.0000        0.0000        3.6674        4.0606        4.2454        3.7020        3.3658        2.6796        2.0077        2.5383        1.2477        1.1786        1.6316        1.7121        1.6586        1.3825        1.5226        1.3251        1.0866        1.1607        0.5321        0.1719        0.2657        0.9238        1.6507        1.7712        1.1889        0.7233        0.6494        1.1836        1.1427        0.8152        1.0309        1.7823        1.9447        2.6308        1.9247        1.4315        1.5267        1.4429        2.3863        2.8154        2.9692        3.1361        3.2196        2.9600        2.7954        2.8564        2.2850        1.4328        0.6173        0.4162        1.1012        1.0451        1.9007        3.1541        3.6596        2.7611        2.9796        2.4407        2.2694        2.1784        1.8540        1.3453        0.7842        0.5055        0.4819        0.4016        0.4475        0.6382        0.2445        0.4341        0.3923        0.3300        0.2126        0.0765        0.0682        0.3693        0.3893        0.8314        0.2174        0.0737        0.2873        0.2767        0.5022        0.5385        0.3738        0.4499        0.3609        0.3074        0.3833        0.4953        0.8367        0.7134        0.9906        1.1848        0.9013        0.9453        1.0332        0.8730        0.9730        1.0607        1.0347        1.0537        1.1838        1.4405        1.5696        1.4787        1.3455        1.3562        1.2427        1.1895        1.3349        1.1605        1.0419        0.9997        1.1162        1.0248        1.0703        1.2914        1.2124        0.9016        0.8418        0.8723        1.0606        1.2200        1.2418        1.0629        1.1500        1.2014        1.3106        1.5619        1.3031        1.2334        1.2103        1.3543        1.6614        1.9790        2.2278        2.5325        3.3214        3.6606        3.7689        3.4813        3.0735        2.8079        2.5746        2.1707        1.3882        1.1510        1.0123        0.9558        0.8380        0.7541        0.6773        0.6442        1.2783        1.2064        1.1180        0.9648        0.6251        0.6156        0.4662        0.4139        0.4523        0.4522        0.4107        0.3753        0.3357        0.3367        0.4536        0.5096        0.5719        0.6340        0.6250        0.5588        0.4994        0.5509        0.4688        0.4068        0.1122        0.0706        0.0740        0.0562        1.1570        1.5766        2.2227        2.9536        4.6986        5.6264        6.1238        6.1908        5.9465        5.9047        5.8387        5.8362        5.8612        5.8912        6.0541        6.1773        5.8163        6.0684        0.0000        0.0000        0.0000        0.0000        0.0000        0.0000        0.0000        0.0000        0.0000        0.0000        0.0000        0.0000        0.0000        0.0000        0.0000        0.0000        0.0000        0.0000        0.0000        0.0000        0.0000        0.0000        0.0000        0.0000        0.0000        0.0000        0.0000        0.0000        0.0000        0.0000        0.0000        0.0000        0.0000        0.0000        0.0000        0.0000
        0.0000        0.0000        0.0000        0.0000        0.0000        0.0000        0.0000        0.0000        0.0000        5.7363        0.0000        0.0000        4.1461        5.2207        4.0538        4.4284        3.9846        3.4562        2.9997        2.5842        1.4057        1.0524        0.5884        1.3333        1.4776        1.6828        1.5193        1.9797        1.2977        1.3081        0.8391        0.5882        0.5955        0.2301        0.3948        0.9739        1.3335        0.7183        0.6481        1.4212        1.9126        0.7444        0.9600        1.3522        1.6749        1.1969        1.3693        1.9929        1.9870        1.7839        1.2600        1.2270        1.2107        1.4243        1.8769        1.6956        1.6532        2.0621        2.1213        2.7219        1.3609        0.8458        0.4310        0.5708        0.9108        2.2175        1.4832        2.0772        2.0010        2.4083        3.0157        2.2828        2.3580        1.2367        1.2107        0.8917        0.9858        0.9461        0.7622        0.5107        0.5676        0.2864        0.4944        0.1114        0.0912        0.1401        0.0902        0.0848        0.1941        0.2069        0.3946        0.1461        0.1709        0.3657        0.2229        0.0942        0.0509        0.0546        0.0731        0.1751        0.2376        0.3807        0.4446        0.6641        0.7748        0.8434        0.9064        0.8697        0.9025        1.0050        1.1740        1.3490        1.4907        1.5336        1.4857        1.3062        1.2958        1.3103        1.3638        1.2539        1.0578        1.0207        1.0378        1.0822        1.0640        1.0131        0.9363        0.9955        0.8873        0.8676        0.8845        1.0582        0.9618        0.9212        0.9370        1.0779        1.1414        1.1768        1.2381        1.0548        1.0344        1.0130        1.0632        0.7714        0.6341        0.6207        0.7123        1.0147        1.1826        1.3184        1.5092        1.9205        2.0539        2.0985        1.9583        1.8972        1.7750        1.6078        1.4191        1.2837        1.1066        1.0384        1.0483        1.2076        1.1083        1.0653        0.9550        0.6725        0.5759        0.5168        0.4472        0.3371        0.3314        0.3468        0.2933        0.2991        0.3054        0.3160        0.3122        0.1823        0.1660        0.2814        0.2249        0.3036        0.2394        0.2278        0.2190        0.1160        0.1328        0.0910        0.0665        0.0550        0.0729        0.1750        0.1877        1.3251        1.8902        2.4891        3.1016        4.2228        4.9497        5.3644        5.5074        5.2909        5.2723        5.2833        5.1613        5.3300        5.3884        5.4474        5.5970        5.8925        0.0000        0.0000        0.0000        0.0000        0.0000        0.0000        0.0000        0.0000        0.0000        0.0000        0.0000        0.0000        0.0000        0.0000        0.0000        0.0000        0.0000        0.0000        0.0000        0.0000        0.0000        0.0000        0.0000        0.0000        0.0000        0.0000        0.0000        0.0000        0.0000        0.0000        0.0000        0.0000        0.0000        0.0000        0.0000        0.0000        0.0000
        0.0000        0.0000        0.0000        0.0000        0.0000       12.6382        9.7052        6.5603        6.2674        5.5701        3.9933        4.6417        3.6912        3.9629        3.8575        4.4593        4.0193        3.1520        2.6320        2.1300        1.4332        0.8699        0.6443        0.6958        1.3278        0.9502        1.0769        2.0527        2.1047        1.8009        1.0201        1.1493        1.2253        0.7224        0.4891        0.6237        1.0436        0.7098        0.8324        1.1849        0.7112        1.0256        1.1906        1.1487        1.1968        0.8800        0.9216        1.5510        2.1510        1.7293        1.0148        0.7250        0.7631        0.5572        0.6929        0.4677        0.7667        1.0869        0.7049        0.8741        0.5461        0.1048        0.1648        0.5598        1.2996        1.6612        1.1694        2.4357        2.1807        2.9282        2.7901        1.9096        2.0150        1.7118        1.4371        0.8655        0.8024        0.9519        1.2226        0.5079        0.4981        0.3617        0.4029        0.0642        0.0623        0.1600        0.1119        0.2962        0.2787        0.3639        0.7560        0.3867        0.4509        0.2015        0.0969        0.0438        0.0610        0.0787        0.1014        0.2407        0.3159        0.4529        0.4806        0.7087        0.8685        0.9807        1.0391        1.0773        1.1013        1.2297        1.4053        1.5640        1.7245        1.7999        1.6510        1.3804        1.3414        1.3770        1.2815        1.1114        1.0712        1.0244        1.0452        1.1178        1.1443        1.0976        0.9991        1.0001        0.8913        0.8177        0.8198        0.9683        0.9411        0.9084        0.9137        1.0791        1.0984        1.0936        1.0901        0.9970        0.9655        0.9343        0.8430        0.8113        0.5628        0.5420        0.5735        0.8015        0.9146        1.0101        1.1484        1.4402        1.6091        1.6239        1.5548        1.5218        1.4410        1.3194        1.2664        1.1890        1.1497        1.1224        1.1555        1.2680        1.1934        1.1455        1.0138        0.7259        0.5534        0.4603        0.4085        0.4130        0.3936        0.2713        0.2304        0.2792        0.2927        0.3170        0.3183        0.3442        0.2320        0.3746        0.1865        0.2072        0.1814        0.1816        0.1608        0.1213        0.1606        0.1206        0.1281        0.0971        0.0000        0.0000        0.3536        1.5514        2.1639        2.7451        3.3086        4.3552        5.0169        5.3110        5.2928        5.1292        5.0694        5.0276        5.0944        5.2720        5.3243        5.3574        5.5330        0.0000        0.0000        0.0000        0.0000        0.0000        0.0000        0.0000        0.0000        0.0000        0.0000        0.0000        0.0000        0.0000        0.0000        0.0000        0.0000        0.0000        0.0000        0.0000        0.0000        0.0000        0.0000        0.0000        0.0000        0.0000        0.0000        0.0000        0.0000        0.0000        0.0000        0.0000        0.0000        0.0000        0.0000        0.0000        0.0000        0.0000        0.0000
        0.0000        0.0000        0.0000        0.0000       13.6194       11.8336        9.7767        6.4992        4.2072        3.1959        3.2628        3.0983        2.8997        3.2553        2.4973        2.9383        4.2873        2.8990        1.9844        2.2791        2.0600        1.4570        1.0144        0.7748        1.0201        0.8674        0.6161        1.0150        1.6922        2.0346        1.9175        1.4412        1.6436        1.1571        0.4250        0.3920        0.5612        0.5253        0.4724        1.4997        1.1476        1.8803        0.9145        0.7813        1.0305        1.1378        0.7359        0.9182        1.8027        1.3923        0.5895        0.3897        0.6977        0.7080        0.2906        0.2481        0.2903        0.4569        0.1741        0.3778        0.4378        0.1480        0.2080        0.4031        1.7025        1.6293        1.5679        2.7199        2.2599        2.9775        2.3328        1.2838        0.9906        1.3063        1.2757        0.9186        1.0197        1.1280        1.0575        0.3838        0.3791        0.1880        0.1985        0.0521        0.0535        0.5687        0.8928        0.5874        0.5192        0.4878        0.4666        0.2909        0.2220        0.1015        0.0952        0.0507        0.0574        0.1983        0.2906        0.3234        0.3513        0.4081        0.4881        0.7305        0.8841        1.0238        1.0974        1.1365        1.2109        1.3626        1.5909        1.8379        1.9860        1.9346        1.8756        1.6305        1.6506        1.8959        1.8638        1.7236        1.6039        1.7635        1.5249        1.7895        1.7877        1.5384        1.5100        1.4448        1.2054        1.0533        0.9361        1.0626        0.8688        0.8466        0.8133        0.9522        1.0082        0.9990        0.9675        0.8860        0.8731        0.8211        1.0203        0.7226        0.6711        0.7896        0.6473        0.7547        0.8245        0.9245        1.0567        1.2775        1.4156        1.4878        1.4404        1.4089        1.3336        1.2949        1.3327        1.4092        1.5875        1.5818        1.3274        1.4770        1.4324        1.4079        1.3611        0.9288        0.6242        0.5643        0.6418        0.6050        0.4969        0.4975        0.4144        0.3837        0.3657        0.3782        0.3949        0.2648        0.4220        0.2104        0.1032        0.1501        0.1440        0.1790        0.1840        0.1476        0.2777        0.2521        0.2983        0.0000        0.0000        0.0000        0.5344        2.0974        2.4834        2.9969        3.4346        4.4032        4.9714        5.1193        5.0314        4.7087        4.7240        4.7976        4.8871        5.1594        0.0000        0.0000        0.0000        0.0000        0.0000        0.0000        0.0000        0.0000        0.0000        0.0000        0.0000        0.0000        0.0000        0.0000        0.0000        0.0000        0.0000        0.0000        0.0000        0.0000        0.0000        0.0000        0.0000        0.0000        0.0000        0.0000        0.0000        0.0000        0.0000        0.0000        0.0000        0.0000        0.0000        0.0000        0.0000        0.0000        0.0000        0.0000        0.0000        0.0000        0.0000
        0.0000        0.0000       12.0892       12.6092       11.2995       11.7193        9.8196        4.8426        3.8291        2.0862        2.7849        2.8587        1.5573        1.1534        1.4563        3.5248        3.6746        2.9773        1.7199        2.0084        1.0765        0.9138        0.9576        1.1702        1.2510        0.4818        0.2586        0.3335        0.8141        1.6678        1.4321        0.8335        0.6062        0.3745        0.1806        0.6524        0.5489        0.8461        0.6430        1.1300        0.9914        0.8078        0.9603        0.7547        0.8403        0.9318        1.6539        1.2152        1.3156        0.7943        0.7899        1.0205        0.9520        0.5534        0.4555        0.1965        0.2722        0.1020        0.0717        0.1123        0.1058        0.0393        0.3453        0.7645        1.2429        1.5662        1.2383        2.4606        2.8069        3.1489        1.8107        0.9399        0.5906        0.8607        1.1901        0.9919        1.2390        1.3388        1.3246        0.2924        0.2567        0.8776        1.3094        0.4070        0.2841        0.8642        1.1557        0.8086        0.5698        0.4389        0.5036        0.3578        0.3168        0.1491        0.1652        0.0817        0.1656        0.3104        0.3233        0.5129        0.5758        0.5981        0.5535        0.8241        0.9534        1.1067        1.3110        1.3035        1.4763        1.7772        2.0008        2.5447        2.8369        2.6323        2.4106        2.1830        2.7463        2.5355        2.6598        2.5787        2.6669        3.7423        3.5640        3.4818        2.5767        2.7627        2.3010        2.3838        1.9723        1.7751        1.6324        1.6225        1.3068        1.1977        1.0675        1.0591        0.9301        0.9227        0.9124        0.8170        0.8353        0.8625        0.9126        0.6911        0.6367        0.7459        0.7860        0.9854        0.9917        1.0840        1.2183        1.5164        1.6709        1.7054        1.6218        1.5410        1.4588        1.5763        1.7778        1.9077        1.9096        1.8295        1.7174        1.9163        1.8088        1.7404        1.6421        1.1794        0.8506        0.7180        0.6328        0.6539        0.6411        0.6284        0.5049        0.6259        0.5334        0.5839        0.5305        0.3414        0.2480        0.1847        0.1246        0.1852        0.1376        0.1693        0.2111        0.2536        0.1751        0.2613        0.0000        0.0000        0.0000        0.4593        0.5105        2.3116        2.7355        3.2003        3.5750        4.5789        4.9193        4.9884        4.8341        4.4959        4.4441        4.4108        4.4657        0.0000        0.0000        0.0000        0.0000        0.0000        0.0000        0.0000        0.0000        0.0000        0.0000        0.0000        0.0000        0.0000        0.0000        0.0000        0.0000        0.0000        0.0000        0.0000        0.0000        0.0000        0.0000        0.0000        0.0000        0.0000        0.0000        0.0000        0.0000        0.0000        0.0000        0.0000        0.0000        0.0000        0.0000        0.0000        0.0000        0.0000        0.0000        0.0000        0.0000        0.0000        0.0000
        0.0000        1.4600        2.7083        8.5184        8.5892        7.4784        6.2955        4.3062        3.2122        1.9949        1.6312        1.9106        1.1693        1.5120        3.0064        3.8852        3.4759        4.1004        2.0043        1.3152        1.1880        0.8131        1.1605        2.4650        1.1125        0.4561        0.3424        0.7141        0.8543        1.0154        0.4296        0.1562        0.7291        0.7982        0.9904        1.0051        1.3252        1.1598        1.3788        1.6511        0.8070        1.0693        0.6726        0.9914        0.5932        0.8150        1.3549        2.4739        2.9456        2.1940        1.8107        1.0179        1.4378        1.5415        0.6323        0.5746        1.1132        0.6981        0.3606        0.3865        0.4390        0.2549        0.3876        0.6732        0.8594        1.3743        1.3830        1.5158        1.8285        1.7686        1.7693        0.6539        0.6976        0.8670        1.1388        0.8426        0.6342        0.4069        0.7169        0.1930        0.3741        1.0382        1.5585        0.5689        0.2714        0.2461        0.5159        0.6448        0.3754        0.3486        0.3742        0.1981        0.1260        0.1103        0.1718        0.2626        0.3238        0.4340        0.5363        0.3701        0.4109        0.4809        0.6280        0.6391        0.7595        0.8722        1.0070        1.3458        1.5364        1.7435        1.8787        2.7350        2.4436        2.0681        2.1195        3.5357        3.6388        2.9180        3.3278        2.9794        2.9880        2.6657        3.0370        2.7449        2.7369        2.2779        1.9816        2.0026        1.8859        1.5587        1.3188        0.7497        0.6011        0.3648        0.3909        0.4646        0.5580        0.4920        0.5344        0.7177        0.6823        0.7361        0.8344        1.0167        0.9964        0.9834        1.0775        1.1559        1.2699        1.3856        1.5620        2.1793        2.3420        2.3545        2.1485        1.8282        1.6736        1.6841        1.9429        2.9728        3.2859        3.3612        3.1632        2.7782        2.6376        2.4477        2.1684        1.4918        1.3111        1.1379        0.8542        0.6316        0.4849        0.4106        0.4100        0.3625        0.4015        0.4636        0.5517        0.5722        0.2762        0.3203        0.6692        0.5470        0.1490        0.1471        0.1210        1.8239        0.0000        0.0000        0.0000        0.0000        2.2053        2.6986        3.1118        3.1686        3.7081        3.9936        4.2302        4.4574        4.7200        4.7673        4.6350        3.7767        3.6245        3.5965        0.0000        0.0000        0.0000        0.0000        0.0000        0.0000        0.0000        0.0000        0.0000        0.0000        0.0000        0.0000        0.0000        0.0000        0.0000        0.0000        0.0000        0.0000        0.0000        0.0000        0.0000        0.0000        0.0000        0.0000        0.0000        0.0000        0.0000        0.0000        0.0000        0.0000        0.0000        0.0000        0.0000        0.0000        0.0000        0.0000        0.0000        0.0000        0.0000        0.0000        0.0000        0.0000        0.0000
        0.0000        1.7248        2.2357        6.2223        5.5171        5.3701        4.7807        2.1543        1.3703        1.8481        1.1875        1.0784        1.7247        2.9032        3.0473        2.9009        1.6108        1.1615        0.8540        0.6903        0.6048        0.4986        1.0577        1.7218        1.5586        2.1906        2.0494        1.0090        0.4375        0.4713        0.2177        0.1666        0.2344        0.8756        0.3959        0.8697        1.2439        1.6541        1.1575        2.0101        0.9384        0.5533        0.8273        0.9685        0.6968        1.0689        1.5828        2.4107        2.1180        2.0203        1.3556        0.7380        1.7664        1.7932        0.7183        0.8719        0.9959        0.4343        0.7116        1.5872        1.1894        0.8826        0.8903        1.0860        0.9380        1.0782        1.2453        1.9736        2.1381        1.0349        0.7799        0.5913        0.7589        0.9561        1.2673        1.0819        0.7325        0.6725        0.8627        0.4546        0.6607        0.7480        1.9306        0.5630        0.1850        0.1997        0.5149        0.9822        0.7112        0.6574        0.5299        0.3058        0.3219        0.3110        0.3303        0.4314        0.6359        0.6770        0.6948        0.5191        0.5858        0.7234        0.7777        0.8145        0.8906        1.0068        1.2284        1.6272        1.5626        1.5084        1.6739        1.8825        1.9196        2.3900        3.0511        3.3439        3.5199        3.9158        3.4164        3.9437        4.5742        5.0040        4.8337        4.7891        4.5152        3.6855        2.9688        2.5153        2.4307        1.8587        1.3990        0.7923        0.5910        0.3991        0.2656        0.1737        0.2344        0.2914        0.3376        0.5830        0.7074        0.7478        0.8254        1.0519        1.1715        1.2090        1.2565        1.3793        1.5112        1.6214        1.7949        2.4887        2.7819        2.7825        2.5494        2.1978        2.0384        2.0766        2.2559        3.5386        4.0144        4.0959        3.8436        3.2929        3.1335        2.9614        2.6514        1.9146        1.8465        1.3980        1.0838        0.6590        0.5101        0.3575        0.3709        0.3993        0.4614        0.4584        0.5438        0.6681        0.5659        0.4667        0.4342        1.0455        1.0014        0.5528        0.0000        0.0000        0.0000        0.0000        0.0000        2.9550        3.1131        3.5504        3.6198        3.6224        3.8610        4.1229        4.1944        4.4681        4.7736        4.6927        4.4180        3.5760        0.0000        0.0000        0.0000        0.0000        0.0000        0.0000        0.0000        0.0000        0.0000        0.0000        0.0000        0.0000        0.0000        0.0000        0.0000        0.0000        0.0000        0.0000        0.0000        0.0000        0.0000        0.0000        0.0000        0.0000        0.0000        0.0000        0.0000        0.0000        0.0000        0.0000        0.0000        0.0000        0.0000        0.0000        0.0000        0.0000        0.0000        0.0000        0.0000        0.0000        0.0000        0.0000        0.0000        0.0000        0.0000
        1.2531        0.6070        2.2066        2.4699        4.7548        3.4889        2.6469        2.1416        1.4512        0.8413        0.5764        1.3079        2.6034        1.6725        0.8838        0.5441        0.5142        0.6759        1.0470        1.1610        1.1376        0.9163        0.7963        0.7463        1.1621        1.5310        1.2731        1.1560        0.9496        1.8515        1.7263        0.8574        0.8774        1.5092        2.3710        2.1982        2.1989        1.9455        0.8544        1.8729        2.2159        0.8540        0.3630        0.7063        0.9343        2.0193        1.5686        3.1819        2.7816        1.7790        1.0863        1.1375        1.5741        1.2967        1.3046        1.3118        1.5441        2.0026        1.5251        1.9125        1.2952        0.7423        0.6219        0.9147        1.3022        1.4527        1.6709        1.9108        1.2567        1.2889        0.8412        0.6119        0.7472        1.1486        1.2591        0.8674        1.4704        2.5756        1.8152        0.8268        0.8694        0.9983        1.0609        0.4752        0.2931        0.6615        0.6919        1.1718        1.2542        0.9691        0.6585        0.3393        0.3356        0.3696        0.4896        0.7272        0.7635        0.8097        0.9284        0.7755        0.7617        0.8330        0.8886        1.0635        1.2667        1.4326        1.7231        1.7284        1.7800        1.6762        1.8172        2.1579        2.1614        2.3886        2.5830        2.9892        2.7105        2.8013        3.3676        3.9363        4.6925        4.4726        4.4073        4.1228        4.4086        4.2139        3.6863        2.7362        2.5813        2.1177        1.7223        0.6014        0.3126        0.2221        0.1838        0.1714        0.1464        0.1637        0.2899        0.6218        0.7916        0.8762        0.9992        1.2253        1.4032        1.5286        1.8949        1.9069        2.0433        2.1408        2.3956        3.2949        3.5543        3.4521        3.0096        2.4373        2.2954        2.0891        2.4143        3.7573        4.2649        4.4189        4.0741        3.4794        3.2654        3.0251        2.9964        2.6062        2.1646        1.9451        1.6240        0.9531        0.8276        0.7513        0.8078        0.9585        0.7451        0.7422        0.7313        0.3617        0.3444        0.3790        0.2909        0.4769        0.6861        0.0000        0.0000        0.0000        0.0000        0.0000        0.0000        3.4308        3.5019        3.8595        4.0341        4.0096        3.8140        4.2261        4.2863        4.5203        4.7368        0.0000        0.0000        0.0000        0.0000        0.0000        0.0000        0.0000        0.0000        0.0000        0.0000        0.0000        0.0000        0.0000        0.0000        0.0000        0.0000        0.0000        0.0000        0.0000        0.0000        0.0000        0.0000        0.0000        0.0000        0.0000        0.0000        0.0000        0.0000        0.0000        0.0000        0.0000        0.0000        0.0000        0.0000        0.0000        0.0000        0.0000        0.0000        0.0000        0.0000        0.0000        0.0000        0.0000        0.0000        0.0000        0.0000        0.0000        0.0000
        1.0278        1.6951        1.4867        3.0122        3.8115        3.8373        3.6708        3.1460        2.8406        2.2923        2.2019        2.9296        1.8900        0.6582        0.2715        0.3350        0.7643        1.0420        1.5712        1.1718        0.8552        0.6997        0.9719        0.8962        0.7846        0.9835        0.6908        0.8161        1.9826        1.6934        0.6288        0.7802        1.0493        1.6271        2.6006        3.3441        2.0480        1.5794        2.3414        4.2760        2.4621        0.9894        1.0121        1.6588        1.6368        2.7120        1.8186        1.4868        1.0868        0.5093        0.6795        1.5386        1.4388        1.4996        0.8173        1.1945        1.9028        1.9908        1.6941        1.9335        1.7363        0.9433        1.0821        1.1384        1.0134        1.1420        1.3788        0.9249        0.8760        0.8321        0.8675        1.0650        1.5322        1.4501        1.9178        1.7076        1.8385        2.4764        2.3172        0.7348        0.7026        0.7293        0.5652        0.5884        1.1505        0.9806        1.2784        1.0490        1.1049        0.8756        0.8389        0.7014        0.8472        0.9092        1.0150        0.9693        1.0028        1.1336        1.1693        1.0466        1.0940        1.1501        1.2925        1.4392        1.6248        1.7711        2.0181        2.0991        1.9504        2.0640        2.2547        2.8657        3.1110        3.6222        2.8796        2.6615        2.9106        3.1175        3.2985        3.5041        3.8204        4.0113        3.0741        3.1606        3.4674        3.3647        3.4132        3.5289        3.0875        2.5510        1.9205        0.8901        0.6858        0.3873        0.4219        0.4077        0.7407        0.3964        0.3267        0.7811        1.0431        1.4770        1.6694        2.7624        2.7205        3.1574        2.9192        2.6231        2.6985        2.7518        2.8580        3.6841        4.0157        3.8095        3.2417        2.3752        1.9603        2.1110        2.3817        3.6462        4.2205        4.3639        4.0352        3.4508        3.1823        3.1628        3.5923        2.8176        2.5657        2.3218        2.2194        1.5620        1.5383        1.3955        1.3426        1.7108        1.6925        1.7783        2.1808        0.9781        0.8506        0.5757        0.5127        0.6699        0.0000        0.0000        0.0000        0.0000        0.0000        0.0000        5.2200        3.5240        3.1316        3.2872        3.7432        4.0613        3.8173        4.3095        4.4056        4.6185        4.6452        0.0000        0.0000        0.0000        0.0000        0.0000        0.0000        0.0000        0.0000        0.0000        0.0000        0.0000        0.0000        0.0000        0.0000        0.0000        0.0000        0.0000        0.0000        0.0000        0.0000        0.0000        0.0000        0.0000        0.0000        0.0000        0.0000        0.0000        0.0000        0.0000        0.0000        0.0000        0.0000        0.0000        0.0000        0.0000        0.0000        0.0000        0.0000        0.0000        0.0000        0.0000        0.0000        0.0000        0.0000        0.0000        0.0000        0.0000        0.0000
        5.9845       10.6830        8.7485        1.4129        2.6685        3.3888        3.4464        2.9352        2.0991        3.0998        3.4350        1.4000        0.5003        0.1142        0.3699        1.0322        1.8372        1.7975        1.2157        0.9313        0.9487        0.3624        0.8885        0.3743        0.5746        0.8871        1.3956        1.7527        1.7800        1.3206        0.8111        2.2569        1.9268        1.4617        1.8613        1.9892        2.2873        1.3659        0.9609        2.0343        0.9145        0.4706        0.3966        1.0396        0.5054        0.4749        0.5393        1.4652        2.1980        3.3589        4.1044        3.7156        1.4808        1.5775        2.2750        1.8963        1.4617        1.4591        1.5648        1.3601        1.0255        0.5425        0.6013        0.4927        0.6344        0.5996        0.6566        0.5549        0.6067        0.7064        0.6362        0.8415        1.0744        1.4871        1.6584        0.4527        0.3894        1.2199        0.9792        0.5460        0.3226        0.3793        0.9306        0.7577        1.3549        1.2225        1.3144        1.4290        2.0431        1.7026        1.2920        1.0644        1.1297        1.4837        1.5010        1.3104        1.4303        1.6305        1.8449        1.9407        2.0605        2.2509        2.3546        2.6752        2.9704        2.8250        2.7684        2.2849        2.0674        2.1263        2.2936        2.3311        2.5178        2.4355        2.5266        2.6053        2.6923        2.9761        3.2931        3.0355        3.1978        3.3958        3.4345        3.7357        3.7225        3.5283        3.3665        3.3873        3.1277        2.7228        2.1005        0.5690        0.3573        0.3448        0.3383        0.4390        0.3545        0.4430        0.6227        1.2567        1.7014        2.0438        2.4721        3.2048        3.4195        3.2617        3.4679        3.9264        4.0468        4.3008        4.4674        5.3336        5.6517        5.3842        4.4662        2.2366        1.8103        1.7696        1.9823        3.7704        4.2977        4.3590        4.0162        2.9024        2.8666        2.7495        2.6591        3.1409        3.2749        3.3453        3.2831        3.0930        3.1186        3.1295        3.2954        3.8135        3.9471        4.4809        4.7851        5.8707        5.9834        5.4885        0.0000        0.0000        0.0000        0.0000        0.0000        0.0000        0.0000        0.0000        3.0900        1.3596        1.1804        1.0859        1.2256        2.9100        0.0000        1.9800        1.4100        2.9400        2.5500        0.0000        0.0000        0.0000        0.0000        0.0000        0.0000        0.0000        0.0000        0.0000        0.0000        0.0000        0.0000        0.0000        0.0000        0.0000        0.0000        0.0000        0.0000        0.0000        0.0000        0.0000        0.0000        0.0000        0.0000        0.0000        0.0000        0.0000        0.0000        0.0000        0.0000        0.0000        0.0000        0.0000        0.0000        0.0000        0.0000        0.0000        0.0000        0.0000        0.0000        0.0000        0.0000        0.0000        0.0000        0.0000        0.0000        0.0000        0.0000
        7.2174        9.5870        2.8588        0.4417        1.9760        2.2248        1.8519        2.7351        3.8899        3.0707        2.4092        0.4155        0.3169        0.7595        0.8460        1.4925        1.1310        1.4415        0.9562        0.6257        0.2710        0.2212        0.4320        0.2136        0.7822        0.7059        1.2978        1.7353        1.7127        2.1252        1.8994        2.5085        3.2778        2.0196        1.2004        1.4034        2.0699        0.7948        0.3757        0.7249        1.2808        1.0291        1.4049        2.2292        1.0604        0.7190        1.3755        3.2711        3.5246        3.5712        3.8132        2.8098        3.2912        1.8654        0.5514        1.8770        2.7502        1.6394        1.5771        1.5132        1.4242        1.3620        1.2725        0.8313        0.8957        0.6924        0.6703        0.6063        0.6739        0.6701        0.9495        1.1295        0.8938        0.9517        0.5446        0.5822        0.5685        0.6842        0.5737        0.6910        0.3889        1.0604        1.3465        1.0749        1.1603        1.4381        1.9683        2.3961        2.0929        1.7831        2.2580        1.7356        1.8336        1.9896        2.0015        1.7434        1.8687        2.0007        2.1037        2.2606        2.3569        2.7245        2.9461        3.2005        3.4109        3.3487        3.1874        2.4284        2.4461        2.6166        2.7778        2.5573        2.7768        2.7469        2.5779        2.8152        2.9223        3.1099        3.1988        3.1253        3.3128        3.4471        3.5687        4.1067        3.8661        3.8051        3.8367        3.9483        3.6111        3.1097        2.3669        0.7019        0.5253        0.3826        0.4538        0.6659        0.6556        0.9177        1.1837        2.0157        2.0625        2.2310        2.3050        2.9281        3.1046        3.2471        3.6345        4.2916        4.6171        4.8495        5.1339        6.5566        6.8391        6.4466        5.1432        2.4489        2.1853        1.8993        2.1477        3.9734        4.3981        4.3286        3.9768        2.9997        2.8794        2.6300        2.6791        3.3363        3.7245        3.9040        4.0655        4.0348        4.3342        4.2713        4.4915        5.2160        5.4459        5.9586        6.2762        0.0000        0.0000        0.0000        0.0000        0.0000        0.0000        0.0000        0.0000        0.0000        0.0000        0.0000        4.2900        1.2911        0.8364        0.8421        0.0000        0.0000        0.0000        0.0000        0.0000        0.0000        0.0000        0.0000        0.0000        0.0000        0.0000        0.0000        0.0000        0.0000        0.0000        0.0000        0.0000        0.0000        0.0000        0.0000        0.0000        0.0000        0.0000        0.0000        0.0000        0.0000        0.0000        0.0000        0.0000        0.0000        0.0000        0.0000        0.0000        0.0000        0.0000        0.0000        0.0000        0.0000        0.0000        0.0000        0.0000        0.0000        0.0000        0.0000        0.0000        0.0000        0.0000        0.0000        0.0000        0.0000        0.0000        0.0000        0.0000        0.0000        0.0000
        0.0000        0.0000        1.5861        0.6515        0.0000        1.9799        2.6331        1.7672        5.4941        3.6049        1.4189        0.7745        1.2441        0.5601        0.7189        0.3325        0.8111        1.4232        0.6201        0.4682        0.2731        0.2524        0.3124        0.5170        0.8176        1.2660        1.2475        2.5986        4.0774        3.5246        2.4714        3.5223        3.2204        2.3603        3.1480        2.2316        1.4718        1.5507        1.6055        1.5499        1.9837        1.4086        0.6900        1.6746        2.1128        2.1900        2.1877        3.0270        3.5040        5.0205        4.6888        2.5074        0.7617        0.3836        0.2769        0.6804        0.4883        0.5007        1.3589        1.4324        1.2636        1.1253        0.5833        0.7387        0.8718        0.9640        0.7651        0.6535        0.6952        0.8911        1.1287        1.4414        1.2425        0.8524        1.1030        0.9031        0.8460        1.0781        1.0570        0.5461        0.7614        1.7611        1.8695        0.8982        1.1458        1.5640        2.1039        2.2051        2.2099        1.8811        1.9466        1.8225        1.9027        1.7617        1.6552        1.5601        1.5330        1.6331        1.8211        2.1408        2.4425        2.7025        2.7934        3.1674        3.3503        3.4182        3.3030        2.6054        2.6251        2.6578        2.9174        2.8291        2.9904        3.0280        3.0383        3.1321        3.1367        3.2443        3.2665        3.2346        3.3384        3.4288        3.3971        3.7972        3.8375        3.8359        3.7958        4.0443        4.0984        3.6194        3.0069        1.0680        0.6984        0.6928        1.1628        1.6324        1.3319        1.4453        1.9278        2.4500        3.0930        2.7303        3.1193        3.0838        3.3036        4.0639        3.9837        4.6054        5.0046        5.2789        5.4367        6.4335        7.1991        6.4683        5.0837        2.8157        2.1791        1.9102        2.0207        3.7253        4.3102        4.0179        3.9086        3.3414        2.8847        2.2993        2.7243        3.4520        3.9402        4.7086        5.2278        5.3804        5.9065        5.9584        5.8146        6.0829        6.1638        6.5717        7.0014        8.5953        0.0000        0.0000        9.2048        0.0000        0.0000        0.0000        0.0000        0.0000        0.0000        1.5900        2.0100        1.9501        0.0000        0.0000        0.0000        0.0000        0.0000        0.0000        0.0000        0.0000        0.0000        0.0000        0.0000        0.0000        0.0000        0.0000        0.0000        0.0000        0.0000        0.0000        0.0000        0.0000        0.0000        0.0000        0.0000        0.0000        0.0000        0.0000        0.0000        0.0000        0.0000        0.0000        0.0000        0.0000        0.0000        0.0000        0.0000        0.0000        0.0000        0.0000        0.0000        0.0000        0.0000        0.0000        0.0000        0.0000        0.0000        0.0000        0.0000        0.0000        0.0000        0.0000        0.0000        0.0000        0.0000        0.0000        0.0000        0.0000        0.0000
        0.0000        0.0000        0.0000        0.0000        0.0000        2.1184        0.5901        1.5639        3.3345        2.7234        3.1647        3.1268        1.1872        0.6286        0.2504        0.8941        0.3567        0.9469        1.1451        1.1278        0.2668        0.4099        1.0523        0.6528        1.5412        1.8239        1.9483        3.0851        4.0788        3.7454        3.8261        3.5932        4.0079        2.7766        1.1940        0.7480        0.5995        0.6930        0.6861        2.3296        2.1488        2.4298        4.8360        2.8275        1.1680        1.5438        1.6591        4.1398        5.9551        5.0918        2.6544        1.2661        0.6212        0.3021        0.2993        0.4794        0.3906        0.5197        0.4549        0.5429        0.7795        0.6904        1.2070        1.1537        1.4761        1.5547        1.1785        1.4266        1.3297        0.9786        2.0915        1.5310        1.5119        2.0365        1.9689        1.1764        1.0952        1.1462        1.2694        0.3727        0.8210        1.8465        1.7041        0.8781        1.3831        1.6486        1.8505        1.9360        2.0462        2.2686        2.4160        1.8861        1.6203        1.5649        1.5795        1.3692        1.4849        1.6592        1.8273        2.0467        2.2378        2.4849        2.6806        2.9330        3.1544        3.3155        3.3226        2.6430        2.6299        2.8352        3.2335        3.3480        3.7307        3.8574        3.7444        3.6690        3.5382        3.5304        3.5299        3.5124        3.4349        3.4549        3.4463        3.8756        3.8284        3.8958        4.4679        4.8266        4.5831        4.5929        4.0426        1.6961        1.7060        1.7515        1.1646        1.8726        1.4209        1.6923        2.9582        4.2205        3.3379        3.7202        3.2252        4.1544        4.3338        4.4935        4.7810        4.8822        5.5431        6.1225        5.9518        6.6441        6.7696        6.2445        4.8108        2.3874        1.7464        1.7253        1.6518        3.4690        3.5963        3.5889        3.2536        3.0733        2.6290        2.0285        2.5258        3.5110        4.2019        5.2987        6.4728        7.2041        8.1488        8.1472        7.5139        7.5598        7.3342        7.3607        7.8076        9.4171        9.8121        9.4951        8.6670        1.2924        0.0000        0.0000        0.0000        0.0000        2.3400        1.8600        1.6800        2.4402        0.0000        0.0000        0.0000        0.0000        0.0000        0.0000        0.0000        0.0000        0.0000        0.0000        0.0000        0.0000        0.0000        0.0000        0.0000        0.0000        0.0000        0.0000        0.0000        0.0000        0.0000        0.0000        0.0000        0.0000        0.0000        0.0000        0.0000        0.0000        0.0000        0.0000        0.0000        0.0000        0.0000        0.0000        0.0000        0.0000        0.0000        0.0000        0.0000        0.0000        0.0000        0.0000        0.0000        0.0000        0.0000        0.0000        0.0000        0.0000        0.0000        0.0000        0.0000        0.0000        0.0000        0.0000        0.0000        0.0000        0.0000
        0.0000        0.0000        0.0000        0.0000        0.0000        2.1228        1.8282        1.6835        5.1292        7.4059        5.2910        4.0551        1.3463        0.4882        0.4556        0.1725        0.1702        0.4385        0.2973        0.2027        0.1329        0.2825        0.2439        0.2172        0.5401        0.3851        0.5255        1.3396        1.7002        1.4208        1.5170        2.4062        1.8805        1.4686        1.3000        0.6389        0.9249        1.0920        1.5315        1.0592        0.6715        0.9955        1.3131        1.2475        1.0294        1.4505        1.1855        0.8554        0.2413        0.4638        0.5802        0.1583        0.1766        0.2217        0.2013        0.0628        0.0642        0.0892        0.4926        0.2379        0.3687        0.7469        0.8531        1.1813        0.8858        0.9108        1.0231        0.7942        0.7619        0.8776        0.7483        0.9040        1.0412        1.1743        0.7807        0.9883        0.5880        0.3770        0.3880        0.3095        0.3637        0.7694        0.7296        1.0232        1.4727        1.6608        1.6850        1.9527        2.0674        1.9200        1.7907        1.1247        1.0473        0.9523        1.0105        0.7807        0.8331        1.0747        1.3244        1.5707        1.6483        1.6553        1.7996        2.3116        2.3604        2.5957        2.5740        2.7791        2.9093        3.2712        3.9155        5.8408        6.6932        6.9376        6.5752        4.8372        4.5883        4.3865        4.3169        3.9646        3.7432        3.6632        3.6273        3.5641        3.7638        3.7536        3.4997        3.9962        4.2823        4.1680        4.1711        3.8632        3.3591        3.0552        3.3118        2.6649        2.5312        2.5078        3.4996        4.2747        4.2797        3.9676        4.2031        4.2224        3.5940        4.2494        4.3491        5.6658        5.9464        5.2884        5.2517        6.0976        6.1931        5.4602        4.2330        1.5443        1.1431        1.1266        1.2800        1.8968        1.5316        1.6117        1.5711        2.3257        1.9857        1.4633        2.0004        3.5071        4.5212        5.6682        6.6345       10.2608       12.5806       13.6495       12.7642        9.5963        8.3319        7.9305        8.0056        7.8192        7.7836        7.5631        7.3810        6.6890        0.0000        0.0000        0.0000        7.4288        7.5289        6.2697        5.8800        6.8206        6.7142        0.0000        0.0000        0.0000        0.0000        0.0000        0.0000        0.0000        0.0000        0.0000        0.0000        0.0000        0.0000        0.0000        0.0000        0.0000        0.0000        0.0000        0.0000        0.0000        0.0000        0.0000        0.0000        0.0000        0.0000        0.0000        0.0000        0.0000        0.0000        0.0000        0.0000        0.0000        0.0000        0.0000        0.0000        0.0000        0.0000        0.0000        0.0000        0.0000        0.0000        0.0000        0.0000        0.0000        0.0000        0.0000        0.0000        0.0000        0.0000        0.0000        0.0000        0.0000        0.0000        0.0000        0.0000        0.0000        0.0000
        0.0000        0.0000        0.0000        0.0000        0.0000        2.5213        2.9644        3.7537        7.5826        5.7667        7.1187        3.4743        1.0876        0.4833        0.4334        0.2941        0.2534        0.2676        0.3607        0.3821        0.5467        0.2724        0.1164        0.0745        0.1921        0.2524        0.1961        0.3488        1.0152        1.2232        1.7354        1.0713        1.6829        2.0373        1.3046        1.1347        0.9130        0.7065        1.2114        0.6570        0.2012        0.8699        1.1675        0.4913        0.4646        0.4670        0.4130        0.4024        0.4262        0.5657        0.7863        0.4712        0.4815        0.3833        0.3336        0.3027        1.0651        2.0915        1.3659        0.7372        1.2968        2.3377        4.7802        3.8247        2.3827        1.5450        0.8152        0.7141        0.8365        1.0025        1.4503        0.9641        1.3655        1.1386        1.2501        1.1314        0.4631        0.5819        0.6837        0.4437        0.6032        0.9237        1.0672        1.5220        1.6985        1.6678        1.6728        1.8605        2.1940        2.4637        1.8557        1.0068        0.8034        0.7998        0.9162        0.7839        0.7113        0.8395        1.1936        1.3095        1.4476        1.5340        1.6853        1.9324        2.1179        2.2401        2.5011        2.7767        3.0132        3.5743        4.4553        6.8235        7.9688        8.2661        7.7730        5.7172        5.2107        4.9450        4.8607        4.7863        4.8302        5.5269        6.1401        3.7322        3.9642        3.6135        3.6897        4.4006        4.7310        4.6861        4.5383        4.6174        4.2287        3.9080        3.7601        3.6871        4.3072        3.7112        4.1901        4.8963        4.4791        4.6714        4.6723        4.9664        4.7392        4.0845        4.2822        5.6388        5.6295        5.7759        5.5239        5.7227        5.4072        5.2277        4.0271        1.6105        1.0676        0.7011        0.7530        0.9745        1.1490        1.9689        1.8764        2.8141        1.2408        1.3234        1.8434        3.7861        4.5806        5.6167        7.4451       10.9233       13.5261       15.8357       13.5798       10.9520        9.8578        8.9665        8.3858        8.3109        8.4740        7.7679        7.1912        6.4602        0.0000        0.0000        8.0575        8.3307        7.7280        7.2594        6.9289        8.5090        8.3830        8.6225        8.4769        7.7434        6.9124        6.8767        0.0000        0.0000        0.0000        0.0000        0.0000        0.0000        0.0000        0.0000        0.0000        0.0000        0.0000        0.0000        0.0000        0.0000        0.0000        0.0000        0.0000        0.0000        0.0000        0.0000        0.0000        0.0000        0.0000        0.0000        0.0000        0.0000        0.0000        0.0000        0.0000        0.0000        0.0000        0.0000        0.0000        0.0000        0.0000        0.0000        0.0000        0.0000        0.0000        0.0000        0.0000        0.0000        0.0000        0.0000        0.0000        0.0000        0.0000        0.0000        0.0000        0.0000        0.0000
        0.0000        0.0000        0.0000        0.0000        3.0048        3.2847        4.5934        9.6297        5.2057        4.5962       16.0816        3.1457        0.6515        0.5132        0.5580        0.4991        0.3693        0.6701        1.0819        0.4473        0.2182        0.2352        0.2857        0.4161        0.1134        0.1083        0.6793        1.5269        0.6921        1.2770        1.4583        1.5821        1.6933        1.6869        1.8128        1.1758        1.1419        0.8662        0.8119        0.6276        0.8823        0.5287        0.3392        0.4881        0.4102        0.3214        0.5666        0.5286        0.3789        0.7450        0.6235        1.0768        1.4585        0.7331        1.1605        3.5580        4.1100        2.9758        2.4069        2.6469        4.0701        4.1424        3.6528        2.2038        2.3138        2.0830        2.1715        1.4351        1.1859        2.0852        1.8622        1.6948        2.4526        2.2211        2.4242        1.1307        0.6917        0.8211        1.0767        0.5226        0.8645        1.3507        1.6158        1.3006        1.2927        1.4619        1.4743        1.9578        2.1957        2.1857        1.5381        1.0080        0.7782        0.8024        0.8496        0.7501        0.8898        1.0476        1.0495        1.2235        1.3325        1.4347        1.4240        1.6994        1.7907        2.1343        2.4250        2.7383        3.0393        3.5196        4.6028        6.9878        8.2153        8.9729        8.7880        6.4172        5.8413        5.8569        5.4100        4.7608        4.3646        4.2703        4.6323        4.1479        3.6049        3.7892        4.0083        4.8874        5.1025        5.0808        4.9099        5.3387        5.2341        5.0787        4.3028        4.1683        3.4765        3.5921        3.5421        4.5667        4.1895        4.3076        4.2305        4.2675        3.9383        3.9636        4.0586        4.6607        5.1051        5.2451        5.0351        5.1994        4.9066        4.2144        3.3678        1.6110        1.0783        0.6671        0.8536        1.4343        1.8028        1.0127        1.3862        2.6796        0.8763        1.2753        1.8566        3.4780        4.3205        5.3898        7.0224       10.7312       12.9513       15.3143       15.7212       12.0936       11.4484       11.1997        9.9971        8.5407        7.7653        7.0794        7.1757        7.5460        0.0000        7.6486        6.7421        7.1858        7.3972        7.4301        8.5568        9.9285        9.4777        8.9680        8.3634        6.9881        6.3911        6.3466        6.2166        0.0000        0.0000        0.0000        0.0000        0.0000        0.0000        0.0000        0.0000        0.0000        0.0000        0.0000        0.0000        0.0000        0.0000        0.0000        0.0000        0.0000        0.0000        0.0000        0.0000        0.0000        0.0000        0.0000        0.0000        0.0000        0.0000        0.0000        0.0000        0.0000        0.0000        0.0000        0.0000        0.0000        0.0000        0.0000        0.0000        0.0000        0.0000        0.0000        0.0000        0.0000        0.0000        0.0000        0.0000        0.0000        0.0000        0.0000        0.0000        0.0000        0.0000
        0.0000        0.0000        0.0000        0.0000        2.8622        3.3181       15.1809       14.3804        7.9154        8.3551       16.4893        1.8513        1.8154        1.0273        1.6731        1.8903        2.7821        1.8252        0.9984        0.6724        0.9327        0.5840        0.6091        0.4193        0.3525        0.5283        1.2490        1.2001        1.3742        1.1941        1.6445        2.3081        2.4456        1.9554        2.5581        1.3953        1.0102        1.0128        0.8757        0.8359        0.5556        0.3391        0.2959        1.0099        0.8328        1.0037        1.9175        3.0385        1.4601        1.8531        2.4120        1.9144        1.5666        2.9658        4.9567        5.7342        4.5743        3.0912        2.2159        3.0167        6.2824        4.6477        2.4992        2.0078        1.3436        1.5646        2.8708        5.2559        3.6215        2.5607        2.2859        2.2206        2.7910        2.3011        2.8904        0.9496        1.6822        1.5814        1.3042        1.0233        1.0279        1.1660        1.3714        1.2977        1.1328        0.9141        1.1911        1.2440        1.5741        1.5678        1.4826        0.8590        0.7143        0.7464        0.9553        1.0076        1.1962        1.2953        1.3703        1.6520        1.8780        2.0561        1.8333        1.7827        1.5645        1.6963        1.9950        2.2301        2.4619        3.1224        3.9251        5.9563        7.2783        7.9777        8.2243        6.3907        6.2009        5.9416        5.6883        5.5705        4.8082        5.0199        5.9815        4.4551        4.0382        4.5353        4.2966        5.0107        5.2971        5.5544        5.7313        5.7072        5.6686        4.9229        4.4268        3.7911        3.6289        3.5363        3.7126        4.1964        4.7972        5.0065        4.2392        4.4865        3.7823        3.6424        3.5185        4.1477        4.3424        4.5253        4.7276        4.6677        4.1425        3.5786        2.8437        0.9830        0.9110        0.8690        1.0817        2.1760        1.0826        0.9296        0.6471        1.0293        0.8800        1.2762        1.7982        3.3672        3.9451        5.0286        6.8267       10.6522       12.9194       14.2372       13.9766       12.0886       11.5758       11.6097        9.4411        9.1528        8.5314        7.5601        7.5345        7.7423        7.5269        7.1094        8.9804        8.8941        8.9110        9.3365        9.0609        9.5082        9.3588        9.1759        8.6664        6.9910        6.5745        6.1051        5.9629        0.0000        0.0000        0.0000        0.0000        0.0000        0.0000        0.0000        0.0000        0.0000        0.0000        0.0000        0.0000        0.0000        0.0000        0.0000        0.0000        0.0000        0.0000        0.0000        0.0000        0.0000        0.0000        0.0000        0.0000        0.0000        0.0000        0.0000        0.0000        0.0000        0.0000        0.0000        0.0000        0.0000        0.0000        0.0000        0.0000        0.0000        0.0000        0.0000        0.0000        0.0000        0.0000        0.0000        0.0000        0.0000        0.0000        0.0000        0.0000        0.0000        0.0000
        0.0000        0.0000        0.0000        0.0000        1.1492        7.2744       16.5423        2.8594        2.5883        4.5049        3.1784        0.6241        3.1329        5.0209       10.4036        4.9934        3.7783        4.4670        5.2661        2.0164        3.0464        2.1745        1.8322        1.0190        1.0732        0.9452        0.5368        0.7327        1.0045        1.3900        1.4698        1.9416        1.9217        1.9320        1.8733        1.4891        1.3697        1.2262        1.2961        0.8547        0.8616        0.6058        1.0124        3.5271        2.3085        2.3801        2.5013        1.9936        3.5647        2.9156        7.6081        7.1726        5.6053        7.5019        7.0161        6.3429        5.7570        5.2676        2.0544        1.6547        4.4247        5.5132        5.8882        4.5578        3.2816        1.2439        1.4896        2.1388        1.6082        1.7856        1.3360        1.3655        2.9108        2.6750        1.7017        0.8221        0.8256        1.4986        0.9354        0.6738        0.5036        0.4402        1.1380        0.8589        0.4893        0.4617        0.7113        0.5913        1.2491        1.2397        0.6154        0.4759        0.6428        0.8245        0.9499        2.1578        2.6838        3.0471        3.2762        3.2417        3.3848        3.1996        2.7855        1.3609        1.2729        1.1337        2.9336        1.8728        1.6284        2.2320        2.7424        3.9295        4.4504        4.7255        5.3521        6.4661        6.9142        6.7135        6.5900        5.9238        6.0441        6.3750        6.4453        4.6911        4.0139        3.9923        4.1950        5.7896        6.1215        6.4068        6.2036        6.0008        5.7075        5.4302        4.9177        3.6642        3.4678        3.3322        3.2282        3.9899        4.1647        4.2918        3.8830        4.4670        6.4385        4.9945        4.9988        5.0520        4.9345        4.4798        4.1369        5.3839        2.7925        1.7958        3.6432        2.4789        2.0073        1.8994        1.9296        3.9710        2.7109        2.1835        1.9683        1.4729        0.8450        1.9989        1.8508        3.9399        3.8731        4.9902        6.4762       11.7511       13.2988       17.3190       16.0021       13.9924       15.6408       14.2381       13.2429        9.8315        8.6801        7.8783        7.6024        5.5799        5.1916        5.1818       11.1557        9.6453        9.7280        8.8534        8.5080        8.9539        9.2441        9.0570        8.4304        6.0312        5.5578        5.2440        5.2370        0.0000        0.0000        0.0000        0.0000        0.0000        0.0000        0.0000        0.0000        0.0000        0.0000        0.0000        0.0000        0.0000        0.0000        0.0000        0.0000        0.0000        0.0000        0.0000        0.0000        0.0000        0.0000        0.0000        0.0000        0.0000        0.0000        0.0000        0.0000        0.0000        0.0000        0.0000        0.0000        0.0000        0.0000        0.0000        0.0000        0.0000        0.0000        0.0000        0.0000        0.0000        0.0000        0.0000        0.0000        0.0000        0.0000        0.0000        0.0000        0.0000        0.0000
        0.0000        0.0000        0.0000        0.0000        0.0000        0.0000        0.0000        0.0000       11.2758        6.0483        1.9853        0.0920        7.7322       17.0428       16.8962        7.8756        6.2622       11.3325       15.5078        9.5440       11.4522        8.8941        7.1366        2.6800        2.0415        1.7596        1.4104        1.3629        1.1226        1.1102        1.5366        2.4082        2.5088        2.4748        2.3460        1.6950        1.4337        1.5734        1.9254        2.3572        1.5376        1.5619        2.3458        5.2230        4.5368        4.0690        3.6274        4.8022        4.5188        6.1546        6.6718        7.8445        9.8474        8.0086        9.1201        7.6431        6.8717        5.1611        4.8252        5.7862        7.8235        8.1638        7.0976        4.4951        3.9077        3.6472        3.5601        4.1776        4.4360        3.9051        1.8849        0.7537        0.8094        0.9286        0.7614        1.4790        1.3890        1.7581        1.3853        0.8454        0.8484        1.2534        1.2211        0.8147        0.9309        0.7136        0.6933        1.2274        1.0699        1.0038        1.2075        1.0734        0.7626        1.2815        1.0434        2.4734        3.0446        3.3703        3.2178        3.3377        3.7524        3.6006        2.9913        1.6051        1.0913        0.9028        1.5327        1.6723        1.6621        1.9753        2.4133        2.9608        3.0881        4.0559        4.7208        6.1473        6.7810        7.0972        6.9802        6.6245        7.2795        7.2380        6.5587        4.6475        3.9133        3.9744        4.3796        6.1313        6.6539        6.7949        6.5246        6.3313        6.0144        5.6778        5.1936        3.9996        3.7642        3.5545        3.7924        5.5271        4.4804        4.5554        3.6673        4.1782        4.4832        4.1559        3.7268        4.0441        4.2340        2.9909        2.6456        4.3954        3.0821        1.3576        3.6293        3.8218        2.9939        2.2755        2.0551        3.7663        4.0958        4.0992        1.8898        1.1411        1.0078        1.8946        2.6849        4.1982        5.7221        7.6226        9.2532       12.1819       12.9956       14.1103       14.3851       14.0061       14.5433       14.7113       13.5963       11.0387        9.5002        8.4043        8.8368        6.8848        5.6409        5.5640        6.6548       11.0012        9.5278        9.2825        9.3819        9.4231        9.6770        9.4260        8.6915        6.1540        5.5985        0.0000        0.0000        0.0000        0.0000        0.0000        0.0000        0.0000        0.0000        0.0000        0.0000        0.0000        0.0000        0.0000        0.0000        0.0000        0.0000        0.0000        0.0000        0.0000        0.0000        0.0000        0.0000        0.0000        0.0000        0.0000        0.0000        0.0000        0.0000        0.0000        0.0000        0.0000        0.0000        0.0000        0.0000        0.0000        0.0000        0.0000        0.0000        0.0000        0.0000        0.0000        0.0000        0.0000        0.0000        0.0000        0.0000        0.0000        0.0000        0.0000        0.0000        0.0000        0.0000
        0.0000        0.0000        0.0000        0.0000        0.0000        0.0000        0.0000        0.0000        0.0000        0.0000        1.1536        0.4526        3.2043        6.2705       10.2900       11.6728       18.8246       24.0201       24.8232       12.4726       17.3713       16.5978       15.2597       10.9860        8.0949        1.8957        1.3828        1.4796        1.8123        1.7945        2.3740        2.5672        2.6163        2.6202        3.2960        2.1932        2.4654        2.6998        3.1436        3.5453        3.5638        2.5791        2.3677        5.5594        3.4417        3.3005        4.0233        7.6981        8.3984       10.1613        7.2399        8.4855        8.2163        6.5019       11.7255        7.0524        7.6306        4.8911        3.7346        4.0011        3.8917        3.1738        4.8561        6.4712        4.2403        6.2329        7.7032        5.7507        4.7242        2.2504        1.8223        1.5312        3.0539        2.3317        2.4920        1.5700        1.8661        1.9863        2.0279        1.3887        1.5206        1.8254        1.8002        0.9275        0.9215        1.1287        1.1456        0.8367        0.6176        1.0014        1.1166        0.8072        1.3638        1.1073        1.0437        2.8814        3.1824        3.5643        3.6448        3.8806        4.0657        4.2295        3.5127        1.3494        0.9635        0.8401        1.1751        1.3342        1.5631        2.1777        1.8304        2.3525        2.5498        3.1680        3.9480        5.9545        6.8068        7.1733        7.2740        7.0150        7.7555        7.6044        6.8809        4.8500        4.4337        4.6309        4.9101        6.5028        7.0044        7.0507        6.6902        6.3395        6.4431        5.7267        5.3598        4.3784        3.8385        3.7083        3.8316        5.9472        4.5472        4.2173        4.1943        3.8764        3.6259        3.4940        3.5081        3.7201        3.5231        3.1650        2.6817        2.8277        1.7540        1.2683        1.5858        2.6443        2.9398        3.3449        2.3998        2.5008        3.0781        5.2090        2.8467        1.2332        0.8302        1.8072        2.3292        4.0412        5.1618       11.4428        6.8208       10.9584       13.5308       13.4825       14.3692       13.5946       14.6229       15.1942       14.4374       10.3584       10.4764        9.1513        9.5747        7.4933        6.3369        6.3655        6.3572       11.1443       10.0584        9.2664        9.5886        9.5382        9.7841        9.4650        0.0000        0.0000        0.0000        0.0000        0.0000        0.0000        0.0000        0.0000        0.0000        0.0000        0.0000        0.0000        0.0000        0.0000        0.0000        0.0000        0.0000        0.0000        0.0000        0.0000        0.0000        0.0000        0.0000        0.0000        0.0000        0.0000        0.0000        0.0000        0.0000        0.0000        0.0000        0.0000        0.0000        0.0000        0.0000        0.0000        0.0000        0.0000        0.0000        0.0000        0.0000        0.0000        0.0000        0.0000        0.0000        0.0000        0.0000        0.0000        0.0000        0.0000        0.0000        0.0000        0.0000        0.0000        0.0000
        0.0000        0.0000        0.0000        0.0000        0.0000        0.0000        0.0000        0.0000        0.0000        0.0000        1.4182        0.7646        0.1813        9.1398       27.9283       33.3779       20.8493       13.3394       12.2601       10.5112       13.6566       17.1118       19.0355       13.3922        8.4979        5.0979        5.5035        5.5303        5.5045        4.5675        4.5827        3.6126        4.0873        4.5823        3.8013        4.0074        4.8016        4.8905        4.3011        4.7469        4.5646        3.1069        2.5112        4.4208        4.7298        5.3454        3.6634        5.2813        2.9490        3.9357        6.1626        4.9107        8.8582        5.2934        8.1565        5.8970        5.3969        3.1154        2.7424        1.9735        3.0239        2.4064        2.3532        5.9769        6.8052        5.8279        6.5707        5.9103        4.9530        2.0445        4.0413        3.5470        2.3040        2.4628        3.1116        1.9642        1.7089        2.1266        3.9261        1.9234        1.8087        1.9101        1.8026        1.1493        1.4081        1.0920        0.9904        1.0827        0.8319        0.8764        0.8946        0.6145        0.6923        1.5125        1.7321        3.3048        3.8868        4.2021        4.1213        4.2923        4.8718        4.5038        3.6454        1.5314        1.0793        0.8479        0.9347        1.1530        1.2812        1.4032        1.5397        2.0153        2.3793        2.8210        3.4811        5.4271        6.4389        6.9634        7.1901        7.4118        7.1014        6.8278        6.5731        5.4370        5.3640        5.2463        5.4537        7.1000        7.3839        7.2675        6.7162        6.2895        6.2492        5.6060        5.4824        4.3691        4.2094        4.2080        4.2588        4.8541        4.9698        5.3416        5.0526        4.6505        4.6695        4.4039        4.1530        4.3402        4.3039        3.8342        3.6142        2.0839        1.6593        1.3902        1.4310        2.6065        3.1468        3.9500        2.7057        3.7426        4.0880        2.6986        2.2877        1.2832        1.0132        1.5280        1.3945        2.3878        2.9006        4.9939        9.8100       12.6734       11.2222       13.2766       12.6770       12.6163       13.2926       14.1825       14.6435       10.9688       11.0057       10.3027        9.5329        7.7584        7.1374        7.2123        7.1586       10.1943        9.3491        9.3005        9.9702        9.2723        9.7752        0.0000        0.0000        0.0000        0.0000        0.0000        0.0000        0.0000        0.0000        0.0000        0.0000        0.0000        0.0000        0.0000        0.0000        0.0000        0.0000        0.0000        0.0000        0.0000        0.0000        0.0000        0.0000        0.0000        0.0000        0.0000        0.0000        0.0000        0.0000        0.0000        0.0000        0.0000        0.0000        0.0000        0.0000        0.0000        0.0000        0.0000        0.0000        0.0000        0.0000        0.0000        0.0000        0.0000        0.0000        0.0000        0.0000        0.0000        0.0000        0.0000        0.0000        0.0000        0.0000        0.0000        0.0000        0.0000        0.0000
        0.0000        0.0000        0.0000        0.0000        0.0000        0.0000        0.0000        0.0000        0.0000        0.0000        6.7254        2.2536        5.9289       44.0136       67.0010       37.5900       24.2875       38.7520       30.8082       14.5512       12.6960       14.5189       21.1984       14.6098       22.4762       16.6077       13.1669        6.2888        7.6500        8.2392       10.0285        6.9265        5.4730        4.4469        4.2240        3.7322        6.3355        5.4883        4.4616        5.0943        5.7071        4.5190        3.0840        5.5882        3.9146        2.9837        2.8442        1.5349        1.7712        1.8040        2.2426        4.4242        6.7394        3.7063        4.3116        3.1111        2.3737        1.6492        1.8183        1.9919        4.2197        1.4463        4.9675        8.6514        7.3399        4.2280        8.0434        5.9958        3.2339        4.2032        2.6211        2.7253        1.7809        2.8008        3.1922        3.0022        2.8915        2.0857        2.2838        2.2385        2.0304        2.1179        2.6233        2.1722        2.6345        2.6311        1.7786        1.4601        1.6446        1.7098        1.9028        1.5559        1.8668        2.5913        2.7839        3.0397        3.5922        3.9611        4.4252        4.6674        4.7313        4.5240        3.3729        1.5710        1.2973        0.6875        1.3144        0.5077        0.4607        0.5375        0.3436        1.2528        1.5642        2.0188        2.6802        4.4555        5.2944        5.9224        6.4438        7.3674        7.6848        7.8966        8.5934        8.0753        8.0572        8.4457        8.0828        8.0196        8.1888        7.7663        7.2044        4.8389        4.2492        4.6060        4.2723        7.0876        7.8452        6.5616        6.5426        8.0952        6.7678        7.1168        7.5326        9.5126        8.6937        7.5462        6.8933        5.8010        5.4378        5.1695        5.5927        2.7791        2.1426        1.8637        2.5195        2.0555        1.9478        2.3766        2.0567        4.4736        3.1968        2.0137        2.0604        1.8210        1.4545        1.7156        1.8942        1.5991        1.5985        2.4365        6.8554        6.6280        7.9428        8.3018        7.2722       10.3403       10.1332       11.7203       13.2247       14.6966       13.5423       13.8408       13.8148       13.7892       13.2997       13.1795       11.0198        7.5066        7.3357        7.3107        0.0000        0.0000        0.0000        0.0000        0.0000        0.0000        0.0000        0.0000        0.0000        0.0000        0.0000        0.0000        0.0000        0.0000        0.0000        0.0000        0.0000        0.0000        0.0000        0.0000        0.0000        0.0000        0.0000        0.0000        0.0000        0.0000        0.0000        0.0000        0.0000        0.0000        0.0000        0.0000        0.0000        0.0000        0.0000        0.0000        0.0000        0.0000        0.0000        0.0000        0.0000        0.0000        0.0000        0.0000        0.0000        0.0000        0.0000        0.0000        0.0000        0.0000        0.0000        0.0000        0.0000        0.0000        0.0000        0.0000        0.0000        0.0000        0.0000
        0.0000        0.0000        0.0000        0.0000        0.0000        0.0000        0.0000        0.0000        0.0000        0.0000        0.0000        0.8210        5.3201       13.1298       34.6761       37.3359       32.3767       10.4101        4.0654        1.5639        0.5063        2.4732        5.5988        7.2912       19.2104       24.2102       22.1984        7.6650        7.5022        7.5651        5.0882        4.1995        6.7014        8.0407        7.8009        5.0459        4.9951        5.0640        5.2154        6.1197        4.8054        3.4052        2.8656        5.5629        4.6898        4.2198        1.8636        1.6907        0.7568        1.1821        2.3594        1.9575        4.2536        3.0232        4.3946        3.7960        5.0734        6.2786        4.8978        4.0009        2.9991        2.1137        1.0636        5.2967        2.9381        0.7240        5.8519        4.6401        1.5805        1.4508        1.9215        2.2343        1.8333        2.1372        3.2953        3.8420        3.1682        2.3219        2.5237        2.4890        2.1923        2.2974        2.5558        2.4850        2.8825        1.9971        1.6581        1.5821        1.7694        1.8594        2.1171        1.9130        2.1221        2.7226        2.6262        3.3875        3.9957        5.0545        5.0416        4.8696        5.1563        4.6225        3.4817        1.9369        0.9529        0.8569        0.7884        0.4255        0.3111        0.4489        0.4526        1.1529        1.4239        1.8698        2.6362        4.3823        5.2671        6.4127        6.6812        8.0448        8.0096        8.1881        8.5265        8.9905        9.5189        9.1092        9.1423        8.7617        8.8701        8.2981        7.1455        4.8045        3.9146        4.8600        4.3004        6.9315        6.9595        7.2774        7.2909        8.2531        7.5668        7.6782        7.9901        8.8130        9.5993        9.1217        9.6775        7.0766        6.3894        5.5799        4.7851        3.1304        2.4244        2.1018        2.6259        2.0384        1.9832        2.0185        2.0043        2.7530        3.2979        2.1137        2.1950        1.7939        1.6953        1.6919        1.9687        1.7943        3.4321        2.1369        2.6766        4.1269        5.5440        5.2998        4.5623        9.1001       10.7314       12.5526       13.6440       15.9927       15.5016       15.4575       15.6187       15.3384       15.2805       12.5076       12.4134        8.9264        8.0051        0.0000        0.0000        0.0000        0.0000        0.0000        0.0000        0.0000        0.0000        0.0000        0.0000        0.0000        0.0000        0.0000        0.0000        0.0000        0.0000        0.0000        0.0000        0.0000        0.0000        0.0000        0.0000        0.0000        0.0000        0.0000        0.0000        0.0000        0.0000        0.0000        0.0000        0.0000        0.0000        0.0000        0.0000        0.0000        0.0000        0.0000        0.0000        0.0000        0.0000        0.0000        0.0000        0.0000        0.0000        0.0000        0.0000        0.0000        0.0000        0.0000        0.0000        0.0000        0.0000        0.0000        0.0000        0.0000        0.0000        0.0000        0.0000        0.0000        0.0000
        0.0000        0.0000        0.0000        0.0000        0.0000        0.0000        0.0000        0.0000        0.0000        0.0000        0.0000        0.0000        0.0000        0.0000        8.6244       10.3768        9.6760        6.5773        2.3571        2.4321        2.3023        5.2040        4.3117        6.0311       14.8244       14.4387       21.7901       10.0423        6.8957        7.7280        5.6716        4.0124        3.8464        4.6318        7.2283        6.1557        5.3163        5.4694        5.0317        5.2109        4.7946        2.3681        2.7156        2.7077        3.1957        2.9495        2.9431        2.5804        1.1312        0.4539        0.2488        1.8202        1.2317        3.5399        4.1249        4.2843        6.1995        4.7914        2.9772        1.3192        0.4598        0.4603        0.9302        1.0879        1.2809        1.2787        2.0015        0.3891        0.5538        1.1671        1.0243        1.9712        3.4996        4.6861        5.6307        4.0225        2.4688        2.8796        3.4957        2.6005        2.5863        3.0864        3.1727        2.9960        1.8419        1.9451        1.9742        2.6172        2.7618        2.4809        2.2277        2.2634        2.3438        2.7079        2.9346        4.4239        5.8196        5.1324        4.7175        5.0520        5.2546        5.2229        4.2674        1.5614        0.9298        0.7464        1.1565        0.3244        0.2473        0.3931        0.8948        1.9903        1.9926        2.4878        4.1958        5.2174        5.6277        6.0484        6.3734        7.4447        7.8572        8.1601        8.1801        8.7576        9.0118        9.0797        9.0643        8.5570        8.1741        7.7393        7.0035        4.6853        3.9096        3.8991        4.7629        6.4797        7.1654        7.5577        7.8701       10.6113        8.4541        7.9698        8.6828        9.0419        9.4840       10.0128        9.0761        7.7473        7.8844        6.7729        5.6002        3.7338        2.8991        2.5423        3.8214        4.1325        3.0412        2.9996        2.2944        2.4638        2.4585        2.4285        2.4568        2.1999        2.6552        3.8357        2.8481        2.3063        3.0628        2.7257        2.9336        3.6755        4.2460        3.4483        4.7962       14.7738       14.1129       11.1157       12.8334       14.8700       13.9349       14.0557       14.1704       13.8871       13.6128       13.3944        0.0000        0.0000        0.0000        0.0000        0.0000        0.0000        0.0000        0.0000        0.0000        0.0000        0.0000        0.0000        0.0000        0.0000        0.0000        0.0000        0.0000        0.0000        0.0000        0.0000        0.0000        0.0000        0.0000        0.0000        0.0000        0.0000        0.0000        0.0000        0.0000        0.0000        0.0000        0.0000        0.0000        0.0000        0.0000        0.0000        0.0000        0.0000        0.0000        0.0000        0.0000        0.0000        0.0000        0.0000        0.0000        0.0000        0.0000        0.0000        0.0000        0.0000        0.0000        0.0000        0.0000        0.0000        0.0000        0.0000        0.0000        0.0000        0.0000        0.0000        0.0000        0.0000        0.0000
        0.0000        0.0000        0.0000        0.0000        0.0000        0.0000        0.0000        0.0000        0.0000        0.0000        0.0000        0.0000        0.0000        0.0000        0.0000        0.0000        0.0000        0.0000        2.9303        1.9381        6.6562       11.6811       10.5954        4.2145        4.1827        9.6204        5.8387        1.9311        4.4471        4.9343        5.8691        3.7630        2.7513        2.7639        5.1836        3.4238        4.6580        7.4082        6.7728        5.8479        3.4583        3.0646        2.8803        4.5268        5.5282        4.0038        2.9707        1.9638        1.3386        1.2317        0.8150        0.5274        0.3462        2.2339        3.0655        3.4485        4.7569        5.3103        2.0481        0.8845        0.2009        1.0298        0.3859        1.0900        0.9377        1.1146        0.5650        0.3949        1.5237        1.6567        1.1030        2.0082        2.7530        3.2795        3.6869        3.3552        3.4192        3.5762        3.8168        2.7636        2.9277        4.1226        3.4187        3.1896        2.5357        3.1374        2.9851        3.8386        4.3312        4.4558        4.1856        3.6673        3.3545        3.3790        3.5566        5.1311        5.1882        5.2640        5.1825        5.5925        5.8485        5.8187        5.1749        2.5025        1.3707        1.1321        1.5491        0.3641        0.3563        0.5685        2.0934        3.0543        2.9492        4.6650        4.3736        5.5953        6.0929        6.6995        6.5712        7.7319        7.8165        7.5703        7.4837        7.9119        7.8621        7.8590        8.1566        7.5326        7.4475        7.1273        6.5964        6.3284        4.2198        4.2227        4.6802        6.6860        7.2847        7.5385        7.4596       10.0517       10.0780        7.9741        8.2850        8.9312        9.5845        9.7375        9.6046        8.7479        8.6501        8.0879        6.7458        4.7188        3.6752        2.9561        2.8467        3.0894        3.0189        2.7978        2.8365        2.9487        2.9752        3.0110        3.0579        2.8818        3.1362        4.6846        5.1509        3.3804        2.7990        3.1588        3.3927        3.9269        3.7086        4.1584        4.6160        8.1098        9.7783        9.8096       10.3928       12.0102       13.3495       14.4213       15.8075       14.2993       14.7716       15.0667        0.0000        0.0000        0.0000        0.0000        0.0000        0.0000        0.0000        0.0000        0.0000        0.0000        0.0000        0.0000        0.0000        0.0000        0.0000        0.0000        0.0000        0.0000        0.0000        0.0000        0.0000        0.0000        0.0000        0.0000        0.0000        0.0000        0.0000        0.0000        0.0000        0.0000        0.0000        0.0000        0.0000        0.0000        0.0000        0.0000        0.0000        0.0000        0.0000        0.0000        0.0000        0.0000        0.0000        0.0000        0.0000        0.0000        0.0000        0.0000        0.0000        0.0000        0.0000        0.0000        0.0000        0.0000        0.0000        0.0000        0.0000        0.0000        0.0000        0.0000        0.0000        0.0000        0.0000
        0.0000        0.0000        0.0000        0.0000        0.0000        0.0000        0.0000        0.0000        0.0000        0.0000        0.0000        0.0000        0.0000        0.0000        0.0000        0.0000        0.0000        0.0000        0.0000       10.3933       12.5209       12.4865       11.7039        5.1020        4.1672        5.9437       10.6775        3.8891       10.7255       16.3293       17.7312       17.7814       17.1091       12.0329        6.4887        3.6255        3.7321        7.4060       12.7435       10.4066        7.3721        5.8927        5.3752        7.7284        4.7553        3.7326        2.4564        2.1888        1.8581        1.0202        0.8116        0.7895        1.9715        1.8871        1.8128        3.1650        5.6605        3.9972        1.3077        3.5238        2.3303        3.3426        3.3037        4.2551        5.9311        3.0582        1.1900        0.6623        1.3313        1.3242        1.3555        4.2495        3.7259        4.9173        6.9981        7.0264        6.6899        6.0376        4.7589        3.2446        2.8553        3.0974        3.6545        4.3623        4.3493        4.6922        4.8231        6.4420        7.1732        8.5662        9.4526        8.0318        8.0390        7.6738        6.3486        6.2706        6.4827        6.6903        7.4448        6.7668        6.7987        6.7708        6.8100        6.1039        4.1396        4.2772        4.2762        2.8471        2.0873        2.4410        4.7040        5.0253        5.6331        7.6328        9.4849        8.3797        8.3303        8.5956        8.3084        7.0708        6.8403        6.1958        6.0204        5.5918        5.1986        5.0791        5.1080        5.4348        5.5340        5.5345        5.4730        6.9000        5.8585        5.8792        6.3673        7.2265        8.0205        7.9956        7.6828        6.9882        6.3221        6.4413        6.9066        9.3759       10.4165       10.8170       10.5658       12.7855       13.6968       12.1169        9.9024        5.9078        4.5029        3.9729        3.7546        3.8877        3.7895        3.6847        3.7063        3.4806        3.5196        3.6177        3.7638        4.0805        4.5446        5.2623        7.2113        5.7272        5.9852        6.2937        6.5638        7.1805        7.3575        7.8688        8.7288        8.4269        8.7584        9.7793       10.8200       12.7754       14.3972       16.4698       16.9901       16.6511       17.2779       18.3307        0.0000        0.0000        0.0000        0.0000        0.0000        0.0000        0.0000        0.0000        0.0000        0.0000        0.0000        0.0000        0.0000        0.0000        0.0000        0.0000        0.0000        0.0000        0.0000        0.0000        0.0000        0.0000        0.0000        0.0000        0.0000        0.0000        0.0000        0.0000        0.0000        0.0000        0.0000        0.0000        0.0000        0.0000        0.0000        0.0000        0.0000        0.0000        0.0000        0.0000        0.0000        0.0000        0.0000        0.0000        0.0000        0.0000        0.0000        0.0000        0.0000        0.0000        0.0000        0.0000        0.0000        0.0000        0.0000        0.0000        0.0000        0.0000        0.0000        0.0000        0.0000        0.0000        0.0000
        0.0000        0.0000        0.0000        0.0000        0.0000        0.0000        0.0000        0.0000        0.0000        0.0000        0.0000        0.0000        0.0000        0.0000        0.0000        0.0000        0.0000        0.0000        0.0000        4.7221        7.3575        7.2533        5.2333        5.8984        5.7322        9.2210       12.7370       19.0815       33.7795       27.0192       27.0630       25.5764       15.8454       10.2795        6.9034        4.6063        7.9689        5.3137        7.5484       13.3535       13.7371       12.2682        5.9741        6.7360        3.4170        3.5608        2.3649        1.8209        0.5913        0.4171        0.3643        0.2593        0.4466        1.3023        2.8163        2.4173        4.3442        5.6468        4.8340        3.7587        3.0734        4.2952        4.2671        5.6653        7.1243        5.4489        4.5358        2.3503        2.3056        1.9133        1.1070        4.0333        6.2266        7.5406        8.5172        7.5366        6.4104        5.0911        5.6533        3.3807        2.3409        2.7800        3.4786        5.0091        4.8897        5.1636        5.1525        6.1495        8.5770        9.1146        9.9798        9.1268        9.2582        9.1867        8.2343        7.1781        7.3614        7.9891        9.1735        7.4348        7.8686        7.8053        7.3863        7.2118        5.9309        4.9125        4.9898        4.0346        2.9632        2.6370        3.1602        5.1263        6.0993        8.3419        8.9167        8.9370        8.5376        8.9612        8.3241        6.9598        6.1025        5.7636        5.6236        4.7629        4.5999        4.2666        4.3180        4.7396        4.8585        4.9737        5.1261        6.7855        7.0279        6.4124        6.7892        7.5292        7.9375        7.9133        7.4846        6.4125        6.0455        5.8141        6.6006        9.0083       10.0916       11.4501       11.7508       13.6537       14.7483       13.7327       11.4591        6.7534        5.3531        4.7143        4.2242        4.5388        4.4246        4.3109        4.3259        4.0715        4.1903        4.2999        4.7138        5.2938        5.3725        5.6351        6.1183        6.6693        7.0953        7.5144        8.4217        9.0476        9.0155        9.5047        9.8830        9.2250        9.8960       11.9427       11.6029       13.5940       15.6222       18.1612       18.1587       18.8412       19.0504       19.8100       20.9056       23.4258        0.0000        0.0000        0.0000        0.0000        0.0000        0.0000        0.0000        0.0000        0.0000        0.0000        0.0000        0.0000        0.0000        0.0000        0.0000        0.0000        0.0000        0.0000        0.0000        0.0000        0.0000        0.0000        0.0000        0.0000        0.0000        0.0000        0.0000        0.0000        0.0000        0.0000        0.0000        0.0000        0.0000        0.0000        0.0000        0.0000        0.0000        0.0000        0.0000        0.0000        0.0000        0.0000        0.0000        0.0000        0.0000        0.0000        0.0000        0.0000        0.0000        0.0000        0.0000        0.0000        0.0000        0.0000        0.0000        0.0000        0.0000        0.0000        0.0000        0.0000        0.0000
        0.0000        0.0000        0.0000        0.0000        0.0000        0.0000        0.0000        0.0000        0.0000        0.0000        0.0000        0.0000        0.0000        0.0000        0.0000        0.0000        0.0000        0.0000        0.0000        0.0000        8.2630        9.1733        7.5396        5.9715       12.0808       14.4252       23.1680       10.2430       15.7847       16.1856       15.4525       10.7871       10.3270        7.1413        3.5121        3.3047        2.7093        5.4824        8.2206        7.6308       10.1398        9.4478        9.7788       10.5292        6.6027        7.3881        3.7541        3.1996        1.2949        0.6361        1.3782        2.4946        0.9870        3.6630        1.8014        1.7280        1.2914        1.2404        2.0368        2.9587        2.8913        3.0865        5.6382        6.7125        5.8411        4.7856        3.4313        2.3548        3.8438        2.2116        2.4809        6.1786        7.5813       10.4697        8.8400        6.4336        4.5964        3.5143        3.9872        3.4338        2.7978        2.6004        2.8649        3.7926        4.1481        4.5762        4.8302        5.0725        6.6192        8.5925        8.2882        9.3116       10.1026        9.8039        8.1602        7.7877        8.2897        8.4102        8.7756        8.0259        7.7767        7.8891        8.2674        7.5340        6.8825        5.5261        4.9180        3.4651        2.8181        3.0351        4.0494        5.7455        6.3543        7.6682       10.2864        8.7619        9.3245       10.1898        8.6582        7.0921        6.0589        5.4522        5.0632        4.2240        4.1928        3.6962        3.7975        4.1999        4.8501        4.7765        4.8956        6.1320        6.2541        6.4750        6.7425        7.4469        7.7918        7.7804        7.2551        5.9034        5.7934        6.3681        6.5011        8.8912        9.5828       12.3590       17.0020       15.4707       16.1782       14.1806       12.3537        7.8894        5.8747        5.0135        4.9457        5.3444        5.2312        5.2092        5.3014        5.0658        5.0012        5.1326        5.3436        6.2311        6.5947        7.3014        7.4593        8.4108        8.9714        9.7177        9.7581       10.2496       10.6477       11.1250       11.3755       12.2709       10.8359       12.6563       12.7998       15.1395       16.6363       17.4954       18.4560       22.0592       23.8563       22.3372       23.7606       25.5814       26.0020        0.0000        0.0000        0.0000        0.0000        0.0000        0.0000        0.0000        0.0000        0.0000        0.0000        0.0000        0.0000        0.0000        0.0000        0.0000        0.0000        0.0000        0.0000        0.0000        0.0000        0.0000        0.0000        0.0000        0.0000        0.0000        0.0000        0.0000        0.0000        0.0000        0.0000        0.0000        0.0000        0.0000        0.0000        0.0000        0.0000        0.0000        0.0000        0.0000        0.0000        0.0000        0.0000        0.0000        0.0000        0.0000        0.0000        0.0000        0.0000        0.0000        0.0000        0.0000        0.0000        0.0000        0.0000        0.0000        0.0000        0.0000        0.0000        0.0000        0.0000
        0.0000        0.0000        0.0000        0.0000        0.0000        0.0000        0.0000        0.0000        0.0000        0.0000        0.0000        0.0000        0.0000        0.0000        0.0000        0.0000        0.0000        0.0000        0.0000        0.0000        0.0000       13.9261       10.9838       12.6588       19.2107       18.4729       19.0995       11.6676       10.3324       11.2195        9.0956        4.6534        3.4887        3.6532        3.8024        2.5460        1.0776        0.9416        1.1344        1.8306        3.2535        2.1842        2.6656        7.7282       10.0958        7.6106        4.8755        2.6504        0.9128        1.4551        1.9937        2.0364        1.0283        1.2658        5.2318        3.5910        2.6950        1.7399        2.6735        3.1275        4.2156        3.8883        4.9973        5.0394        4.9359        3.7936        6.2718        3.6004        3.2867        4.5389        7.5462        7.5929        8.6598        8.4894        7.9010        5.8519        3.8742        3.4814        3.2493        3.1202        3.0245        3.2532        3.6773        5.0057        4.8852        5.1324        5.4616        5.2311        7.0564        7.7934        7.6992        9.6598       10.7829        9.5797        8.8101        8.1981        8.3465        9.2794        8.4158        8.9278        8.5166        7.9931        8.0646        7.8841        7.8154        5.4664        4.6628        3.2286        3.1396        3.5087        4.7289        5.5342        6.7234        6.5664        7.5458        8.9797        8.7996       10.2474        9.7000        7.5279        6.7673        5.5547        4.9174        3.9804        3.4847        3.3052        3.4364        3.8223        4.6266        4.2214        4.5146        5.9512        5.7540        5.9691        6.2909        6.9811        7.2745        7.1969        6.7346        5.4623        5.1803        8.2227        8.9399       10.9629       18.3593       21.3982       18.8751       17.0437       16.8438       16.6216       13.0874        8.5855        7.3424        6.2162        6.1655        6.9354        6.7571        6.5969        7.4122        6.3095        6.2606        6.4376        6.6243        7.3790        7.6920        8.0026        8.2464        9.3353        9.9622       10.4925       10.6654       11.3230       11.5698       12.1109       12.8384       11.4682       12.1536       12.9594       14.7199       16.8990       18.4839       19.4459       20.2260       22.3097       24.0168       24.4493       24.4649       26.6753       25.7265       24.4519        0.0000        0.0000        0.0000        0.0000        0.0000        0.0000        0.0000        0.0000        0.0000        0.0000        0.0000        0.0000        0.0000        0.0000        0.0000        0.0000        0.0000        0.0000        0.0000        0.0000        0.0000        0.0000        0.0000        0.0000        0.0000        0.0000        0.0000        0.0000        0.0000        0.0000        0.0000        0.0000        0.0000        0.0000        0.0000        0.0000        0.0000        0.0000        0.0000        0.0000        0.0000        0.0000        0.0000        0.0000        0.0000        0.0000        0.0000        0.0000        0.0000        0.0000        0.0000        0.0000        0.0000        0.0000        0.0000        0.0000        0.0000        0.0000        0.0000
        0.0000        0.0000        0.0000        0.0000        0.0000        0.0000        0.0000        0.0000        0.0000        0.0000        0.0000        0.0000        0.0000        0.0000        0.0000        0.0000        0.0000        0.0000        0.0000        0.0000        0.0000       34.8805       36.5350       39.0605       38.6505       33.6357       31.6688       18.2361       20.8233       14.1211       22.1662       10.3368        8.1379        6.7652        8.3097       10.2301        5.3901        4.1462        4.5772        2.8978        2.0844        2.5113        1.9975        6.6230        7.4323        3.3757        2.0009        2.3426        2.8278        2.2023        2.5066        2.0547        2.0583        2.1253        3.6750        5.1153        4.2621        5.9815        4.6655        2.6591        3.0670        2.5916        3.9519        4.4506        5.2169        5.1335        3.9878        4.1679        4.9860        6.4028        5.6809        4.0041        3.9911        3.5237        4.3135        3.6696        4.2203        3.0051        3.7662        4.2802        3.4547        3.7273        4.1428        5.9129        6.2945        6.5397        6.4422        7.7712        8.6100        9.1039        9.4448       11.4197       10.8666        9.9039       10.2556       10.4637       10.9775       11.6567       10.7133        9.6572        9.8656        8.9078        8.8006        6.8877        6.0756        4.6899        4.2446        4.1123        4.2253        4.5314        5.2608        5.3961        5.8303        6.8161        8.0559        9.1275       10.4183       10.3522        9.3229        9.5430        9.8401        7.4071        6.2165        3.1858        2.6084        2.4202        2.5099        3.1924        3.5451        3.5838        3.8668        4.4622        4.6582        7.5680        8.5213        6.3921        9.7131        8.4409        6.1397        5.9331        5.3472        9.8379       10.3264       11.8164       14.8171       12.3552       10.0530       13.9887       15.0540       14.6378       12.2398       11.3460       13.5835        9.1768        9.4439        9.7877        9.6094       10.7146       11.4359        8.5355        8.5979       10.3634       11.0413        9.3957        9.7180       10.0514       10.3935       10.6298       11.3176       12.2019       12.2056       11.7144       12.4992       12.1906       13.4354       14.1072       15.3465       15.2384       16.8049       20.1228       22.4138       24.2666       24.8120       23.8395       23.9185       23.9992       24.8765       23.5373       24.3565       23.3009        0.0000        0.0000        0.0000        0.0000        0.0000        0.0000        0.0000        0.0000        0.0000        0.0000        0.0000        0.0000        0.0000        0.0000        0.0000        0.0000        0.0000        0.0000        0.0000        0.0000        0.0000        0.0000        0.0000        0.0000        0.0000        0.0000        0.0000        0.0000        0.0000        0.0000        0.0000        0.0000        0.0000        0.0000        0.0000        0.0000        0.0000        0.0000        0.0000        0.0000        0.0000        0.0000        0.0000        0.0000        0.0000        0.0000        0.0000        0.0000        0.0000        0.0000        0.0000        0.0000        0.0000        0.0000        0.0000        0.0000        0.0000        0.0000        0.0000
        0.0000        0.0000        0.0000        0.0000        0.0000        0.0000        0.0000        0.0000        0.0000        0.0000        0.0000        0.0000        0.0000        0.0000        0.0000        0.0000        0.0000        0.0000        0.0000        0.0000        0.0000       29.7590       35.2731       26.5065       18.8443       25.3304       32.1971       16.7613       21.2214       15.3156       20.4252       10.9931        6.1436       11.4467        8.7917       11.8853       14.3481       13.0535        7.8872        3.1186        3.0812        4.3890        3.4137        4.7770        5.2936        2.1468        1.7043        2.1238        2.0775        1.8805        2.4389        1.4349        0.8124        0.6266        2.4131        4.3830        3.0399        4.0708        1.5232        0.6856        1.0732        2.4630        3.9803        3.9166        4.2246        3.5567        3.6533        2.7562        3.1220        3.6808        3.4592        3.2813        2.4738        2.1680        2.6866        2.2598        2.6667        3.1373        3.1013        4.6988        4.8176        5.9488        7.8540        7.6447        7.9030        7.2786        7.9139        8.9577       10.2731       10.3749       10.7050       11.3641       10.6394       10.5689       10.1581       11.7136       12.0551       12.5065       11.7076       10.0699        9.7571        9.2120        8.5197        6.7590        5.6767        4.3021        4.0733        5.5150        4.5552        4.7876        5.1999        5.6179        5.7206        7.0039        8.2847        9.6047        9.7204        9.5356       12.9478       12.5020       13.3918        8.4028        6.0711        3.0560        2.4266        3.2154        5.2399        2.9086        3.0533        3.9472        3.5711        4.1153        4.3981        8.0854        6.2224        5.4888        5.7826        6.5921        5.2972        5.0858        4.7445        4.5682        4.9844        8.1015        6.5120        6.7195        7.6776        8.3954        9.9542       10.7633       10.1777        9.0150        9.2211        9.6956        9.2479        9.7020        9.7011       10.7342       10.2424       10.5583        9.7185        9.8483       12.7312       10.8151       11.1165       11.4529       11.7556       11.7121       12.6714       14.8764       14.9787       13.7187       13.9653       13.6033       14.2564       14.6322       16.0552       17.4158       19.2162       22.8188       24.7515       25.9950       26.6040       25.2434       25.2678       25.5532       25.2961       24.4375       23.9812       23.9449        0.0000        0.0000        0.0000        0.0000        0.0000        0.0000        0.0000        0.0000        0.0000        0.0000        0.0000        0.0000        0.0000        0.0000        0.0000        0.0000        0.0000        0.0000        0.0000        0.0000        0.0000        0.0000        0.0000        0.0000        0.0000        0.0000        0.0000        0.0000        0.0000        0.0000        0.0000        0.0000        0.0000        0.0000        0.0000        0.0000        0.0000        0.0000        0.0000        0.0000        0.0000        0.0000        0.0000        0.0000        0.0000        0.0000        0.0000        0.0000        0.0000        0.0000        0.0000        0.0000        0.0000        0.0000        0.0000        0.0000        0.0000        0.0000        0.0000
        0.0000        0.0000        0.0000        0.0000        0.0000        0.0000        0.0000        0.0000        0.0000        0.0000        0.0000        0.0000        0.0000        0.0000        0.0000        0.0000        0.0000        0.0000        0.0000        0.0000        0.0000       34.9884       32.8941       13.4843       15.0309       10.5078       10.0334        6.9332        7.9988       16.3622        8.6720        5.5233        5.7159        8.7666        7.3615       15.7498       19.5406       18.5833       14.6667        5.6726        4.0654        5.1667        4.2484        5.8254        4.7645        2.6888        2.0917        2.6426        1.8670        2.0940        2.0842        0.2147        0.7251        3.2942        4.1043        2.5676        1.3443        0.2362        0.1263        0.3030        2.5041        3.1888        1.4812        3.4900        3.7766        4.5481        4.9002        3.0941        2.7593        2.9920        2.2537        2.2402        1.8246        2.3995        2.6911        2.7807        2.6917        2.8346        3.6145        4.9554        6.7542        7.0892        7.6708        7.9355        8.3098        9.0104        8.8339       10.1000       12.2704       11.8950       11.4936       11.1646       10.2578       10.4210       10.7914       10.6304       10.7349       11.7275       11.2524       10.1486       10.1439        9.1965        7.9257        6.1867        5.1991        4.4820        4.6891        5.3559        5.1546        5.8641        5.6456        5.6752        5.8726        7.0998        6.5067        7.5922        9.3749        9.4747       11.7646       13.2888       12.0938       11.0306        8.1328        3.7470        2.5678        3.1539        2.9558        4.2118        3.7174        3.2829        3.5338        4.0683        4.3608        5.8607        4.6478        5.1512        5.3026        6.5713        4.8225        4.3009        4.0607        4.0277        4.1217        4.1651        4.5794        5.5997        8.0783       10.9964       11.0468       10.8387        9.6375        8.7651        8.8968        9.5532       10.4244       10.2164       13.1675       11.6945       10.9638       10.6853       14.4966       14.5454       14.1001       12.0742       12.4350       12.7527       13.1001       13.1213       13.9617       14.4455       14.1584       13.6903       13.9730       14.3738       15.2915       15.8704       16.8951       18.5744       20.5700       23.9642       26.4713       27.7290       27.8662       26.6118       26.1098       26.1979       26.8678       24.8739       24.2497       25.8098       26.7179        0.0000        0.0000        0.0000        0.0000        0.0000        0.0000        0.0000        0.0000        0.0000        0.0000        0.0000        0.0000        0.0000        0.0000        0.0000        0.0000        0.0000        0.0000        0.0000        0.0000        0.0000        0.0000        0.0000        0.0000        0.0000        0.0000        0.0000        0.0000        0.0000        0.0000        0.0000        0.0000        0.0000        0.0000        0.0000        0.0000        0.0000        0.0000        0.0000        0.0000        0.0000        0.0000        0.0000        0.0000        0.0000        0.0000        0.0000        0.0000        0.0000        0.0000        0.0000        0.0000        0.0000        0.0000        0.0000        0.0000        0.0000        0.0000
        0.0000        0.0000        0.0000        0.0000        0.0000        0.0000        0.0000        0.0000        0.0000        0.0000        0.0000        0.0000        0.0000        0.0000        0.0000        0.0000        0.0000        0.0000        0.0000        0.0000        0.0000        0.0000       31.0155       13.1111       10.2961        6.4915        4.7785        6.1949        5.7171       11.3112        6.6033        7.6063       10.3238       11.6274        9.9566       17.7405       10.8132       13.8588       11.9514        5.4587        2.1643        8.6991       12.3861        8.8908        3.3200        2.7476        2.0155        2.5194        3.4747        3.4894        1.9286        1.4113        0.7420        1.1272        3.6948        1.2974        1.0196        1.1703        1.0153        1.4401        1.6165        2.8488        3.6736        2.2978        3.0860        3.2585        1.9118        2.4270        1.4783        1.3760        1.4194        1.5725        1.7033        1.8544        2.1918        2.3351        2.6679        3.2997        4.4710        5.6892        6.4990        6.8169        6.8325        9.4819       10.8077        9.8733       11.6169       12.9107       13.5304       12.3834       11.1719        9.8911        8.0888        9.1107        9.6606        8.8649        9.6347        9.5812        9.7913        9.0090        8.7079        8.2505        7.4709        5.8432        5.1897        5.0843        5.1695        5.2823        5.5849        5.4371        4.6357        5.1555        5.1575        5.3089        7.2214        7.0777        7.1465        5.9886        7.3263        7.1785        7.1601        6.8266        6.6934        3.5080        3.0057        3.1343        2.7670        4.5315        3.8774        3.4363        3.7149        4.2168        4.4735        4.6485        4.6335        4.9491        4.9652        4.7474        4.3688        3.7481        3.6221        3.4096        3.8637        5.2770        6.9653        6.0932        5.0215        9.7718       10.2392        9.8898        9.8513        9.3376       10.5559       11.4474       11.5735       14.5797       16.8740       15.7452       17.1261       17.4867       18.6209       15.8842       14.1095       17.6229       17.0725       16.2332       16.3260       14.3508       16.8947       16.6848       16.9393       16.4237       16.8957       17.7679       17.0321       17.3805       18.4277       19.7611       21.7913       25.2218       27.0973       28.0347       28.1512       27.8416       27.0264       27.1675       27.7637       25.3258       25.5384       27.0810       30.0143        0.0000        0.0000        0.0000        0.0000        0.0000        0.0000        0.0000        0.0000        0.0000        0.0000        0.0000        0.0000        0.0000        0.0000        0.0000        0.0000        0.0000        0.0000        0.0000        0.0000        0.0000        0.0000        0.0000        0.0000        0.0000        0.0000        0.0000        0.0000        0.0000        0.0000        0.0000        0.0000        0.0000        0.0000        0.0000        0.0000        0.0000        0.0000        0.0000        0.0000        0.0000        0.0000        0.0000        0.0000        0.0000        0.0000        0.0000        0.0000        0.0000        0.0000        0.0000        0.0000        0.0000        0.0000        0.0000        0.0000        0.0000        0.0000
        0.0000        0.0000        0.0000        0.0000        0.0000        0.0000        0.0000        0.0000        0.0000        0.0000        0.0000        0.0000        0.0000        0.0000        0.0000        0.0000        0.0000        0.0000        0.0000        0.0000        0.0000       93.0246       70.3314       16.7809       15.0094        9.0012        7.3777        6.6816        8.8990       10.8195        3.8787       10.1949       18.5712       16.5665       17.5057       11.6644        9.1041       21.3235       34.8483       19.8173       20.7802       16.8939       15.7527        4.0463        2.6579        2.7314        1.8833        4.3334        5.9357        5.3567        3.4653        0.8927        1.6401        0.5238        1.9218        0.6250        0.8776        1.1442        1.2504        0.6819        2.5223        3.0365        3.0658        2.0379        2.1127        2.2530        1.9435        1.9379        1.6063        2.1258        2.5508        1.4671        1.3877        1.6124        2.0309        2.9102        3.5005        4.6377        6.5419       10.8275       13.6771       13.9312       16.1814       15.6295       15.2960       15.3355       15.0391       15.4075       14.1575       11.0079        8.8111        6.1097        6.9436        5.6750        6.0157        7.5975        8.0544        7.9848        7.9762        7.9132        8.6965        9.2592        8.9247        8.0813        7.3709        7.4075        7.4409        7.8960        8.6367        7.2299        6.5612        5.4145        5.5443        5.5579        6.7924        4.5803        3.7278        4.0417        6.7471        5.7978        5.9664        8.2019        8.0460        5.1056        4.1016        3.8252        4.1252        8.3861        8.4161        4.8321        5.6830        4.7395        5.0353        5.1036        4.9513        4.1081        3.9989        3.7279        4.5826        2.2423        2.0595        1.9968        2.7120        4.6355        4.6044        5.4260        6.6662        8.0432        8.9358        9.7506       10.0579       11.8051       13.7288       14.4491       15.0881       17.8016       17.2349       16.7507       14.3956       18.0989       17.1190       20.1014       19.1157       20.8364       21.0374       20.9636       19.6406       20.5937       20.7229       16.8254       17.0750       16.9032       19.3853       23.0735       23.4248       23.5982       22.3277       23.5776       29.4514       29.3317       29.3047       29.7660       29.9197       29.2449       28.8762       28.8708       31.8239       33.6094       33.2715       35.7946       38.3777       38.5060        0.0000        0.0000        0.0000        0.0000        0.0000        0.0000        0.0000        0.0000        0.0000        0.0000        0.0000        0.0000        0.0000        0.0000        0.0000        0.0000        0.0000        0.0000        0.0000        0.0000        0.0000        0.0000        0.0000        0.0000        0.0000        0.0000        0.0000        0.0000        0.0000        0.0000        0.0000        0.0000        0.0000        0.0000        0.0000        0.0000        0.0000        0.0000        0.0000        0.0000        0.0000        0.0000        0.0000        0.0000        0.0000        0.0000        0.0000        0.0000        0.0000        0.0000        0.0000        0.0000        0.0000        0.0000        0.0000        0.0000        0.0000
        0.0000        0.0000        0.0000        0.0000        0.0000        0.0000        0.0000        0.0000        0.0000        0.0000        0.0000        0.0000        0.0000        0.0000        0.0000        0.0000        0.0000        0.0000        0.0000        0.0000      134.8107      117.8518       87.6235       18.7803       11.6074        8.4178        8.8568       10.9163       16.4037        4.4507        9.5279       11.7074       11.8453       12.0686        8.3812        7.5774        9.2562       15.1870       17.7631       12.1285       19.3959       11.3481        8.0874        6.7159        9.6972        6.1328        7.5627       10.6235        9.6412        5.3824        3.9019        4.0539        4.3997        1.6529        2.1065        1.5007        0.4203        1.6702        1.1255        1.5541        0.8236        1.5684        4.2806        2.2702        1.7662        2.0565        1.4764        1.5518        2.0906        2.4164        2.1951        1.6681        1.3718        1.3504        2.5238        4.1574        4.5763        6.1157        8.1979       12.6511       15.7148       16.7438       17.5546       18.8427       16.6373       17.1994       15.3104       13.8801       12.7206       10.5642       10.3007        5.8427        4.4301        4.2372        5.0402        6.1632        6.1647        6.9991        7.2535        7.4291        7.3384        8.0470        8.0582        7.9511        7.2199        7.0917        7.8433        8.0429        8.5139        6.8553        6.0617        5.4305        6.0311        5.4822        4.9994        3.5772        3.3795        3.6274        7.0719        5.6462        6.3963        6.9803        7.0767        4.8961        4.5760        4.7533        5.9835        5.9523        4.5182        4.1525        4.0329        4.9272        5.2384        5.2085        4.9778        3.9683        3.7395        3.3925        3.0037        2.0385        1.7870        3.4315        3.1547        4.9576        3.3815        6.8152        7.8160       10.1616       11.2958       10.3188       10.6294       12.1820       13.3060       13.4511       13.9559       18.2713       16.1943       13.9339       14.7754       16.6902       17.6728       18.8917       19.7378       22.2997       22.6356       22.1793       19.4454       23.2128       19.2896       20.5548       19.1524       19.7778       23.3493       24.3842       26.4358       30.9963       33.8816       27.5357       26.8733       29.7807       30.0588       30.7963       30.8204       30.0856       29.1308       29.9948       30.4197       33.3467       36.3143       37.8584       38.3104       42.8417       46.4468        0.0000        0.0000        0.0000        0.0000        0.0000        0.0000        0.0000        0.0000        0.0000        0.0000        0.0000        0.0000        0.0000        0.0000        0.0000        0.0000        0.0000        0.0000        0.0000        0.0000        0.0000        0.0000        0.0000        0.0000        0.0000        0.0000        0.0000        0.0000        0.0000        0.0000        0.0000        0.0000        0.0000        0.0000        0.0000        0.0000        0.0000        0.0000        0.0000        0.0000        0.0000        0.0000        0.0000        0.0000        0.0000        0.0000        0.0000        0.0000        0.0000        0.0000        0.0000        0.0000        0.0000        0.0000        0.0000        0.0000
        0.0000        0.0000        0.0000        0.0000        0.0000        0.0000        0.0000        0.0000        0.0000        0.0000        0.0000        0.0000        0.0000        0.0000        0.0000        0.0000        0.0000        0.0000        0.0000        0.0000      145.9913      126.8890      100.0417       25.6593       24.4256       15.4024       19.7897       13.1263        5.3327        4.6276        4.7561       24.6915        8.7879        4.0991       28.8121       43.8340       45.3768       17.0454       18.9927       14.1562       13.1315        9.6693       21.4012       18.2135       13.3743       10.7991       14.2951        5.8211        3.2189        2.8832        3.5785        8.3113        6.2195        5.3494        3.1137        1.0965        0.3360        4.0179        1.3165        0.9884        1.5436        1.3698        4.6135        2.5261        1.9718        1.5707        1.9077        1.3201        1.2245        1.5466        1.7530        1.6245        1.6287        1.9637        4.4753        5.4216        4.9653        7.3050        9.2759       14.4351       16.2247       19.2356       20.4457       19.2385       18.5906       18.3321       18.4957       14.8910       11.2063       11.0416        7.3907        5.1041        3.4527        2.8806        3.2235        4.8958        5.2504        6.1460        6.6096        7.0088        6.9289        7.3665        7.3201        7.7850        7.4489        7.4443        7.9918        7.5025        7.0954        6.3283        6.0082        4.8873        4.9303        3.9186        3.8606        2.8541        2.9711        3.2697        5.1169        5.7807        7.0409        8.0012        7.2111        5.9522        5.5705        5.1374        4.7286        4.3338        3.9561        4.7868        4.1889        5.0693        5.3242        5.3350        5.0675        4.1310        3.8962        3.5593        3.1475        2.1176        1.8651        1.9494        2.0649        3.8289        3.6452        6.4381        7.4926        8.7868        9.0819       11.7229       12.0648       12.4980       12.5636       13.6850       14.5572       14.0284       13.1003       15.6867       16.8858       19.9277       19.6793       19.8743       21.0520       22.4929       18.9970       19.8029       17.8638       22.7559       26.2319       28.7015       28.1917       29.6203       27.8332       27.9150       25.8997       29.8469       32.8743       33.7403       27.4865       29.7679       31.4551       32.4046       32.3115       30.7845       30.9365       31.2993       32.6195       35.1851       36.8322       40.8842       42.5775       45.4113       47.9995       43.0777        0.0000        0.0000        0.0000        0.0000        0.0000        0.0000        0.0000        0.0000        0.0000        0.0000        0.0000        0.0000        0.0000        0.0000        0.0000        0.0000        0.0000        0.0000        0.0000        0.0000        0.0000        0.0000        0.0000        0.0000        0.0000        0.0000        0.0000        0.0000        0.0000        0.0000        0.0000        0.0000        0.0000        0.0000        0.0000        0.0000        0.0000        0.0000        0.0000        0.0000        0.0000        0.0000        0.0000        0.0000        0.0000        0.0000        0.0000        0.0000        0.0000        0.0000        0.0000        0.0000        0.0000        0.0000        0.0000
        0.0000        0.0000        0.0000        0.0000        0.0000        0.0000        0.0000        0.0000        0.0000        0.0000        0.0000        0.0000        0.0000        0.0000        0.0000        0.0000        0.0000        0.0000        0.0000        0.0000      139.5740      128.4157      107.4379       30.4954       27.7334       27.8083       35.2278       12.9920        9.4370        8.0880        8.1390       10.1126       11.7511       22.1117       29.1216       20.6647       16.6730       22.4085       13.5101       15.2467       16.5186       17.0088       20.6157       22.4469       23.2543       17.4044        6.9795        5.1015        4.9195        5.0235        1.7526        7.7514       13.0259        2.1629        3.5513        2.8695        6.8115        4.4622        1.2257        1.2655        3.1197        3.9304        2.2341        1.2215        1.1664        0.9092        0.9214        1.1721        1.2465        1.8784        3.0221        1.7150        1.8256        2.3492        4.7944        5.5998        7.5153        8.6046       10.5658       15.8514       18.3274       20.6044       20.4421       19.9194       18.1545       16.3800       13.8388       12.7639        9.6149        8.2153        6.2071        4.6195        2.8595        2.8706        3.9263        4.3822        5.0921        5.6220        5.4320        6.1386        6.7149        6.6988        6.9737        7.5265        6.8378        6.6694        6.6913        6.5311        6.4854        6.0339        5.9668        3.9621        3.4326        3.0272        3.0331        2.5793        2.7808        4.1848        5.4386        7.6064        9.1593        9.8681        8.9305        7.8465        7.2247        6.4807        5.7539        5.0652        4.3436        4.1399        4.3840        5.2553        5.4862        5.5681        5.4736        4.6260        4.5388        4.2577        3.8016        3.0990        3.1675        2.2133        2.5485        4.8122        4.8271        7.2174        5.1726        7.8290        9.2029       10.9601       11.1708       12.4660       12.7231       12.7911       13.6472       13.9919       14.8094       19.5093       16.8041       16.0217       17.5806       21.0498       22.1351       32.3016       29.5522       20.0167       21.0386       23.5538       26.5328       32.2176       32.6996       29.6864       27.8256       28.8046       26.8327       27.4887       32.2093       36.3172       38.7052       38.2087       35.4503       34.2742       34.3471       36.1904       38.7814       39.5908       37.0705       38.4323       39.7696       42.2195       47.0621       50.0569       50.7631       45.8909       45.6114        0.0000        0.0000        0.0000        0.0000        0.0000        0.0000        0.0000        0.0000        0.0000        0.0000        0.0000        0.0000        0.0000        0.0000        0.0000        0.0000        0.0000        0.0000        0.0000        0.0000        0.0000        0.0000        0.0000        0.0000        0.0000        0.0000        0.0000        0.0000        0.0000        0.0000        0.0000        0.0000        0.0000        0.0000        0.0000        0.0000        0.0000        0.0000        0.0000        0.0000        0.0000        0.0000        0.0000        0.0000        0.0000        0.0000        0.0000        0.0000        0.0000        0.0000        0.0000        0.0000        0.0000        0.0000
        0.0000        0.0000        0.0000        0.0000        0.0000        0.0000        0.0000        0.0000        0.0000        0.0000        0.0000        0.0000        0.0000        0.0000        0.0000        0.0000        0.0000        0.0000        0.0000        0.0000        0.0000      105.8095       97.6084       99.1933       88.9881       80.8988       76.4230       63.6345       51.4174       42.9194       43.8329       26.3379       18.8610       16.0369       18.4015       29.0002       27.2295       27.2934       26.4551       25.7144       19.6064       14.0687       16.6270       11.2493        5.4989       15.6579       14.5825       14.5430        8.8907        8.0526        4.4504        5.0830        2.4172        1.4915        3.7556        5.7408        6.1700        4.4370        5.3307        1.7296        1.5592        1.0092        0.2899        0.9011        1.2309        1.3574        1.4808        1.8215        2.6490        2.6766        2.0370        1.6304        2.8445        3.6778        4.3835        3.5888        6.5232        6.7123       11.0625       18.4850       20.6506       22.1199       19.0834       19.8374       18.9757       18.0654       16.2240       14.8514        9.4610        6.3857        6.7005        4.7817        4.0665        5.0414        5.8602        6.4748        4.3911        3.7922        6.1349        7.8630        6.9441        6.1034        6.1736        7.2738        7.4872        7.0260        7.0599        5.7624        5.1969        5.8381        6.0835        3.8214        3.2643        5.0390        4.7477        3.3314        2.9637        5.4470        6.3361       12.1086       14.8882       15.6431       14.3148       11.8354       13.2183       11.6843        8.0615        5.4557        4.4123        4.0516        4.2635        5.2438        5.4481        5.5773        5.6446        8.5911       10.6614        7.7883        6.2250        6.8704        6.1818        4.2714        7.3000        6.6710        5.4167        4.5011        5.3422        6.9493        7.9042        8.5933        9.2918        9.0020        9.3474       10.0790       10.6062       12.3513       13.8021       14.9542       16.6490       28.0974       31.1638       29.5338       27.0295       32.3944       37.7176       35.5069       32.2364       36.7175       33.3601       35.4664       36.2702       33.2587       30.8170       32.1666       29.1921       27.5677       33.0121       37.8093       39.4476       42.4415       35.2720       37.7699       38.7273       45.0167       48.2189       46.3377       49.2427       50.2657       56.8622       55.8236       55.2205       58.3590       58.2561       50.7081       50.9881       37.2600        0.0000        0.0000        0.0000        0.0000        0.0000        0.0000        0.0000        0.0000        0.0000        0.0000        0.0000        0.0000        0.0000        0.0000        0.0000        0.0000        0.0000        0.0000        0.0000        0.0000        0.0000        0.0000        0.0000        0.0000        0.0000        0.0000        0.0000        0.0000        0.0000        0.0000        0.0000        0.0000        0.0000        0.0000        0.0000        0.0000        0.0000        0.0000        0.0000        0.0000        0.0000        0.0000        0.0000        0.0000        0.0000        0.0000        0.0000        0.0000        0.0000        0.0000        0.0000        0.0000        0.0000
        0.0000        0.0000        0.0000        0.0000        0.0000        0.0000        0.0000        0.0000        0.0000        0.0000        0.0000        0.0000        0.0000        0.0000        0.0000        0.0000        0.0000        0.0000        0.0000        0.0000        0.0000      101.8032      102.5461      110.1698      109.2971       99.5694       89.0349       72.2333       63.3091       60.7633       48.1671       22.1236       14.5639       13.1007       13.7883       21.6238       25.6849       22.2536       24.5913       19.6429       23.6188       18.3217       15.0951       11.2636       11.0892       11.1691       11.0513       13.0979        5.4109        5.2049        4.3016        6.2475        2.0669        3.1154       10.4908        4.2225        8.9283        5.7208        4.0904        3.1481        0.8362        0.2147        0.4151        1.4141        2.1615        2.1580        2.7822        3.3087        2.9865        1.6927        2.4751        1.5676        2.9824        2.5685        4.5808        6.1714        7.5832       10.9726       12.3293       17.8600       18.7382       18.6221       19.4534       19.0016       19.8317       18.0683       14.5645       11.7588        8.7620        6.0162        5.2231        4.6254        2.6596        2.0370        2.5948        4.0945        3.8854        4.1750        3.9053        6.8304        7.0776        7.2832        7.5459        7.2869        6.9765        7.2704        6.2320        4.9700        4.2217        3.9845        3.5473        2.2788        2.9247        4.1327        2.5116        4.1077        2.4265        3.2677        6.4922       15.3842       18.2244       19.0279       19.4707       15.4875       12.6752       10.9978        9.4349        6.0735        4.7627        4.2355        4.4055        5.3819        5.5489        5.7520        5.9864        7.9450        7.8625        7.2378        6.4281        5.8638        5.1437        5.9257        8.0190        4.5224        4.3891        4.9057        5.6919        8.6081        9.5182        8.4607        8.6204        9.1871        8.9928        9.3803       10.6577       12.2302       11.5594       12.3644       14.0401       26.6054       33.6902       27.8403       31.7460       40.9420       37.3708       42.4174       50.2101       55.7607       52.5068       52.0156       52.8108       37.8897       39.2686       32.3532       32.0476       31.1422       32.8785       33.8363       36.3752       45.8842       50.8653       43.1589       44.6302       42.7291       42.7342       46.5372       51.6921       58.4548       62.8252       58.7891       60.6525       59.9901       58.3122       62.3425       52.9000       39.8100        0.0000        0.0000        0.0000        0.0000        0.0000        0.0000        0.0000        0.0000        0.0000        0.0000        0.0000        0.0000        0.0000        0.0000        0.0000        0.0000        0.0000        0.0000        0.0000        0.0000        0.0000        0.0000        0.0000        0.0000        0.0000        0.0000        0.0000        0.0000        0.0000        0.0000        0.0000        0.0000        0.0000        0.0000        0.0000        0.0000        0.0000        0.0000        0.0000        0.0000        0.0000        0.0000        0.0000        0.0000        0.0000        0.0000        0.0000        0.0000        0.0000        0.0000        0.0000        0.0000        0.0000
        0.0000        0.0000        0.0000        0.0000        0.0000        0.0000        0.0000        0.0000        0.0000        0.0000        0.0000        0.0000        0.0000        0.0000        0.0000        0.0000        0.0000        0.0000        0.0000        0.0000        0.0000      103.8148      104.5098      117.7442      117.7268      111.0997      100.1008       78.9204       72.8209       61.8658       51.8092       24.7686       17.6662       15.5787       16.4716       26.7395       36.4044       29.4102       28.5499       15.1868       13.4900       17.0427       17.4832       14.6888       12.5854       12.0897       11.4155       12.7346        7.8028        5.5424        5.8875        9.9716        4.8476        7.3998        6.2054        1.9920        1.3316        1.0592        0.9622        0.9430        1.2244        1.3233        3.5902        2.4965        1.5989        2.6283        3.7861        3.2873        2.7174        1.7642        1.8406        1.6044        1.6093        2.3538        4.7930        9.0117       10.7413       12.8346       16.2913       18.4163       18.5703       20.9005       23.9733       20.9944       18.0133       15.3284       14.0007        8.1107        6.0346        4.8307        3.9342        2.9104        2.7436        1.9003        1.7381        2.4395        3.9564        6.6207        6.1448        7.4043        5.2579        5.9263        5.7471        7.1064        6.9981        6.4245        5.6460        4.3601        3.8159        3.4380        3.3282        2.4350        3.0051        5.2508        4.5233        4.8635        3.9877        4.0619        5.6303       17.3560       20.9674       21.8075       21.0420       16.0021       14.1490       12.2563       10.1589        6.4726        4.9089        4.2261        4.3814        5.3428        5.4757        5.7744        6.2213        7.2606        8.0565        7.7863        7.0166        5.2531        4.6769        4.5892        4.9002        4.9330        5.2134        5.7525        6.7226       10.2420       10.1883        9.2619        9.1958        8.8617        8.8590        9.3756       10.3728       11.0295       12.0227       13.4228       17.1128       23.6101       23.5911       23.8177       26.5371       37.2983       40.3019       51.9890       67.2549       57.5698       53.7582       54.7020       57.1570       56.9521       43.4194       40.8444       41.0839       37.9050       38.1081       38.2666       41.6453       50.4545       53.3635       57.2669       53.9080       54.4793       53.4366       51.6359       57.9760       66.1905       72.1237       65.2633       65.6268       65.3096       62.3853       66.5473       64.0017       35.7000        0.0000        0.0000        0.0000        0.0000        0.0000        0.0000        0.0000        0.0000        0.0000        0.0000        0.0000        0.0000        0.0000        0.0000        0.0000        0.0000        0.0000        0.0000        0.0000        0.0000        0.0000        0.0000        0.0000        0.0000        0.0000        0.0000        0.0000        0.0000        0.0000        0.0000        0.0000        0.0000        0.0000        0.0000        0.0000        0.0000        0.0000        0.0000        0.0000        0.0000        0.0000        0.0000        0.0000        0.0000        0.0000        0.0000        0.0000        0.0000        0.0000        0.0000        0.0000        0.0000        0.0000
        0.0000        0.0000        0.0000        0.0000        0.0000        0.0000        0.0000        0.0000        0.0000        0.0000        0.0000        0.0000        0.0000        0.0000        0.0000        0.0000        0.0000        0.0000        0.0000        0.0000        0.0000      104.5182      108.1528      123.3398      117.7605      113.4120      100.0471       81.7881       76.9284       67.7724       56.9455       30.4591       25.9239       20.5789       22.2148       35.9173       41.2018       41.0222       34.4864       17.7009       13.7186       11.1817       12.4671       11.4104        9.9854       11.0516       12.9400       12.9209       10.3246        9.0953        8.5488        5.8623        7.4741        5.5992        4.3763        1.2596        0.5486        1.6706        3.1292        4.4810        3.7366        4.2274        0.8625        0.8111        1.3185        3.0695        3.2496        3.6009        2.8265        2.6897        3.3167        1.7965        2.1235        3.3576        4.3290        5.2985        7.0614       10.9969       14.1273       19.1152       21.2384       20.0983       17.1452       17.4687       14.8447       12.5151       10.4906        7.3212        6.0798        4.6069        3.4642        2.9861        1.9212        1.5208        1.4599        2.0188        2.9074        2.0717        4.4806        5.9712        4.6676        4.5455        4.4415        5.4706        5.5426        5.2785        5.2285        4.1774        3.7802        3.5111        3.5141        2.6916        2.9162        3.6134        3.9591        4.1886        4.4724        5.3946        7.2892       19.8248       23.7239       24.2343       21.7373       17.4926       15.1913       12.8957       11.6630        7.1155        4.8515        4.0556        4.2111        5.1393        5.3025        5.7317        6.4017        7.4170        8.1267        8.1705        7.6366        5.8510        5.4652        5.4738        6.0571        6.1543        6.6336        7.2696        8.1698       10.1532       11.0951       11.1818       10.5534        9.9151        9.5194       10.0145       11.4072       12.2940       13.6342       15.7648       17.1087       21.8333       24.7352       25.8390       33.6659       43.4768       50.5216       52.6463       48.0233       49.9323       54.5146       58.9481       54.4458       48.4933       49.6248       52.1990       48.8886       43.8410       43.9846       45.8992       49.7446       60.8025       64.9823       69.4179       75.5882       67.4910       60.5303       57.1875       58.9362       69.1201       68.3867       67.5590       73.1224       69.8688       68.0469       68.6851       67.3451        0.0000        0.0000        0.0000        0.0000        0.0000        0.0000        0.0000        0.0000        0.0000        0.0000        0.0000        0.0000        0.0000        0.0000        0.0000        0.0000        0.0000        0.0000        0.0000        0.0000        0.0000        0.0000        0.0000        0.0000        0.0000        0.0000        0.0000        0.0000        0.0000        0.0000        0.0000        0.0000        0.0000        0.0000        0.0000        0.0000        0.0000        0.0000        0.0000        0.0000        0.0000        0.0000        0.0000        0.0000        0.0000        0.0000        0.0000        0.0000        0.0000        0.0000        0.0000        0.0000        0.0000        0.0000
        0.0000        0.0000        0.0000        0.0000        0.0000        0.0000        0.0000        0.0000        0.0000        0.0000        0.0000        0.0000        0.0000        0.0000        0.0000        0.0000        0.0000        0.0000        0.0000        0.0000        0.0000        0.0000      114.6585      110.7922      111.0687      109.5482      101.4744      102.1205       96.4440       85.7317       72.0977       48.2538       38.5337       39.0305       42.7151       68.8424       79.2074       76.2204       64.6841       44.3569       34.8927       27.9633       22.5938       10.3643        7.5652        7.2503       10.9148       18.4242       18.3845       18.9960       12.6846        2.7376        1.5640        2.9655        2.7348        2.1823        1.6384        3.5783        2.7378        1.8804        2.1394        1.2978        0.5198        0.8730        1.6685        1.6837        1.7950        2.4357        1.9735        2.7038        3.9773        2.7746        2.1505        2.4379        3.2393        7.7601        9.9572       12.4056       14.7811       17.8012       18.2925       18.4080       16.8101       16.0508       13.2238       10.2206        8.3989        7.2695        8.1375        7.8499        4.6457        6.2793        4.2923        3.3270        3.7440        3.1125        3.4585        4.4463        3.2128        5.7194        4.3909        5.6347        3.3486        3.7902        4.0899        4.6948        4.5671        4.5175        5.8512        4.1096        4.5060        6.9878        7.4894       11.7581       11.0424       12.4053       13.5478       15.6938       18.5945       23.9996       26.3613       26.4152       23.3406       18.1313       16.7435       15.3073       11.6973        5.0232        3.6499        3.0354        3.2086        3.9594        4.0906        4.5236        5.2462        8.0231        8.9953        9.1219        8.6599        7.3151        6.9465        7.0739        7.7164        9.0336        9.8520       10.8559       12.1525       15.7438       16.5593       16.4376       15.1728        9.5002        8.8014        9.1127       10.5694       16.7715       16.8283       18.8730       21.1472       25.1249       27.5315       34.8835       42.9180       40.4769       43.5199       38.9176       39.5370       47.4818       57.3310       59.9321       62.4318       47.8242       49.2874       61.1139       63.5533       73.1061       68.5680       71.9147       70.7467       93.7339      102.2417      104.3974       98.0203       88.6848       81.3486       75.1995       80.0183       79.0414       77.9637       78.4459       80.2932       78.8302       78.6489       78.8994       87.2055       77.6537       80.9165       88.1659       92.8073        0.0000        0.0000        0.0000        0.0000        0.0000        0.0000        0.0000        0.0000        0.0000        0.0000        0.0000        0.0000        0.0000        0.0000        0.0000        0.0000        0.0000        0.0000        0.0000        0.0000        0.0000        0.0000        0.0000        0.0000        0.0000        0.0000        0.0000        0.0000        0.0000        0.0000        0.0000        0.0000        0.0000        0.0000        0.0000        0.0000        0.0000        0.0000        0.0000        0.0000        0.0000        0.0000        0.0000        0.0000        0.0000        0.0000        0.0000        0.0000        0.0000        0.0000
        0.0000        0.0000        0.0000        0.0000        0.0000        0.0000        0.0000        0.0000        0.0000        0.0000        0.0000        0.0000        0.0000        0.0000        0.0000        0.0000        0.0000        0.0000        0.0000        0.0000        0.0000        0.0000        0.0000        0.0000        0.0000        0.0000      105.5453      107.3184      101.8978       92.0962       80.1344       54.7186       45.3757       44.9635       48.6434       80.2026       89.2907       88.9928       77.3057       53.2792       42.7881       35.1987       29.0926       13.5413        9.3090        7.8499       10.0850       16.0010       17.2452       17.2054       13.1243        1.4387        1.6336        2.5234        3.6856        4.5120        5.0136        3.5556        1.5178        2.6449        1.5496        1.0974        1.0014        1.7842        1.3616        1.7799        2.0265        2.6259        2.7747        3.6962        4.9149        3.7590        3.9776        4.0298        4.9739       10.2292       11.6479       14.6446       17.8864       19.3231       19.7015       18.3264       15.8316       13.8419       11.6503        9.8363        7.6725        6.9002        5.7535        5.4754        3.5703        3.9766        4.5497        3.7628        3.6857        5.2803        2.0485        2.5920        3.0041        3.4907        1.1490        2.2374        2.4554        1.8839        2.0718        1.5453        1.7152        2.3149        2.7117        3.0411        4.2933        6.5247        8.0763       14.6352       18.9080       21.8829       19.1992       19.9456       22.3063       26.6424       29.3514       28.6660       27.0177       22.3123       19.2390       16.1027       12.1850        5.1309        3.6119        2.8642        2.9808        3.7617        3.9160        4.4493        5.3581        8.4113        9.7346        9.9405        9.5606        8.1684        7.8515        8.1040        9.0258       11.0237       11.5872       12.5961       13.9285       17.9784       19.5246       20.5900       17.2097       10.5531        9.4597        9.7249       11.5276       16.5043       18.7136       21.0526       23.4631       28.3027       32.4801       37.9751       37.9615       41.5772       39.5634       41.5525       47.0630       52.0661       57.2869       64.4007       56.8481       54.9913       54.8744       62.9241       78.9137       78.5172       77.5774       86.2792       89.7834      108.5516      124.3656      113.4594      101.2807      107.7813       97.6327       97.2161       99.0651       93.2566       95.3881       89.3944       92.0268       88.3095       83.5973       88.6782       90.0649       79.5823       81.2608       82.6671       84.1297        0.0000        0.0000        0.0000        0.0000        0.0000        0.0000        0.0000        0.0000        0.0000        0.0000        0.0000        0.0000        0.0000        0.0000        0.0000        0.0000        0.0000        0.0000        0.0000        0.0000        0.0000        0.0000        0.0000        0.0000        0.0000        0.0000        0.0000        0.0000        0.0000        0.0000        0.0000        0.0000        0.0000        0.0000        0.0000        0.0000        0.0000        0.0000        0.0000        0.0000        0.0000        0.0000        0.0000        0.0000        0.0000        0.0000        0.0000        0.0000        0.0000        0.0000
        0.0000        0.0000        0.0000        0.0000        0.0000        0.0000        0.0000        0.0000        0.0000        0.0000        0.0000        0.0000        0.0000        0.0000        0.0000        0.0000        0.0000        0.0000        0.0000        0.0000        0.0000        0.0000        0.0000        0.0000        0.0000        0.0000        0.0000      109.2238      108.1837      100.3095       88.1572       63.0982       53.6789       50.2820       54.5097       85.7208       91.0481       88.4471       77.3196       53.5966       43.3032       36.6239       30.8803       15.0019       11.7193       11.4410       12.5423       19.8224       22.2359       21.8157       17.0798        2.6497        2.5502        3.5693        5.4786        4.7927        3.1605        2.9019        4.9625        3.0395        1.8350        1.8736        2.2083        1.8804        2.0742        2.8464        2.7513        3.1889        3.3219        3.3165        3.2531        3.0262        1.7540        3.1382        3.6428        9.4805       11.0127       13.4839       14.1856       15.2176       15.0912       14.2763       12.6674       10.1528        9.1600        7.6446        6.0416        5.8925        3.6440        3.2239        2.1841        2.0045        1.7617        1.4679        1.4226        3.4258        2.6971        1.5835        1.2704        1.2615        1.1160        1.2529        1.0026        1.3612        1.3343        1.6968        1.0764        1.5595        1.5746        2.2480        3.6085        5.5407        6.6232        9.4111       14.7530       17.7647       19.0020       20.1541       22.8802       27.5153       30.5596       30.0294       26.5397       20.4574       17.2687       14.5249       11.6892        5.4656        3.8636        3.1057        3.2037        4.0709        4.1867        4.7377        5.7045        8.8474       10.1259       10.5902       10.2507        8.7820        8.5666        8.9221       10.1036       12.2514       12.6494       13.6789       15.0440       19.1173       20.6852       20.9610       19.1738       12.1544       11.3340       11.9015       13.7871       19.5246       21.9388       24.4645       26.9663       37.3171       41.4405       45.6284       43.5977       44.5042       56.9766       46.8375       49.6771       55.6705       60.5042       70.4095       64.3526       66.1014       72.7709       78.0850       79.9091       98.0237      112.3048      113.2013      113.1237      119.7975      111.6297      114.7741      100.9132      104.5662       92.3188       90.4450       87.2604       87.6274       89.9580       89.6166       89.3609       83.7719       81.2364       80.9122       84.3252       80.1650       82.0785       82.6608       81.4030       38.2200        0.0000        0.0000        0.0000        0.0000        0.0000        0.0000        0.0000        0.0000        0.0000        0.0000        0.0000        0.0000        0.0000        0.0000        0.0000        0.0000        0.0000        0.0000        0.0000        0.0000        0.0000        0.0000        0.0000        0.0000        0.0000        0.0000        0.0000        0.0000        0.0000        0.0000        0.0000        0.0000        0.0000        0.0000        0.0000        0.0000        0.0000        0.0000        0.0000        0.0000        0.0000        0.0000        0.0000        0.0000        0.0000        0.0000        0.0000        0.0000        0.0000
        0.0000        0.0000        0.0000        0.0000        0.0000        0.0000        0.0000        0.0000        0.0000        0.0000        0.0000        0.0000        0.0000        0.0000        0.0000        0.0000        0.0000        0.0000        0.0000        0.0000        0.0000        0.0000        0.0000        0.0000        0.0000        0.0000        0.0000        0.0000        0.0000        0.0000       97.4867       70.6987       62.3668       57.2859       57.8059       84.4666       83.4672       77.5761       66.4359       46.0496       36.0765       30.7436       28.0891       15.3375       13.2720       13.5142       16.2169       25.2472       28.0408       26.6893       20.7895        3.7228        6.8768        4.9499        5.5934        2.5083        1.9436        3.0535        1.5194        1.7112        1.9128        2.1506        3.2844        3.1762        3.6853        5.0307        5.1654        4.4157        3.3611        4.1046        2.7278        2.4818        2.3546        2.8890        3.6955        9.9179       12.1552       10.9469       11.0223       11.6203       11.9864       11.4277       10.5070        8.1546        7.0575        6.0825        5.1519        4.0492        4.0613        2.9215        1.9496        2.1766        2.0222        2.0508        2.0251        1.7180        0.8983        1.3275        1.8724        1.8891        1.6290        1.3377        1.0384        1.2762        1.0982        0.8797        0.9769        1.0368        1.1465        1.7534        2.6376        5.7990        6.9147        8.9126       14.1954       15.7455       16.7625       20.9219       23.1919       28.0172       31.4459       31.1678       27.6067       21.3725       18.6716       15.2694       12.5916        5.9567        4.4772        3.7581        3.8449        4.9085        4.9662        5.4573        6.3412        9.6153       10.8109       11.2439       10.9221        9.3324        9.2842        9.4527       10.3200       12.1555       13.2310       14.7345       15.8613       19.8459       21.4478       21.6233       21.1644       14.5209       14.3718       15.5029       17.5174       23.8180       26.2797       28.9486       33.3673       41.4850       44.9538       47.3995       58.1767       52.0438       54.8958       53.1424       57.1826       66.0422       81.6893       75.0352       77.0703       78.2532       79.3265       82.4472       91.8509       97.5429      112.7020      108.4802      102.2673      116.6620      112.3298      108.1647      107.0263      115.0019       99.0162       97.4346       87.3809       88.8682       89.4756       94.5802       88.9274       82.0174       78.0086       78.7044       79.7761       78.2103       80.2776       82.0502       81.2262       43.5000        0.0000        0.0000        0.0000        0.0000        0.0000        0.0000        0.0000        0.0000        0.0000        0.0000        0.0000        0.0000        0.0000        0.0000        0.0000        0.0000        0.0000        0.0000        0.0000        0.0000        0.0000        0.0000        0.0000        0.0000        0.0000        0.0000        0.0000        0.0000        0.0000        0.0000        0.0000        0.0000        0.0000        0.0000        0.0000        0.0000        0.0000        0.0000        0.0000        0.0000        0.0000        0.0000        0.0000        0.0000        0.0000        0.0000        0.0000        0.0000        0.0000
        0.0000        0.0000        0.0000        0.0000        0.0000        0.0000        0.0000        0.0000        0.0000        0.0000        0.0000        0.0000        0.0000        0.0000        0.0000        0.0000        0.0000        0.0000        0.0000        0.0000        0.0000        0.0000        0.0000        0.0000        0.0000        0.0000        0.0000        0.0000        0.0000        0.0000        0.0000      106.3848       97.6519        0.0000        0.0000       59.2000       54.4733       48.0240       40.4580       24.3740       19.1727       16.6482       16.6349       23.5760       22.9245       24.8583       29.5412       44.9058       50.7896       48.2628       36.1317        6.8796        3.6530        1.8260        1.7993        1.1639        0.9841        0.9980        1.7616        1.8717        2.2521        2.5954        2.8591        1.8923        1.9508        2.0244        2.5391        2.1235        3.4317        2.8819        2.4449        3.3550        3.1534        3.9554        3.8017        6.5312        7.8344        7.8506        8.6260       13.2511       11.1849       11.3555       10.4920        8.0399        5.3594        3.8126        3.3714        3.8996        2.4195        3.0014        1.9176        1.7054        1.3509        1.1538        0.8707        0.9831        1.8226        2.1095        2.5013        3.8310        2.3842        2.2882        2.5920        4.2841        4.5858        3.3831        2.0803        1.4157        1.7152        2.2974        2.5533        4.6107        6.8154       11.7137       14.8494       14.2940       17.0304       19.8180       23.5526       34.0881       36.5138       35.9249       31.6812       22.6386       19.1509       16.0508       13.5007        8.7234        6.6894        5.6987        5.7341        6.3322        6.3570        6.8638        7.8078        9.9495       11.0383       11.4236       11.2264       10.0050       11.5895       10.3137       12.6295       14.5122       15.6445       15.9694       16.2894       17.1207       22.5252       20.6500       18.3721       24.6256       24.7767       24.9106       27.5280       33.5678       38.2641       40.4699       45.5265       58.3328       56.0487       58.0495       66.7155       69.5442       74.8541       77.4565       81.0781       88.3753       86.1121       83.6927       93.1532      105.9629      105.2928      109.7248      111.1056      123.9497      121.9422      123.2738      125.9419      124.7615      126.3679      127.7997      139.7867      134.4454      124.6083      115.2915       96.7414       90.7766       93.1263       93.4459       91.2446       83.7583       82.2701       83.8893       84.9336       81.1352       80.9858       82.6973        0.0000        0.0000        0.0000        0.0000        0.0000        0.0000        0.0000        0.0000        0.0000        0.0000        0.0000        0.0000        0.0000        0.0000        0.0000        0.0000        0.0000        0.0000        0.0000        0.0000        0.0000        0.0000        0.0000        0.0000        0.0000        0.0000        0.0000        0.0000        0.0000        0.0000        0.0000        0.0000        0.0000        0.0000        0.0000        0.0000        0.0000        0.0000        0.0000        0.0000        0.0000        0.0000        0.0000        0.0000        0.0000        0.0000        0.0000        0.0000        0.0000        0.0000        0.0000
        0.0000        0.0000        0.0000        0.0000        0.0000        0.0000        0.0000        0.0000        0.0000        0.0000        0.0000        0.0000        0.0000        0.0000        0.0000        0.0000        0.0000        0.0000        0.0000        0.0000        0.0000        0.0000        0.0000        0.0000        0.0000        0.0000        0.0000        0.0000        0.0000        0.0000        0.0000        0.0000        0.0000        0.0000        0.0000        0.0000        0.0000       39.1984       33.0776       19.6765       14.9056       12.9388       14.1753       23.0896       25.1001       28.9013       34.6802       53.3517       60.9026       57.6136       42.9476        7.7250        3.5305        1.5547        1.1520        0.7051        1.0588        1.1699        1.7159        1.6297        1.5130        1.2306        1.0297        1.4939        1.1627        1.2773        1.7753        2.3258        3.1013        2.1614        2.3745        3.8634        3.8840        2.9100        2.7681        3.8322        4.5835        5.4653        5.6969        8.1527        9.0227        6.4463        4.8894        3.7164        3.6814        3.6127        2.9443        5.5977        4.7036        3.0309        3.1780        3.2525        1.6542        1.1925        1.2580        2.8636        1.9183        1.1981        0.6852        0.3842        0.8426        0.4794        0.3624        2.2795        2.5882        1.7281        1.3892        1.5768        1.6422        1.5838        2.4543        4.5625        5.7235        7.9527       11.2944       13.5927       16.3906       19.5523       23.5273       33.3785       36.9059       37.1923       32.7145       23.4448       19.8593       16.8206       14.4496        9.6403        7.5905        6.6365        6.5916        7.2472        7.2341        7.6789        8.8380       11.5755       12.7393       14.4896       12.8725       12.7414       11.7830       12.0009       12.9817       13.1036       16.0764       16.0319       16.6419       17.0536       21.2896       19.4451       20.0355       26.5479       28.8704       29.3981       35.2801       38.9664       43.5275       46.8432       50.0856       54.6488       59.6779       67.2448       73.7239       84.4900       81.7762       83.5970       88.2174       94.8825       92.4184       96.4483      102.8243      103.1918      104.2037      110.6982      125.2133      135.2878      152.3791      143.5591      146.6524      146.3327      148.4589      158.7484      145.4529      132.6511      121.2267      116.3029      112.8623       97.5517       93.3724       89.9168       89.0408       85.7956       82.9846       83.5141       83.7892       80.9452       83.6860        0.0000        0.0000        0.0000        0.0000        0.0000        0.0000        0.0000        0.0000        0.0000        0.0000        0.0000        0.0000        0.0000        0.0000        0.0000        0.0000        0.0000        0.0000        0.0000        0.0000        0.0000        0.0000        0.0000        0.0000        0.0000        0.0000        0.0000        0.0000        0.0000        0.0000        0.0000        0.0000        0.0000        0.0000        0.0000        0.0000        0.0000        0.0000        0.0000        0.0000        0.0000        0.0000        0.0000        0.0000        0.0000        0.0000        0.0000        0.0000        0.0000        0.0000        0.0000        0.0000
        0.0000        0.0000        0.0000        0.0000        0.0000        0.0000        0.0000        0.0000        0.0000        0.0000        0.0000        0.0000        0.0000        0.0000        0.0000        0.0000        0.0000        0.0000        0.0000        0.0000        0.0000        0.0000        0.0000        0.0000        0.0000        0.0000        0.0000        0.0000        0.0000        0.0000        0.0000        0.0000        0.0000        0.0000        0.0000        0.0000        0.0000        0.0000        0.0000       17.7871       13.2746       11.9722       14.2830       24.5418       27.5946       31.7827       37.1456       55.6612       62.6906       59.1721       44.4543        7.7970        4.2867        2.2481        1.8487        0.7775        0.6450        0.7170        0.6399        0.7341        1.1320        1.0423        0.7091        0.8919        0.7539        0.7070        0.7798        0.6306        0.9901        0.9201        2.1063        3.3061        1.6214        1.8662        1.2866        2.4314        2.9699        3.5515        5.1143        7.3635        7.0176        6.7785        7.0115        6.5948        6.7560        6.5658        5.2985        7.4434        5.8110        6.2473        5.9809        8.4595        6.8572        6.1749        4.8005        4.5175        3.0121        1.9614        1.4565        1.1741        0.5749        0.5371        0.4058        0.7284        0.8339        0.9906        1.2786        1.3259        1.7002        1.8200        2.2868        3.2226        3.9015        6.3888        8.4133       11.9902       14.6218       17.9907       22.0834       30.2481       34.8653       35.3153       31.7589       23.1647       20.1204       17.6133       15.6286       10.8386        9.3098        8.4096        8.2426        9.0834        8.9717        9.7904       10.7365       12.5782       13.7667       14.2293       13.5630       12.7103       12.4178       13.1477       12.4580       13.9695       17.8324       22.4239       22.7015       26.7358       26.5660       26.7561       26.0101       33.0641       37.1010       38.5965       42.3244       46.7410       48.9826       51.3976       52.6220       59.9679       67.3514       71.7682       73.6994       79.2686       86.3548       89.9206       92.5959       96.9794      100.1450      106.2485      100.8070      100.6693      103.3050      104.6212      118.0867      142.6617      153.2341      153.4497      154.7656      152.1143      140.9251      147.7386      144.9927      143.7741      124.4490      110.8901      108.6927       97.6590       98.0027       94.5961       90.5220       84.6181       84.4716       84.8771       85.4477       82.1560       82.7260        0.0000        0.0000        0.0000        0.0000        0.0000        0.0000        0.0000        0.0000        0.0000        0.0000        0.0000        0.0000        0.0000        0.0000        0.0000        0.0000        0.0000        0.0000        0.0000        0.0000        0.0000        0.0000        0.0000        0.0000        0.0000        0.0000        0.0000        0.0000        0.0000        0.0000        0.0000        0.0000        0.0000        0.0000        0.0000        0.0000        0.0000        0.0000        0.0000        0.0000        0.0000        0.0000        0.0000        0.0000        0.0000        0.0000        0.0000        0.0000        0.0000        0.0000        0.0000        0.0000
        0.0000        0.0000        0.0000        0.0000        0.0000        0.0000        0.0000        0.0000        0.0000        0.0000        0.0000        0.0000        0.0000        0.0000        0.0000        0.0000        0.0000        0.0000        0.0000        0.0000        0.0000        0.0000        0.0000        0.0000        0.0000        0.0000        0.0000        0.0000        0.0000        0.0000        0.0000        0.0000        0.0000        0.0000        0.0000        0.0000        0.0000        0.0000        0.0000        0.0000       14.5673       13.5251       15.6368       26.7855       30.0987       33.4228       36.5191       51.9203       55.3981       52.0440       41.6055        8.0884        5.5243        3.7603        3.2584        0.3946        0.3358        0.2005        0.4384        0.8992        0.7227        0.7537        0.7642        0.8370        0.7981        0.9671        1.3530        0.8309        0.6597        0.6053        0.6707        1.2451        0.7987        1.0093        1.2399        3.0108        2.5931        2.8458        4.7742        7.8515        8.4232        9.2757       10.6616        9.2898       11.1974       11.8989       10.2475        7.4171        5.6942        5.1358        7.1161       10.2352        9.5666       10.0517        7.6299        6.8646        5.3901        4.6723        3.8793        1.8541        1.4665        1.1558        0.7720        0.8982        1.1376        2.4600        2.9079        2.8729        2.0529        1.6464        1.5376        2.8153        3.5098        4.5972        6.4204        9.8431       11.9765       14.9773       18.5318       26.4447       31.0421       30.8859       28.6480       21.8282       20.0564       18.5400       17.4818       13.1128       12.2237       11.3092       10.7862       11.3993       11.0261       11.5462       11.9564       14.4278       15.5771       15.3627       14.4972       12.5872       12.2154       13.6022       14.6430       16.8423       20.3947       22.8069       26.8470       28.0402       27.6816       28.3092       30.8688       38.0524       37.8168       43.1475       44.4066       50.7446       51.5717       53.6114       56.7915       65.2989       69.9397       73.4090       76.4398       84.5429       91.5653       91.1486       95.8455       98.3745       94.9353       94.0125       90.7356       94.1421       97.8209      101.3436      114.5167      125.4915      138.3669      149.6851      157.2774      143.7240      138.4768      136.8375      130.5860      125.2378      124.2171      120.5604      112.3439       95.9184       92.7809       92.6457       89.9861       84.8607       84.4512       83.0532       80.4350       78.6793        0.0000        0.0000        0.0000        0.0000        0.0000        0.0000        0.0000        0.0000        0.0000        0.0000        0.0000        0.0000        0.0000        0.0000        0.0000        0.0000        0.0000        0.0000        0.0000        0.0000        0.0000        0.0000        0.0000        0.0000        0.0000        0.0000        0.0000        0.0000        0.0000        0.0000        0.0000        0.0000        0.0000        0.0000        0.0000        0.0000        0.0000        0.0000        0.0000        0.0000        0.0000        0.0000        0.0000        0.0000        0.0000        0.0000        0.0000        0.0000        0.0000        0.0000        0.0000        0.0000        0.0000
        0.0000        0.0000        0.0000        0.0000        0.0000        0.0000        0.0000        0.0000        0.0000        0.0000        0.0000        0.0000        0.0000        0.0000        0.0000        0.0000        0.0000        0.0000        0.0000        0.0000        0.0000        0.0000        0.0000        0.0000        0.0000        0.0000        0.0000        0.0000        0.0000        0.0000        0.0000        0.0000        0.0000        0.0000        0.0000        0.0000        0.0000        0.0000        0.0000        0.0000        0.0000        0.0000        0.0000       37.0347       41.4107       43.9867       44.9709       38.2422       38.9796       36.4982       31.0123       29.6645       23.1897       18.7287       16.3356       11.9400        9.8913        8.0658        6.6242        3.9649        2.9046        2.1798        1.8463        1.2621        1.2707        1.3621        2.4477        5.8643        7.1283        8.1110        8.3090        8.1722        8.1677        7.5022        6.1731        2.3260        2.6006        2.8318        2.5792       12.8980       13.7032       16.6906       20.6048       36.3162       43.1020       44.2691       38.9403       24.5924       18.8506       17.2032       17.0019       16.4845       16.0792       14.8268       14.9793       14.1956       10.5733       10.1545       10.6626       13.7951       13.2031       12.1069        9.5730        4.9314        3.8320        3.9692        4.0277        4.7919        3.7391        3.4637        3.8788       14.1121       18.3536       12.0750       13.9727        6.7998        6.2522        8.0117       11.7992       19.0502       21.7793       20.3293       19.9120       21.3710       20.8253       20.3500       20.0762       21.7766       21.2890       20.6412       19.5811       16.3938       15.2361       14.9073       15.6060       16.4880       17.1074       18.8504       17.8876       14.2345       14.3434       17.0328       17.1213       28.0786       29.3418       30.8300       36.7969       33.4260       33.9737       37.2571       40.5749       51.1551       52.0290       55.2204       61.9143       59.3546       58.3217       62.3196       62.2769       68.3169       72.0716       77.1316       79.6674       88.8578       94.8645      103.8860      102.9248       99.7923       90.0938       89.1835       95.8522       97.4306       97.6064       94.1491      101.5908      104.6524      106.8978      115.7891      111.7319      114.5931      115.2159      111.5188      118.0451      107.0330       98.5415       95.9932       92.7686       89.4914       89.7805       86.4167       83.3648       82.7707       87.4338       85.2515       76.4541       48.5400        0.0000        0.0000        0.0000        0.0000        0.0000        0.0000        0.0000        0.0000        0.0000        0.0000        0.0000        0.0000        0.0000        0.0000        0.0000        0.0000        0.0000        0.0000        0.0000        0.0000        0.0000        0.0000        0.0000        0.0000        0.0000        0.0000        0.0000        0.0000        0.0000        0.0000        0.0000        0.0000        0.0000        0.0000        0.0000        0.0000        0.0000        0.0000        0.0000        0.0000        0.0000        0.0000        0.0000        0.0000        0.0000        0.0000        0.0000        0.0000        0.0000        0.0000        0.0000        0.0000        0.0000
        0.0000        0.0000        0.0000        0.0000        0.0000        0.0000        0.0000        0.0000        0.0000        0.0000        0.0000        0.0000        0.0000        0.0000        0.0000        0.0000        0.0000        0.0000        0.0000        0.0000        0.0000        0.0000        0.0000        0.0000        0.0000        0.0000        0.0000        0.0000        0.0000        0.0000        0.0000        0.0000        0.0000        0.0000        0.0000        0.0000        0.0000        0.0000        0.0000        0.0000        0.0000        0.0000        0.0000        0.0000       44.9349       46.1531       44.5321       35.6215       34.0893       31.9944       29.3153       30.9171       27.7192       24.6819       21.7773       16.0408       13.5879       11.3179        9.3359        5.5852        3.9665        2.9422        2.5674        1.4826        1.2491        1.6381        2.6507        7.3322        9.1532       10.3576       10.5239       10.2770       10.4719        9.2658        7.0106        0.5242        0.3657        0.7168        1.4915       12.6475       15.7492       20.2074       25.9390       46.6636       54.1676       56.6161       50.8722       33.0633       27.1638       20.9363       19.3488       18.2479       19.9306       17.4545       15.9921       13.8805       12.8030       12.1521       12.2065       17.5479       18.7610       18.0261       14.2621        7.0963        4.8154        3.7522        3.3309        4.0675        2.0790        1.8426        2.2818        6.7398        5.0520        3.6650        3.1348        3.9352        4.4688        5.7083        7.5877       13.9925       16.4768       20.2306       18.6896       20.4693       20.8901       21.7985       23.2313       24.7018       25.4659       24.9195       23.4433       19.2811       17.5981       17.1905       17.9235       18.4914       19.3671       20.7088       20.0023       16.0737       15.5573       17.6981       22.8912       29.3270       32.5311       35.7803       34.1321       37.4618       37.4325       43.9759       47.7154       53.6393       58.6429       61.5373       64.4129       63.9994       61.6391       62.6350       63.7344       67.3933       73.6086       79.3801       85.0065      107.9393      112.7730      103.8919      103.1854       94.2826       89.9410       88.2282       97.6785      123.6642       99.1910      102.5264      102.0317       97.9767      105.4914      103.0506      104.7817      110.5002      115.0323      120.6431      118.4074      101.7317       98.7021       99.1759       94.4616       89.1589       87.7680       88.6777       88.0890       87.0080       88.5518       88.9344       80.7783       81.8100        0.0000        0.0000        0.0000        0.0000        0.0000        0.0000        0.0000        0.0000        0.0000        0.0000        0.0000        0.0000        0.0000        0.0000        0.0000        0.0000        0.0000        0.0000        0.0000        0.0000        0.0000        0.0000        0.0000        0.0000        0.0000        0.0000        0.0000        0.0000        0.0000        0.0000        0.0000        0.0000        0.0000        0.0000        0.0000        0.0000        0.0000        0.0000        0.0000        0.0000        0.0000        0.0000        0.0000        0.0000        0.0000        0.0000        0.0000        0.0000        0.0000        0.0000        0.0000        0.0000        0.0000
        0.0000        0.0000        0.0000        0.0000        0.0000        0.0000        0.0000        0.0000        0.0000        0.0000        0.0000        0.0000        0.0000        0.0000        0.0000        0.0000        0.0000        0.0000        0.0000        0.0000        0.0000        0.0000        0.0000        0.0000        0.0000        0.0000        0.0000        0.0000        0.0000        0.0000        0.0000        0.0000        0.0000        0.0000        0.0000        0.0000        0.0000        0.0000        0.0000        0.0000        0.0000        0.0000        0.0000        0.0000        0.0000        0.0000       40.1731       31.2169       29.0548       27.4309       26.2160       29.4994       28.1963       26.4322       24.0655       18.4758       16.5402       14.4349       12.1101        7.4568        5.7125        4.5091        3.8618        2.1693        1.8373        2.1164        2.9184        8.5258       10.5774       11.8792       12.2332       12.1326       12.4078       11.3060        8.7412        0.5673        0.4508        0.8970        1.7281       13.6469       17.7064       23.3606       29.4535       53.1715       61.2711       64.0072       56.2064       34.9098       27.9793       24.6085       22.3175       22.0787       21.8638       20.1227       19.0924       16.4761       17.4893       17.0647       17.0893       24.3477       24.6638       25.3908       19.2290        8.3907        5.8316        3.9994        3.5039        3.6385        2.7153        1.6506        1.9620        2.2202        2.0453        1.4406        2.0385        3.1715        3.9450        5.1322        6.6864       12.0850       15.0331       17.9727       17.9888       19.4349       20.9386       21.8147       22.4979       25.4715       26.5877       26.3719       24.6266       20.2748       20.9051       20.6735       24.3403       21.2038       23.6626       20.1196       21.4072       17.1693       17.8004       18.4378       21.3680       27.9234       31.5612       37.0127       44.1185       45.2220       44.5146       47.7479       51.5503       58.9547       63.9362       64.1024       66.0426       62.5840       62.3031       63.6967       65.7439       72.5874       76.6411       84.7408       91.3081      101.6451      115.4787      110.1285       97.8600       93.5689       86.9385       87.8465       95.8402      109.4879       97.1667       97.8527      105.4780       96.0256      103.6298      104.7991      111.3432      110.6797      111.9851      120.9884      109.5830      107.7276      104.6446       93.8738       92.5735       90.5262       90.4865       92.3109       86.0594       82.1197       87.6048       91.2565       82.5742      103.7100        0.0000        0.0000        0.0000        0.0000        0.0000        0.0000        0.0000        0.0000        0.0000        0.0000        0.0000        0.0000        0.0000        0.0000        0.0000        0.0000        0.0000        0.0000        0.0000        0.0000        0.0000        0.0000        0.0000        0.0000        0.0000        0.0000        0.0000        0.0000        0.0000        0.0000        0.0000        0.0000        0.0000        0.0000        0.0000        0.0000        0.0000        0.0000        0.0000        0.0000        0.0000        0.0000        0.0000        0.0000        0.0000        0.0000        0.0000        0.0000        0.0000        0.0000        0.0000        0.0000        0.0000
        0.0000        0.0000        0.0000        0.0000        0.0000        0.0000        0.0000        0.0000        0.0000        0.0000        0.0000        0.0000        0.0000        0.0000        0.0000        0.0000        0.0000        0.0000        0.0000        0.0000        0.0000        0.0000        0.0000        0.0000        0.0000        0.0000        0.0000        0.0000        0.0000        0.0000        0.0000        0.0000        0.0000        0.0000        0.0000        0.0000        0.0000        0.0000        0.0000        0.0000        0.0000        0.0000        0.0000        0.0000        0.0000        0.0000        0.0000       25.4925       23.6120       22.5390       22.0770       25.1583       24.6751       24.1163       23.5434       19.7826       19.4003       17.9236       14.9548        9.3252        7.4581        6.0774        5.1904        2.9608        2.6630        2.8995        3.4408        9.2942       11.0371       12.2179       12.9935       13.1571       13.9024       13.1657       10.9466        0.7988        0.5940        0.8814        1.5230       15.5155       20.4084       24.6966       30.2018       52.5098       63.3914       60.5219       50.5584       34.1762       31.8763       22.9600       24.3168       26.4517       28.4530       24.3638       22.9452       19.5517       18.8909       18.9156       21.3789       32.9144       35.7367       34.3527       28.0940       12.8563        9.0268        6.2358        4.9125        4.4255        2.9269        1.8903        1.9240        2.0437        1.3410        1.6287        2.4416        4.0633        5.1280        6.1493        7.6659       12.3953       14.8983       15.8578       17.6071       18.9036       20.3654       20.7338       21.7409       24.5363       25.7513       25.8164       24.2911       20.0476       21.0750       20.7906       21.4185       20.6081       20.2798       20.5130       20.6645       17.9766       19.2108       20.2680       21.8031       36.5432       44.3414       42.2635       44.0437       50.3945       45.2572       46.6951       49.3025       57.1892       59.4706       60.8612       61.5666       60.7900       64.0616       65.7403       67.8600       69.6940       72.4322       90.5349       87.0972      100.8838      108.0017      111.0641       98.9113       94.0662       92.5715       91.3743       98.1245       94.0513      102.0140      103.1997      107.3683      102.0963      115.6299      112.0544      112.8850      106.5747      114.0679      117.3457      114.3905      104.2823       97.2375       88.0744       90.8039       92.5308       87.2755       86.0110       83.0352       86.2230       91.5472       77.2191       77.5105        0.0000        0.0000        0.0000        0.0000        0.0000        0.0000        0.0000        0.0000        0.0000        0.0000        0.0000        0.0000        0.0000        0.0000        0.0000        0.0000        0.0000        0.0000        0.0000        0.0000        0.0000        0.0000        0.0000        0.0000        0.0000        0.0000        0.0000        0.0000        0.0000        0.0000        0.0000        0.0000        0.0000        0.0000        0.0000        0.0000        0.0000        0.0000        0.0000        0.0000        0.0000        0.0000        0.0000        0.0000        0.0000        0.0000        0.0000        0.0000        0.0000        0.0000        0.0000        0.0000        0.0000        0.0000
        0.0000        0.0000        0.0000        0.0000        0.0000        0.0000        0.0000        0.0000        0.0000        0.0000        0.0000        0.0000        0.0000        0.0000        0.0000        0.0000        0.0000        0.0000        0.0000        0.0000        0.0000        0.0000        0.0000        0.0000        0.0000        0.0000        0.0000        0.0000        0.0000        0.0000        0.0000        0.0000        0.0000        0.0000        0.0000        0.0000        0.0000        0.0000        0.0000        0.0000        0.0000        0.0000        0.0000        0.0000        0.0000        0.0000        0.0000        0.0000        0.0000        0.0000       12.5134       15.7543       16.0444       16.7217       18.0389       26.8906       27.4782       26.1242       22.5583       14.6961       11.8010        9.8471        8.4945        5.7627        4.8589        4.8592        0.0000        0.0000        8.6521        9.6070       10.5772       14.3511       15.4412       14.9940       13.1362        8.1419        6.8930        8.9487       14.2699       25.1759       30.7768       36.8873       45.1043       46.2204       55.3431       60.1818       46.9008       30.3712       26.6013        0.0000        0.0000        0.0000        0.0000       37.6465       36.7391       34.1071       29.2019       32.0215        0.0000       53.2986       56.7062       53.4506       44.7266       27.7165       20.1236       14.3642       11.1734        5.8137        3.5543        2.2020        1.9826        2.4226        2.9745        3.8447        4.5824        8.0621        9.6682       11.1195       12.8106       12.1246       13.3906       14.2715       15.0982       16.1886       17.8984       18.3111       18.9717       21.8033       23.1535       23.5296       22.9021       19.3623       17.6216       17.3144       18.4197       20.2332       19.8315       19.7564       21.1843       23.8966       26.2927       36.7965       30.3527       38.2216       52.7314       49.1456       51.5683       50.0488       52.7413       50.6159       55.6968       53.0183       57.5224       50.1003       56.9321       65.0865       66.3598       63.8789       65.6834       74.4363       83.7082       90.3911       86.8755      109.8291      109.1444      104.4656      104.5569      102.6365      107.9710      102.6546       99.8311       97.8550       90.5178       91.3795      107.2088      111.0876      113.5930      111.5249      110.4828      108.4466      112.7751      108.7184      108.2610       99.3838       96.0578       90.9076       90.6514       96.7061       93.1818       89.5858       91.2383      109.6425       80.8517        0.0000        0.0000        0.0000        0.0000        0.0000        0.0000        0.0000        0.0000        0.0000        0.0000        0.0000        0.0000        0.0000        0.0000        0.0000        0.0000        0.0000        0.0000        0.0000        0.0000        0.0000        0.0000        0.0000        0.0000        0.0000        0.0000        0.0000        0.0000        0.0000        0.0000        0.0000        0.0000        0.0000        0.0000        0.0000        0.0000        0.0000        0.0000        0.0000        0.0000        0.0000        0.0000        0.0000        0.0000        0.0000        0.0000        0.0000        0.0000        0.0000        0.0000        0.0000        0.0000        0.0000        0.0000        0.0000        0.0000
        0.0000        0.0000        0.0000        0.0000        0.0000        0.0000        0.0000        0.0000        0.0000        0.0000        0.0000        0.0000        0.0000        0.0000        0.0000        0.0000        0.0000        0.0000        0.0000        0.0000        0.0000        0.0000        0.0000        0.0000        0.0000        0.0000        0.0000        0.0000        0.0000        0.0000        0.0000        0.0000        0.0000        0.0000        0.0000        0.0000        0.0000        0.0000        0.0000        0.0000        0.0000        0.0000        0.0000        0.0000        0.0000        0.0000        0.0000        0.0000        0.0000        0.0000        0.0000        0.0000        0.0000        0.0000        0.0000       26.8987       30.0476       29.7599        0.0000        0.0000        0.0000       11.7843       10.3478        7.0899        5.9542        0.0000        0.0000        0.0000        0.0000        0.0000        0.0000        0.0000       17.0638       17.1684       15.5265       10.0054        8.7614       10.9671       17.0280       27.7697       33.1676       39.9079       56.0347       48.3372       55.3533       55.3292       51.2874       33.1280        0.0000        0.0000        0.0000        0.0000        0.0000        0.0000       45.2607       35.6687        0.0000        0.0000        0.0000       59.0235       67.7969       66.2162       54.5012       33.0631       24.4132       19.5601       14.5469        7.1504        4.7875        6.1148        2.5077        4.4720        3.5501        4.6254        5.2356        9.0812       11.7410       14.5161       14.7212       11.9501       12.8642       13.0998       13.7920       14.9833       15.9926       18.0040       20.5359       21.8846       22.6605       23.2070       23.4531       19.8733       18.4876       17.9100       18.6427       21.0191       20.4684       23.4915       22.0376       32.0128       33.0395       36.5591       35.4390       37.1773       39.0405       34.6574       38.5803       49.2086       60.1379       71.5607       54.9685       58.3126       51.7366       46.3369       57.1917       65.0603       72.5543       71.5011       71.4049       76.8459       83.9797       87.6983       94.5269      112.8592      119.2684      103.1591      109.4766       99.7745       94.1080       89.6302      100.9796       95.4205       97.5354       89.7966      111.3939      109.0236      110.2128      111.3388      113.4090      112.0988      112.8054      109.7993      112.2245      101.3073       99.4914       95.6837       92.5007       91.9350       92.1195       93.8773      102.0191      120.4438       89.8533        0.0000        0.0000        0.0000        0.0000        0.0000        0.0000        0.0000        0.0000        0.0000        0.0000        0.0000        0.0000        0.0000        0.0000        0.0000        0.0000        0.0000        0.0000        0.0000        0.0000        0.0000        0.0000        0.0000        0.0000        0.0000        0.0000        0.0000        0.0000        0.0000        0.0000        0.0000        0.0000        0.0000        0.0000        0.0000        0.0000        0.0000        0.0000        0.0000        0.0000        0.0000        0.0000        0.0000        0.0000        0.0000        0.0000        0.0000        0.0000        0.0000        0.0000        0.0000        0.0000        0.0000        0.0000        0.0000        0.0000
        0.0000        0.0000        0.0000        0.0000        0.0000        0.0000        0.0000        0.0000        0.0000        0.0000        0.0000        0.0000        0.0000        0.0000        0.0000        0.0000        0.0000        0.0000        0.0000        0.0000        0.0000        0.0000        0.0000        0.0000        0.0000        0.0000        0.0000        0.0000        0.0000        0.0000        0.0000        0.0000        0.0000        0.0000        0.0000        0.0000        0.0000        0.0000        0.0000        0.0000        0.0000        0.0000        0.0000        0.0000        0.0000        0.0000        0.0000        0.0000        0.0000        0.0000        0.0000        0.0000        0.0000        0.0000        0.0000        0.0000        0.0000        0.0000        0.0000        0.0000        0.0000       14.1953       12.8345        9.0733        7.9683        0.0000        0.0000        0.0000        0.0000        0.0000        0.0000        0.0000        0.0000       17.8862       16.6224       10.7020        9.6668       11.7008       16.5782       44.1366       39.5488       38.4026       45.7615       43.1971       45.2879        0.0000        0.0000        0.0000        0.0000        0.0000        0.0000        0.0000        0.0000        0.0000        0.0000        0.0000        0.0000        0.0000        0.0000        0.0000       70.3090       71.2451       60.4741       37.0046       28.9845       22.1473       17.1334        8.4756        4.9284        3.7794        2.6918        4.0600        4.8124        4.9342        5.9259       11.2448       15.0091       15.3904       15.2401       13.3594       14.4149       15.1985       15.6455       15.1748       15.7627       18.7677       21.9337       24.0394       24.6928       22.8725       22.6146       18.8191       18.8220       18.8299       21.1659       21.0670       23.0115       23.8871       25.1555       33.8022       31.2158       36.0602       33.1522       38.7033       36.8324       41.2744       52.7320       64.0889       62.5011       74.6034       67.1561       50.9167       44.8251       47.2214       61.6424       63.2532       68.7800       74.1957       73.7651       81.7333       83.8470       85.4808       88.6350       95.2516      100.1781      105.3087       91.1534      100.4198       88.2604       89.3878      104.8532      101.2457      105.0826      111.9795      104.9327      107.1972      113.3820      118.3514      115.7348      117.9290      116.8244      114.1949      117.6187      104.0593       97.1659       93.8097       92.5453       97.2821       95.1908       99.1699      102.4783       91.0469        0.0000        0.0000        0.0000        0.0000        0.0000        0.0000        0.0000        0.0000        0.0000        0.0000        0.0000        0.0000        0.0000        0.0000        0.0000        0.0000        0.0000        0.0000        0.0000        0.0000        0.0000        0.0000        0.0000        0.0000        0.0000        0.0000        0.0000        0.0000        0.0000        0.0000        0.0000        0.0000        0.0000        0.0000        0.0000        0.0000        0.0000        0.0000        0.0000        0.0000        0.0000        0.0000        0.0000        0.0000        0.0000        0.0000        0.0000        0.0000        0.0000        0.0000        0.0000        0.0000        0.0000        0.0000        0.0000        0.0000        0.0000
        0.0000        0.0000        0.0000        0.0000        0.0000        0.0000        0.0000        0.0000        0.0000        0.0000        0.0000        0.0000        0.0000        0.0000        0.0000        0.0000        0.0000        0.0000        0.0000        0.0000        0.0000        0.0000        0.0000        0.0000        0.0000        0.0000        0.0000        0.0000        0.0000        0.0000        0.0000        0.0000        0.0000        0.0000        0.0000        0.0000        0.0000        0.0000        0.0000        0.0000        0.0000        0.0000        0.0000        0.0000        0.0000        0.0000        0.0000        0.0000        0.0000        0.0000        0.0000        0.0000        0.0000        0.0000        0.0000        0.0000        0.0000        0.0000        0.0000        0.0000        0.0000        0.0000       15.9193       11.8238        0.0000        0.0000        0.0000        0.0000        0.0000        0.0000        0.0000        0.0000        0.0000        0.0000       15.7172       10.2373        9.3757       11.0128       15.5686       28.9262       28.8868       33.3299       35.3834       36.4075        0.0000        0.0000        0.0000        0.0000        0.0000        0.0000        0.0000        0.0000        0.0000        0.0000        0.0000        0.0000        0.0000        0.0000        0.0000        0.0000        0.0000       70.3930       62.2354       37.0735       29.1479       22.7383       17.5487       11.7271        4.9929        3.1820        3.6835        4.2674        4.5146        6.3090        8.0455       13.2140       16.1567       16.1974       17.8725       19.2862       17.2011       16.4380       18.0804       16.6321       17.5383       19.3895       23.7280       20.8999       22.7404       23.1210       22.3451       19.2350       19.3026       20.1532       21.9903       24.9479       23.0539       26.7454       26.9534       31.4446       32.4570       32.3544       40.0613       43.5363       49.9416       47.5168       48.1824       61.4363       63.5124       70.6472       64.6454       47.5501       50.8976       58.6245       52.0270       66.5870       66.2894       69.0930       69.2543       80.5688       78.3327       76.3152       84.3742       90.6382       96.7066       85.3220       85.8325       94.4260      100.1670      109.8102      119.8890      114.5365      113.2971      117.0266      132.9781      120.5023      123.1627      127.6708      127.1980      127.8014      125.0022      120.8759      115.1131      106.9092      101.6688      106.1162      102.1425      105.2781      101.8341      109.8894       90.9858        0.0000        0.0000        0.0000        0.0000        0.0000        0.0000        0.0000        0.0000        0.0000        0.0000        0.0000        0.0000        0.0000        0.0000        0.0000        0.0000        0.0000        0.0000        0.0000        0.0000        0.0000        0.0000        0.0000        0.0000        0.0000        0.0000        0.0000        0.0000        0.0000        0.0000        0.0000        0.0000        0.0000        0.0000        0.0000        0.0000        0.0000        0.0000        0.0000        0.0000        0.0000        0.0000        0.0000        0.0000        0.0000        0.0000        0.0000        0.0000        0.0000        0.0000        0.0000        0.0000        0.0000        0.0000        0.0000        0.0000        0.0000        0.0000
        0.0000        0.0000        0.0000        0.0000        0.0000        0.0000        0.0000        0.0000        0.0000        0.0000        0.0000        0.0000        0.0000        0.0000        0.0000        0.0000        0.0000        0.0000        0.0000        0.0000        0.0000        0.0000        0.0000        0.0000        0.0000        0.0000        0.0000        0.0000        0.0000        0.0000        0.0000        0.0000        0.0000        0.0000        0.0000        0.0000        0.0000        0.0000        0.0000        0.0000        0.0000        0.0000        0.0000        0.0000        0.0000        0.0000        0.0000        0.0000        0.0000        0.0000        0.0000        0.0000        0.0000        0.0000        0.0000        0.0000        0.0000        0.0000        0.0000        0.0000        0.0000        0.0000        0.0000        0.0000        0.0000        0.0000        0.0000        0.0000        0.0000        0.0000        0.0000        0.0000        0.0000        0.0000       14.9058       14.4530       14.3403       13.6587       15.8322       17.5012       19.6221       21.1129       24.5220        0.0000        0.0000        0.0000        0.0000        0.0000        0.0000        0.0000        0.0000        0.0000        0.0000        0.0000        0.0000        0.0000        0.0000        0.0000        0.0000        0.0000        0.0000       66.4768       60.7722       51.4419       38.5450       31.1365       22.7202        9.2563        6.0991        4.0189        4.1145        5.2403        5.7718        7.8096        9.6344       13.4701       15.7140       17.4346       18.8099       23.7595       22.9106       22.5105       22.1583       16.3438       17.4447       20.5329       22.0958       20.7163       21.7053       23.6492       24.9760       21.5697       21.3624       22.5668       26.4473       26.9035       25.2455       24.4350       26.8791       28.2037       33.1500       40.5670       45.9940       62.3623       57.4373       65.9094       74.2188       71.7230       88.4545       90.0587       81.3686       73.4306       67.1825       67.8509       66.2018       67.3134       74.1608       82.5428       87.7108       84.5619       78.1319       81.5395       86.4481      108.3488      111.2304       92.6717       97.4474       93.3143      101.1087      119.2594      128.2345      124.6753      127.2066      133.1177      143.9561      132.7186      136.5106      139.3828      135.6121      130.5147      127.9245      126.1988      123.4524      122.0573      131.1068      125.5172      127.9350      130.6441      126.7635      133.8428      101.2146        0.0000        0.0000        0.0000        0.0000        0.0000        0.0000        0.0000        0.0000        0.0000        0.0000        0.0000        0.0000        0.0000        0.0000        0.0000        0.0000        0.0000        0.0000        0.0000        0.0000        0.0000        0.0000        0.0000        0.0000        0.0000        0.0000        0.0000        0.0000        0.0000        0.0000        0.0000        0.0000        0.0000        0.0000        0.0000        0.0000        0.0000        0.0000        0.0000        0.0000        0.0000        0.0000        0.0000        0.0000        0.0000        0.0000        0.0000        0.0000        0.0000        0.0000        0.0000        0.0000        0.0000        0.0000        0.0000        0.0000        0.0000        0.0000
        0.0000        0.0000        0.0000        0.0000        0.0000        0.0000        0.0000        0.0000        0.0000        0.0000        0.0000        0.0000        0.0000        0.0000        0.0000        0.0000        0.0000        0.0000        0.0000        0.0000        0.0000        0.0000        0.0000        0.0000        0.0000        0.0000        0.0000        0.0000        0.0000        0.0000        0.0000        0.0000        0.0000        0.0000        0.0000        0.0000        0.0000        0.0000        0.0000        0.0000        0.0000        0.0000        0.0000        0.0000        0.0000        0.0000        0.0000        0.0000        0.0000        0.0000        0.0000        0.0000        0.0000        0.0000        0.0000        0.0000        0.0000        0.0000        0.0000        0.0000        0.0000        0.0000        0.0000        0.0000        0.0000        0.0000        0.0000        0.0000        0.0000        0.0000        0.0000        0.0000        0.0000        0.0000        0.0000        0.0000        0.0000        0.0000        0.0000        0.0000        0.0000        0.0000        0.0000        0.0000        0.0000        0.0000        0.0000        0.0000        0.0000        0.0000        0.0000        0.0000        0.0000        0.0000        0.0000        0.0000        0.0000        0.0000        0.0000        0.0000        0.0000       59.1623       58.4623       45.7870       36.5918       30.1668       23.1083       10.4141        6.3571        4.5935        5.3741        5.9227        6.8960        8.0452        9.3306       14.0254       16.7258       19.4650       21.5375       26.9571       27.7227       27.7545       27.5066       18.0099       17.7647       18.9160       21.9070       20.8085       20.8701       22.1014       22.2951       23.5488       21.5152       23.7819       24.8051       27.1198       25.5341       24.6550       26.1881       26.4475       27.7405       36.9343       49.9905       61.9248       71.2057       76.9653       83.0708       79.5911      101.7113       95.3948       83.8642       75.7683       73.0341       75.1460       72.6129       67.7532       70.6802       81.8344       84.5785       79.7530       71.5416       73.4545       83.0725       98.7251       83.4265       81.6000       84.6970       88.1992      103.7507      120.8213      127.2564      135.1259      132.3957      146.3227      149.7706      136.7502      140.6386      141.2047      141.4773      131.8612      132.0617      130.2729      130.6347      129.6085      134.6371      131.2791      130.2119      125.9886      127.0024      103.1655        0.0000        0.0000        0.0000        0.0000        0.0000        0.0000        0.0000        0.0000        0.0000        0.0000        0.0000        0.0000        0.0000        0.0000        0.0000        0.0000        0.0000        0.0000        0.0000        0.0000        0.0000        0.0000        0.0000        0.0000        0.0000        0.0000        0.0000        0.0000        0.0000        0.0000        0.0000        0.0000        0.0000        0.0000        0.0000        0.0000        0.0000        0.0000        0.0000        0.0000        0.0000        0.0000        0.0000        0.0000        0.0000        0.0000        0.0000        0.0000        0.0000        0.0000        0.0000        0.0000        0.0000        0.0000        0.0000        0.0000        0.0000        0.0000        0.0000
        0.0000        0.0000        0.0000        0.0000        0.0000        0.0000        0.0000        0.0000        0.0000        0.0000        0.0000        0.0000        0.0000        0.0000        0.0000        0.0000        0.0000        0.0000        0.0000        0.0000        0.0000        0.0000        0.0000        0.0000        0.0000        0.0000        0.0000        0.0000        0.0000        0.0000        0.0000        0.0000        0.0000        0.0000        0.0000        0.0000        0.0000        0.0000        0.0000        0.0000        0.0000        0.0000        0.0000        0.0000        0.0000        0.0000        0.0000        0.0000        0.0000        0.0000        0.0000        0.0000        0.0000        0.0000        0.0000        0.0000        0.0000        0.0000        0.0000        0.0000        0.0000        0.0000        0.0000        0.0000        0.0000        0.0000        0.0000        0.0000        0.0000        0.0000        0.0000        0.0000        0.0000        0.0000        0.0000        0.0000        0.0000        0.0000        0.0000        0.0000        0.0000        0.0000        0.0000        0.0000        0.0000        0.0000        0.0000        0.0000        0.0000        0.0000        0.0000        0.0000        0.0000        0.0000        0.0000        0.0000        0.0000        0.0000        0.0000        0.0000        0.0000       54.0063       47.1001       40.4213       36.7157       30.6024       24.6008       11.4016        7.3002        6.4477        6.3851        7.6446        7.7555        8.8512       10.6096       15.4441       18.5597       22.0831       23.5073       30.1736       28.8668       27.5928       28.2010       19.4580       17.8679       18.9984       21.1056       20.0654       21.2605       21.9907       22.8688       21.7914       22.5782       26.2437       25.1351       27.1158       25.3015       26.3094       26.9346       30.9336       27.7910       36.2767       44.1560       60.7294       74.8639       81.2647       73.5200       71.5486       92.2494       74.5711       76.1823       66.7735       65.0043       64.7308       65.2766       74.2327       68.0527       73.3828       74.0641       73.4792       79.0940       79.2449       81.2729       85.6622       87.9110       87.1183      101.7200       96.8958       96.8406      106.7158      116.6207      126.4036      128.6617      137.4562      142.6594      141.6833      146.7889      146.1003      141.4330      131.9585      127.1779      125.4022      129.5271      125.7675      125.1443      124.3053      127.2906      115.2829      112.7603      113.3296        0.0000        0.0000        0.0000        0.0000        0.0000        0.0000        0.0000        0.0000        0.0000        0.0000        0.0000        0.0000        0.0000        0.0000        0.0000        0.0000        0.0000        0.0000        0.0000        0.0000        0.0000        0.0000        0.0000        0.0000        0.0000        0.0000        0.0000        0.0000        0.0000        0.0000        0.0000        0.0000        0.0000        0.0000        0.0000        0.0000        0.0000        0.0000        0.0000        0.0000        0.0000        0.0000        0.0000        0.0000        0.0000        0.0000        0.0000        0.0000        0.0000        0.0000        0.0000        0.0000        0.0000        0.0000        0.0000        0.0000        0.0000        0.0000        0.0000
        0.0000        0.0000        0.0000        0.0000        0.0000        0.0000        0.0000        0.0000        0.0000        0.0000        0.0000        0.0000        0.0000        0.0000        0.0000        0.0000        0.0000        0.0000        0.0000        0.0000        0.0000        0.0000        0.0000        0.0000        0.0000        0.0000        0.0000        0.0000        0.0000        0.0000        0.0000        0.0000        0.0000        0.0000        0.0000        0.0000        0.0000        0.0000        0.0000        0.0000        0.0000        0.0000        0.0000        0.0000        0.0000        0.0000        0.0000        0.0000        0.0000        0.0000        0.0000        0.0000        0.0000        0.0000        0.0000        0.0000        0.0000        0.0000        0.0000        0.0000        0.0000        0.0000        0.0000        0.0000        0.0000        0.0000        0.0000        0.0000        0.0000        0.0000        0.0000        0.0000        0.0000        0.0000        0.0000        0.0000        0.0000        0.0000        0.0000        0.0000        0.0000        0.0000        0.0000        0.0000        0.0000        0.0000        0.0000        0.0000        0.0000        0.0000        0.0000        0.0000        0.0000        0.0000        0.0000        0.0000        0.0000        0.0000        0.0000        0.0000       40.9084       47.0012       38.5310       34.9413       32.1041       29.7032       24.1033       11.8954        9.5724        7.9382        8.0248       10.0184        8.2937       10.0500       10.9485       16.8235       20.0976       22.3729       26.7058       32.2354       28.5973       25.8521       27.5614       18.9233       18.7261       18.6554       21.2961       21.1356       22.6521       22.7681       22.4126       23.4215       26.3227       24.3927       26.5154       29.1254       27.6549       27.0118       28.5127       36.6268       29.9821       36.3073       51.0072       67.2316       60.6424       66.3392       72.1843       74.2117       64.2122       69.0850       71.9962       76.5660       68.4380       72.6706       74.7190       73.3467       69.7401       72.8379       66.0324       73.6676       78.3085       77.9377       85.6291       94.1425      103.5227      104.5993      117.3871      106.0435       90.9210      100.0594      106.7953      121.1118      122.7446      121.9276      134.6841      141.7977      145.4115      137.2286      136.7006      128.1188      122.8928      122.8966      120.6535      117.3531      115.6806      115.7230      116.0045      105.1112        0.0000        0.0000        0.0000        0.0000        0.0000        0.0000        0.0000        0.0000        0.0000        0.0000        0.0000        0.0000        0.0000       96.5700        0.0000        0.0000        0.0000      158.3700        0.0000        0.0000        0.0000        0.0000        0.0000        0.0000        0.0000        0.0000        0.0000        0.0000        0.0000        0.0000        0.0000        0.0000        0.0000        0.0000        0.0000        0.0000        0.0000        0.0000        0.0000        0.0000        0.0000        0.0000        0.0000        0.0000        0.0000        0.0000        0.0000        0.0000        0.0000        0.0000        0.0000        0.0000        0.0000        0.0000        0.0000        0.0000        0.0000        0.0000        0.0000        0.0000        0.0000
        0.0000        0.0000        0.0000        0.0000        0.0000        0.0000        0.0000        0.0000        0.0000        0.0000        0.0000        0.0000        0.0000        0.0000        0.0000        0.0000        0.0000        0.0000        0.0000        0.0000        0.0000        0.0000        0.0000        0.0000        0.0000        0.0000        0.0000        0.0000        0.0000        0.0000        0.0000        0.0000        0.0000        0.0000        0.0000        0.0000        0.0000        0.0000        0.0000        0.0000        0.0000        0.0000        0.0000        0.0000        0.0000        0.0000        0.0000        0.0000        0.0000        0.0000        0.0000        0.0000        0.0000        0.0000        0.0000        0.0000        0.0000        0.0000        0.0000        0.0000        0.0000        0.0000        0.0000        0.0000        0.0000        0.0000        0.0000        0.0000        0.0000        0.0000        0.0000        0.0000        0.0000        0.0000        0.0000        0.0000        0.0000        0.0000        0.0000        0.0000        0.0000        0.0000        0.0000        0.0000        0.0000        0.0000        0.0000        0.0000        0.0000        0.0000        0.0000        0.0000        0.0000        0.0000        0.0000        0.0000        0.0000        0.0000        0.0000        0.0000       32.9102       32.3691       27.7170       27.6270       25.9464       26.2319       27.2580       39.5289       17.8422       16.7101       16.3402       13.8678       13.7475       12.4979       14.4920       22.6553       24.0443       26.0978       28.5425       21.8984       23.4541       27.8663       29.5187       20.1274       20.5152       21.7364       24.3721       24.4528       26.0931       25.9888       25.8108       22.5591       23.4322       24.3237       24.9989       28.6549       28.4898       29.0594       31.7150       34.8146       35.8221       37.2954       46.1363       54.9559       55.5752       53.8102       56.2300       67.7416       63.1218       58.9959       58.5301       61.9229       60.6214       63.6524       67.6817       70.9086       77.1751       73.1447       67.5037       69.6844       74.5668       93.3149       95.8348       87.6797       81.9071       97.0566       86.1161       92.2158      105.8820      110.4745      116.4000      111.1578      126.6991      130.7278      138.1002      134.7195      136.5404      130.1491      123.9023      121.0788      119.0983      116.3099      109.8667       89.2652       91.4850       89.7348       95.3516      161.9637        0.0000        0.0000        0.0000        0.0000        0.0000        0.0000        0.0000        0.0000        0.0000        0.0000        0.0000        0.0000      107.2800      112.0200      118.2900        0.0000      104.8500      122.8200        0.0000        0.0000        0.0000        0.0000        0.0000        0.0000        0.0000        0.0000        0.0000        0.0000        0.0000        0.0000        0.0000        0.0000        0.0000        0.0000        0.0000        0.0000        0.0000        0.0000        0.0000        0.0000        0.0000        0.0000        0.0000        0.0000        0.0000        0.0000        0.0000        0.0000        0.0000        0.0000        0.0000        0.0000        0.0000        0.0000        0.0000        0.0000        0.0000        0.0000        0.0000        0.0000        0.0000
        0.0000        0.0000        0.0000        0.0000        0.0000        0.0000        0.0000        0.0000        0.0000        0.0000        0.0000        0.0000        0.0000        0.0000        0.0000        0.0000        0.0000        0.0000        0.0000        0.0000        0.0000        0.0000        0.0000        0.0000        0.0000        0.0000        0.0000        0.0000        0.0000        0.0000        0.0000        0.0000        0.0000        0.0000        0.0000        0.0000        0.0000        0.0000        0.0000        0.0000        0.0000        0.0000        0.0000        0.0000        0.0000        0.0000        0.0000        0.0000        0.0000        0.0000        0.0000        0.0000        0.0000        0.0000        0.0000        0.0000        0.0000        0.0000        0.0000        0.0000        0.0000        0.0000        0.0000        0.0000        0.0000        0.0000        0.0000        0.0000        0.0000        0.0000        0.0000        0.0000        0.0000        0.0000        0.0000        0.0000        0.0000        0.0000        0.0000        0.0000        0.0000        0.0000        0.0000        0.0000        0.0000        0.0000        0.0000        0.0000        0.0000        0.0000        0.0000        0.0000        0.0000        0.0000        0.0000        0.0000        0.0000        0.0000        0.0000       20.4195       23.6407       26.3502       22.3697       23.6156       23.8731       24.5005       25.7609       41.4499       21.4069       18.5023       19.3273       12.6100       10.5230       12.0627       15.1556       18.9566       18.9628       21.4074       24.2934       24.4005       23.3817       25.2476       28.0840       20.6777       20.3988       22.5200       23.0014       24.9024       26.6867       27.4707       26.3338       22.6294       22.0061       22.3313       23.7533       27.4736       28.5643       27.8465       28.8300       29.8384       31.3648       33.2128       37.4782       49.7806       50.7220       53.2394       55.8564       64.5840       55.3232       57.8631       59.4963       60.6044       55.3933       59.7721       64.8731       64.5393       63.9937       65.4481       64.8165       75.4627       78.6984       82.4367       88.3085       82.7144       75.2812       82.2549       80.6039       97.7973       98.5296      100.6969      102.2375      114.6930      111.4533      119.4108      125.6928      125.9828      124.4170      121.1654      119.6663      117.0094      113.0015      113.6128      105.7051       91.7779       88.9849       87.6770       94.1241      114.3766        0.0000        0.0000        0.0000        0.0000        0.0000        0.0000      237.9310       73.0200        0.0000        0.0000        0.0000        0.0000      108.5700      104.4000        0.0000        0.0000        0.0000        0.0000        0.0000        0.0000        0.0000        0.0000        0.0000        0.0000        0.0000        0.0000        0.0000        0.0000        0.0000        0.0000        0.0000        0.0000        0.0000        0.0000        0.0000        0.0000        0.0000        0.0000        0.0000        0.0000        0.0000        0.0000        0.0000        0.0000        0.0000        0.0000        0.0000        0.0000        0.0000        0.0000        0.0000        0.0000        0.0000        0.0000        0.0000        0.0000        0.0000        0.0000        0.0000        0.0000        0.0000
        0.0000        0.0000        0.0000        0.0000        0.0000        0.0000        0.0000        0.0000        0.0000        0.0000        0.0000        0.0000        0.0000        0.0000        0.0000        0.0000        0.0000        0.0000        0.0000        0.0000        0.0000        0.0000        0.0000        0.0000        0.0000        0.0000        0.0000        0.0000        0.0000        0.0000        0.0000        0.0000        0.0000        0.0000        0.0000        0.0000        0.0000        0.0000        0.0000        0.0000        0.0000        0.0000        0.0000        0.0000        0.0000        0.0000        0.0000        0.0000        0.0000        0.0000        0.0000        0.0000        0.0000        0.0000        0.0000        0.0000        0.0000        0.0000        0.0000        0.0000        0.0000        0.0000        0.0000        0.0000        0.0000        0.0000        0.0000        0.0000        0.0000        0.0000        0.0000        0.0000        0.0000        0.0000        0.0000        0.0000        0.0000        0.0000        0.0000        0.0000        0.0000        0.0000        0.0000        0.0000        0.0000        0.0000        0.0000        0.0000        0.0000        0.0000        0.0000        0.0000        0.0000        0.0000        0.0000        0.0000        0.0000        3.6608        6.2874       15.0530       19.1508       21.7601       20.6447       22.3609       24.1732       25.1564       23.7862       24.8347       23.9308       19.8486       18.5520       15.3888       12.4905       12.1859       13.7900       18.0807       19.6432       19.9424       21.7750       21.7160       18.1521       21.2189       25.5442       20.8953       21.9208       21.6265       21.8328       25.0736       26.3439       27.1414       26.2897       22.1306       21.0843       21.4232       23.0460       25.8049       26.3636       28.7271       30.0889       32.0982       31.7335       33.2997       40.5800       50.9140       51.6951       51.4504       57.1586       57.5080       56.4785       59.2865       62.2720       58.3711       57.1683       55.9080       55.6493       59.7383       69.1608       65.5546       64.2137       74.0025       84.5371       89.6556       82.9851       77.8256       71.9451       79.8115       84.0696       95.0899       93.8937       97.8810       99.5244      111.6179      113.4147      110.8013      118.1350      121.4212      125.5995      125.0092      117.6480      113.6693      113.7347      114.7933      109.1919       84.3611       86.7418       91.6237      103.3530        0.0000        0.0000        0.0000        0.0000        0.0000      234.9360      229.6021      219.7431       33.8400        0.0000        0.0000        0.0000        0.0000        0.0000        0.0000        0.0000        0.0000        0.0000        0.0000        0.0000        0.0000        0.0000        0.0000        0.0000        0.0000        0.0000        0.0000        0.0000        0.0000        0.0000        0.0000        0.0000        0.0000        0.0000        0.0000        0.0000        0.0000        0.0000        0.0000        0.0000        0.0000        0.0000        0.0000        0.0000        0.0000        0.0000        0.0000        0.0000        0.0000        0.0000        0.0000        0.0000        0.0000        0.0000        0.0000        0.0000        0.0000        0.0000        0.0000        0.0000        0.0000        0.0000
        0.0000        0.0000        0.0000        0.0000        0.0000        0.0000        0.0000        0.0000        0.0000        0.0000        0.0000        0.0000        0.0000        0.0000        0.0000        0.0000        0.0000        0.0000        0.0000        0.0000        0.0000        0.0000        0.0000        0.0000        0.0000        0.0000        0.0000        0.0000        0.0000        0.0000        0.0000        0.0000        0.0000        0.0000        0.0000        0.0000        0.0000        0.0000        0.0000        0.0000        0.0000        0.0000        0.0000        0.0000        0.0000        0.0000        0.0000        0.0000        0.0000        0.0000        0.0000        0.0000        0.0000        0.0000        0.0000        0.0000        0.0000        0.0000        0.0000        0.0000        0.0000        0.0000        0.0000        0.0000        0.0000        0.0000        0.0000        0.0000        0.0000        0.0000        0.0000        0.0000        0.0000        0.0000        0.0000        0.0000        0.0000        0.0000        0.0000        0.0000        0.0000        0.0000        0.0000        0.0000        0.0000        0.0000        0.0000        0.0000        0.0000        0.0000        0.0000        0.0000        0.0000        0.0000        0.0000        0.0000        0.0000        3.1579        4.4138       11.8216       16.9186       20.7415       20.1499       21.9053       23.9449       24.8939       24.1331       25.6149       24.4636       23.4282       22.3966       15.4340       13.6145       14.3890       15.1018       19.6631       20.2688       21.5544       20.8519       22.0915       18.7877       18.3540       20.5686       19.5059       19.5786       19.3416       21.7473       24.9031       25.2324       24.7514       23.5855       20.8166       20.1755       20.8589       22.4818       26.4144       26.0770       27.2598       28.7330       35.4984       36.7804       34.1742       38.1512       48.0988       55.3675       56.8905       50.5963       55.1950       50.6588       55.4829       56.7702       58.7049       58.7734       58.5253       65.3138       69.8501       73.5329       75.8644       62.7525       72.7561       76.9848       69.2572       75.0156       65.0442       66.6769       82.1560       85.4369       89.9475       87.2097       92.5302       96.9484      101.6869      108.7926      102.6671      107.7060      122.3046      124.1304      121.1448      117.7743      118.2423      112.9966      109.1335      103.8164       82.6286       81.7114       99.2126      113.8780        0.0000        0.0000        0.0000       63.8100      217.2600      223.4214      225.5047      215.2035       33.5100        0.0000        0.0000        0.0000        0.0000        0.0000        0.0000        0.0000        0.0000        0.0000        0.0000        0.0000        0.0000        0.0000        0.0000        0.0000        0.0000        0.0000        0.0000        0.0000        0.0000        0.0000        0.0000        0.0000        0.0000        0.0000        0.0000        0.0000        0.0000        0.0000        0.0000        0.0000        0.0000        0.0000        0.0000        0.0000        0.0000        0.0000        0.0000        0.0000        0.0000        0.0000        0.0000        0.0000        0.0000        0.0000        0.0000        0.0000        0.0000        0.0000        0.0000        0.0000        0.0000        0.0000
        0.0000        0.0000        0.0000        0.0000        0.0000        0.0000        0.0000        0.0000        0.0000        0.0000        0.0000        0.0000        0.0000        0.0000        0.0000        0.0000        0.0000        0.0000        0.0000        0.0000        0.0000        0.0000        0.0000        0.0000        0.0000        0.0000        0.0000        0.0000        0.0000        0.0000        0.0000        0.0000        0.0000        0.0000        0.0000        0.0000        0.0000        0.0000        0.0000        0.0000        0.0000        0.0000        0.0000        0.0000        0.0000        0.0000        0.0000        0.0000        0.0000        0.0000        0.0000        0.0000        0.0000        0.0000        0.0000        0.0000        0.0000        0.0000        0.0000        0.0000        0.0000        0.0000        0.0000        0.0000        0.0000        0.0000        0.0000        0.0000        0.0000        0.0000        0.0000        0.0000        0.0000        0.0000        0.0000        0.0000        0.0000        0.0000        0.0000        0.0000        0.0000        0.0000        0.0000        0.0000        0.0000        0.0000        0.0000        0.0000        0.0000        0.0000        0.0000        0.0000        0.0000        0.0000        0.0000        0.0000        6.3072        9.2253        8.1419       12.0618       15.9755       18.7540       19.9566       28.1079       28.2492       29.5432       28.9934       28.4391       29.0922       24.4023       23.6808       22.5143       21.0323       23.6492       28.1116       29.3566       35.4641       81.6023       28.8057       29.9495       21.8266       19.7586       19.1001       15.8231       18.1811       18.3824       18.6007       20.7026       20.8807       21.0981       21.0435       19.5305       20.6052       21.6166       23.5483       27.0156       27.4655       29.6256       32.6471       36.7240       36.3212       38.9121       43.2193       49.8228       52.8301       56.3739       54.3676       55.1963       57.1321       59.7119       62.8120       64.0717       67.3081       74.5781       72.0480       69.9036       67.5540       63.4305       59.5190       56.3500       59.7055       58.9386       67.2379       66.8881       68.8841       72.0338       74.3422       85.9718       94.3121       94.3705       99.8290      100.1477      103.5370      108.9798      113.1058      132.5420      140.9936      145.4753      140.8460      115.0804      115.2959      107.8439      109.6113       82.5034      142.8061      126.9714        0.0000        0.0000        0.0000        0.0000      214.5592      205.2571      204.4458      205.4667      199.8097       33.6000        0.0000        0.0000        0.0000        0.0000        0.0000        0.0000        0.0000        0.0000        0.0000        0.0000        0.0000        0.0000        0.0000        0.0000        0.0000        0.0000        0.0000        0.0000        0.0000        0.0000        0.0000        0.0000        0.0000        0.0000        0.0000        0.0000        0.0000        0.0000        0.0000        0.0000        0.0000        0.0000        0.0000        0.0000        0.0000        0.0000        0.0000        0.0000        0.0000        0.0000        0.0000        0.0000        0.0000        0.0000        0.0000        0.0000        0.0000        0.0000        0.0000        0.0000        0.0000        0.0000        0.0000
        0.0000        0.0000        0.0000        0.0000        0.0000        0.0000        0.0000        0.0000        0.0000        0.0000        0.0000        0.0000        0.0000        0.0000        0.0000        0.0000        0.0000        0.0000        0.0000        0.0000        0.0000        0.0000        0.0000        0.0000        0.0000        0.0000        0.0000        0.0000        0.0000        0.0000        0.0000        0.0000        0.0000        0.0000        0.0000        0.0000        0.0000        0.0000        0.0000        0.0000        0.0000        0.0000        0.0000        0.0000        0.0000        0.0000        0.0000        0.0000        0.0000        0.0000        0.0000        0.0000        0.0000        0.0000        0.0000        0.0000        0.0000        0.0000        0.0000        0.0000        0.0000        0.0000        0.0000        0.0000        0.0000        0.0000        0.0000        0.0000        0.0000        0.0000        0.0000        0.0000        0.0000        0.0000        0.0000        0.0000        0.0000        0.0000        0.0000        0.0000        0.0000        0.0000        0.0000        0.0000        0.0000        0.0000        0.0000        0.0000        0.0000        0.0000        0.0000        0.0000        0.0000        0.0000        0.0000        0.0000        5.9763        8.3267        7.6881       11.7590       16.5051       18.3836       20.7378       27.1400       29.3849       32.4372       30.6646       33.4362       34.7220       32.8411       30.8077       29.0127       28.8579       27.6840       31.3385       26.3295       25.3796       61.1735       56.7258       24.3328       19.2146       17.5259       17.6560       14.6195       16.7351       16.4782       17.0675       18.1958       18.4692       18.8799       19.0934       19.0966       19.9012       20.2768       21.8954       24.2119       25.1278       26.9309       29.9636       36.2944       36.6677       42.7685       45.0328       50.0846       49.9413       51.7527       53.1469       59.8768       57.0210       57.1394       63.7687       71.1096       77.4432       72.3371       71.4275       67.2054       61.9752       61.6395       56.9139       51.5830       51.5402       55.6152       58.0535       56.9962       59.1919       62.6292       71.3222       80.8550       88.4208       92.2341       96.3560       98.7475      109.8273      113.2423      120.1365      138.1800      145.9737      143.6574      141.4019      119.6641      118.8107      118.2404      114.8474        0.0000        0.0000        0.0000        0.0000        0.0000        0.0000      199.0165      202.0906      193.1810      187.0793      187.9116      192.1220        0.0000        0.0000        0.0000        0.0000        0.0000        0.0000        0.0000        0.0000        0.0000        0.0000        0.0000        0.0000        0.0000        0.0000        0.0000        0.0000        0.0000        0.0000        0.0000        0.0000        0.0000        0.0000        0.0000        0.0000        0.0000        0.0000        0.0000        0.0000        0.0000        0.0000        0.0000        0.0000        0.0000        0.0000        0.0000        0.0000        0.0000        0.0000        0.0000        0.0000        0.0000        0.0000        0.0000        0.0000        0.0000        0.0000        0.0000        0.0000        0.0000        0.0000        0.0000        0.0000        0.0000        0.0000
        0.0000        0.0000        0.0000        0.0000        0.0000        0.0000        0.0000        0.0000        0.0000        0.0000        0.0000        0.0000        0.0000        0.0000        0.0000        0.0000        0.0000        0.0000        0.0000        0.0000        0.0000        0.0000        0.0000        0.0000        0.0000        0.0000        0.0000        0.0000        0.0000        0.0000        0.0000        0.0000        0.0000        0.0000        0.0000        0.0000        0.0000        0.0000        0.0000        0.0000        0.0000        0.0000        0.0000        0.0000        0.0000        0.0000        0.0000        0.0000        0.0000        0.0000        0.0000        0.0000        0.0000        0.0000        0.0000        0.0000        0.0000        0.0000        0.0000        0.0000        0.0000        0.0000        0.0000        0.0000        0.0000        0.0000        0.0000        0.0000        0.0000        0.0000        0.0000        0.0000        0.0000        0.0000        0.0000        0.0000        0.0000        0.0000        0.0000        0.0000        0.0000        0.0000        0.0000        0.0000        0.0000        0.0000        0.0000        0.0000        0.0000        0.0000        0.0000        0.0000        0.0000        0.0000        0.0000        0.0000        6.9758        6.7032        8.3452       13.2056       16.1816       21.6844       20.4595       25.8488       28.7819       30.4052       30.4077       31.0891       32.4851       31.7623       30.5776       36.0401       27.4119       26.3635       26.4464       25.0353       24.9130       30.7195       47.0261       23.2231       17.5794       18.6759       20.3621       16.2250       16.3162       18.2453       16.1673       17.1091       17.5903       18.2148       18.4451       18.2196       18.0646       18.9264       20.8288       23.3439       25.3586       27.7404       32.8260       38.0226       37.6217       40.2932       44.6453       52.3403       54.2629       54.9055       52.0150       57.1460       55.8340       59.6369       65.4574       72.7250       67.0943       58.0634       60.3760       60.3234       58.2455       52.4097       51.4341       48.8640       48.2337       50.2827       52.7854       52.9456       55.6920       60.4837       65.7336       76.4026       83.1581       93.4877       99.9573      104.9096       97.9655      103.5038      112.7997      130.0459      134.9688      136.9331      136.5783      113.3039      120.1858      136.5904        0.0000        0.0000        0.0000        0.0000        0.0000        0.0000      192.6154      187.9883      190.8834      183.3129      173.1863      173.4849      166.0337        0.0000        0.0000        0.0000        0.0000        0.0000        0.0000        0.0000        0.0000        0.0000        0.0000        0.0000        0.0000        0.0000        0.0000        0.0000        0.0000        0.0000        0.0000        0.0000        0.0000        0.0000        0.0000        0.0000        0.0000        0.0000        0.0000        0.0000        0.0000        0.0000        0.0000        0.0000        0.0000        0.0000        0.0000        0.0000        0.0000        0.0000        0.0000        0.0000        0.0000        0.0000        0.0000        0.0000        0.0000        0.0000        0.0000        0.0000        0.0000        0.0000        0.0000        0.0000        0.0000        0.0000        0.0000
        0.0000        0.0000        0.0000        0.0000        0.0000        0.0000        0.0000        0.0000        0.0000        0.0000        0.0000        0.0000        0.0000        0.0000        0.0000        0.0000        0.0000        0.0000        0.0000        0.0000        0.0000        0.0000        0.0000        0.0000        0.0000        0.0000        0.0000        0.0000        0.0000        0.0000        0.0000        0.0000        0.0000        0.0000        0.0000        0.0000        0.0000        0.0000        0.0000        0.0000        0.0000        0.0000        0.0000        0.0000        0.0000        0.0000        0.0000        0.0000        0.0000        0.0000        0.0000        0.0000        0.0000        0.0000        0.0000        0.0000        0.0000        0.0000        0.0000        0.0000        0.0000        0.0000        0.0000        0.0000        0.0000        0.0000        0.0000        0.0000        0.0000        0.0000        0.0000        0.0000        0.0000        0.0000        0.0000        0.0000        0.0000        0.0000        0.0000        0.0000        0.0000        0.0000        0.0000        0.0000        0.0000        0.0000        0.0000        0.0000        0.0000        0.0000        0.0000        0.0000        0.0000        0.0000        0.0000        0.0000        0.0000        6.9542       10.2251       16.2124       20.1465       23.3515       23.1695       27.2815       28.9410       30.1434       28.6908       30.2371       30.6594       30.9205       32.1432       33.5259       29.2831       25.5182       24.9663       22.6698       25.1698       23.9024       29.0517       22.4491       22.6608       26.2640       24.1477       17.8945       16.3250       16.6670       16.9374       16.9741       16.9711       17.3611       19.1995       18.5713       18.2822       18.9706       21.3580       24.3506       28.0078       31.3890       33.9998       39.5238       39.4207       44.8252       45.0039       49.5554       56.7007       60.7189       55.0915       52.3934       55.5868       54.5523       57.9915       54.5825       50.5446       50.7374       52.2759       52.4848       47.0818       51.1621       51.4080       44.9712       43.3309       45.3512       47.2062       50.8100       52.7619       56.2333       61.3625       70.6156       76.1039       82.0868       99.3554      102.9748       87.6867       90.8126       95.1304      104.1628      109.5064      114.9174      119.6392      113.8471      115.9005        0.0000        0.0000        0.0000        0.0000        0.0000        0.0000        0.0000      160.8042      166.0013      170.2895      169.5337      162.4406      161.1695      156.8907        0.0000        0.0000        0.0000        0.0000        0.0000        0.0000        0.0000        0.0000        0.0000        0.0000        0.0000        0.0000        0.0000        0.0000        0.0000        0.0000        0.0000        0.0000        0.0000        0.0000        0.0000        0.0000        0.0000        0.0000        0.0000        0.0000        0.0000        0.0000        0.0000        0.0000        0.0000        0.0000        0.0000        0.0000        0.0000        0.0000        0.0000        0.0000        0.0000        0.0000        0.0000        0.0000        0.0000        0.0000        0.0000        0.0000        0.0000        0.0000        0.0000        0.0000        0.0000        0.0000        0.0000        0.0000
        0.0000        0.0000        0.0000        0.0000        0.0000        0.0000        0.0000        0.0000        0.0000        0.0000        0.0000        0.0000        0.0000        0.0000        0.0000        0.0000        0.0000        0.0000        0.0000        0.0000        0.0000        0.0000        0.0000        0.0000        0.0000        0.0000        0.0000        0.0000        0.0000        0.0000        0.0000        0.0000        0.0000        0.0000        0.0000        0.0000        0.0000        0.0000        0.0000        0.0000        0.0000        0.0000        0.0000        0.0000        0.0000        0.0000        0.0000        0.0000        0.0000        0.0000        0.0000        0.0000        0.0000        0.0000        0.0000        0.0000        0.0000        0.0000        0.0000        0.0000        0.0000        0.0000        0.0000        0.0000        0.0000        0.0000        0.0000        0.0000        0.0000        0.0000        0.0000        0.0000        0.0000        0.0000        0.0000        0.0000        0.0000        0.0000        0.0000        0.0000        0.0000        0.0000        0.0000        0.0000        0.0000        0.0000        0.0000        0.0000        0.0000        0.0000        0.0000        0.0000        0.0000        0.0000        0.0000        0.0000       17.2749       19.1362       22.8917       23.8192        0.0000       33.3984       30.0579       30.5552       27.5599       29.4870       26.8778       30.4387       32.2471       35.2531       40.4466       43.6192       44.7678       35.4120       28.2320       26.9431       28.0823       28.5661       30.7587       30.3442       29.7330       31.9172       28.4623       19.1966       18.8242       18.1945       17.3014       16.5484       17.5221       19.1694       18.4545       18.0278       18.7277       21.1590       23.9401       29.7600       34.2671       32.9451       38.2919       43.1117       49.3821       51.7838       47.9672       56.7662       61.9377       61.9923       60.9627       51.8182       49.1627       49.6155       49.8421       40.2953       34.6518       32.5259       34.8580       36.2074       36.7707       36.3963       36.8988       41.7255       42.8525       44.7219       47.8213       51.3964       58.8039       57.0022       61.5878       70.2989       75.5336       76.6630       75.8247       60.4168       59.4157       61.2643       62.9462       62.7745       64.5931       74.7189       82.5627        0.0000        0.0000        0.0000        0.0000        0.0000       43.8300       13.6500        0.0000      136.8466      130.6946      138.3631      138.6984      160.1917      159.5937      157.3783        0.0000        0.0000        0.0000        0.0000        0.0000        0.0000        0.0000        0.0000        0.0000        0.0000        0.0000        0.0000        0.0000        0.0000        0.0000        0.0000        0.0000        0.0000        0.0000        0.0000        0.0000        0.0000        0.0000        0.0000        0.0000        0.0000        0.0000        0.0000        0.0000        0.0000        0.0000        0.0000        0.0000        0.0000        0.0000        0.0000        0.0000        0.0000        0.0000        0.0000        0.0000        0.0000        0.0000        0.0000        0.0000        0.0000        0.0000        0.0000        0.0000        0.0000        0.0000        0.0000        0.0000        0.0000        0.0000
        0.0000        0.0000        0.0000        0.0000        0.0000        0.0000        0.0000        0.0000        0.0000        0.0000        0.0000        0.0000        0.0000        0.0000        0.0000        0.0000        0.0000        0.0000        0.0000        0.0000        0.0000        0.0000        0.0000        0.0000        0.0000        0.0000        0.0000        0.0000        0.0000        0.0000        0.0000        0.0000        0.0000        0.0000        0.0000        0.0000        0.0000        0.0000        0.0000        0.0000        0.0000        0.0000        0.0000        0.0000        0.0000        0.0000        0.0000        0.0000        0.0000        0.0000        0.0000        0.0000        0.0000        0.0000        0.0000        0.0000        0.0000        0.0000        0.0000        0.0000        0.0000        0.0000        0.0000        0.0000        0.0000        0.0000        0.0000        0.0000        0.0000        0.0000        0.0000        0.0000        0.0000        0.0000        0.0000        0.0000        0.0000        0.0000        0.0000        0.0000        0.0000        0.0000        0.0000        0.0000        0.0000        0.0000        0.0000        0.0000        0.0000        0.0000        0.0000        0.0000        0.0000        0.0000        0.0000        0.0000        0.0000       23.4956        0.0000        0.0000        0.0000       29.4663       27.5233       27.8766       24.3581       27.8398       30.2622       30.0900       34.2442       37.8953       39.4695       42.2300       43.2709       39.5265       29.7413       27.0053       27.7890       38.4895       35.9327       32.5088       32.5223       27.6650       24.0052       20.6649       19.0389       18.6251       18.8329       16.9225       18.6316       18.4350       18.4933       17.4591       19.1668       22.4822       25.8112       29.3067       32.1235       35.6574       38.5173       45.8911       46.7653       50.4873       54.0433       60.9987       62.4228       62.4127       60.0041       53.0212       48.4265       46.3694       44.2014       34.2065       33.2947       27.6439       28.4252       28.6155       29.2994       30.8768       32.7260       37.5976       41.6689       41.9816       43.9919       47.7494       50.3146       53.3356       57.7896       63.5088       68.0251       67.5672       65.6569       56.6046       49.8148       50.1370       51.1926       58.6121       61.0164       64.2997       59.8027        0.0000        0.0000        0.0000        0.0000        0.0000       68.6700       42.4500       46.0800      126.4216      116.3647      112.5199      123.7925      144.9875      144.4087      146.7334        0.0000        0.0000        0.0000        0.0000        0.0000        0.0000        0.0000        0.0000        0.0000        0.0000        0.0000        0.0000        0.0000        0.0000        0.0000        0.0000        0.0000        0.0000        0.0000        0.0000        0.0000        0.0000        0.0000        0.0000        0.0000        0.0000        0.0000        0.0000        0.0000        0.0000        0.0000        0.0000        0.0000        0.0000        0.0000        0.0000        0.0000        0.0000        0.0000        0.0000        0.0000        0.0000        0.0000        0.0000        0.0000        0.0000        0.0000        0.0000        0.0000        0.0000        0.0000        0.0000        0.0000        0.0000        0.0000
        0.0000        0.0000        0.0000        0.0000        0.0000        0.0000        0.0000        0.0000        0.0000        0.0000        0.0000        0.0000        0.0000        0.0000        0.0000        0.0000        0.0000        0.0000        0.0000        0.0000        0.0000        0.0000        0.0000        0.0000        0.0000        0.0000        0.0000        0.0000        0.0000        0.0000        0.0000        0.0000        0.0000        0.0000        0.0000        0.0000        0.0000        0.0000        0.0000        0.0000        0.0000        0.0000        0.0000        0.0000        0.0000        0.0000        0.0000        0.0000        0.0000        0.0000        0.0000        0.0000        0.0000        0.0000        0.0000        0.0000        0.0000        0.0000        0.0000        0.0000        0.0000        0.0000        0.0000        0.0000        0.0000        0.0000        0.0000        0.0000        0.0000        0.0000        0.0000        0.0000        0.0000        0.0000        0.0000        0.0000        0.0000        0.0000        0.0000        0.0000        0.0000        0.0000        0.0000        0.0000        0.0000        0.0000        0.0000        0.0000        0.0000        0.0000        0.0000        0.0000        0.0000        0.0000        0.0000        0.0000        0.0000        0.0000        0.0000        0.0000        0.0000       29.6080       30.2377       28.6515       25.2435       28.2711       30.1334       31.2380       37.0814       40.5105       38.1714       41.2191       34.5938       35.0177       36.0181       34.2307       37.9280       35.9470       35.9081       31.1181       29.7727       28.7405       27.9089       23.9022       23.1964       21.7853       23.1806       19.7498       20.4085       23.5145       19.8835       20.9146       23.1038       27.1118       29.2418       32.0656       34.2003       35.6518       37.4782       41.7640       44.2778       47.0930       48.9103       56.5841       61.4732       59.4046       54.4596       48.7113       45.5653       41.9970       36.8450       30.7830       24.1307       27.9775       29.2540       28.7319       25.6506       27.9591       29.0935       35.3131       37.3738       38.8115       41.5936       44.6252       45.6556       48.4536       52.5337       59.1563       60.7524       61.0100       57.5836       48.2480       46.5836       44.9217       52.3548       49.7914       52.1668        0.0000        0.0000        0.0000        0.0000        0.0000        0.0000       41.1300       39.3000       36.3300       41.0400       87.5029       89.3213       94.1868      101.4389      119.3393      130.7389      132.1716        0.0000        0.0000        0.0000        0.0000        0.0000        0.0000        0.0000        0.0000        0.0000        0.0000        0.0000        0.0000        0.0000        0.0000        0.0000        0.0000        0.0000        0.0000        0.0000        0.0000        0.0000        0.0000        0.0000        0.0000        0.0000        0.0000        0.0000        0.0000        0.0000        0.0000        0.0000        0.0000        0.0000        0.0000        0.0000        0.0000        0.0000        0.0000        0.0000        0.0000        0.0000        0.0000        0.0000        0.0000        0.0000        0.0000        0.0000        0.0000        0.0000        0.0000        0.0000        0.0000        0.0000        0.0000        0.0000
        0.0000        0.0000        0.0000        0.0000        0.0000        0.0000        0.0000        0.0000        0.0000        0.0000        0.0000        0.0000        0.0000        0.0000        0.0000        0.0000        0.0000        0.0000        0.0000        0.0000        0.0000        0.0000        0.0000        0.0000        0.0000        0.0000        0.0000        0.0000        0.0000        0.0000        0.0000        0.0000        0.0000        0.0000        0.0000        0.0000        0.0000        0.0000        0.0000        0.0000        0.0000        0.0000        0.0000        0.0000        0.0000        0.0000        0.0000        0.0000        0.0000        0.0000        0.0000        0.0000        0.0000        0.0000        0.0000        0.0000        0.0000        0.0000        0.0000        0.0000        0.0000        0.0000        0.0000        0.0000        0.0000        0.0000        0.0000        0.0000        0.0000        0.0000        0.0000        0.0000        0.0000        0.0000        0.0000        0.0000        0.0000        0.0000        0.0000        0.0000        0.0000        0.0000        0.0000        0.0000        0.0000        0.0000        0.0000        0.0000        0.0000        0.0000        0.0000        0.0000        0.0000        0.0000        0.0000        0.0000        0.0000        0.0000        0.0000        0.0000        0.0000        0.0000       33.2317       32.4280       30.7519       28.7494       28.5597       30.8036       31.6958       36.6409       33.9673       37.0370       34.4006       40.4318       36.1770       34.3440       33.1484       35.3167       32.2964       34.1365       35.4974       35.8247       36.9720       30.3886       29.8482       27.6590       28.3345       23.3721       22.5523       21.3511       24.2370       25.6886       28.0261       29.4739       31.3002       34.5975       35.8688       35.3299       37.2375       42.4636       43.0308       45.5979       44.6262       54.4891       57.3497       52.7671       48.2879       41.3156       38.8916       38.0640       33.3761       25.4323       23.2279       21.2479       22.7205       26.2473       25.3079       27.5553       29.3046       34.0277       35.4864       36.9565       37.2155       40.0912       40.9075       43.0994       45.6185       49.2556       51.5730       51.9662       49.8445       41.8767       47.8886       53.8616       48.9347       36.2014       38.7371        0.0000        0.0000        0.0000        0.0000        0.0000        0.0000        0.0000       11.1000       23.8800       22.5600       69.1893       69.7068       76.2074       83.5595       97.7908      106.0610      108.8492        0.0000        0.0000        0.0000        0.0000        0.0000        0.0000        0.0000        0.0000        0.0000        0.0000        0.0000        0.0000        0.0000        0.0000        0.0000        0.0000        0.0000        0.0000        0.0000        0.0000        0.0000        0.0000        0.0000        0.0000        0.0000        0.0000        0.0000        0.0000        0.0000        0.0000        0.0000        0.0000        0.0000        0.0000        0.0000        0.0000        0.0000        0.0000        0.0000        0.0000        0.0000        0.0000        0.0000        0.0000        0.0000        0.0000        0.0000        0.0000        0.0000        0.0000        0.0000        0.0000        0.0000        0.0000        0.0000
        0.0000        0.0000        0.0000        0.0000        0.0000        0.0000        0.0000        0.0000        0.0000        0.0000        0.0000        0.0000        0.0000        0.0000        0.0000        0.0000        0.0000        0.0000        0.0000        0.0000        0.0000        0.0000        0.0000        0.0000        0.0000        0.0000        0.0000        0.0000        0.0000        0.0000        0.0000        0.0000        0.0000        0.0000        0.0000        0.0000        0.0000        0.0000        0.0000        0.0000        0.0000        0.0000        0.0000        0.0000        0.0000        0.0000        0.0000        0.0000        0.0000        0.0000        0.0000        0.0000        0.0000        0.0000        0.0000        0.0000        0.0000        0.0000        0.0000        0.0000        0.0000        0.0000        0.0000        0.0000        0.0000        0.0000        0.0000        0.0000        0.0000        0.0000        0.0000        0.0000        0.0000        0.0000        0.0000        0.0000        0.0000        0.0000        0.0000        0.0000        0.0000        0.0000        0.0000        0.0000        0.0000        0.0000        0.0000        0.0000        0.0000        0.0000        0.0000        0.0000        0.0000        0.0000        0.0000        0.0000        0.0000        0.0000        0.0000        0.0000        0.0000        0.0000        0.0000       40.8937       37.1281       36.6891       38.8933       33.5059       34.2045       36.0492       31.3061       35.9025       38.8478       37.4310       40.7552       41.6426       37.3580       37.1203       39.8379       50.6718       54.1969       57.2780       53.2941       43.7997       41.5784       39.3551       36.8957        0.0000        0.0000       30.9475       33.0534       37.7022       39.5326       40.5536       42.2439       41.1442       42.9842       43.3130       44.3012       44.1288       44.2956       45.0535       44.7831       43.1371       43.1331       42.8522       38.1407       29.9713       28.2722       28.6612       26.3338       20.5672       20.3162       18.7305       23.5096       25.1481       26.5923       28.8227       30.7705       33.5658       36.2519       36.2036       35.5905       30.9079       30.6736       30.8354       32.7551       39.0502       41.3430       42.4294       40.9306       40.8848       40.6627       31.0004        0.0000        0.0000        0.0000        0.0000        0.0000        0.0000        0.0000        0.0000        0.0000        0.0000        0.0000        0.0000        0.0000       41.6331       41.8686       42.5670       41.4786       59.8239       71.8418        0.0000        0.0000        0.0000        0.0000        0.0000        0.0000        0.0000        0.0000        0.0000        0.0000        0.0000        0.0000        0.0000        0.0000        0.0000        0.0000        0.0000        0.0000        0.0000        0.0000        0.0000        0.0000        0.0000        0.0000        0.0000        0.0000        0.0000        0.0000        0.0000        0.0000        0.0000        0.0000        0.0000        0.0000        0.0000        0.0000        0.0000        0.0000        0.0000        0.0000        0.0000        0.0000        0.0000        0.0000        0.0000        0.0000        0.0000        0.0000        0.0000        0.0000        0.0000        0.0000        0.0000        0.0000        0.0000        0.0000
        0.0000        0.0000        0.0000        0.0000        0.0000        0.0000        0.0000        0.0000        0.0000        0.0000        0.0000        0.0000        0.0000        0.0000        0.0000        0.0000        0.0000        0.0000        0.0000        0.0000        0.0000        0.0000        0.0000        0.0000        0.0000        0.0000        0.0000        0.0000        0.0000        0.0000        0.0000        0.0000        0.0000        0.0000        0.0000        0.0000        0.0000        0.0000        0.0000        0.0000        0.0000        0.0000        0.0000        0.0000        0.0000        0.0000        0.0000        0.0000        0.0000        0.0000        0.0000        0.0000        0.0000        0.0000        0.0000        0.0000        0.0000        0.0000        0.0000        0.0000        0.0000        0.0000        0.0000        0.0000        0.0000        0.0000        0.0000        0.0000        0.0000        0.0000        0.0000        0.0000        0.0000        0.0000        0.0000        0.0000        0.0000        0.0000        0.0000        0.0000        0.0000        0.0000        0.0000        0.0000        0.0000        0.0000        0.0000        0.0000        0.0000        0.0000        0.0000        0.0000        0.0000        0.0000        0.0000        0.0000        0.0000        0.0000        0.0000        0.0000        0.0000        0.0000        0.0000       40.3654       39.2211       37.5497       34.7088       25.5707       25.7516       27.1696       28.3654       32.1489       38.7390       40.8010       42.4095       41.8935       40.0582       41.9006       45.0394       58.9872       66.4268       63.2342       60.2355       49.7147       47.0499       45.0004        0.0000        0.0000        0.0000        0.0000        0.0000        0.0000       43.9291       44.5867       44.6529       43.7588       45.1747       45.8696       43.5533       41.7961       43.2654       44.8975       43.4349       37.0990       35.9474       35.5302       29.5307       23.5910       21.3645       20.5926       18.9143       19.8594       17.9584       18.0734       20.4685       24.2754       26.3163       28.8545       30.2778       32.5558       34.5018       35.1836       32.9664       27.5150       26.2112       26.9097       28.2815       34.3169       35.7539       36.7893       36.0546       26.2015        0.0000        0.0000        0.0000        0.0000        0.0000        0.0000        0.0000        0.0000        0.0000        0.0000        0.0000        0.0000        0.0000        0.0000        0.0000       37.9204       35.2695       31.9991       30.6809       45.8262       50.0131       56.7613        0.0000        0.0000        0.0000        0.0000        0.0000        0.0000        0.0000        0.0000        0.0000        0.0000        0.0000        0.0000        0.0000        0.0000        0.0000        0.0000        0.0000        0.0000        0.0000        0.0000        0.0000        0.0000        0.0000        0.0000        0.0000        0.0000        0.0000        0.0000        0.0000        0.0000        0.0000        0.0000        0.0000        0.0000        0.0000        0.0000        0.0000        0.0000        0.0000        0.0000        0.0000        0.0000        0.0000        0.0000        0.0000        0.0000        0.0000        0.0000        0.0000        0.0000        0.0000        0.0000        0.0000        0.0000        0.0000
        0.0000        0.0000        0.0000        0.0000        0.0000        0.0000        0.0000        0.0000        0.0000        0.0000        0.0000        0.0000        0.0000        0.0000        0.0000        0.0000        0.0000        0.0000        0.0000        0.0000        0.0000        0.0000        0.0000        0.0000        0.0000        0.0000        0.0000        0.0000        0.0000        0.0000        0.0000        0.0000        0.0000        0.0000        0.0000        0.0000        0.0000        0.0000        0.0000        0.0000        0.0000        0.0000        0.0000        0.0000        0.0000        0.0000        0.0000        0.0000        0.0000        0.0000        0.0000        0.0000        0.0000        0.0000        0.0000        0.0000        0.0000        0.0000        0.0000        0.0000        0.0000        0.0000        0.0000        0.0000        0.0000        0.0000        0.0000        0.0000        0.0000        0.0000        0.0000        0.0000        0.0000        0.0000        0.0000        0.0000        0.0000        0.0000        0.0000        0.0000        0.0000        0.0000        0.0000        0.0000        0.0000        0.0000        0.0000        0.0000        0.0000        0.0000        0.0000        0.0000        0.0000        0.0000        0.0000        0.0000        0.0000        0.0000        0.0000        0.0000        0.0000        0.0000        0.0000       32.5281       33.2157       32.8401       28.6446       25.2600       24.4608       26.4877       29.0539       34.6305       41.7136       45.8680       42.2111       43.8636       45.4693        0.0000       50.2396       69.1813        0.0000        0.0000       63.5995       56.9430        0.0000        0.0000        0.0000        0.0000        0.0000        0.0000        0.0000        0.0000       46.4145       46.7619       45.6118       44.4760       44.2404       43.5495       42.8741       38.3651       40.2389       41.7533       39.5301       36.2556       34.0402       27.8816       27.1951       21.5681       18.6599       19.9282       18.4923       17.5665       17.3331       18.5072       21.1098       24.2390       25.9634       28.0694       29.6013       32.0095       34.0009       34.7710       33.1000       26.0925       25.2036       24.4701       26.2019        0.0000        0.0000        0.0000        0.0000        0.0000        0.0000        0.0000        0.0000        0.0000        0.0000        0.0000        0.0000        0.0000        0.0000        0.0000        0.0000        0.0000        0.0000        0.0000        0.0000       29.9361       24.0553       24.6892       24.8320       37.0185        0.0000        0.0000        0.0000        0.0000        0.0000        0.0000        0.0000        0.0000        0.0000        0.0000        0.0000        0.0000        0.0000        0.0000        0.0000        0.0000        0.0000        0.0000        0.0000        0.0000        0.0000        0.0000        0.0000        0.0000        0.0000        0.0000        0.0000        0.0000        0.0000        0.0000        0.0000        0.0000        0.0000        0.0000        0.0000        0.0000        0.0000        0.0000        0.0000        0.0000        0.0000        0.0000        0.0000        0.0000        0.0000        0.0000        0.0000        0.0000        0.0000        0.0000        0.0000        0.0000        0.0000        0.0000        0.0000        0.0000        0.0000
        0.0000        0.0000        0.0000        0.0000        0.0000        0.0000        0.0000        0.0000        0.0000        0.0000        0.0000        0.0000        0.0000        0.0000        0.0000        0.0000        0.0000        0.0000        0.0000        0.0000        0.0000        0.0000        0.0000        0.0000        0.0000        0.0000        0.0000        0.0000        0.0000        0.0000        0.0000        0.0000        0.0000        0.0000        0.0000        0.0000        0.0000        0.0000        0.0000        0.0000        0.0000        0.0000        0.0000        0.0000        0.0000        0.0000        0.0000        0.0000        0.0000        0.0000        0.0000        0.0000        0.0000        0.0000        0.0000        0.0000        0.0000        0.0000        0.0000        0.0000        0.0000        0.0000        0.0000        0.0000        0.0000        0.0000        0.0000        0.0000        0.0000        0.0000        0.0000        0.0000        0.0000        0.0000        0.0000        0.0000        0.0000        0.0000        0.0000        0.0000        0.0000        0.0000        0.0000        0.0000        0.0000        0.0000        0.0000        0.0000        0.0000        0.0000        0.0000        0.0000        0.0000        0.0000        0.0000        0.0000        0.0000        0.0000        0.0000        0.0000        0.0000        0.0000        0.0000       24.0363       25.5225       25.8776       28.9121       25.0966       25.9558       28.4759       33.2671       40.3738       44.5769       49.2736        0.0000        0.0000        0.0000        0.0000        0.0000        0.0000        0.0000        0.0000        0.0000        0.0000        0.0000        0.0000        0.0000        0.0000        0.0000        0.0000        0.0000        0.0000        0.0000       43.8785       42.1772       39.2003       39.4832       39.7866       40.1503       37.6107       38.4045       37.7883       35.7724       33.1139       29.2113       25.0871       23.7088       21.1781       20.4783       20.3812       18.4850       18.3592       18.8467       19.6642       20.8992       24.4312       26.2719       28.0136       29.6640       33.9721       36.6298       37.8820       35.8614       29.4031       27.4978       23.8656        0.0000        0.0000        0.0000        0.0000        0.0000        0.0000        0.0000        0.0000        0.0000        0.0000        0.0000        0.0000        0.0000        0.0000        0.0000        0.0000        0.0000        0.0000        0.0000        0.0000        0.0000        0.0000       24.6414       23.4429       24.1188        0.0000       42.5483       75.8313        0.0000        0.0000        0.0000        0.0000        0.0000        0.0000        0.0000        0.0000        0.0000        0.0000        0.0000        0.0000        0.0000        0.0000        0.0000        0.0000        0.0000        0.0000        0.0000        0.0000        0.0000        0.0000        0.0000        0.0000        0.0000        0.0000        0.0000        0.0000        0.0000        0.0000        0.0000        0.0000        0.0000        0.0000        0.0000        0.0000        0.0000        0.0000        0.0000        0.0000        0.0000        0.0000        0.0000        0.0000        0.0000        0.0000        0.0000        0.0000        0.0000        0.0000        0.0000        0.0000        0.0000        0.0000        0.0000
        0.0000        0.0000        0.0000        0.0000        0.0000        0.0000        0.0000        0.0000        0.0000        0.0000        0.0000        0.0000        0.0000        0.0000        0.0000        0.0000        0.0000        0.0000        0.0000        0.0000        0.0000        0.0000        0.0000        0.0000        0.0000        0.0000        0.0000        0.0000        0.0000        0.0000        0.0000        0.0000        0.0000        0.0000        0.0000        0.0000        0.0000        0.0000        0.0000        0.0000        0.0000        0.0000        0.0000        0.0000        0.0000        0.0000        0.0000        0.0000        0.0000        0.0000        0.0000        0.0000        0.0000        0.0000        0.0000        0.0000        0.0000        0.0000        0.0000        0.0000        0.0000        0.0000        0.0000        0.0000        0.0000        0.0000        0.0000        0.0000        0.0000        0.0000        0.0000        0.0000        0.0000        0.0000        0.0000        0.0000        0.0000        0.0000        0.0000        0.0000        0.0000        0.0000        0.0000        0.0000        0.0000        0.0000        0.0000        0.0000        0.0000        0.0000        0.0000        0.0000        0.0000        0.0000        0.0000        0.0000        0.0000        0.0000        0.0000        0.0000        0.0000        0.0000        0.0000        0.0000        0.0000       19.5909       20.8702       31.9822       30.2221       33.1608       40.5370       52.9795       59.4500       61.0701       59.9098        0.0000        0.0000        0.0000        0.0000        0.0000        0.0000        0.0000        0.0000        0.0000        0.0000        0.0000        0.0000        0.0000        0.0000        0.0000        0.0000        0.0000        0.0000       33.7690       31.7286       28.9798       27.8926       29.7093       29.7921       34.6617       34.9905       33.5379       32.6110       28.0861       27.3873       24.9617       23.6964       22.6320       22.9940       22.4761       22.2266       22.5514       21.9885       23.1709       25.5474       28.0006       31.5295       32.7479       33.9614       40.3932       43.2066       43.8143       39.9286       13.2600        8.4900        0.0000        0.0000        0.0000        0.0000        0.0000        0.0000        0.0000        0.0000        0.0000        0.0000        0.0000        0.0000        0.0000        0.0000        0.0000        0.0000        0.0000        0.0000        0.0000        0.0000        0.0000        0.0000        0.0000        0.0000       44.4845       42.5307        0.0000       67.9800      122.4900        0.0000        0.0000        0.0000        0.0000        0.0000        0.0000        0.0000        0.0000        0.0000        0.0000        0.0000        0.0000        0.0000        0.0000        0.0000        0.0000        0.0000        0.0000        0.0000        0.0000        0.0000        0.0000        0.0000        0.0000        0.0000        0.0000        0.0000        0.0000        0.0000        0.0000        0.0000        0.0000        0.0000        0.0000        0.0000        0.0000        0.0000        0.0000        0.0000        0.0000        0.0000        0.0000        0.0000        0.0000        0.0000        0.0000        0.0000        0.0000        0.0000        0.0000        0.0000        0.0000        0.0000        0.0000        0.0000
        0.0000        0.0000        0.0000        0.0000        0.0000        0.0000        0.0000        0.0000        0.0000        0.0000        0.0000        0.0000        0.0000        0.0000        0.0000        0.0000        0.0000        0.0000        0.0000        0.0000        0.0000        0.0000        0.0000        0.0000        0.0000        0.0000        0.0000        0.0000        0.0000        0.0000        0.0000        0.0000        0.0000        0.0000        0.0000        0.0000        0.0000        0.0000        0.0000        0.0000        0.0000        0.0000        0.0000        0.0000        0.0000        0.0000        0.0000        0.0000        0.0000        0.0000        0.0000        0.0000        0.0000        0.0000        0.0000        0.0000        0.0000        0.0000        0.0000        0.0000        0.0000        0.0000        0.0000        0.0000        0.0000        0.0000        0.0000        0.0000        0.0000        0.0000        0.0000        0.0000        0.0000        0.0000        0.0000        0.0000        0.0000        0.0000        0.0000        0.0000        0.0000        0.0000        0.0000        0.0000        0.0000        0.0000        0.0000        0.0000        0.0000        0.0000        0.0000        0.0000        0.0000        0.0000        0.0000        0.0000        0.0000        0.0000        0.0000        0.0000        0.0000        0.0000        0.0000        0.0000        0.0000        0.0000       24.6815       28.1609       32.2530       40.2040       45.7000       59.9146       65.9652       65.8659       64.0425        0.0000        0.0000        0.0000        0.0000        0.0000        0.0000        0.0000        0.0000        0.0000        0.0000        0.0000        0.0000        0.0000        0.0000        0.0000        0.0000        0.0000        0.0000        0.0000        0.0000       25.4777       24.9739       26.0599       28.2965       31.1960       32.8727       31.3661       31.1510       26.5360       25.2585       23.9900       23.3205       23.2268       22.7488       21.9079       22.1427       23.1800       24.4111       25.2616       28.4261       29.3437       32.5575       33.2423       36.5914       39.9848        0.0000        0.0000       42.1184        0.0000        0.0000        0.0000        0.0000        0.0000        0.0000        0.0000        0.0000        0.0000        0.0000        0.0000        0.0000        0.0000        0.0000        0.0000        0.0000        0.0000        0.0000        0.0000        0.0000        0.0000        0.0000        0.0000        0.0000        0.0000        0.0000       49.4232       45.1985        0.0000        0.0000        0.0000        0.0000        0.0000        0.0000        0.0000        0.0000        0.0000        0.0000        0.0000        0.0000        0.0000        0.0000        0.0000        0.0000        0.0000        0.0000        0.0000        0.0000        0.0000        0.0000        0.0000        0.0000        0.0000        0.0000        0.0000        0.0000        0.0000        0.0000        0.0000        0.0000        0.0000        0.0000        0.0000        0.0000        0.0000        0.0000        0.0000        0.0000        0.0000        0.0000        0.0000        0.0000        0.0000        0.0000        0.0000        0.0000        0.0000        0.0000        0.0000        0.0000        0.0000        0.0000        0.0000        0.0000        0.0000        0.0000
[truncated: 212,709 more chars]
