# Supplementary material for: Multidimensional evaluation of the TRMM 3B43V7 satellite-based precipitation product in mainland China from 1998–2016
Source: PeerJ. 2020 Feb 20;8:e8615. doi: 10.7717/peerj.8615 (PMC7036276; doi:10.7717/peerj.8615)
Supplement: Supplemental Information 2 [file peerj-08-8615-s002.zip › TRMM_3B43 data/TRMM 3B43 data-Year-Month/2000-03.txt]

ncols         249
nrows         175
xllcorner     73.250
yllcorner     6.500
cellsize      0.25000
        0.0000        0.0000        0.0000        0.0000        0.0000        0.0000        0.0000        0.0000        0.0000        0.0000        0.0000        0.0000        0.0000        0.0000        0.0000        0.0000        0.0000        0.0000        0.0000        0.0000        0.0000        0.0000        0.0000        0.0000        0.0000        0.0000        0.0000        0.0000        0.0000        0.0000        0.0000        0.0000        0.0000        0.0000        0.0000        0.0000        0.0000        0.0000        0.0000        0.0000        0.0000        0.0000        0.0000        0.0000        0.0000        0.0000        0.0000        0.0000        0.0000        0.0000        0.0000        0.0000        0.0000        0.0000        0.0000        0.0000        0.0000        0.0000        0.0000        0.0000        0.0000        0.0000        0.0000        0.0000        0.0000        0.0000        0.0000        0.0000        0.0000        0.0000        0.0000        0.0000        0.0000        0.0000        0.0000        0.0000        0.0000        0.0000        0.0000        0.0000        0.0000        0.0000        0.0000        0.0000        0.0000        0.0000        0.0000        0.0000        0.0000        0.0000        0.0000        0.0000        0.0000        0.0000        0.0000        0.0000        0.0000        0.0000        0.0000        0.0000        0.0000        0.0000        0.0000        0.0000        0.0000        0.0000        0.0000        0.0000        0.0000        0.0000        0.0000        0.0000        0.0000        0.0000        0.0000        0.0000        0.0000        0.0000        0.0000        0.0000        0.0000        0.0000        0.0000        0.0000        0.0000        0.0000        0.0000        0.0000        0.0000        0.0000        0.0000        0.0000        0.0000        0.0000        0.0000        0.0000        0.0000        0.0000        0.0000        0.0000        0.0000        0.0000        0.0000        0.0000        0.0000        0.0000        0.0000        0.0000        0.0000        0.0000        0.0000        0.0000        0.0000        0.0000        0.0000        0.0000        0.0000        0.0000        0.0000        0.0000        0.0000        0.0000        0.0000        0.0000        0.0000        0.0000        0.0000        0.0000        0.0000        0.0000        0.0000        0.0000        0.0000       10.2049       11.2493       12.0040        0.0000        0.0000        0.0000       19.8139       21.2520       22.3598       23.4462       25.1153       26.2709       26.4354       25.6035       23.5691       22.5579       21.3474       19.9370       16.4700       14.9113       13.7440       13.0806       12.0229       11.3048       10.6183        9.7735        8.6902        8.2411        8.1504        7.8955        7.4467        7.4681        7.3623        7.5471        6.9867        6.8982        7.3491        8.8994       12.1519       13.7458       14.9255       15.8022       16.8280       17.5351       17.6549       17.3532        0.0000        0.0000        0.0000        0.0000        0.0000        0.0000        0.0000        0.0000        0.0000        0.0000        0.0000        0.0000        0.0000        0.0000        0.0000        0.0000        0.0000        0.0000        0.0000        0.0000        0.0000        0.0000        0.0000        0.0000        0.0000        0.0000        0.0000        0.0000        0.0000        0.0000
        0.0000        0.0000        0.0000        0.0000        0.0000        0.0000        0.0000        0.0000        0.0000        0.0000        0.0000        0.0000        0.0000        0.0000        0.0000        0.0000        0.0000        0.0000        0.0000        0.0000        0.0000        0.0000        0.0000        0.0000        0.0000        0.0000        0.0000        0.0000        0.0000        0.0000        0.0000        0.0000        0.0000        0.0000        0.0000        0.0000        0.0000        0.0000        0.0000        0.0000        0.0000        0.0000        0.0000        0.0000        0.0000        0.0000        0.0000        0.0000        0.0000        0.0000        0.0000        0.0000        0.0000        0.0000        0.0000        0.0000        0.0000        0.0000        0.0000        0.0000        0.0000        0.0000        0.0000        0.0000        0.0000        0.0000        0.0000        0.0000        0.0000        0.0000        0.0000        0.0000        0.0000        0.0000        0.0000        0.0000        0.0000        0.0000        0.0000        0.0000        0.0000        0.0000        0.0000        0.0000        0.0000        0.0000        0.0000        0.0000        0.0000        0.0000        0.0000        0.0000        0.0000        0.0000        0.0000        0.0000        0.0000        0.0000        0.0000        0.0000        0.0000        0.0000        0.0000        0.0000        0.0000        0.0000        0.0000        0.0000        0.0000        0.0000        0.0000        0.0000        0.0000        0.0000        0.0000        0.0000        0.0000        0.0000        0.0000        0.0000        0.0000        0.0000        0.0000        0.0000        0.0000        0.0000        0.0000        0.0000        0.0000        0.0000        0.0000        0.0000        0.0000        0.0000        0.0000        0.0000        0.0000        0.0000        0.0000        0.0000        0.0000        0.0000        0.0000        0.0000        0.0000        0.0000        0.0000        0.0000        0.0000        0.0000        0.0000        0.0000        0.0000        0.0000        0.0000        0.0000        0.0000        0.0000        0.0000        0.0000        0.0000        0.0000        0.0000        0.0000        0.0000        0.0000        0.0000        0.0000        0.0000        0.0000        0.0000        0.0000        9.0747        9.7759       10.9866       11.6414       12.8552       14.3771       16.4678       19.1634       20.9599       22.0254       23.2399       25.1477       26.5393       26.5941       25.7402       23.3317       22.4811       21.5767       20.2300       16.6301       15.2476       13.6490       13.1392       11.9772       10.8209       10.0934        9.4813        8.6067        8.1338        7.5777        7.5883        7.0672        7.1024        7.1643        6.8064        6.5223        6.3322        6.5816        8.0233       10.8862       12.2768       13.5170       14.9271       16.3449       17.1480       17.7140       17.9907       19.7733       20.6146       21.0225       20.0653       17.9816       15.1401       14.7977        0.0000        0.0000        0.0000        0.0000        0.0000        0.0000        0.0000        0.0000        0.0000        0.0000        0.0000        0.0000        0.0000        0.0000        0.0000        0.0000        0.0000        0.0000        0.0000        0.0000        0.0000        0.0000        0.0000
        0.0000        0.0000        0.0000        0.0000        0.0000        0.0000        0.0000        0.0000        0.0000        0.0000        0.0000        0.0000        0.0000        0.0000        0.0000        0.0000        0.0000        0.0000        0.0000        0.0000        0.0000        0.0000        0.0000        0.0000        0.0000        0.0000        0.0000        0.0000        0.0000        0.0000        0.0000        0.0000        0.0000        0.0000        0.0000        0.0000        0.0000        0.0000        0.0000        0.0000        0.0000        0.0000        0.0000        0.0000        0.0000        0.0000        0.0000        0.0000        0.0000        0.0000        0.0000        0.0000        0.0000        0.0000        0.0000       13.1564        0.0000        9.2340        7.0480        0.0000        0.0000        0.0000        0.0000        0.0000        0.0000        0.0000        0.0000        0.0000        0.0000        0.0000        0.0000        0.0000        0.0000        0.0000        0.0000        0.0000        0.0000        0.0000        0.0000        0.0000        0.0000        0.0000        0.0000        0.0000        0.0000        0.0000        0.0000        0.0000        0.0000        0.0000        0.0000        0.0000        0.0000        0.0000        0.0000        0.0000        0.0000        0.0000        0.0000        0.0000        0.0000        0.0000        0.0000        0.0000        0.0000        0.0000        0.0000        0.0000        0.0000        0.0000        0.0000        0.0000        0.0000        0.0000        0.0000        0.0000        0.0000        0.0000        0.0000        0.0000        0.0000        0.0000        0.0000        0.0000        0.0000        0.0000        0.0000        0.0000        0.0000        0.0000        0.0000        0.0000        0.0000        0.0000        0.0000        0.0000        0.0000        0.0000        0.0000        0.0000        0.0000        0.0000        0.0000        0.0000        0.0000        0.0000        0.0000        0.0000        0.0000        0.0000        0.0000        0.0000        0.0000        0.0000        0.0000        0.0000        0.0000        0.0000        0.0000        0.0000        0.0000        0.0000        0.0000        0.0000        0.0000        0.0000        0.0000        0.0000        0.0000        0.0000        0.0000        7.8968        8.3049        8.9405        9.7100       10.4351       11.6674       13.1819       14.8709       17.3913       18.8512       20.5439       21.8928       23.6887       25.3244       25.4158       24.6940       22.6969       21.8003       20.7547       19.7243       16.2787       15.5219       13.6718       12.3545       11.2266       10.3715        9.8422        9.2927        8.9361        8.6199        7.7940        6.8549        6.8937        6.5568        6.4958        6.5488        6.1872        6.4255        7.4207        8.1384       10.7858       12.2510       13.3787       14.5782       16.2220       17.1974       18.6890       20.3724       21.9680       23.3697       23.7881       22.0191       20.0045       17.8120       16.5587       16.4069        0.0000        0.0000        0.0000        0.0000        0.0000        0.0000        0.0000        0.0000        0.0000        0.0000        0.0000        0.0000        0.0000        0.0000        0.0000        0.0000        0.0000        0.0000        0.0000        0.0000        0.0000        0.0000
        0.0000        0.0000        0.0000        0.0000        0.0000        0.0000        0.0000        0.0000        0.0000        0.0000        0.0000        0.0000        0.0000        0.0000        0.0000        0.0000        0.0000        0.0000        0.0000        0.0000        0.0000        0.0000        0.0000        0.0000        0.0000        0.0000        0.0000        0.0000        0.0000        0.0000        0.0000        0.0000        0.0000        0.0000        0.0000        0.0000        0.0000        0.0000        0.0000        0.0000        0.0000        0.0000        0.0000        0.0000        0.0000        0.0000        0.0000        0.0000        0.0000        0.0000        0.0000        0.0000        0.0000       17.5759       15.5531       12.0396       10.3899        8.5775        6.6839        2.4251        0.0000        0.0000        0.0000        0.0000        0.0000        0.0000        0.0000        0.0000        0.0000        0.0000        0.0000        0.0000        0.0000        0.0000        0.0000        0.0000        0.0000        0.0000        0.0000        0.0000        0.0000        0.0000        0.0000        0.0000        0.0000        0.0000        0.0000        0.0000        0.0000        0.0000        0.0000        0.0000        0.0000        0.0000        0.0000        0.0000        0.0000        0.0000        0.0000        0.0000        0.0000        0.0000        0.0000        0.0000        0.0000        0.0000        0.0000        0.0000        0.0000        0.0000        0.0000        0.0000        0.0000        0.0000        0.0000        0.0000        0.0000        0.0000        0.0000        0.0000        0.0000        0.0000        0.0000        0.0000        0.0000        0.0000        0.0000        0.0000        0.0000        0.0000        0.0000        0.0000        0.0000        0.0000        0.0000        0.0000        0.0000        0.0000        0.0000        0.0000        0.0000        0.0000        0.0000        0.0000        0.0000        0.0000        0.0000        0.0000        0.0000        0.0000        0.0000        0.0000        0.0000        0.0000        0.0000        0.0000        0.0000        0.0000        0.0000        0.0000        0.0000        0.0000        0.0000        0.0000        0.0000        0.0000        0.0000        0.0000        0.0000        0.0000        6.8907        7.0580        7.1532        7.4362        8.5421        8.9205        9.7235       11.2298       13.2706       14.8817       15.8133       17.3415       19.0401       21.1785       22.8856       23.4086       22.6623       21.0680       20.4939       19.9539       17.9805       15.7838       14.4955       12.6783       11.8218       10.9418       10.0580        9.0793        8.7229        8.7850        8.3659        7.8647        7.7292        7.3478        7.5811        7.2708        7.1289        6.8712        7.1936        8.1488        8.7419       10.8593       12.3315       13.4797       14.8924       16.5313       17.8091       19.2029       20.2856       23.3411       25.3939       26.0448       24.6844       22.6576       20.7161       19.1014       17.7668       17.3437       15.7766        0.0000        0.0000        0.0000        0.0000        0.0000        0.0000        0.0000        0.0000        0.0000        0.0000        0.0000        0.0000        0.0000        0.0000        0.0000        0.0000        0.0000        0.0000        0.0000        0.0000
        0.0000        0.0000        0.0000        0.0000        0.0000        0.0000        0.0000        0.0000        0.0000        0.0000        0.0000        0.0000        0.0000        0.0000        0.0000        0.0000        0.0000        0.0000        0.0000        0.0000        0.0000        0.0000        0.0000        0.0000        0.0000        0.0000        0.0000        0.0000        0.0000        0.0000        0.0000        0.0000        0.0000        0.0000        0.0000        0.0000        0.0000        0.0000        0.0000        0.0000        0.0000        0.0000        0.0000        0.0000        0.0000        0.0000        0.0000        0.0000        0.0000        0.0000        0.0000        0.0000        0.0000       13.5740       11.9760       10.5555        8.8983        7.2973        5.5398        2.6465        0.0000        0.0000        0.0000        0.0000        0.0000        0.0000        0.0000        0.0000        0.0000        0.0000        0.0000        0.0000        0.0000        0.0000        0.0000        0.0000        0.0000        0.0000        0.0000        0.0000        0.0000        0.0000        0.0000        0.0000        0.0000        0.0000        0.0000        0.0000        0.0000        0.0000        0.0000        0.0000        0.0000        0.0000        0.0000        0.0000        0.0000        0.0000        0.0000        0.0000        0.0000        0.0000        0.0000        0.0000        0.0000        0.0000        0.0000        0.0000        0.0000        0.0000        0.0000        0.0000        0.0000        0.0000        0.0000        0.0000        0.0000        0.0000        0.0000        0.0000        0.0000        0.0000        0.0000        0.0000        0.0000        0.0000        0.0000        0.0000        0.0000        0.0000        0.0000        0.0000        0.0000        0.0000        0.0000        0.0000        0.0000        0.0000        0.0000        0.0000        0.0000        0.0000        0.0000        0.0000        0.0000        0.0000        0.0000        0.0000        0.0000        0.0000        0.0000        0.0000        0.0000        0.0000        0.0000        0.0000        0.0000        0.0000        0.0000        0.0000        0.0000        0.0000        0.0000        0.0000        0.0000        0.0000        0.0000        0.0000        0.0000        0.0000        5.9839        5.4095        5.6279        5.8049        6.0406        6.3207        6.8726        7.6507        9.0071        9.6159       10.1865       11.1322       12.5188       17.1690       18.8811       19.3205       18.9218       18.3557       18.7787       17.9972       17.1827       15.1791       14.2197       13.2150       11.4901        9.9403        9.1756        8.4048        7.9989        7.7303        7.8339        8.0455        7.7227        8.8312        8.6478        8.7314        8.4913        8.1090        8.2304        8.8094        9.7384       10.5716       11.2362       12.2923       13.3669       14.9468       15.6400       17.0182       18.9938       24.0113       25.7888       26.5849       25.3835       24.2503       23.0267       21.0438       20.3141       17.2737       14.9285       14.7671       15.3326        0.0000        0.0000        0.0000        0.0000        0.0000        0.0000        0.0000        0.0000        0.0000        0.0000        0.0000        0.0000        0.0000        0.0000        0.0000        0.0000        0.0000        0.0000
        0.0000        0.0000        0.0000        0.0000        0.0000        0.0000        0.0000        0.0000        0.0000        0.0000        0.0000        0.0000        0.0000        0.0000        0.0000        0.0000        0.0000        0.0000        0.0000        0.0000        0.0000        0.0000        0.0000        0.0000        0.0000        0.0000        0.0000        0.0000        0.0000        0.0000        0.0000        0.0000        0.0000        0.0000        0.0000        0.0000        0.0000        0.0000        0.0000        0.0000        0.0000        0.0000        0.0000        0.0000        0.0000        0.0000        0.0000        0.0000        0.0000        0.0000       13.9239       13.6875       13.1269       12.2668       10.7829        9.1451        7.8437        6.4187        4.9267        2.2654        1.4408        1.0380        0.0000        0.0000        0.0000        0.0000        0.0000        0.0000        0.0000        0.0000        0.0000        0.0000        0.0000        0.0000        0.0000        0.0000        0.0000        0.0000        0.0000        0.0000        0.0000        0.0000        0.0000        0.0000        0.0000        0.0000        0.0000        0.0000        0.0000        0.0000        0.0000        0.0000        0.0000        0.0000        0.0000        0.0000        0.0000        0.0000        0.0000        0.0000        0.0000        0.0000        0.0000        0.0000        0.0000        0.0000        0.0000        0.0000        0.0000        0.0000        0.0000        0.0000        0.0000        0.0000        0.0000        0.0000        0.0000        0.0000        0.0000        0.0000        0.0000        0.0000        0.0000        0.0000        0.0000        0.0000        0.0000        0.0000        0.0000        0.0000        0.0000        0.0000        0.0000        0.0000        0.0000        0.0000        0.0000        0.0000        0.0000        0.0000        0.0000        0.0000        0.0000        0.0000        0.0000        0.0000        0.0000        0.0000        0.0000        0.0000        0.0000        0.0000        0.0000        0.0000        0.0000        0.0000        0.0000        0.0000        0.0000        0.0000        0.0000        0.0000        0.0000        0.0000        0.0000        0.0000        0.0000        0.0000        0.0000        5.7432        5.6970        5.1954        4.8910        4.8793        4.9931        4.4617        5.4260        5.9342        6.9434        7.5349        7.8510        8.7794       10.2587       14.4636       16.3145       17.0624       17.1230       16.6036       16.7639       16.3084       15.3310       12.8878       12.0975       11.6691       10.9449        9.1756        8.5168        7.8754        7.7986        8.1587        8.1613        7.9155        7.9124        8.9502        9.0596        9.2378        9.1424        9.1422        8.9034        9.1767        9.9595       10.4358       10.9658       11.7320       13.0566       14.2358       15.2817       16.5753       19.1143       24.1895       27.2161       28.6933       27.8260       25.4938       25.1700       23.6927       21.7505       19.0161       17.1247       16.8294       18.7111        0.0000        0.0000        0.0000        0.0000        0.0000        0.0000        0.0000        0.0000        0.0000        0.0000        0.0000        0.0000        0.0000        0.0000       30.2662       31.5674       30.6008        0.0000
        0.0000        0.0000        0.0000        0.0000        0.0000        0.0000        0.0000        0.0000        0.0000        0.0000        0.0000        0.0000        0.0000        0.0000        0.0000        0.0000        0.0000        0.0000        0.0000        0.0000        0.0000        0.0000        0.0000        0.0000        0.0000        0.0000        0.0000        0.0000        0.0000        0.0000        0.0000        0.0000        0.0000        0.0000        0.0000        0.0000        0.0000        0.0000        0.0000        0.0000        0.0000        0.0000        0.0000        0.0000        0.0000        0.0000        0.0000        0.0000       13.4131       12.6746       12.5395       12.7245       11.3907       10.5176        9.5181        8.3917        6.7915        5.5098        4.3679        2.0737        1.5022        1.0858        0.9742        0.0000        0.0000        0.0000        0.0000        0.0000        0.0000        0.0000        0.0000        0.0000        0.0000        0.0000        0.0000        0.0000        0.0000        0.0000        0.0000        0.0000        0.0000        0.0000        0.0000        0.0000        0.0000        0.0000        0.0000        0.0000        0.0000        0.0000        0.0000        0.0000        0.0000        0.0000        0.0000        0.0000        0.0000        0.0000        0.0000        0.0000        0.0000        0.0000        0.0000        0.0000        0.0000        0.0000        0.0000        0.0000        0.0000        0.0000        0.0000        0.0000        0.0000        0.0000        0.0000        0.0000        0.0000        0.0000        0.0000        0.0000        0.0000        0.0000        0.0000        0.0000        0.0000        0.0000        0.0000        0.0000        0.0000        0.0000        0.0000        0.0000        0.0000        0.0000        0.0000        0.0000        0.0000        0.0000        0.0000        0.0000        0.0000        0.0000        0.0000        0.0000        0.0000        0.0000        0.0000        0.0000        0.0000        0.0000        0.0000        0.0000        0.0000        0.0000        0.0000        0.0000        0.0000        0.0000        0.0000        0.0000        0.0000        0.0000        0.0000        0.0000        0.0000        0.0000        0.0000        0.0000        5.0632        5.1780        4.5657        4.2082        3.8747        4.0682        4.3830        4.0688        5.0970        5.4787        6.0812        6.3366        6.3892        7.1468        8.3748       12.5713       14.3884       14.9939       15.4375       15.2347       15.3544       14.7453       13.4396       11.0639        9.8773        9.0860        9.0405        8.3500        7.9134        7.6801        7.4197        7.7043        8.1660        8.4806        8.7694        9.7021        9.9555        9.7047        9.6946        9.7027        9.9264        9.8166       10.3294       10.0501       10.5256       11.6726       12.6469       14.1311       15.0094       16.2708       18.9477       25.6080       28.6398       29.9191       29.2224       27.2337       27.0419       26.5679       24.1712       21.5394       20.1619       19.4823       20.0248       23.7269        0.0000        0.0000        0.0000        0.0000        0.0000        0.0000        0.0000        0.0000        0.0000       35.5647       38.0226       32.7586       33.5200       34.3834       34.0587       33.4951       34.1285
        0.0000        0.0000        0.0000        0.0000        0.0000        0.0000        0.0000        0.0000        0.0000        0.0000        0.0000        0.0000        0.0000        0.0000        0.0000        0.0000        0.0000        0.0000        0.0000        0.0000        0.0000        0.0000        0.0000        0.0000        0.0000        0.0000        0.0000        0.0000        0.0000        0.0000        0.0000        0.0000        0.0000        0.0000        0.0000        0.0000        0.0000        0.0000        0.0000        0.0000        0.0000        0.0000        0.0000        0.0000        0.0000        0.0000        0.0000        0.0000       12.2634       11.4267       10.7997       10.4547        9.8428        9.1097        8.1449        7.2216        6.0358        4.8883        3.9535        2.0288        1.6163        1.3030        1.2497        0.3630        0.3830        0.5288        0.3550        0.0000        0.0000        0.0000        0.0000        0.0000        0.0000        0.0000        0.0000        0.0000        0.0000        0.0000        0.0000        0.0000        0.0000        0.0000        0.0000        0.0000        0.0000        0.0000        0.0000        0.0000        0.0000        0.0000        0.0000        0.0000        0.0000        0.0000        0.0000        0.0000        0.0000        0.0000        0.0000        0.0000        0.0000        0.0000        0.0000        0.0000        0.0000        0.0000        0.0000        0.0000        0.0000        0.0000        0.0000        0.0000        0.0000        0.0000        0.0000        0.0000        0.0000        0.0000        0.0000        0.0000        0.0000        0.0000        0.0000        0.0000        0.0000        0.0000        0.0000        0.0000        0.0000        0.0000        0.0000        0.0000        0.0000        0.0000        0.0000        0.0000        0.0000        0.0000        0.0000        0.0000        0.0000        0.0000        0.0000        0.0000        0.0000        0.0000        0.0000        0.0000        0.0000        0.0000        0.0000        0.0000        0.0000        0.0000        0.0000        0.0000        0.0000        0.0000        0.0000        0.0000        0.0000        0.0000        0.0000        0.0000        0.0000        0.0000        0.0000        0.0000        4.3524        4.0950        3.5285        3.1048        3.0859        3.6025        4.1889        4.1377        3.9486        5.0170        5.2202        5.2149        5.5711        6.4261        7.4763       11.1133       12.7779       13.4729       13.8465       13.6942       13.7095       13.0950       11.8579        9.6337        8.6276        7.8476        7.8805        7.6727        7.0475        7.3134        7.3209        7.6250        7.6668        8.2157        8.7441       10.2817       10.0789       10.3186       10.1577       10.3516        9.8339       10.1717       10.6182       10.5027       10.7317       11.7589       13.0691       14.8850       16.1064       17.8237       19.7749       25.9060       29.3813       30.8759       30.2654       28.9762       29.0534       28.0293       26.1524       24.3837       21.0555       21.0347       20.9075        0.0000        0.0000        0.0000        0.0000        0.0000        0.0000       27.4267       28.6740       30.4400       33.1597       35.9276       38.2111       35.0163       35.5914       37.4315       37.9844        0.0000        0.0000
        0.0000        0.0000        0.0000        0.0000        0.0000        0.0000        0.0000        0.0000        0.0000        0.0000        0.0000        0.0000        0.0000        0.0000        0.0000        0.0000        0.0000        0.0000        0.0000        0.0000        0.0000        0.0000        0.0000        0.0000        0.0000        0.0000        0.0000        0.0000        0.0000        0.0000        0.0000        0.0000        0.0000        0.0000        0.0000        0.0000        0.0000        0.0000        0.0000        0.0000        0.0000        0.0000        0.0000        0.0000        0.0000        0.0000        0.0000        0.0000       11.6460       10.6856        9.2562        8.1628        7.6724        7.2370        6.5429        5.5323        4.5301        3.6820        3.0632        3.5808        3.1798        2.7631        2.6522        2.9548        2.4173        2.4999        1.9704        0.9264        0.9681        0.0000        0.0000        0.0000        0.0000        0.0000        0.0000        0.0000        0.0000        0.0000        0.0000        0.0000        0.0000        0.0000        0.0000        0.0000        0.0000        0.0000        0.0000        0.0000        0.0000        0.0000        0.0000        0.0000        0.0000        0.0000        0.0000        0.0000        0.0000        0.0000        0.0000        0.0000        0.0000        0.0000        0.0000        0.0000        0.0000        0.0000        0.0000        0.0000        0.0000        0.0000        0.0000        0.0000        0.0000        0.0000        0.0000        0.0000        0.0000        0.0000        0.0000        0.0000        0.0000        0.0000        0.0000        0.0000        0.0000        0.0000        0.0000        0.0000        0.0000        0.0000        0.0000        0.0000        0.0000        0.0000        0.0000        0.0000        0.0000        0.0000        0.0000        0.0000        0.0000        0.0000        0.0000        0.0000        0.0000        0.0000        0.0000        0.0000        0.0000        0.0000        0.0000        0.0000        0.0000        0.0000        0.0000        0.0000        0.0000        0.0000        0.0000        0.0000        0.0000        0.0000        0.0000        0.0000        0.0000        0.0000        0.0000        0.0000        2.2245        2.2040        1.9599        2.0133        2.2916        2.6050        5.1661        5.2804        4.6659        5.3261        4.9985        4.3451        4.8589        5.8049        6.6806        8.9265       10.4104       11.0665       11.7617       13.4565       13.3570       12.7324       11.1475        8.4155        7.4000        6.8422        7.0818        6.5617        6.3926        6.3886        6.8047        8.3796        8.1019        8.4766        9.4078       11.3976       10.9390       11.1300       10.9635       10.3175       10.2706       10.5505       10.7469       10.9534       11.4459       12.1811       13.5046       14.3759       15.9701       18.4282       20.5301       24.2386       27.0817       29.1762       29.5421       31.3140       31.0651       30.4230       28.6328       24.0983       21.7378       20.7223       19.9905       19.3540       17.7613       17.3252       18.1728       17.9848       18.2978       20.1808       22.4463       29.0691       31.5504       34.2815       35.9008       35.2331       36.6027       41.3896       43.3115        0.0000        0.0000
        0.0000        0.0000        0.0000        0.0000        0.0000        0.0000        0.0000        0.0000        0.0000        0.0000        0.0000        0.0000        0.0000        0.0000        0.0000        0.0000        0.0000        0.0000        0.0000        0.0000        0.0000        0.0000        0.0000        0.0000        0.0000        0.0000        0.0000        0.0000        0.0000        0.0000        0.0000        0.0000        0.0000        0.0000        0.0000        0.0000        0.0000        0.0000        0.0000        0.0000        0.0000        0.0000        0.0000        0.0000        0.0000        0.0000        0.0000        0.0000        9.4259        8.4937        7.3244        6.3797        6.0323        5.6940        5.4374        4.5857        3.6127        3.1777        3.1147        3.7797        3.5534        3.3818        3.2194        3.3760        3.0842        2.7936        2.2052        0.9958        0.7288        0.7640        0.0000        0.0000        0.0000        0.0000        0.0000        0.0000        0.0000        0.0000        0.0000        0.0000        0.0000        0.0000        0.0000        0.0000        0.0000        0.0000        0.0000        0.0000        0.0000        0.0000        0.0000        0.0000        0.0000        0.0000        0.0000        0.0000        0.0000        0.0000        0.0000        0.0000        0.0000        0.0000        0.0000        0.0000        0.0000        0.0000        0.0000        0.0000        0.0000        0.0000        0.0000        0.0000        0.0000        0.0000        0.0000        0.0000        0.0000        0.0000        0.0000        0.0000        0.0000        0.0000        0.0000        0.0000        0.0000        0.0000        0.0000        0.0000        0.0000        0.0000        0.0000        0.0000        0.0000        0.0000        0.0000        0.0000        0.0000        0.0000        0.0000        0.0000        0.0000        0.0000        0.0000        0.0000        0.0000        0.0000        0.0000        0.0000        0.0000        0.0000        0.0000        0.0000        0.0000        0.0000        0.0000        0.0000        0.0000        0.0000        0.0000        0.0000        0.0000        0.0000        0.0000        0.0000        0.0000        0.0000        0.0000        0.0000        0.0000        1.5980        2.1364        2.7828        2.6605        2.6087        0.0000        5.0589        5.9446        4.7283        0.0000        0.0000        0.0000        4.9911        6.3125        8.2945        9.4659       10.3883       10.6488       12.1195       12.3237       11.2249       10.3993        7.6533        6.6466        6.0948        6.3531        6.1585        6.1503        6.0783        6.6571        7.7745        8.0994        8.5822        9.4481       11.1392       11.2399       11.4734       11.0976       10.3510        9.9691       10.0274       10.5257       10.6849       11.5356       12.2423       13.6467       14.9013       16.5768       18.3189       21.0483       25.5070       26.6408       28.4168       29.0692       32.1254       32.6442       32.2999       29.8759       24.7993       23.2940       21.5544       20.0126       18.6555       18.0134       17.0510       17.0755       17.2988       17.6245       19.7905       22.2025       29.8031       34.8582       38.1759       38.0833       36.7636       37.8820       40.1456       41.9717        0.0000        0.0000
        0.0000        0.0000        0.0000        0.0000        0.0000        0.0000        0.0000        0.0000        0.0000        0.0000        0.0000        0.0000        0.0000        0.0000        0.0000        0.0000        0.0000        0.0000        0.0000        0.0000        0.0000        0.0000        0.0000        0.0000        0.0000        0.0000        0.0000        0.0000        0.0000        0.0000        0.0000        0.0000        0.0000        0.0000        0.0000        0.0000        0.0000        0.0000        7.5151        6.3968        5.9273        0.0000        0.0000        0.0000        0.0000        0.0000        0.0000        0.0000        7.5647        6.6900        6.0612        5.2117        5.0391        4.9345        5.7138        8.5443        6.1056        3.3547        3.0739        3.9202        3.6342        3.4225        3.1279        3.5113        3.3471        2.9435        2.4046        1.2266        0.7629        0.6195        0.0000        0.0000        0.0000        0.0000        0.0000        0.0000        0.0000        0.0000        0.0000        0.0000        0.0000        0.0000        0.0000        0.0000        0.0000        0.0000        0.0000        0.0000        0.0000        0.0000        0.0000        0.0000        0.0000        0.0000        0.0000        0.0000        0.0000        0.0000        0.0000        0.0000        0.0000        0.0000        0.0000        0.0000        0.0000        0.0000        0.0000        0.0000        0.0000        0.0000        0.0000        0.0000        0.0000        0.0000        0.0000        0.0000        0.0000        0.0000        0.0000        0.0000        0.0000        0.0000        0.0000        0.0000        0.0000        0.0000        0.0000        0.0000        0.0000        0.0000        0.0000        0.0000        0.0000        0.0000        0.0000        0.0000        0.0000        0.0000        0.0000        0.0000        0.0000        0.0000        0.0000        0.0000        0.0000        0.0000        0.0000        0.0000        0.0000        0.0000        0.0000        0.0000        0.0000        0.0000        0.0000        0.0000        0.0000        0.0000        0.0000        0.0000        0.0000        0.0000        0.0000        0.0000        0.0000        0.0000        0.0000        0.0000        0.0000        0.0000        0.0000        0.0000        0.0000        0.0000        0.0000        0.0000        0.0000        0.0000        0.0000        0.0000        0.0000        0.0000        0.0000        8.1204        9.0679        9.8811       10.3554       10.6331       10.5887       10.0991        8.8855        6.4178        5.5506        5.2102        5.6102        5.6961        6.0166        5.0896        5.6843        7.1360        7.5297        8.0639        8.5457       10.0176       10.7646       10.7290       10.6675        9.8899        9.6317        9.6238       10.0897       10.3522       11.0522       12.0061       13.4939       15.1681       16.5697       18.4116       19.8758       23.5427       26.2966       28.4584       29.7122       32.0250       32.5314       32.4001       30.6150       25.4232       22.0961       21.1317       20.1186       18.4052       17.8923       17.2361       17.4958       17.4972       17.5599       19.8910       22.5669       30.0764       35.5334       40.0212       39.5230       38.6735       40.6917       41.7930        0.0000        0.0000        0.0000
        0.0000        0.0000        0.0000        0.0000        0.0000        0.0000        0.0000        0.0000        0.0000        0.0000        0.0000        0.0000        0.0000        0.0000        0.0000        0.0000        0.0000        0.0000        0.0000        0.0000        0.0000        0.0000        0.0000        0.0000        0.0000        0.0000        0.0000        0.0000        0.0000        0.0000        0.0000        0.0000        0.0000        0.0000        0.0000        0.0000        0.0000        0.0000        7.7796        6.6499        6.1429        5.6590        6.9377        9.5604       10.1653        9.7810        8.9675        6.9405        6.2876        6.0276        5.8006        5.8924        4.5677        3.7124        5.4195        8.6873        6.7325        7.5851        4.9365        3.6060        3.3121        3.4130        3.0602        3.3415        3.2479        2.9671        2.4180        1.2937        0.8108        0.5288        0.5569        0.2076        0.0000        0.0000        0.0000        0.0000        0.0000        0.0000        0.0000        0.0000        0.0000        0.0000        0.0000        0.0000        0.0000        0.0000        0.0000        0.0000        0.0000        0.0000        0.0000        0.0000        0.0000        0.0000        0.0000        0.0000        0.0000        0.0000        0.0000        0.0000        0.0000        0.0000        0.0000        0.0000        0.0000        0.0000        0.0000        0.0000        0.0000        0.0000        0.0000        0.0000        0.0000        0.0000        0.0000        0.0000        0.0000        0.0000        0.0000        0.0000        0.0000        0.0000        0.0000        0.0000        0.0000        0.0000        0.0000        0.0000        0.0000        0.0000        0.0000        0.0000        0.0000        0.0000        0.0000        0.0000        0.0000        0.0000        0.0000        0.0000        0.0000        0.0000        0.0000        0.0000        0.0000        0.0000        0.0000        0.0000        0.0000        0.0000        0.0000        0.0000        0.0000        0.0000        0.0000        0.0000        0.0000        0.0000        0.0000        0.0000        0.0000        0.0000        0.0000        0.0000        0.0000        0.0000        0.0000        0.0000        0.0000        0.0000        0.0000        0.0000        0.0000        0.0000        0.0000        0.0000        0.0000        0.0000        0.0000        0.0000        0.0000        0.0000        0.0000        0.0000        8.9975        9.5950        9.3232        9.7013        9.2521        8.2981        7.4290        5.3941        4.7362        4.4774        5.4582        5.1116        4.3486        4.2168        5.0842        6.1356        6.1849        6.8221        6.7930        8.7836        9.2070        8.8347        8.5091        8.4603        8.0719        8.4293        9.6001        9.7902       10.0912       11.6042       12.7558       14.6307       15.8976       17.4859       19.2234       22.3146       24.2830       26.5254       27.2616       31.7847       30.8838       29.5595       27.5018       23.8659       21.7319       20.3399       19.3259       18.1555       18.1780       18.8224       19.2888       19.5181       20.8923       22.5076       25.0216       32.5391       36.2545       41.0796       43.4632       42.6579       43.8731        0.0000        0.0000        0.0000        0.0000
        0.0000        0.0000        0.0000        0.0000        0.0000        0.0000        0.0000        0.0000        0.0000        0.0000        0.0000        0.0000        0.0000        0.0000        0.0000        0.0000        0.0000        0.0000        0.0000        0.0000        0.0000        0.0000        0.0000        0.0000        0.0000        0.0000        0.0000        0.0000        0.0000        0.0000        0.0000        0.0000        0.0000        0.0000        0.0000        0.0000        0.0000        7.4043        6.8580        6.3966        6.2058        6.1724        6.7134        6.4093        6.9038        6.7481        6.4595        4.6856        4.8797        5.0765        4.9262        4.1497        3.2954        4.0482        4.3284       12.2427       12.0636        8.3905        4.6795        3.5683        2.9047        3.6097        4.4224        3.9688        3.1815        2.8276        2.3413        1.4349        0.9554        0.6239        0.4864        0.5397        0.0000        0.0000        0.0000        0.0000        0.0000        0.0000        0.0000        0.0000        0.0000        0.0000        0.0000        0.0000        0.0000        0.0000        0.0000        0.0000        0.0000        0.0000        0.0000        0.0000        0.0000        0.0000        0.0000        0.0000        0.0000        0.0000        0.0000        0.0000        0.0000        0.0000        0.0000        0.0000        0.0000        0.0000        0.0000        0.0000        0.0000        0.0000        0.0000        0.0000        0.0000        0.0000        0.0000        0.0000        0.0000        0.0000        0.0000        0.0000        0.0000        0.0000        0.0000        0.0000        0.0000        0.0000        0.0000        0.0000        0.0000        0.0000        0.0000        0.0000        0.0000        0.0000        0.0000        0.0000        0.0000        0.0000        0.0000        0.0000        0.0000        0.0000        0.0000        0.0000        0.0000        0.0000        0.0000        0.0000        0.0000        0.0000        0.0000        0.0000        0.0000        0.0000        0.0000        0.0000        0.0000        0.0000        0.0000        0.0000        0.0000        0.0000        0.0000        0.0000        0.0000        0.0000        0.0000        0.0000        0.0000        0.0000        0.0000        0.0000        0.0000        0.0000        0.0000        0.0000        0.0000        0.0000        0.0000        4.0296        4.7971        5.4593        6.4801        8.9388        0.0000        9.9675        9.2868        6.9092        6.7074        6.1993        5.5376        3.8668        3.2429        3.2459        3.8319        4.0355        3.7812        4.2771        3.9616        4.8443        5.2887        5.5353        5.6749        5.2448        5.2932        5.1238        5.6568        5.5227        5.3939        5.5235        6.3211        9.3442       10.4677       11.5797       12.7963       13.2391       14.5899       15.8857       17.7460       18.6663       20.2944       21.2746       21.6363       25.5296       26.6180       25.2430       23.0696       20.7706       19.7543       18.0119       18.2049       20.0188       20.6097       22.4160       22.3903       25.1664       25.4631       27.5566       31.1876       37.3341       42.1786       45.6751       48.5013       47.4950       49.7641        0.0000        0.0000        0.0000        0.0000
        0.0000        0.0000        0.0000        0.0000        0.0000        0.0000        0.0000        0.0000        0.0000        0.0000        0.0000        0.0000        0.0000        0.0000        0.0000        0.0000        0.0000        0.0000        0.0000        0.0000        0.0000        0.0000        0.0000        0.0000        0.0000        0.0000        0.0000        0.0000        0.0000        0.0000        0.0000        0.0000        0.0000        0.0000        0.0000        0.0000        0.0000        6.9359        6.4147        6.2581        5.9959        5.5576        5.3223        4.4263        5.2740        5.8898        5.7787        5.6137        4.0400        4.4039        7.5638        4.6516        2.7345        5.4933        5.6870        7.9379        5.4344        5.6997        5.0934        4.0793        2.8896        3.0970        3.3371        3.8596        3.6444        2.8632        2.3372        1.3001        0.8509        0.5957        0.4518        0.2721        0.2923        0.0000        0.0000        0.0000        0.0000        0.0000        0.0000        0.0000        0.0000        0.0000        0.0000        0.0000        0.0000        0.0000        0.0000        0.0000        0.0000        0.0000        0.0000        0.0000        0.0000        0.0000        0.0000        0.0000        0.0000        0.0000        0.0000        0.0000        0.0000        0.0000        0.0000        0.0000        0.0000        0.0000        0.0000        0.0000        0.0000        0.0000        0.0000        0.0000        0.0000        0.0000        0.0000        0.0000        0.0000        0.0000        0.0000        0.0000        0.0000        0.0000        0.0000        0.0000        0.0000        0.0000        0.0000        0.0000        0.0000        0.0000        0.0000        0.0000        0.0000        0.0000        0.0000        0.0000        0.0000        0.0000        0.0000        0.0000        0.0000        0.0000        0.0000        0.0000        0.0000        0.0000        0.0000        0.0000        0.0000        0.0000        0.0000        0.0000        0.0000        0.0000        0.0000        0.0000        0.0000        0.0000        0.0000        0.0000        0.0000        0.0000        0.0000        0.0000        0.0000        0.0000        0.0000        0.0000        0.0000        0.0000        0.0000        0.0000        0.0000        0.0000        0.0000        0.7366        0.7537        0.8460        1.2277        3.3456        4.7480        5.4149        6.6171        8.8243        9.8332        9.7835        8.8125        6.2082        5.6129        4.9479        4.1874        2.8979        2.7131        2.9209        3.6994        3.3145        3.5607        3.3401        3.4175        4.1352        4.5981        4.6284        4.6288        4.4979        3.9322        3.5986        4.0002        4.0564        4.1202        4.7434        5.7619        8.5422        9.8663       11.4247       12.7010       13.1793       14.5960       15.7084       17.1016       17.3235       18.5114       19.7308       20.5490       22.9085       23.8851       24.1286       22.5303       20.3041       19.9202       19.4020       19.9821       22.1626       23.0611       24.2626       25.1801       26.6245       27.3639       29.6033       32.7654       39.4290       43.7774       47.3220       50.4073       50.9667        0.0000        0.0000        0.0000        0.0000        0.0000
        0.0000        0.0000        0.0000        0.0000        0.0000        0.0000        0.0000        0.0000        0.0000        0.0000        0.0000        0.0000        0.0000        0.0000        0.0000        0.0000        0.0000        0.0000        0.0000        0.0000        0.0000        0.0000        0.0000        0.0000        0.0000        0.0000        0.0000        0.0000        0.0000        0.0000        0.0000        0.0000        0.0000        0.0000        0.0000        0.0000        6.9770        6.2838        6.1013        5.8408        5.3149        4.9154        4.5866        4.9171        5.2729        5.5936        4.3709        5.2130        5.3922        5.5023        6.1322        7.7288        5.4411        5.9482        6.0632        7.1793        6.1608        6.3586        4.2553        3.7097        3.3106        3.0194        2.7811        3.3223        3.2120        2.7064        2.1034        1.2035        0.8060        0.5817        0.4878        0.1639        0.0000        0.0000        0.0000        0.0000        0.0000        0.0000        0.0000        0.0000        0.0000        0.0000        0.0000        0.0000        0.0000        0.0000        0.0000        0.0000        0.0000        0.0000        0.0000        0.0000        0.0000        0.0000        0.0000        0.0000        0.0000        0.0000        0.0000        0.0000        0.0000        0.0000        0.0000        0.0000        0.0000        0.0000        0.0000        0.0000        0.0000        0.0000        0.0000        0.0000        0.0000        0.0000        0.0000        0.0000        0.0000        0.0000        0.0000        0.0000        0.0000        0.0000        0.0000        0.0000        0.0000        0.0000        0.0000        0.0000        0.0000        0.0000        0.0000        0.0000        0.0000        0.0000        0.0000        0.0000        0.0000        0.0000        0.0000        0.0000        0.0000        0.0000        0.0000        0.0000        0.0000        0.0000        0.0000        0.0000        0.0000        0.0000        0.0000        0.0000        0.0000        0.0000        0.0000        0.0000        0.0000        0.0000        0.0000        0.0000        0.0000        0.0000        0.0000        0.0000        0.0000        0.0000        0.0000        0.0000        0.0000        0.0000        0.0000        0.0000        0.8018        0.8068        1.0810        1.1102        0.9022        1.0741        1.2493        2.8377        4.5072        5.1652        5.8701        7.7554        9.0290        9.0423        7.9583        5.5900        4.7646        4.3508        3.5185        2.6839        2.4475        2.3579        3.3295        2.6371        2.4621        2.6910        2.7303        3.5291        3.9005        3.8712        3.8786        3.2849        3.0336        2.7959        3.0969        3.4588        3.7070        4.5418        5.2817        8.1459        9.5239       11.1774       12.6341       13.3597       14.9500       16.1742       17.5432       17.7079       18.8047       19.4803       21.3205       24.1463       24.3004       23.4668       22.6309       20.4965       19.0265       18.7061       18.6410       22.3169       22.5115       23.7993       25.7930       28.6960       29.4631       30.8689       34.2313       39.9147       44.8696       47.8983       50.6644       51.6089        0.0000        0.0000        0.0000        0.0000        0.0000
        0.0000        0.0000        0.0000        0.0000        0.0000        0.0000        0.0000        0.0000        0.0000        0.0000        0.0000        0.0000        0.0000        0.0000        0.0000        0.0000        0.0000        0.0000        0.0000        0.0000        0.0000        0.0000        0.0000        0.0000        0.0000        0.0000        0.0000        0.0000        0.0000        0.0000        0.0000        0.0000        0.0000        0.0000        0.0000        7.6687        6.1534        4.8593        4.9395        4.6473        4.3812        5.3765        5.1588        3.0367        5.5477        3.4962        3.5999        6.7195        5.8044        4.7212        6.7472        9.1725        7.2270        7.4535        3.8986        3.6105        4.8524        5.8297        3.1707        3.1280        3.1381        3.0838        2.6772        2.6844        2.4415        2.2219        1.7703        1.1063        0.7551        0.5054        0.3816        0.0990        0.0000        0.0000        0.0000        0.0000        0.0000        0.0000        0.0000        0.0000        0.0000        0.0000        0.0000        0.0000        0.0000        0.0000        0.0000        0.0000        0.0000        0.0000        0.0000        0.0000        0.0000        0.0000        0.0000        0.0000        0.0000        0.0000        0.0000        0.0000        0.0000        0.0000        0.0000        0.0000        0.0000        0.0000        0.0000        0.0000        0.0000        0.0000        0.0000        0.0000        0.0000        0.0000        0.0000        0.0000        0.0000        0.0000        0.0000        0.0000        0.0000        0.0000        0.0000        0.0000        0.0000        0.0000        0.0000        0.0000        0.0000        0.0000        0.0000        0.0000        0.0000        0.0000        0.0000        0.0000        0.0000        0.0000        0.0000        0.0000        0.0000        0.0000        0.0000        0.0000        0.0000        0.0000        0.0000        0.0000        0.0000        0.0000        0.0000        0.0000        0.0000        0.0000        0.0000        0.0000        0.0000        0.0000        0.0000        0.0000        0.0000        0.0000        0.0000        0.0000        0.0000        0.0000        0.0000        0.0000        0.0000        0.0000        0.0000        0.8480        0.6572        0.8860        0.9771        0.9805        0.8397        0.9005        1.1092        2.6003        3.2872        3.9352        4.6933        6.3279        7.3144        7.4030        6.4720        4.2869        3.5896        2.7852        2.4540        2.4066        2.2438        2.0443        1.5290        1.9433        1.9285        1.8868        2.1509        2.4886        2.7552        2.9043        3.1453        2.7109        2.5087        2.5759        3.1437        3.0876        3.4871        4.1727        4.9084        7.8923        9.1071       10.7326       13.1605       13.9221       15.9856       17.3444       18.5664       18.4170       19.6205       20.1329       21.2159       24.0839       24.8387       23.3885       21.7316       19.9439       18.5345       18.3673       18.6294       20.8769       21.3302       23.5530       25.5078       28.2364       30.5717       32.6683       34.9992       39.2442       42.4038       46.1710       48.4099       49.3769        0.0000        0.0000        0.0000        0.0000        0.0000
        0.0000        0.0000        0.0000        0.0000        0.0000        0.0000        0.0000        0.0000        0.0000        0.0000        0.0000        0.0000        0.0000        0.0000        0.0000        0.0000        0.0000        0.0000        0.0000        0.0000        0.0000        0.0000        0.0000        0.0000        0.0000        0.0000        0.0000        0.0000        0.0000        0.0000        0.0000        0.0000        0.0000        0.0000        0.0000        3.7967        2.8733        2.2726        2.6877        3.4183        5.2327        3.1011        3.4666        3.5084        6.1963        4.0450        4.3611        7.5318        5.6723       10.6559       14.1097        9.4920       11.0738        5.3102        3.7250        5.9525        5.0701        5.0261        3.6928        2.9645        3.1142        2.8038        2.1571        1.1333        1.0311        0.9592        0.8017        0.5034        0.3638        0.2177        0.2546        0.1283        0.0000        0.0000        0.0000        0.0000        0.0000        0.0000        0.0000        0.0000        0.0000        0.0000        0.0000        0.0000        0.0000        0.0000        0.0000        0.0000        0.0000        0.0000        0.0000        0.0000        0.0000        0.0000        0.0000        0.0000        0.0000        0.0000        0.0000        0.0000        0.0000        0.0000        0.0000        0.0000        0.0000        0.0000        0.0000        0.0000        0.0000        0.0000        0.0000        0.0000        0.0000        0.0000        0.0000        0.0000        0.0000        0.0000        0.0000        0.0000        0.0000        0.0000        0.0000        0.0000        0.0000        0.0000        0.0000        0.0000        0.0000        0.0000        0.0000        0.0000        0.0000        0.0000        0.0000        0.0000        0.0000        0.0000        0.0000        0.0000        0.0000        0.0000        0.0000        0.0000        0.0000        0.0000        0.0000        0.0000        0.0000        0.0000        0.0000        0.0000        0.0000        0.0000        0.0000        0.0000        0.0000        0.0000        0.0000        0.0000        0.0000        0.0000        0.0000        0.0000        0.0000        0.0000        0.0000        0.0000        0.0000        0.0000        1.3115        1.1260        0.6209        0.9857        0.9240        1.1566        1.0304        1.3752        1.6403        2.0452        2.3001        2.6548        3.1499        3.6518        3.9640        4.0797        3.5739        1.7490        1.5043        1.4095        1.4804        1.7327        1.6139        1.3665        1.2404        0.4136        0.6705        0.5163        0.4054        0.8844        0.9579        1.3042        1.1951        2.0239        2.0373        2.2304        2.5540        3.2538        3.9187        4.5508        5.7677        6.5321        7.2921        9.1008       10.9169       14.6368       16.7783       18.3240       19.2691       21.0615       22.7296       23.2219       23.9561       23.8321       24.6221       23.8608       22.4483       20.5017       18.8509       18.2073       18.2312       17.9165       18.5138       19.9716       22.2860       25.7851       27.4869       29.6438       32.6328       33.8924       36.5760       38.3924       40.2970        0.0000        0.0000        0.0000        0.0000        0.0000        0.0000
        0.0000        0.0000        0.0000        0.0000        0.0000        0.0000        0.0000        0.0000        0.0000        0.0000        0.0000        0.0000        0.0000        0.0000        0.0000        0.0000        0.0000        0.0000        0.0000        0.0000        0.0000        0.0000        0.0000        0.0000        0.0000        0.0000        0.0000        0.0000        0.0000        0.0000        0.0000        0.0000        0.0000        0.0000        0.0000        4.3343        2.5100        2.4195        2.4140        4.2154        3.9198        2.9279        3.4190        5.4768        5.0571        1.8686        1.8496        3.1442        3.8851        5.0350        7.0069        7.4614        4.5357        4.3287        3.9812        4.8384        5.5549        4.4379        4.0600        3.4644        2.8984        2.5384        2.3591        1.5349        1.1359        1.1452        1.2953        0.5451        0.4038        0.3110        0.4357        0.0000        0.0000        0.0000        0.0000        0.0000        0.0000        0.0000        0.0000        0.0000        0.0000        0.0000        0.0000        0.0000        0.0000        0.0000        0.0000        0.0000        0.0000        0.0000        0.0000        0.0000        0.0000        0.0000        0.0000        0.0000        0.0000        0.0000        0.0000        0.0000        0.0000        0.0000        0.0000        0.0000        0.0000        0.0000        0.0000        0.0000        0.0000        0.0000        0.0000        0.0000        0.0000        0.0000        0.0000        0.0000        0.0000        0.0000        0.0000        0.0000        0.0000        0.0000        0.0000        0.0000        0.0000        0.0000        0.0000        0.0000        0.0000        0.0000        0.0000        0.0000        0.0000        0.0000        0.0000        0.0000        0.0000        0.0000        0.0000        0.0000        0.0000        0.0000        0.0000        0.0000        0.0000        0.0000        0.0000        0.0000        0.0000        0.0000        0.0000        0.0000        0.0000        0.0000        0.0000        0.0000        0.0000        0.0000        0.0000        0.0000        0.0000        0.0000        0.0000        0.0000        0.0000        1.2134        1.2133        0.0000        2.2757        1.8979        1.3385        0.7494        0.9198        1.1360        1.2245        3.9886       20.8881       16.5292        4.9575        1.8632        2.1905        2.3400        3.0107        3.1095        3.4803        3.2940        2.9959        1.7523        1.5919        1.3846        1.5529        1.5289        1.3366        1.0785        0.7613        0.3947        0.5369        0.5474        0.5500        0.7337        0.8760        0.9554        0.9148        1.6645        1.9137        1.9886        2.3538        3.1481        3.7559        4.9381        5.6747        5.9503        7.1779        8.5237       11.0283       16.1241       17.3776       18.7610       20.1238       22.5356       24.4342       25.3698       24.7614       24.2207       24.5221       24.2882       22.8387       20.3622       19.5005       19.3677       19.1684       17.8387       18.2957       19.7014       21.7101       24.8565       27.1048       29.1708       31.3758       32.7006       35.0859       36.7612        0.0000        0.0000        0.0000        0.0000        0.0000        0.0000        0.0000
        0.0000        0.0000        0.0000        0.0000        0.0000        0.0000        0.0000        0.0000        0.0000        0.0000        0.0000        0.0000        0.0000        0.0000        0.0000        0.0000        0.0000        0.0000        0.0000        0.0000        0.0000        0.0000        0.0000        0.0000        0.0000        0.0000        0.0000        0.0000        0.0000       29.8751       25.5354       16.8234       14.4388       14.1340       10.2734        3.6074        2.6669        2.2774        2.0428        3.4929        3.9894        4.4273        4.3165        4.2330        1.9736        2.2379        1.6625        1.7958        3.2376        2.4959        2.4407        3.9424        4.5108        5.1098        5.0030        5.4663        5.1121        4.9893        4.2941        4.5792        3.4639        2.8920        3.1517        2.0850        1.9601        1.4677        1.4740        0.7911        0.6760        0.6589        0.5968        0.1794        0.4317        0.0000        0.0000        0.0000        0.0000        0.0000        0.0000        0.0000        0.0000        0.0000        0.0000        0.0000        0.0000        0.0000        0.0000        0.0000        0.0000        0.0000        0.0000        0.0000        0.0000        0.0000        0.0000        0.0000        0.0000        0.0000        0.0000        0.0000        0.0000        0.0000        0.0000        0.0000        0.0000        0.0000        0.0000        0.0000        0.0000        0.0000        0.0000        0.0000        0.0000        0.0000        0.0000        0.0000        0.0000        0.0000        0.0000        0.0000        0.0000        0.0000        0.0000        0.0000        0.0000        0.0000        0.0000        0.0000        0.0000        0.0000        0.0000        0.0000        0.0000        0.0000        0.0000        0.0000        0.0000        0.0000        0.0000        0.0000        0.0000        0.0000        0.0000        0.0000        0.0000        0.0000        0.0000        0.0000        0.0000        0.0000        0.0000        0.0000        0.0000        0.0000        0.0000        0.0000        0.0000        0.0000        0.0000        0.0000        0.0000        0.0000        0.0000        0.0000        1.2552        1.2080        1.3165        1.5664        1.7275        1.6055        1.5725        0.9166        1.0292        1.1479        1.0890        6.3187       19.6621       13.2894        5.8940        2.4408        2.5696        2.4716        2.5171        2.7252        2.9204        2.9152        2.3508        1.3902        1.5793        1.2607        1.4489        1.3425        1.2580        0.9057        0.8394        0.5206        0.5586        0.5349        0.5328        0.5877        0.6333        1.1247        1.8572        8.1722        6.5719        3.0694        2.2565        3.0342        3.8383        4.5316        5.4670        6.0163        6.9490        8.6649       10.7029       15.1140       17.4918       19.5222       21.2654       23.0248       25.0487       25.9822       24.6260       24.2486       24.3767       23.6335       22.7186       20.6743       19.5409       19.4134       19.9189       20.8500       18.9757       20.4975       22.3720       25.6626       28.2029       30.7644       32.8134       34.1123       36.5496        0.0000        0.0000        0.0000        0.0000        0.0000        0.0000        0.0000        0.0000
        0.0000        0.0000        0.0000        0.0000        0.0000        0.0000        0.0000        0.0000        0.0000        0.0000        0.0000        0.0000        0.0000        0.0000        0.0000        0.0000        0.0000        0.0000        0.0000        0.0000        0.0000        0.0000        0.0000        0.0000        0.0000        0.0000       24.6857       26.1615       25.8675       25.6482       24.3461       17.2819       16.1259       13.0385        9.1770        4.2391        4.9359        4.7461        6.2878        5.3344        3.7927        3.0036        2.2749        1.8145        2.0013        2.3150        3.6748        3.0759        2.9741        3.3996        3.4193        5.1073        5.5588        5.6950        5.5183        5.2093        5.0850        4.9287        4.4285        4.0903        3.8256        3.7053        3.5676        2.2946        2.4777        1.5859        1.8627        1.0434        0.7852        1.2361        0.8388        0.3426        0.4042        0.2062        0.2383        0.3661        0.3459        0.3310        0.4113        0.5540        0.5104        0.6557        0.0000        0.0000        0.0000        0.0000        0.0000        0.0000        0.0000        0.0000        0.0000        0.0000        0.0000        0.0000        0.0000        0.0000        0.0000        0.0000        0.0000        0.0000        0.0000        0.0000        0.0000        0.0000        0.0000        0.0000        0.0000        0.0000        0.0000        0.0000        0.0000        0.0000        0.0000        0.0000        0.0000        0.0000        0.0000        0.0000        0.0000        0.0000        0.0000        0.0000        0.0000        0.0000        0.0000        0.0000        0.0000        0.0000        0.0000        0.0000        0.0000        0.0000        0.0000        0.0000        0.0000        0.0000        0.0000        0.0000        0.0000        0.0000        0.0000        0.0000        0.0000        0.0000        0.0000        0.0000        0.0000        0.0000        0.0000        0.0000        0.0000        0.0000        0.0000        1.2061        1.4385        1.6757        2.2468        2.3253        0.0000        0.0000        0.0000        0.0000        1.1828        1.3035        1.1990        1.1771        1.2990        1.3077        1.4354        1.4231        1.4165        0.8242        0.9078        1.2495        1.2472        1.4357        2.4379        2.6337        1.9882        2.5226        2.5446        2.5707        2.5438        2.5418        2.8757        3.3295        3.0296        1.9737        2.2385        0.7397        0.8912        0.8911        1.0248        1.0603        1.0872        0.6982        0.8077        0.6122        0.5307        0.3632        0.3381        1.1863        2.6676       10.4188        5.0887        2.7009        2.7395        3.3333        3.9887        5.0282        5.8054        6.2468        6.8337        8.5082       11.5616       15.9722       17.8336       19.5396       22.7351       24.4413       24.4539       25.1661       23.9708       22.8699       22.2679       21.8417       21.7720       20.8662       20.0772       19.9214       19.9866       20.8999       18.5185       20.2862       23.4999       27.7315       30.8170       34.4359       36.9715       39.0795       41.9374        0.0000        0.0000        0.0000        0.0000        0.0000        0.0000        0.0000        0.0000
        0.0000        0.0000        0.0000        0.0000        0.0000        0.0000        0.0000        0.0000        0.0000        0.0000        0.0000        0.0000        0.0000        0.0000        0.0000        0.0000        0.0000        0.0000        0.0000        0.0000        0.0000        0.0000        0.0000        0.0000        0.0000       19.2328       18.6692       14.4349       13.8237       13.2488       13.4344       16.2370       15.0027       12.6181        9.9560        6.9576        5.4175        4.7951        5.0997        5.6468        2.8720        1.6367        1.7161        2.2276        2.3259        2.5398        3.3023        6.0826        5.2656        5.7207        5.9436        6.3347        7.0838        7.0110        6.7297        5.7375        5.6722        5.5936        4.8272        5.5039        5.4028        5.1404        4.7559        4.1809        3.8434        3.6133        3.1861        2.7243        2.3918        2.5713        2.1314        1.2416        0.8295        0.7841        1.2475        2.1138        2.4247        2.5460        2.5517        2.3701        2.4480        2.1838        1.8160        1.1647        0.0000        0.0000        0.0000        0.0000        0.0000        0.0000        0.0000        0.0000        0.0000        0.0000        0.0000        0.0000        0.0000        0.0000        0.0000        0.0000        0.0000        0.0000        0.0000        0.0000        0.0000        0.0000        0.0000        0.0000        0.0000        0.0000        0.0000        0.0000        0.0000        0.0000        0.0000        0.0000        0.0000        0.0000        0.0000        0.0000        0.0000        0.0000        0.0000        0.0000        0.0000        0.0000        0.0000        0.0000        0.0000        0.0000        0.0000        0.0000        0.0000        0.0000        0.0000        0.0000        0.0000        0.0000        0.0000        0.0000        0.0000        0.0000        0.0000        0.0000        0.0000        0.0000        0.0000        0.0000        0.0000        0.0000        0.0000        0.0000        0.4220        0.4377        0.5259        1.1633        1.4702        1.4877        1.4679        0.7852        0.8197        0.7359        0.7005        0.6517        0.6192        0.5700        0.7077        0.5081        0.5632        0.5183        0.5073        0.9246        1.0545        1.7766        1.5354        2.0364        2.5413        2.7265        2.7256        2.3795        2.4599        2.3996        2.3416        1.1719        1.3336        1.2918        1.6613        1.4792        1.0150        1.0592        0.6247        0.6184        0.6471        0.7444        0.7913        0.6911        0.6710        0.5324        0.4358        0.2448        0.3497        0.6541        0.7197        1.1658        1.4557        1.8146        2.5278        3.6606        4.8500        5.3899        6.0788        6.7926        7.8547        9.6740       12.3945       15.1599       16.7365       18.1096       19.5989       20.8241       21.1617       21.1109       21.2305       21.1076       20.2854       19.3252       19.6624       23.1538       23.0872       23.8898       23.9343       18.9328       18.9509       21.0200        0.0000        0.0000       36.0835       39.3777       43.5526       46.2543        0.0000        0.0000        0.0000        0.0000        0.0000        0.0000        0.0000        0.0000        0.0000
        0.0000        0.0000        0.0000        0.0000        0.0000        0.0000        0.0000        0.0000        0.0000        0.0000        0.0000        0.0000        0.0000        0.0000        0.0000        0.0000        0.0000        0.0000        0.0000        0.0000        0.0000        0.0000        0.0000        0.0000        0.0000        0.0000       16.2739       12.4073       10.8765       10.1579       10.0459       15.3731       14.5989       13.0651       11.9138        8.0978        5.3930        4.4634        4.1973        4.5863        2.5374        1.3238        1.4512        2.2778        3.0529        2.8690        3.5294        5.5807        6.1936        6.9626        7.7567        7.8382        8.0848        8.1721        8.1180        6.7694        6.0212        5.4204        5.3288        6.2480        6.1711        6.0125        5.6857        5.1710        4.8608        4.5688        4.0768        3.5549        3.2601        3.1465        2.6724        1.4250        1.0885        1.1632        1.6527        2.7311        3.0028        3.2276        3.4875        3.1817        3.0734        2.8697        2.3982        1.4546        1.2025        1.1331        0.0000        0.0000        0.0000        0.0000        0.0000        0.0000        0.0000        0.0000        0.0000        0.0000        0.0000        0.0000        0.0000        0.0000        0.0000        0.0000        0.0000        0.0000        0.0000        0.0000        0.0000        0.0000        0.0000        0.0000        0.0000        0.0000        0.0000        0.0000        0.0000        0.0000        0.0000        0.0000        0.0000        0.0000        0.0000        0.0000        0.0000        0.0000        0.0000        0.0000        0.0000        0.0000        0.0000        0.0000        0.0000        0.0000        0.0000        0.0000        0.0000        0.0000        0.0000        0.0000        0.0000        0.0000        0.0000        0.0000        0.0000        0.0000        0.0000        0.0000        0.0000        0.0000        0.0000        0.0000        0.0000        0.0000        0.3145        0.3429        0.6230        0.9645        1.0967        1.4386        1.1067        0.7114        0.7117        0.7133        0.6894        0.6243        0.7017        0.8635        0.9030        0.4127        0.4176        0.4209        0.4773        1.0302        1.0683        1.3439        1.8662        2.5071        3.1084        3.1667        3.0173        2.4986        2.4114        2.3428        2.1815        1.2356        1.0766        1.2751        1.4727        1.6822        0.9893        0.9231        0.8534        0.6885        0.7705        0.7911        0.6459        0.6205        0.6581        0.6223        0.4926        0.3951        0.4382        0.5907        0.4720        1.3574        1.7180        2.0356        2.9059        4.2623        5.4199        6.3450        6.8118        7.6619        8.5977       10.7083       13.2092       15.7644       16.8620       18.1621       18.8794       20.6012       19.3358       20.3298       20.8272       20.0806       20.4379       20.0748       20.0546       25.9899       27.6605       29.2193       30.2587       32.2184       19.5535        0.0000        0.0000        0.0000        0.0000        0.0000        0.0000        0.0000        0.0000        0.0000        0.0000        0.0000        0.0000        0.0000        0.0000        0.0000        0.0000
        0.0000        0.0000        0.0000        0.0000        0.0000        0.0000        0.0000        0.0000        0.0000        0.0000        0.0000        0.0000        0.0000        0.0000        0.0000        0.0000        0.0000        0.0000        0.0000        0.0000        0.0000        0.0000        0.0000        0.0000        0.0000        0.0000        0.0000       10.8248        9.5120        9.1453       10.2278       14.7572       15.0321       14.5553       13.2141        8.6048        6.2958        4.4556        3.7521        3.9225        3.4087        1.6697        1.9310        2.8683        3.0199        3.4204        4.1078        6.2214        7.6648        8.1147        9.0240        8.6984        8.3147        8.3041        7.7931        6.6176        6.3473        5.9587        5.6700        6.4728        6.4112        6.2885        6.0751        5.5452        5.4054        5.0999        4.6200        4.0884        3.8954        3.5060        3.0236        2.0555        1.4248        1.7094        2.2735        2.9799        3.3220        3.6501        3.7022        3.5360        3.4575        3.1347        2.6091        1.7811        1.3220        0.9749        0.9710        0.6052        0.6253        0.5719        0.0000        0.0000        0.0000        0.0000        0.0000        0.0000        0.0000        0.0000        0.0000        0.0000        0.0000        0.0000        0.0000        0.0000        0.0000        0.0000        0.0000        0.0000        0.0000        0.0000        0.0000        0.0000        0.0000        0.0000        0.0000        0.0000        0.0000        0.0000        0.0000        0.0000        0.0000        0.0000        0.0000        0.0000        0.0000        0.0000        0.0000        0.0000        0.0000        0.0000        0.0000        0.0000        0.0000        0.0000        0.0000        0.0000        0.0000        0.0000        0.0000        0.0000        0.0000        0.0000        0.0000        0.0000        0.0000        0.0000        0.0000        0.0000        0.0000        0.0000        0.0000        0.1658        0.2141        0.2352        0.9272        0.8387        1.0111        1.0943        0.9639        0.7073        0.6779        0.6151        0.6820        0.6761        0.8636        0.9447        1.1198        0.5150        0.4338        0.5529        0.6444        0.8328        1.0631        1.3432        1.8690        2.5415        3.1317        3.2704        3.0538        2.4677        2.2722        2.1721        1.9041        1.1924        1.2554        1.3712        1.0764        0.9851        1.0849        0.9223        0.9924        0.9408        0.7934        0.7259        0.7113        0.5979        0.7149        0.6360        0.5517        0.4605        0.5455        0.5905        0.3786        1.4206        2.2008        2.4669        3.2139        6.1131        6.8346        7.4465        8.4844        9.3937       11.4129       13.8385       15.0822       15.6934       17.2689       19.1913       20.0924       22.6402       24.1280       25.5152       24.6795       20.9846       21.8087       20.4812       19.9884       32.4776       32.9922       33.2896       33.9010       34.2561       30.1115        0.0000        0.0000        0.0000        0.0000        0.0000        0.0000        0.0000        0.0000        0.0000        0.0000        0.0000        0.0000        0.0000        0.0000        0.0000        0.0000
        0.0000        0.0000        0.0000        0.0000        0.0000        0.0000        0.0000        0.0000        0.0000        0.0000        0.0000        0.0000        0.0000        0.0000        0.0000        0.0000        0.0000        0.0000        0.0000        0.0000        0.0000        0.0000        0.0000        0.0000        0.0000        0.0000        0.0000        9.2839        9.9577       11.2061       11.1839       13.5719       13.8326       13.7876       12.2443        7.6572        5.8408        4.3717        3.2129        2.6936        2.1903        1.9699        2.0327        2.8707        3.0467        3.5905        4.7459        5.5300        6.3452        7.1173        7.0840        7.0971        7.5106        7.7879        7.8128        6.7392        6.6245        6.2625        5.8196        6.2416        5.8479        5.6796        5.7836        5.5357        5.5903        5.3267        4.8134        4.3565        4.1151        3.7162        3.2561        1.9124        1.7036        1.9530        2.3655        3.3200        3.6207        3.7201        3.5315        3.3456        3.3792        3.0931        2.8507        1.8597        1.3060        1.0148        0.9084        0.5098        0.5196        0.5925        0.0000        0.0000        0.0000        0.0000        0.0000        0.0000        0.0000        0.0000        0.0000        0.0000        0.0000        0.0000        0.0000        0.0000        0.0000        0.0000        0.0000        0.0000        0.0000        0.0000        0.0000        0.0000        0.0000        0.0000        0.0000        0.0000        0.0000        0.0000        0.0000        0.0000        0.0000        0.0000        0.0000        0.0000        0.0000        0.0000        0.0000        0.0000        0.0000        0.0000        0.0000        0.0000        0.0000        0.0000        0.0000        0.0000        0.0000        0.0000        0.0000        0.0000        0.0000        0.0000        0.0000        0.0000        0.0000        0.0000        0.0000        0.0000        0.0000        0.0000        0.0000        0.0000        0.3604        0.4543        1.1224        0.8597        1.0362        1.1763        1.1540        0.6927        0.7773        0.8862        0.8089        0.8851        1.0056        0.9097        0.8339        0.5300        0.5219        0.5387        0.5662        0.8322        0.9019        1.1302        1.5518        2.2335        2.7201        2.8896        2.6730        2.0996        1.9895        1.8834        1.7005        0.9172        0.9712        0.7344        0.9255        1.1066        1.0766        1.0449        1.2254        1.0101        0.9876        0.8093        0.8099        0.6055        0.6676        0.6678        0.6425        0.6639        0.5731        0.5943        0.8199        2.2338        3.5759        4.3671        5.9168        8.1727       11.1754       13.9682       15.4756       15.8861       18.6486       20.2727       20.9005       21.3561       21.4563       19.3438       21.1936       23.2448       24.3834       24.1246       24.5172       20.1601       21.4448       23.5637       25.2782       34.4215       35.7547       37.3347       39.3453       42.0256       24.5748        0.0000        0.0000        0.0000        0.0000        0.0000        0.0000        0.0000        0.0000        0.0000        0.0000        0.0000        0.0000        0.0000        0.0000        0.0000        0.0000
        0.0000        0.0000        0.0000        0.0000        0.0000        0.0000        0.0000        0.0000        0.0000        0.0000        0.0000        0.0000        0.0000        0.0000        0.0000        0.0000        0.0000        0.0000        0.0000        0.0000        0.0000        0.0000        0.0000        0.0000        0.0000        0.0000        0.0000        0.0000        8.9146       10.4408       11.4151       12.9596       12.5367       11.8942        9.8938        9.3822        8.0380        5.8086        4.8235        3.6674        2.7991        2.2774        2.3515        2.8483        2.8179        3.0887        5.6973        5.0285        5.0819        5.5069        5.9381        6.5697        7.1263        7.4478        7.6101        9.7618        9.9282        9.5225        8.5285        4.7061        4.0643        3.9332        4.1154        5.4338        5.5553        5.4499        4.9817        4.2641        3.8818        3.5466        3.2205        2.0069        1.9194        1.8831        2.0619        2.9655        3.2488        3.3998        3.3540        3.4692        3.4871        3.1900        2.9540        2.4237        1.4710        1.5605        0.8982        0.8075        1.1049        1.2953        0.9951        0.0000        0.0000        0.0000        0.0000        0.0000        0.0000        0.0000        0.0000        0.0000        0.0000        0.0000        0.0000        0.0000        0.0000        0.0000        0.0000        0.0000        0.0000        0.0000        0.0000        0.0000        0.0000        0.0000        0.0000        0.0000        0.0000        0.0000        0.0000        0.0000        0.0000        0.0000        0.0000        0.0000        0.0000        0.0000        0.0000        0.0000        0.0000        0.0000        0.0000        0.0000        0.0000        0.0000        0.0000        0.0000        0.0000        0.0000        0.0000        0.0000        0.0000        0.0000        0.0000        0.0000        0.0000        0.0000        0.0000        0.0000        0.0000        0.0000        0.0000        0.0000        0.0000        0.4237        0.3134        0.6368        0.6530        1.2090        1.2581        0.8289        0.5192        0.5383        0.8139        0.9112        0.9304        1.0531        1.0721        0.7236        0.6837        0.7421        0.7844        0.7938        0.7896        0.9640        1.0889        1.7194        2.1031        2.0509        1.9590        1.7428        1.6758        1.5344        1.4352        1.0015        0.7625        0.7039        0.7019        0.8365        0.8714        0.8901        0.9326        1.2561        0.9027        0.9653        0.8688        0.7703        0.7640        0.8468        0.9101        1.1181        1.3032        1.5213        2.1233        3.4713        4.5457        6.0006        8.1680        8.1819        9.3003       10.5813       11.3618       12.5442       13.0696       13.8532       14.0202       13.7271       13.9728       14.1896       13.7410       14.1946       14.4480       14.1727       13.6142       11.8777       11.8552       10.9625       12.5159       15.8406       16.2757       18.8618       20.0443       40.6777       20.4157        0.0000        0.0000        0.0000        0.0000        0.0000        0.0000        0.0000        0.0000        0.0000        0.0000        0.0000        0.0000        0.0000        0.0000        0.0000        0.0000
        0.0000        0.0000        0.0000        0.0000        0.0000        0.0000        0.0000        0.0000        0.0000        0.0000        0.0000        0.0000        0.0000        0.0000        0.0000        0.0000        0.0000        0.0000        0.0000        0.0000        0.0000        0.0000        0.0000        0.0000        0.0000        0.0000        0.0000        0.0000        7.4852        8.1023        8.6902       10.0528       10.3168       10.3801        9.2979        8.8906        7.6164        6.5514        5.5238        3.7889        3.1447        2.5742        2.4914        2.6831        2.6194        2.8965        3.3598        4.1608        4.5797        5.0147        5.4428        6.1356        6.6336        6.9961        7.4058        9.9464       10.5483       10.2522        8.9373        4.7518        3.7390        3.4674        3.9023        5.2886        5.6227        5.4672        5.1710        4.7574        4.7741        4.1795        3.3716        2.1291        3.1156        3.4802        2.0630        2.9313        3.3326        3.3871        3.2546        3.2233        3.1652        3.1080        2.7381        2.2100        1.8240        1.5893        0.8254        1.0689        0.8677        0.4921        0.4849        0.0000        0.0000        0.0000        0.0000        0.0000        0.0000        0.0000        0.0000        0.0000        0.0000        0.0000        0.0000        0.0000        0.0000        0.0000        0.0000        0.0000        0.0000        0.0000        0.0000        0.0000        0.0000        0.0000        0.0000        0.0000        0.0000        0.0000        0.0000        0.0000        0.0000        0.0000        0.0000        0.0000        0.0000        0.0000        0.0000        0.0000        0.0000        0.0000        0.0000        0.0000        0.0000        0.0000        0.0000        0.0000        0.0000        0.0000        0.0000        0.0000        0.0000        0.0000        0.0000        0.0000        0.0000        0.0000        0.0000        0.0000        0.0000        0.0000        0.0000        0.2867        0.2976        0.3402        0.3077        0.2615        0.3426        0.4886        0.4204        0.3251        0.3969        0.3571        0.3549        0.5165        0.4336        0.5500        0.6267        0.4950        0.4289        0.7449        0.4175        0.4445        0.6101        0.7937        0.8674        1.2280        1.4566        1.6408        1.6641        1.4732        1.4348        1.2953        1.0818        0.8152        0.7272        0.7392        0.7409        0.7499        0.7239        0.7177        0.7568        0.7615        0.8170        0.8016        0.8610        0.7200        0.8384        0.8487        1.0392        1.3994        1.6080        2.0561        2.9301        4.4842        5.7243        8.2925       11.5255        9.5438       11.1537       12.5326       14.2946       15.5250       15.0412       15.7309       16.1079       15.1551       14.4045       14.1281       13.9869       14.2625       13.8772       13.5335       12.6153       10.9475       10.3142       10.1259       11.6713       15.5093       17.8586       20.4157       22.2993       42.2639       18.5931        0.0000        0.0000        0.0000        0.0000        0.0000        0.0000        0.0000        0.0000        0.0000        0.0000        0.0000        0.0000        0.0000        0.0000        0.0000        0.0000
        0.0000        0.0000        0.0000        0.0000        0.0000        0.0000        0.0000        0.0000        0.0000        0.0000        0.0000        0.0000        0.0000        0.0000        0.0000        0.0000        0.0000        0.0000        0.0000        0.0000        0.0000        0.0000        0.0000        0.0000        0.0000        0.0000        0.0000        0.0000        7.7604        7.1722        7.2998        8.9745        9.2125        8.9890        8.0774        7.1475        6.5569        6.1068        5.4802        3.7913        2.8464        2.6044        2.6185        2.6682        2.6265        2.9821        3.1653        3.8452        4.0848        4.3927        4.6722        5.3925        5.7260        6.2252        6.8847        9.2178        9.8869        9.3793        8.0749        4.2679        3.4449        3.3839        3.8833        5.3776        5.6262        5.7252        5.3544        5.4701        5.2366        4.3948        3.4485        2.5916        2.3470        2.1320        1.9544        3.0204        3.0110        3.1531        3.0210        2.8962        2.7833        2.5446        2.1288        1.5291        1.8617        1.6478        1.4823        1.3308        1.3215        0.9191        0.6677        0.5823        0.0000        0.0000        0.0000        0.0000        0.0000        0.0000        0.0000        0.0000        0.0000        0.0000        0.0000        0.0000        0.0000        0.0000        0.0000        0.0000        0.0000        0.0000        0.0000        0.0000        0.0000        0.0000        0.0000        0.0000        0.0000        0.0000        0.0000        0.0000        0.0000        0.0000        0.0000        0.0000        0.0000        0.0000        0.0000        0.0000        0.0000        0.0000        0.0000        0.0000        0.0000        0.0000        0.0000        0.0000        0.0000        0.0000        0.0000        0.0000        0.0000        0.0000        0.0000        0.0000        0.0000        0.0000        0.0000        0.0000        0.0000        0.0000        0.4531        0.3812        0.2816        0.2665        0.3046        0.2519        0.3726        0.3061        0.3052        0.2222        0.2765        0.3155        0.2360        0.1932        0.1993        0.2148        0.2719        0.2865        0.3074        0.8105        0.3053        0.5518        0.7796        1.0154        0.9203        1.1413        1.3794        1.5100        1.5012        1.3237        1.1664        1.1372        1.0705        0.7878        0.7255        0.7306        0.7681        0.8038        0.7650        0.7974        0.8556        0.7255        0.7626        0.8149        0.9980        1.0096        1.1317        1.3471        1.6604        2.3374        2.7885        3.7788        6.2887        8.7761       11.4366       13.7409       16.8164       13.9760       15.8401       17.2021       18.6870       18.1508       16.9313       17.4850       17.8373       18.0430       16.8867       17.4544       17.7767       15.3756       14.7683       14.4930       12.6177       10.5514       10.2285       11.3938       12.3099       14.8361       17.4269       19.5428       23.1322       42.7373       42.1648       23.1237        0.0000        0.0000        0.0000        0.0000        0.0000        0.0000        0.0000        0.0000        0.0000        0.0000        0.0000        0.0000        0.0000        0.0000        0.0000
        0.0000        0.0000        0.0000        0.0000        0.0000        0.0000        0.0000        0.0000        0.0000        0.0000        0.0000        0.0000        0.0000        0.0000        0.0000        0.0000        0.0000        0.0000        0.0000        0.0000        0.0000        0.0000        0.0000        0.0000        0.0000        0.0000        0.0000        7.8831        7.8557        7.3450        7.1526        8.6980        8.7604        8.0046        7.1430        6.4967        5.7847        4.9338        4.3782        2.9453        2.5482        2.5240        2.1373        2.9603        3.7475        2.7508        2.6198        2.8948        3.1516        3.5044        3.7110        4.1278        4.5548        4.8759        5.3396        7.1611        7.6863        7.2851        6.5377        4.1554        3.3598        3.4053        3.9568        5.5422        5.8788        6.0967        5.7342        5.3319        4.7798        4.0515        3.1659        2.1860        1.3663        1.0369        1.0584        1.8466        2.2753        2.8817        2.4419        2.2113        2.1766        1.9545        1.6768        1.2099        0.9729        0.7104        0.7903        1.2467        1.0540        0.6747        0.3784        0.3481        0.6894        0.0000        0.0000        0.0000        0.0000        0.0000        0.0000        0.0000        0.0000        0.0000        0.0000        0.0000        0.0000        0.0000        0.0000        0.0000        0.0000        0.0000        0.0000        0.0000        0.0000        0.0000        0.0000        0.0000        0.0000        0.0000        0.0000        0.0000        0.0000        0.0000        0.0000        0.0000        0.0000        0.0000        0.0000        0.0000        0.0000        0.0000        0.0000        0.0000        0.0000        0.0000        0.0000        0.0000        0.0000        0.0000        0.0000        0.0000        0.0000        0.0000        0.0000        0.0000        0.0000        0.0000        0.0000        0.0000        0.0000        0.5446        0.5046        0.2959        0.2195        0.2366        0.3504        0.3618        0.4347        0.3404        0.2488        0.1925        0.2239        0.2421        0.2105        0.2329        0.2238        0.2322        0.2789        0.2122        0.1753        0.1098        0.4362        0.7388        0.8872        1.1327        0.8973        1.0591        1.3374        1.4330        1.3522        1.2197        1.0743        1.0688        1.0179        0.7795        0.7341        0.7194        0.7690        0.7759        0.7426        0.7990        0.9736        0.9297        1.0152        1.1937        1.4339        1.5386        1.7655        2.1928        2.8299        3.8593        4.9071        7.0229        9.9501       13.6759       17.1409       20.2712       23.0632       19.5933       21.6704       23.5761       23.4483       23.0732       23.0185       22.9332       21.6453       21.7254       22.2438       22.7417       20.8949       18.5996       17.5336       16.5428       15.8009       13.2103       11.6724       12.5419       13.7622       15.8315       17.4284       18.7501       21.6862       42.7732       44.8885        0.0000        0.0000        0.0000        0.0000        0.0000        0.0000        0.0000        0.0000        0.0000        0.0000        0.0000        0.0000        0.0000        0.0000        0.0000        0.0000
        0.0000        0.0000        0.0000        0.0000        0.0000        0.0000        0.0000        0.0000        0.0000        0.0000        0.0000        0.0000        0.0000        0.0000        0.0000        0.0000        0.0000        0.0000        0.0000        0.0000        0.0000        0.0000        0.0000        0.0000        0.0000        0.0000        0.0000       10.9416       10.6234       10.3693       10.6082        7.8418        7.2567        6.1676        5.3459        3.5022        3.0261        2.5124        2.2127        2.2209        1.9418        1.7769        1.7713        2.3038        2.4468        2.3423        2.3470        1.2733        1.2895        1.2152        1.3560        0.9388        1.2180        1.2225        1.1910        2.1377        1.8377        1.7143        1.8264        2.6747        2.3752        2.9031        3.5604        5.1564        6.9343        7.0736        6.8144        5.3369        3.9751        3.3839        2.9609        2.0858        1.3784        1.0257        1.0773        1.2356        1.5289        1.8899        1.4793        0.5694        0.5549        0.5062        0.4516        0.6076        0.4928        0.3729        0.3431        0.3999        0.3428        0.3011        0.2916        0.3080        0.3211        0.2451        0.1909        0.3255        0.3738        0.3434        0.1938        0.1265        0.2265        0.0000        0.0000        0.0000        0.0000        0.0000        0.0000        0.7759        0.4971        0.3027        0.7245        0.0000        0.0000        0.0000        0.0000        0.0000        0.0000        0.0000        0.0000        0.0000        0.0000        0.0000        0.0000        0.0000        0.0000        0.0000        0.0000        0.0000        0.0000        0.0000        0.0000        0.0000        0.0000        0.0000        0.0000        0.0000        0.0000        0.0000        0.0000        0.0000        0.0000        0.0000        0.0000        0.0000        0.0000        0.0000        0.0000        1.1010        1.0436        1.3507        1.4274        1.8470        2.0562        2.0109        1.6095        0.5889        0.4858        0.4528        0.4229        0.5668        0.6186        0.6637        0.8412        1.5182        2.0046        1.9719        1.6596        0.8485        0.6641        0.5242        0.9567        1.0702        1.0650        1.0160        0.9518        1.0140        1.2713        1.4548        1.4602        0.9947        0.7833        0.9002        0.9259        2.4634        2.6809        2.9368        2.8502        2.3064        2.0003        1.8809        1.9806        2.3640        2.9619        3.7390        4.2241        5.7136        6.1528        7.8038       10.3648        9.5858       11.4578       15.5143       21.2618       18.8538       21.4676       24.4020       27.8636       29.3783       31.8988       34.1157       34.3603       31.3249       30.3632       30.6037       30.5747       31.5070       31.6204       31.1754       28.4887       25.6865       24.9865       21.6024       19.0703       13.1902       11.0236       11.1208       12.3252       18.0487       20.1530       22.0346       24.3247       27.9176       27.0352        0.0000        0.0000        0.0000        0.0000        0.0000        0.0000        0.0000        0.0000        0.0000        0.0000        0.0000        0.0000        0.0000        0.0000        0.0000        0.0000
        0.0000        0.0000        0.0000        0.0000        0.0000        0.0000        0.0000        0.0000        0.0000        0.0000        0.0000        0.0000        0.0000        0.0000        0.0000        0.0000        0.0000        0.0000        0.0000        0.0000        0.0000        0.0000        0.0000        0.0000        0.0000        0.0000       10.3017       12.1132       12.3068       11.6934       11.2120        7.5815        6.0668        5.1419        4.3622        2.9623        2.5196        2.4341        2.0953        1.9284        1.6243        1.5685        1.7465        2.2645        2.9833        2.9529        2.6450        1.5258        1.1308        1.2011        1.1281        0.8037        1.1043        1.2539        1.1423        1.5408        1.3721        1.3506        1.3631        2.0923        2.2773        3.1337        4.4284        6.7785        7.1719        6.0909        4.1855        4.3926        4.3396        4.1311        3.3036        3.2681        1.2505        0.7338        0.6816        0.8956        1.1810        0.9709        0.7252        0.3573        0.3367        0.3368        0.2657        0.3327        0.4107        0.3444        0.2461        0.2687        0.3418        0.2867        0.5047        0.5617        0.5007        0.4060        0.3374        0.4662        0.2880        0.2395        0.3117        0.3446        0.4025        0.3208        0.3088        0.9806        1.3617        1.8108        1.3492        0.2474        0.2783        0.4606        0.8447        0.9838        1.2276        2.0221        2.2050        0.0000        0.0000        0.0000        0.0000        0.0000        0.0000        0.0000        0.0000        0.0000        0.0000        0.0000        0.0000        0.0000        0.0000        0.0000        0.0000        0.0000        0.0000        0.0000        0.0000        0.0000        1.9807        2.1363        2.0199        2.7608        2.8968        2.4250        2.4729        1.5234        1.3557        1.0305        1.0319        1.1725        1.1168        1.2496        1.5104        2.4872        2.8489        2.7208        2.1157        0.5228        0.4286        0.4501        0.5243        0.8363        0.8519        0.8270        1.0885        2.1118        2.5957        2.7162        2.2234        1.0974        0.8313        0.7881        0.8288        1.0089        0.7633        0.5739        0.6833        1.0202        1.2679        1.2845        1.2476        1.1558        0.9426        0.8735        0.9443        2.2014        1.7470        2.0712        1.9464        2.0544        1.2500        1.5368        1.5605        2.4153        3.0840        3.9787        5.1744        6.9154        7.6642       10.8202       12.2577       12.6794       16.9910       22.1652       26.6007       22.9635       26.9942       30.1574       34.3810       35.8875       39.4467       40.1729       39.1418       34.6317       33.9277       34.0738       35.1541       35.9625       36.3117       34.7734       32.7275       28.7136       26.4589       23.7020       21.3853       14.2843       11.7696       10.9193       13.0245       18.9722       21.5074       23.7267       25.5476        0.0000        0.0000        0.0000        0.0000        0.0000        0.0000        0.0000        0.0000        0.0000        0.0000        0.0000        0.0000        0.0000        0.0000        0.0000        0.0000        0.0000        0.0000
        0.0000        0.0000        0.0000        0.0000        0.0000        0.0000        0.0000        0.0000        0.0000        0.0000        0.0000        0.0000        0.0000        0.0000        0.0000        0.0000        0.0000        0.0000        0.0000        0.0000        0.0000        0.0000        0.0000        0.0000        0.0000        0.0000        9.5694       11.3213       11.8341       12.5152       10.8585        6.7352        5.1797        4.3433        3.3743        1.9315        1.9693        1.9601        1.8510        2.1308        1.9592        1.9510        2.5135        2.9580        2.6981        2.5351        2.5083        1.1313        0.9881        0.9849        0.5979        0.8292        1.0236        0.8983        0.8407        1.3545        1.1929        1.3061        1.1177        2.1135        2.2395        3.1383        3.7653        3.9926        4.3581        4.1794        4.2332        4.0192        4.0385        3.1476        2.3987        1.6680        1.0036        1.4965        0.8920        0.6719        0.5647        0.4470        0.4042        0.2077        0.2424        0.2221        0.2281        0.2233        0.2502        0.3252        0.3606        0.3463        0.3684        0.5672        1.0311        0.7511        0.8301        0.5491        0.6312        0.5778        0.4907        0.6304        0.9433        1.0673        0.6027        0.5642        0.9425        2.3771        2.1944        1.3364        0.7958        0.2823        0.3592        0.5301        1.1248        0.9523        0.9303        1.9997        2.4731        1.5443        0.8012        0.5348        0.0000        0.0000        0.0000        0.0000        0.0000        0.0000        0.0000        0.0000        0.0000        0.0000        0.0000        0.0000        0.3540        0.6224        0.7127        0.7416        0.5998        1.2152        1.7399        1.8774        2.0982        2.9916        3.5831        2.4191        2.0473        1.6199        1.2944        0.9729        0.9749        1.3770        1.6123        1.6727        2.0281        3.3520        3.8473        3.7189        2.8026        0.5106        0.5247        0.5125        0.6384        1.1329        1.0604        1.2180        1.4649        2.8491        3.2667        3.4152        2.8525        1.4617        1.1825        1.0108        0.9961        0.7300        0.6767        0.6534        0.8009        1.3910        1.4626        1.6634        1.5976        1.0718        1.2741        1.2067        1.1721        1.9724        1.7715        1.8085        1.4738        1.4240        1.2869        1.7492        1.7823        3.1336        4.1665        4.8960        6.7436        8.2312        9.1744       11.7815       13.8760       15.6236       21.8429       26.5429       29.6248       27.2304       29.7205       32.8834       36.8812       38.7489       41.4898       43.4772       41.5192       37.0421       36.0989       35.3667       34.8033       36.3703       36.4278       35.9784       34.3756       29.7970       27.9202       25.2478       21.9902       14.5125       11.1958       10.7956       12.6241        0.0000       21.3871       24.5947       26.1949        0.0000        0.0000        0.0000        0.0000        0.0000        0.0000        0.0000        0.0000        0.0000        0.0000        0.0000        0.0000        0.0000        0.0000        0.0000        0.0000        0.0000        0.0000
        0.0000        0.0000        0.0000        0.0000        0.0000        0.0000        0.0000        0.0000        0.0000        0.0000        0.0000        0.0000        0.0000        0.0000        0.0000        0.0000        0.0000        0.0000        0.0000        0.0000        0.0000        0.0000        0.0000        0.0000        0.0000        7.9712        8.5778        9.8889        9.5330        8.7262        7.2997        5.2564        4.1925        3.1747        2.7297        1.8491        1.6998        1.2367        2.0461        2.4063        2.0333        1.9878        1.6111        2.1817        2.3854        2.2240        1.8920        0.8838        0.8935        1.1600        1.2134        1.4509        1.3095        1.2703        1.2694        1.0045        0.6971        1.1636        1.5765        2.2427        1.8210        2.2665        2.3922        3.4890        3.9793        4.6245        4.2152        4.1310        3.6825        3.5273        3.1788        2.7670        1.1207        1.2569        1.7397        1.3384        0.5478        0.4123        0.2716        0.4388        0.2424        0.1498        0.1492        0.1565        0.2387        0.3265        0.3468        0.5669        0.6472        0.8954        0.9651        0.6952        0.8266        1.1441        1.0657        1.5371        1.3102        2.8596        3.5775        2.6340        2.3966        2.9069        3.0787        3.5865        2.1025        1.9650        1.8722        0.4977        0.5116        0.6937        0.7468        0.5607        0.6766        0.8862        1.6629        1.3322        0.6724        0.4653        0.2660        0.1703        0.1237        0.0000        0.0000        0.0000        0.0000        0.0000        0.0000        0.0000        0.0000        0.1744        0.2089        0.7585        0.8990        0.7320        0.6419        1.0105        1.8386        2.8383        2.5025        2.8349        3.3227        2.9811        2.5341        1.7354        1.7790        2.0902        1.7245        2.3501        2.5299        2.6023        2.7623        4.5067        4.9720        4.8356        4.0347        0.7421        0.5890        0.6510        0.7800        1.6137        1.5594        1.6882        1.9902        3.7231        4.2496        4.2938        3.9235        2.1247        1.8322        1.7984        1.7928        1.2536        1.0030        0.9015        1.0693        1.6862        2.0241        2.2330        2.1701        1.4635        1.5420        1.6831        1.7575        1.8953        1.9092        2.4477        4.0567        2.9432        3.7310        2.6671        2.5395        3.8610        4.5933        5.7486        7.3488        9.2531       10.3779       12.7731       15.6212       18.4360       23.1867       28.8231       32.2208       29.1819       31.9693       35.4305       37.7995       39.6491       42.4761       43.2419       41.9018       37.6763       35.9070       34.7503       34.0189       34.3102       34.7605       35.0067       34.1991       29.3467       27.3367       24.8111       21.6760       14.7266       11.1617        0.0000        0.0000        0.0000        0.0000        0.0000        0.0000        0.0000        0.0000        0.0000        0.0000        0.0000        0.0000        0.0000        0.0000        0.0000        0.0000        0.0000        0.0000        0.0000        0.0000        0.0000        0.0000        0.0000        0.0000
        0.0000        0.0000        0.0000        0.0000        0.0000        0.0000        0.0000        0.0000        0.0000        0.0000        0.0000        0.0000        0.0000        0.0000        0.0000        0.0000        0.0000        0.0000        0.0000        0.0000        0.0000        0.0000        5.1903        4.5694        4.4080        4.4179        4.2326        4.0811        3.6982        3.0022        2.3897        1.0302        0.7557        0.6032        0.6338        0.7490        0.9291        0.5444        0.5502        0.6534        0.3979        0.5506        0.6210        1.6834        1.2328        1.0858        1.0178        1.0569        1.4705        1.5821        1.5612        1.7665        1.8211        1.2522        0.8899        1.4381        1.5624        2.7871        1.2054        1.1753        0.7546        1.0706        1.2742        2.0098        2.8360        3.2317        3.2239        3.8424        4.4752        3.7146        4.0238        3.3323        2.9094        4.2855        2.4846        0.5190        0.2542        0.2346        0.2117        0.4447        0.1774        0.2760        0.2682        0.1935        0.2161        0.2910        0.5455        0.9266        0.9310        1.3042        0.9416        0.4722        0.5423        0.5097        0.4870        0.9871        2.8433        2.6878        2.2273        1.4649        1.2958        1.2180        0.7662        1.0255        1.0015        0.6086        0.7617        0.2562        0.2559        0.2790        0.2372        0.3137        0.2425        0.3065        0.6598        1.1985        0.6635        0.6839        0.5320        0.3880        0.4544        0.4171        0.1660        0.3049        0.1749        0.1422        0.1186        0.1341        0.1283        0.2724        0.2592        0.3281        0.3749        0.4193        0.4378        0.9394        1.1860        1.6814        2.0907        2.9723        3.4183        3.2702        3.1491        3.4116        3.4056        3.4501        3.8325        4.2513        4.7542        5.1881        5.5693        5.9965        6.5326        6.2706        5.6463        4.4879        3.9156        3.5228        3.7022        3.4354        3.4273        3.6966        4.1860        4.6855        5.2057        5.1554        4.6883        4.7600        4.3879        4.3897        3.9545        2.1542        1.7339        1.5333        1.7243        3.1520        3.7234        3.9779        4.0343        4.0616        4.3599        4.7186        4.2471        3.2765        3.1352        4.0811        5.3463        8.2523        5.5420        4.8272        4.6336        4.2668        5.4479        6.3527        8.5162       11.9070       14.6578       19.2578       23.3049       21.7592       26.1761       31.1242       34.8534       32.9453       36.8084       39.2779       40.5234       40.1139       42.5550       42.8962       41.2428       37.3254       34.6290       33.5132       32.5708       34.0693       33.6791       33.9406       33.2949       33.0809       31.2444       28.7413       24.7759       15.8641        0.0000        0.0000        0.0000        0.0000        0.0000        0.0000        0.0000        0.0000        0.0000        0.0000        0.0000        0.0000        0.0000        0.0000        0.0000        0.0000        0.0000        0.0000        0.0000        0.0000        0.0000        0.0000        0.0000        0.0000        0.0000
        0.0000        0.0000        0.0000        0.0000        0.0000        0.0000        0.0000        0.0000        0.0000        0.0000        0.0000        0.0000        0.0000        0.0000        0.0000        0.0000        0.0000        0.0000        5.4068        4.4635        4.1677        3.6270        3.6132        2.9762        2.8235        2.8268        2.8216        2.7625        2.7938        2.3554        2.0102        1.7381        1.2426        0.8893        0.6695        1.5223        1.8048        1.0713        0.5518        0.9444        1.1926        1.2952        1.4819        3.1039        3.0198        1.5325        2.0856        1.2999        1.6170        1.5748        1.8882        2.0594        1.5613        1.6734        0.6567        0.5239        1.1247        1.0357        0.5819        0.5694        0.6663        1.1099        0.9644        1.6774        1.6310        2.4402        2.6142        3.0207        3.0741        2.7642        2.8498        2.7757        2.0154        1.9257        1.0348        0.3409        0.2213        0.1076        0.1164        0.4549        0.8885        0.9802        0.6363        0.4540        0.6253        0.6999        0.6291        0.8627        1.3426        0.9886        0.8838        0.4806        0.3299        0.3320        0.7297        1.5262        1.0403        0.7922        0.7820        0.8393        0.7954        0.5963        0.5175        0.8416        0.7128        0.3763        0.2685        0.2073        0.1592        0.1826        0.2892        0.3456        0.6145        1.0251        0.5288        0.8254        0.7851        0.6250        0.4604        0.5077        0.4654        0.4871        0.4341        0.2117        0.1340        0.1489        0.2454        0.1243        0.0747        0.0797        0.1305        0.2832        0.2204        0.2334        0.3995        1.0810        1.6348        1.7458        1.9186        2.8173        3.1940        3.3146        3.4747        3.7759        4.0740        4.4773        4.7563        5.4089        5.9418        6.4988        7.0103        7.3185        7.6735        7.6417        7.1137        5.8428        5.4242        5.1609        5.2723        4.5795        4.3059        4.7029        4.9806        5.4348        5.7182        5.5661        5.3900        5.8568        5.8124        5.3439        4.5380        2.2921        1.6090        1.6367        2.0045        3.8959        4.4955        4.8856        5.0177        5.4784        6.5943        5.6093        4.8860        3.8213        3.9371        4.5986        4.7275        4.9518        4.8517        4.9662        5.9249        5.4215        5.4355        7.8682        9.8892       13.9104       16.2290       18.9977       24.0880       23.3300       26.3064       31.0064       35.5885       34.8680       38.3898       40.2769       41.3844       40.6649       42.2148       42.7731       41.3798       37.1259       34.0723       32.7570       31.7384       32.1844       32.1430       31.7059       31.1694       32.2763       31.8405        0.0000        0.0000        0.0000        0.0000        0.0000        0.0000        0.0000        0.0000        0.0000        0.0000        0.0000        0.0000        0.0000        0.0000        0.0000        0.0000        0.0000        0.0000        0.0000        0.0000        0.0000        0.0000        0.0000        0.0000        0.0000        0.0000        0.0000        0.0000
        0.0000        0.0000        0.0000        0.0000        0.0000        0.0000        0.0000        0.0000        0.0000        0.0000        0.0000        0.0000        0.0000        0.0000        0.0000        5.8020        5.1256        4.5270        4.0988        3.8126        2.9959        2.5287        2.6279        1.9332        2.2135        2.5279        2.9955        2.5978        2.7842        2.0845        1.7716        0.4754        0.6630        1.1834        1.2635        2.2734        1.5068        1.0500        0.9734        1.5958        1.8942        2.2230        2.0599        3.1772        1.9230        2.1592        1.6485        1.4639        1.1207        1.0156        1.6399        1.9542        0.8907        1.1151        0.6125        0.8629        0.6164        0.6239        0.4750        0.5168        0.2893        0.4033        0.8601        2.2799        1.2866        1.2301        1.5916        1.8864        2.7187        2.7888        2.6865        3.3356        1.9748        2.1648        0.8605        0.1135        0.0419        0.2245        0.4921        0.4528        0.4165        1.9155        0.6622        0.4180        0.5122        0.7738        0.8072        0.9099        0.7391        0.8509        0.9465        0.6189        0.4768        0.8318        1.0624        1.2541        1.2034        0.6675        0.4330        0.5158        0.5359        0.3969        0.4824        0.7629        0.3296        0.3246        0.2276        0.0715        0.0994        0.2212        0.5969        0.6724        0.4213        0.3608        0.2747        0.5118        1.1816        0.4704        0.2994        0.5754        0.6853        0.6353        0.6935        0.4649        0.2237        0.0721        0.0362        0.0319        0.1196        0.1338        0.2428        0.5212        0.6704        0.1460        0.2713        0.7800        1.0149        1.4981        1.6847        2.4420        3.0176        3.3135        3.3616        3.9514        4.1692        4.5630        4.9612        5.7797        6.2914        6.7107        7.1889        7.7490        8.0852        8.2551        7.7543        6.5833        6.2280        6.0472        6.0403        5.5926        5.1963        5.5741        5.8618        6.1705        6.3234        6.3991        6.2492        6.8905        6.8086        6.3740        5.5175        2.6665        1.8327        2.0113        2.8480        4.9104        5.4105        5.8292        5.9557        6.5358        6.6559        6.1390        5.4475        4.3159        4.5483        4.1662        5.1450        5.4682        5.0999        6.2792        5.6747        5.7426        6.4557        7.8232        9.1123       13.5605       16.3502       18.5807       21.5383       23.7289       26.1619       29.1981       33.1035       30.7222       32.6264       35.6243       38.3844       39.0396       41.2894       41.0796       38.6747       34.3466       32.5533       30.9053        0.0000       30.0593       29.0015       27.8508       26.8966       29.7344       29.5769        0.0000        0.0000        0.0000        0.0000        0.0000        0.0000        0.0000        0.0000        0.0000        0.0000        0.0000        0.0000        0.0000        0.0000        0.0000        0.0000        0.0000        0.0000        0.0000        0.0000        0.0000        0.0000        0.0000        0.0000        0.0000        0.0000        0.0000        0.0000
        0.0000        0.0000        0.0000        0.0000        0.0000        0.0000        0.0000        0.0000        0.0000        0.0000        0.0000        0.0000        0.0000        7.3278        6.6093        5.6361        5.4592        5.1457        4.3714        3.5659        3.2935        2.8298        3.0425        2.3390        1.9801        2.2112        2.6847        2.7123        2.7482        2.2872        1.8413        1.9793        1.4626        2.0065        2.2437        2.5554        2.3478        1.2124        1.1958        1.7998        1.6947        1.3831        2.0228        1.1821        1.4173        1.8574        1.9188        1.1428        1.0439        0.4271        0.6410        0.6587        1.1731        1.1604        0.8365        0.5560        0.4826        0.8638        1.0932        1.5190        1.0601        0.6481        0.9223        1.4970        1.7028        1.3464        1.6070        2.5014        1.2851        1.4594        2.7391        3.7788        2.5326        0.7658        0.4955        0.1212        0.2883        1.7155        2.3454        1.6278        1.8433        1.5477        0.8022        0.5574        0.5636        0.6688        0.6744        0.5762        0.6238        0.5444        0.4500        0.4505        0.6844        0.5019        0.5400        0.8843        0.6929        0.5928        0.6092        0.6768        0.6790        0.5179        0.4223        0.4423        0.3936        0.3428        0.2755        0.2811        0.1282        0.1337        0.2999        0.2061        0.2517        0.0763        0.0612        0.1941        1.0714        0.8293        0.4569        0.0945        0.2460        0.1125        0.1628        0.2995        0.1960        0.3870        0.0644        0.0582        0.1404        0.2197        0.3021        0.4777        0.3924        0.3951        0.3904        0.7090        1.3214        1.4403        1.5684        2.0701        2.5870        3.1297        3.4018        3.6948        3.8273        4.1028        4.5047        5.2404        5.4686        6.0563        6.5915        7.0869        7.6058        8.1730        7.8622        6.9292        6.8297        6.7290        6.9766        6.7233        6.5724        6.3543        6.5874        7.0744        7.1936        7.3517        7.2858        7.7713        7.7723        7.3911        6.4845        2.9692        2.5243        2.7207        3.2494        6.2731        6.6113        6.9575        6.9462        7.2955        7.1488        6.6242        6.1317        4.6152        4.5712        5.0130        6.7269        6.5291        7.3048        8.1832        8.0006        8.3538        8.5197        8.8623       10.6329       14.8434       16.8334       19.0957       21.4293       23.2450       24.9496       27.1165       29.5965       29.2120       31.3226       33.3879       34.4551       37.2827       38.4853       38.0871       35.6310       31.9864       29.6890        0.0000        0.0000        0.0000        0.0000        0.0000        0.0000        0.0000        0.0000        0.0000        0.0000        0.0000        0.0000        0.0000        0.0000        0.0000        0.0000        0.0000        0.0000        0.0000        0.0000        0.0000        0.0000        0.0000        0.0000        0.0000        0.0000        0.0000        0.0000        0.0000        0.0000        0.0000        0.0000        0.0000        0.0000        0.0000        0.0000
        0.0000        0.0000        0.0000        0.0000        0.0000        0.0000        0.0000        0.0000        0.0000        6.0014        0.0000        0.0000        7.2153        7.2049        7.4010        7.5590        7.0408        5.3725        4.2619        3.5354        3.9230        4.3053        3.6698        0.9913        1.0051        0.8341        0.5570        0.4971        0.9671        1.0103        0.8582        0.2582        0.5054        0.5161        0.0000        0.3629        0.3353        0.0000        0.0000        0.0000        0.0000        0.0000        0.0000        0.0000        0.0000        0.0000        0.0000        0.0491        0.0687        0.0768        0.0730        0.7334        1.1365        2.0287        1.4227        0.8631        1.2300        0.7968        1.4951        3.1112        2.5656        1.9612        1.0046        1.5124        2.5201        1.4400        1.9145        6.8518        2.2290        1.8116        2.3245        2.4247        1.2366        1.4021        1.0315        1.7123        2.3602        0.7269        0.6776        0.6561        0.6671        0.7776        1.7677        0.9142        0.8153        1.0171        0.8562        0.5316        0.6938        0.8291        0.6497        0.6868        0.4178        0.4972        0.6386        1.0745        1.1130        0.8413        0.6502        0.5833        0.3696        0.1528        0.1961        0.2979        0.1826        0.2248        0.0789        0.0924        0.1402        0.0748        0.0666        0.2598        0.4799        0.2459        0.3085        0.2884        0.7225        0.7428        0.3241        0.2858        0.2472        0.4534        0.5048        0.4396        0.4388        0.3822        0.2615        0.0539        0.1758        0.2002        0.1428        0.1082        0.0980        0.2587        0.2751        0.1929        0.5109        0.3463        0.4335        1.2621        1.6301        2.0933        2.3780        2.8152        2.5450        2.5764        2.9070        2.8944        3.1605        3.3375        3.7600        5.4553        6.0930        6.5275        6.7532        7.9282        8.2827        8.1767        8.0579        7.9816        8.0078        8.1076        8.4882        9.3818        9.5520        9.7308        9.6097        9.2770        8.8483        8.1593        7.4262        6.5217        5.7926        5.6949        6.2759        7.6760        8.3722        8.6046        8.3937        7.4316        7.2653        7.0463        6.8060        7.1620        6.6248        7.0078        8.6739       10.3067       12.6623       14.7397       15.0317       13.4383       13.0477       13.5161       15.2897       16.6403       18.7675       19.8480       22.5245       20.1393       21.0215       22.8275       24.9203       28.6483       31.1583       33.9006       34.8445       36.4276       37.6698       38.1942       36.6145       31.7310        0.0000        0.0000        0.0000        0.0000        0.0000        0.0000        0.0000        0.0000        0.0000        0.0000        0.0000        0.0000        0.0000        0.0000        0.0000        0.0000        0.0000        0.0000        0.0000        0.0000        0.0000        0.0000        0.0000        0.0000        0.0000        0.0000        0.0000        0.0000        0.0000        0.0000        0.0000        0.0000        0.0000        0.0000        0.0000        0.0000        0.0000
        0.0000        0.0000        0.0000        0.0000        0.0000       12.7580       11.7887        8.8770        6.8219        6.3190        6.8143        7.5285        7.9150        8.0313        7.6284        7.6318        7.1176        6.3796        5.8727        3.8434        2.7623        1.8568        1.9203        0.3265        0.4699        0.4239        0.1951        0.5705        0.7683        0.1152        0.0721        0.0442        0.0000        0.0000        0.0000        0.0000        0.0000        0.0000        0.0000        0.0000        0.0000        0.0000        0.0000        0.0000        0.0000        0.0000        0.0000        0.0503        0.0705        0.0771        0.0700        1.0350        1.2272        1.7993        1.7617        1.7298        2.0126        1.4065        0.7347        3.7344        2.1621        1.3993        0.5244        0.5744        0.8150        1.4211        3.5008        5.1258        5.2457        4.0523        2.6891        2.2969        1.0204        1.6719        1.0593        0.5275        0.6423        0.8828        0.5626        0.2978        0.5384        0.9624        1.2863        1.1505        1.4126        1.7014        1.1818        0.7652        0.7718        0.5776        0.6263        0.4582        0.9342        1.4060        1.0296        0.8032        0.6118        0.5717        0.3195        0.2744        0.3539        0.2844        0.1838        0.2127        0.2688        0.3919        0.1631        0.0609        0.0537        0.1103        0.0682        0.3372        0.6716        0.3917        0.1919        0.1922        0.3184        0.6200        0.2443        0.1602        0.1546        0.1617        0.5796        0.1853        0.0470        0.1127        0.1467        0.1696        0.3089        0.0495        0.0822        0.0922        0.2831        0.4981        0.2645        0.0926        0.0969        0.1407        0.2364        0.9622        1.2492        1.4835        1.7244        2.2683        2.6050        2.6475        2.7020        2.3400        2.4204        2.8243        3.4018        4.9661        5.7678        6.2515        6.8556        8.5437        9.3004        8.9921        9.4460        9.3043        9.0318        9.4501        9.5434       10.4673       10.7558       10.9810       10.7724        9.7628        9.3937        8.9463        8.3203        7.5330        7.0257        6.9883        7.8820        8.7529        9.3452        9.4092        8.9956        7.6195        7.7338        7.5051        8.8733        8.3630        8.0427        8.7662        9.7998       13.9614       15.9127       15.8645       15.6509       13.8588        0.0000        0.0000       16.8902       17.3437       18.3502       19.5057       20.8235       19.1863       19.8588       21.4568       23.7148       27.6035       31.6478       33.2434       33.6276       35.7237       36.7150       36.8047       34.4988        0.0000        0.0000        0.0000        0.0000        0.0000        0.0000        0.0000        0.0000        0.0000        0.0000        0.0000        0.0000        0.0000        0.0000        0.0000        0.0000        0.0000        0.0000        0.0000        0.0000        0.0000        0.0000        0.0000        0.0000        0.0000        0.0000        0.0000        0.0000        0.0000        0.0000        0.0000        0.0000        0.0000        0.0000        0.0000        0.0000        0.0000        0.0000
        0.0000        0.0000        0.0000        0.0000       13.2466       11.9453       11.6545        8.0453        6.5845        6.8751        6.2986        7.5622        7.4939        7.0622        6.5937        5.5882        4.7445        3.7251        2.4296        1.3316        1.6188        1.6609        1.7602        0.1763        0.5085        0.6739        0.2555        0.0112        0.2391        0.5259        0.2096        0.0287        0.0000        0.0000        0.2568        0.0000        0.0000        0.0000        0.0000        0.0000        0.0000        0.0000        0.0000        0.0000        0.4539        0.0000        0.0000        0.0478        0.0634        0.0677        0.0601        0.7095        0.7799        2.1056        2.4681        1.8553        1.6292        0.6163        0.5467        1.3929        1.0431        0.6506        0.3624        0.6054        0.3520        0.8293        1.8830        5.5485        3.1564        2.5132        2.4187        1.2939        0.3979        0.2816        0.9448        0.9123        0.7666        1.1084        0.4835        0.2718        0.6841        0.7893        1.0281        0.5940        0.8778        1.1993        1.0676        0.8296        1.0935        0.8239        0.3996        0.5204        0.7788        0.8556        0.4942        0.7929        0.6031        0.2849        0.3294        0.2815        0.2159        0.3644        0.2489        0.2431        0.2830        0.2834        0.3698        0.1246        0.1359        0.1139        0.1905        0.1894        0.1623        0.2855        0.1988        0.1917        0.2403        0.6314        0.4377        0.3265        0.1466        0.0731        0.1199        0.0447        0.0427        0.1017        0.4385        0.6055        0.2330        0.1651        0.4197        0.2143        0.1585        0.2942        0.4146        0.1066        0.2185        0.1444        0.1844        0.7819        1.3783        1.5007        1.5138        1.6442        2.2928        2.0859        2.4372        2.2392        2.4271        2.7283        3.2434        4.7276        5.2510        6.2408        6.9246        8.4156        8.7733        9.3867        9.5893        9.5913        9.8872        9.9979       10.0280       11.1684       11.7055       11.3345       10.6924        9.8940        9.5982        9.3541        8.6299        7.7916        7.2699        7.2868        7.9475        8.8375        9.1994        9.2167        8.9521        7.9074        7.7315        8.7125        7.7382        8.4970        7.7368       10.0150       10.4153       14.5127       15.0541       16.0645       14.6327        0.0000        0.0000        0.0000       16.4842       16.1285       17.2238       18.0544       19.2619       17.9836       19.1555       20.6394       23.2369       27.1876       29.2766       30.5297       30.8546       32.9494        0.0000        0.0000        0.0000        0.0000        0.0000        0.0000        0.0000        0.0000        0.0000        0.0000        0.0000        0.0000        0.0000        0.0000        0.0000        0.0000        0.0000        0.0000        0.0000        0.0000        0.0000        0.0000        0.0000        0.0000        0.0000        0.0000        0.0000        0.0000        0.0000        0.0000        0.0000        0.0000        0.0000        0.0000        0.0000        0.0000        0.0000        0.0000        0.0000        0.0000        0.0000
        0.0000        0.0000       16.0202       12.1004       11.3416        9.8147        9.2096        7.0021        5.9126        5.5556        5.8546        6.8408        6.5168        5.9982        5.4111        4.7025        3.4242        2.5909        2.5640        2.2888        1.8012        1.6617        1.2568        0.1251        0.1092        0.0893        0.0657        0.0079        0.0035        0.0012        0.0008        0.0000        0.0000        0.0000        0.2364        0.4488        0.2921        0.0000        0.0000        0.0000        0.0000        0.0000        0.0000        0.0000        0.0000        0.0000        0.0000        0.0410        0.0475        0.0482        0.0430        1.3069        1.8257        2.0328        1.3085        1.2536        2.6996        0.8843        0.5549        0.9594        1.0344        0.8276        0.5171        0.4244        0.4640        1.3862        2.0341        3.7519        2.9189        2.8237        2.8435        1.4457        0.8070        1.2369        2.0243        1.0533        0.8931        0.5782        0.8165        0.8027        1.2784        1.3578        1.8212        0.9691        0.9966        1.1688        0.5816        0.6302        0.5023        0.7621        0.8252        0.5491        0.4367        0.3068        0.2379        0.3247        0.2241        0.1312        0.3199        0.2332        0.1541        0.4448        0.4341        0.3275        0.2818        0.1752        0.1473        0.0932        0.0737        0.0545        0.0975        0.1248        0.3406        0.4075        0.2253        0.1645        0.1696        0.3499        0.2326        0.1001        0.2082        0.3756        0.0684        0.0317        0.0181        0.2036        0.2473        0.0499        0.0816        0.0513        0.0917        0.0723        0.1400        0.1726        0.4018        0.3598        0.1412        0.1799        0.2050        0.7766        0.9851        1.3638        1.7489        1.8797        1.9051        1.8063        2.0629        2.2140        2.3733        2.8411        3.5351        5.0668        6.0196        6.7370        7.3187        8.8591        9.3657        9.8774       10.2130       10.4623       10.4907       10.4247       10.2765       10.9809       10.9846       10.4645       11.1573        9.6206        8.7240        8.2676        7.7978        7.1886        6.8412        6.6883        6.8323        8.0595        8.9956        8.1676        7.9579        7.1606        6.8298        6.7123        6.7061        7.0032        8.3515        8.3294        9.2998       12.7490       13.5155       14.3722        0.0000        0.0000        0.0000       11.6900       15.0712       15.3020       15.9112       17.6679       19.2114       16.9921       18.0629       19.5647       21.8048       25.5877       27.9739       29.0735       28.9399        0.0000        0.0000        0.0000        0.0000        0.0000        0.0000        0.0000        0.0000        0.0000        0.0000        0.0000        0.0000        0.0000        0.0000        0.0000        0.0000        0.0000        0.0000        0.0000        0.0000        0.0000        0.0000        0.0000        0.0000        0.0000        0.0000        0.0000        0.0000        0.0000        0.0000        0.0000        0.0000        0.0000        0.0000        0.0000        0.0000        0.0000        0.0000        0.0000        0.0000        0.0000        0.0000
        0.0000        2.5030        2.6763        3.1742        2.7544        2.4752        4.5118        5.2025        4.7768        5.3442        6.1645        5.5797        4.4865        4.3122        3.1385        2.8726        1.2826        0.8870        0.8914        1.1784        1.0593        1.2048        0.5963        0.0000        0.0000        0.0000        0.0000        0.0000        0.0000        0.0000        0.0000        0.0000        0.2287        0.7165        0.4664        0.9508        0.7559        0.0264        0.0338        0.0445        0.0526        0.0537        0.0478        0.2007        0.0428        0.0379        0.0355        0.0000        0.0000        0.0000        0.0000        0.8860        1.5534        1.2446        0.8091        1.7679        2.9960        1.1738        0.5789        0.9304        1.3456        0.8098        0.2720        0.3069        0.4640        1.2855        1.0162        1.5192        1.1572        1.0590        0.6113        0.7139        1.0634        1.0735        1.0148        1.3053        2.6729        2.9351        1.2915        0.8586        0.8564        1.1511        1.3845        2.0120        1.5627        1.2004        0.9733        1.0253        1.2257        1.0772        0.6011        0.6316        0.4986        0.4178        0.3956        0.1412        0.1173        0.1127        0.3039        0.2280        0.1999        0.6926        0.8311        0.3455        0.2168        0.1609        0.2184        0.3193        0.1603        0.0534        0.0150        0.0891        0.1239        0.3888        0.1770        0.1339        0.1118        0.2677        0.2911        0.0000        0.0000        0.0000        0.0000        0.0564        0.0743        0.0463        0.2387        0.2900        0.3805        0.1492        0.1186        0.0630        0.0617        0.0200        0.0212        0.0835        0.1161        0.2103        0.3387        0.5087        0.6043        0.8067        0.8701        0.7368        0.8217        1.0558        1.4101        3.1607        3.4367        3.8580        4.7021        7.1828        8.3552        9.6634       11.0610       10.7499       10.9064       11.6690       12.3641       12.6563       13.0174       13.1383       12.5925       10.7371       10.4657       10.6195       13.7654        8.6812        7.4124        6.8631        6.5667        7.1994        6.7349        6.6005        6.5523        5.6885        5.6709        5.6247        5.6315        6.2237        6.2477        6.2728        6.3309        5.9335        6.1846        6.4755        7.4681        6.0261        0.0000        0.0000        0.0000        0.0000        6.2309        6.5827        7.8405        9.7433       11.0424       13.5464       14.9886       16.0530       17.1707       18.9689       23.0719       31.0432       33.7353       34.4920        0.0000        0.0000        0.0000        0.0000        0.0000        0.0000        0.0000        0.0000        0.0000        0.0000        0.0000        0.0000        0.0000        0.0000        0.0000        0.0000        0.0000        0.0000        0.0000        0.0000        0.0000        0.0000        0.0000        0.0000        0.0000        0.0000        0.0000        0.0000        0.0000        0.0000        0.0000        0.0000        0.0000        0.0000        0.0000        0.0000        0.0000        0.0000        0.0000        0.0000        0.0000        0.0000        0.0000
        0.0000        3.4638        2.0159        2.5651        4.6586        5.4315        5.4925        6.1815        7.2874        7.8260        8.5512        5.8983        4.6537        3.1255        2.0128        2.3112        1.5793        0.6224        0.5299        0.3788        0.5219        0.6144        0.8398        0.0000        0.0000        0.0000        0.0000        0.0000        0.0000        0.0000        0.0000        0.0000        0.0000        0.0000        0.0000        0.3705        0.9644        0.0369        0.0474        0.0623        0.0735        0.0750        0.0672        0.0702        0.0600        0.0491        0.0379        0.0000        0.0000        0.0000        0.0000        1.2252        1.4389        0.5983        0.5800        0.6381        0.8068        0.7577        0.9353        0.5704        0.5789        0.6367        0.6785        0.4044        0.3626        1.8222        0.9122        2.5801        1.9921        2.1880        1.0708        0.9727        1.3104        1.5788        2.4457        3.3278        3.2645        2.7521        2.1475        1.3151        1.1530        0.8896        1.2805        0.9467        1.0412        0.9121        0.4181        1.0428        1.4879        0.8477        0.5592        0.4757        0.4560        0.1992        0.0598        0.0934        0.2441        0.1872        0.2365        0.0680        0.0889        0.1899        0.5891        0.6249        0.2054        0.1189        0.3099        0.2432        0.4061        0.2602        0.0329        0.0889        0.1324        0.2695        0.3640        0.1965        0.1454        0.2903        0.3872        0.0000        0.0000        0.0000        0.0000        0.0074        0.1637        0.0664        0.0233        0.2224        0.1496        0.0698        0.0978        0.1646        0.1187        0.0774        0.0367        0.1010        0.1658        0.2415        0.5748        0.7010        0.6500        0.6678        0.7692        0.7881        0.7866        0.9198        1.2164        2.9493        3.5394        4.2709        5.2819        8.4947       10.3210       11.3833       11.8319       11.6205       11.7567       11.4842       12.5084       13.1892       14.3934       15.3031       14.3403       10.8594       11.3481       11.3027        9.5180        7.5352        6.5544        6.2401        6.1068        6.4619        6.3626        6.1921        5.9584        5.0039        4.7872        4.7477        4.8976        5.5606        5.7275        5.8495        5.9255        5.5925        5.7616        6.1855        0.0000        0.0000        0.0000        0.0000        0.0000        5.8588        5.0349        5.3922        6.1995        8.6864       10.4421       12.3563       13.8726       15.2305       16.7289       18.3700       20.7005       30.8980        0.0000        0.0000        0.0000        0.0000        0.0000        0.0000        0.0000        0.0000        0.0000        0.0000        0.0000        0.0000        0.0000        0.0000        0.0000        0.0000        0.0000        0.0000        0.0000        0.0000        0.0000        0.0000        0.0000        0.0000        0.0000        0.0000        0.0000        0.0000        0.0000        0.0000        0.0000        0.0000        0.0000        0.0000        0.0000        0.0000        0.0000        0.0000        0.0000        0.0000        0.0000        0.0000        0.0000        0.0000        0.0000
        2.7781        3.8792        2.7631        5.4583        6.2542        5.5059        6.5400        5.3874        3.0956        2.5596        2.7277        2.1756        1.7778        1.3083        1.0765        0.7567        0.6097        0.5955        0.3953        0.2224        0.2633        0.2448        0.2454        0.0000        0.0000        0.0000        0.0000        0.0000        0.0000        0.0000        0.0000        0.0000        0.0000        0.0000        0.0000        0.0288        0.0353        0.0432        0.0527        0.0669        0.5283        0.0777        0.0694        0.0717        0.0604        0.0480        0.0342        0.0000        0.0000        0.0000        0.0000        2.1554        2.0830        2.3242        1.4836        1.5889        1.7736        0.9689        1.6763        0.8557        0.7989        0.5187        0.2557        0.1953        1.6631        0.7731        0.5652        1.6454        1.3393        0.9712        1.1392        1.9254        2.5315        3.5640        2.0789        2.2593        1.4200        2.1138        1.6799        1.4837        0.9655        1.1774        1.0478        0.4007        0.4296        0.7713        1.1328        1.7427        1.8593        1.3783        0.9369        0.8148        0.5185        0.3047        0.4192        0.4113        0.2532        0.2488        0.2176        0.1454        0.2863        0.1658        0.3232        0.2481        0.3263        0.4220        0.3532        0.0897        0.0842        0.2495        0.1244        0.3513        0.5095        0.3711        0.3177        0.2384        0.1549        0.1758        0.4202        0.0000        0.0000        0.0000        0.0000        0.0048        0.0458        0.0285        0.0087        0.2717        0.1449        0.6149        0.7669        0.3941        0.4872        0.2851        0.3466        0.4314        0.5230        0.7132        0.8408        0.9920        0.9701        1.1635        1.0048        1.2572        1.0841        1.1425        1.4284        3.3562        4.0806        5.2904        6.0835       10.1298       11.6830       11.9152       12.4563       11.8946       11.6774       11.5976       12.4983       13.9632       15.6350       16.1045       14.0995       11.1095       10.3426        9.7274        8.8915        6.6620        5.6991        5.3363        5.1951        5.6611        5.6534        5.5040        5.3982        4.4766        4.0144        3.9537        4.1308        4.7451        4.9356        5.3172        5.3001        5.1275        5.3726        0.0000        0.0000        0.0000        0.0000        0.0000        0.0000        3.8384        3.7272        4.3446        5.5910        8.2093        9.7712       11.9612       13.7290       15.3049       16.2368        0.0000        0.0000        0.0000        0.0000        0.0000        0.0000        0.0000        0.0000        0.0000        0.0000        0.0000        0.0000        0.0000        0.0000        0.0000        0.0000        0.0000        0.0000        0.0000        0.0000        0.0000        0.0000        0.0000        0.0000        0.0000        0.0000        0.0000        0.0000        0.0000        0.0000        0.0000        0.0000        0.0000        0.0000        0.0000        0.0000        0.0000        0.0000        0.0000        0.0000        0.0000        0.0000        0.0000        0.0000        0.0000        0.0000        0.0000        0.0000
        4.9468        5.5097        5.0453        4.5871        6.3478        8.2798        9.2531        2.1192        1.9837        2.1702        2.3689        1.2833        0.9502        0.7563        0.4391        0.4512        0.4775        0.4075        0.1728        0.3902        0.3922        0.3416        0.3239        0.0000        0.0000        0.0000        0.0000        0.0000        0.0000        0.0000        0.0000        0.0000        0.0000        0.0000        0.0000        0.0408        0.0422        0.0453        0.0499        0.0587        0.0638        0.0624        0.0541        0.0546        0.0443        0.0343        0.0245        0.0000        0.0000        0.0000        0.0000        1.1364        1.6919        1.7319        2.1370        2.3729        1.2784        1.4248        1.5398        1.1163        0.7497        1.0895        0.1534        0.5796        0.5552        0.5256        0.9827        1.4427        2.1881        3.5330        3.5544        4.0028        2.8155        2.1983        3.4302        2.9685        3.1828        2.5166        2.8279        1.7474        2.2287        1.9402        0.9887        1.2232        1.5449        1.5423        1.6842        2.3953        2.5040        1.9805        1.8407        1.7580        1.0734        1.0369        1.0385        0.6316        0.3684        0.5568        0.4253        0.4439        0.6196        0.5687        0.5367        0.3319        0.3912        0.4571        0.4674        0.1105        0.1602        0.1893        0.2380        0.6977        0.6314        0.5777        0.6002        0.5921        0.5205        0.3014        0.5758        0.0000        0.0000        0.0000        0.0000        0.0126        0.0149        0.0132        0.0293        0.7171        1.0305        1.2353        1.4595        0.8481        0.7463        0.4529        0.5417        0.7172        0.7630        0.8860        1.0297        1.0896        1.5327        1.4076        1.4356        1.6591        1.3734        1.5429        2.0568        4.1337        5.0746        6.6751        7.0800       10.7279       11.8864       12.3703       12.6413       11.1346       11.4332       10.8295       11.6809       13.7011       17.3307       13.7152       11.2186        9.6432        8.4519        7.7543        6.4613        5.1113        4.4044        4.1910        4.2612        4.5597        4.6025        4.5132        4.3591        3.5656        3.3141        3.3066        3.4388        3.9050        3.9923        4.2078        4.5630        4.3747        0.0000        0.0000        0.0000        0.0000        0.0000        0.0000        2.0400        3.5195        3.3721        4.0095        5.2245        7.3127        8.5189       12.1241       13.0430       14.2934       15.3438        0.0000        0.0000        0.0000        0.0000        0.0000        0.0000        0.0000        0.0000        0.0000        0.0000        0.0000        0.0000        0.0000        0.0000        0.0000        0.0000        0.0000        0.0000        0.0000        0.0000        0.0000        0.0000        0.0000        0.0000        0.0000        0.0000        0.0000        0.0000        0.0000        0.0000        0.0000        0.0000        0.0000        0.0000        0.0000        0.0000        0.0000        0.0000        0.0000        0.0000        0.0000        0.0000        0.0000        0.0000        0.0000        0.0000        0.0000        0.0000
       26.3445       26.8722       20.3454        7.3311        8.3390        7.3469        5.7597        3.3379        3.6400        3.0779        2.7420        1.8692        1.3786        0.9109        0.4650        0.6328        0.2162        0.2143        0.3675        0.2211        0.2335        0.2691        0.5402        0.0000        0.0000        0.0000        0.0000        0.0157        0.0220        0.0277        0.0328        0.0431        0.0487        0.0502        0.0474        0.0448        0.0418        0.0403        0.0400        0.0363        0.0361        0.5022        1.0346        0.6112        2.2201        0.9644        0.0000        0.0000        0.0000        0.0000        0.0000        1.7146        1.8680        2.7657        1.3773        2.8418        0.7813        0.6856        0.9519        1.6811        0.6435        0.3685        1.1582        0.9226        1.1122        0.8910        0.9927        1.8189        1.5238        2.4289        1.5912        2.3416        1.9346        1.9697        2.9495        3.1623        2.1023        3.1803        4.8514        4.6316        3.7765        2.4286        3.3873        2.3973        2.0847        2.4108        2.0329        2.7291        4.6229        3.1261        2.7685        2.2214        1.5749        1.1920        0.6457        1.1476        0.7672        0.9667        1.0982        1.1905        1.0261        1.2387        1.4110        1.7097        2.2452        2.1364        1.8284        1.2260        1.1570        1.0202        0.9006        0.5726        0.4701        0.3524        0.3326        0.1989        0.1731        0.1799        0.2320        0.0461        0.0323        0.0234        0.0196        0.0086        0.0142        0.0216        0.2234        0.3927        0.6115        0.7011        0.7029        0.6883        0.6774        0.4508        0.5467        0.8520        0.8499        1.2982        1.1847        2.1702        2.7860        3.2735        3.3710        3.3901        3.6285        4.2425        4.8106        6.6851        7.5204        8.8427        9.5498       12.1321       14.0365       14.6454       13.6443        8.5220        7.1969        6.6150        7.9094       12.8682       14.4478       12.3086       10.1620        9.4569        8.4284        5.5531        4.3652        2.3694        1.9643        1.8528        2.2033        2.5728        2.6439        2.6179        2.4893        2.4787        2.3560        2.3640        2.3406        1.7275        1.7208        1.9298        0.0000        0.0000        0.0000        0.0000        0.0000        0.0000        0.0000        0.0000        1.8900        4.2939        4.1993        4.6886        6.0806        0.0300        0.0000        2.6100        1.2900        0.0600        0.0300        0.0000        0.0000        0.0000        0.0000        0.0000        0.0000        0.0000        0.0000        0.0000        0.0000        0.0000        0.0000        0.0000        0.0000        0.0000        0.0000        0.0000        0.0000        0.0000        0.0000        0.0000        0.0000        0.0000        0.0000        0.0000        0.0000        0.0000        0.0000        0.0000        0.0000        0.0000        0.0000        0.0000        0.0000        0.0000        0.0000        0.0000        0.0000        0.0000        0.0000        0.0000        0.0000        0.0000        0.0000        0.0000        0.0000        0.0000        0.0000
       24.5268       23.8533       13.1426        7.3699        7.6370        5.6277        3.2128        3.6296        5.2291        4.3435        3.1910        1.7843        0.9929        0.7170        0.4736        0.4528        0.4308        0.1788        0.1042        0.3047        0.2995        0.1160        0.4877        0.0000        0.0000        0.0000        0.0000        0.0219        0.0307        0.0385        0.0455        0.0600        0.0678        0.0684        0.0615        0.0548        0.0476        0.0419        0.0375        0.0303        0.0264        0.3269        1.6444        2.4688        1.7761        0.4449        0.0000        0.0000        0.0000        0.0513        1.4306        3.8279        3.0797        0.8708        1.9467        3.1099        3.8278        3.0621        2.1040        2.0212        1.0701        0.5827        0.5684        0.7215        0.6704        0.7419        0.6465        1.1025        1.6696        1.7684        1.7577        2.6418        2.9841        1.9552        2.5745        4.0109        4.3951        4.4636        3.6953        4.1415        2.7608        2.1998        0.9823        1.3723        0.7934        1.7172        1.4003        1.1265        2.4518        3.6148        2.9804        2.2638        0.3113        1.3770        0.6893        1.1371        0.8745        1.3038        1.6634        0.9471        1.1037        1.3099        1.8117        2.2662        2.6433        2.6686        2.4951        1.7288        1.6027        1.4181        1.3059        0.7370        0.7024        0.4962        0.6958        0.5331        0.2907        0.3158        0.6814        0.0416        0.0471        0.0483        0.0489        0.0194        0.2366        0.4869        0.6217        0.7519        1.1270        0.8462        0.7435        0.6645        0.5543        0.4842        0.4176        0.4383        0.7369        0.8718        1.2922        2.6430        2.9583        3.3070        3.6589        4.0259        4.3045        4.9610        5.4817        7.7649        8.5439        9.4892       10.0761       13.0836       15.8749       16.0081       12.3756       10.4667        6.7276        5.4540        6.0686        8.9568        9.8311        9.7927        8.7377        7.3328        5.3144        3.8325        3.1575        1.6043        1.2560        1.1391        1.2484        1.7367        1.8489        1.8595        1.7851        1.7916        1.7584        1.6992        1.6465        0.0000        0.0000        0.0000        0.0000        0.0000        0.0000        0.0000        0.0000        0.0000        0.0000        0.0000        6.5100        4.1772        3.9068        4.1198        0.0000        0.0000        0.0000        0.0000        0.0000        0.0000        0.0000        0.0000        0.0000        0.0000        0.0000        0.0000        0.0000        0.0000        0.0000        0.0000        0.0000        0.0000        0.0000        0.0000        0.0000        0.0000        0.0000        0.0000        0.0000        0.0000        0.0000        0.0000        0.0000        0.0000        0.0000        0.0000        0.0000        0.0000        0.0000        0.0000        0.0000        0.0000        0.0000        0.0000        0.0000        0.0000        0.0000        0.0000        0.0000        0.0000        0.0000        0.0000        0.0000        0.0000        0.0000        0.0000        0.0000        0.0000        0.0000
        0.0000        0.0000       11.1318        4.4737        0.0000        5.7174        5.3152        2.0007        2.7943        3.8888        3.0942        1.9659        1.0851        0.6677        0.4369        0.9353        0.4493        0.3774        0.3252        0.1869        0.1181        0.2261        0.2011        0.0000        0.0000        0.0000        0.0000        0.0313        0.0414        0.0505        0.0585        0.0762        0.0853        0.0853        0.0762        0.0678        0.0583        0.0493        0.0402        0.0284        0.0203        0.0142        1.2317        0.9711        0.4488        0.0000        0.0000        0.0000        0.0000        0.2571        1.7786        4.7211        2.5030        2.9662        1.6085        3.0461        2.1321        1.3887        0.8744        0.9532        0.5307        1.0242        1.4538        1.4811        0.9778        1.7841        1.1592        2.0706        2.0140        2.4209        1.8344        2.4778        3.0583        2.5349        2.0769        1.4519        1.1322        2.2082        2.6239        2.8164        1.3879        0.7146        0.7741        0.6899        0.6606        0.6680        1.4034        1.9845        3.1001        3.5282        2.3104        2.5786        2.0768        0.9397        1.5918        1.0784        0.8377        0.9205        1.6682        1.1739        1.3059        1.4243        1.7649        2.4697        2.7229        2.9371        2.7578        2.1289        2.1469        2.0516        2.0616        1.0938        1.1215        1.0811        1.1661        0.8320        0.5604        0.3961        0.4156        0.0622        0.0662        0.0627        0.0737        0.4136        0.7038        0.8531        1.7041        1.3933        1.4011        1.5541        1.1441        1.0321        0.6611        0.4104        0.5360        1.1171        1.1787        1.4068        1.4472        2.9555        3.4661        3.8134        4.2427        4.6846        4.9440        5.3895        5.8638        8.0050        8.7766        9.5916       10.1501       12.8190       14.6069       13.0172       11.6557        8.8324        4.8608        4.6637        5.5059        7.2040        8.0483        7.7931        6.9217        4.2602        3.3772        2.7463        2.2410        1.1358        0.8457        0.7764        0.8938        1.3934        1.5541        1.5917        1.4867        1.4629        1.3502        1.2703        1.1607        0.7394        0.0000        0.0000        0.4667        0.0000        0.0000        0.0000        0.0000        0.0000        0.0000        4.8900        5.5800        2.5672        0.0000        0.0000        0.0000        0.0000        0.0000        0.0000        0.0000        0.0000        0.0000        0.0000        0.0000        0.0000        0.0000        0.0000        0.0000        0.0000        0.0000        0.0000        0.0000        0.0000        0.0000        0.0000        0.0000        0.0000        0.0000        0.0000        0.0000        0.0000        0.0000        0.0000        0.0000        0.0000        0.0000        0.0000        0.0000        0.0000        0.0000        0.0000        0.0000        0.0000        0.0000        0.0000        0.0000        0.0000        0.0000        0.0000        0.0000        0.0000        0.0000        0.0000        0.0000        0.0000        0.0000        0.0000        0.0000        0.0000        0.0000
        0.0000        0.0000        0.0000        0.0000        0.0000        3.3968        3.2921        1.2822        1.9724        2.6004        1.1982        1.5320        1.2826        0.6255        0.3787        0.5241        0.9112        0.5500        0.2952        0.1797        0.1630        0.2906        0.2729        0.0000        0.0000        0.0000        0.0000        0.0440        0.0543        0.0638        0.0723        0.2966        0.1025        0.1027        0.0932        0.0844        0.0748        0.0629        0.0486        0.0312        1.2478        0.8824        0.4792        0.2900        0.0000        0.0000        0.0000        0.0271        0.1083        0.5647        1.1849        1.8578        2.4083        1.6362        2.1174        2.1811        1.4644        1.7677        1.0375        0.4115        1.0609        3.1806        2.1956        2.8180        3.7786        1.7611        1.2151        1.2409        1.0802        1.3471        1.7081        2.1058        2.6413        2.8885        2.9861        2.9538        1.8445        1.7993        1.2737        1.9638        1.2942        0.8889        0.8894        0.7588        0.7524        1.0999        1.3077        1.5720        1.4488        2.2065        2.4185        1.7184        1.8523        0.3961        0.8479        0.9960        1.2830        1.3472        1.8377        1.3248        1.0778        1.4321        1.6509        2.1484        2.4977        2.8083        2.8991        2.4925        2.9493        3.0895        3.6181        2.0579        2.3389        2.2566        2.0314        0.9093        0.7862        0.8135        0.6939        0.0563        0.0641        0.4238        0.8328        0.8092        1.1423        1.3199        1.7109        1.6259        1.4590        1.1361        1.0076        0.9149        0.9181        0.9503        0.7774        1.5695        1.7350        1.7513        2.0317        3.7088        4.0291        4.3689        4.6814        4.9941        5.1971        5.5146        5.8737        8.5666        8.4386        8.5736        9.0506       11.0101       12.2642       10.7263        9.0527        5.3335        3.8329        4.0286        5.2175        5.7270        6.4378        5.7495        4.9588        3.1767        2.4570        1.9875        1.6973        0.8775        0.6779        0.7173        0.9140        1.4855        1.7623        1.8756        1.6698        1.4874        1.2802        1.0900        1.1071        0.5962        0.4791        0.3973        0.3513        1.2854        0.0000        0.0000        0.0000        0.0000        3.6600        2.8200        1.2300        2.0185        0.0000        0.0000        0.0000        0.0000        0.0000        0.0000        0.0000        0.0000        0.0000        0.0000        0.0000        0.0000        0.0000        0.0000        0.0000        0.0000        0.0000        0.0000        0.0000        0.0000        0.0000        0.0000        0.0000        0.0000        0.0000        0.0000        0.0000        0.0000        0.0000        0.0000        0.0000        0.0000        0.0000        0.0000        0.0000        0.0000        0.0000        0.0000        0.0000        0.0000        0.0000        0.0000        0.0000        0.0000        0.0000        0.0000        0.0000        0.0000        0.0000        0.0000        0.0000        0.0000        0.0000        0.0000        0.0000        0.0000        0.0000
        0.0000        0.0000        0.0000        0.0000        0.0000       10.8112        9.5586        8.0772        5.4307        8.8428        6.9945        2.4810        1.2484        1.7208        2.5247        2.2132        1.4589        0.8988        1.4580        0.6042        0.6227        0.4372        0.2123        0.2610        0.4331        0.2876        0.3030        0.2344        0.2332        0.9991        0.7534        2.2299        1.3244        0.5566        1.0306        0.8791        1.0665        0.5808        1.7574        1.8630        3.1258        2.5711        2.5384        0.5117        0.4823        0.4883        0.6915        3.1490        2.1938        1.8946        2.7045        2.0215        2.0065        0.6645        0.7862        0.7771        1.0314        1.0090        0.1869        0.3465        0.3300        3.2050        3.6593        2.1608        2.7915        1.7972        0.3512        0.5386        0.3717        0.3552        0.4504        0.7616        1.1108        1.6342        2.4593        2.4932        1.8912        2.1531        1.6198        1.4162        1.4035        0.6388        0.7476        1.0626        0.6254        0.3919        0.1312        0.4587        0.5280        0.4775        0.5581        0.3705        0.3786        0.2307        0.2745        0.2014        0.1822        0.4124        0.3299        0.5481        0.6629        0.6465        0.7430        1.3352        1.6255        1.7953        2.0704        2.8703        3.2719        3.8454        4.4702        7.7207        8.7340        8.4090        7.0121        3.9545        3.0750        2.5138        2.3633        1.1371        0.9649        0.7994        0.6763        1.4002        1.2168        1.3517        1.3884        1.4573        1.4931        1.5183        1.6974        2.2944        2.0529        1.9103        2.4279        3.2575        3.5720        3.4689        3.9478        4.6492        5.1151        5.5286        5.8275        6.1473        6.5059        6.9281        6.8241        7.3576        7.2232        7.0077        7.0821        7.0787        8.6099        6.8551        5.2203        1.9105        1.4365        1.3982        1.6614        2.1601        1.9481        1.9901        1.6556        0.6936        0.4910        0.3839        0.3128        0.6152        0.5245        0.6478        0.9672        2.9659        3.7911        3.8178        3.1638        1.6602        1.3258        1.0760        0.9002        0.1158        0.1445        0.1945        0.3239        0.3721        0.0000        0.0000        0.0000        0.5995        0.4667        0.6972        0.7406        1.1747        1.3042        0.0000        0.0000        0.0000        0.0000        0.0000        0.0000        0.0000        0.0000        0.0000        0.0000        0.0000        0.0000        0.0000        0.0000        0.0000        0.0000        0.0000        0.0000        0.0000        0.0000        0.0000        0.0000        0.0000        0.0000        0.0000        0.0000        0.0000        0.0000        0.0000        0.0000        0.0000        0.0000        0.0000        0.0000        0.0000        0.0000        0.0000        0.0000        0.0000        0.0000        0.0000        0.0000        0.0000        0.0000        0.0000        0.0000        0.0000        0.0000        0.0000        0.0000        0.0000        0.0000        0.0000        0.0000        0.0000        0.0000
        0.0000        0.0000        0.0000        0.0000        0.0000       10.0100        9.0693        8.9613        8.0736        9.2394        6.0438        2.1950        3.2460        2.9029        4.0373        2.4938        1.8006        1.1737        1.2550        0.6571        0.5063        0.2424        0.2094        0.2512        0.2794        0.1583        0.2137        0.3796        0.4509        0.6199        0.6827        0.5983        0.5024        0.5348        0.4815        0.4338        0.4223        0.8035        0.5185        0.6279        0.6881        0.2447        0.7494        1.0509        0.4358        1.0064        1.2449        1.4613        1.4264        1.3823        0.7114        2.0403        1.2289        0.6200        1.4155        2.5504        1.7789        1.6299        1.5285        1.0582        1.9895        5.8173        3.0881        1.6768        1.5201        1.1509        1.2415        0.9661        1.1085        1.3910        1.1133        1.1748        1.6127        1.5728        2.5657        2.7902        2.1364        0.6782        0.2601        0.1937        0.3907        0.4437        0.6662        0.6455        0.5901        0.4244        0.3050        0.6837        1.3972        1.4033        1.0168        0.3593        0.5095        0.2053        0.3350        0.3726        0.4886        0.5334        0.4273        0.4991        0.5248        0.4893        0.7043        1.2475        1.5582        1.8862        2.3449        3.2222        3.6724        4.4576        5.8580       10.1668       11.3214       11.1873        9.4486        5.5029        4.5249        3.7513        3.2210        1.7230        1.3287        0.9342        0.8895        1.2977        1.1255        0.9250        1.2789        1.2752        1.5761        1.4503        1.5628        2.2934        2.9052        2.6959        3.2862        3.9058        4.6944        4.5393        4.6771        5.3010        5.7344        6.0661        6.2340        6.9508        7.9350        8.1159        7.1521        7.2472        7.0897        6.2719        5.8710        5.4008        5.8383        4.3354        3.4327        1.2688        0.9882        0.9397        1.2236        2.3167        1.9881        1.9147        0.9738        0.9876        0.3577        0.2719        0.3016        0.6212        0.5923        0.6126        0.9259        3.2719        4.1708        4.1570        3.6675        2.1640        1.6711        1.2740        0.7873        0.1974        0.2429        0.2575        0.2619        0.2846        0.0000        0.0000        0.6752        0.4130        0.2884        0.5956        0.8645        0.8865        0.9079        0.9129        0.9439        0.8413        0.8252        0.9833        0.0000        0.0000        0.0000        0.0000        0.0000        0.0000        0.0000        0.0000        0.0000        0.0000        0.0000        0.0000        0.0000        0.0000        0.0000        0.0000        0.0000        0.0000        0.0000        0.0000        0.0000        0.0000        0.0000        0.0000        0.0000        0.0000        0.0000        0.0000        0.0000        0.0000        0.0000        0.0000        0.0000        0.0000        0.0000        0.0000        0.0000        0.0000        0.0000        0.0000        0.0000        0.0000        0.0000        0.0000        0.0000        0.0000        0.0000        0.0000        0.0000        0.0000        0.0000
        0.0000        0.0000        0.0000        0.0000        6.8929        7.6060        7.6516        7.5791        8.8890        8.2844        5.8943        3.3197        3.0071        1.5853        1.5207        0.8614        3.6929        1.6769        1.0557        1.0079        0.8109        1.3546        0.5717        0.9438        0.8892        0.9729        0.7609        0.9184        0.4618        0.3027        0.4171        0.8482        0.3625        0.4250        0.5911        0.5348        1.2362        1.0185        0.4866        1.9028        1.0879        2.1478        1.3729        0.7493        0.7065        1.1334        0.3220        0.6505        2.4238        1.4152        2.9002        3.1656        1.9157        2.1525        2.4162        3.0252        3.4692        1.8714        3.3639        2.7474        2.9714        4.3557        3.4177        2.8583        1.2959        1.3744        1.7253        2.3766        2.6117        1.8308        1.5597        2.6390        3.5327        2.8197        1.9203        1.9682        0.8647        0.8441        1.1777        0.8372        1.1019        0.9316        0.6156        0.4273        0.3991        0.3922        0.5153        0.9145        0.9894        0.9040        0.7419        0.3090        0.4134        0.3278        0.5040        0.7226        0.6346        0.7779        0.7286        0.5959        0.6809        0.7826        1.0717        1.4935        1.5782        1.9852        2.5885        3.2250        4.1766        5.1462        6.3854       10.4159       12.0398       12.2649       10.6610        6.6460        5.7779        5.0610        4.7010        2.2549        1.9871        1.5545        1.3162        1.4950        1.3579        1.2788        1.1898        1.4653        1.3605        1.4313        1.6443        2.4996        2.9841        3.1883        3.4290        3.8987        4.1330        5.1244        5.3555        6.0451        6.3934        6.4832        6.7912        8.3784        8.9082        9.4897        8.0673        7.4447        6.3916        5.8133        5.2159        4.5807        4.7424        3.5125        2.9456        1.1765        0.8508        0.8375        1.2226        1.1825        1.7005        2.1019        1.2011        1.5115        0.4393        0.1799        0.2215        0.3567        0.4207        0.7637        1.1973        3.1416        3.8508        3.9274        3.0918        1.5846        1.2326        0.9585        0.8194        0.5169        0.7319        0.4503        0.2804        0.2414        0.0000        0.3775        0.4983        0.3391        1.0973        1.2279        4.5169        1.2128        0.6730        0.6190        0.7011        0.7007        0.7355        0.7574        0.7669        0.0000        0.0000        0.0000        0.0000        0.0000        0.0000        0.0000        0.0000        0.0000        0.0000        0.0000        0.0000        0.0000        0.0000        0.0000        0.0000        0.0000        0.0000        0.0000        0.0000        0.0000        0.0000        0.0000        0.0000        0.0000        0.0000        0.0000        0.0000        0.0000        0.0000        0.0000        0.0000        0.0000        0.0000        0.0000        0.0000        0.0000        0.0000        0.0000        0.0000        0.0000        0.0000        0.0000        0.0000        0.0000        0.0000        0.0000        0.0000        0.0000        0.0000
        0.0000        0.0000        0.0000        0.0000        7.0748        7.2782        8.2391        7.7120        7.7659        7.8896        6.4271        2.9103        1.5443        1.8066        1.9266        2.1195        1.3427        0.9815        0.9516        0.6443        1.7525        1.9101        2.3268        1.7047        1.2583        1.2671        1.2374        0.8723        1.0675        2.1780        1.3372        1.3023        0.4589        0.3098        0.2675        0.6959        1.0960        1.3744        1.9698        1.9264        1.1388        1.3005        0.7868        0.5258        0.8171        1.6925        0.7999        1.7715        1.0870        1.1926        1.8276        2.8780        4.8263        3.7685        2.7262        4.2906        5.0617        4.1000        3.9894        4.1540        4.7656        4.1978        3.3215        2.5016        2.7443        2.7989        2.4770        2.2749        2.8182        2.6385        3.3189        2.8010        2.2298        2.5401        1.7706        1.4157        1.7002        1.7753        0.8645        0.7362        0.6512        0.6825        0.5049        0.5658        0.5756        0.3935        0.7993        1.6196        1.4836        1.1432        0.6812        0.4806        0.6788        0.9153        1.0342        1.0566        1.3603        1.4662        1.2912        0.8454        0.9448        1.0881        1.3380        1.6160        1.7889        2.0576        2.7421        3.6986        4.4675        5.2397        5.9424        9.2852       10.6750       10.6630        9.8677        6.6142        6.3128        5.8336        5.2106        3.7260        2.7466        2.4890        1.7897        1.8925        2.1595        1.9653        1.5734        2.3087        1.7073        1.9026        2.3475        3.2284        3.3377        3.4761        3.7807        4.4290        5.4133        5.5400        5.6469        6.8510        7.1087        7.3820        7.1192        8.4907        8.3829        8.4240        8.0528        7.2081        6.4693        5.6444        5.7404        4.9459        4.0363        3.6251        3.0934        1.0864        0.9493        1.0955        2.0256        2.2710        1.0214        0.7221        1.9571        1.1908        0.3195        0.2100        0.2075        0.2922        0.2837        0.5022        0.6623        2.1032        2.7461        2.7691        2.2336        1.1371        0.8128        0.5860        0.4937        0.1766        0.2777        0.2554        0.2179        0.2920        0.3752        0.5345        0.7427        2.3869        1.1413        0.7591        0.8743        0.5248        0.5205        0.5568        0.6179        0.7177        0.7587        0.7801        0.7826        0.0000        0.0000        0.0000        0.0000        0.0000        0.0000        0.0000        0.0000        0.0000        0.0000        0.0000        0.0000        0.0000        0.0000        0.0000        0.0000        0.0000        0.0000        0.0000        0.0000        0.0000        0.0000        0.0000        0.0000        0.0000        0.0000        0.0000        0.0000        0.0000        0.0000        0.0000        0.0000        0.0000        0.0000        0.0000        0.0000        0.0000        0.0000        0.0000        0.0000        0.0000        0.0000        0.0000        0.0000        0.0000        0.0000        0.0000        0.0000        0.0000        0.0000
        0.0000        0.0000        0.0000        0.0000        3.8645        4.9661        7.3778        8.9868        9.0258        6.3931        4.0120        2.5587        3.1465        1.9820        1.2685        3.1928        2.7512        4.3518        2.8847        1.9250        6.4106        4.5414        2.9775        2.4788        2.0474        1.6315        1.5995        1.0842        1.2910        0.3957        0.4180        0.4374        0.4344        1.7142        0.6724        1.1374        1.7290        0.9661        2.2192        2.1798        0.6429        1.1280        1.5429        0.6884        1.2521        1.4838        1.7115        1.3175        1.7819        2.0202        4.4593        6.5856        8.8540        5.2269        6.2347        4.7641       12.6038        6.9321        4.1436        4.2041        5.0526        4.3090        3.0101        4.5104        5.7403        5.5783        7.7609        8.5425        6.1875        5.6743        6.3035        3.4885        6.6466        7.9455        6.7548        3.2702        2.5592        2.6107        2.3872        1.4331        1.4535        1.6791        1.5824        1.3667        1.0074        0.7313        0.3480        0.5326        0.6720        0.7747        0.8707        0.4578        0.7431        0.9054        0.3106        0.8961        1.0381        1.3745        1.5429        1.5009        1.4538        1.9053        2.0218        1.7372        2.0658        2.5145        2.5629        4.2843        5.1652        5.6380        6.1019        5.1664        5.6382        5.8096        5.9753        7.4160        7.0876        6.7499        6.6249        5.1317        5.8858        5.5237        3.4764        2.7647        2.7786        2.4757        2.4333        4.0715        4.2329        4.3496        4.8305        5.1212        4.8801        4.9416        5.2007        5.1146        5.3565        5.4901        5.5222        6.0441        6.4405        6.3604        6.4242        7.7607        7.3410        6.9456        6.3153        6.3926        6.1964        5.6767        5.5443        5.1212        3.3639        2.9873        4.2737        0.3463        0.3337        1.0308        1.2970        0.8055        0.3496        0.2915        0.2574        0.1056        0.2243        0.0803        0.0796        0.1679        0.2051        0.3298        0.3812        0.2317        0.3201        0.3613        0.3137        0.4702        0.4113        0.3284        0.3581        0.3228        0.4854        0.5596        0.5515        0.4200        0.5558        0.8176        1.3830        1.2178        1.1313        1.2663        1.2084        0.7287        0.7410        0.7842        0.8086        0.7962        0.8463        0.8696        0.8802        0.0000        0.0000        0.0000        0.0000        0.0000        0.0000        0.0000        0.0000        0.0000        0.0000        0.0000        0.0000        0.0000        0.0000        0.0000        0.0000        0.0000        0.0000        0.0000        0.0000        0.0000        0.0000        0.0000        0.0000        0.0000        0.0000        0.0000        0.0000        0.0000        0.0000        0.0000        0.0000        0.0000        0.0000        0.0000        0.0000        0.0000        0.0000        0.0000        0.0000        0.0000        0.0000        0.0000        0.0000        0.0000        0.0000        0.0000        0.0000        0.0000        0.0000
        0.0000        0.0000        0.0000        0.0000        0.0000        0.0000        0.0000        0.0000        9.2792        5.5276        3.1923        2.7235        2.1362        2.1984        1.9752        4.0174        5.1630        5.0672        5.7341        5.6856        5.6622        4.0150        1.8246        1.0317        1.0791        0.7589        0.9220        0.6573        0.8210        0.5615        0.7832        1.3530        1.6734        1.4460        0.7641        0.8002        0.5056        1.4476        1.8885        0.8980        1.9630        2.1345        2.8941        1.7663        2.0994        1.1414        1.6492        2.1199        5.4117        7.5010        7.7744        7.0309        7.9059        6.0970        6.5174        6.7873        9.6023        6.9814        2.9980        6.2609        6.7926        6.6630        8.4992        9.1649        8.7158        7.9188        8.1845        8.1896        8.2843        8.5041        8.5156        7.3468        6.1803        5.3445        7.1456        4.4984        4.3702        3.7997        4.5673        3.6633        2.9377        3.1483        2.8148        2.2953        2.2244        2.0982        0.4381        0.4824        0.4047        0.4012        0.7848        0.5289        0.5959        0.3328        0.3531        1.1541        1.9785        2.5305        2.9421        2.1540        2.3449        2.3425        2.2489        1.5589        1.7801        2.2079        2.9496        4.4258        5.6621        7.4108        5.9559        4.7550        5.0048        5.3102        5.3830        7.1385        7.0848        7.2737        7.8280        5.8123        6.1125        6.2592        4.4894        3.8804        3.2686        2.7455        4.0995        5.9277        5.3089        6.0178        5.4728        5.6760        6.5557        6.1996        6.0492        5.7344        6.1129        6.0328        6.1449        6.6095        6.3373        6.1792        6.1062        6.8013        6.3477        5.9234        5.9085        6.4261        5.9244        5.2768        4.8985        4.3322        3.0210        2.4497        3.3153        0.7368        0.7744        1.0801        0.6343        0.6175        0.3550        0.4473        0.3217        0.1104        0.0396        0.0533        0.0898        0.1605        0.1660        0.1917        0.1831        0.0435        0.0397        0.0450        0.1030        0.2452        0.1421        0.1852        0.1544        0.2960        0.4402        0.4864        0.6192        0.5977        0.7748        0.7083        1.1269        1.0720        1.4791        1.6263        1.5505        1.0587        0.8101        0.7574        0.8105        0.8280        0.8844        0.0000        0.0000        0.0000        0.0000        0.0000        0.0000        0.0000        0.0000        0.0000        0.0000        0.0000        0.0000        0.0000        0.0000        0.0000        0.0000        0.0000        0.0000        0.0000        0.0000        0.0000        0.0000        0.0000        0.0000        0.0000        0.0000        0.0000        0.0000        0.0000        0.0000        0.0000        0.0000        0.0000        0.0000        0.0000        0.0000        0.0000        0.0000        0.0000        0.0000        0.0000        0.0000        0.0000        0.0000        0.0000        0.0000        0.0000        0.0000        0.0000        0.0000        0.0000        0.0000
        0.0000        0.0000        0.0000        0.0000        0.0000        0.0000        0.0000        0.0000        0.0000        0.0000        2.8464        1.9271        1.7118        1.1686        0.7137        5.5380        8.4430        9.6837       10.4573        5.7502        3.6031        5.0226        3.8077        2.1271        2.3406        1.5559        1.2068        1.7364        1.3939        1.6137        1.5368        1.2543        1.4038        1.3802        0.4460        1.0562        1.4239        0.7541        0.7293        1.3216        2.6214        3.7399        2.7819        3.6314        1.6165        2.2046        2.1397        4.2506        5.7572        5.5114        6.1797        6.0602        6.7492        8.4309        7.5551        4.2325        7.7528        3.6457        4.9721        6.0552        7.0244        8.8050        9.3090       12.0943       10.7047       11.6685        9.0622        9.7750        9.8296        9.5184        6.5117        6.7712        5.2446        4.9271        5.9660        5.2378        4.5608        4.9222        4.6032        3.6874        3.8351        3.0157        3.3197        2.1391        1.2304        0.8504        1.0053        0.5858        0.7946        1.0603        1.0790        1.4005        1.0867        1.1743        0.4863        1.9856        2.7828        3.1013        3.2148        2.4761        2.5307        2.7258        2.7319        1.8376        2.3957        2.3991        2.8088        4.5984        5.1498        5.5498        5.9491        6.2139        5.6328        5.5531        6.3985        8.3924        8.3190        8.4921        8.0646        6.4567        6.4206        6.2331        5.5134        4.3590        4.0442        3.6888        4.6750        6.4214        7.4456        7.0805        7.1332        6.7930        6.4757        6.1439        6.1390        5.8506        6.2380        6.2241        6.2281        6.1831        5.9321        6.0379        6.1730        6.0482        5.9603        5.5503        5.4772        5.8933        4.8631        4.4053        4.1464        3.6162        2.6625        2.1971        1.8256        0.5724        0.6009        0.9902        1.3080        0.9641        0.3853        0.2243        0.2647        0.1343        0.0970        0.0686        0.0485        0.1301        0.1799        0.1723        0.1300        0.1167        0.1103        0.1137        0.2825        0.2903        0.2844        1.3410        0.2335        0.3110        0.3987        0.8428        0.6743        1.0192        1.8525        1.0223        1.4063        2.0624        2.2989        2.0561        1.7730        1.1156        1.0148        0.8064        0.0000        0.0000        0.0000        0.0000        0.0000        0.0000        0.0000        0.0000        0.0000        0.0000        0.0000        0.0000        0.0000        0.0000        0.0000        0.0000        0.0000        0.0000        0.0000        0.0000        0.0000        0.0000        0.0000        0.0000        0.0000        0.0000        0.0000        0.0000        0.0000        0.0000        0.0000        0.0000        0.0000        0.0000        0.0000        0.0000        0.0000        0.0000        0.0000        0.0000        0.0000        0.0000        0.0000        0.0000        0.0000        0.0000        0.0000        0.0000        0.0000        0.0000        0.0000        0.0000        0.0000        0.0000        0.0000
        0.0000        0.0000        0.0000        0.0000        0.0000        0.0000        0.0000        0.0000        0.0000        0.0000        5.4310        2.3850        1.3459        1.0237        2.5791       12.7293        8.6250        7.8381        7.8730        3.2586        5.0215        3.3842        2.1132        2.3083        2.6519        3.3585        2.0016        1.7751        1.6819        1.0343        1.3914        2.2708        1.5761        1.2350        1.5664        1.7426        1.7913        2.0837        1.6600        2.9509        4.5032        3.9111        3.0446        4.3133        4.4292        3.8373        2.9761        5.7450        5.2466        5.5726        6.6716        3.8155        7.4493        9.5241        5.1579        4.7587        4.2897        6.7717        5.4015        5.8707        6.7032        8.7583       10.4971        8.5905       10.3871        5.9842        5.7513        5.4011        4.5404        5.6722        4.8138        6.4422        5.3988        5.2033        4.8594        6.7158        6.8544        8.0469        6.3505        4.1065        3.7051        2.9149        2.4044        1.1018        1.1497        0.9881        1.0233        1.0623        1.1483        1.7032        1.3919        1.1180        1.4086        1.0801        1.4509        2.5201        3.0821        3.4923        2.9540        2.5325        2.7615        2.9910        3.0114        2.2239        2.4768        2.4235        2.8894        4.5528        5.3579        5.7022        5.9016        5.4959        5.7564        6.0796        6.9501       10.3850       11.9979       10.2754        9.3535        7.5443        7.6356        7.1708        6.8833        5.9377        6.0019        5.3329        5.2412        7.6243        9.1668        9.1455        8.0977        7.5311        7.4487        7.1133        6.2057        5.8268        6.1867        6.1869        5.8276        5.7960        6.0225        6.3295        5.9464        5.9324        5.5209        5.3336        5.0137        5.2273        4.8515        4.3279        3.9687        3.3341        2.6712        2.3207        2.0320        0.7245        0.6978        0.6965        0.8666        0.3779        0.3702        0.2213        0.2231        0.1613        0.1305        0.0641        0.0551        0.2353        0.3153        0.3055        0.3760        0.2041        0.2087        0.2203        0.3299        0.2559        0.2032        0.9592        1.7000        0.3240        1.3216        1.5698        1.1094        1.2814        1.6490        1.7214        1.8612        2.3088        2.4215        2.2764        2.4683        1.6900        1.3512        0.0000        0.0000        0.0000        0.0000        0.0000        0.0000        0.0000        0.0000        0.0000        0.0000        0.0000        0.0000        0.0000        0.0000        0.0000        0.0000        0.0000        0.0000        0.0000        0.0000        0.0000        0.0000        0.0000        0.0000        0.0000        0.0000        0.0000        0.0000        0.0000        0.0000        0.0000        0.0000        0.0000        0.0000        0.0000        0.0000        0.0000        0.0000        0.0000        0.0000        0.0000        0.0000        0.0000        0.0000        0.0000        0.0000        0.0000        0.0000        0.0000        0.0000        0.0000        0.0000        0.0000        0.0000        0.0000        0.0000
        0.0000        0.0000        0.0000        0.0000        0.0000        0.0000        0.0000        0.0000        0.0000        0.0000        8.6111       11.2919        4.6891        9.1172       14.5729       10.4617        5.6797        9.2072       13.2910       11.1916       11.3432        6.1333        9.2823       10.4926       15.2446       12.4466       10.8087        3.8674        2.3158        2.3615        3.2586        3.1024        2.3243        2.2356        2.3309        1.7879        1.8644        2.5852        3.6793        3.9907        2.8454        2.7923        3.0695        3.4415        2.0397        1.3079        3.3654        4.2043        5.8884        6.6692        3.8792        4.5090        5.2484        5.0149        3.2645        2.4725        3.0585        3.2298        2.8529        6.4204        5.1659        7.4203        7.7063        8.3718        9.7089        8.5449        5.2822        5.7138        6.5925        6.8870        6.7796        6.5245        9.2607        8.8893        8.9288        9.5601        9.0778        8.6382        7.6174        7.7446        7.4010        7.1011        6.7138        4.9086        3.7428        2.9128        2.4062        1.8968        1.5348        1.6730        1.6066        2.0828        2.2234        3.0292        4.1344        4.1956        4.1178        4.0695        3.7865        3.7770        3.9811        3.8163        3.6571        3.1434        2.9830        3.4622        4.0097        5.2164        5.8830        6.2835        6.9606        7.3785        7.3273        8.6216        7.9763        9.6793       10.6838       10.8987       10.5089       10.2280       10.3863       11.6989       12.6589        8.6377        8.2511        8.0988        8.8782       11.0649       12.5041       11.5085       11.4842        8.7392        7.3874        6.1135        5.6536        6.9581        7.1163        6.7662        6.3472        6.0147        6.6447        6.1213        5.6658        6.2656        6.4935        5.4840        4.8523        5.1900        5.1858        5.2611        4.8401        4.6945        4.1159        3.5575        2.9064        1.5014        1.1594        0.9586        0.8295        0.9124        0.3171        0.5137        0.5115        0.4445        0.4471        0.3861        0.4005        1.2447        1.5035        1.5548        1.7132        0.8426        0.2952        0.2281        0.4213        0.8763        1.9734        2.0852        6.7088        1.5039        1.8105        2.5386        2.6682        2.9620        3.4028        3.5894        3.2678        3.6263        2.8642        2.9194        0.0000        0.0000        0.0000        0.0000        0.0000        0.0000        0.0000        0.0000        0.0000        0.0000        0.0000        0.0000        0.0000        0.0000        0.0000        0.0000        0.0000        0.0000        0.0000        0.0000        0.0000        0.0000        0.0000        0.0000        0.0000        0.0000        0.0000        0.0000        0.0000        0.0000        0.0000        0.0000        0.0000        0.0000        0.0000        0.0000        0.0000        0.0000        0.0000        0.0000        0.0000        0.0000        0.0000        0.0000        0.0000        0.0000        0.0000        0.0000        0.0000        0.0000        0.0000        0.0000        0.0000        0.0000        0.0000        0.0000        0.0000        0.0000        0.0000
        0.0000        0.0000        0.0000        0.0000        0.0000        0.0000        0.0000        0.0000        0.0000        0.0000        0.0000        9.3935        8.9496        6.0279        9.5450        6.6724        7.3956        6.7213        5.2956        7.1092        3.9474        2.2608        5.5584        6.6234        7.8125        7.3325        7.0097        3.6036        3.4371        2.4351        2.2335        2.3512        1.9811        2.5163        3.1020        2.1772        2.8949        2.6175        2.8587        4.4906        5.0275        6.0859        4.8409        3.1373        1.9773        2.0306        1.9662        5.8584        7.4307        6.1619        5.4259        4.8686        6.2951        5.5085        5.0105        3.3837        1.8105        2.5673        7.7756        4.2170        5.1481        8.7286        9.2568        8.3369        9.3382        8.8645        8.4001        7.8454        7.3658        8.0710        6.8328        6.2448        7.3377        6.8740        7.1423        9.1169        9.3724        8.8927        8.7231        9.6531        9.8107        9.9436        8.6921        6.1435        5.0556        4.5336        3.5017        2.9926        2.5680        2.4364        2.4468        3.8122        3.7122        4.4069        4.9589        5.1165        4.7896        4.8631        4.9864        4.9533        4.8441        4.6986        4.5114        3.8094        3.5615        3.4598        3.7806        4.8657        5.5565        5.8295        6.5927        7.2019        8.9338        8.0558        8.3795       10.4425       13.8723       13.8083       11.9449       11.1997       11.5423       11.5287       12.7734       10.4164        9.8585       10.1938       11.9370       13.8920       13.7382       12.3131       14.9065       10.5041        6.1401        5.0946        5.4504        7.1754        6.8983        6.5423        5.6939        6.2201        6.4156        5.9258        5.7171        6.3241        6.4262        5.7032        5.5191        5.6821        5.7936        5.5176        4.7752        5.3504        4.6317        3.9103        3.1956        1.5552        1.1284        1.1733        1.0940        0.6387        0.4285        0.5142        0.6078        0.5273        0.5720        0.5504        0.6347        1.6130        2.1215        2.0444        1.6149        0.6493        0.4717        0.1623        0.3953        1.2210        2.0904        1.7850        2.7856        2.3229        2.1596        2.8523        3.3066        3.6461        3.7476        3.7588        3.9553        3.1364        3.3144        0.0000        0.0000        0.0000        0.0000        0.0000        0.0000        0.0000        0.0000        0.0000        0.0000        0.0000        0.0000        0.0000        0.0000        0.0000        0.0000        0.0000        0.0000        0.0000        0.0000        0.0000        0.0000        0.0000        0.0000        0.0000        0.0000        0.0000        0.0000        0.0000        0.0000        0.0000        0.0000        0.0000        0.0000        0.0000        0.0000        0.0000        0.0000        0.0000        0.0000        0.0000        0.0000        0.0000        0.0000        0.0000        0.0000        0.0000        0.0000        0.0000        0.0000        0.0000        0.0000        0.0000        0.0000        0.0000        0.0000        0.0000        0.0000        0.0000        0.0000
        0.0000        0.0000        0.0000        0.0000        0.0000        0.0000        0.0000        0.0000        0.0000        0.0000        0.0000        0.0000        0.0000        0.0000        7.9012        6.7355        8.4619        9.5433       10.6299        2.4732        2.4272        2.2703        4.5717        4.5109        7.1599        4.8769        4.0937        3.4648        3.8472        4.8170        2.7429        3.1608        2.3417        1.8240        1.5950        0.9824        1.2185        2.0319        2.9354        4.8725        5.6479        7.3393        5.7520        4.1695        3.7316        2.6214        5.2343        7.5031        8.0405        5.3297        5.7620        4.7068        3.0531        2.7668        1.1624        1.2651        2.5340        4.6435        4.8224        2.8313        8.5879       12.6678        8.5707        8.7407        8.0178        7.8265        7.4575        8.9935        8.9229        7.0102        6.7244        6.4880        6.3768        6.6966        6.5149        9.5452       10.0511        8.9353        9.5959       10.9113       11.1362       11.1519       10.0921        7.3112        6.1689        4.9235        4.5435        3.4041        3.3595        3.4023        3.2976        3.3897        3.5810        3.8617        4.3562        4.9635        5.7357        5.6826        5.7760        5.3413        5.5220        5.6666        5.7185        4.5683        4.4224        4.2193        4.4510        4.7612        5.1847        5.3756        6.0714        8.2205       11.4110        9.4176        9.9780       11.5886       12.8879       14.7275       13.8832       12.6954       13.2617       13.0490       12.8013       13.5606       12.9603       12.8450       14.8280       16.3463       15.4178       13.2777       12.9659       10.4703        6.7366        5.0714        4.8476        5.8852        5.7194        5.4606        5.0271        6.2437        5.7473        5.4765        5.2417        6.3997        4.7432        4.5461        4.6413        5.4321        6.3418        6.2845        5.5654        5.1669        4.3164        3.7462        3.1494        1.5583        1.2987        1.1965        0.9119        0.6383        0.4584        0.3347        0.4814        0.4831        0.4219        0.3589        0.2814        1.3290        1.8828        2.0404        1.6083        0.9020        0.6952        0.3496        0.7767        5.8256        4.3334        1.3785        1.4508        2.3239        2.3948        2.7474        3.0778        4.1964        4.3132        4.2030        0.0000        0.0000        0.0000        0.0000        0.0000        0.0000        0.0000        0.0000        0.0000        0.0000        0.0000        0.0000        0.0000        0.0000        0.0000        0.0000        0.0000        0.0000        0.0000        0.0000        0.0000        0.0000        0.0000        0.0000        0.0000        0.0000        0.0000        0.0000        0.0000        0.0000        0.0000        0.0000        0.0000        0.0000        0.0000        0.0000        0.0000        0.0000        0.0000        0.0000        0.0000        0.0000        0.0000        0.0000        0.0000        0.0000        0.0000        0.0000        0.0000        0.0000        0.0000        0.0000        0.0000        0.0000        0.0000        0.0000        0.0000        0.0000        0.0000        0.0000        0.0000        0.0000        0.0000
        0.0000        0.0000        0.0000        0.0000        0.0000        0.0000        0.0000        0.0000        0.0000        0.0000        0.0000        0.0000        0.0000        0.0000        0.0000        0.0000        0.0000        0.0000        4.1651        4.1952        9.3393       12.0190        4.7536        2.3514        1.2770        1.1937        2.5449        0.8462        0.9491        4.2780        6.3900        5.3014        5.7809        4.2028        1.8026        1.4377        1.4379        3.7256        2.4103        3.4003        6.3260        4.9542        3.9589        5.5251        5.4040        7.2948        6.5121        6.8955        7.7953        7.5667        4.0550        2.2673        1.4979        1.4972        1.2424        2.0846        2.2217        3.3178        5.9520        6.0262        8.8557        7.9433        6.0991        7.7911        7.7321        7.3503        5.6312        3.4295        3.0943        5.5550        4.3153        5.8595        6.6958        6.4966        6.3249        8.1540        9.7783        9.6097        9.6438       10.1609       10.8278       11.5573       10.1914        7.5822        6.5025        5.7722        5.3754        3.9437        3.5991        2.9259        3.3717        4.6645        4.3280        4.1489        4.2648        5.1084        5.8828        6.2995        6.4190        6.1226        6.4836        6.2975        6.3385        5.2845        4.9806        5.0889        4.9678        5.1961        5.7405        6.4177        6.7000        7.8808        9.1525        9.8914       11.4931       13.2503       13.8899       14.5187       15.8780       16.8544       16.7802       16.7321       16.3932       16.9253       16.2682       17.2898       19.0590       22.3232       16.7289       14.4577       13.1982       10.5895        7.6214        5.3463        5.0608        5.7015        4.9160        4.7664        4.7880        6.9153        6.0813        5.7434        6.1674        7.0898        6.0252        5.6818        5.2977        5.4219        6.2998        6.2682        5.6035        5.6999        4.5989        3.9284        3.3119        1.6932        1.4670        1.4430        1.2528        0.8707        0.7068        0.2580        0.3539        0.2650        0.1836        0.2078        0.3140        1.3359        1.4419        1.5316        1.3320        0.7204        0.9673        0.9965        0.6687        1.0747        1.4378        1.6191        1.6033        1.7436        2.3006        2.4661        3.0757        3.4740        3.9349        4.2631        0.0000        0.0000        0.0000        0.0000        0.0000        0.0000        0.0000        0.0000        0.0000        0.0000        0.0000        0.0000        0.0000        0.0000        0.0000        0.0000        0.0000        0.0000        0.0000        0.0000        0.0000        0.0000        0.0000        0.0000        0.0000        0.0000        0.0000        0.0000        0.0000        0.0000        0.0000        0.0000        0.0000        0.0000        0.0000        0.0000        0.0000        0.0000        0.0000        0.0000        0.0000        0.0000        0.0000        0.0000        0.0000        0.0000        0.0000        0.0000        0.0000        0.0000        0.0000        0.0000        0.0000        0.0000        0.0000        0.0000        0.0000        0.0000        0.0000        0.0000        0.0000        0.0000        0.0000
        0.0000        0.0000        0.0000        0.0000        0.0000        0.0000        0.0000        0.0000        0.0000        0.0000        0.0000        0.0000        0.0000        0.0000        0.0000        0.0000        0.0000        0.0000        0.0000       10.1847        9.4454        4.6658        3.3675        2.9862        3.1350        2.4328        2.9895        1.7928        8.4596       14.7962       17.8747       13.1852        9.1330        5.9117        8.2291        7.7629        8.6473        8.3656        6.5012        4.1074        2.8621        3.2577        3.4506        4.9739        7.3289        7.6611        5.6265        6.9357        8.4222        5.1998        3.1181        4.2750        4.3752        6.5256        5.9000        5.1257        4.7776       11.2256        9.4800        8.9074        7.2017        6.3200        6.1533        7.3472        6.8209        6.6244        5.4412        7.6534        5.1952        5.5644        6.0694        7.5317        6.6918        6.8591        6.0387        6.8598        7.7342        7.5965        7.1019        8.6582        9.1445        9.8511        9.7331        9.9359        9.0874        8.0327        6.3766        4.9595        5.2681        5.3369        5.5611        5.3242        5.6133        4.9918        5.5342        5.9778        6.0186        5.4773        5.4018        6.4376        6.9632        6.9124        7.1202        6.6948        6.5138        6.5698        6.2658        5.0405        6.0094        6.3945        7.3373        8.9290        9.1232       10.5551       13.3597       13.6913       14.4651       14.3316       15.2456       18.4048       19.0363       21.7875       19.6240       19.8767       19.9713       24.8247       20.4703       16.5997       15.3064       13.9496       13.0645        9.8802        7.9223        6.2935        5.4665        3.6726        3.4780        3.5031        3.8213        4.5596        4.4940        5.3016        5.8453        6.8546        5.8429        5.9870        6.2038        8.7028        8.3991        8.3972        7.1831        4.7559        3.5182        2.7522        2.2451        0.9429        0.8449        0.8878        0.8667        1.0461        1.0344        0.5830        0.2692        0.3884        0.5030        0.6508        0.8521        0.8812        0.8802        0.5764        0.5333        0.8378        1.4717        2.1854        0.8398        1.0469        0.8743        1.1920        1.4994        1.8481        1.9731        1.9727        2.6647        3.7134        3.9175        4.2722        0.0000        0.0000        0.0000        0.0000        0.0000        0.0000        0.0000        0.0000        0.0000        0.0000        0.0000        0.0000        0.0000        0.0000        0.0000        0.0000        0.0000        0.0000        0.0000        0.0000        0.0000        0.0000        0.0000        0.0000        0.0000        0.0000        0.0000        0.0000        0.0000        0.0000        0.0000        0.0000        0.0000        0.0000        0.0000        0.0000        0.0000        0.0000        0.0000        0.0000        0.0000        0.0000        0.0000        0.0000        0.0000        0.0000        0.0000        0.0000        0.0000        0.0000        0.0000        0.0000        0.0000        0.0000        0.0000        0.0000        0.0000        0.0000        0.0000        0.0000        0.0000        0.0000        0.0000
        0.0000        0.0000        0.0000        0.0000        0.0000        0.0000        0.0000        0.0000        0.0000        0.0000        0.0000        0.0000        0.0000        0.0000        0.0000        0.0000        0.0000        0.0000        0.0000        4.5440        4.4977        2.3390        3.4036        5.9770        6.5436        5.0518        4.7910        8.5348        5.5856       23.1930       19.0282       11.4376       16.8197       19.8619       16.4343       19.5180       14.7026        9.8215        8.0707        3.9920        1.3813        1.5572        2.8670        4.8987        8.7004        6.8191        6.5791        7.0532        5.4680        1.6233        1.1592        4.7527        4.6934        6.8621        6.3365        6.5448        9.4901        9.8775        7.8705        6.8027        7.8829       10.2086        5.9555        4.2592        5.3095        7.2230        7.4250        8.1468        5.6168        3.7085        4.6957        6.6484        6.4635        6.2827        5.8609        6.5167        7.4106        7.2753        7.1655        8.2904        9.0788       10.8469       10.4913        9.4937        9.6664        9.2382        7.5669        6.0505        6.1968        5.8030        5.7353        5.5164        5.4517        5.4224        6.3735        6.3464        6.3133        6.4076        6.2517        7.4687        7.9533        8.1805        8.2690        8.0066        7.9377        7.8121        7.9323        5.8830        5.7521        5.8322        6.9966       10.5525       10.4698       11.2405       13.2272       13.8533       15.4628       15.5868       16.5876       18.6894       20.1223       21.4845       21.6500       22.7981       26.5577       27.1251       22.9453       18.6808       17.3119       14.8049       13.1253       10.3758        8.3748        6.8372        6.0897        4.6769        3.7051        3.0600        3.1777        3.6320        3.7398        4.5981        5.4092        6.8129        5.9409        6.1525        6.1649        9.1173        9.7983        9.5991        8.1892        4.5889        3.8727        3.6924        2.1715        0.5807        0.5632        0.6353        0.5821        0.6480        0.7548        0.7504        0.5367        0.6255        0.6660        0.6347        0.7579        0.6135        0.5890        0.5512        0.7450        1.2560        1.1696        1.0129        2.8952       14.1455        1.0648        1.4956        1.8964        1.9389        2.2024        2.8405        2.8413        3.9519        4.8391        4.4447        3.9613        6.9807        0.0000        0.0000        0.0000        0.0000        0.0000        0.0000        0.0000        0.0000        0.0000        0.0000        0.0000        0.0000        0.0000        0.0000        0.0000        0.0000        0.0000        0.0000        0.0000        0.0000        0.0000        0.0000        0.0000        0.0000        0.0000        0.0000        0.0000        0.0000        0.0000        0.0000        0.0000        0.0000        0.0000        0.0000        0.0000        0.0000        0.0000        0.0000        0.0000        0.0000        0.0000        0.0000        0.0000        0.0000        0.0000        0.0000        0.0000        0.0000        0.0000        0.0000        0.0000        0.0000        0.0000        0.0000        0.0000        0.0000        0.0000        0.0000        0.0000        0.0000        0.0000
        0.0000        0.0000        0.0000        0.0000        0.0000        0.0000        0.0000        0.0000        0.0000        0.0000        0.0000        0.0000        0.0000        0.0000        0.0000        0.0000        0.0000        0.0000        0.0000        0.0000        7.0624       13.8785       11.3966        9.5596        7.0399        9.6158       14.2815       11.3356        8.4167        5.7581       12.4145       19.3034       18.2479        8.2404        4.4500        7.8225       10.2575        8.0173        6.3738        4.2605        3.3456        2.6762        3.7007        2.9897        4.8348        5.9724        4.6695        5.5279        3.8589        3.6669        3.4338        2.8265        2.3246        3.5339        2.9438        6.4797        6.9221        4.1129        3.1841        3.1702        5.1488        4.7902        2.5562        2.1924        4.1458        7.9486        7.4777        6.9922        7.9494        7.4506        6.6261        6.0064        7.1012        7.5165        7.4170        6.4264        5.7884        6.4694        7.8183        8.9154        9.5847        9.3061        8.5501        8.8305        9.0147        8.5149        8.3067        7.7485        7.0260        5.8423        6.0248        6.0267        6.1183        6.6975        7.7432        7.1128        6.8891        7.2256        7.5840        9.1471       10.2989       10.4635       10.0271       10.5782        9.9465        9.6724        9.8612        6.7513        6.7607        7.7414        7.3530       10.1058       11.1636       11.9587       13.1443       15.2894       16.6224       17.9110       20.9376       23.8633       25.0561       24.1642       24.3394       28.0604       26.1853       24.8056       22.9505       19.2336       18.0649       15.5872       14.1004       11.0326        9.2362        7.8452        6.7494        5.3933        3.6876        2.7925        2.7421        3.2631        3.0899        4.2853        5.0218        6.2154        5.2445        6.1850        6.0856        9.2101       10.0912       10.5701        8.7011        4.8294        3.6791        3.3963        2.2251        0.5616        0.4421        0.4578        0.5139        0.7948        0.8340        0.5631        0.6682        0.9147        0.7846        0.7526        0.6295        0.5234        0.6436        0.9552        1.3143        1.5865        1.3081        0.7693        1.1830        6.6623        1.6646        1.4562        1.6960        1.7718        2.3168        2.8308        3.5867        3.7987        3.7521        3.5169        4.1837        7.9912       10.6300        0.0000        0.0000        0.0000        0.0000        0.0000        0.0000        0.0000        0.0000        0.0000        0.0000        0.0000        0.0000        0.0000        0.0000        0.0000        0.0000        0.0000        0.0000        0.0000        0.0000        0.0000        0.0000        0.0000        0.0000        0.0000        0.0000        0.0000        0.0000        0.0000        0.0000        0.0000        0.0000        0.0000        0.0000        0.0000        0.0000        0.0000        0.0000        0.0000        0.0000        0.0000        0.0000        0.0000        0.0000        0.0000        0.0000        0.0000        0.0000        0.0000        0.0000        0.0000        0.0000        0.0000        0.0000        0.0000        0.0000        0.0000        0.0000        0.0000        0.0000
        0.0000        0.0000        0.0000        0.0000        0.0000        0.0000        0.0000        0.0000        0.0000        0.0000        0.0000        0.0000        0.0000        0.0000        0.0000        0.0000        0.0000        0.0000        0.0000        0.0000        0.0000       13.4116       10.0855        6.6137       11.7497        7.1268        7.0000        5.0031        3.9589        6.2832       24.3443        9.1363        4.7107        4.0963        6.2831        4.7501        2.9700        3.2707        3.5320        3.3121        4.3516        3.2262        3.0614        5.3693        7.9431        6.1220        3.9905        4.8846        6.6565        3.8740        3.3962        4.6462        3.8903        1.6834        3.0989        6.1620        5.5968        2.3438        1.5263        4.1275        2.6765        3.3568        3.8811        4.3035        5.0542        4.6661        5.4105        6.2250        6.7379        7.8504        6.3140        5.8001        6.7009        5.5907        6.0250        4.8472        5.3881        4.8605        5.9203        6.0831        6.2428        7.1679        7.5246        7.2693        7.2843        8.0036        8.3225        8.3767        5.2109        5.6449        5.7767        5.8254        6.5991        7.5674        8.2824        7.3764        7.7245        8.5297        8.7463        9.9372       11.3997       12.0202       12.3648       12.7957       12.4080       11.2554       11.8477        8.4218        8.3307        8.9399       10.0543       12.4701       13.2518       14.3699       15.0494       17.5637       18.0090       18.9515       20.5895       24.1711       28.3522       26.9789       25.2880       25.0792       25.3110       24.2591       23.4513       18.8470       17.8544       15.6320       14.9352       12.1942       11.2104        9.8917        8.5182        6.7986        4.8197        3.5681        2.9110        3.3650        3.3098        3.4425        3.7967        4.7293        5.0973        5.3960        4.9945        7.5511        8.4697        8.3746        7.2749        3.6310        3.4346        3.1588        2.9795        1.4641        1.0564        0.5688        0.4988        1.2253        1.0649        0.6922        0.4318        0.8599        0.9090        0.9288        0.8341        0.8959        1.3130        1.6045        1.7937        1.8756        1.7480        1.6507        1.8432        2.0582        1.7931        1.9314        2.6890        4.5675        2.2884        3.2054        3.6947        5.1570        4.2724        5.4781        7.0538       10.6979       15.7459       18.5901        0.0000        0.0000        0.0000        0.0000        0.0000        0.0000        0.0000        0.0000        0.0000        0.0000        0.0000        0.0000        0.0000        0.0000        0.0000        0.0000        0.0000        0.0000        0.0000        0.0000        0.0000        0.0000        0.0000        0.0000        0.0000        0.0000        0.0000        0.0000        0.0000        0.0000        0.0000        0.0000        0.0000        0.0000        0.0000        0.0000        0.0000        0.0000        0.0000        0.0000        0.0000        0.0000        0.0000        0.0000        0.0000        0.0000        0.0000        0.0000        0.0000        0.0000        0.0000        0.0000        0.0000        0.0000        0.0000        0.0000        0.0000        0.0000        0.0000
        0.0000        0.0000        0.0000        0.0000        0.0000        0.0000        0.0000        0.0000        0.0000        0.0000        0.0000        0.0000        0.0000        0.0000        0.0000        0.0000        0.0000        0.0000        0.0000        0.0000        0.0000        5.1167        6.9250        7.8644       10.4385       15.7024       20.3323       11.1368       12.2896        9.8732       17.1127       15.7812        9.7310        5.5754        7.0121       11.5132       13.9207       15.3561       13.6545        7.8337        8.0921        6.7257        6.4989        7.6899        6.1304        3.5108        3.7232        4.7627        4.8384        3.3426        2.5224        4.6667        6.3355        7.6930       11.5837        6.2629        6.7997        5.4478        3.3161        4.9764        3.8116        6.4314        4.8708        8.3192        7.5377        6.6561        8.2226        7.6505        6.8505        7.5834        6.7799        4.6224        4.8245        4.4035        4.8722        6.0924        5.5304        4.3688        4.0889        3.9340        3.5173        5.9868        7.5026        6.5209        7.4072        8.0203        8.6521        7.1725        5.3965        5.6784        5.8212        6.0674        6.9372        7.9109        7.6593        8.3400        8.8125        9.3860        9.9602       13.1319       15.1913       15.8639       15.4761       14.5466       13.7042       13.7268       14.0914       11.4851       12.2737       12.5237       12.9807       16.5057       17.9623       18.8357       19.9329       19.3294       19.2762       19.7676       22.2485       25.1189       26.5038       26.3062       25.0258       19.3637       18.1302       17.3025       18.4511       16.6491       16.0464       14.9289       14.3010       14.8716       14.3825       13.4581       11.0283        8.9940       10.5019       10.1051        4.4859        5.2174        4.9461        4.5204        4.0135        5.1801        4.8000        4.4000        4.4580        4.1408        4.7576        5.1796        4.2078        3.2757        2.6192        2.6045        2.5344        2.2000        1.7790        1.3368        0.4700        1.6885        1.3410        1.1552        0.9423        1.0316        0.7896        0.8156        0.9920        1.0613        1.5180        1.4992        1.8585        1.9564        2.0966        2.4291        2.6391        3.1597        2.9703        3.7886        4.6659        5.0845        4.6313        4.5069        5.7717        7.7276        6.1511        7.5522       11.3132       10.7750       10.3349       10.1948        0.0000        0.0000        0.0000        0.0000        0.0000        0.0000        0.0000        0.0000        0.0000        0.0000        0.0000        0.0000        0.0000        0.0000        0.0000        0.0000        0.0000        0.0000        0.0000        0.0000        0.0000        0.0000        0.0000        0.0000        0.0000        0.0000        0.0000        0.0000        0.0000        0.0000        0.0000        0.0000        0.0000        0.0000        0.0000        0.0000        0.0000        0.0000        0.0000        0.0000        0.0000        0.0000        0.0000        0.0000        0.0000        0.0000        0.0000        0.0000        0.0000        0.0000        0.0000        0.0000        0.0000        0.0000        0.0000        0.0000        0.0000        0.0000        0.0000
        0.0000        0.0000        0.0000        0.0000        0.0000        0.0000        0.0000        0.0000        0.0000        0.0000        0.0000        0.0000        0.0000        0.0000        0.0000        0.0000        0.0000        0.0000        0.0000        0.0000        0.0000        5.5017       12.1037       26.5348       23.1754       23.7890       28.7786       17.2295       12.8850       16.6009       20.5130       14.1684       11.3373        9.0132        4.7826        3.7479       16.8215       15.0512       17.3073        8.1938        8.1897        8.7265        8.5632        5.6213        2.8063        2.3295        2.5522        1.2926        1.9100        1.1526        1.5868        2.0980        2.9209        3.3781        3.8008        4.9981        1.0785        2.6789        3.9788        4.4420        3.4899        2.6502        2.1063        3.4852        5.8180        4.9593        6.6339        6.8304        5.6871        4.4515        3.9176        3.5596        3.0985        2.5121        2.8787        2.8603        3.3730        2.8425        3.3262        6.3034        5.7497        6.4360        8.5179        7.8626        8.4926        9.0261       10.2691        5.7937        4.9763        4.1287        5.2822        5.6219        6.5003        7.5287        8.0965        9.1153        9.2131        9.7288       11.3196       16.0657       18.5011       18.7702       17.0833       14.9942       13.2700       14.6562       15.3307       12.9506       13.9710       14.9443       16.0866       19.3474       20.2992       21.4681       22.2323       20.5957       20.8163       21.7162       23.2112       25.9663       28.9599       28.1194       26.6421       19.6478       16.5316       16.0387       15.4143       16.2060       16.3638       14.6637       14.3004       15.2523       15.3493       14.0708       11.8017        9.8761        7.6708        5.7165        4.8577        6.3900        5.0240        4.2709        4.1929        4.7319        5.3112        4.4275        4.1984        3.6543        3.5022        3.5115        2.9086        2.5600        2.2234        2.1239        2.4117        2.0111        1.9077        2.0069        1.1501        1.8436        1.0846        1.3648        1.1214        0.8451        0.9152        0.9080        1.4391        1.3521        1.5683        1.9419        2.0520        2.3369        3.1019        3.6026        3.4060        4.3511        3.5027        3.9265        5.5298        5.3018        6.1004        5.3159        7.0968        8.1140       11.0318       10.8849       12.7544       12.5356       12.5578       11.2652        0.0000        0.0000        0.0000        0.0000        0.0000        0.0000        0.0000        0.0000        0.0000        0.0000        0.0000        0.0000        0.0000        0.0000        0.0000        0.0000        0.0000        0.0000        0.0000        0.0000        0.0000        0.0000        0.0000        0.0000        0.0000        0.0000        0.0000        0.0000        0.0000        0.0000        0.0000        0.0000        0.0000        0.0000        0.0000        0.0000        0.0000        0.0000        0.0000        0.0000        0.0000        0.0000        0.0000        0.0000        0.0000        0.0000        0.0000        0.0000        0.0000        0.0000        0.0000        0.0000        0.0000        0.0000        0.0000        0.0000        0.0000        0.0000        0.0000
        0.0000        0.0000        0.0000        0.0000        0.0000        0.0000        0.0000        0.0000        0.0000        0.0000        0.0000        0.0000        0.0000        0.0000        0.0000        0.0000        0.0000        0.0000        0.0000        0.0000        0.0000        8.1129        2.5275       10.3914       13.3853       19.2665       15.7695        7.7846       13.8014       13.0101       13.5526       10.4367       16.7594       12.9754        8.1538        9.8279        9.8848       16.0422       14.0894       10.2369        5.6785        6.0523       10.2334        6.2780        2.9240        2.4295        1.7795        1.7520        1.2514        0.9089        0.9230        0.4749        0.6362        2.8054        1.1605        0.7638        1.1372        3.6023        3.9651        2.9323        2.5815        1.6200        1.7862        2.5214        2.5468        4.0998        5.2001        4.5226        4.4349        4.6913        4.9107        3.8614        2.8431        2.3903        1.9189        2.2571        2.4299        2.5407        4.0957        5.8824        5.2766        7.9182        9.9332        8.4432        8.9327        9.1551        8.2338        5.8157        4.3118        4.6614        5.7175        5.9909        7.0586        8.0470        8.3255        8.4996        9.4894       10.4777       11.2893       15.1598       18.4490       18.5475       15.1701       13.8953       14.3000       15.3232       15.1033       14.7515       14.4596       15.1353       16.1751       20.0394       21.0347       23.0686       23.4108       21.0296       22.3589       23.4192       25.5868       27.7774       29.7036       28.9901       26.1269       18.9305       16.7795       15.6351       14.6025       16.6071       16.1651       14.6468       14.4706       15.4147       15.5419       15.1901       12.4114        9.4514        8.2071        6.2566        5.5064        6.6029        6.5949        5.6282        5.4815        6.0907        5.4473        4.7447        4.3556        3.6411        3.4106        3.1282        2.7776        2.7495        2.4185        2.1271        1.8650        1.3567        2.9666        2.0964        1.0737        1.3063        1.5543        1.8318        1.6317        1.6536        1.8929        1.8943        1.9840        1.9391        2.3445        2.0152        2.1713        3.2385        4.4828        4.2589        4.4821        5.0360        5.6537        5.7742        6.7533        7.9898        6.4748        7.7279        8.9913       12.3954       11.9907       12.6328       13.0975       14.1418       15.2729       17.0976       20.3664        0.0000        0.0000        0.0000        0.0000        0.0000        0.0000        0.0000        0.0000        0.0000        0.0000        0.0000        0.0000        0.0000        0.0000        0.0000        0.0000        0.0000        0.0000        0.0000        0.0000        0.0000        0.0000        0.0000        0.0000        0.0000        0.0000        0.0000        0.0000        0.0000        0.0000        0.0000        0.0000        0.0000        0.0000        0.0000        0.0000        0.0000        0.0000        0.0000        0.0000        0.0000        0.0000        0.0000        0.0000        0.0000        0.0000        0.0000        0.0000        0.0000        0.0000        0.0000        0.0000        0.0000        0.0000        0.0000        0.0000        0.0000        0.0000
        0.0000        0.0000        0.0000        0.0000        0.0000        0.0000        0.0000        0.0000        0.0000        0.0000        0.0000        0.0000        0.0000        0.0000        0.0000        0.0000        0.0000        0.0000        0.0000        0.0000        0.0000        0.0000        9.9192       15.0408       22.1951       18.8845       14.6601        8.8761        9.6567        5.9072        6.2485        6.4682        7.7172        7.9748        4.3089        6.5861        5.0850       11.9640        5.7410        7.3878        8.5858        6.4654        4.0250        2.5790        2.7804        3.2668        1.5114        1.2533        2.2478        1.6327        2.0200        1.2803        0.8557        1.1784        1.0041        2.0573        1.6526        2.2727        2.3947        4.3378        2.6947        2.9713        3.9729        2.4632        2.9908        3.2651        5.7470        3.0912        3.3004        4.6032        3.7830        3.0484        2.5357        2.1561        2.0822        2.2089        2.6401        3.4461        4.7547        6.0057        9.4445        9.8583       10.2914        8.2957        7.4400        6.0414        4.9261        5.1436        4.9392        5.4239        5.4615        6.8578        8.2040        8.3661        8.4287        9.1485        9.7784       10.3097       11.5785       14.9201       18.1597       16.2028       16.1673       16.0112       17.0201       17.0155       15.3182       13.5358       13.4470       13.1489       15.0333       18.3988       19.8056       21.2873       21.7804       20.5441       21.7323       25.6173       26.7238       28.8891       29.4949       30.2563       28.0013       20.1456       17.7051       16.2118       15.4749       16.6514       16.2270       15.5219       14.5752       15.6142       15.4265       14.5242       12.8402        9.4400        8.3103        7.5605        7.8827        9.8313       10.0648        8.5302        6.9248        7.5465        5.9770        6.3385        5.3701        4.0798        3.9191        3.4469        3.1071        3.2146        2.9486        2.4723        2.0970        1.5288        1.3572        1.2315        1.1889        2.1189        2.2360        2.2020        2.2348        4.7792        2.5745        2.6363        3.4110        3.6435        3.6015        3.2136        3.5785        4.8841        5.0726        5.9936        6.1688        7.5383        8.0223        9.4121       10.7085        9.3819       10.1813       10.6749       12.4991       14.4498       15.1817       19.9200       18.9383       17.8535       23.3468       26.9254       26.5717        0.0000        0.0000        0.0000        0.0000        0.0000        0.0000        0.0000        0.0000        0.0000        0.0000        0.0000        0.0000        0.0000        0.0000        0.0000        0.0000        0.0000        0.0000        0.0000        0.0000        0.0000        0.0000        0.0000        0.0000        0.0000        0.0000        0.0000        0.0000        0.0000        0.0000        0.0000        0.0000        0.0000        0.0000        0.0000        0.0000        0.0000        0.0000        0.0000        0.0000        0.0000        0.0000        0.0000        0.0000        0.0000        0.0000        0.0000        0.0000        0.0000        0.0000        0.0000        0.0000        0.0000        0.0000        0.0000        0.0000        0.0000        0.0000
        0.0000        0.0000        0.0000        0.0000        0.0000        0.0000        0.0000        0.0000        0.0000        0.0000        0.0000        0.0000        0.0000        0.0000        0.0000        0.0000        0.0000        0.0000        0.0000        0.0000        0.0000       39.6948       30.6997       12.9720        9.1515        8.5579        7.3300        6.3273        2.4268        3.6080        5.0467       16.4219       11.3804        9.5491        6.6775        7.3118       11.6674       11.9164       17.1391       10.8218       13.1310        7.1429        9.3471        7.4188        3.8837        3.4145        3.4718        2.4005        2.7824        3.6514        4.1749        4.4706        2.1731        2.6499        2.6794        4.2655        5.0865        6.5376        5.7432        6.1159        8.2063        9.3127        9.5419        5.1444        3.7415        4.4283        5.3535        6.1256        7.2705        7.4408        6.5638        3.7663        3.0155        3.1833        3.4146        3.9159        4.5379        5.6341        8.4886       12.3221       11.1836       12.2566       12.2429        9.5183        8.9739        5.6421        5.5936        6.6921        7.7246       10.4274        9.2550       10.4368       12.1068       10.9946       11.1250       11.1347       10.8197       12.1025       13.6082       15.1114       15.0104       15.1896       16.3816       18.3854       17.6867       16.0719       16.2331       13.2169       13.6390       13.2630       13.5202       14.8160       17.0822       18.5366       19.0199       21.9248       22.3906       24.1681       25.2064       30.2507       32.3970       33.5584       34.8357       21.7702       20.6571       19.1719       17.2959       16.6187       16.2365       17.3345       14.0317       17.1309       18.7328       15.6335       14.3870       15.7200       14.8455       13.7285       15.0510       17.0126       15.8080       12.3457       10.0922        7.5926        5.9233        6.3703        5.4926        4.2065        3.7107        3.3810        3.1022        2.6328        2.8586        2.3742        1.9807        1.8690        1.8971        1.7562        2.2374        3.6926        5.1262        3.8356        3.3527        4.4357        4.2563        4.9124        5.2005        6.2251        6.1991        7.1821        6.8744        7.8791        8.0113        9.6323       10.2904       10.7136        9.9394       10.1519       15.8819       20.4836       16.5939       18.7088       18.1246       23.9828       25.2085       24.8985       28.4102       36.2733       36.5140       37.0261       41.6394       46.2950        0.0000        0.0000        0.0000        0.0000        0.0000        0.0000        0.0000        0.0000        0.0000        0.0000        0.0000        0.0000        0.0000        0.0000        0.0000        0.0000        0.0000        0.0000        0.0000        0.0000        0.0000        0.0000        0.0000        0.0000        0.0000        0.0000        0.0000        0.0000        0.0000        0.0000        0.0000        0.0000        0.0000        0.0000        0.0000        0.0000        0.0000        0.0000        0.0000        0.0000        0.0000        0.0000        0.0000        0.0000        0.0000        0.0000        0.0000        0.0000        0.0000        0.0000        0.0000        0.0000        0.0000        0.0000        0.0000        0.0000        0.0000
        0.0000        0.0000        0.0000        0.0000        0.0000        0.0000        0.0000        0.0000        0.0000        0.0000        0.0000        0.0000        0.0000        0.0000        0.0000        0.0000        0.0000        0.0000        0.0000        0.0000       62.3795       55.0635       42.2898       13.1506       10.8242        7.6490        9.2907        6.2892        3.9795        4.3582        5.6910       15.2199       14.3140        3.8732        8.9553        8.7505        7.2252        4.6869       12.7050        7.9543       11.7558        8.8426        9.5152        9.0749        4.7293        1.9384        1.4218        2.7130        3.2600        2.9250        3.0232        4.1565        5.4517        3.2285        3.3748        4.1923        4.3841        2.8305        1.4815        1.4193        1.4180        3.3957        5.0347        3.3404        2.6228        4.1412        5.3006        5.1535        4.4392        3.2201        2.5405        2.5946        2.4580        2.4702        3.1604        4.9436        6.3912        7.7671        9.3606       10.8954       11.3855       11.4897       12.1923        7.5263        6.6870        7.1453        6.0707        6.5620        9.4335       10.2266       10.3058       11.9448       12.7424       13.6732       12.7471       11.4491       11.5188       13.9205       14.1983       14.2420       15.6787       15.7811       16.8906       16.3798       16.4975       16.4769       15.7957       14.1374       14.3766       13.3808       13.3358       14.7521       16.8116       18.9659       19.5092       20.5184       23.2335       26.6389       27.6482       31.5048       34.0837       36.7519       32.5324       20.8775       19.4680       22.9728       15.1478       15.3611       17.5207       17.7034       15.3376       15.4344       16.0239       14.3936       14.1841       14.8100       14.3871       14.0774       17.4720       18.5833       17.7621       14.0117       11.5019        8.7215        6.3357        5.6418        5.0377        4.6343        4.1593        3.7282        3.5710        3.6381        4.1764        2.6562        2.3124        2.1351        2.1072        2.1551        2.2930        4.0043        5.1523        4.8406        4.3282        4.8565        5.1769        6.4437        6.8753        8.3069        7.6243        8.6049        8.4592        7.7399        8.1072        7.9788        9.4367       12.6970       11.2438       11.9321       12.8635       20.8764       20.5007       21.2740       22.5133       26.8392       26.4990       27.7633       36.9619       32.3691       34.0432       42.5203       38.6969       43.0787       47.1702        0.0000        0.0000        0.0000        0.0000        0.0000        0.0000        0.0000        0.0000        0.0000        0.0000        0.0000        0.0000        0.0000        0.0000        0.0000        0.0000        0.0000        0.0000        0.0000        0.0000        0.0000        0.0000        0.0000        0.0000        0.0000        0.0000        0.0000        0.0000        0.0000        0.0000        0.0000        0.0000        0.0000        0.0000        0.0000        0.0000        0.0000        0.0000        0.0000        0.0000        0.0000        0.0000        0.0000        0.0000        0.0000        0.0000        0.0000        0.0000        0.0000        0.0000        0.0000        0.0000        0.0000        0.0000        0.0000        0.0000
        0.0000        0.0000        0.0000        0.0000        0.0000        0.0000        0.0000        0.0000        0.0000        0.0000        0.0000        0.0000        0.0000        0.0000        0.0000        0.0000        0.0000        0.0000        0.0000        0.0000       73.0836       67.1910       55.0348       16.1118       15.3622       10.1627        8.5797        4.6288        3.7118        4.0654        4.0152        5.7821        4.8492        2.9753        6.4081        8.0804        9.2621        6.7703        4.9691        4.2429        6.7356        8.5278        6.0073        7.9668        3.7086        1.5191        2.2466        2.6123        4.2728        4.9166        5.1961        8.1679        3.7322        3.7414        2.4041        4.3008        3.3055        3.9873        1.5897        1.9542        1.8020        1.6042        2.3809        3.0731        1.7526        1.8413        1.8496        2.3078        1.8583        1.6937        2.1024        2.4488        2.5151        2.9334        4.6306        5.4270        6.5022        7.9749        8.3452       10.6117        9.8437       12.7068       12.0394        8.5519        7.3195        7.1511        8.2667       10.0499       12.6822       11.4957       13.2065       14.4095       13.4759       14.4317       13.6014       11.7828       12.3632       14.2761       14.7721       15.4952       16.4844       16.6946       15.6666       14.6630       15.3054       15.8426       14.8639       13.8457       14.4116       14.9159       15.5301       16.9829       17.9902       18.6953       19.0027       21.0579       23.0785       25.0603       28.9648       33.2271       35.7557       37.8156       33.7818       22.2127       19.7960       17.7313       16.0330       17.7524       16.8952       16.4405       15.0169       15.7269       15.7271       16.0881       15.4469       15.3736       16.3296       16.7339       17.1302       18.5812       16.9752       14.3403       13.0347       10.4697        7.9316        7.4993        7.0425        5.9889        5.6409        5.4313        5.0247        4.4714        4.3844        3.9447        3.6683        3.1356        3.8083        3.7231        5.6503        5.6381        6.1133        6.1520        6.5604        5.9019        6.5315        8.3538        8.6318        9.4518        9.2095        9.2454        9.9358        8.2366        8.0703       21.5813       13.0378       12.7915       14.3030       14.1269       15.3460       19.5335       20.8151       24.4547       25.8038       29.3353       32.7995       34.7069       37.3419       48.4179       39.7802       40.1228       42.9745       46.8188       51.9797       54.3765        0.0000        0.0000        0.0000        0.0000        0.0000        0.0000        0.0000        0.0000        0.0000        0.0000        0.0000        0.0000        0.0000        0.0000        0.0000        0.0000        0.0000        0.0000        0.0000        0.0000        0.0000        0.0000        0.0000        0.0000        0.0000        0.0000        0.0000        0.0000        0.0000        0.0000        0.0000        0.0000        0.0000        0.0000        0.0000        0.0000        0.0000        0.0000        0.0000        0.0000        0.0000        0.0000        0.0000        0.0000        0.0000        0.0000        0.0000        0.0000        0.0000        0.0000        0.0000        0.0000        0.0000        0.0000        0.0000
        0.0000        0.0000        0.0000        0.0000        0.0000        0.0000        0.0000        0.0000        0.0000        0.0000        0.0000        0.0000        0.0000        0.0000        0.0000        0.0000        0.0000        0.0000        0.0000        0.0000       75.6795       72.9160       66.5765       21.3218       23.8064       15.9106       13.2599        7.0896        6.5704        9.2567        7.7052        9.7240        6.1367        2.8401        4.0844        7.4062       10.7140        9.1726       12.5084        8.2977       10.6115       12.7664        7.5628        4.8940        2.2837        2.2858        3.5965       10.7551        8.0757        5.7864        6.8202       11.6680        4.5560        4.8474        5.1488        6.3859        4.5911        5.8665        3.6506        2.5328        1.4910        1.3646        0.9513        1.1751        1.1505        1.2345        3.0938        2.5729        1.6942        1.8618        2.0019        2.5602        2.7807        3.9293        4.7730        5.0549        6.2702        8.5434        9.0206       11.9340       12.3014       10.4338       10.8427        8.8286       10.3613        9.6244       10.5838       12.9068       13.6582       14.2177       13.7017       15.5806       14.2636       14.4447       14.3123       13.7930       13.2901       14.5355       16.1763       15.5711       16.7796       14.8559       14.7477       14.9916       15.3334       16.5740       16.9076       14.5197       13.6472       15.5829       17.8269       18.7887       18.2240       19.3028       18.9023       18.5507       20.1075       23.6634       26.7691       35.4444       39.8647       38.9722       35.4144       24.6083       22.3281       19.4057       18.2828       22.8592       22.1066       21.7519       18.7623       16.9035       16.2549       15.8392       15.9485       18.0314       16.6009       17.2287       18.1448       19.9932       19.9420       19.1768       18.0175       15.0902       12.5081       10.7996       10.1340        8.9226        8.6316        8.3752        7.8631        7.5115        6.8623        6.1920        5.7644        5.0883        4.5738        5.5996        6.4585        7.6526        8.4413        9.0312        8.3879        8.3026        8.2794        9.3413        9.9465       10.7617       10.6221       11.4170       12.0656       11.2316       10.8381       13.9107       13.7650       15.1781       15.9249       17.1008       19.2407       22.5958       27.1543       29.1254       30.4651       35.1761       36.5884       41.6241       43.7455       46.1943       44.7296       48.7839       50.7323       55.0431       61.6981       63.2308       59.2270        0.0000        0.0000        0.0000        0.0000        0.0000        0.0000        0.0000        0.0000        0.0000        0.0000        0.0000        0.0000        0.0000        0.0000        0.0000        0.0000        0.0000        0.0000        0.0000        0.0000        0.0000        0.0000        0.0000        0.0000        0.0000        0.0000        0.0000        0.0000        0.0000        0.0000        0.0000        0.0000        0.0000        0.0000        0.0000        0.0000        0.0000        0.0000        0.0000        0.0000        0.0000        0.0000        0.0000        0.0000        0.0000        0.0000        0.0000        0.0000        0.0000        0.0000        0.0000        0.0000        0.0000        0.0000
        0.0000        0.0000        0.0000        0.0000        0.0000        0.0000        0.0000        0.0000        0.0000        0.0000        0.0000        0.0000        0.0000        0.0000        0.0000        0.0000        0.0000        0.0000        0.0000        0.0000        0.0000       75.2811       74.0755       78.3937       74.8871       67.6781       60.9043       46.5431       40.6667       38.4769       32.6382       19.8663       12.9153        9.7576       11.2978       23.3336       25.6477       25.8230       22.7321       15.9164       18.8691       13.7150        7.7608        6.5864        4.7957        8.3299        7.5879       17.2339       10.8867        7.0114        8.3390       16.7724       11.4287        5.6685        3.6559        3.6061        4.1214        3.1807        4.2893        7.5350        6.8154        5.4537        4.0076        2.3722        2.8647        3.0602        2.4528        2.9935        1.8685        2.0577        2.2837        3.2727        4.4211        8.0811        8.7659        9.4055       11.0962       13.0204       14.8677       22.2857       20.2605       15.3079       17.8889       16.6615       18.8537       19.9903       22.1717       25.4340       25.3135       25.2209       23.2854       22.6352       23.4096       25.8653       24.1825       21.4055       21.5653       18.7249       17.8805       18.1698       19.0440       18.6552       19.7251       22.7322       22.4411       20.6037       20.4209       19.1620       17.6928       17.2832       18.7767       15.2611       13.7087       13.5618       12.8848       14.4754       15.0963       20.3910       30.2184       37.8656       44.0834       45.3444       40.7392       41.9811       37.5380       31.1912       35.4611       38.6522       31.9460       31.8000       28.5607       23.4546       19.7772       18.1836       19.2419       19.1404       19.1809       20.5409       21.4212       22.2825       25.3287       26.9812       28.4268       30.5506       21.1271       17.5538       16.3150       15.5461       14.9979       14.2498       13.7702       13.9219       11.9355       11.2045       11.1823       10.6443       10.9654       12.3387       14.4332       13.7323       15.0162       15.5393       14.8946       12.8887       13.1031       14.2724       15.7087       16.2996       15.7118       14.9596       15.4637       15.4099       19.5570       18.1257       18.4911       20.0045       21.6954       21.8246       25.2107       30.4707       33.3392       35.2777       39.3787       44.3728       45.9254       50.3952       51.0244       55.3538       58.6884       68.5823       71.6626       73.9232       77.6978       76.6575       75.8803       58.1700        0.0000        0.0000        0.0000        0.0000        0.0000        0.0000        0.0000        0.0000        0.0000        0.0000        0.0000        0.0000        0.0000        0.0000        0.0000        0.0000        0.0000        0.0000        0.0000        0.0000        0.0000        0.0000        0.0000        0.0000        0.0000        0.0000        0.0000        0.0000        0.0000        0.0000        0.0000        0.0000        0.0000        0.0000        0.0000        0.0000        0.0000        0.0000        0.0000        0.0000        0.0000        0.0000        0.0000        0.0000        0.0000        0.0000        0.0000        0.0000        0.0000        0.0000        0.0000        0.0000        0.0000
        0.0000        0.0000        0.0000        0.0000        0.0000        0.0000        0.0000        0.0000        0.0000        0.0000        0.0000        0.0000        0.0000        0.0000        0.0000        0.0000        0.0000        0.0000        0.0000        0.0000        0.0000       82.4206       84.6317       90.9428       92.7203       89.4144       81.2817       63.2801       55.6497       49.2039       40.1789       20.5877       15.1266       12.3920       15.2240       35.5632       33.7918       31.9034       31.8776       30.5639       16.4510       11.2499       10.1055        9.1896        9.7783        6.0661        6.6442       15.5552       13.0950       10.7742       10.1082       11.5449        4.8747        2.8399        2.3268        6.9149        5.1056        3.5706        5.2318        7.1068        8.1379        7.8884        8.8981        5.6373        3.6476        3.6831        3.9919        3.6825        2.6467        2.5916        4.0509        5.1221        8.4216        9.6889       11.1749       10.1058       13.1163       15.2572       18.8055       27.7271       24.4245       17.5958       15.1991       15.0513       19.7612       25.6965       28.5280       31.3398       30.0931       29.4545       35.2730       29.5173       26.7046       27.9136       27.0492       22.9890       21.0418       19.1999       18.2299       18.4419       18.7666       19.3718       19.8697       22.4567       24.2985       22.3045       19.5475       16.9764       14.7458       14.3186       14.5889       12.3760       13.4199       11.7829       12.3545       15.1710       16.2433       21.8928       27.0041       37.7326       42.9531       57.6810       69.7249       42.1556       35.3593       35.0583       39.3825       37.8850       30.0718       27.6103       29.6820       30.6546       26.0997       23.4312       22.9168       21.9994       23.4568       22.7421       25.4838       22.3335       24.9178       37.3411       51.8389       23.9811       21.6531       21.1501       20.1110       19.4583       21.5643       18.2105       17.4605       17.2912       15.5920       14.1501       14.1510       16.0729       14.8992       16.7421       18.9618       18.1462       17.9127       16.5725       17.1828       15.7519       13.9414       15.3391       17.2293       18.8470       20.7734       19.7550       18.6331       18.0752       19.7397       24.1306       23.5220       25.1616       28.7522       27.0707       29.9030       35.9642       38.2457       43.6556       45.9028       49.2438       52.9454       60.8908       56.5625       60.5383       63.9948       68.8121       79.3279       86.9115       85.2863       85.0350       77.0616       51.6600        0.0000        0.0000        0.0000        0.0000        0.0000        0.0000        0.0000        0.0000        0.0000        0.0000        0.0000        0.0000        0.0000        0.0000        0.0000        0.0000        0.0000        0.0000        0.0000        0.0000        0.0000        0.0000        0.0000        0.0000        0.0000        0.0000        0.0000        0.0000        0.0000        0.0000        0.0000        0.0000        0.0000        0.0000        0.0000        0.0000        0.0000        0.0000        0.0000        0.0000        0.0000        0.0000        0.0000        0.0000        0.0000        0.0000        0.0000        0.0000        0.0000        0.0000        0.0000        0.0000        0.0000
        0.0000        0.0000        0.0000        0.0000        0.0000        0.0000        0.0000        0.0000        0.0000        0.0000        0.0000        0.0000        0.0000        0.0000        0.0000        0.0000        0.0000        0.0000        0.0000        0.0000        0.0000       77.6390       83.2962       94.2339       98.8253       97.1859       88.2642       68.2360       60.6425       53.2827       45.9528       24.7359       18.6596       17.1325       20.1429       36.6522       41.6542       37.1465       29.8944       16.7624       13.8425       13.6393       14.4721       11.5001        8.8532        6.4201        5.6761        6.8256        8.0087       13.5466       11.0457       13.6776        5.9355        5.1688        2.8894        3.6550        5.0196        1.6314        1.8234        5.7050        5.7768        6.3878        5.7397        4.6942        2.6748        1.0880        2.1692        2.5247        2.2049        3.4655        4.6639        5.2220        6.6773        8.3769       11.2800       12.0631       14.0061       15.2446       15.9176       20.3395       19.5629       14.9386       17.0738       17.1390       20.1920       23.4250       30.0804       35.6240       35.2733       38.3970       42.2700       31.9927       28.8193       26.2363       21.8568       17.6688       15.3949       15.4175       16.6040       15.0282       16.4519       16.0751       15.3443       17.6841       18.5147       18.5691       17.3950       14.4388       14.3581       13.6961       13.1750        9.6509       10.8990       11.4975       13.0456       13.9526       14.5314       16.9244       21.7594       36.8734       45.4847       73.7585       65.5656       40.7626       40.2290       38.8393       39.8776       35.8893       28.5358       29.0245       28.0177       25.9226       22.4806       27.5539       30.6341       33.9577       23.2834       22.2980       23.1376       22.8842       22.6120       24.2462       23.4607       22.8506       23.4703       24.2903       25.5177       26.8785       26.3786       23.2083       22.1197       22.3337       20.3939       18.6041       19.9756       20.3637       19.3062       18.2593       18.8797       22.2054       21.0290       18.6974       18.6236       17.7175       17.4153       19.1395       21.1092       21.6833       23.5700       25.2047       26.9640       24.0925       25.4302       28.3534       28.1010       28.7457       32.5467       37.4586       38.8532       41.6188       44.4205       58.1474       51.3898       59.3269       59.4384       62.2426       65.1331       70.8178       73.4268       79.6934       76.1477       83.8820       90.0259       93.0127       92.0206       51.3600        0.0000        0.0000        0.0000        0.0000        0.0000        0.0000        0.0000        0.0000        0.0000        0.0000        0.0000        0.0000        0.0000        0.0000        0.0000        0.0000        0.0000        0.0000        0.0000        0.0000        0.0000        0.0000        0.0000        0.0000        0.0000        0.0000        0.0000        0.0000        0.0000        0.0000        0.0000        0.0000        0.0000        0.0000        0.0000        0.0000        0.0000        0.0000        0.0000        0.0000        0.0000        0.0000        0.0000        0.0000        0.0000        0.0000        0.0000        0.0000        0.0000        0.0000        0.0000        0.0000        0.0000
        0.0000        0.0000        0.0000        0.0000        0.0000        0.0000        0.0000        0.0000        0.0000        0.0000        0.0000        0.0000        0.0000        0.0000        0.0000        0.0000        0.0000        0.0000        0.0000        0.0000        0.0000       67.3156       75.1151       88.4411       93.0730       92.2619       84.6118       66.6478       61.4376       54.3252       50.6665       30.3723       24.6487       23.1149       24.8584       42.6333       46.8079       45.3358       36.2524       19.0590       15.6575       13.9880       12.4614        8.3586        8.5300        7.5901        5.7575        5.2951        7.2724       14.2438        7.6203        8.1708        4.6209        3.6325        2.2253        2.7845        1.2750        1.4993        1.4914        5.4436        3.0449        6.5261        6.8170        2.3266        1.1780        1.3364        2.5143        3.9115        3.8049        5.2277        5.9930        5.9328        7.2781        7.6065       11.2533       12.4228       13.6623       17.8562       16.0807       16.6261       13.2564       16.3860       16.7862       16.7120       18.7356       22.3780       27.5195       33.8794       39.6036       37.4893       35.3847       27.9286       25.3448       21.6283       17.8583       14.1541       12.4393       11.8172       10.6587       11.6217       11.4269       10.6430       11.8498       14.4305       14.2488       14.0947       14.8948       11.8633       11.5795       11.8564       11.6647       11.1516        9.0620       12.3317       12.2419       12.5482       13.4448       20.5941       23.1597       35.7220       41.7843       45.6911       41.7004       37.3106       35.0493       32.3101       33.9026       32.1555       29.6029       28.9891       26.7985       22.6322       21.7106       23.5125       24.5048       25.8678       25.2078       24.1614       23.6563       23.6595       25.5776       25.8990       27.4668       26.7930       28.3612       29.3981       29.9347       30.7214       31.8267       30.6524       28.7453       27.6186       25.3427       24.5804       23.8844       26.1855       23.6464       20.6861       24.9422       24.6844       23.6160       22.3719       23.1644       21.8313       22.5604       23.2889       26.3749       26.2613       28.3482       29.8048       31.3154       31.7902       35.4624       36.2624       37.9425       38.7310       39.4055       43.6259       44.8548       51.3626       55.1838       57.4226       62.3432       67.9729       71.1131       71.1841       74.5911       81.1643       83.4623       84.7184       80.8744       87.8180       90.7583       91.9094       95.3621        0.0000        0.0000        0.0000        0.0000        0.0000        0.0000        0.0000        0.0000        0.0000        0.0000        0.0000        0.0000        0.0000        0.0000        0.0000        0.0000        0.0000        0.0000        0.0000        0.0000        0.0000        0.0000        0.0000        0.0000        0.0000        0.0000        0.0000        0.0000        0.0000        0.0000        0.0000        0.0000        0.0000        0.0000        0.0000        0.0000        0.0000        0.0000        0.0000        0.0000        0.0000        0.0000        0.0000        0.0000        0.0000        0.0000        0.0000        0.0000        0.0000        0.0000        0.0000        0.0000        0.0000        0.0000
        0.0000        0.0000        0.0000        0.0000        0.0000        0.0000        0.0000        0.0000        0.0000        0.0000        0.0000        0.0000        0.0000        0.0000        0.0000        0.0000        0.0000        0.0000        0.0000        0.0000        0.0000        0.0000       42.1105       78.6438       89.0105       91.5217       84.2339       68.2368       62.2267       56.9051       53.3663       52.9737       49.4294       49.8318       54.7582       70.0655       76.1830       73.1404       61.5107       40.0919       30.6910       23.4843       19.9624       16.4241       16.5109       14.3962       14.4566       21.7970       23.8414       20.2262       12.0197        7.2437        3.9648        4.9489        5.5339        3.1659        4.0268        2.9598        3.1870        5.5386        4.8525        6.0395        4.7723        3.5243        4.4521        5.0756        4.4779        5.0567        8.6183       10.3562        8.6814        8.2837       12.1285       10.1672       13.0705       15.6982       18.7111       21.8782       22.7072       19.1801       20.3355       21.6595       21.3929       21.7435       25.7462       29.5707       32.4323       38.9616       39.8494       42.7910       39.2344       35.5258       33.9960       32.2752       27.9528       16.8998       11.3766       12.4300        9.5858       10.8062        9.4188       11.1116        9.5282        9.1646       10.5233       11.2195       11.5515       10.3756        9.5810       10.3726       10.2359       11.3349       12.2196       13.7781       16.9911       21.6202       23.2934       27.4248       27.5579       34.3251       41.4845       41.7527       36.5332       29.3261       29.3521       26.2519       24.8441       28.9557       30.1871       29.7183       27.2990       27.4541       24.8244       23.9160       25.3784       25.7745       26.5555       27.4466       26.9816       28.3162       28.8327       29.1222       28.9523       35.1430       38.8841       43.1518       44.4730       50.1441       50.3684       49.7169       45.3119       38.0056       35.2323       34.4328       32.5635       29.8515       29.8860       34.1886       30.1690       28.5959       28.4377       28.6988       27.7001       24.4229       25.0904       29.6668       32.3177       39.1563       39.3949       41.7023       47.8248       49.0741       50.2359       55.7059       63.8170       66.4535       66.3110       67.3388       72.7075       81.5378       81.9343       86.8916       92.1204       91.6108       91.4701       89.7957       93.9339       97.4802       92.8415       93.5155       95.1837       93.2612       94.4301      101.6323      106.4917      100.8196      100.4377      110.5709      113.8520        0.0000        0.0000        0.0000        0.0000        0.0000        0.0000        0.0000        0.0000        0.0000        0.0000        0.0000        0.0000        0.0000        0.0000        0.0000        0.0000        0.0000        0.0000        0.0000        0.0000        0.0000        0.0000        0.0000        0.0000        0.0000        0.0000        0.0000        0.0000        0.0000        0.0000        0.0000        0.0000        0.0000        0.0000        0.0000        0.0000        0.0000        0.0000        0.0000        0.0000        0.0000        0.0000        0.0000        0.0000        0.0000        0.0000        0.0000        0.0000        0.0000        0.0000
        0.0000        0.0000        0.0000        0.0000        0.0000        0.0000        0.0000        0.0000        0.0000        0.0000        0.0000        0.0000        0.0000        0.0000        0.0000        0.0000        0.0000        0.0000        0.0000        0.0000        0.0000        0.0000        0.0000        0.0000        0.0000        0.0000       80.5972       66.9684       61.0542       57.1186       55.9313       58.9444       58.0413       59.9461       65.0856       82.1047       87.7317       83.6118       70.5722       44.0469       34.7777       27.3343       24.3415       20.3999       17.0731       15.2661       14.8263       17.6364       17.6062       15.6890       12.2402        4.6110        4.7315        3.2186        5.1403        4.5766        3.3919        3.9878        6.8720        8.0103        6.8388        6.2772        5.4253        2.9004        6.0073        7.0719        9.2334        8.8759       11.0224       11.2322       10.0829        8.8849       10.0295       10.3912       13.0887       16.1911       17.9456       19.3818       22.2786       22.0439       20.2602       20.4038       20.5976       20.9519       23.9620       27.2303       30.2302       35.6641       36.6872       37.6271       34.7924       32.3475       29.6165       26.8933       22.4851       12.5173        8.9480        7.3936        7.5669        8.7471        8.4085       11.2299        8.8478        8.7829        7.7079        7.4040        7.7834        6.6272        6.6842        8.0569        9.3249       12.2337       12.6389       15.8699       16.4824       21.7061       23.2550       26.0928       29.0316       35.3643       40.3281       40.8012       32.7613       26.8919       25.9714       24.6420       22.4832       25.4934       27.2204       27.3486       26.5417       28.5003       25.7609       25.5884       26.7604       25.9793       27.0484       27.9293       28.1523       27.0685       26.8867       28.3438       31.7736       42.3260       47.6425       50.2083       49.5806       55.6821       59.4263       60.0150       53.4620       45.5732       40.3546       39.6824       35.4595       32.8497       34.3954       41.2719       36.6154       31.4842       28.3554       28.5607       30.4250       34.8716       35.1166       37.2931       33.7456       44.2809       48.8864       53.5221       61.7589       63.7484       61.1276       63.5763       66.1309       78.3877       84.0673       83.8329       84.5803       93.4237       96.4548      102.8721      102.4477      104.6172      105.6290      106.9625      101.7214      104.4483      103.2778      102.0443      103.9776      101.1576      106.7256      115.5788      110.5901      102.2359      104.2217      105.1583      107.0744        0.0000        0.0000        0.0000        0.0000        0.0000        0.0000        0.0000        0.0000        0.0000        0.0000        0.0000        0.0000        0.0000        0.0000        0.0000        0.0000        0.0000        0.0000        0.0000        0.0000        0.0000        0.0000        0.0000        0.0000        0.0000        0.0000        0.0000        0.0000        0.0000        0.0000        0.0000        0.0000        0.0000        0.0000        0.0000        0.0000        0.0000        0.0000        0.0000        0.0000        0.0000        0.0000        0.0000        0.0000        0.0000        0.0000        0.0000        0.0000        0.0000        0.0000
        0.0000        0.0000        0.0000        0.0000        0.0000        0.0000        0.0000        0.0000        0.0000        0.0000        0.0000        0.0000        0.0000        0.0000        0.0000        0.0000        0.0000        0.0000        0.0000        0.0000        0.0000        0.0000        0.0000        0.0000        0.0000        0.0000        0.0000       62.2720       58.0649       55.9197       57.1203       61.4598       62.1439       64.2813       68.0980       84.2122       88.8793       84.3772       71.7916       46.3585       36.8790       30.7347       27.2959       22.0911       18.9865       17.0019       16.9623       21.2426       22.0601       20.7437       15.2191        3.8399        5.8804        5.4855        3.2548        3.5788        2.6024        5.1737        5.5494        6.9537        4.6632        3.4344        2.7082        3.1588        6.1711        6.0378        6.5640        7.9212       10.1578        9.6597        8.8248        7.9289        7.2461        7.9998        9.0567       13.7587       16.8678       18.1611       20.6634       20.1547       18.7009       18.0503       19.3991       21.1449       23.4918       24.1354       29.4053       35.3090       37.3375       38.2842       36.2457       34.7693       33.6794       27.6365       22.0864       11.1241        8.1003        5.7644        6.1234        6.4079        7.2978        6.6587        6.2430        6.4307        5.8516        5.2593        6.4973        5.3821        5.2795        6.4308        7.5577       10.5176       11.5011       15.0625       16.5094       22.7620       28.1922       25.1686       27.5017       33.6648       36.0064       38.8329       34.2361       24.6417       24.1618       23.1641       22.2296       25.2844       26.1255       27.1007       28.0186       29.2335       29.2563       30.6622       29.5790       27.3202       28.0223       28.7996       29.4611       27.7885       30.3083       32.0434       34.3205       43.6027       49.2211       53.1073       55.3409       61.6082       63.7565       65.5151       62.7475       50.1174       42.8775       41.2222       38.5881       34.1187       38.4021       39.3328       44.9590       43.5291       36.7682       36.4993       37.6424       43.6362       39.6867       43.1997       43.8753       52.1823       56.5049       60.3111       68.3707       74.6528       68.6434       75.9000       78.6009       86.9981       96.0172      102.2809      103.3737      111.7602      116.8808      121.6083      122.0176      116.3337      118.1927      117.6456      114.6686      110.4800      110.5840      110.1727      108.6248      105.0846      107.9315      110.6868      107.8595      103.0590      103.6741      102.7528      103.4895       67.9800        0.0000        0.0000        0.0000        0.0000        0.0000        0.0000        0.0000        0.0000        0.0000        0.0000        0.0000        0.0000        0.0000        0.0000        0.0000        0.0000        0.0000        0.0000        0.0000        0.0000        0.0000        0.0000        0.0000        0.0000        0.0000        0.0000        0.0000        0.0000        0.0000        0.0000        0.0000        0.0000        0.0000        0.0000        0.0000        0.0000        0.0000        0.0000        0.0000        0.0000        0.0000        0.0000        0.0000        0.0000        0.0000        0.0000        0.0000        0.0000        0.0000
        0.0000        0.0000        0.0000        0.0000        0.0000        0.0000        0.0000        0.0000        0.0000        0.0000        0.0000        0.0000        0.0000        0.0000        0.0000        0.0000        0.0000        0.0000        0.0000        0.0000        0.0000        0.0000        0.0000        0.0000        0.0000        0.0000        0.0000        0.0000        0.0000        0.0000       54.2330       59.3229       60.8146       62.3190       64.3871       77.7688       78.5148       74.7054       64.9567       43.1317       34.7004       30.2118       27.6736       21.9634       20.8942       20.6799       22.0813       28.2656       28.3356       26.3519       19.7837        2.7787        1.9216        1.7222        2.2026        3.5660        2.2265        1.8920        2.5189        2.5456        3.3968        1.7267        2.0344        2.8377        4.3271        6.3053        6.3878        6.8918        8.0435        7.6767        8.6267        6.8492        6.4263        7.0776        8.5586       11.9662       14.1960       15.1477       17.6009       17.3961       16.4215       16.3725       17.2036       20.0421       19.6094       19.3600       24.2874       34.2641       39.0331       40.4354       37.0798       35.3600       33.4057       29.2155       23.0930       11.0379        7.2926        5.5020        4.8457        4.7218        5.5080        5.2821        5.3841        4.6847        3.9225        5.5501        4.2466        4.1664        4.6243        5.3549        6.7491        8.4424       10.3279       13.5557       17.4265       21.0291       21.5398       23.4442       25.9962       30.5182       32.6526       33.6551       31.5496       25.5441       24.5291       22.4564       21.4769       24.7254       25.0193       26.7941       30.8758       30.8160       29.5411       29.9103       30.8976       29.0524       29.7520       30.2255       30.5689       28.2991       30.1182       33.0012       37.9750       45.8308       49.0845       56.6468       61.5851       63.8030       65.5696       63.9943       61.7229       52.9621       50.1474       46.9700       45.7530       44.7367       46.9174       49.0101       52.8213       52.4226       50.7746       47.8502       49.6961       49.0177       46.8002       48.1518       57.5898       75.3224       77.8974       74.9717       77.6144       87.3168       88.4488       89.2416       91.0859      102.2536      111.7353      115.2616      122.9807      130.5366      132.9005      136.9438      133.5127      131.9815      130.3976      122.9896      117.6005      109.7544      109.7389      109.7377      105.4108       99.4278       97.0278      100.7298      106.2206      101.6568      102.7407      100.0720       98.9566       66.3300        0.0000        0.0000        0.0000        0.0000        0.0000        0.0000        0.0000        0.0000        0.0000        0.0000        0.0000        0.0000        0.0000        0.0000        0.0000        0.0000        0.0000        0.0000        0.0000        0.0000        0.0000        0.0000        0.0000        0.0000        0.0000        0.0000        0.0000        0.0000        0.0000        0.0000        0.0000        0.0000        0.0000        0.0000        0.0000        0.0000        0.0000        0.0000        0.0000        0.0000        0.0000        0.0000        0.0000        0.0000        0.0000        0.0000        0.0000        0.0000        0.0000
        0.0000        0.0000        0.0000        0.0000        0.0000        0.0000        0.0000        0.0000        0.0000        0.0000        0.0000        0.0000        0.0000        0.0000        0.0000        0.0000        0.0000        0.0000        0.0000        0.0000        0.0000        0.0000        0.0000        0.0000        0.0000        0.0000        0.0000        0.0000        0.0000        0.0000        0.0000       61.8824       65.4665        0.0000        0.0000       52.5487       52.0619       49.2519       44.0004       39.4382       33.9479       30.6255       29.2425       27.7199       26.4902       27.2887       30.7779       46.2154       49.6856       46.9831       35.4544       10.7618        5.6298        2.6676        2.0177        2.2018        2.3914        1.8916        2.1078        3.5024        2.5925        1.2629        2.2991        4.1587        4.5467        5.0620        6.7499        9.4221        8.4035        8.6545       11.3187       12.4957       12.5303       10.1546        7.7729       12.2643       16.4050       18.6608       19.0440       23.8388       20.6730       20.5612       20.6385       22.0607       22.1083       16.9663       18.1683       38.6664       42.7676       43.1898       40.5983       43.0872       41.0968       36.4661       29.1602       13.9927       13.3085       13.6747       12.6546        4.3066        4.3318        6.2361        6.5711        5.3254        6.7671        6.3027        4.7772        4.9424        6.0192        7.5449        8.5204       14.7508       15.7346       20.1575       26.0239       25.1101       23.8007       24.3615       25.4982       30.6507       33.3876       35.0137       34.9381       26.6159       23.5282       22.6803       23.1794       24.4711       25.3362       26.0929       27.6590       30.0048       30.8966       30.8011       31.3632       31.0050       30.8614       32.4488       33.2093       35.9772       36.1908       39.2357       45.5374       47.6655       51.9424       62.0317       58.6019       60.5627       63.5168       64.9074       61.8900       65.7226       63.9883       65.1270       59.8235       61.1635       66.2899       66.5819       68.4935       85.6312       75.4764       76.8807       77.6260       83.0394       77.7816       83.8962      100.7325      113.1182      112.8371      109.9472      116.2385      123.5665      129.6976      120.3110      127.5583      135.8197      140.9040      150.2090      158.3103      148.8779      153.9069      153.5716      154.0616      146.7933      140.4967      141.8017      127.3927      116.2884      110.1585      110.6518      106.2393      103.3068      102.6131      103.7455      107.9645      103.7618      105.8725      101.8844        0.0000        0.0000        0.0000        0.0000        0.0000        0.0000        0.0000        0.0000        0.0000        0.0000        0.0000        0.0000        0.0000        0.0000        0.0000        0.0000        0.0000        0.0000        0.0000        0.0000        0.0000        0.0000        0.0000        0.0000        0.0000        0.0000        0.0000        0.0000        0.0000        0.0000        0.0000        0.0000        0.0000        0.0000        0.0000        0.0000        0.0000        0.0000        0.0000        0.0000        0.0000        0.0000        0.0000        0.0000        0.0000        0.0000        0.0000        0.0000        0.0000        0.0000        0.0000
        0.0000        0.0000        0.0000        0.0000        0.0000        0.0000        0.0000        0.0000        0.0000        0.0000        0.0000        0.0000        0.0000        0.0000        0.0000        0.0000        0.0000        0.0000        0.0000        0.0000        0.0000        0.0000        0.0000        0.0000        0.0000        0.0000        0.0000        0.0000        0.0000        0.0000        0.0000        0.0000        0.0000        0.0000        0.0000        0.0000        0.0000       41.7393       38.6025       36.0932       32.6721       30.8100       30.7908       30.0993       29.3234       30.9456       35.4834       52.9918       58.9329       55.4382       42.0501       12.1452        7.1118        3.2199        2.3984        1.1100        1.1379        0.4289        0.7806        1.0093        0.3440        0.3035        1.0238        3.3436        3.6369        4.1084        4.8273        6.0710        7.6299        8.2606        8.2261        9.6080        9.3941        8.7861        7.1934       10.3007       11.4738       13.2056       13.1954       15.3050       14.6307       12.4910        9.1464        8.9651        9.3952        8.3387       11.1029       37.4384       43.2014       39.9990       38.2129       43.4586       42.4116       37.8904       30.4237       16.8039        9.2180        7.3933        8.9991        3.9827        1.9807        2.9588        2.5154        3.8146        4.6683        2.6318        2.8417        3.8569        4.3812        6.8318        9.5490       14.9956       16.8719       17.6105       27.6196       22.0836       22.3489       24.9132       24.6223       27.9941       32.1470       33.0361       31.2617       24.8955       22.8785       22.4286       23.2796       24.9157       25.2715       26.3044       27.5730       28.6306       30.3660       30.9153       31.7250       30.8001       31.2096       32.3849       34.9338       38.4075       39.7635       40.6880       44.0339       47.5702       49.9798       61.6115       66.8981       61.9222       61.7736       63.4444       69.3903       73.0855       71.9306       70.4834       68.7654       70.0882       73.1214       77.5646       81.3652       89.0051       88.2543       86.9238       92.3120       98.5520      107.1389      111.5804      116.6296      126.1356      126.9415      123.0433      128.2519      130.2942      136.9577      146.7082      148.8973      150.6154      157.0546      163.7426      168.5290      162.5718      156.3118      179.3595      187.8430      145.2328      135.7165      136.1584      129.9860      122.0768      121.2603      117.9523      112.5624      103.8477      103.4549      104.9135      106.4340      102.2058      102.0133        0.0000        0.0000        0.0000        0.0000        0.0000        0.0000        0.0000        0.0000        0.0000        0.0000        0.0000        0.0000        0.0000        0.0000        0.0000        0.0000        0.0000        0.0000        0.0000        0.0000        0.0000        0.0000        0.0000        0.0000        0.0000        0.0000        0.0000        0.0000        0.0000        0.0000        0.0000        0.0000        0.0000        0.0000        0.0000        0.0000        0.0000        0.0000        0.0000        0.0000        0.0000        0.0000        0.0000        0.0000        0.0000        0.0000        0.0000        0.0000        0.0000        0.0000        0.0000        0.0000
        0.0000        0.0000        0.0000        0.0000        0.0000        0.0000        0.0000        0.0000        0.0000        0.0000        0.0000        0.0000        0.0000        0.0000        0.0000        0.0000        0.0000        0.0000        0.0000        0.0000        0.0000        0.0000        0.0000        0.0000        0.0000        0.0000        0.0000        0.0000        0.0000        0.0000        0.0000        0.0000        0.0000        0.0000        0.0000        0.0000        0.0000        0.0000        0.0000       34.9407       32.9389       32.2539       33.0115       32.6487       32.8778       35.3137       39.6180       57.0548       62.9920       59.2280       45.9716       13.2854        7.9757        4.5963        3.8567        0.4409        0.4392        0.2121        0.6196        0.5159        0.4184        1.1828        0.9035        2.1378        2.5388        3.2413        4.5911        6.3073        7.7999        8.4388        8.5873        8.2267        8.4707        7.4562        5.5109        6.1476        4.7596        4.6980        5.9048        6.5362        6.6327        7.4407        9.3134       10.3270       10.1342       11.8547       16.3030       36.8000       39.2786       39.3245       38.9396       45.2162       44.2229       43.9559       35.8696       22.3614       13.4146        8.8045        7.0631        3.2116        3.1314        2.0779        0.9694        1.3820        1.5582        2.0918        4.2371        5.7115        5.7191        6.3032        7.5495       13.0684       14.8429       17.3800       20.0189       19.2067       23.6416       23.5976       25.8515       28.4059       30.8986       31.8062       29.4889       24.4308       23.2681       23.1739       24.2029       26.1164       27.2996       28.4064       29.0340       30.0995       31.4082       31.9870       33.1106       33.0720       35.8860       35.1163       37.6072       40.7181       43.8945       42.8848       43.8388       47.0882       48.7647       54.2994       60.8499       57.3966       62.3935       69.9113       77.8212       83.2223       79.5029       80.4182       81.2280       84.8512       85.9537      113.3949      127.8206       96.8995       99.0247      104.2791      116.2945      116.1177      128.8121      140.3645      140.2268      139.9587      143.4952      141.7318      143.0483      141.9089      143.7202      145.7022      145.1197      162.3426      161.3367      170.0888      171.3372      174.2304      174.0647      181.0730      161.0004      147.8545      133.1000      132.0569      128.2559      120.9408      119.3101      117.2593      115.3111      110.7389      106.8613      105.6421      107.2328      101.0637       99.4097        0.0000        0.0000        0.0000        0.0000        0.0000        0.0000        0.0000        0.0000        0.0000        0.0000        0.0000        0.0000        0.0000        0.0000        0.0000        0.0000        0.0000        0.0000        0.0000        0.0000        0.0000        0.0000        0.0000        0.0000        0.0000        0.0000        0.0000        0.0000        0.0000        0.0000        0.0000        0.0000        0.0000        0.0000        0.0000        0.0000        0.0000        0.0000        0.0000        0.0000        0.0000        0.0000        0.0000        0.0000        0.0000        0.0000        0.0000        0.0000        0.0000        0.0000        0.0000        0.0000
        0.0000        0.0000        0.0000        0.0000        0.0000        0.0000        0.0000        0.0000        0.0000        0.0000        0.0000        0.0000        0.0000        0.0000        0.0000        0.0000        0.0000        0.0000        0.0000        0.0000        0.0000        0.0000        0.0000        0.0000        0.0000        0.0000        0.0000        0.0000        0.0000        0.0000        0.0000        0.0000        0.0000        0.0000        0.0000        0.0000        0.0000        0.0000        0.0000        0.0000       34.7392       34.8473       36.2521       37.2654       38.2345       40.3718       43.2377       59.7474       63.5589       60.1675       49.4166       15.4587       11.2439        8.0272        7.8770        0.7639        0.7204        0.6023        0.4970        0.6075        0.4594        0.6110        0.3672        3.3365        2.8784        3.5250        5.0091        7.7091        9.6162       10.5100       10.7991        9.1012        8.3755        7.6037        6.0852        5.2206        5.2140        5.4211        7.2757        8.0472        8.7992       11.9058       16.7731       16.5045       19.3596       21.1391       23.5243       49.4517       47.4127       50.1102       48.7744       54.3961       52.1849       49.7082       42.2892       25.2881       19.1564       15.4339       13.0763        4.2380       10.1632        3.2389        2.1820        1.5987        1.6693        1.6394        2.9510        4.3373        5.2301        5.8604        7.5739        9.7878       12.7979       15.4619       18.1740       18.4109       24.0155       27.2144       25.7524       30.9198       33.3377       33.4309       31.7029       25.7270       25.2399       25.2286       26.7042       29.4389       30.2993       31.2323       32.1203       33.4112       34.5905       34.9711       37.0096       36.9568       36.3883       37.4434       40.3498       43.7577       43.3870       45.9131       48.2073       51.2788       52.1579       56.2065       64.5660       65.4631       69.3569       72.6081       76.9672       84.8064       86.9755       91.6305       96.8003      103.2941      127.3601      119.4800      118.3839      112.8735      114.9816      122.8946      135.9794      139.5078      145.2838      147.6044      156.7053      158.5984      156.5296      156.1024      147.8545      144.2189      143.6072      144.3132      150.3982      161.0177      171.2236      177.1162      177.9840      179.2553      176.7534      165.2621      152.3021      134.0695      128.3976      124.9758      122.4384      118.5090      116.4392      113.7187      112.4591      107.9901      107.6736      106.4724      104.1708       97.5106        0.0000        0.0000        0.0000        0.0000        0.0000        0.0000        0.0000        0.0000        0.0000        0.0000        0.0000        0.0000        0.0000        0.0000        0.0000        0.0000        0.0000        0.0000        0.0000        0.0000        0.0000        0.0000        0.0000        0.0000        0.0000        0.0000        0.0000        0.0000        0.0000        0.0000        0.0000        0.0000        0.0000        0.0000        0.0000        0.0000        0.0000        0.0000        0.0000        0.0000        0.0000        0.0000        0.0000        0.0000        0.0000        0.0000        0.0000        0.0000        0.0000        0.0000        0.0000        0.0000        0.0000
        0.0000        0.0000        0.0000        0.0000        0.0000        0.0000        0.0000        0.0000        0.0000        0.0000        0.0000        0.0000        0.0000        0.0000        0.0000        0.0000        0.0000        0.0000        0.0000        0.0000        0.0000        0.0000        0.0000        0.0000        0.0000        0.0000        0.0000        0.0000        0.0000        0.0000        0.0000        0.0000        0.0000        0.0000        0.0000        0.0000        0.0000        0.0000        0.0000        0.0000        0.0000        0.0000        0.0000       55.2468       58.6851       61.5244       63.5267       63.6627       65.7336       62.3465       53.3558       41.1178       32.5920       28.6599       29.2778       33.3287       33.9246       31.5410       26.1784       16.8835       12.2602        8.9368        7.4913        4.2983        3.5010        3.6288        6.2218       15.8530       19.7918       21.5194       22.3465       21.9267       22.5041       20.4746       17.0730        5.0817        6.3330        9.3334       14.2172       31.0875       29.3382       38.1257       42.3210       77.3474       94.4973       99.8175      100.9081       90.1023       85.0245       79.3440       77.9865       71.9692       68.3447       60.3836       51.3967       39.5447       32.9922       30.4224       28.0977       27.5881       27.2803       23.5088       23.4839        5.4500        3.8031        3.3742        3.7143        4.1437        4.3624        5.4799        6.6092       10.2068       11.9648       14.2561       16.4171       25.8519       31.1483       29.7283       33.4254       28.4231       28.4165       29.4921       29.3253       29.2596       30.1716       31.3202       32.8343       35.6417       37.2728       38.8918       40.1716       41.6552       42.9291       43.6414       44.7599       43.5367       43.3342       44.2115       44.9131       45.3895       52.6858       56.0619       56.4779       58.3015       64.5773       73.3197       83.3496       78.9058       75.6553       86.7813       92.6576      101.2538      109.7039      106.2334      127.4542      153.3103      154.1397      159.0333      134.7094      135.6348      141.6050      158.8628      163.7622      160.1519      163.5284      163.4651      170.1081      177.6554      172.9360      162.4345      155.2249      150.1784      149.1880      149.6586      152.6040      167.5631      175.8896      183.8688      189.5094      189.2049      187.5764      171.4244      154.7255      131.5873      124.5141      122.0660      118.6747      112.9900      109.8808      107.6926      104.0948       94.8647       98.5878       92.8537       90.7714       43.1400        0.0000        0.0000        0.0000        0.0000        0.0000        0.0000        0.0000        0.0000        0.0000        0.0000        0.0000        0.0000        0.0000        0.0000        0.0000        0.0000        0.0000        0.0000        0.0000        0.0000        0.0000        0.0000        0.0000        0.0000        0.0000        0.0000        0.0000        0.0000        0.0000        0.0000        0.0000        0.0000        0.0000        0.0000        0.0000        0.0000        0.0000        0.0000        0.0000        0.0000        0.0000        0.0000        0.0000        0.0000        0.0000        0.0000        0.0000        0.0000        0.0000        0.0000        0.0000        0.0000        0.0000
        0.0000        0.0000        0.0000        0.0000        0.0000        0.0000        0.0000        0.0000        0.0000        0.0000        0.0000        0.0000        0.0000        0.0000        0.0000        0.0000        0.0000        0.0000        0.0000        0.0000        0.0000        0.0000        0.0000        0.0000        0.0000        0.0000        0.0000        0.0000        0.0000        0.0000        0.0000        0.0000        0.0000        0.0000        0.0000        0.0000        0.0000        0.0000        0.0000        0.0000        0.0000        0.0000        0.0000        0.0000       65.8922       68.5331       68.6871       66.9129       67.0872       63.8905       56.9264       46.3540       39.8960       37.4949       38.9878       45.0122       46.9750       43.7623       36.2959       22.0700       16.9564       12.4492        9.9782        5.2299        4.7042        4.6307        6.0990       18.2118       22.9438       25.8281       26.3507       26.3738       26.2536       23.7410       18.5071        4.8704        4.0574        5.0873       10.5104       29.5429       34.0294       37.8825       47.0388      102.6962      125.0331      131.0870      126.5337      112.5939      115.8472       93.3026       93.6626       77.5751       76.2104       67.3061       57.9579       45.2165       43.2994       40.9181       37.8399       39.4929       34.4976       31.8252       28.9459        8.4034        5.2436        3.8168        9.1047        4.6041        4.4076        5.9236        6.9127       11.1046       12.3275       16.3430       15.9702       25.8659       30.8484       32.2961       32.0372       31.9053       30.5942       29.2913       29.0516       30.6239       30.8586       32.2549       34.5159       38.7463       41.5430       43.8529       44.1478       46.8300       48.2351       47.5558       48.5861       49.3306       54.0747       52.8709       55.1197       61.7438       63.8093       64.5921       74.7052       71.5944       75.4452       69.7802       73.7945       90.4891      100.1210       98.1217      109.5734      109.4469      126.0879      130.0587      130.7132      142.1590      166.2844      159.4225      145.6865      158.8284      166.8808      167.9489      171.2392      175.3593      179.6288      175.5296      178.4358      186.4794      171.6689      165.1691      163.7430      213.8029      181.4917      175.3457      163.1663      177.2788      187.5687      191.3948      191.2102      185.2411      174.6283      168.9258      164.5803      139.8525      128.8196      125.9515      122.7809      109.4570      107.5098      106.0816      101.3202       90.5317       92.3533       91.0977       89.6361       37.8900        0.0000        0.0000        0.0000        0.0000        0.0000        0.0000        0.0000        0.0000        0.0000        0.0000        0.0000        0.0000        0.0000        0.0000        0.0000        0.0000        0.0000        0.0000        0.0000        0.0000        0.0000        0.0000        0.0000        0.0000        0.0000        0.0000        0.0000        0.0000        0.0000        0.0000        0.0000        0.0000        0.0000        0.0000        0.0000        0.0000        0.0000        0.0000        0.0000        0.0000        0.0000        0.0000        0.0000        0.0000        0.0000        0.0000        0.0000        0.0000        0.0000        0.0000        0.0000        0.0000        0.0000
        0.0000        0.0000        0.0000        0.0000        0.0000        0.0000        0.0000        0.0000        0.0000        0.0000        0.0000        0.0000        0.0000        0.0000        0.0000        0.0000        0.0000        0.0000        0.0000        0.0000        0.0000        0.0000        0.0000        0.0000        0.0000        0.0000        0.0000        0.0000        0.0000        0.0000        0.0000        0.0000        0.0000        0.0000        0.0000        0.0000        0.0000        0.0000        0.0000        0.0000        0.0000        0.0000        0.0000        0.0000        0.0000        0.0000       64.6197       62.1302       61.4964       58.7691       53.7251       45.0337       40.2056       39.3341       42.4551       51.2090       54.3846       51.6348       43.7106       27.0240       20.5394       15.3949       12.5542        5.7102        4.1327        4.3869        6.0277       19.2419       23.9263       27.8070       29.6027       29.1710       29.4051       27.0724       21.6672        5.1616        3.4601        3.8872        7.4672       19.1633       22.9708       33.1016       53.4327      110.5762      132.1062      144.0180      132.9796      107.1918      105.3741      100.6253       98.8086       92.4577       91.7949       87.7154       77.4034       54.6209       52.6896       52.0585       48.7335       50.4229       51.4014       56.8931       44.9680       16.5365       13.5621        9.2011       11.9909        8.9711        7.4714        6.0333        9.3639        9.9098       10.0056       12.8567       15.3648       23.2403       28.6247       31.5896       30.8402       30.8900       30.9789       30.3351       30.0974       31.3784       32.3311       34.8491       36.6912       41.1727       43.3549       46.4979       47.0687       50.6402       51.4556       52.0864       52.3849       55.7184       60.6132       59.4289       63.5805       64.1621       85.9461       80.0499       88.2641       99.2558       98.3940      107.7793      101.4931      108.9719      119.9470      132.0530      144.9121      148.9537      149.6424      156.8829      151.1912      148.2050      148.9788      151.0728      158.0074      169.2829      181.2562      183.4538      186.0254      185.7791      187.0221      182.6940      183.8397      174.3368      173.3747      171.2688      170.3248      185.2034      174.8399      177.6472      167.5330      187.9294      185.7514      185.1053      180.4003      169.4463      166.1477      161.8765      159.2365      136.8653      128.8109      119.6296      118.3838      104.2951      100.9694       98.1647       94.6201       88.5176       92.2448       92.6325       88.9015       42.2700        0.0000        0.0000        0.0000        0.0000        0.0000        0.0000        0.0000        0.0000        0.0000        0.0000        0.0000        0.0000        0.0000        0.0000        0.0000        0.0000        0.0000        0.0000        0.0000        0.0000        0.0000        0.0000        0.0000        0.0000        0.0000        0.0000        0.0000        0.0000        0.0000        0.0000        0.0000        0.0000        0.0000        0.0000        0.0000        0.0000        0.0000        0.0000        0.0000        0.0000        0.0000        0.0000        0.0000        0.0000        0.0000        0.0000        0.0000        0.0000        0.0000        0.0000        0.0000        0.0000        0.0000
        0.0000        0.0000        0.0000        0.0000        0.0000        0.0000        0.0000        0.0000        0.0000        0.0000        0.0000        0.0000        0.0000        0.0000        0.0000        0.0000        0.0000        0.0000        0.0000        0.0000        0.0000        0.0000        0.0000        0.0000        0.0000        0.0000        0.0000        0.0000        0.0000        0.0000        0.0000        0.0000        0.0000        0.0000        0.0000        0.0000        0.0000        0.0000        0.0000        0.0000        0.0000        0.0000        0.0000        0.0000        0.0000        0.0000        0.0000       49.4721       48.9932       46.9433       43.4077       37.1144       33.4733       34.5798       40.3513       51.7632       57.4188       56.1271       48.1904       30.1751       23.7223       18.9823       15.9006        6.8796        5.2183        5.1870        6.8818       19.6165       22.9813       26.0984       28.9377       30.0038       32.4623       31.2123       26.2148        5.4933        4.1302        4.4728        6.5069       20.1907       23.6208       31.8339       45.4269      100.9463      120.7549      134.0265      128.2644      112.9018      109.2262      107.0027      102.0913      101.0640      103.7827      107.7998       97.9203       75.1240       68.9662       66.7353       67.3120       75.9144       75.4340       73.9382       67.8932       25.1547       16.4297       14.6478       22.4310       12.6800        9.4746        7.1860        7.1377       10.5793       11.4979       12.6355       13.9540       20.7696       25.5204       27.9487       29.4262       26.9020       27.4288       28.0801       29.5062       32.1289       34.1842       35.7378       36.7700       41.7606       46.6482       49.2328       49.2004       53.7194       52.0513       52.1191       53.3392       58.0060       64.1626       67.6038       71.7670       77.5417       87.3814       91.4100      104.6270      108.8518      114.8097      126.8611      127.6123      127.5881      137.1651      155.5299      166.0077      173.8538      172.7777      174.1148      168.1115      168.8721      159.6778      162.6004      173.3036      180.8624      194.0553      196.3655      191.6308      184.2014      185.4115      181.4634      183.8012      174.9435      182.1072      172.7921      177.2977      176.1096      170.4636      174.0903      184.1909      182.1264      177.4073      178.8338      176.9673      161.3284      162.6008      161.3220      157.3667      126.7219      116.0113      112.5536      108.5433       95.8768       92.6197       91.2705       89.6223       86.4778       91.8773       91.6914       93.3732        0.0000        0.0000        0.0000        0.0000        0.0000        0.0000        0.0000        0.0000        0.0000        0.0000        0.0000        0.0000        0.0000        0.0000        0.0000        0.0000        0.0000        0.0000        0.0000        0.0000        0.0000        0.0000        0.0000        0.0000        0.0000        0.0000        0.0000        0.0000        0.0000        0.0000        0.0000        0.0000        0.0000        0.0000        0.0000        0.0000        0.0000        0.0000        0.0000        0.0000        0.0000        0.0000        0.0000        0.0000        0.0000        0.0000        0.0000        0.0000        0.0000        0.0000        0.0000        0.0000        0.0000        0.0000
        0.0000        0.0000        0.0000        0.0000        0.0000        0.0000        0.0000        0.0000        0.0000        0.0000        0.0000        0.0000        0.0000        0.0000        0.0000        0.0000        0.0000        0.0000        0.0000        0.0000        0.0000        0.0000        0.0000        0.0000        0.0000        0.0000        0.0000        0.0000        0.0000        0.0000        0.0000        0.0000        0.0000        0.0000        0.0000        0.0000        0.0000        0.0000        0.0000        0.0000        0.0000        0.0000        0.0000        0.0000        0.0000        0.0000        0.0000        0.0000        0.0000        0.0000       22.8484       19.0762       17.9376       20.3053       25.4370       59.0307       68.2606       68.6287       60.1646       45.0490       36.9455       30.8388       25.7095       17.7006       14.5575       13.5930        0.0000        0.0000       21.9147       21.9286       23.4188       33.4395       38.1597       37.7859       33.0830       27.3519       24.0918       21.6922       26.4491       29.9876       32.7386       40.7883       56.1169       80.2637       99.6393      106.3427      107.6941       90.0506       92.3235        0.0000        0.0000        0.0000        0.0000      157.6170      152.5228      136.1923      135.6936      141.8334        0.0000      144.9989      142.6390      141.1849      130.5392       78.6697       60.1126       51.7297       47.1959       15.7852       11.0468        9.0192        7.7561       10.5675       11.5346       14.8753       15.1568       19.3267       22.3577       25.0948       26.7322       28.4689       29.2582       30.6934       31.7496       33.4899       35.0547       37.2376       39.2102       42.3619       45.0219       47.1953       46.1722       44.0184       42.9054       43.3574       42.2251       50.7718       53.1168       60.3767       66.5554       94.4246      102.4586      121.7469      129.0938      142.6493      145.2937      168.5337      172.7073      171.7146      175.3106      185.1711      191.9004      198.6996      201.2585      200.4404      206.0744      197.9462      196.9425      195.2992      194.7727      202.7224      212.8284      204.6403      210.1072      183.7760      181.3894      180.1759      173.3780      173.7581      177.1354      175.8039      180.2190      170.7623      176.0710      173.1764      172.7200      168.4596      165.1466      166.9161      161.9905      154.4591      150.4007      148.7417      140.5274      114.4267      107.3309       99.7846       96.3125       83.2700       81.2703       80.9201       86.4850       88.1198       86.6174        0.0000        0.0000        0.0000        0.0000        0.0000        0.0000        0.0000        0.0000        0.0000        0.0000        0.0000        0.0000        0.0000        0.0000        0.0000        0.0000        0.0000        0.0000        0.0000        0.0000        0.0000        0.0000        0.0000        0.0000        0.0000        0.0000        0.0000        0.0000        0.0000        0.0000        0.0000        0.0000        0.0000        0.0000        0.0000        0.0000        0.0000        0.0000        0.0000        0.0000        0.0000        0.0000        0.0000        0.0000        0.0000        0.0000        0.0000        0.0000        0.0000        0.0000        0.0000        0.0000        0.0000        0.0000        0.0000        0.0000
        0.0000        0.0000        0.0000        0.0000        0.0000        0.0000        0.0000        0.0000        0.0000        0.0000        0.0000        0.0000        0.0000        0.0000        0.0000        0.0000        0.0000        0.0000        0.0000        0.0000        0.0000        0.0000        0.0000        0.0000        0.0000        0.0000        0.0000        0.0000        0.0000        0.0000        0.0000        0.0000        0.0000        0.0000        0.0000        0.0000        0.0000        0.0000        0.0000        0.0000        0.0000        0.0000        0.0000        0.0000        0.0000        0.0000        0.0000        0.0000        0.0000        0.0000        0.0000        0.0000        0.0000        0.0000        0.0000       57.5513       70.4996       73.2644        0.0000        0.0000        0.0000       34.7196       30.1304       22.4750       17.9945        0.0000        0.0000        0.0000        0.0000        0.0000        0.0000        0.0000       40.5450       41.4192       37.6051       30.0633       26.5086       25.0434       28.2565       29.4821       36.1065       41.2526       66.6445       78.0321       85.3376       92.8896       95.7207       86.5010        0.0000        0.0000        0.0000        0.0000        0.0000        0.0000      197.4903      166.3171        0.0000        0.0000        0.0000      160.3635      174.5931      154.8164      130.8982       82.8220       69.4252       54.5285       44.9888       17.9426       11.8112        7.6018        7.5049       10.5516        9.8758       14.7593       14.2349       19.4631       27.2919       28.2673       28.1987       26.4826       29.2411       31.8012       34.2133       35.7488       36.7897       38.4275       40.0477       42.9135       44.7553       45.9382       44.5194       38.8365       39.6254       39.5482       39.3530       46.6787       49.2463       56.4715       68.5881      107.6821      123.8718      131.9973      135.6884      168.1323      173.0997      185.2953      197.1483      190.7914      192.7243      211.5606      215.2450      225.8906      221.9578      221.4196      219.7782      214.3267      216.5301      213.6584      211.2278      206.7515      218.2797      217.5259      228.6455      194.8061      185.5130      184.2605      174.9745      180.7835      181.3531      187.1641      180.4891      169.4904      167.2194      174.5044      168.9358      164.1363      162.1564      157.6305      149.3212      138.7783      143.1674      136.5187      133.2647      113.1854      102.3094       95.1349       91.2067       76.8280       76.2293       76.7796       81.1951       85.4971       91.3328        0.0000        0.0000        0.0000        0.0000        0.0000        0.0000        0.0000        0.0000        0.0000        0.0000        0.0000        0.0000        0.0000        0.0000        0.0000        0.0000        0.0000        0.0000        0.0000        0.0000        0.0000        0.0000        0.0000        0.0000        0.0000        0.0000        0.0000        0.0000        0.0000        0.0000        0.0000        0.0000        0.0000        0.0000        0.0000        0.0000        0.0000        0.0000        0.0000        0.0000        0.0000        0.0000        0.0000        0.0000        0.0000        0.0000        0.0000        0.0000        0.0000        0.0000        0.0000        0.0000        0.0000        0.0000        0.0000        0.0000
        0.0000        0.0000        0.0000        0.0000        0.0000        0.0000        0.0000        0.0000        0.0000        0.0000        0.0000        0.0000        0.0000        0.0000        0.0000        0.0000        0.0000        0.0000        0.0000        0.0000        0.0000        0.0000        0.0000        0.0000        0.0000        0.0000        0.0000        0.0000        0.0000        0.0000        0.0000        0.0000        0.0000        0.0000        0.0000        0.0000        0.0000        0.0000        0.0000        0.0000        0.0000        0.0000        0.0000        0.0000        0.0000        0.0000        0.0000        0.0000        0.0000        0.0000        0.0000        0.0000        0.0000        0.0000        0.0000        0.0000        0.0000        0.0000        0.0000        0.0000        0.0000       32.9753       29.0907       21.5613       17.3729        0.0000        0.0000        0.0000        0.0000        0.0000        0.0000        0.0000        0.0000       43.6807       40.0448       29.4790       27.0984       26.6737       30.1263       51.3392       44.4145       39.9964       54.2996       68.5438       72.3046        0.0000        0.0000        0.0000        0.0000        0.0000        0.0000        0.0000        0.0000        0.0000        0.0000        0.0000        0.0000        0.0000        0.0000        0.0000      167.4913      176.6743      142.6662       89.1680       71.5056       58.5799       52.4598       20.7300       12.4092        8.6475        8.2648       10.2722       11.1690       10.9721       12.3331       18.2339       24.8050       27.4019       28.6193       29.4224       31.2577       35.0117       34.5406       36.2844       38.0527       38.2085       39.6152       43.6221       45.3517       44.4670       42.6958       37.7162       35.9227       37.8825       41.5089       54.5876       53.5528       62.5297       76.4107      109.3451      126.6611      138.4147      157.1478      169.9017      192.1223      202.9879      198.7482      197.2053      192.8411      208.0258      203.9477      224.1581      229.9687      230.7803      228.4939      215.8939      218.0758      210.9317      208.4484      209.9746      214.6828      223.8450      228.1319      193.4723      180.1331      175.3725      180.9984      186.3282      184.9335      182.0871      179.2358      172.2317      161.9770      157.1285      153.9547      156.6998      154.4344      148.5883      138.9259      131.4174      128.6656      133.3787      131.0792      104.3842       88.5763       81.5403       79.8194       69.7978       70.0451       69.8706       75.7715       77.5641        0.0000        0.0000        0.0000        0.0000        0.0000        0.0000        0.0000        0.0000        0.0000        0.0000        0.0000        0.0000        0.0000        0.0000        0.0000        0.0000        0.0000        0.0000        0.0000        0.0000        0.0000        0.0000        0.0000        0.0000        0.0000        0.0000        0.0000        0.0000        0.0000        0.0000        0.0000        0.0000        0.0000        0.0000        0.0000        0.0000        0.0000        0.0000        0.0000        0.0000        0.0000        0.0000        0.0000        0.0000        0.0000        0.0000        0.0000        0.0000        0.0000        0.0000        0.0000        0.0000        0.0000        0.0000        0.0000        0.0000        0.0000
        0.0000        0.0000        0.0000        0.0000        0.0000        0.0000        0.0000        0.0000        0.0000        0.0000        0.0000        0.0000        0.0000        0.0000        0.0000        0.0000        0.0000        0.0000        0.0000        0.0000        0.0000        0.0000        0.0000        0.0000        0.0000        0.0000        0.0000        0.0000        0.0000        0.0000        0.0000        0.0000        0.0000        0.0000        0.0000        0.0000        0.0000        0.0000        0.0000        0.0000        0.0000        0.0000        0.0000        0.0000        0.0000        0.0000        0.0000        0.0000        0.0000        0.0000        0.0000        0.0000        0.0000        0.0000        0.0000        0.0000        0.0000        0.0000        0.0000        0.0000        0.0000        0.0000       24.8746       18.6671        0.0000        0.0000        0.0000        0.0000        0.0000        0.0000        0.0000        0.0000        0.0000        0.0000       40.2282       30.4457       28.3911       26.7133       33.7229       38.0735       36.5589       42.1997       60.8213       70.2665        0.0000        0.0000        0.0000        0.0000        0.0000        0.0000        0.0000        0.0000        0.0000        0.0000        0.0000        0.0000        0.0000        0.0000        0.0000        0.0000        0.0000      173.5238      157.6499       89.4480       76.8145       60.9834       48.3177       23.3048       16.2237       10.3952        8.8831       10.2352       10.5134        9.5359       13.2461       18.3768       21.1050       25.0098       29.9727       41.2480       34.1616       36.8494       39.6695       38.2342       38.4200       39.3762       40.0833       42.4831       43.8348       43.4262       41.7849       38.2394       37.6348       41.6982       46.4925       60.6699       65.1903       72.2974       83.6452      119.6955      137.4909      155.7077      159.6615      189.8672      173.1263      183.7603      198.9695      205.0285      200.0702      202.7879      215.3331      222.4468      227.3155      214.1957      223.2450      212.6934      204.4639      203.8044      212.7578      204.7417      203.7377      202.3112      200.8514      182.9884      174.9296      172.1762      167.8882      169.2053      172.8188      173.6598      172.3491      166.9525      152.6153      149.7111      144.0379      140.9658      138.7349      136.7904      132.5589      132.4859      126.1394      121.2141      119.5287       88.4652       76.1349       64.9315       64.6870       62.2718       64.1137       66.1442       68.4517        0.0000        0.0000        0.0000        0.0000        0.0000        0.0000        0.0000        0.0000        0.0000        0.0000        0.0000        0.0000        0.0000        0.0000        0.0000        0.0000        0.0000        0.0000        0.0000        0.0000        0.0000        0.0000        0.0000        0.0000        0.0000        0.0000        0.0000        0.0000        0.0000        0.0000        0.0000        0.0000        0.0000        0.0000        0.0000        0.0000        0.0000        0.0000        0.0000        0.0000        0.0000        0.0000        0.0000        0.0000        0.0000        0.0000        0.0000        0.0000        0.0000        0.0000        0.0000        0.0000        0.0000        0.0000        0.0000        0.0000        0.0000        0.0000
        0.0000        0.0000        0.0000        0.0000        0.0000        0.0000        0.0000        0.0000        0.0000        0.0000        0.0000        0.0000        0.0000        0.0000        0.0000        0.0000        0.0000        0.0000        0.0000        0.0000        0.0000        0.0000        0.0000        0.0000        0.0000        0.0000        0.0000        0.0000        0.0000        0.0000        0.0000        0.0000        0.0000        0.0000        0.0000        0.0000        0.0000        0.0000        0.0000        0.0000        0.0000        0.0000        0.0000        0.0000        0.0000        0.0000        0.0000        0.0000        0.0000        0.0000        0.0000        0.0000        0.0000        0.0000        0.0000        0.0000        0.0000        0.0000        0.0000        0.0000        0.0000        0.0000        0.0000        0.0000        0.0000        0.0000        0.0000        0.0000        0.0000        0.0000        0.0000        0.0000        0.0000        0.0000       38.3813       27.3751       24.3838       24.8192       27.4181       28.0561       30.5788       35.6604       43.4312        0.0000        0.0000        0.0000        0.0000        0.0000        0.0000        0.0000        0.0000        0.0000        0.0000        0.0000        0.0000        0.0000        0.0000        0.0000        0.0000        0.0000        0.0000      155.4626      155.6128      102.2821       83.7844       64.9091       53.8591       30.8360       19.9181       14.6269       12.2893        6.6063        5.7294        8.6714        9.7323       18.6800       22.4541       26.3429       28.2437       38.7517       39.7619       39.9350       43.1523       42.5562       40.8192       39.4768       41.6268       39.9705       41.4752       39.8190       39.7521       42.0489       46.6638       51.2813       58.7602       80.0606       82.1257       87.1880      100.7505      121.1625      121.9857      125.5092      133.8324      165.2110      178.6291      198.1026      201.1749      214.4366      215.9638      221.9629      230.5129      242.0241      235.5651      231.0423      229.0933      223.6566      203.2476      201.8367      210.9175      211.9827      209.1105      195.8009      189.7887      163.5817      170.6367      166.2991      160.8590      157.0680      156.9890      160.0910      156.9328      155.4603      146.1414      139.3577      136.6922      128.6678      123.5997      113.9896      107.5326      112.7956      102.3470       92.9544       87.9136       69.0457       56.3874       52.6083       51.7302       42.0850       49.7761       45.5677       47.0317        0.0000        0.0000        0.0000        0.0000        0.0000        0.0000        0.0000        0.0000        0.0000        0.0000        0.0000        0.0000        0.0000        0.0000        0.0000        0.0000        0.0000        0.0000        0.0000        0.0000        0.0000        0.0000        0.0000        0.0000        0.0000        0.0000        0.0000        0.0000        0.0000        0.0000        0.0000        0.0000        0.0000        0.0000        0.0000        0.0000        0.0000        0.0000        0.0000        0.0000        0.0000        0.0000        0.0000        0.0000        0.0000        0.0000        0.0000        0.0000        0.0000        0.0000        0.0000        0.0000        0.0000        0.0000        0.0000        0.0000        0.0000        0.0000
        0.0000        0.0000        0.0000        0.0000        0.0000        0.0000        0.0000        0.0000        0.0000        0.0000        0.0000        0.0000        0.0000        0.0000        0.0000        0.0000        0.0000        0.0000        0.0000        0.0000        0.0000        0.0000        0.0000        0.0000        0.0000        0.0000        0.0000        0.0000        0.0000        0.0000        0.0000        0.0000        0.0000        0.0000        0.0000        0.0000        0.0000        0.0000        0.0000        0.0000        0.0000        0.0000        0.0000        0.0000        0.0000        0.0000        0.0000        0.0000        0.0000        0.0000        0.0000        0.0000        0.0000        0.0000        0.0000        0.0000        0.0000        0.0000        0.0000        0.0000        0.0000        0.0000        0.0000        0.0000        0.0000        0.0000        0.0000        0.0000        0.0000        0.0000        0.0000        0.0000        0.0000        0.0000        0.0000        0.0000        0.0000        0.0000        0.0000        0.0000        0.0000        0.0000        0.0000        0.0000        0.0000        0.0000        0.0000        0.0000        0.0000        0.0000        0.0000        0.0000        0.0000        0.0000        0.0000        0.0000        0.0000        0.0000        0.0000        0.0000        0.0000      149.2547      128.0824       98.5905       82.8530       71.0672       57.2485       32.5155       23.3572       17.0595       15.3314        9.8383        7.0632        6.5776        8.8486       17.5496       20.1360       25.6194       28.0112       36.2426       38.6386       42.1971       42.7550       38.9806       39.8025       39.3571       41.1834       38.2316       42.1284       40.3162       39.1969       42.9809       44.4417       51.0450       58.5187       84.7985       90.8732       98.3207      108.3113      118.7283      120.9702      124.5189      143.0849      168.5120      186.6996      205.4477      202.1780      210.3989      216.6698      241.0640      235.7738      233.6934      225.6823      226.0801      210.0035      200.8555      206.8975      197.0036      203.3631      188.0729      200.9329      189.6751      178.9578      155.6816      150.1281      141.4975      143.3718      142.6564      144.9710      140.9107      136.9950      136.4760      131.1706      124.8047      113.8560      109.8290      103.3232       94.4726       87.7487       90.1001       88.1698       86.0381       75.0926       57.5792       53.6236       52.2308       55.6141       45.4465       46.9314       42.7693        0.0000        0.0000        0.0000        0.0000        0.0000        0.0000        0.0000        0.0000        0.0000        0.0000        0.0000        0.0000        0.0000        0.0000        0.0000        0.0000        0.0000        0.0000        0.0000        0.0000        0.0000        0.0000        0.0000        0.0000        0.0000        0.0000        0.0000        0.0000        0.0000        0.0000        0.0000        0.0000        0.0000        0.0000        0.0000        0.0000        0.0000        0.0000        0.0000        0.0000        0.0000        0.0000        0.0000        0.0000        0.0000        0.0000        0.0000        0.0000        0.0000        0.0000        0.0000        0.0000        0.0000        0.0000        0.0000        0.0000        0.0000        0.0000        0.0000
        0.0000        0.0000        0.0000        0.0000        0.0000        0.0000        0.0000        0.0000        0.0000        0.0000        0.0000        0.0000        0.0000        0.0000        0.0000        0.0000        0.0000        0.0000        0.0000        0.0000        0.0000        0.0000        0.0000        0.0000        0.0000        0.0000        0.0000        0.0000        0.0000        0.0000        0.0000        0.0000        0.0000        0.0000        0.0000        0.0000        0.0000        0.0000        0.0000        0.0000        0.0000        0.0000        0.0000        0.0000        0.0000        0.0000        0.0000        0.0000        0.0000        0.0000        0.0000        0.0000        0.0000        0.0000        0.0000        0.0000        0.0000        0.0000        0.0000        0.0000        0.0000        0.0000        0.0000        0.0000        0.0000        0.0000        0.0000        0.0000        0.0000        0.0000        0.0000        0.0000        0.0000        0.0000        0.0000        0.0000        0.0000        0.0000        0.0000        0.0000        0.0000        0.0000        0.0000        0.0000        0.0000        0.0000        0.0000        0.0000        0.0000        0.0000        0.0000        0.0000        0.0000        0.0000        0.0000        0.0000        0.0000        0.0000        0.0000        0.0000        0.0000      133.3442      113.4470       93.9688       83.5343       71.5401       59.8771       36.5165       27.9249       22.0744       17.4838        9.5287        7.5107        7.5395        9.8461       17.3864       20.3566       24.8215       28.9122       38.9714       42.1908       45.4243       44.9432       42.4570       42.3478       44.6417       45.9641       43.5782       41.6138       41.4652       45.3517       48.7381       49.4049       49.1961       58.4919       91.8075       97.5582      106.2198      112.0312      117.2549      118.0720      125.5827      138.2857      166.2778      176.6724      192.0227      195.0492      217.5259      225.7248      233.3376      222.2689      209.8103      201.8586      199.0838      197.1053      205.0384      199.4629      209.7447      215.1048      189.4428      194.7616      180.7035      174.5294      145.9893      135.6803      124.9664      129.9857      132.9259      133.7440      130.8014      129.3284      124.2415      114.3743      113.2540      110.7865      101.5339       98.7751       86.2612       82.5954       78.5862       67.1373       66.6950       64.1673       50.8829       49.5382       49.3799       53.0443       41.6561       43.8713       51.2717        0.0000        0.0000        0.0000        0.0000        0.0000        0.0000        0.0000        0.0000        0.0000        0.0000        0.0000        0.0000        0.0000        0.0000        0.0000        0.0000        0.0000        0.0000        0.0000        0.0000        0.0000        0.0000        0.0000        0.0000        0.0000        0.0000        0.0000        0.0000        0.0000        0.0000        0.0000        0.0000        0.0000        0.0000        0.0000        0.0000        0.0000        0.0000        0.0000        0.0000        0.0000        0.0000        0.0000        0.0000        0.0000        0.0000        0.0000        0.0000        0.0000        0.0000        0.0000        0.0000        0.0000        0.0000        0.0000        0.0000        0.0000        0.0000        0.0000
        0.0000        0.0000        0.0000        0.0000        0.0000        0.0000        0.0000        0.0000        0.0000        0.0000        0.0000        0.0000        0.0000        0.0000        0.0000        0.0000        0.0000        0.0000        0.0000        0.0000        0.0000        0.0000        0.0000        0.0000        0.0000        0.0000        0.0000        0.0000        0.0000        0.0000        0.0000        0.0000        0.0000        0.0000        0.0000        0.0000        0.0000        0.0000        0.0000        0.0000        0.0000        0.0000        0.0000        0.0000        0.0000        0.0000        0.0000        0.0000        0.0000        0.0000        0.0000        0.0000        0.0000        0.0000        0.0000        0.0000        0.0000        0.0000        0.0000        0.0000        0.0000        0.0000        0.0000        0.0000        0.0000        0.0000        0.0000        0.0000        0.0000        0.0000        0.0000        0.0000        0.0000        0.0000        0.0000        0.0000        0.0000        0.0000        0.0000        0.0000        0.0000        0.0000        0.0000        0.0000        0.0000        0.0000        0.0000        0.0000        0.0000        0.0000        0.0000        0.0000        0.0000        0.0000        0.0000        0.0000        0.0000        0.0000        0.0000        0.0000      110.7603      118.7494       96.3473       83.9867       78.5563       69.2228       62.5113       40.7296       34.9332       28.7886       23.8700       14.5126       10.1538       10.6164       11.4813       21.0646       24.2500       29.4865       60.4343       50.4536       55.1952       46.3304       45.7557       42.2087       43.1050       47.4859       50.5810       45.3340       44.0300       44.8923       46.8397       54.3465       48.7700       53.1808       61.0467       88.5475      105.4930      108.6726      103.3483      111.1035      116.2125      120.8450      124.7804      146.5310      164.2776      179.0738      186.2624      192.7451      210.5690      216.8302      206.4249      193.8021      211.4439      204.9864      201.6210      211.3766      211.1683      227.2680      227.8737      194.7936      185.3835      179.7099      170.9614      137.2043      125.6632      122.1047      126.0244      125.6137      126.3302      125.5859      119.5533      117.7518      110.3831      106.4288      107.4425      100.4570       94.5726       88.5282       82.2001       80.4173       78.2909       69.7806       60.5403       46.0920       44.0832       47.3204       50.9687       45.7092        0.0000        0.0000        0.0000        0.0000        0.0000        0.0000        0.0000        0.0000        0.0000        0.0000        0.0000        0.0000        0.0000       66.2400        0.0000        0.0000        0.0000      102.3300        0.0000        0.0000        0.0000        0.0000        0.0000        0.0000        0.0000        0.0000        0.0000        0.0000        0.0000        0.0000        0.0000        0.0000        0.0000        0.0000        0.0000        0.0000        0.0000        0.0000        0.0000        0.0000        0.0000        0.0000        0.0000        0.0000        0.0000        0.0000        0.0000        0.0000        0.0000        0.0000        0.0000        0.0000        0.0000        0.0000        0.0000        0.0000        0.0000        0.0000        0.0000        0.0000        0.0000
        0.0000        0.0000        0.0000        0.0000        0.0000        0.0000        0.0000        0.0000        0.0000        0.0000        0.0000        0.0000        0.0000        0.0000        0.0000        0.0000        0.0000        0.0000        0.0000        0.0000        0.0000        0.0000        0.0000        0.0000        0.0000        0.0000        0.0000        0.0000        0.0000        0.0000        0.0000        0.0000        0.0000        0.0000        0.0000        0.0000        0.0000        0.0000        0.0000        0.0000        0.0000        0.0000        0.0000        0.0000        0.0000        0.0000        0.0000        0.0000        0.0000        0.0000        0.0000        0.0000        0.0000        0.0000        0.0000        0.0000        0.0000        0.0000        0.0000        0.0000        0.0000        0.0000        0.0000        0.0000        0.0000        0.0000        0.0000        0.0000        0.0000        0.0000        0.0000        0.0000        0.0000        0.0000        0.0000        0.0000        0.0000        0.0000        0.0000        0.0000        0.0000        0.0000        0.0000        0.0000        0.0000        0.0000        0.0000        0.0000        0.0000        0.0000        0.0000        0.0000        0.0000        0.0000        0.0000        0.0000        0.0000        0.0000        0.0000        0.0000       84.9405       82.9066       77.1461       71.4517       68.6262       70.1176       72.6447      100.7985       61.5076       56.4713       47.3347       29.4436       19.2695       19.9629       22.5800       28.9264       26.6412       30.0283       32.4762       38.4876       41.7062       45.1374       51.5652       55.2738       52.8610       59.8828       59.5308       64.5608       69.5629       63.0899       68.1693       71.7830       65.8976       75.1381       76.6460       83.3359       92.9039       92.9759       97.6161       97.5194       99.4924      110.0560      114.9313      127.0559      140.7359      147.7818      158.4830      172.7110      191.0448      202.7982      192.6472      209.7641      216.8364      215.5839      207.0375      204.5944      212.9499      224.3024      215.9840      194.6197      198.1350      199.5479      178.1076      142.7911      132.6631      130.6000      136.4071      130.6495      123.3752      121.2500      118.0562      104.3087      100.2456       94.8560       91.2037       90.4683       87.3690       82.7503       80.6735       69.8376       63.6690       58.1363       49.0080       35.6761       32.3000       35.6255       45.8584       68.3292        0.0000        0.0000        0.0000        0.0000        0.0000        0.0000        0.0000        0.0000        0.0000        0.0000        0.0000        0.0000       85.6500      108.1200      112.8600        0.0000      103.9800      102.2400        0.0000        0.0000        0.0000        0.0000        0.0000        0.0000        0.0000        0.0000        0.0000        0.0000        0.0000        0.0000        0.0000        0.0000        0.0000        0.0000        0.0000        0.0000        0.0000        0.0000        0.0000        0.0000        0.0000        0.0000        0.0000        0.0000        0.0000        0.0000        0.0000        0.0000        0.0000        0.0000        0.0000        0.0000        0.0000        0.0000        0.0000        0.0000        0.0000        0.0000        0.0000        0.0000        0.0000
        0.0000        0.0000        0.0000        0.0000        0.0000        0.0000        0.0000        0.0000        0.0000        0.0000        0.0000        0.0000        0.0000        0.0000        0.0000        0.0000        0.0000        0.0000        0.0000        0.0000        0.0000        0.0000        0.0000        0.0000        0.0000        0.0000        0.0000        0.0000        0.0000        0.0000        0.0000        0.0000        0.0000        0.0000        0.0000        0.0000        0.0000        0.0000        0.0000        0.0000        0.0000        0.0000        0.0000        0.0000        0.0000        0.0000        0.0000        0.0000        0.0000        0.0000        0.0000        0.0000        0.0000        0.0000        0.0000        0.0000        0.0000        0.0000        0.0000        0.0000        0.0000        0.0000        0.0000        0.0000        0.0000        0.0000        0.0000        0.0000        0.0000        0.0000        0.0000        0.0000        0.0000        0.0000        0.0000        0.0000        0.0000        0.0000        0.0000        0.0000        0.0000        0.0000        0.0000        0.0000        0.0000        0.0000        0.0000        0.0000        0.0000        0.0000        0.0000        0.0000        0.0000        0.0000        0.0000        0.0000        0.0000        0.0000        0.0000       60.6251       69.9861       72.9416       71.8989       65.9573       64.4269       67.3868       68.1331      102.8075       72.0578       67.1951       55.8169       34.3735       23.9575       21.2951       22.2672       26.5471       26.4083       29.8693       34.9420       42.2206       45.8956       46.9157       52.8855       51.7781       52.5503       60.0665       64.6653       60.7110       62.0322       63.4458       61.7068       63.1569       70.4378       71.1915       75.1216       83.2220       88.2480       94.2060       95.9457       93.8514       97.8437       98.8126      107.5374      123.0452      133.8109      142.1577      146.6658      167.5519      173.9747      181.9646      184.5157      200.3252      203.8642      197.9116      195.5299      194.0340      202.3196      203.3657      196.6405      174.9554      177.3496      170.7980      156.4916      128.9729      129.2129      125.1205      129.5075      119.0889      116.4187      115.2136      107.0503       96.6903       93.0365       85.7559       83.1743       84.9864       79.7340       77.9538       73.9720       61.1551       56.5313       52.1936       43.8516       36.8352       32.8480       37.0711       37.9343       58.1309        0.0000        0.0000        0.0000        0.0000        0.0000        0.0000      144.5514       55.0500        0.0000        0.0000        0.0000        0.0000       80.9100      127.3800        0.0000        0.0000        0.0000        0.0000        0.0000        0.0000        0.0000        0.0000        0.0000        0.0000        0.0000        0.0000        0.0000        0.0000        0.0000        0.0000        0.0000        0.0000        0.0000        0.0000        0.0000        0.0000        0.0000        0.0000        0.0000        0.0000        0.0000        0.0000        0.0000        0.0000        0.0000        0.0000        0.0000        0.0000        0.0000        0.0000        0.0000        0.0000        0.0000        0.0000        0.0000        0.0000        0.0000        0.0000        0.0000        0.0000        0.0000
        0.0000        0.0000        0.0000        0.0000        0.0000        0.0000        0.0000        0.0000        0.0000        0.0000        0.0000        0.0000        0.0000        0.0000        0.0000        0.0000        0.0000        0.0000        0.0000        0.0000        0.0000        0.0000        0.0000        0.0000        0.0000        0.0000        0.0000        0.0000        0.0000        0.0000        0.0000        0.0000        0.0000        0.0000        0.0000        0.0000        0.0000        0.0000        0.0000        0.0000        0.0000        0.0000        0.0000        0.0000        0.0000        0.0000        0.0000        0.0000        0.0000        0.0000        0.0000        0.0000        0.0000        0.0000        0.0000        0.0000        0.0000        0.0000        0.0000        0.0000        0.0000        0.0000        0.0000        0.0000        0.0000        0.0000        0.0000        0.0000        0.0000        0.0000        0.0000        0.0000        0.0000        0.0000        0.0000        0.0000        0.0000        0.0000        0.0000        0.0000        0.0000        0.0000        0.0000        0.0000        0.0000        0.0000        0.0000        0.0000        0.0000        0.0000        0.0000        0.0000        0.0000        0.0000        0.0000        0.0000        0.0000       25.9776       31.5053       56.0232       63.6633       64.3246       63.5266       59.3403       60.1942       63.6054       66.6518       73.7000       76.1840       68.1713       57.5840       34.0509       27.8143       23.2914       23.8414       27.8019       31.1614       33.0961       37.5029       46.1786       45.6209       45.8710       52.3891       56.3797       55.4070       57.4430       58.8640       57.3104       60.5517       60.7846       60.3686       68.3745       68.9123       67.0955       73.5410       86.9597       96.1248       92.7855       98.2283       88.2621       90.9248       94.7724      101.5466      114.0129      124.3040      134.3640      136.4249      159.7223      168.7902      173.7551      171.2089      194.8056      187.5171      185.5036      189.9263      185.1060      187.7246      172.5995      176.7260      166.6487      170.6505      155.1167      149.3711      124.7956      120.9374      120.5886      121.6392      110.5013      110.2642      107.2816      101.0363       90.5481       84.3862       79.8731       76.9514       78.7257       74.8499       70.3632       66.4945       54.5425       48.8120       42.2825       38.8677       33.5995       33.8351       42.4297       38.1074        0.0000        0.0000        0.0000        0.0000        0.0000      136.0406      132.8239      129.7923       46.1700        0.0000        0.0000        0.0000        0.0000        0.0000        0.0000        0.0000        0.0000        0.0000        0.0000        0.0000        0.0000        0.0000        0.0000        0.0000        0.0000        0.0000        0.0000        0.0000        0.0000        0.0000        0.0000        0.0000        0.0000        0.0000        0.0000        0.0000        0.0000        0.0000        0.0000        0.0000        0.0000        0.0000        0.0000        0.0000        0.0000        0.0000        0.0000        0.0000        0.0000        0.0000        0.0000        0.0000        0.0000        0.0000        0.0000        0.0000        0.0000        0.0000        0.0000        0.0000        0.0000        0.0000
        0.0000        0.0000        0.0000        0.0000        0.0000        0.0000        0.0000        0.0000        0.0000        0.0000        0.0000        0.0000        0.0000        0.0000        0.0000        0.0000        0.0000        0.0000        0.0000        0.0000        0.0000        0.0000        0.0000        0.0000        0.0000        0.0000        0.0000        0.0000        0.0000        0.0000        0.0000        0.0000        0.0000        0.0000        0.0000        0.0000        0.0000        0.0000        0.0000        0.0000        0.0000        0.0000        0.0000        0.0000        0.0000        0.0000        0.0000        0.0000        0.0000        0.0000        0.0000        0.0000        0.0000        0.0000        0.0000        0.0000        0.0000        0.0000        0.0000        0.0000        0.0000        0.0000        0.0000        0.0000        0.0000        0.0000        0.0000        0.0000        0.0000        0.0000        0.0000        0.0000        0.0000        0.0000        0.0000        0.0000        0.0000        0.0000        0.0000        0.0000        0.0000        0.0000        0.0000        0.0000        0.0000        0.0000        0.0000        0.0000        0.0000        0.0000        0.0000        0.0000        0.0000        0.0000        0.0000        0.0000        0.0000       24.3697       25.4444       45.6844       56.2222       54.8213       51.9907       55.4254       57.4801       60.4128       61.8784       69.8459       69.1165       63.2019       54.6844       32.8359       27.4079       27.7383       27.8458       32.8634       36.6982       39.6595       40.4593       48.4015       51.3137       46.9233       48.6076       51.1684       55.2254       66.1342       58.8157       56.1432       58.2245       58.6100       57.3601       58.8074       64.3431       67.4219       68.2862       71.9844       76.7260       82.7549       87.3035       84.5783       87.4615       91.1237       95.8585      110.9691      119.8949      122.9587      126.9629      145.4526      152.7306      151.8075      160.9257      173.4142      163.7543      171.9073      176.7365      165.7976      153.2463      157.4938      155.4749      157.7021      148.3150      139.8267      135.3262      116.7242      112.5906      113.2069      112.5438      104.9747      102.5862       91.2090       86.9766       81.6960       79.0772       77.4441       72.5380       72.4336       68.7754       64.7315       63.2827       48.8586       42.3120       35.9770       34.3455       28.6864       28.8181       36.7835       38.4194        0.0000        0.0000        0.0000       16.8300      111.0763      118.1483      120.4165      122.8582       39.6000        0.0000        0.0000        0.0000        0.0000        0.0000        0.0000        0.0000        0.0000        0.0000        0.0000        0.0000        0.0000        0.0000        0.0000        0.0000        0.0000        0.0000        0.0000        0.0000        0.0000        0.0000        0.0000        0.0000        0.0000        0.0000        0.0000        0.0000        0.0000        0.0000        0.0000        0.0000        0.0000        0.0000        0.0000        0.0000        0.0000        0.0000        0.0000        0.0000        0.0000        0.0000        0.0000        0.0000        0.0000        0.0000        0.0000        0.0000        0.0000        0.0000        0.0000        0.0000        0.0000        0.0000
        0.0000        0.0000        0.0000        0.0000        0.0000        0.0000        0.0000        0.0000        0.0000        0.0000        0.0000        0.0000        0.0000        0.0000        0.0000        0.0000        0.0000        0.0000        0.0000        0.0000        0.0000        0.0000        0.0000        0.0000        0.0000        0.0000        0.0000        0.0000        0.0000        0.0000        0.0000        0.0000        0.0000        0.0000        0.0000        0.0000        0.0000        0.0000        0.0000        0.0000        0.0000        0.0000        0.0000        0.0000        0.0000        0.0000        0.0000        0.0000        0.0000        0.0000        0.0000        0.0000        0.0000        0.0000        0.0000        0.0000        0.0000        0.0000        0.0000        0.0000        0.0000        0.0000        0.0000        0.0000        0.0000        0.0000        0.0000        0.0000        0.0000        0.0000        0.0000        0.0000        0.0000        0.0000        0.0000        0.0000        0.0000        0.0000        0.0000        0.0000        0.0000        0.0000        0.0000        0.0000        0.0000        0.0000        0.0000        0.0000        0.0000        0.0000        0.0000        0.0000        0.0000        0.0000        0.0000        0.0000       20.0870       24.7598       26.1927       35.5457       39.7021       40.7274       43.4603       47.8954       46.3433       47.8324       49.0786       51.1042       50.2093       46.0127       45.1069       43.1666       39.8458       39.9617       44.5190       47.5101       70.8312      117.1156       48.2323       46.7189       49.4366       53.7505       51.8511       56.8918       57.6714       59.5811       53.0236       54.3677       58.7310       64.1315       70.8496       53.0492       53.9587       56.9112       54.6583       58.8620       65.0955       71.3300       75.6511       84.4618       82.2849       86.5750       94.8056      102.9321      106.4181      111.1657      118.1602      124.3421      130.4830      138.9733      138.0756      142.0327      140.3458      148.5014      144.0100      154.9168      167.7113      165.8690      170.5255      159.8752      162.5463      159.9581      149.4619      120.8065      117.8904      120.1335      114.4431      110.4331      104.8118       93.2095       87.2875       83.8996       82.0231       76.8833       73.3342       67.1345       62.7113       58.4498       51.2591       40.9336       32.9032       31.0601       29.7249       18.6112       13.8269       15.4702        0.0000        0.0000        0.0000        0.0000       87.7461       96.6104      104.2084      109.2860      112.6500       50.4300        0.0000        0.0000        0.0000        0.0000        0.0000        0.0000        0.0000        0.0000        0.0000        0.0000        0.0000        0.0000        0.0000        0.0000        0.0000        0.0000        0.0000        0.0000        0.0000        0.0000        0.0000        0.0000        0.0000        0.0000        0.0000        0.0000        0.0000        0.0000        0.0000        0.0000        0.0000        0.0000        0.0000        0.0000        0.0000        0.0000        0.0000        0.0000        0.0000        0.0000        0.0000        0.0000        0.0000        0.0000        0.0000        0.0000        0.0000        0.0000        0.0000        0.0000        0.0000        0.0000        0.0000
        0.0000        0.0000        0.0000        0.0000        0.0000        0.0000        0.0000        0.0000        0.0000        0.0000        0.0000        0.0000        0.0000        0.0000        0.0000        0.0000        0.0000        0.0000        0.0000        0.0000        0.0000        0.0000        0.0000        0.0000        0.0000        0.0000        0.0000        0.0000        0.0000        0.0000        0.0000        0.0000        0.0000        0.0000        0.0000        0.0000        0.0000        0.0000        0.0000        0.0000        0.0000        0.0000        0.0000        0.0000        0.0000        0.0000        0.0000        0.0000        0.0000        0.0000        0.0000        0.0000        0.0000        0.0000        0.0000        0.0000        0.0000        0.0000        0.0000        0.0000        0.0000        0.0000        0.0000        0.0000        0.0000        0.0000        0.0000        0.0000        0.0000        0.0000        0.0000        0.0000        0.0000        0.0000        0.0000        0.0000        0.0000        0.0000        0.0000        0.0000        0.0000        0.0000        0.0000        0.0000        0.0000        0.0000        0.0000        0.0000        0.0000        0.0000        0.0000        0.0000        0.0000        0.0000        0.0000        0.0000       21.0149       21.1891       26.5628       32.4971       34.8738       37.7601       38.1828       40.0122       40.7239       44.7522       42.4435       42.5779       43.6362       43.8084       48.5526       45.5241       41.8768       45.9211       48.4495       52.3864       60.4853      105.1478       77.5368       48.0674       44.8090       46.3465       53.7530       61.7786       56.5559       49.2126       47.7097       55.0092       53.2864       56.9865       54.9334       49.3610       50.6391       48.8125       46.8114       52.6967       59.1971       59.6936       66.9769       74.5634       76.6012       81.3999       88.2715       97.4134      101.8329      106.5671      110.8527      114.8405      113.1372      113.0215      118.4877      117.1620      125.6910      121.7054      115.3490      124.2097      141.3016      140.2616      144.0210      145.7576      152.5992      153.4981      137.0993      117.5642      116.9214      111.3654      103.2726       94.9794       86.9280       79.6099       80.3028       77.5188       74.8978       71.6836       67.4731       60.1193       55.4860       50.3306       43.9346       33.6982       30.0925       27.0378       26.8515        0.0000        0.0000        0.0000        0.0000        0.0000        0.0000       67.9082       75.5024       80.9951       85.3181       90.8366       97.3025        0.0000        0.0000        0.0000        0.0000        0.0000        0.0000        0.0000        0.0000        0.0000        0.0000        0.0000        0.0000        0.0000        0.0000        0.0000        0.0000        0.0000        0.0000        0.0000        0.0000        0.0000        0.0000        0.0000        0.0000        0.0000        0.0000        0.0000        0.0000        0.0000        0.0000        0.0000        0.0000        0.0000        0.0000        0.0000        0.0000        0.0000        0.0000        0.0000        0.0000        0.0000        0.0000        0.0000        0.0000        0.0000        0.0000        0.0000        0.0000        0.0000        0.0000        0.0000        0.0000        0.0000        0.0000
        0.0000        0.0000        0.0000        0.0000        0.0000        0.0000        0.0000        0.0000        0.0000        0.0000        0.0000        0.0000        0.0000        0.0000        0.0000        0.0000        0.0000        0.0000        0.0000        0.0000        0.0000        0.0000        0.0000        0.0000        0.0000        0.0000        0.0000        0.0000        0.0000        0.0000        0.0000        0.0000        0.0000        0.0000        0.0000        0.0000        0.0000        0.0000        0.0000        0.0000        0.0000        0.0000        0.0000        0.0000        0.0000        0.0000        0.0000        0.0000        0.0000        0.0000        0.0000        0.0000        0.0000        0.0000        0.0000        0.0000        0.0000        0.0000        0.0000        0.0000        0.0000        0.0000        0.0000        0.0000        0.0000        0.0000        0.0000        0.0000        0.0000        0.0000        0.0000        0.0000        0.0000        0.0000        0.0000        0.0000        0.0000        0.0000        0.0000        0.0000        0.0000        0.0000        0.0000        0.0000        0.0000        0.0000        0.0000        0.0000        0.0000        0.0000        0.0000        0.0000        0.0000        0.0000        0.0000        0.0000       21.9848       21.5043       26.5409       31.2140       30.6872       36.1272       35.6885       36.7300       37.9216       39.4406       41.2416       43.2335       40.6454       40.3315       41.6709       45.6957       43.0138       48.9281       55.9352       60.1124       54.3803       76.7700       62.8775       47.2943       42.0892       46.2303       52.1055       50.5432       44.0956       46.6190       50.1681       51.2655       49.1506       51.8669       53.6798       41.8072       40.7801       44.0243       44.1789       46.0140       48.6268       54.9953       61.1749       68.2505       74.2874       77.3345       80.3783       88.6840       94.1833       95.2405       97.5174       98.8802      102.8616      104.4866      102.2478      109.0355      111.2970      102.4356      100.7628      109.8174      117.2622      110.4792      112.1256      116.0247      121.2942      124.0730      126.2642      102.0799       97.4325       92.1480       85.6771       79.1759       75.3098       73.5057       71.3337       69.0673       67.0582       64.1971       59.5557       52.1792       48.0290       42.7753       39.4082       31.9481       26.8247       25.7622        0.0000        0.0000        0.0000        0.0000        0.0000        0.0000       57.1857       59.4266       65.4139       69.3303       73.9662       76.5219       76.0064        0.0000        0.0000        0.0000        0.0000        0.0000        0.0000        0.0000        0.0000        0.0000        0.0000        0.0000        0.0000        0.0000        0.0000        0.0000        0.0000        0.0000        0.0000        0.0000        0.0000        0.0000        0.0000        0.0000        0.0000        0.0000        0.0000        0.0000        0.0000        0.0000        0.0000        0.0000        0.0000        0.0000        0.0000        0.0000        0.0000        0.0000        0.0000        0.0000        0.0000        0.0000        0.0000        0.0000        0.0000        0.0000        0.0000        0.0000        0.0000        0.0000        0.0000        0.0000        0.0000        0.0000        0.0000
        0.0000        0.0000        0.0000        0.0000        0.0000        0.0000        0.0000        0.0000        0.0000        0.0000        0.0000        0.0000        0.0000        0.0000        0.0000        0.0000        0.0000        0.0000        0.0000        0.0000        0.0000        0.0000        0.0000        0.0000        0.0000        0.0000        0.0000        0.0000        0.0000        0.0000        0.0000        0.0000        0.0000        0.0000        0.0000        0.0000        0.0000        0.0000        0.0000        0.0000        0.0000        0.0000        0.0000        0.0000        0.0000        0.0000        0.0000        0.0000        0.0000        0.0000        0.0000        0.0000        0.0000        0.0000        0.0000        0.0000        0.0000        0.0000        0.0000        0.0000        0.0000        0.0000        0.0000        0.0000        0.0000        0.0000        0.0000        0.0000        0.0000        0.0000        0.0000        0.0000        0.0000        0.0000        0.0000        0.0000        0.0000        0.0000        0.0000        0.0000        0.0000        0.0000        0.0000        0.0000        0.0000        0.0000        0.0000        0.0000        0.0000        0.0000        0.0000        0.0000        0.0000        0.0000        0.0000        0.0000        0.0000       23.7549       27.7849       28.5299       30.2647       34.0856       34.8185       34.6705       40.1585       40.6548       39.3900       38.0292       38.6500       39.0572       41.5961       45.1437       50.7115       52.4528       48.3042       54.4286       54.8082       60.5286       54.2508       43.4062       41.3703       43.0933       41.6239       40.2013       38.7926       49.0422       45.9105       44.5023       48.2991       47.5231       48.3866       38.4923       40.0347       34.4991       37.4633       42.0707       46.6534       50.7039       54.8719       61.6418       69.0757       73.9768       78.0223       87.1635       91.7324       87.5260       90.2942       94.1430       97.2931      101.6834       97.4669       98.4608       94.9408       84.4578       86.1891      106.0510       97.5166      100.7429       91.3858       99.0338      100.2035      106.3338       97.9209       78.7202       72.1691       65.9430       60.6521       64.9275       64.4226       62.6048       62.3145       58.6708       57.2331       54.0724       50.5591       44.5469       41.9079       37.3946       35.4448       29.7869       25.9670        0.0000        0.0000        0.0000        0.0000        0.0000        0.0000        0.0000       52.3786       54.3706       59.2451       66.6653       67.9115       69.3051       69.0971        0.0000        0.0000        0.0000        0.0000        0.0000        0.0000        0.0000        0.0000        0.0000        0.0000        0.0000        0.0000        0.0000        0.0000        0.0000        0.0000        0.0000        0.0000        0.0000        0.0000        0.0000        0.0000        0.0000        0.0000        0.0000        0.0000        0.0000        0.0000        0.0000        0.0000        0.0000        0.0000        0.0000        0.0000        0.0000        0.0000        0.0000        0.0000        0.0000        0.0000        0.0000        0.0000        0.0000        0.0000        0.0000        0.0000        0.0000        0.0000        0.0000        0.0000        0.0000        0.0000        0.0000        0.0000
        0.0000        0.0000        0.0000        0.0000        0.0000        0.0000        0.0000        0.0000        0.0000        0.0000        0.0000        0.0000        0.0000        0.0000        0.0000        0.0000        0.0000        0.0000        0.0000        0.0000        0.0000        0.0000        0.0000        0.0000        0.0000        0.0000        0.0000        0.0000        0.0000        0.0000        0.0000        0.0000        0.0000        0.0000        0.0000        0.0000        0.0000        0.0000        0.0000        0.0000        0.0000        0.0000        0.0000        0.0000        0.0000        0.0000        0.0000        0.0000        0.0000        0.0000        0.0000        0.0000        0.0000        0.0000        0.0000        0.0000        0.0000        0.0000        0.0000        0.0000        0.0000        0.0000        0.0000        0.0000        0.0000        0.0000        0.0000        0.0000        0.0000        0.0000        0.0000        0.0000        0.0000        0.0000        0.0000        0.0000        0.0000        0.0000        0.0000        0.0000        0.0000        0.0000        0.0000        0.0000        0.0000        0.0000        0.0000        0.0000        0.0000        0.0000        0.0000        0.0000        0.0000        0.0000        0.0000        0.0000       24.6719       26.3672       26.5884       27.4308        0.0000       29.2059       30.1855       35.1684       38.0994       41.0789       41.5946       44.5967       40.6312       43.6185       47.3771       48.1537       67.0202       56.6341       50.7766       49.2014       63.0230       48.7799       43.2895       40.2157       32.3292       30.6754       33.7836       37.7685       40.5502       44.8914       41.2787       36.5628       37.8608       40.7254       41.1892       36.1617       37.3061       33.3430       35.9414       40.3115       41.3126       45.9079       48.5677       54.8965       62.4897       67.5031       70.3670       81.9482       84.4142       82.0673       86.0537       88.2129       87.7977       83.3214       77.4239       81.1493       76.0840       75.6818       73.5930       75.3527       76.0501       71.5974       73.3850       62.6208       63.2181       61.3290       57.6413       57.0618       58.5425       49.3222       48.0307       46.3277       47.9558       47.2410       44.8492       41.7116       43.7716       40.7467       35.3767       31.1957       29.6479       26.7574       26.3543        0.0000        0.0000        0.0000        0.0000        0.0000       22.5300       17.0400        0.0000       53.3247       52.6464       55.3093       61.9800       69.5156       67.9101       70.4873        0.0000        0.0000        0.0000        0.0000        0.0000        0.0000        0.0000        0.0000        0.0000        0.0000        0.0000        0.0000        0.0000        0.0000        0.0000        0.0000        0.0000        0.0000        0.0000        0.0000        0.0000        0.0000        0.0000        0.0000        0.0000        0.0000        0.0000        0.0000        0.0000        0.0000        0.0000        0.0000        0.0000        0.0000        0.0000        0.0000        0.0000        0.0000        0.0000        0.0000        0.0000        0.0000        0.0000        0.0000        0.0000        0.0000        0.0000        0.0000        0.0000        0.0000        0.0000        0.0000        0.0000        0.0000        0.0000
        0.0000        0.0000        0.0000        0.0000        0.0000        0.0000        0.0000        0.0000        0.0000        0.0000        0.0000        0.0000        0.0000        0.0000        0.0000        0.0000        0.0000        0.0000        0.0000        0.0000        0.0000        0.0000        0.0000        0.0000        0.0000        0.0000        0.0000        0.0000        0.0000        0.0000        0.0000        0.0000        0.0000        0.0000        0.0000        0.0000        0.0000        0.0000        0.0000        0.0000        0.0000        0.0000        0.0000        0.0000        0.0000        0.0000        0.0000        0.0000        0.0000        0.0000        0.0000        0.0000        0.0000        0.0000        0.0000        0.0000        0.0000        0.0000        0.0000        0.0000        0.0000        0.0000        0.0000        0.0000        0.0000        0.0000        0.0000        0.0000        0.0000        0.0000        0.0000        0.0000        0.0000        0.0000        0.0000        0.0000        0.0000        0.0000        0.0000        0.0000        0.0000        0.0000        0.0000        0.0000        0.0000        0.0000        0.0000        0.0000        0.0000        0.0000        0.0000        0.0000        0.0000        0.0000        0.0000        0.0000        0.0000       25.0607        0.0000        0.0000        0.0000       26.6112       28.6785       35.0899       37.6090       37.5670       38.4728       42.4503       41.6646       43.7116       43.7266       42.7174       45.2528       46.7541       46.5841       46.7574       46.4945       45.1088       40.3249       38.3661       28.7786       30.8459       29.5782       32.2985       35.3725       37.9285       36.3597       34.6855       30.4154       33.6010       35.2578       33.5163       33.8359       38.0684       32.2939       34.0497       39.3020       44.3749       47.7011       51.8615       57.5872       63.1629       68.3496       70.6514       72.3064       70.1374       69.2644       76.2994       73.7807       77.0275       72.9478       71.6823       65.2610       66.3130       64.7944       54.0295       57.0730       50.1955       45.9155       43.3919       43.0653       43.3038       43.3456       42.8897       41.3049       39.9086       38.5309       37.1205       38.5332       36.5693       34.2362       33.2479       33.0786       29.2449       26.2062       23.4587       21.6687       22.9839       22.0668        0.0000        0.0000        0.0000        0.0000        0.0000       29.6700       18.1800        5.5800       51.6833       49.9978       52.1308       56.3899       56.6748       56.4265       59.3805        0.0000        0.0000        0.0000        0.0000        0.0000        0.0000        0.0000        0.0000        0.0000        0.0000        0.0000        0.0000        0.0000        0.0000        0.0000        0.0000        0.0000        0.0000        0.0000        0.0000        0.0000        0.0000        0.0000        0.0000        0.0000        0.0000        0.0000        0.0000        0.0000        0.0000        0.0000        0.0000        0.0000        0.0000        0.0000        0.0000        0.0000        0.0000        0.0000        0.0000        0.0000        0.0000        0.0000        0.0000        0.0000        0.0000        0.0000        0.0000        0.0000        0.0000        0.0000        0.0000        0.0000        0.0000        0.0000
        0.0000        0.0000        0.0000        0.0000        0.0000        0.0000        0.0000        0.0000        0.0000        0.0000        0.0000        0.0000        0.0000        0.0000        0.0000        0.0000        0.0000        0.0000        0.0000        0.0000        0.0000        0.0000        0.0000        0.0000        0.0000        0.0000        0.0000        0.0000        0.0000        0.0000        0.0000        0.0000        0.0000        0.0000        0.0000        0.0000        0.0000        0.0000        0.0000        0.0000        0.0000        0.0000        0.0000        0.0000        0.0000        0.0000        0.0000        0.0000        0.0000        0.0000        0.0000        0.0000        0.0000        0.0000        0.0000        0.0000        0.0000        0.0000        0.0000        0.0000        0.0000        0.0000        0.0000        0.0000        0.0000        0.0000        0.0000        0.0000        0.0000        0.0000        0.0000        0.0000        0.0000        0.0000        0.0000        0.0000        0.0000        0.0000        0.0000        0.0000        0.0000        0.0000        0.0000        0.0000        0.0000        0.0000        0.0000        0.0000        0.0000        0.0000        0.0000        0.0000        0.0000        0.0000        0.0000        0.0000        0.0000        0.0000        0.0000        0.0000        0.0000       26.9552       28.5109       34.0971       33.0013       38.7111       39.1517       39.3067       41.5211       39.8018       40.7905       41.3499       42.1268       44.0660       48.0037       45.2166       45.4239       43.2427       41.4953       32.1804       28.4886       28.4829       30.4081       34.2047       37.7603       36.3859       34.8255       31.1076       29.5981       30.1556       30.9581       30.9447       35.9351       33.9464       33.2654       38.1695       46.6068       48.9466       52.4583       50.9347       56.0008       57.1536       57.1033       60.7841       63.0005       62.7404       63.5637       67.0514       64.7927       64.6897       61.2377       64.0999       63.0843       58.1902       58.3577       50.5234       48.4209       38.5741       32.5954       34.9917       34.8178       36.1545       37.5395       36.0183       34.6073       33.9751       33.7834       33.3311       32.3400       28.3911       27.8310       25.5700       24.0282       23.1793       22.3539       20.9279       18.6823        0.0000        0.0000        0.0000        0.0000        0.0000        0.0000       23.0100       31.8000        9.3000        6.0000       39.2173       41.5337       46.0322       46.9734       46.6248       47.9226       53.3646        0.0000        0.0000        0.0000        0.0000        0.0000        0.0000        0.0000        0.0000        0.0000        0.0000        0.0000        0.0000        0.0000        0.0000        0.0000        0.0000        0.0000        0.0000        0.0000        0.0000        0.0000        0.0000        0.0000        0.0000        0.0000        0.0000        0.0000        0.0000        0.0000        0.0000        0.0000        0.0000        0.0000        0.0000        0.0000        0.0000        0.0000        0.0000        0.0000        0.0000        0.0000        0.0000        0.0000        0.0000        0.0000        0.0000        0.0000        0.0000        0.0000        0.0000        0.0000        0.0000        0.0000        0.0000        0.0000
        0.0000        0.0000        0.0000        0.0000        0.0000        0.0000        0.0000        0.0000        0.0000        0.0000        0.0000        0.0000        0.0000        0.0000        0.0000        0.0000        0.0000        0.0000        0.0000        0.0000        0.0000        0.0000        0.0000        0.0000        0.0000        0.0000        0.0000        0.0000        0.0000        0.0000        0.0000        0.0000        0.0000        0.0000        0.0000        0.0000        0.0000        0.0000        0.0000        0.0000        0.0000        0.0000        0.0000        0.0000        0.0000        0.0000        0.0000        0.0000        0.0000        0.0000        0.0000        0.0000        0.0000        0.0000        0.0000        0.0000        0.0000        0.0000        0.0000        0.0000        0.0000        0.0000        0.0000        0.0000        0.0000        0.0000        0.0000        0.0000        0.0000        0.0000        0.0000        0.0000        0.0000        0.0000        0.0000        0.0000        0.0000        0.0000        0.0000        0.0000        0.0000        0.0000        0.0000        0.0000        0.0000        0.0000        0.0000        0.0000        0.0000        0.0000        0.0000        0.0000        0.0000        0.0000        0.0000        0.0000        0.0000        0.0000        0.0000        0.0000        0.0000        0.0000       27.7503       39.1896       38.2755       35.0979       31.9271       35.4334       36.5011       37.4567       39.7902       41.0603       45.7183       49.5888       45.8029       47.4389       44.4252       44.0487       41.0745       33.7355       32.6769       30.5565       29.5349       35.3298       35.8699       35.6251       34.2048       33.9861       33.8962       33.2074       35.2471       28.5364       32.2102       35.1031       36.7510       38.4950       41.0020       47.9796       51.1188       52.8510       54.2253       56.7399       55.7312       57.0499       56.3536       55.9583       55.3025       59.6087       63.4678       64.0543       57.0259       58.5217       61.8344       61.2716       57.2074       52.0656       46.4438       32.4421       31.6796       33.2926       33.3541       35.4814       33.3107       34.0731       34.9319       34.4820       32.7352       29.7949       26.9049       25.6100       26.0356       24.9988       23.7984       23.1290       21.9635       20.1238       19.1122        0.0000        0.0000        0.0000        0.0000        0.0000        0.0000        0.0000       20.1300        4.0200        6.5100       34.5324       34.5324       37.1330       37.7574       38.2917       41.2039       44.6808        0.0000        0.0000        0.0000        0.0000        0.0000        0.0000        0.0000        0.0000        0.0000        0.0000        0.0000        0.0000        0.0000        0.0000        0.0000        0.0000        0.0000        0.0000        0.0000        0.0000        0.0000        0.0000        0.0000        0.0000        0.0000        0.0000        0.0000        0.0000        0.0000        0.0000        0.0000        0.0000        0.0000        0.0000        0.0000        0.0000        0.0000        0.0000        0.0000        0.0000        0.0000        0.0000        0.0000        0.0000        0.0000        0.0000        0.0000        0.0000        0.0000        0.0000        0.0000        0.0000        0.0000        0.0000        0.0000
        0.0000        0.0000        0.0000        0.0000        0.0000        0.0000        0.0000        0.0000        0.0000        0.0000        0.0000        0.0000        0.0000        0.0000        0.0000        0.0000        0.0000        0.0000        0.0000        0.0000        0.0000        0.0000        0.0000        0.0000        0.0000        0.0000        0.0000        0.0000        0.0000        0.0000        0.0000        0.0000        0.0000        0.0000        0.0000        0.0000        0.0000        0.0000        0.0000        0.0000        0.0000        0.0000        0.0000        0.0000        0.0000        0.0000        0.0000        0.0000        0.0000        0.0000        0.0000        0.0000        0.0000        0.0000        0.0000        0.0000        0.0000        0.0000        0.0000        0.0000        0.0000        0.0000        0.0000        0.0000        0.0000        0.0000        0.0000        0.0000        0.0000        0.0000        0.0000        0.0000        0.0000        0.0000        0.0000        0.0000        0.0000        0.0000        0.0000        0.0000        0.0000        0.0000        0.0000        0.0000        0.0000        0.0000        0.0000        0.0000        0.0000        0.0000        0.0000        0.0000        0.0000        0.0000        0.0000        0.0000        0.0000        0.0000        0.0000        0.0000        0.0000        0.0000        0.0000       38.1108       37.9927       35.1516       31.2487       30.7943       29.7993       30.1607       33.6806       47.6171       49.7605       48.4423       47.8228       52.0719       52.6808       52.6940       49.0283       43.4503       40.2918       38.9701       39.6115       45.6167       46.9903       46.3445       45.6684        0.0000        0.0000       41.4443       41.1724       40.3801       42.6909       42.3815       45.8233       42.7051       45.0838       48.1727       49.7905       48.8697       48.9929       49.7463       49.6822       48.2842       48.6915       48.8232       48.0865       53.1067       56.1534       55.4216       54.2517       59.8786       61.0603       61.9174       56.5691       49.6154       40.5754       37.9800       36.1165       38.3296       40.2070       39.2808       37.2632       39.5196       40.4525       39.1069       35.2632       26.0571       23.3012       22.4301       23.2769       26.9158       29.8683       30.7651        0.0000        0.0000        0.0000        0.0000        0.0000        0.0000        0.0000        0.0000        0.0000        0.0000        0.0000        0.0000        0.0000       22.2149       21.0228       21.7378       22.5654       30.6109       32.2996        0.0000        0.0000        0.0000        0.0000        0.0000        0.0000        0.0000        0.0000        0.0000        0.0000        0.0000        0.0000        0.0000        0.0000        0.0000        0.0000        0.0000        0.0000        0.0000        0.0000        0.0000        0.0000        0.0000        0.0000        0.0000        0.0000        0.0000        0.0000        0.0000        0.0000        0.0000        0.0000        0.0000        0.0000        0.0000        0.0000        0.0000        0.0000        0.0000        0.0000        0.0000        0.0000        0.0000        0.0000        0.0000        0.0000        0.0000        0.0000        0.0000        0.0000        0.0000        0.0000        0.0000        0.0000        0.0000        0.0000
        0.0000        0.0000        0.0000        0.0000        0.0000        0.0000        0.0000        0.0000        0.0000        0.0000        0.0000        0.0000        0.0000        0.0000        0.0000        0.0000        0.0000        0.0000        0.0000        0.0000        0.0000        0.0000        0.0000        0.0000        0.0000        0.0000        0.0000        0.0000        0.0000        0.0000        0.0000        0.0000        0.0000        0.0000        0.0000        0.0000        0.0000        0.0000        0.0000        0.0000        0.0000        0.0000        0.0000        0.0000        0.0000        0.0000        0.0000        0.0000        0.0000        0.0000        0.0000        0.0000        0.0000        0.0000        0.0000        0.0000        0.0000        0.0000        0.0000        0.0000        0.0000        0.0000        0.0000        0.0000        0.0000        0.0000        0.0000        0.0000        0.0000        0.0000        0.0000        0.0000        0.0000        0.0000        0.0000        0.0000        0.0000        0.0000        0.0000        0.0000        0.0000        0.0000        0.0000        0.0000        0.0000        0.0000        0.0000        0.0000        0.0000        0.0000        0.0000        0.0000        0.0000        0.0000        0.0000        0.0000        0.0000        0.0000        0.0000        0.0000        0.0000        0.0000        0.0000       38.3418       35.3395       32.9889       32.8331       29.0974       27.3281       27.8950       30.7992       44.1996       47.7449       51.4106       50.6163       54.1232       58.5474       59.2001       56.3982       49.9131       43.4993       44.2744       43.3331       48.9121       50.8019       49.7584        0.0000        0.0000        0.0000        0.0000        0.0000        0.0000       43.6834       45.1503       46.2246       43.4122       44.9441       46.6203       45.7051       43.7542       44.6209       44.7989       45.8209       43.7959       43.9794       44.9373       44.7267       48.0039       50.3271       50.6912       49.1932       53.7898       57.0789       52.2901       49.0365       42.5435       36.8368       38.1155       36.1708       38.1466       41.3742       37.8753       38.7233       39.9598       40.2807       38.1129       34.2994       24.2932       21.7841       21.3681       22.3824       23.9585        0.0000        0.0000        0.0000        0.0000        0.0000        0.0000        0.0000        0.0000        0.0000        0.0000        0.0000        0.0000        0.0000        0.0000        0.0000       17.7462       15.4692       17.5899       20.1944       29.6707       25.5245       32.0834        0.0000        0.0000        0.0000        0.0000        0.0000        0.0000        0.0000        0.0000        0.0000        0.0000        0.0000        0.0000        0.0000        0.0000        0.0000        0.0000        0.0000        0.0000        0.0000        0.0000        0.0000        0.0000        0.0000        0.0000        0.0000        0.0000        0.0000        0.0000        0.0000        0.0000        0.0000        0.0000        0.0000        0.0000        0.0000        0.0000        0.0000        0.0000        0.0000        0.0000        0.0000        0.0000        0.0000        0.0000        0.0000        0.0000        0.0000        0.0000        0.0000        0.0000        0.0000        0.0000        0.0000        0.0000        0.0000
        0.0000        0.0000        0.0000        0.0000        0.0000        0.0000        0.0000        0.0000        0.0000        0.0000        0.0000        0.0000        0.0000        0.0000        0.0000        0.0000        0.0000        0.0000        0.0000        0.0000        0.0000        0.0000        0.0000        0.0000        0.0000        0.0000        0.0000        0.0000        0.0000        0.0000        0.0000        0.0000        0.0000        0.0000        0.0000        0.0000        0.0000        0.0000        0.0000        0.0000        0.0000        0.0000        0.0000        0.0000        0.0000        0.0000        0.0000        0.0000        0.0000        0.0000        0.0000        0.0000        0.0000        0.0000        0.0000        0.0000        0.0000        0.0000        0.0000        0.0000        0.0000        0.0000        0.0000        0.0000        0.0000        0.0000        0.0000        0.0000        0.0000        0.0000        0.0000        0.0000        0.0000        0.0000        0.0000        0.0000        0.0000        0.0000        0.0000        0.0000        0.0000        0.0000        0.0000        0.0000        0.0000        0.0000        0.0000        0.0000        0.0000        0.0000        0.0000        0.0000        0.0000        0.0000        0.0000        0.0000        0.0000        0.0000        0.0000        0.0000        0.0000        0.0000        0.0000       38.3662       34.7255       33.3469       31.7204       27.4423       25.5441       27.7145       30.4190       43.7695       54.7096       58.4110       57.3060       54.3853       60.1246        0.0000       60.5425       45.1915        0.0000        0.0000       42.9020       48.6994        0.0000        0.0000        0.0000        0.0000        0.0000        0.0000        0.0000        0.0000       43.7571       43.7499       45.3263       43.9419       44.4917       44.7097       45.1753       43.2554       44.3093       45.2765       46.0616       44.5896       43.9837       44.8381       45.4595       48.3330       51.1204       47.3349       44.7244       52.0129       52.4195       51.8950       46.5928       44.9580       40.8840       38.0022       38.8920       42.0141       38.8728       38.9918       40.3260       40.8182       40.8003       36.8641       32.8558        0.0000        0.0000        0.0000        0.0000        0.0000        0.0000        0.0000        0.0000        0.0000        0.0000        0.0000        0.0000        0.0000        0.0000        0.0000        0.0000        0.0000        0.0000        0.0000        0.0000       15.6115       15.2461       15.7995       15.3606       22.1593        0.0000        0.0000        0.0000        0.0000        0.0000        0.0000        0.0000        0.0000        0.0000        0.0000        0.0000        0.0000        0.0000        0.0000        0.0000        0.0000        0.0000        0.0000        0.0000        0.0000        0.0000        0.0000        0.0000        0.0000        0.0000        0.0000        0.0000        0.0000        0.0000        0.0000        0.0000        0.0000        0.0000        0.0000        0.0000        0.0000        0.0000        0.0000        0.0000        0.0000        0.0000        0.0000        0.0000        0.0000        0.0000        0.0000        0.0000        0.0000        0.0000        0.0000        0.0000        0.0000        0.0000        0.0000        0.0000        0.0000        0.0000
        0.0000        0.0000        0.0000        0.0000        0.0000        0.0000        0.0000        0.0000        0.0000        0.0000        0.0000        0.0000        0.0000        0.0000        0.0000        0.0000        0.0000        0.0000        0.0000        0.0000        0.0000        0.0000        0.0000        0.0000        0.0000        0.0000        0.0000        0.0000        0.0000        0.0000        0.0000        0.0000        0.0000        0.0000        0.0000        0.0000        0.0000        0.0000        0.0000        0.0000        0.0000        0.0000        0.0000        0.0000        0.0000        0.0000        0.0000        0.0000        0.0000        0.0000        0.0000        0.0000        0.0000        0.0000        0.0000        0.0000        0.0000        0.0000        0.0000        0.0000        0.0000        0.0000        0.0000        0.0000        0.0000        0.0000        0.0000        0.0000        0.0000        0.0000        0.0000        0.0000        0.0000        0.0000        0.0000        0.0000        0.0000        0.0000        0.0000        0.0000        0.0000        0.0000        0.0000        0.0000        0.0000        0.0000        0.0000        0.0000        0.0000        0.0000        0.0000        0.0000        0.0000        0.0000        0.0000        0.0000        0.0000        0.0000        0.0000        0.0000        0.0000        0.0000        0.0000       36.4200       34.7075       34.5976       31.0066       26.6730       26.3293       27.3219       30.5619       48.0985       58.2603       63.5358        0.0000        0.0000        0.0000        0.0000        0.0000        0.0000        0.0000        0.0000        0.0000        0.0000        0.0000        0.0000        0.0000        0.0000        0.0000        0.0000        0.0000        0.0000        0.0000       41.6807       45.6409       43.5042       42.2072       43.3019       46.0226       44.6617       47.7611       49.4463       49.0039       48.2669       47.5038       45.2249       45.9519       49.6775       47.9683       49.6512       45.5292       51.4741       52.6244       53.2619       52.1894       44.2016       41.0215       42.2567       37.8187       42.3499       40.9699       40.3127       41.1018       44.9407       40.7224       35.0026        0.0000        0.0000        0.0000        0.0000        0.0000        0.0000        0.0000        0.0000        0.0000        0.0000        0.0000        0.0000        0.0000        0.0000        0.0000        0.0000        0.0000        0.0000        0.0000        0.0000        0.0000        0.0000       20.6394       15.9682       19.6297        0.0000       27.0515       63.1343        0.0000        0.0000        0.0000        0.0000        0.0000        0.0000        0.0000        0.0000        0.0000        0.0000        0.0000        0.0000        0.0000        0.0000        0.0000        0.0000        0.0000        0.0000        0.0000        0.0000        0.0000        0.0000        0.0000        0.0000        0.0000        0.0000        0.0000        0.0000        0.0000        0.0000        0.0000        0.0000        0.0000        0.0000        0.0000        0.0000        0.0000        0.0000        0.0000        0.0000        0.0000        0.0000        0.0000        0.0000        0.0000        0.0000        0.0000        0.0000        0.0000        0.0000        0.0000        0.0000        0.0000        0.0000        0.0000
        0.0000        0.0000        0.0000        0.0000        0.0000        0.0000        0.0000        0.0000        0.0000        0.0000        0.0000        0.0000        0.0000        0.0000        0.0000        0.0000        0.0000        0.0000        0.0000        0.0000        0.0000        0.0000        0.0000        0.0000        0.0000        0.0000        0.0000        0.0000        0.0000        0.0000        0.0000        0.0000        0.0000        0.0000        0.0000        0.0000        0.0000        0.0000        0.0000        0.0000        0.0000        0.0000        0.0000        0.0000        0.0000        0.0000        0.0000        0.0000        0.0000        0.0000        0.0000        0.0000        0.0000        0.0000        0.0000        0.0000        0.0000        0.0000        0.0000        0.0000        0.0000        0.0000        0.0000        0.0000        0.0000        0.0000        0.0000        0.0000        0.0000        0.0000        0.0000        0.0000        0.0000        0.0000        0.0000        0.0000        0.0000        0.0000        0.0000        0.0000        0.0000        0.0000        0.0000        0.0000        0.0000        0.0000        0.0000        0.0000        0.0000        0.0000        0.0000        0.0000        0.0000        0.0000        0.0000        0.0000        0.0000        0.0000        0.0000        0.0000        0.0000        0.0000        0.0000        0.0000        0.0000       31.4070       29.0005       26.4697       24.8400       25.6186       38.2078       53.5371       48.0673       62.5910       52.0086        0.0000        0.0000        0.0000        0.0000        0.0000        0.0000        0.0000        0.0000        0.0000        0.0000        0.0000        0.0000        0.0000        0.0000        0.0000        0.0000        0.0000        0.0000       34.0201       37.7088       40.5884       42.0130       44.3232       47.2368       52.7312       60.0524       59.1922       58.0806       55.5105       54.8406       53.8484       52.0960       50.2357       48.1578       50.0522       47.4144       49.5834       50.0814       48.9085       46.2387       45.5028       44.7389       41.6521       37.5638       45.2433       44.7959       44.7161       43.9234        8.2500        6.1500        0.0000        0.0000        0.0000        0.0000        0.0000        0.0000        0.0000        0.0000        0.0000        0.0000        0.0000        0.0000        0.0000        0.0000        0.0000        0.0000        0.0000        0.0000        0.0000        0.0000        0.0000        0.0000        0.0000        0.0000       33.7330       34.2842        0.0000       81.8400       69.6000        0.0000        0.0000        0.0000        0.0000        0.0000        0.0000        0.0000        0.0000        0.0000        0.0000        0.0000        0.0000        0.0000        0.0000        0.0000        0.0000        0.0000        0.0000        0.0000        0.0000        0.0000        0.0000        0.0000        0.0000        0.0000        0.0000        0.0000        0.0000        0.0000        0.0000        0.0000        0.0000        0.0000        0.0000        0.0000        0.0000        0.0000        0.0000        0.0000        0.0000        0.0000        0.0000        0.0000        0.0000        0.0000        0.0000        0.0000        0.0000        0.0000        0.0000        0.0000        0.0000        0.0000        0.0000        0.0000
        0.0000        0.0000        0.0000        0.0000        0.0000        0.0000        0.0000        0.0000        0.0000        0.0000        0.0000        0.0000        0.0000        0.0000        0.0000        0.0000        0.0000        0.0000        0.0000        0.0000        0.0000        0.0000        0.0000        0.0000        0.0000        0.0000        0.0000        0.0000        0.0000        0.0000        0.0000        0.0000        0.0000        0.0000        0.0000        0.0000        0.0000        0.0000        0.0000        0.0000        0.0000        0.0000        0.0000        0.0000        0.0000        0.0000        0.0000        0.0000        0.0000        0.0000        0.0000        0.0000        0.0000        0.0000        0.0000        0.0000        0.0000        0.0000        0.0000        0.0000        0.0000        0.0000        0.0000        0.0000        0.0000        0.0000        0.0000        0.0000        0.0000        0.0000        0.0000        0.0000        0.0000        0.0000        0.0000        0.0000        0.0000        0.0000        0.0000        0.0000        0.0000        0.0000        0.0000        0.0000        0.0000        0.0000        0.0000        0.0000        0.0000        0.0000        0.0000        0.0000        0.0000        0.0000        0.0000        0.0000        0.0000        0.0000        0.0000        0.0000        0.0000        0.0000        0.0000        0.0000        0.0000        0.0000       29.7417       31.9020       30.0593       31.6163       36.1853       49.6581       56.3630       64.5435       50.4402        0.0000        0.0000        0.0000        0.0000        0.0000        0.0000        0.0000        0.0000        0.0000        0.0000        0.0000        0.0000        0.0000        0.0000        0.0000        0.0000        0.0000        0.0000        0.0000        0.0000       38.7169       41.5660       43.9463       48.0718       57.0361       61.9722       63.6402       60.3347       57.2240       54.1072       55.4080       52.5607       49.5260       47.4783       47.6112       48.5202       50.1005       50.5112       49.1659       47.6970       41.1351       40.3456       41.1988       38.4902       46.1124        0.0000        0.0000       46.2034        0.0000        0.0000        0.0000        0.0000        0.0000        0.0000        0.0000        0.0000        0.0000        0.0000        0.0000        0.0000        0.0000        0.0000        0.0000        0.0000        0.0000        0.0000        0.0000        0.0000        0.0000        0.0000        0.0000        0.0000        0.0000        0.0000       33.4451       40.9597        0.0000        0.0000        0.0000        0.0000        0.0000        0.0000        0.0000        0.0000        0.0000        0.0000        0.0000        0.0000        0.0000        0.0000        0.0000        0.0000        0.0000        0.0000        0.0000        0.0000        0.0000        0.0000        0.0000        0.0000        0.0000        0.0000        0.0000        0.0000        0.0000        0.0000        0.0000        0.0000        0.0000        0.0000        0.0000        0.0000        0.0000        0.0000        0.0000        0.0000        0.0000        0.0000        0.0000        0.0000        0.0000        0.0000        0.0000        0.0000        0.0000        0.0000        0.0000        0.0000        0.0000        0.0000        0.0000        0.0000        0.0000        0.0000
[truncated: 212,709 more chars]
