# Supplementary material for: Multidimensional evaluation of the TRMM 3B43V7 satellite-based precipitation product in mainland China from 1998–2016
Source: PeerJ. 2020 Feb 20;8:e8615. doi: 10.7717/peerj.8615 (PMC7036276; doi:10.7717/peerj.8615)
Supplement: Supplemental Information 2 [file peerj-08-8615-s002.zip › TRMM_3B43 data/TRMM 3B43 data-Year-Month/2000-04.txt]

ncols         249
nrows         175
xllcorner     73.250
yllcorner     6.500
cellsize      0.25000
        0.0000        0.0000        0.0000        0.0000        0.0000        0.0000        0.0000        0.0000        0.0000        0.0000        0.0000        0.0000        0.0000        0.0000        0.0000        0.0000        0.0000        0.0000        0.0000        0.0000        0.0000        0.0000        0.0000        0.0000        0.0000        0.0000        0.0000        0.0000        0.0000        0.0000        0.0000        0.0000        0.0000        0.0000        0.0000        0.0000        0.0000        0.0000        0.0000        0.0000        0.0000        0.0000        0.0000        0.0000        0.0000        0.0000        0.0000        0.0000        0.0000        0.0000        0.0000        0.0000        0.0000        0.0000        0.0000        0.0000        0.0000        0.0000        0.0000        0.0000        0.0000        0.0000        0.0000        0.0000        0.0000        0.0000        0.0000        0.0000        0.0000        0.0000        0.0000        0.0000        0.0000        0.0000        0.0000        0.0000        0.0000        0.0000        0.0000        0.0000        0.0000        0.0000        0.0000        0.0000        0.0000        0.0000        0.0000        0.0000        0.0000        0.0000        0.0000        0.0000        0.0000        0.0000        0.0000        0.0000        0.0000        0.0000        0.0000        0.0000        0.0000        0.0000        0.0000        0.0000        0.0000        0.0000        0.0000        0.0000        0.0000        0.0000        0.0000        0.0000        0.0000        0.0000        0.0000        0.0000        0.0000        0.0000        0.0000        0.0000        0.0000        0.0000        0.0000        0.0000        0.0000        0.0000        0.0000        0.0000        0.0000        0.0000        0.0000        0.0000        0.0000        0.0000        0.0000        0.0000        0.0000        0.0000        0.0000        0.0000        0.0000        0.0000        0.0000        0.0000        0.0000        0.0000        0.0000        0.0000        0.0000        0.0000        0.0000        0.0000        0.0000        0.0000        0.0000        0.0000        0.0000        0.0000        0.0000        0.0000        0.0000        0.0000        0.0000        0.0000        0.0000        0.0000        0.0000        0.0000        0.0000        0.0000        0.0000        0.0000        0.0000        5.9061        7.6059        5.7338        0.0000        0.0000        0.0000       13.1711       14.4050       17.8220       20.2740       25.0544       26.5919       28.1036       28.0390       24.6556       24.1949       24.4468       24.8138       18.7348       19.7608       19.7360       21.9647       22.6025       22.3070       23.5372       26.0143       25.3771       26.7012       26.4173       25.1854       29.0631       28.3799       27.3009       28.2415       25.2271       26.3091       28.7567       26.6124       35.4524       37.4342       38.5371       39.5382       42.9040       44.8053       45.6188       42.6726        0.0000        0.0000        0.0000        0.0000        0.0000        0.0000        0.0000        0.0000        0.0000        0.0000        0.0000        0.0000        0.0000        0.0000        0.0000        0.0000        0.0000        0.0000        0.0000        0.0000        0.0000        0.0000        0.0000        0.0000        0.0000        0.0000        0.0000        0.0000        0.0000        0.0000
        0.0000        0.0000        0.0000        0.0000        0.0000        0.0000        0.0000        0.0000        0.0000        0.0000        0.0000        0.0000        0.0000        0.0000        0.0000        0.0000        0.0000        0.0000        0.0000        0.0000        0.0000        0.0000        0.0000        0.0000        0.0000        0.0000        0.0000        0.0000        0.0000        0.0000        0.0000        0.0000        0.0000        0.0000        0.0000        0.0000        0.0000        0.0000        0.0000        0.0000        0.0000        0.0000        0.0000        0.0000        0.0000        0.0000        0.0000        0.0000        0.0000        0.0000        0.0000        0.0000        0.0000        0.0000        0.0000        0.0000        0.0000        0.0000        0.0000        0.0000        0.0000        0.0000        0.0000        0.0000        0.0000        0.0000        0.0000        0.0000        0.0000        0.0000        0.0000        0.0000        0.0000        0.0000        0.0000        0.0000        0.0000        0.0000        0.0000        0.0000        0.0000        0.0000        0.0000        0.0000        0.0000        0.0000        0.0000        0.0000        0.0000        0.0000        0.0000        0.0000        0.0000        0.0000        0.0000        0.0000        0.0000        0.0000        0.0000        0.0000        0.0000        0.0000        0.0000        0.0000        0.0000        0.0000        0.0000        0.0000        0.0000        0.0000        0.0000        0.0000        0.0000        0.0000        0.0000        0.0000        0.0000        0.0000        0.0000        0.0000        0.0000        0.0000        0.0000        0.0000        0.0000        0.0000        0.0000        0.0000        0.0000        0.0000        0.0000        0.0000        0.0000        0.0000        0.0000        0.0000        0.0000        0.0000        0.0000        0.0000        0.0000        0.0000        0.0000        0.0000        0.0000        0.0000        0.0000        0.0000        0.0000        0.0000        0.0000        0.0000        0.0000        0.0000        0.0000        0.0000        0.0000        0.0000        0.0000        0.0000        0.0000        0.0000        0.0000        0.0000        0.0000        0.0000        0.0000        0.0000        0.0000        0.0000        0.0000        0.0000        4.8943        5.6703        7.3179        5.3037        6.3300        7.4249        9.0706       13.6107       16.2501       19.0047       22.5127       29.2095       31.5682       33.0220       31.8897       27.5282       26.8177       26.7996       26.7296       21.1802       21.2684       21.4901       22.2280       25.5026       24.2560       23.8802       26.9359       25.8187       25.9875       25.9739       24.3716       28.0040       28.0245       27.7160       27.7579       30.9383       35.8738       37.2751       35.3659       38.3168       38.1752       39.6533       40.6036       43.5585       45.2645       47.4369       42.7798       38.1773       36.4980       38.4817       39.7660       45.8633       50.9451       57.3000        0.0000        0.0000        0.0000        0.0000        0.0000        0.0000        0.0000        0.0000        0.0000        0.0000        0.0000        0.0000        0.0000        0.0000        0.0000        0.0000        0.0000        0.0000        0.0000        0.0000        0.0000        0.0000        0.0000
        0.0000        0.0000        0.0000        0.0000        0.0000        0.0000        0.0000        0.0000        0.0000        0.0000        0.0000        0.0000        0.0000        0.0000        0.0000        0.0000        0.0000        0.0000        0.0000        0.0000        0.0000        0.0000        0.0000        0.0000        0.0000        0.0000        0.0000        0.0000        0.0000        0.0000        0.0000        0.0000        0.0000        0.0000        0.0000        0.0000        0.0000        0.0000        0.0000        0.0000        0.0000        0.0000        0.0000        0.0000        0.0000        0.0000        0.0000        0.0000        0.0000        0.0000        0.0000        0.0000        0.0000        0.0000        0.0000       40.7209        0.0000       33.0380       28.1612        0.0000        0.0000        0.0000        0.0000        0.0000        0.0000        0.0000        0.0000        0.0000        0.0000        0.0000        0.0000        0.0000        0.0000        0.0000        0.0000        0.0000        0.0000        0.0000        0.0000        0.0000        0.0000        0.0000        0.0000        0.0000        0.0000        0.0000        0.0000        0.0000        0.0000        0.0000        0.0000        0.0000        0.0000        0.0000        0.0000        0.0000        0.0000        0.0000        0.0000        0.0000        0.0000        0.0000        0.0000        0.0000        0.0000        0.0000        0.0000        0.0000        0.0000        0.0000        0.0000        0.0000        0.0000        0.0000        0.0000        0.0000        0.0000        0.0000        0.0000        0.0000        0.0000        0.0000        0.0000        0.0000        0.0000        0.0000        0.0000        0.0000        0.0000        0.0000        0.0000        0.0000        0.0000        0.0000        0.0000        0.0000        0.0000        0.0000        0.0000        0.0000        0.0000        0.0000        0.0000        0.0000        0.0000        0.0000        0.0000        0.0000        0.0000        0.0000        0.0000        0.0000        0.0000        0.0000        0.0000        0.0000        0.0000        0.0000        0.0000        0.0000        0.0000        0.0000        0.0000        0.0000        0.0000        0.0000        0.0000        0.0000        0.0000        0.0000        0.0000        4.0901        5.5748        8.3953        9.5863        6.4582       12.3197       18.9667       15.6219       16.0827       18.7270       21.6157       24.5653       31.7426       35.9092       35.9628       34.5012       29.7156       29.2173       28.6746       28.8349       22.4737       23.2764       24.9380       26.5947       26.6498       29.3211       28.3992       28.8190       27.1087       29.3881       28.7327       28.2028       33.7697       37.8712       45.6728       46.4617       45.1752       44.2547       45.2919       44.5251       46.8371       41.5533       42.0082       43.0379       45.1249       45.2497       44.9986       43.6570       39.9501       38.8832       39.0590       39.7119       46.6636       51.1455       52.0285       52.1874        0.0000        0.0000        0.0000        0.0000        0.0000        0.0000        0.0000        0.0000        0.0000        0.0000        0.0000        0.0000        0.0000        0.0000        0.0000        0.0000        0.0000        0.0000        0.0000        0.0000        0.0000        0.0000
        0.0000        0.0000        0.0000        0.0000        0.0000        0.0000        0.0000        0.0000        0.0000        0.0000        0.0000        0.0000        0.0000        0.0000        0.0000        0.0000        0.0000        0.0000        0.0000        0.0000        0.0000        0.0000        0.0000        0.0000        0.0000        0.0000        0.0000        0.0000        0.0000        0.0000        0.0000        0.0000        0.0000        0.0000        0.0000        0.0000        0.0000        0.0000        0.0000        0.0000        0.0000        0.0000        0.0000        0.0000        0.0000        0.0000        0.0000        0.0000        0.0000        0.0000        0.0000        0.0000        0.0000       42.7972       39.8802       32.6834       30.4259       27.7031       23.7248       13.4752        0.0000        0.0000        0.0000        0.0000        0.0000        0.0000        0.0000        0.0000        0.0000        0.0000        0.0000        0.0000        0.0000        0.0000        0.0000        0.0000        0.0000        0.0000        0.0000        0.0000        0.0000        0.0000        0.0000        0.0000        0.0000        0.0000        0.0000        0.0000        0.0000        0.0000        0.0000        0.0000        0.0000        0.0000        0.0000        0.0000        0.0000        0.0000        0.0000        0.0000        0.0000        0.0000        0.0000        0.0000        0.0000        0.0000        0.0000        0.0000        0.0000        0.0000        0.0000        0.0000        0.0000        0.0000        0.0000        0.0000        0.0000        0.0000        0.0000        0.0000        0.0000        0.0000        0.0000        0.0000        0.0000        0.0000        0.0000        0.0000        0.0000        0.0000        0.0000        0.0000        0.0000        0.0000        0.0000        0.0000        0.0000        0.0000        0.0000        0.0000        0.0000        0.0000        0.0000        0.0000        0.0000        0.0000        0.0000        0.0000        0.0000        0.0000        0.0000        0.0000        0.0000        0.0000        0.0000        0.0000        0.0000        0.0000        0.0000        0.0000        0.0000        0.0000        0.0000        0.0000        0.0000        0.0000        0.0000        0.0000        0.0000        0.0000        1.6613        5.7035        8.6302        9.1719       14.3102       23.4222       40.8657       32.5233       21.3650       19.9502       21.1911       23.7522       26.4535       32.9692       36.4163       37.5603       36.6265       31.9726       31.2683       30.7115       30.8633       26.1299       25.8679       27.8948       29.4932       29.4074       31.6355       34.6458       34.1550       29.3424       30.9293       33.3509       35.0456       38.1359       39.0439       47.6673       50.0197       51.3680       46.1234       47.6789       49.3931       47.9863       41.7211       40.4753       48.2883       47.5849       47.8818       50.5826       50.1766       45.1042       43.5054       42.7124       43.7245       48.0599       49.4866       53.4706       55.3420       61.3155       64.9716        0.0000        0.0000        0.0000        0.0000        0.0000        0.0000        0.0000        0.0000        0.0000        0.0000        0.0000        0.0000        0.0000        0.0000        0.0000        0.0000        0.0000        0.0000        0.0000        0.0000
        0.0000        0.0000        0.0000        0.0000        0.0000        0.0000        0.0000        0.0000        0.0000        0.0000        0.0000        0.0000        0.0000        0.0000        0.0000        0.0000        0.0000        0.0000        0.0000        0.0000        0.0000        0.0000        0.0000        0.0000        0.0000        0.0000        0.0000        0.0000        0.0000        0.0000        0.0000        0.0000        0.0000        0.0000        0.0000        0.0000        0.0000        0.0000        0.0000        0.0000        0.0000        0.0000        0.0000        0.0000        0.0000        0.0000        0.0000        0.0000        0.0000        0.0000        0.0000        0.0000        0.0000       14.1880       13.0992       17.3183       16.8335       15.3999       13.9550       16.4332        0.0000        0.0000        0.0000        0.0000        0.0000        0.0000        0.0000        0.0000        0.0000        0.0000        0.0000        0.0000        0.0000        0.0000        0.0000        0.0000        0.0000        0.0000        0.0000        0.0000        0.0000        0.0000        0.0000        0.0000        0.0000        0.0000        0.0000        0.0000        0.0000        0.0000        0.0000        0.0000        0.0000        0.0000        0.0000        0.0000        0.0000        0.0000        0.0000        0.0000        0.0000        0.0000        0.0000        0.0000        0.0000        0.0000        0.0000        0.0000        0.0000        0.0000        0.0000        0.0000        0.0000        0.0000        0.0000        0.0000        0.0000        0.0000        0.0000        0.0000        0.0000        0.0000        0.0000        0.0000        0.0000        0.0000        0.0000        0.0000        0.0000        0.0000        0.0000        0.0000        0.0000        0.0000        0.0000        0.0000        0.0000        0.0000        0.0000        0.0000        0.0000        0.0000        0.0000        0.0000        0.0000        0.0000        0.0000        0.0000        0.0000        0.0000        0.0000        0.0000        0.0000        0.0000        0.0000        0.0000        0.0000        0.0000        0.0000        0.0000        0.0000        0.0000        0.0000        0.0000        0.0000        0.0000        0.0000        0.0000        0.0000        0.0000        4.0599        5.0875        7.9728       11.5544       46.4820       48.3747       44.4805       24.3605       21.2530       24.1299       27.4739       29.2774       32.0588       32.6798       34.8238       36.1947       35.7793       28.8893       28.5465       28.3858       29.2531       29.1540       31.1723       32.9906       34.3975       41.9854       45.7752       46.9856       45.4748       41.7339       42.3985       43.1704       40.1565       37.0915       33.9444       35.4695       36.4693       35.5389       35.0429       36.4892       37.1351       41.3536       41.4407       53.2802       50.5729       52.1729       43.2631       42.8523       42.7513       50.4780       52.9971       50.4158       50.6338       51.7369       51.7107       54.2531       56.5230       58.4133       63.0159       70.4699       71.9192        0.0000        0.0000        0.0000        0.0000        0.0000        0.0000        0.0000        0.0000        0.0000        0.0000        0.0000        0.0000        0.0000        0.0000        0.0000        0.0000        0.0000        0.0000
        0.0000        0.0000        0.0000        0.0000        0.0000        0.0000        0.0000        0.0000        0.0000        0.0000        0.0000        0.0000        0.0000        0.0000        0.0000        0.0000        0.0000        0.0000        0.0000        0.0000        0.0000        0.0000        0.0000        0.0000        0.0000        0.0000        0.0000        0.0000        0.0000        0.0000        0.0000        0.0000        0.0000        0.0000        0.0000        0.0000        0.0000        0.0000        0.0000        0.0000        0.0000        0.0000        0.0000        0.0000        0.0000        0.0000        0.0000        0.0000        0.0000        0.0000       16.1759        9.9729        8.6882        8.5043        8.3933       11.2725       11.3782       11.2556       11.7337       14.4284       13.7888       13.7167        0.0000        0.0000        0.0000        0.0000        0.0000        0.0000        0.0000        0.0000        0.0000        0.0000        0.0000        0.0000        0.0000        0.0000        0.0000        0.0000        0.0000        0.0000        0.0000        0.0000        0.0000        0.0000        0.0000        0.0000        0.0000        0.0000        0.0000        0.0000        0.0000        0.0000        0.0000        0.0000        0.0000        0.0000        0.0000        0.0000        0.0000        0.0000        0.0000        0.0000        0.0000        0.0000        0.0000        0.0000        0.0000        0.0000        0.0000        0.0000        0.0000        0.0000        0.0000        0.0000        0.0000        0.0000        0.0000        0.0000        0.0000        0.0000        0.0000        0.0000        0.0000        0.0000        0.0000        0.0000        0.0000        0.0000        0.0000        0.0000        0.0000        0.0000        0.0000        0.0000        0.0000        0.0000        0.0000        0.0000        0.0000        0.0000        0.0000        0.0000        0.0000        0.0000        0.0000        0.0000        0.0000        0.0000        0.0000        0.0000        0.0000        0.0000        0.0000        0.0000        0.0000        0.0000        0.0000        0.0000        0.0000        0.0000        0.0000        0.0000        0.0000        0.0000        0.0000        0.0000        0.0000        0.0000        0.0000        4.7252        5.1192        5.6700        7.9270       10.9536       40.6857       38.8659       19.4360       20.3634       22.6575       26.9520       30.4917       32.4714       33.9289       34.5470       36.7600       37.7527       38.3177       32.0470       30.9330       31.1581       31.8888       30.4531       34.5148       36.9965       38.6841       50.9137       56.6829       52.5092       49.9315       45.8461       48.3238       44.3983       41.8912       37.6993       34.0657       31.9950       37.7153       36.9447       32.0452       35.6167       33.6920       38.4823       39.8002       43.0133       45.9321       50.6097       44.5460       43.9509       42.0557       47.0962       47.1090       48.5261       48.8732       49.6822       49.3802       51.5495       53.4772       56.1097       58.3117       64.7610       71.1230        0.0000        0.0000        0.0000        0.0000        0.0000        0.0000        0.0000        0.0000        0.0000        0.0000        0.0000        0.0000        0.0000        0.0000       60.8177       62.2687       40.0942        0.0000
        0.0000        0.0000        0.0000        0.0000        0.0000        0.0000        0.0000        0.0000        0.0000        0.0000        0.0000        0.0000        0.0000        0.0000        0.0000        0.0000        0.0000        0.0000        0.0000        0.0000        0.0000        0.0000        0.0000        0.0000        0.0000        0.0000        0.0000        0.0000        0.0000        0.0000        0.0000        0.0000        0.0000        0.0000        0.0000        0.0000        0.0000        0.0000        0.0000        0.0000        0.0000        0.0000        0.0000        0.0000        0.0000        0.0000        0.0000        0.0000       13.3276       12.4147       11.7827        6.4949        5.3479        5.3366        5.7532        8.4375        8.8511        9.8247       10.7682       13.5195       14.2022       15.1851       15.0661        0.0000        0.0000        0.0000        0.0000        0.0000        0.0000        0.0000        0.0000        0.0000        0.0000        0.0000        0.0000        0.0000        0.0000        0.0000        0.0000        0.0000        0.0000        0.0000        0.0000        0.0000        0.0000        0.0000        0.0000        0.0000        0.0000        0.0000        0.0000        0.0000        0.0000        0.0000        0.0000        0.0000        0.0000        0.0000        0.0000        0.0000        0.0000        0.0000        0.0000        0.0000        0.0000        0.0000        0.0000        0.0000        0.0000        0.0000        0.0000        0.0000        0.0000        0.0000        0.0000        0.0000        0.0000        0.0000        0.0000        0.0000        0.0000        0.0000        0.0000        0.0000        0.0000        0.0000        0.0000        0.0000        0.0000        0.0000        0.0000        0.0000        0.0000        0.0000        0.0000        0.0000        0.0000        0.0000        0.0000        0.0000        0.0000        0.0000        0.0000        0.0000        0.0000        0.0000        0.0000        0.0000        0.0000        0.0000        0.0000        0.0000        0.0000        0.0000        0.0000        0.0000        0.0000        0.0000        0.0000        0.0000        0.0000        0.0000        0.0000        0.0000        0.0000        0.0000        0.0000        0.0000        5.0986        6.1401        7.1735        7.4183        9.1836       10.6952       13.4709       20.3767       21.3451       22.3343       24.6746       28.7794       31.6405       34.4682       35.6785       35.5718       37.8159       38.8897       39.2916       34.6052       34.0204       34.1350       34.8869       33.8806       37.3176       43.6870       45.3250       50.9559       54.7162       54.7113       53.0446       48.0593       47.8663       42.1414       38.6470       33.4780       29.5891       26.8591       24.6165       25.9816       27.0788       30.7758       33.6103       34.0393       32.5906       32.4069       36.8003       48.5874       42.1162       41.5427       38.5297       46.4287       48.2470       48.8461       49.4798       51.6225       51.7099       51.1613       54.3601       59.6742       61.0556       64.8593       69.5937       72.1341        0.0000        0.0000        0.0000        0.0000        0.0000        0.0000        0.0000        0.0000        0.0000       68.3354       67.5362       55.3208       53.8989       52.8713       50.7327       36.1564       39.6547
        0.0000        0.0000        0.0000        0.0000        0.0000        0.0000        0.0000        0.0000        0.0000        0.0000        0.0000        0.0000        0.0000        0.0000        0.0000        0.0000        0.0000        0.0000        0.0000        0.0000        0.0000        0.0000        0.0000        0.0000        0.0000        0.0000        0.0000        0.0000        0.0000        0.0000        0.0000        0.0000        0.0000        0.0000        0.0000        0.0000        0.0000        0.0000        0.0000        0.0000        0.0000        0.0000        0.0000        0.0000        0.0000        0.0000        0.0000        0.0000       12.9100       12.1409       11.1097        5.9853        5.7991        6.1449        6.2454        8.9951        9.5700       10.3793       11.3856       13.9505       15.2581       14.7902       14.6363       12.5075       11.4643       12.6617       12.3447        0.0000        0.0000        0.0000        0.0000        0.0000        0.0000        0.0000        0.0000        0.0000        0.0000        0.0000        0.0000        0.0000        0.0000        0.0000        0.0000        0.0000        0.0000        0.0000        0.0000        0.0000        0.0000        0.0000        0.0000        0.0000        0.0000        0.0000        0.0000        0.0000        0.0000        0.0000        0.0000        0.0000        0.0000        0.0000        0.0000        0.0000        0.0000        0.0000        0.0000        0.0000        0.0000        0.0000        0.0000        0.0000        0.0000        0.0000        0.0000        0.0000        0.0000        0.0000        0.0000        0.0000        0.0000        0.0000        0.0000        0.0000        0.0000        0.0000        0.0000        0.0000        0.0000        0.0000        0.0000        0.0000        0.0000        0.0000        0.0000        0.0000        0.0000        0.0000        0.0000        0.0000        0.0000        0.0000        0.0000        0.0000        0.0000        0.0000        0.0000        0.0000        0.0000        0.0000        0.0000        0.0000        0.0000        0.0000        0.0000        0.0000        0.0000        0.0000        0.0000        0.0000        0.0000        0.0000        0.0000        0.0000        0.0000        0.0000        0.0000        0.0000        6.7538        8.1833        9.1792        9.7666       10.2904       11.9206       14.3848       19.3428       23.7716       29.4317       28.3906       29.6253       31.7997       34.0852       35.8433       36.5271       38.4305       40.2031       40.9657       38.0472       38.5198       37.7905       38.9924       37.7869       40.1802       43.7740       44.4621       50.4640       49.8402       52.2467       54.1907       48.3584       44.3640       41.5356       37.4739       32.6809       29.3179       26.6567       24.3855       20.4080       23.6209       22.9255       25.9765       28.1480       28.2182       30.7954       33.9762       38.4303       41.8738       40.5941       36.3131       42.6260       45.1046       49.2240       49.1960       49.9462       51.7992       52.8701       56.0104       59.9939       61.5869       68.5850       69.6806        0.0000        0.0000        0.0000        0.0000        0.0000        0.0000       69.8407       66.8432       60.8407       60.7330       60.7319       63.4979       54.1468       48.0036       47.1122       49.7517        0.0000        0.0000
        0.0000        0.0000        0.0000        0.0000        0.0000        0.0000        0.0000        0.0000        0.0000        0.0000        0.0000        0.0000        0.0000        0.0000        0.0000        0.0000        0.0000        0.0000        0.0000        0.0000        0.0000        0.0000        0.0000        0.0000        0.0000        0.0000        0.0000        0.0000        0.0000        0.0000        0.0000        0.0000        0.0000        0.0000        0.0000        0.0000        0.0000        0.0000        0.0000        0.0000        0.0000        0.0000        0.0000        0.0000        0.0000        0.0000        0.0000        0.0000       16.5643       15.9843       14.8325       10.7440        9.8614        9.9007       10.5947       10.9017       12.1699       12.7861       13.6932       14.4850       15.0988       14.7366       13.8909       12.0283       11.2898       10.6987       10.5803       10.8483       11.4388        0.0000        0.0000        0.0000        0.0000        0.0000        0.0000        0.0000        0.0000        0.0000        0.0000        0.0000        0.0000        0.0000        0.0000        0.0000        0.0000        0.0000        0.0000        0.0000        0.0000        0.0000        0.0000        0.0000        0.0000        0.0000        0.0000        0.0000        0.0000        0.0000        0.0000        0.0000        0.0000        0.0000        0.0000        0.0000        0.0000        0.0000        0.0000        0.0000        0.0000        0.0000        0.0000        0.0000        0.0000        0.0000        0.0000        0.0000        0.0000        0.0000        0.0000        0.0000        0.0000        0.0000        0.0000        0.0000        0.0000        0.0000        0.0000        0.0000        0.0000        0.0000        0.0000        0.0000        0.0000        0.0000        0.0000        0.0000        0.0000        0.0000        0.0000        0.0000        0.0000        0.0000        0.0000        0.0000        0.0000        0.0000        0.0000        0.0000        0.0000        0.0000        0.0000        0.0000        0.0000        0.0000        0.0000        0.0000        0.0000        0.0000        0.0000        0.0000        0.0000        0.0000        0.0000        0.0000        0.0000        0.0000        0.0000        0.0000       11.1835       12.7517       13.7901       12.6505       13.7479       16.4387       19.1132       22.3144       76.3728       76.7806       31.2555       27.1520       28.1836       29.5307       35.9245       37.2590       40.6087       40.4215       43.3325       41.1286       42.5590       43.4677       44.2215       50.4614       51.3430       55.8116       55.0335       55.1688       57.9046       61.4916       61.6389       49.1942       47.4782       44.4488       39.2062       36.8029       34.4555       27.7165       25.3658       22.3675       24.7349       22.9701       22.7013       24.4285       25.8081       28.4211       31.5170       37.5561       41.5545       42.8072       39.9096       40.6235       41.9829       47.7601       45.9137       51.0827       51.9621       55.2395       56.6115       67.9413       65.4014       68.0216       68.3274       67.4136       67.1781       68.1240       63.8700       61.5512       65.2027       68.6041       64.9304       69.5618       68.3078       71.5863       73.4747       63.5273       62.7277       62.2786       65.1970        0.0000        0.0000
        0.0000        0.0000        0.0000        0.0000        0.0000        0.0000        0.0000        0.0000        0.0000        0.0000        0.0000        0.0000        0.0000        0.0000        0.0000        0.0000        0.0000        0.0000        0.0000        0.0000        0.0000        0.0000        0.0000        0.0000        0.0000        0.0000        0.0000        0.0000        0.0000        0.0000        0.0000        0.0000        0.0000        0.0000        0.0000        0.0000        0.0000        0.0000        0.0000        0.0000        0.0000        0.0000        0.0000        0.0000        0.0000        0.0000        0.0000        0.0000       17.8478       16.2295       15.9068       11.3117       10.7368       10.3117       10.9083       11.6027       11.8950       12.5201       13.1321       14.8200       14.7550       14.3980       13.2114       11.4058       11.9034       10.3434        9.8857       10.2157       10.5841       10.7295        0.0000        0.0000        0.0000        0.0000        0.0000        0.0000        0.0000        0.0000        0.0000        0.0000        0.0000        0.0000        0.0000        0.0000        0.0000        0.0000        0.0000        0.0000        0.0000        0.0000        0.0000        0.0000        0.0000        0.0000        0.0000        0.0000        0.0000        0.0000        0.0000        0.0000        0.0000        0.0000        0.0000        0.0000        0.0000        0.0000        0.0000        0.0000        0.0000        0.0000        0.0000        0.0000        0.0000        0.0000        0.0000        0.0000        0.0000        0.0000        0.0000        0.0000        0.0000        0.0000        0.0000        0.0000        0.0000        0.0000        0.0000        0.0000        0.0000        0.0000        0.0000        0.0000        0.0000        0.0000        0.0000        0.0000        0.0000        0.0000        0.0000        0.0000        0.0000        0.0000        0.0000        0.0000        0.0000        0.0000        0.0000        0.0000        0.0000        0.0000        0.0000        0.0000        0.0000        0.0000        0.0000        0.0000        0.0000        0.0000        0.0000        0.0000        0.0000        0.0000        0.0000        0.0000        0.0000        0.0000        0.0000        0.0000        0.0000       15.5597       16.7242       17.1364       18.2416       19.1846        0.0000       26.5619       65.6794       43.4912        0.0000        0.0000        0.0000       34.1931       39.3660       38.8218       40.2939       42.4426       45.5767       45.4410       46.9919       44.9622       44.4790       51.4241       54.0634       52.6729       53.4211       56.4997       63.2099       64.2354       59.7599       48.4368       45.7700       43.8615       39.0816       33.8185       30.7491       27.7939       25.1245       21.3746       19.2490       21.9285       22.3871       24.8089       25.3204       26.8652       29.0482       34.1056       38.6161       42.9472       38.0884       41.7462       43.0140       42.8665       44.0263       52.2000       52.9598       52.8207       55.7045       66.5381       69.3821       66.1930       65.0355       60.5987       58.7202       62.2629       60.9879       56.7404       58.3840       58.6366       64.2584       67.6034       74.2207       69.8442       66.2586       63.0797       62.3874       61.6095       60.5694        0.0000        0.0000
        0.0000        0.0000        0.0000        0.0000        0.0000        0.0000        0.0000        0.0000        0.0000        0.0000        0.0000        0.0000        0.0000        0.0000        0.0000        0.0000        0.0000        0.0000        0.0000        0.0000        0.0000        0.0000        0.0000        0.0000        0.0000        0.0000        0.0000        0.0000        0.0000        0.0000        0.0000        0.0000        0.0000        0.0000        0.0000        0.0000        0.0000        0.0000       21.6395       23.2004       22.1150        0.0000        0.0000        0.0000        0.0000        0.0000        0.0000        0.0000       15.6941       15.7257       17.5213       11.6327       10.6063       10.1045       13.3563       20.4855       18.4003       13.2873       12.6540       13.9934       13.0675       12.6699       11.8818        9.9496        9.7968       10.1854       10.3637        9.8758       10.3915       10.6064        0.0000        0.0000        0.0000        0.0000        0.0000        0.0000        0.0000        0.0000        0.0000        0.0000        0.0000        0.0000        0.0000        0.0000        0.0000        0.0000        0.0000        0.0000        0.0000        0.0000        0.0000        0.0000        0.0000        0.0000        0.0000        0.0000        0.0000        0.0000        0.0000        0.0000        0.0000        0.0000        0.0000        0.0000        0.0000        0.0000        0.0000        0.0000        0.0000        0.0000        0.0000        0.0000        0.0000        0.0000        0.0000        0.0000        0.0000        0.0000        0.0000        0.0000        0.0000        0.0000        0.0000        0.0000        0.0000        0.0000        0.0000        0.0000        0.0000        0.0000        0.0000        0.0000        0.0000        0.0000        0.0000        0.0000        0.0000        0.0000        0.0000        0.0000        0.0000        0.0000        0.0000        0.0000        0.0000        0.0000        0.0000        0.0000        0.0000        0.0000        0.0000        0.0000        0.0000        0.0000        0.0000        0.0000        0.0000        0.0000        0.0000        0.0000        0.0000        0.0000        0.0000        0.0000        0.0000        0.0000        0.0000        0.0000        0.0000        0.0000        0.0000        0.0000        0.0000        0.0000        0.0000        0.0000        0.0000        0.0000        0.0000        0.0000        0.0000        0.0000        0.0000       37.2644       38.7356       39.9070       43.6029       42.3925       41.3924       42.1052       42.3302       49.6467       50.8378       54.6666       59.6469       60.9389       59.8927       61.4291       56.9426       44.7494       42.3051       41.2039       38.3152       32.7292       29.9728       26.8669       24.6291       21.4245       19.7489       18.4804       22.5146       25.2306       25.6131       26.7146       30.3742       34.6846       34.9543       38.8586       37.3173       39.3643       42.0711       45.7630       43.4367       49.3625       50.7503       50.6472       54.0172       61.9420       68.2612       66.6760       61.9160       61.4049       51.3651       51.0154       48.3730       40.5013       41.6715       50.7566       59.1309       73.0083       77.8445       75.1864       71.9890       70.8414       66.8456       63.7688        0.0000        0.0000        0.0000
        0.0000        0.0000        0.0000        0.0000        0.0000        0.0000        0.0000        0.0000        0.0000        0.0000        0.0000        0.0000        0.0000        0.0000        0.0000        0.0000        0.0000        0.0000        0.0000        0.0000        0.0000        0.0000        0.0000        0.0000        0.0000        0.0000        0.0000        0.0000        0.0000        0.0000        0.0000        0.0000        0.0000        0.0000        0.0000        0.0000        0.0000        0.0000       27.1065       34.0121       35.3325       23.6891       20.8373       21.1854       19.0467       17.8654       20.4997       18.7983       19.3478       15.4018       16.1810       10.1466        9.0310        8.9256       14.2323       18.7110       15.1982       18.0938       12.5668       10.7681       10.1770       10.6610       10.3357        8.7672        8.5443        8.5630        9.8663        9.9003        9.6505        9.2555       10.3988        9.8323        0.0000        0.0000        0.0000        0.0000        0.0000        0.0000        0.0000        0.0000        0.0000        0.0000        0.0000        0.0000        0.0000        0.0000        0.0000        0.0000        0.0000        0.0000        0.0000        0.0000        0.0000        0.0000        0.0000        0.0000        0.0000        0.0000        0.0000        0.0000        0.0000        0.0000        0.0000        0.0000        0.0000        0.0000        0.0000        0.0000        0.0000        0.0000        0.0000        0.0000        0.0000        0.0000        0.0000        0.0000        0.0000        0.0000        0.0000        0.0000        0.0000        0.0000        0.0000        0.0000        0.0000        0.0000        0.0000        0.0000        0.0000        0.0000        0.0000        0.0000        0.0000        0.0000        0.0000        0.0000        0.0000        0.0000        0.0000        0.0000        0.0000        0.0000        0.0000        0.0000        0.0000        0.0000        0.0000        0.0000        0.0000        0.0000        0.0000        0.0000        0.0000        0.0000        0.0000        0.0000        0.0000        0.0000        0.0000        0.0000        0.0000        0.0000        0.0000        0.0000        0.0000        0.0000        0.0000        0.0000        0.0000        0.0000        0.0000        0.0000        0.0000        0.0000        0.0000        0.0000        0.0000        0.0000        0.0000        0.0000        0.0000        0.0000        0.0000        0.0000       37.5405       40.2041       42.3992       42.1977       41.3879       41.4131       41.2523       48.9049       53.2547       52.4462       63.3406       60.3617       58.5367       56.6640       51.9216       43.2270       39.4272       37.0493       36.4311       32.2910       30.4864       27.5169       23.6281       19.9790       17.5126       18.8007       20.2706       26.3464       28.5743       31.5091       32.5829       36.1642       34.8771       37.5794       35.5822       38.8099       38.4712       37.9543       40.5901       44.3955       48.2499       49.5497       51.8487       50.6160       52.9727       54.6704       52.2432       52.7590       53.1646       51.6673       48.0905       42.6025       41.7006       50.6958       59.4773       69.7609       70.6962       69.1120       68.1967       70.6198       72.3117        0.0000        0.0000        0.0000        0.0000
        0.0000        0.0000        0.0000        0.0000        0.0000        0.0000        0.0000        0.0000        0.0000        0.0000        0.0000        0.0000        0.0000        0.0000        0.0000        0.0000        0.0000        0.0000        0.0000        0.0000        0.0000        0.0000        0.0000        0.0000        0.0000        0.0000        0.0000        0.0000        0.0000        0.0000        0.0000        0.0000        0.0000        0.0000        0.0000        0.0000        0.0000       27.7275       27.0798       23.3490       25.4202       21.5559       18.8118       15.2287       14.3218       12.6003       12.4824       11.1880       11.3346       10.2194       11.0587        6.5615        6.2250        6.0472        6.4874       12.7987       13.8272        7.1744        5.9557        4.9586        5.1420        5.3107        5.3687        7.9397        8.2902        8.7693        8.6359        9.3821        8.9129        8.1550        8.6756        8.3212        0.0000        0.0000        0.0000        0.0000        0.0000        0.0000        0.0000        0.0000        0.0000        0.0000        0.0000        0.0000        0.0000        0.0000        0.0000        0.0000        0.0000        0.0000        0.0000        0.0000        0.0000        0.0000        0.0000        0.0000        0.0000        0.0000        0.0000        0.0000        0.0000        0.0000        0.0000        0.0000        0.0000        0.0000        0.0000        0.0000        0.0000        0.0000        0.0000        0.0000        0.0000        0.0000        0.0000        0.0000        0.0000        0.0000        0.0000        0.0000        0.0000        0.0000        0.0000        0.0000        0.0000        0.0000        0.0000        0.0000        0.0000        0.0000        0.0000        0.0000        0.0000        0.0000        0.0000        0.0000        0.0000        0.0000        0.0000        0.0000        0.0000        0.0000        0.0000        0.0000        0.0000        0.0000        0.0000        0.0000        0.0000        0.0000        0.0000        0.0000        0.0000        0.0000        0.0000        0.0000        0.0000        0.0000        0.0000        0.0000        0.0000        0.0000        0.0000        0.0000        0.0000        0.0000        0.0000        0.0000        0.0000        0.0000        0.0000        0.0000        0.0000        0.0000        0.0000        0.0000        0.0000        0.0000        0.0000       50.3033       57.4532       61.9078       68.4603       49.6459        0.0000       72.7458       81.6077       55.6698       56.1903       59.9874       60.9887       49.8724       50.4681       50.3213       56.1647       45.0245       43.5239       43.1061       42.1866       43.2242       39.9777       36.9822       36.5663       31.3299       28.6851       26.3633       26.4853       24.4547       21.8117       19.0104       20.8725       29.7787       33.2044       32.3414       30.1461       29.9768       32.4762       32.5486       31.3199       40.0688       39.5081       39.6945       39.3094       45.5292       46.3215       48.5335       49.0048       55.1767       56.2837       60.7108       61.6083       54.5956       54.6726       56.7574       54.5485       53.6677       54.2506       63.6783       79.8071      100.5364       94.0928       87.5406       87.0086       88.7782       91.8885        0.0000        0.0000        0.0000        0.0000
        0.0000        0.0000        0.0000        0.0000        0.0000        0.0000        0.0000        0.0000        0.0000        0.0000        0.0000        0.0000        0.0000        0.0000        0.0000        0.0000        0.0000        0.0000        0.0000        0.0000        0.0000        0.0000        0.0000        0.0000        0.0000        0.0000        0.0000        0.0000        0.0000        0.0000        0.0000        0.0000        0.0000        0.0000        0.0000        0.0000        0.0000       29.1006       28.3679       22.7892       20.6396       18.4234       16.8860       15.6027       12.2853       11.6254       11.2090       12.5413       11.2220       10.7055       10.5495        6.1229        6.2826        5.5468        5.7093        6.8092        4.6651        3.7446        4.1892        4.1568        4.3445        4.5068        4.5818        8.6530        8.0727        7.4649        7.0084        7.6816        8.2312        7.6403        7.0978        6.2012        6.1311        0.0000        0.0000        0.0000        0.0000        0.0000        0.0000        0.0000        0.0000        0.0000        0.0000        0.0000        0.0000        0.0000        0.0000        0.0000        0.0000        0.0000        0.0000        0.0000        0.0000        0.0000        0.0000        0.0000        0.0000        0.0000        0.0000        0.0000        0.0000        0.0000        0.0000        0.0000        0.0000        0.0000        0.0000        0.0000        0.0000        0.0000        0.0000        0.0000        0.0000        0.0000        0.0000        0.0000        0.0000        0.0000        0.0000        0.0000        0.0000        0.0000        0.0000        0.0000        0.0000        0.0000        0.0000        0.0000        0.0000        0.0000        0.0000        0.0000        0.0000        0.0000        0.0000        0.0000        0.0000        0.0000        0.0000        0.0000        0.0000        0.0000        0.0000        0.0000        0.0000        0.0000        0.0000        0.0000        0.0000        0.0000        0.0000        0.0000        0.0000        0.0000        0.0000        0.0000        0.0000        0.0000        0.0000        0.0000        0.0000        0.0000        0.0000        0.0000        0.0000        0.0000        0.0000        0.0000        0.0000        0.0000        0.0000        0.0000        0.0000        0.0000        0.0000       17.3204       17.7863       20.8711       29.3139       44.8142       58.3510       63.7706       71.1879       51.8428       58.3659       67.8642       72.9369       53.5231       56.4003       55.4365       57.1127       47.4355       49.5260       51.3901       50.5100       41.8857       39.1868       37.6851       35.9535       38.0569       38.1736       35.6179       30.2582       24.7708       25.7744       22.7522       22.8407       22.5998       20.7818       18.6131       19.3951       23.4931       28.1529       30.1003       29.3859       30.7008       32.9887       34.0216       30.3735       37.6622       37.4642       36.0839       37.5230       44.9166       46.4219       47.2797       48.7946       55.2667       59.6028       58.4834       54.5853       55.5185       55.0095       56.9104       59.0964       60.4214       66.8322       69.0629       74.2077       93.7091       82.9990       79.5662       85.5592       80.3958        0.0000        0.0000        0.0000        0.0000        0.0000
        0.0000        0.0000        0.0000        0.0000        0.0000        0.0000        0.0000        0.0000        0.0000        0.0000        0.0000        0.0000        0.0000        0.0000        0.0000        0.0000        0.0000        0.0000        0.0000        0.0000        0.0000        0.0000        0.0000        0.0000        0.0000        0.0000        0.0000        0.0000        0.0000        0.0000        0.0000        0.0000        0.0000        0.0000        0.0000        0.0000       26.7773       26.6979       24.6239       19.6506       17.5380       15.8487       14.7255       15.8279       11.1211       10.5224        9.5654       10.5068        9.3081        9.5631       10.8513        5.6336        5.7140        5.8861        5.6317        5.1408        4.4221        3.7957        4.8168        4.0263        4.0620        4.2301        4.3103        8.3927        6.7248        6.5628        5.9479        6.4661        8.2571        7.3366        6.5361        5.4094        0.0000        0.0000        0.0000        0.0000        0.0000        0.0000        0.0000        0.0000        0.0000        0.0000        0.0000        0.0000        0.0000        0.0000        0.0000        0.0000        0.0000        0.0000        0.0000        0.0000        0.0000        0.0000        0.0000        0.0000        0.0000        0.0000        0.0000        0.0000        0.0000        0.0000        0.0000        0.0000        0.0000        0.0000        0.0000        0.0000        0.0000        0.0000        0.0000        0.0000        0.0000        0.0000        0.0000        0.0000        0.0000        0.0000        0.0000        0.0000        0.0000        0.0000        0.0000        0.0000        0.0000        0.0000        0.0000        0.0000        0.0000        0.0000        0.0000        0.0000        0.0000        0.0000        0.0000        0.0000        0.0000        0.0000        0.0000        0.0000        0.0000        0.0000        0.0000        0.0000        0.0000        0.0000        0.0000        0.0000        0.0000        0.0000        0.0000        0.0000        0.0000        0.0000        0.0000        0.0000        0.0000        0.0000        0.0000        0.0000        0.0000        0.0000        0.0000        0.0000        0.0000        0.0000        0.0000        0.0000        0.0000        0.0000        0.0000        0.0000       17.8962       18.0763       16.9775       17.8407       16.9497       20.4697       24.5874       40.0664       51.6651       58.1169       65.3318       47.6023       52.5808       61.9086       66.5868       51.4893       57.6172       68.7838       64.7024       48.0168       48.8975       50.8795       45.3569       38.5368       39.9060       39.4342       32.6521       35.7115       36.4687       31.2286       29.3260       23.8518       20.1787       20.3919       19.2298       21.6439       25.5894       19.2774       18.0756       21.8754       22.6093       25.3532       25.8645       27.3406       28.8158       33.6614       32.2002       36.0219       37.4382       37.2188       37.7518       44.4491       44.2370       44.3141       46.7684       51.6029       52.6925       56.9781       52.7182       54.3510       54.9960       57.2815       58.9637       69.6753       72.8744       66.3856       71.0134       86.8801       81.5273       80.1248       84.4621       82.7877        0.0000        0.0000        0.0000        0.0000        0.0000
        0.0000        0.0000        0.0000        0.0000        0.0000        0.0000        0.0000        0.0000        0.0000        0.0000        0.0000        0.0000        0.0000        0.0000        0.0000        0.0000        0.0000        0.0000        0.0000        0.0000        0.0000        0.0000        0.0000        0.0000        0.0000        0.0000        0.0000        0.0000        0.0000        0.0000        0.0000        0.0000        0.0000        0.0000        0.0000       21.2978       21.3854       20.6516       19.0427       15.6033       14.0028       12.5198       11.1769        9.7868        8.8319        8.4527        7.6106        8.8685        8.3626        9.2547       11.2729        7.7868        5.6852        5.7414        5.3021        4.6607        4.0022        4.8990        5.3929        4.1001        4.2962        4.4289        4.5017        7.2180        5.4651        5.3817        5.3163        5.7966        6.2490        6.5353        6.4286        5.1734        0.0000        0.0000        0.0000        0.0000        0.0000        0.0000        0.0000        0.0000        0.0000        0.0000        0.0000        0.0000        0.0000        0.0000        0.0000        0.0000        0.0000        0.0000        0.0000        0.0000        0.0000        0.0000        0.0000        0.0000        0.0000        0.0000        0.0000        0.0000        0.0000        0.0000        0.0000        0.0000        0.0000        0.0000        0.0000        0.0000        0.0000        0.0000        0.0000        0.0000        0.0000        0.0000        0.0000        0.0000        0.0000        0.0000        0.0000        0.0000        0.0000        0.0000        0.0000        0.0000        0.0000        0.0000        0.0000        0.0000        0.0000        0.0000        0.0000        0.0000        0.0000        0.0000        0.0000        0.0000        0.0000        0.0000        0.0000        0.0000        0.0000        0.0000        0.0000        0.0000        0.0000        0.0000        0.0000        0.0000        0.0000        0.0000        0.0000        0.0000        0.0000        0.0000        0.0000        0.0000        0.0000        0.0000        0.0000        0.0000        0.0000        0.0000        0.0000        0.0000        0.0000        0.0000        0.0000        0.0000        0.0000        0.0000        0.0000       15.3615       16.1921       15.9241       15.0623       17.1160       18.5664       20.7697       23.2852       37.6776       47.1080       55.3201       61.0725       41.9655       44.6697       50.6276       53.9794       37.8820       48.0027       50.4395       55.6339       44.7963       48.2614       42.5849       41.9268       37.4986       38.5923       39.2524       33.1631       32.7419       30.7526       29.5795       29.2626       22.0647       19.8535       19.4435       18.7328       18.7314       17.3839       18.1332       18.2844       21.7908       23.2438       23.8645       24.9243       27.3537       28.2253       29.6198       32.1540       36.2924       34.5165       35.2319       33.4186       41.9645       42.0774       43.4063       42.9660       46.6723       47.4796       48.8677       57.6366       51.5088       51.8182       60.2117       63.6150       71.8746       73.0167       67.6436       69.9223       83.8925       83.5131       78.2476       84.2634       86.8748        0.0000        0.0000        0.0000        0.0000        0.0000
        0.0000        0.0000        0.0000        0.0000        0.0000        0.0000        0.0000        0.0000        0.0000        0.0000        0.0000        0.0000        0.0000        0.0000        0.0000        0.0000        0.0000        0.0000        0.0000        0.0000        0.0000        0.0000        0.0000        0.0000        0.0000        0.0000        0.0000        0.0000        0.0000        0.0000        0.0000        0.0000        0.0000        0.0000        0.0000        8.4900        8.1085       10.2648        8.1869        6.7818        6.2058        5.3762        5.0353        6.0172        6.1655        5.1639        5.3518        7.7886        7.5549       17.7626       54.9187       17.0525       11.0365        5.8308        5.6640        4.8369        4.5827        5.0232        5.2760        4.9161        5.0057        4.7525        5.2081        5.1858        5.2745        5.3015        5.2151        5.5845        5.5068        5.2710        4.8639        5.1537        0.0000        0.0000        0.0000        0.0000        0.0000        0.0000        0.0000        0.0000        0.0000        0.0000        0.0000        0.0000        0.0000        0.0000        0.0000        0.0000        0.0000        0.0000        0.0000        0.0000        0.0000        0.0000        0.0000        0.0000        0.0000        0.0000        0.0000        0.0000        0.0000        0.0000        0.0000        0.0000        0.0000        0.0000        0.0000        0.0000        0.0000        0.0000        0.0000        0.0000        0.0000        0.0000        0.0000        0.0000        0.0000        0.0000        0.0000        0.0000        0.0000        0.0000        0.0000        0.0000        0.0000        0.0000        0.0000        0.0000        0.0000        0.0000        0.0000        0.0000        0.0000        0.0000        0.0000        0.0000        0.0000        0.0000        0.0000        0.0000        0.0000        0.0000        0.0000        0.0000        0.0000        0.0000        0.0000        0.0000        0.0000        0.0000        0.0000        0.0000        0.0000        0.0000        0.0000        0.0000        0.0000        0.0000        0.0000        0.0000        0.0000        0.0000        0.0000        0.0000        0.0000        0.0000        0.0000        0.0000        0.0000        0.0000       14.1147       11.2166       11.0367       12.7602       12.6503       12.3025       12.8787       14.9783       15.6621       18.8963       23.0879       24.5824       31.5897       25.3271       22.8715       24.5221       27.2484       27.8419       26.8203       36.8331       34.4577       38.8015       38.8777       39.5724       38.6225       37.0330       38.5953       37.9796       32.2706       31.2007       28.2475       25.6141       24.6181       20.2444       18.3668       18.5952       18.2895       21.6810       21.4284       21.1737       22.3755       24.0590       26.9002       26.8671       26.6678       29.7939       30.1527       31.4297       34.5103       37.5478       35.9992       37.5844       37.4573       38.9152       40.2665       40.6356       36.8603       38.0141       39.0185       39.8725       41.6819       49.7894       62.6675       60.5165       61.6704       71.9416       73.2414       75.2752       79.4753       89.5306       87.9703       87.5421       94.2776        0.0000        0.0000        0.0000        0.0000        0.0000        0.0000
        0.0000        0.0000        0.0000        0.0000        0.0000        0.0000        0.0000        0.0000        0.0000        0.0000        0.0000        0.0000        0.0000        0.0000        0.0000        0.0000        0.0000        0.0000        0.0000        0.0000        0.0000        0.0000        0.0000        0.0000        0.0000        0.0000        0.0000        0.0000        0.0000        0.0000        0.0000        0.0000        0.0000        0.0000        0.0000        7.1316        6.3261        8.9301        7.8943        5.5385        4.9377        5.6872        4.7743        7.3355        7.1398        6.4634        6.5059        7.7309        7.3833       15.0672       23.2511       16.4847        7.3361        6.1331        6.2728        5.1814        4.8320        5.6117        5.3165        4.8143        4.8778        4.9838        5.1021        5.3950        5.5226        5.5073        5.3289        5.6923        5.8245        5.4756        4.7385        0.0000        0.0000        0.0000        0.0000        0.0000        0.0000        0.0000        0.0000        0.0000        0.0000        0.0000        0.0000        0.0000        0.0000        0.0000        0.0000        0.0000        0.0000        0.0000        0.0000        0.0000        0.0000        0.0000        0.0000        0.0000        0.0000        0.0000        0.0000        0.0000        0.0000        0.0000        0.0000        0.0000        0.0000        0.0000        0.0000        0.0000        0.0000        0.0000        0.0000        0.0000        0.0000        0.0000        0.0000        0.0000        0.0000        0.0000        0.0000        0.0000        0.0000        0.0000        0.0000        0.0000        0.0000        0.0000        0.0000        0.0000        0.0000        0.0000        0.0000        0.0000        0.0000        0.0000        0.0000        0.0000        0.0000        0.0000        0.0000        0.0000        0.0000        0.0000        0.0000        0.0000        0.0000        0.0000        0.0000        0.0000        0.0000        0.0000        0.0000        0.0000        0.0000        0.0000        0.0000        0.0000        0.0000        0.0000        0.0000        0.0000        0.0000        0.0000        0.0000        0.0000        0.0000       12.9231       13.7041        0.0000       14.7779       13.6760       11.7603       10.8558       11.2719       12.2280       13.0191       18.7522       78.2128       72.1859       22.0890       18.9329       17.9758       16.8422       23.9437       19.4003       18.9021       20.0159       24.4884       23.7189       24.0799       27.9630       24.8039       31.3583       33.6965       35.5967       36.3036       35.4378       39.7997       41.2962       34.5828       28.5397       25.4391       24.4691       22.0877       18.6870       17.1165       17.0857       17.6668       20.4782       20.9590       22.2224       23.2014       24.0795       25.7858       26.8770       27.9884       30.3413       30.4204       31.6659       32.0844       39.2041       38.7794       38.0472       37.3641       38.7374       36.4733       35.8977       37.1495       38.3474       38.2676       40.1330       39.0312       46.9513       63.9352       70.0618       64.4327       68.8729       72.4759       75.1683       78.5485       88.1243       94.2935       91.5088        0.0000        0.0000        0.0000        0.0000        0.0000        0.0000        0.0000
        0.0000        0.0000        0.0000        0.0000        0.0000        0.0000        0.0000        0.0000        0.0000        0.0000        0.0000        0.0000        0.0000        0.0000        0.0000        0.0000        0.0000        0.0000        0.0000        0.0000        0.0000        0.0000        0.0000        0.0000        0.0000        0.0000        0.0000        0.0000        0.0000       22.5213       20.5035       15.9492       16.0003       12.9485        9.6177        7.6483        6.4169        5.8028        5.0130        4.3375        3.9683        4.0889        4.3259        6.9434        7.3679        6.3332        7.2335        9.9796        9.8642        7.8187        6.8382        5.6854        6.3900        7.1266        7.0615        6.3835        5.5199        5.8146        5.6534        5.2677        5.3858        5.5199        5.7363        6.1972        6.3934        6.3805        6.1444        6.6235        6.7368        6.2569        5.2704        4.7958        4.6923        0.0000        0.0000        0.0000        0.0000        0.0000        0.0000        0.0000        0.0000        0.0000        0.0000        0.0000        0.0000        0.0000        0.0000        0.0000        0.0000        0.0000        0.0000        0.0000        0.0000        0.0000        0.0000        0.0000        0.0000        0.0000        0.0000        0.0000        0.0000        0.0000        0.0000        0.0000        0.0000        0.0000        0.0000        0.0000        0.0000        0.0000        0.0000        0.0000        0.0000        0.0000        0.0000        0.0000        0.0000        0.0000        0.0000        0.0000        0.0000        0.0000        0.0000        0.0000        0.0000        0.0000        0.0000        0.0000        0.0000        0.0000        0.0000        0.0000        0.0000        0.0000        0.0000        0.0000        0.0000        0.0000        0.0000        0.0000        0.0000        0.0000        0.0000        0.0000        0.0000        0.0000        0.0000        0.0000        0.0000        0.0000        0.0000        0.0000        0.0000        0.0000        0.0000        0.0000        0.0000        0.0000        0.0000        0.0000        0.0000        0.0000        0.0000        0.0000       12.0786       12.2621       12.6849       13.3981       12.9776       12.7939       11.5836       12.1127       10.6038       10.6838       11.5359       32.4450       82.5825       42.2326       27.7304       16.0466       15.0637       15.8791       18.1914       15.5242       19.0165       20.3276       21.6132       23.8296       23.9451       23.6205       22.3769       28.1296       31.3359       34.6107       33.2281       31.2531       36.5209       38.9432       32.5047       25.1552       26.9725       22.9888       22.6224       25.7637       24.1598       15.6545       15.5408       17.2657       18.7354       20.3446       23.2975       25.3557       24.5932       27.2192       27.7871       30.7857       30.6276       31.7526       31.1101       37.0883       37.2362       34.6259       37.0129       41.2519       40.8115       37.2403       35.4916       35.9862       35.8250       37.5270       37.6718       45.4582       56.3823       60.7142       66.7484       73.5186       74.1704       76.4109       82.3854       91.2351       99.0467        0.0000        0.0000        0.0000        0.0000        0.0000        0.0000        0.0000        0.0000
        0.0000        0.0000        0.0000        0.0000        0.0000        0.0000        0.0000        0.0000        0.0000        0.0000        0.0000        0.0000        0.0000        0.0000        0.0000        0.0000        0.0000        0.0000        0.0000        0.0000        0.0000        0.0000        0.0000        0.0000        0.0000        0.0000       22.3139       25.0766       25.4264       26.3645       24.3838       14.2064       14.0862       12.4423       11.3410        7.7922        6.4687        5.8053        5.3416        4.0276        3.7233        4.0392        3.7083        4.7878        5.5446        6.2835        7.4678        9.3575        7.1882        7.4971        7.4603        7.4956        8.4104        8.6141        8.3697        7.9270        5.7085        5.7501        6.0085        5.9268        6.1623        6.4557        6.8521        7.5863        7.9656        7.9849        7.6227        8.1540        7.4536        7.2223        6.4254        6.0945        5.3477        5.4281        5.6069        2.6508        3.2971        2.8773        2.8047        2.3940        3.0127        3.0258        0.0000        0.0000        0.0000        0.0000        0.0000        0.0000        0.0000        0.0000        0.0000        0.0000        0.0000        0.0000        0.0000        0.0000        0.0000        0.0000        0.0000        0.0000        0.0000        0.0000        0.0000        0.0000        0.0000        0.0000        0.0000        0.0000        0.0000        0.0000        0.0000        0.0000        0.0000        0.0000        0.0000        0.0000        0.0000        0.0000        0.0000        0.0000        0.0000        0.0000        0.0000        0.0000        0.0000        0.0000        0.0000        0.0000        0.0000        0.0000        0.0000        0.0000        0.0000        0.0000        0.0000        0.0000        0.0000        0.0000        0.0000        0.0000        0.0000        0.0000        0.0000        0.0000        0.0000        0.0000        0.0000        0.0000        0.0000        0.0000        0.0000        0.0000        0.0000        7.6690        7.1424        5.7119        5.5343        5.6244        0.0000        0.0000        0.0000        0.0000       10.2962       11.5444       11.0509       11.4921       12.2856       12.1151       12.0895       12.2898       11.0975       10.7619        9.2596        9.5112       10.6734       10.5153       11.8672       16.5520       14.7428       12.3024       11.6078       14.8356       15.9602       15.1528       25.0656       23.9106       19.0880       22.1053       19.1387       19.5116       20.3220       25.8825       27.2587       28.5403       27.7912       28.4152       34.7523       34.9055       27.4514       22.4516       21.3842       21.2838       19.8655       24.2886       16.2279       14.8108       15.3574       18.4060       18.8478       19.1611       20.1866       22.4596       23.3252       25.6100       25.9755       27.7837       27.8208       30.4533       32.6678       37.1427       35.8258       35.9841       35.7729       42.9364       46.1968       45.3079       42.2980       41.4390       37.1053       36.7263       38.1396       48.3189       54.5117       60.5037       64.8872       72.9686       76.3815       82.3728       85.4655       89.3770       91.6611        0.0000        0.0000        0.0000        0.0000        0.0000        0.0000        0.0000        0.0000
        0.0000        0.0000        0.0000        0.0000        0.0000        0.0000        0.0000        0.0000        0.0000        0.0000        0.0000        0.0000        0.0000        0.0000        0.0000        0.0000        0.0000        0.0000        0.0000        0.0000        0.0000        0.0000        0.0000        0.0000        0.0000       28.1461       27.5969       27.7705       28.7416       26.2184       23.1449       22.7344       22.5371       21.6629       21.0268       14.7973       11.6424       10.7126        9.2349        2.6232        2.1454        1.9440        2.0011        3.4330        3.8125        4.2866        4.6906        7.5209        7.9541        8.8628       10.2761       10.2905       11.0499       11.6392       11.0066        8.8904        7.8693        7.1234        6.9226        8.6190        9.0355        9.4997       10.2549       11.5337       12.7767       15.7959       16.3043       14.2078       14.3278       13.3993       12.6554        8.0331        6.5406        6.4350        6.0519        4.4042        4.4882        4.5624        4.8706        9.0583        9.6984        9.1674        7.6665        4.9020        0.0000        0.0000        0.0000        0.0000        0.0000        0.0000        0.0000        0.0000        0.0000        0.0000        0.0000        0.0000        0.0000        0.0000        0.0000        0.0000        0.0000        0.0000        0.0000        0.0000        0.0000        0.0000        0.0000        0.0000        0.0000        0.0000        0.0000        0.0000        0.0000        0.0000        0.0000        0.0000        0.0000        0.0000        0.0000        0.0000        0.0000        0.0000        0.0000        0.0000        0.0000        0.0000        0.0000        0.0000        0.0000        0.0000        0.0000        0.0000        0.0000        0.0000        0.0000        0.0000        0.0000        0.0000        0.0000        0.0000        0.0000        0.0000        0.0000        0.0000        0.0000        0.0000        0.0000        0.0000        0.0000        0.0000        0.0000        0.0000        7.4135        6.8460        6.3742        5.7179        5.2693        5.2659        5.3980        7.0895        7.4357        8.1540        8.4576        8.8682        9.1997        9.4666       10.0297       11.2267       10.9845       11.1582       10.8625       11.7895        9.9826        9.9432       11.7039       12.2795       11.8464       13.0792       14.7263        9.5094        9.2082       11.1716       16.3063       12.5987       11.6038       10.4931       11.1957       13.4597       14.6060       15.2006       15.5526       17.8412       17.8913       18.1916       19.9065       20.9236       21.8685       21.1815       19.3712       19.5043       17.4975       18.4306       17.7496       17.0039       14.9986       14.7069       15.0604       19.0913       19.5891       19.8866       20.7886       21.6829       22.9727       24.2360       24.9259       30.6072       28.1441       31.8403       35.5416       38.9899       37.5866       37.5517       39.7566       40.7558       45.1203       42.0166       38.4608       37.5115       37.1688       37.1243       37.2735       44.7441       48.9225       50.1256        0.0000        0.0000       77.6905       81.2187       85.0708       92.9952        0.0000        0.0000        0.0000        0.0000        0.0000        0.0000        0.0000        0.0000        0.0000
        0.0000        0.0000        0.0000        0.0000        0.0000        0.0000        0.0000        0.0000        0.0000        0.0000        0.0000        0.0000        0.0000        0.0000        0.0000        0.0000        0.0000        0.0000        0.0000        0.0000        0.0000        0.0000        0.0000        0.0000        0.0000        0.0000       31.2773       30.8583       29.5978       27.1490       26.8225       27.2304       26.2654       25.6380       23.3574       20.9758       17.2045       14.6958        9.6517        2.7468        2.3054        2.2599        2.4717        5.0800        5.0615        5.4438        5.9510        9.5211       10.0065       10.9205       11.5153       11.3176       12.1767       12.3950       11.1967       10.7116        9.0694        7.1505        7.6156        9.5064       10.0826       10.8232       11.7239       12.9058       14.9043       16.9481       16.5170       16.4998       18.5326       18.4952       16.3691        9.3603        8.3144        6.1755        6.5515        5.4444        5.8295        6.2962        6.0012       10.2610        8.5364        8.9609        7.7257        5.3258        5.0717        5.1029        0.0000        0.0000        0.0000        0.0000        0.0000        0.0000        0.0000        0.0000        0.0000        0.0000        0.0000        0.0000        0.0000        0.0000        0.0000        0.0000        0.0000        0.0000        0.0000        0.0000        0.0000        0.0000        0.0000        0.0000        0.0000        0.0000        0.0000        0.0000        0.0000        0.0000        0.0000        0.0000        0.0000        0.0000        0.0000        0.0000        0.0000        0.0000        0.0000        0.0000        0.0000        0.0000        0.0000        0.0000        0.0000        0.0000        0.0000        0.0000        0.0000        0.0000        0.0000        0.0000        0.0000        0.0000        0.0000        0.0000        0.0000        0.0000        0.0000        0.0000        0.0000        0.0000        0.0000        0.0000        0.0000        0.0000        6.5154        5.9004        5.8071        5.5602        5.4422        4.7859        4.9486        6.5503        7.1981        7.4610        7.6554        8.0020        8.2463        8.4250        8.4569        9.6589        9.1236        9.1555        9.0652       10.1934       10.1208       10.3108       11.7792       12.5303       13.6340       13.2478       13.7748       11.9233       10.6923       12.8857       13.4869        8.2628        8.6027        8.8269        9.6026       10.8823       12.4232       12.8489       13.0189       13.7323       15.1100       15.6688       19.6920       20.2508       18.1834       17.8882       17.0660       16.6543       15.3841       15.5223       15.8674       15.5219       14.7968       14.0353       14.1342       17.7444       18.2791       19.2437       19.5871       19.5247       21.5174       22.6583       25.2484       30.4773       30.5761       32.3750       34.2353       40.6891       38.9836       37.3269       37.8653       36.6501       44.2899       37.8766       37.4904       36.9700       39.7968       45.8095       42.3091       41.1248       45.8375        0.0000        0.0000        0.0000        0.0000        0.0000        0.0000        0.0000        0.0000        0.0000        0.0000        0.0000        0.0000        0.0000        0.0000        0.0000        0.0000
        0.0000        0.0000        0.0000        0.0000        0.0000        0.0000        0.0000        0.0000        0.0000        0.0000        0.0000        0.0000        0.0000        0.0000        0.0000        0.0000        0.0000        0.0000        0.0000        0.0000        0.0000        0.0000        0.0000        0.0000        0.0000        0.0000        0.0000       32.3258       30.6968       30.7645       28.1895       31.2795       33.9268       35.3477       34.9341       23.9364       21.0913       17.1361       14.6173        5.6369        3.7472        3.8579        4.3554        7.3406        7.3281        7.6055        7.9704       12.6476       12.0529       12.2925       12.7083       12.4520       12.9143       13.2032       12.2484       13.5097        9.6747        9.0570        9.8415       11.9888       11.6786       12.4525       13.0286       13.8284       15.8451       18.0999       19.3959       20.2940       20.6307       19.5062       16.7690        8.2335        6.9401        5.8411        6.1165        5.7499        6.2864        6.5938        6.7158        8.9060        8.5777        8.6001        7.7473        5.9461        6.2485        4.4973        3.7747        3.3496        3.2166        2.1298        0.0000        0.0000        0.0000        0.0000        0.0000        0.0000        0.0000        0.0000        0.0000        0.0000        0.0000        0.0000        0.0000        0.0000        0.0000        0.0000        0.0000        0.0000        0.0000        0.0000        0.0000        0.0000        0.0000        0.0000        0.0000        0.0000        0.0000        0.0000        0.0000        0.0000        0.0000        0.0000        0.0000        0.0000        0.0000        0.0000        0.0000        0.0000        0.0000        0.0000        0.0000        0.0000        0.0000        0.0000        0.0000        0.0000        0.0000        0.0000        0.0000        0.0000        0.0000        0.0000        0.0000        0.0000        0.0000        0.0000        0.0000        0.0000        0.0000        0.0000        0.0000        6.7236        5.6826        5.0716        4.8902        4.4821        4.2767        4.3013        4.5841        6.2749        6.6525        7.0374        7.0851        7.3392        7.3953        7.5963        7.7046        9.2954        9.1544        8.6004        8.5141        9.8156       10.0975       10.8055       11.8931       12.2771       13.0830       13.2030       13.3184       11.8805       10.5831        9.1737        9.4191        6.9650        6.6363        7.4994        8.8381        9.5639       10.3356       11.2471       11.2015       11.8794       13.0073       13.9231       14.7278       17.8522       18.8794       17.7918       16.8462       17.5267       17.0768       16.0764       15.8370       15.4191       14.4414       16.0285       15.2100       17.3179       18.6288       18.8405       19.1977       18.6572       19.5639       21.9251       25.8980       32.6127       34.2563       34.7501       36.1781       44.8717       38.8049       37.8342       36.6174       36.1418       38.9605       37.5045       38.5865       39.7843       40.8942       43.0038       43.1153       45.0071       49.4412        0.0000        0.0000        0.0000        0.0000        0.0000        0.0000        0.0000        0.0000        0.0000        0.0000        0.0000        0.0000        0.0000        0.0000        0.0000        0.0000
        0.0000        0.0000        0.0000        0.0000        0.0000        0.0000        0.0000        0.0000        0.0000        0.0000        0.0000        0.0000        0.0000        0.0000        0.0000        0.0000        0.0000        0.0000        0.0000        0.0000        0.0000        0.0000        0.0000        0.0000        0.0000        0.0000        0.0000       31.6095       30.5093       28.5562       31.1137       32.3486       33.1361       35.3830       34.4794       28.7557       23.6251       21.0584       19.2854        9.1164        8.4667        7.5649        7.5137       11.9504       12.0021       11.3276       10.3133       14.8054       14.9682       14.4341       13.1466       12.3071       12.3780       11.7141       11.6825       10.8158        9.5598        9.7948       10.2230       12.3750       10.8815       11.5812       12.6269       15.8885       18.6005       21.1934       19.5400       18.8585       18.7265       17.0041       15.5025        8.3417        6.7646        5.9538        6.3043        5.3013        5.9916        6.4341        6.6262        7.0767        8.3256        9.2788        7.9693        5.5424        4.7417        4.5048        4.3023        2.9226        2.8347        3.0475        0.0000        0.0000        0.0000        0.0000        0.0000        0.0000        0.0000        0.0000        0.0000        0.0000        0.0000        0.0000        0.0000        0.0000        0.0000        0.0000        0.0000        0.0000        0.0000        0.0000        0.0000        0.0000        0.0000        0.0000        0.0000        0.0000        0.0000        0.0000        0.0000        0.0000        0.0000        0.0000        0.0000        0.0000        0.0000        0.0000        0.0000        0.0000        0.0000        0.0000        0.0000        0.0000        0.0000        0.0000        0.0000        0.0000        0.0000        0.0000        0.0000        0.0000        0.0000        0.0000        0.0000        0.0000        0.0000        0.0000        0.0000        0.0000        0.0000        0.0000        0.0000        0.0000        5.0507        4.5997        4.3381        4.0584        3.6588        3.8700        4.6457        5.7645        6.3779        6.5880        6.7109        6.8525        6.9322        7.4818        7.6052        8.5153        8.7337        8.9652        8.6686        9.6766        9.3445       10.7798       11.6296       12.4385       13.0408       13.0668       12.8604        9.9223        9.8931        9.2623        8.7023        6.0713        6.1379        6.6939        7.6407        8.8487        9.7156       10.2972       10.7329       11.8311       12.7576       13.4006       15.5889       19.4834       20.6233       21.5103       19.7606       19.4778       19.3731       17.5114       17.6594       16.9490       16.2828       16.2286       16.8473       19.2745       19.5431       20.0589       20.2657       21.0090       22.4675       23.3206       25.0276       29.1931       32.2910       36.0660       43.5461       41.2211       35.8987       33.9389       36.4054       35.5437       40.0708       42.9081       44.9269       43.2188       48.2278       47.9993       46.6468       49.7251       52.1160        0.0000        0.0000        0.0000        0.0000        0.0000        0.0000        0.0000        0.0000        0.0000        0.0000        0.0000        0.0000        0.0000        0.0000        0.0000        0.0000
        0.0000        0.0000        0.0000        0.0000        0.0000        0.0000        0.0000        0.0000        0.0000        0.0000        0.0000        0.0000        0.0000        0.0000        0.0000        0.0000        0.0000        0.0000        0.0000        0.0000        0.0000        0.0000        0.0000        0.0000        0.0000        0.0000        0.0000        0.0000       28.0305       28.0627       30.0281       30.9980       31.3474       31.1253       29.0194       24.6634       23.7412       21.5257       21.1208       22.1848       22.6043       22.0691       23.7641       23.8270       23.8520       21.6155       20.1356       18.0032       15.8415       14.2358       13.0130       12.5528       11.9317       11.9196       12.2789       14.3418       13.6952       13.3848       12.9305       12.3915       10.4527        7.2381        7.9559       12.2291       13.0765       14.2240       15.7060       16.7153       14.6593       11.7833       10.0745        4.4997        4.1937        2.5576        4.0557        4.9253        5.8352        6.4858        6.7431        7.3230        7.6998        7.7900        6.9331        5.8933        5.3640        4.6781        5.2245        3.5690        4.5571        5.6316        8.2657        0.0000        0.0000        0.0000        0.0000        0.0000        0.0000        0.0000        0.0000        0.0000        0.0000        0.0000        0.0000        0.0000        0.0000        0.0000        0.0000        0.0000        0.0000        0.0000        0.0000        0.0000        0.0000        0.0000        0.0000        0.0000        0.0000        0.0000        0.0000        0.0000        0.0000        0.0000        0.0000        0.0000        0.0000        0.0000        0.0000        0.0000        0.0000        0.0000        0.0000        0.0000        0.0000        0.0000        0.0000        0.0000        0.0000        0.0000        0.0000        0.0000        0.0000        0.0000        0.0000        0.0000        0.0000        0.0000        0.0000        0.0000        0.0000        0.0000        0.0000        0.0000        0.0000        3.7037        3.5912        3.4982        3.3614        3.4034        3.4875        4.0797        4.6163        4.8867        4.9262        5.1537        5.5675        5.9945        6.4547        7.6905        7.6046        7.6131        7.7567        7.7176        7.7222        8.5360        9.4098        9.4407       10.3413        9.3035        8.6872        7.0216        6.8577        6.6650        6.4732        5.8513        5.8114        6.2696        6.9497        7.6261        8.4496        9.0640        9.5944       10.7957       10.1423       10.8089       11.8925       20.1405       22.9534       23.0156       19.4761       22.0820       22.3899       21.2379       21.0043       19.4349       19.1594       19.6296       20.5917       23.1714       22.7345       23.9362       25.7119       26.0292       26.9272       27.5418       26.9412       23.2013       27.8015       31.4642       29.0409       29.1493       27.9546       31.1347       32.1037       39.3835       43.6122       42.6401       48.4597       49.5505       49.6156       50.9481       52.4837       59.4753       64.3436        0.0000        0.0000        0.0000        0.0000        0.0000        0.0000        0.0000        0.0000        0.0000        0.0000        0.0000        0.0000        0.0000        0.0000        0.0000        0.0000
        0.0000        0.0000        0.0000        0.0000        0.0000        0.0000        0.0000        0.0000        0.0000        0.0000        0.0000        0.0000        0.0000        0.0000        0.0000        0.0000        0.0000        0.0000        0.0000        0.0000        0.0000        0.0000        0.0000        0.0000        0.0000        0.0000        0.0000        0.0000       31.1370       31.0211       32.5871       36.1618       35.2876       35.3349       33.7055       28.7828       25.5588       26.9061       27.8483       28.6193       29.2652       29.5717       29.3770       29.2565       28.3608       27.9777       24.9374       19.8913       16.4041       14.4884       13.4138       12.1476       11.8312       12.9309       14.1900       15.9400       14.9757       13.6641       11.9114        6.8338        7.0986        8.2532       10.5697       15.1072       15.7067       16.0119       19.3972       14.5044       12.3978       10.6372        8.8291        2.2736        4.0141        4.3811        2.5897        4.4174        5.4662        6.3574        6.6735        7.9397        8.3350        8.0173        7.2098        6.5529        5.7365        5.6146        5.3449        4.9458        5.0641        6.0158        7.4678        0.0000        0.0000        0.0000        0.0000        0.0000        0.0000        0.0000        0.0000        0.0000        0.0000        0.0000        0.0000        0.0000        0.0000        0.0000        0.0000        0.0000        0.0000        0.0000        0.0000        0.0000        0.0000        0.0000        0.0000        0.0000        0.0000        0.0000        0.0000        0.0000        0.0000        0.0000        0.0000        0.0000        0.0000        0.0000        0.0000        0.0000        0.0000        0.0000        0.0000        0.0000        0.0000        0.0000        0.0000        0.0000        0.0000        0.0000        0.0000        0.0000        0.0000        0.0000        0.0000        0.0000        0.0000        0.0000        0.0000        0.0000        0.0000        0.0000        0.0000        4.5050        3.7315        3.2486        2.9577        2.8382        2.9448        3.0665        3.1358        3.6820        4.1168        4.3371        5.0010        5.3963        5.6415        5.9537        6.0055        7.4054        7.4477        7.3406        7.8043        7.3935        7.8060        8.2792        9.4117        9.6606       10.2162        8.4352        8.3391        6.5868        6.3791        6.2321        6.0364        5.3714        5.3506        5.7091        6.4269        7.0713        7.8159        8.3468        8.8435        9.8756        9.3246       10.2198       11.5221       18.1146       22.0336       17.8682       18.3686       22.8119       23.8487       23.1772       22.1007       21.9212       21.3752       21.5740       22.2318       24.9994       27.1744       28.6529       29.6363       28.6542       27.3066       25.8232       28.0534       24.3551       23.7701       26.6482       29.8757       30.3192       30.8084       34.5831       38.0774       46.2915       49.4657       50.4668       51.1882       52.2517       54.2728       55.1318       58.1205       66.9886       65.0243        0.0000        0.0000        0.0000        0.0000        0.0000        0.0000        0.0000        0.0000        0.0000        0.0000        0.0000        0.0000        0.0000        0.0000        0.0000        0.0000
        0.0000        0.0000        0.0000        0.0000        0.0000        0.0000        0.0000        0.0000        0.0000        0.0000        0.0000        0.0000        0.0000        0.0000        0.0000        0.0000        0.0000        0.0000        0.0000        0.0000        0.0000        0.0000        0.0000        0.0000        0.0000        0.0000        0.0000        0.0000       47.4363       37.8019       37.6826       41.8367       37.1224       35.7767       35.9206       31.6155       29.5688       29.0208       29.7247       31.5697       32.2089       34.5170       33.1365       30.2666       29.7392       28.8047       24.7416       20.5502       16.2222       13.5818       12.3223       10.4750        9.8680       11.4467       11.6116       14.3359       14.6015       13.4951       10.8033        5.4245        4.8723        5.1328        6.2037       11.0009       13.3410       17.5362       16.3303       14.9384       12.5226       10.4513        9.4490        1.4474        0.5890        1.8185        2.2314        4.1910        5.3053        5.9809        6.4667        7.6584        8.0035        8.0088        7.6891        7.8205        7.3521        6.8429        6.2612        6.9888        6.0561        5.2208        4.6657        4.7214        0.0000        0.0000        0.0000        0.0000        0.0000        0.0000        0.0000        0.0000        0.0000        0.0000        0.0000        0.0000        0.0000        0.0000        0.0000        0.0000        0.0000        0.0000        0.0000        0.0000        0.0000        0.0000        0.0000        0.0000        0.0000        0.0000        0.0000        0.0000        0.0000        0.0000        0.0000        0.0000        0.0000        0.0000        0.0000        0.0000        0.0000        0.0000        0.0000        0.0000        0.0000        0.0000        0.0000        0.0000        0.0000        0.0000        0.0000        0.0000        0.0000        0.0000        0.0000        0.0000        0.0000        0.0000        0.0000        0.0000        0.0000        0.0000        5.1948        4.2444        3.5598        3.1086        2.8596        4.2014        3.9731        3.5170        3.5335        3.9000        4.0990        4.3450        5.0423        5.8514        5.8065        5.7602        5.7581        7.4837        7.2266        7.5771        7.8778        8.1174       20.8517       22.1644       15.4916        9.2489        9.1505        8.5092        8.1845        6.3695        6.1772        6.0551        5.9524        5.1429        5.1912        5.6276        6.4576        7.1967        7.9720        8.6578        9.1352        9.3374        9.7930       10.7351       12.1090       15.9585       17.5747       19.0669       20.7355       23.4037       24.5385       25.0992       26.3314       26.7102       26.0666       25.8248       24.9657       28.3168       28.8257       29.0819       29.9477       28.6299       25.8129       24.9248       27.5290       24.1949       26.0376       41.0564       33.2753       38.1672       35.9448       41.2797       47.4795       56.8991       55.1804       55.5982       55.0458       57.8042       58.7286       61.0029       61.5955       71.5874       73.3350       73.7344        0.0000        0.0000        0.0000        0.0000        0.0000        0.0000        0.0000        0.0000        0.0000        0.0000        0.0000        0.0000        0.0000        0.0000        0.0000
        0.0000        0.0000        0.0000        0.0000        0.0000        0.0000        0.0000        0.0000        0.0000        0.0000        0.0000        0.0000        0.0000        0.0000        0.0000        0.0000        0.0000        0.0000        0.0000        0.0000        0.0000        0.0000        0.0000        0.0000        0.0000        0.0000        0.0000       31.3211       34.3433       28.2266       28.8120       31.3812       31.2591       31.2690       29.9929       27.8955       25.8146       26.1270       25.6547       27.2786       29.7519       30.7306       30.8343       27.8340       27.3854       25.3395       21.9652       18.7198       14.8409       11.8895       10.0806        9.1829        8.3135        7.8563        8.8102       11.4208       10.6621        9.7542        8.3079        4.8558        3.8083        4.2066        5.1486        7.5799        8.3627        9.2510       10.2065       10.2165        8.8462        6.4483        6.2238        1.4977        0.7430        1.0230        1.8846        3.7038        4.9971        5.8307        6.2506        6.8960        7.6290        7.8680        7.6551        9.3744        9.4431        8.0022        6.6883        6.6077        7.7499        7.2533        6.0653        7.2084        6.0724        0.0000        0.0000        0.0000        0.0000        0.0000        0.0000        0.0000        0.0000        0.0000        0.0000        0.0000        0.0000        0.0000        0.0000        0.0000        0.0000        0.0000        0.0000        0.0000        0.0000        0.0000        0.0000        0.0000        0.0000        0.0000        0.0000        0.0000        0.0000        0.0000        0.0000        0.0000        0.0000        0.0000        0.0000        0.0000        0.0000        0.0000        0.0000        0.0000        0.0000        0.0000        0.0000        0.0000        0.0000        0.0000        0.0000        0.0000        0.0000        0.0000        0.0000        0.0000        0.0000        0.0000        0.0000        0.0000        0.0000        4.7940        4.6302        4.3012        4.3019        4.1032        4.1451        6.4702        5.5566        5.5983        5.1340        5.3546        5.5910        5.5787        5.9191        7.4766        7.5849        6.8886        6.7501        8.7691        8.6065        9.0071        9.9678       10.2977       18.7250       23.4592       26.1094       10.0862        9.9933        9.0583        8.5495        6.4655        6.1031        6.0993        6.0097        5.2685        5.3740        6.0081        6.9879        8.0153        9.0545        9.8399       10.4149       10.7075       11.3171       12.2636       13.5776       17.6490       20.1657       23.7470       24.3238       27.2806       31.0870       33.7491       35.7471       33.9586       31.9094       29.4343       27.9786       29.1540       27.9531       27.9732       27.4604       27.8284       26.5009       26.1246       27.4051       27.3503       31.2302       37.6559       34.8868       41.7676       44.7325       45.9344       47.2740       51.8117       53.6808       53.7074       54.1619       57.5133       62.2041       65.4341       65.1827       80.4006       82.9795        0.0000        0.0000        0.0000        0.0000        0.0000        0.0000        0.0000        0.0000        0.0000        0.0000        0.0000        0.0000        0.0000        0.0000        0.0000        0.0000
        0.0000        0.0000        0.0000        0.0000        0.0000        0.0000        0.0000        0.0000        0.0000        0.0000        0.0000        0.0000        0.0000        0.0000        0.0000        0.0000        0.0000        0.0000        0.0000        0.0000        0.0000        0.0000        0.0000        0.0000        0.0000        0.0000        0.0000       20.6702       19.9003       19.7833       20.3504       23.4601       24.2893       24.9625       23.7923       18.7110       16.5671       16.0754       16.4701       21.0035       22.3956       22.7147       23.4216       22.7658       23.5044       22.4110       18.7258       13.3203       10.2909        7.8937        6.3555        4.4905        4.2841        4.3065        3.2993        4.2342        4.5510        4.4138        3.3561        4.0915        3.0251        3.4597        3.4475        3.3973        5.2350        7.3119        5.0273        4.8338        4.6249        4.0164        2.5992        1.2123        0.6072        1.0977        1.8572        3.6750        5.2032        6.3086        7.3626        7.1372        8.3319        8.0568        7.8941       10.0390        9.0412        8.2074        7.2247        5.9300        6.0720        4.9817        5.6545        5.1639        5.0033        4.3771        4.2045        5.1728        4.2431        3.9196        3.4322        0.9622        0.9852        0.0000        0.0000        0.0000        0.0000        0.0000        0.0000        2.8401        2.9865        3.0682        3.0943        0.0000        0.0000        0.0000        0.0000        0.0000        0.0000        0.0000        0.0000        0.0000        0.0000        0.0000        0.0000        0.0000        0.0000        0.0000        0.0000        0.0000        0.0000        0.0000        0.0000        0.0000        0.0000        0.0000        0.0000        0.0000        0.0000        0.0000        0.0000        0.0000        0.0000        0.0000        0.0000        0.0000        0.0000        0.0000        0.0000        3.7630        3.8054        3.9382        3.8394        4.5165        4.2889        4.0350        3.7701        3.0813        2.5103        2.9258        3.0136        3.6230        3.9104        4.3984        4.5682        7.2567        8.1910        7.8123        7.7346       10.5299       10.1546       10.4417       11.4925       13.6311       13.6762       13.3149       13.5787       12.8752       13.4276       12.6634       11.1683        6.7968        5.7936        5.6767        5.6202        5.2913        5.6153        6.2666        7.4098       11.1130       12.7667       13.9449       14.8513       16.0093       17.0095       18.2915       20.1278       22.1361       23.8918       26.6477       29.3377       37.7976       43.3396       46.7934       45.7114       46.1006       44.5672       40.9112       36.5814       30.7912       28.3296       29.1779       29.9071       29.6377       29.7691       30.0879       32.0184       40.8997       41.7056       42.7657       45.4291       45.6545       51.7284       54.2343       55.1497       53.7423       54.3629       54.1474       57.3264       60.8069       65.9279       69.3769       70.4543       68.2020       70.9243        0.0000        0.0000        0.0000        0.0000        0.0000        0.0000        0.0000        0.0000        0.0000        0.0000        0.0000        0.0000        0.0000        0.0000        0.0000        0.0000
        0.0000        0.0000        0.0000        0.0000        0.0000        0.0000        0.0000        0.0000        0.0000        0.0000        0.0000        0.0000        0.0000        0.0000        0.0000        0.0000        0.0000        0.0000        0.0000        0.0000        0.0000        0.0000        0.0000        0.0000        0.0000        0.0000       22.7030       18.7885       16.7350       16.5105       17.0423       20.4342       21.4662       21.6016       18.9950       12.6621       11.1540       11.0312       12.7526       17.4799       18.9503       20.9849       22.0819       21.5444       22.0467       20.5274       16.1293       11.6919        8.5096        6.4304        6.0288        6.1608        4.4379        2.6780        2.3052        2.6695        3.5966        3.6766        3.2383        3.7710        3.0262        2.3156        2.2613        3.4020        5.6183        7.3098        7.4589        6.3180        6.9767        6.1240        6.6235        2.9412        1.4251        1.5692        2.6686        4.2271        5.3522        5.3493        7.3960        6.6966        8.1444        7.6073        6.7110        7.6504        7.5082        7.0013        6.9507        6.3178        4.7613        5.1079        5.4901        3.8560        3.6257        3.5199        2.9175        3.7523        3.4225        3.9025        4.2725        1.1534        1.1713        2.7662        2.3006        0.7194        0.7920        2.4854        0.8782        4.1694        4.3820        3.4125        3.3998        4.3132        4.0747        4.5662        7.1931        0.0000        0.0000        0.0000        0.0000        0.0000        0.0000        0.0000        0.0000        0.0000        0.0000        0.0000        0.0000        0.0000        0.0000        0.0000        0.0000        0.0000        0.0000        0.0000        0.0000        0.0000        2.2517        2.0423        2.0175        2.0490        2.0260        2.0520        2.1400        3.0833        3.1767        3.1809        3.1694        3.0043        3.0278        3.2944        3.2195        4.0450        4.1828        4.0520        3.6760        3.1824        3.2135        2.4548        2.7612        3.2027        3.3519        3.8904        4.4270        6.8007        7.5344        7.8979        8.0639       12.0740       11.6491       11.4285       11.9224       13.9004       13.8982       14.4873       15.1612       14.6212       15.2632       15.0686       13.0244        7.9172        7.4572        6.9301        7.2454        5.8903        6.0712        6.6988        8.1366       12.3897       14.2493       16.0607       17.0588       17.9996       19.0722       20.3573       22.1298       24.4408       26.9359       29.5178       32.8207       43.0540       46.2530       49.3472       52.5327       53.4385       49.4392       44.0104       39.6458       32.4016       29.3343       29.6762       30.0019       31.9682       32.2203       32.8553       35.9295       45.1480       47.5960       49.8607       48.5876       49.1917       55.6639       56.6898       56.1666       52.9852       53.5790       54.3629       57.7446       63.9032       70.4831       74.5204       75.7288        0.0000        0.0000        0.0000        0.0000        0.0000        0.0000        0.0000        0.0000        0.0000        0.0000        0.0000        0.0000        0.0000        0.0000        0.0000        0.0000        0.0000        0.0000
        0.0000        0.0000        0.0000        0.0000        0.0000        0.0000        0.0000        0.0000        0.0000        0.0000        0.0000        0.0000        0.0000        0.0000        0.0000        0.0000        0.0000        0.0000        0.0000        0.0000        0.0000        0.0000        0.0000        0.0000        0.0000        0.0000       19.4672       15.0347       13.2360       12.8239       13.6273       17.1092       16.8680       15.8604       14.2551        9.4928        8.6311        9.1665       10.0238       13.8940       15.6096       16.9056       18.0002       18.3359       17.9176       17.1919       14.1574        9.5293        6.5921        4.7373        3.8571        2.7596        3.2637        2.0817        2.1143        1.6048        2.2818        2.9530        3.3690        4.3088        3.7055        2.9893        2.5336        3.6208        4.2317        4.4629        5.7997        5.0010        6.4477        9.1161        7.7227        3.6708        3.3399        1.9059        1.5540        3.4116        4.3482        4.7205        5.1587        5.3846        5.7863        5.8882        5.7341        6.4151        6.1508        6.0110        5.9491        5.4013        4.8682        3.6609        3.9961        3.2856        3.3539        2.8718        2.6930        4.2697        4.2095        3.1249        3.1114        1.2425        1.2651        1.3990        1.6486        0.7710        0.8447        0.9089        0.9323        4.3000        4.5100        3.6437        3.6022        4.0697        3.9104        4.4949        5.6634        4.0307        3.9793        3.7403        0.0000        0.0000        0.0000        0.0000        0.0000        0.0000        0.0000        0.0000        0.0000        0.0000        0.0000        0.0000        3.1686        2.7690        2.6311        2.5694        2.4794        1.9199        1.6515        1.4968        1.4496        1.4422        1.4529        1.4752        1.6395        2.4886        2.5402        2.5321        2.6672        2.5401        2.5170        2.6343        2.9189        4.0802        4.5010        4.3499        3.9020        2.8286        2.7515        2.7615        3.1243        3.2061        3.3815        4.0596        5.0327        7.3354        8.1789        8.4194        8.6281       12.7748       12.8347       12.3564       12.2738       13.8788       14.0456       14.8062       15.1179       15.8775       17.0314       15.4899       14.2801        9.2324        8.6336        8.5338        9.0263        7.4539        7.7082        8.2490        9.6117       14.3126       18.4785       18.6623       19.1376       20.2709       22.6287       23.9555       25.2496       25.7237       30.1731       34.0533       37.3790       46.0570       49.6937       50.1209       52.3982       53.8862       50.9189       47.9017       42.0419       34.0006       30.7822       30.3369       31.1815       34.2098       33.6660       34.5453       35.5484       43.4677       46.6524       52.4943       48.6638       47.3170       51.3905       55.4820       52.7330       51.2655       51.9299       53.9163       58.4054        0.0000       71.7386       77.0720       77.6707        0.0000        0.0000        0.0000        0.0000        0.0000        0.0000        0.0000        0.0000        0.0000        0.0000        0.0000        0.0000        0.0000        0.0000        0.0000        0.0000        0.0000        0.0000
        0.0000        0.0000        0.0000        0.0000        0.0000        0.0000        0.0000        0.0000        0.0000        0.0000        0.0000        0.0000        0.0000        0.0000        0.0000        0.0000        0.0000        0.0000        0.0000        0.0000        0.0000        0.0000        0.0000        0.0000        0.0000       18.2452       16.0118       11.8319        9.6340        9.0582       10.3710       11.3678       11.8986       11.8736       10.8457        7.4012        6.6676        6.1636        7.7622       10.9066       11.4302       12.3410       13.0127       12.9503       13.5809       12.7748        9.9674        6.8552        4.8129        3.8563        2.7913        2.0874        1.2175        1.3230        1.6214        1.4346        1.9455        2.8281        1.5307        2.0238        2.1576        2.9646        3.3476        4.1343        3.7629        5.0170        3.8826        2.8915        4.0442        5.2866        5.5421        2.5994        2.4700        0.9855        0.5852        2.8888        3.7657        4.3386        4.5802        5.0748        5.3549        5.4051        5.1248        5.0910        4.8319        4.7971        4.7007        4.0283        3.1977        3.9580        3.7467        2.7120        2.7601        4.4777        3.7145        3.1833        4.3245        3.6056        1.7134        1.2426        1.2566        1.3797        1.6119        0.7473        0.8268        0.8907        0.9308        3.5225        3.6986        3.7649        3.7126        4.0468        4.0042        3.9354        3.8918        3.7638        3.5794        3.4867        3.9061        2.7141        2.4805        0.0000        0.0000        0.0000        0.0000        0.0000        0.0000        0.0000        0.0000        2.6923        3.1749        3.0082        3.1905        3.1021        2.4477        1.7609        1.4717        1.4046        1.2462        1.1297        1.3894        1.2492        1.3180        1.8828        2.1387        2.3018        2.2706        2.1835        2.1179        2.4524        3.0377        4.3464        4.9215        4.9655        4.4692        3.2138        2.9230        2.9087        3.1466        3.8582        3.5754        4.4207        5.4875        8.1811        8.5648        8.9253        8.9177       12.8920       12.9678       12.7384       12.2299       14.1733       15.0337       14.8626       15.1308       15.3145       16.4303       16.1460       15.9698       11.4953       10.6645       10.1832       10.5456        9.7861       12.0012       13.6375       15.7705       20.6887       24.4899       21.1403       21.5459       24.1047       26.2360       29.6587       30.9470       31.2004       35.4020       35.6656       38.8287       52.7248       51.9982       53.5953       56.2012       52.4190       53.9639       49.8791       46.8951       38.9275       34.1006       33.7908       34.5632       40.0554       38.9386       39.6508       37.3091       42.9904       44.4611       51.6512       79.0253       62.5114       49.5774       50.8148       51.2735       46.6894       48.0285        0.0000        0.0000        0.0000        0.0000        0.0000        0.0000        0.0000        0.0000        0.0000        0.0000        0.0000        0.0000        0.0000        0.0000        0.0000        0.0000        0.0000        0.0000        0.0000        0.0000        0.0000        0.0000        0.0000        0.0000
        0.0000        0.0000        0.0000        0.0000        0.0000        0.0000        0.0000        0.0000        0.0000        0.0000        0.0000        0.0000        0.0000        0.0000        0.0000        0.0000        0.0000        0.0000        0.0000        0.0000        0.0000        0.0000       20.9835       16.8169       14.4840       12.6177       10.5282        0.9843        0.7278        0.6458        0.8331        1.1319        1.4025        1.5414        1.1583        0.0658        0.0571        0.0961        0.2930        0.5447        0.4775        0.5077        0.7170        0.8202        0.8559        0.7872        0.6083        0.2180        0.1440        0.0940        0.0689        1.0071        0.8919        0.7499        0.6384        0.6696        0.8899        3.1138        0.7045        1.0562        0.7876        0.8393        1.0328        0.8535        0.9536        0.5525        0.9767        0.5301        0.4176        0.2705        0.2655        0.2845        0.4290        0.3303        0.4775        2.3683        3.4385        3.5900        3.4704        4.1375        4.2730        4.2619        4.0483        4.7633        4.3353        4.1605        4.0250        4.2999        3.8280        3.7215        3.5143        3.7181        3.3110        2.9089        3.7734        3.6539        2.7597        4.0756        3.0362        1.7664        1.7909        1.9603        2.2674        1.9973        2.2289        2.4228        2.5998        3.8737        4.1261        4.2173        4.1491        3.8753        3.8265        3.7488        3.6321        3.4733        3.3486        3.1749        2.9327        2.5784        2.4404        6.1760        2.0873        0.9368        0.7927        0.8039        2.0230        2.9094        2.7176        2.7706        2.9438        3.6309        3.7777        3.7067        2.8890        2.2810        2.4083        2.1574        1.5456        0.4311        0.1221        0.0268        0.0606        1.0904        1.4670        1.4229        1.5640        1.8528        2.0507        2.6556        3.3705        5.8027        6.6513        6.8144        6.1381        4.6302        4.1439        4.0825        4.2500        4.3403        4.4945        5.1086        6.1486        9.5837       10.1949       10.6019       10.4882       13.2566       12.2172       11.8177       11.9799       14.9861       16.9406       17.4771       16.6252       18.4932       18.0655       17.2457       17.4183       15.3969       15.8773       18.2189       18.4885       18.2776       20.5299       22.1771       25.8119       31.4421       29.5457       26.5360       26.4627       29.6691       36.3075       37.2258       44.0185       47.9764       43.0340       41.0688       44.0808       57.4218       60.8377       61.8513       62.7002       59.3334       56.3908       53.0977       48.2039       44.6213       43.5446       42.6377       42.9992       43.8049       43.9471       43.0918       42.6149       37.2166       35.4963       42.5672      106.1090       81.1437       45.7263       42.3592       43.8136       44.7244        0.0000        0.0000        0.0000        0.0000        0.0000        0.0000        0.0000        0.0000        0.0000        0.0000        0.0000        0.0000        0.0000        0.0000        0.0000        0.0000        0.0000        0.0000        0.0000        0.0000        0.0000        0.0000        0.0000        0.0000        0.0000
        0.0000        0.0000        0.0000        0.0000        0.0000        0.0000        0.0000        0.0000        0.0000        0.0000        0.0000        0.0000        0.0000        0.0000        0.0000        0.0000        0.0000        0.0000       27.5455       25.3054       23.3486       21.2521       18.7228       14.5498       13.0896       10.7339        8.2247        0.6409        0.3779        0.2638        0.4547        0.5990        0.5989        0.9173        0.4208        0.0136        0.0090        0.0087        0.2187        0.3112        0.3517        0.3842        1.2453        1.6655        0.7556        0.4498        0.3080        0.0753        0.0493        0.0320        0.0235        1.2911        1.5398        0.5080        0.6170        0.5658        0.7797        1.1174        1.0935        1.3849        1.2023        1.0890        0.7957        0.6471        0.6466        0.5857        0.5021        0.4390        0.5660        0.6081        0.7210        0.2444        0.2443        0.4223        0.5999        2.4767        3.0486        3.3510        3.3508        3.8913        3.9033        3.8435        3.6640        4.4376        4.2009        4.2103        3.9358        3.7637        3.7621        3.9699        3.1294        3.1354        3.3397        2.5792        2.5875        3.2207        2.3468        1.8668        1.6914        1.7696        1.7935        1.9547        2.2430        1.9576        2.1773        2.3765        2.5982        3.9346        4.2429        4.3526        4.2893        3.9918        3.9373        3.8744        3.6976        3.5178        3.3722        3.1673        3.3941        3.4017        7.5738        2.4642        1.6774        0.8946        1.0723        0.8378        1.0864        2.0955        2.4945        2.7143        2.8614        3.2440        3.2817        3.8168        3.1620        2.2320        1.5018        1.4798        0.9730        0.4297        0.0895        0.0111        0.0166        0.6368        0.8743        1.0277        1.1630        1.6677        2.0366        2.5848        3.4186        6.1308        7.1518        7.5535        6.8483        5.1649        4.7214        4.7342        4.7270        4.7540        4.8694        5.5823        6.7101        9.8830       11.0156       11.5383       11.6457       13.2916       12.3087       12.5035       13.0075       15.3499       15.9740       16.8936       18.3755       20.0727       17.7859       17.2813       18.3286       17.2840       18.5756       18.0191       18.7759       21.0760       23.8739       26.0450       27.4426       29.4190       31.5320       31.2662       29.9469       32.2272       34.2854       43.2430       45.0205       48.8542       45.9337       43.9433       46.0859       59.6930       67.9367       64.2182       62.2289       58.8062       58.2929       57.3550       54.0957       48.2567       47.6583       46.1297       48.8946       48.6340       47.8981       43.1797       40.9581       36.3382       33.9361       33.2654       37.5104       40.5101       40.5224        0.0000        0.0000        0.0000        0.0000        0.0000        0.0000        0.0000        0.0000        0.0000        0.0000        0.0000        0.0000        0.0000        0.0000        0.0000        0.0000        0.0000        0.0000        0.0000        0.0000        0.0000        0.0000        0.0000        0.0000        0.0000        0.0000        0.0000        0.0000
        0.0000        0.0000        0.0000        0.0000        0.0000        0.0000        0.0000        0.0000        0.0000        0.0000        0.0000        0.0000        0.0000        0.0000        0.0000       34.6592       29.1081       26.1404       24.6271       25.0133       21.3749       19.1425       17.5860       13.0961       11.5485        8.2403        6.1623        0.4048        0.1558        0.0664        0.0817        0.3012        0.1858        0.2425        0.0310        0.0459        0.0248        0.1002        0.1242        0.3120        0.3341        0.5097        0.5560        0.1337        0.1043        0.1021        0.0822        0.0068        0.0035        0.0016        0.0170        1.3257        1.7398        1.0851        0.6486        0.4934        0.6021        0.6558        0.6924        1.1246        1.1563        1.0998        0.9923        0.5746        0.5802        0.5399        0.4665        0.5416        0.9998        1.2441        1.3918        1.4021        0.6927        0.7807        0.6444        2.2862        2.7615        2.9951        2.9665        3.3852        3.3425        3.2934        3.1674        3.7960        3.8801        3.3281        3.6972        3.3829        3.5747        3.0770        2.8658        2.5641        2.4626        2.4928        2.1471        1.8868        2.0179        2.9006        1.7490        1.7974        1.8334        1.9682        2.2075        1.8771        2.0476        2.2383        2.4575        3.7547        4.0808        4.2109        4.1862        3.9978        3.9813        3.8509        3.6750        3.6340        3.4957        3.2471        3.1269        2.7999        5.0777        3.6898        1.6028        1.0509        3.7608        2.3887        1.0950        1.9523        2.1282        2.7392        3.7876        5.6391        6.6077        3.5403        2.8688        1.5746        1.1505        1.1422        1.4646        0.8149        0.0327        0.0539        0.4989        0.7242        0.6909        0.8680        0.9584        1.4732        1.9861        2.4025        3.1239        5.9107        7.1234        7.5527        6.8374        5.1502        4.6412        4.9325        5.2194        4.9597        5.0672        5.9657        7.4526       10.6566       11.9901       12.3482       12.5949       15.9711       15.4232       15.5669       15.6251       17.9654       18.0719       19.8088       22.6108       23.4244       20.2234       20.3612       21.5997       21.1054       21.8439       21.0112       21.6396       23.3707       24.2984       26.4735       29.4859       32.3987       31.9587       32.0938       31.1951       32.5053       34.1388       36.8698       39.0868       43.9089       45.2472       46.5686       48.6139       59.5854       69.4205       69.4719       66.4011       62.8223       63.6911       62.6550       55.9136       52.3926       52.9105       52.7620       51.6054       52.4542       49.4687       48.0920        0.0000       39.2492       35.5714       32.8269       32.8962       37.9821       51.4540        0.0000        0.0000        0.0000        0.0000        0.0000        0.0000        0.0000        0.0000        0.0000        0.0000        0.0000        0.0000        0.0000        0.0000        0.0000        0.0000        0.0000        0.0000        0.0000        0.0000        0.0000        0.0000        0.0000        0.0000        0.0000        0.0000        0.0000        0.0000
        0.0000        0.0000        0.0000        0.0000        0.0000        0.0000        0.0000        0.0000        0.0000        0.0000        0.0000        0.0000        0.0000       51.1921       43.6904       32.2660       28.1240       24.2765       21.7097       23.7103       24.6122       22.1835       16.7751       11.6252        8.8713        6.6974        4.9843        0.2981        0.1257        0.0807        0.0492        0.0518        0.0352        0.1816        0.0381        0.2637        0.2175        0.2557        0.3943        0.5546        0.4454        0.2333        0.1345        0.0507        0.0669        0.0986        0.1574        0.0724        0.1757        0.1824        0.4015        1.4537        2.0898        1.8959        1.5204        0.7944        0.3980        0.5747        0.6322        0.7365        0.9313        1.2050        1.5292        1.0505        0.4400        0.8702        1.0670        1.1849        1.1815        3.0154        3.2934        1.7803        0.1774        0.7472        1.8565        2.0423        2.1240        2.4069        3.2418        2.7133        2.6010        2.5365        2.4578        2.8915        2.8296        2.7137        2.7847        2.9221        2.9300        3.0929        3.0387        2.7923        2.5870        2.3114        2.2693        2.1313        1.6592        2.2489        2.3274        1.8495        1.9031        2.0270        2.2702        1.7485        1.8292        1.9780        2.2060        3.6295        3.6570        3.7722        3.7930        3.6793        3.8619        3.9793        3.5926        3.4566        3.3475        3.0877        2.7790        2.3083        2.0672        1.7274        1.5681        0.7642        0.6570        0.7773        1.0404        1.6717        1.9542        3.0594        4.2755        3.2523        3.7025        2.8299        3.2304        1.4073        1.0344        0.8481        0.6613        0.1102        0.1738        0.1821        0.1658        0.5228        0.7032        0.8583        1.0128        1.5161        1.7402        2.1511        2.7550        5.1499        6.2088        6.3905        5.8541        4.4910        3.9640        3.9477        4.2200        4.5587        4.9662        5.8512        7.1561       10.7007       11.9298       12.4399       12.6372       15.3501       16.7660       17.8516       15.4750       17.8620       20.0671       21.7035       23.1296       23.5479       21.2512       22.9932       23.4496       27.3669       29.1544       25.2245       23.9609       26.0460       26.3333       29.0977       32.8552       35.6875       34.0618       34.5730       33.6843       35.2279       35.1588       37.4134       38.3815       41.2712       44.2851       45.1002       46.0499       57.0912       63.2540       65.0630       66.2836       63.6988       62.5733       60.1451       59.1792       59.2136       57.3909       57.8778       58.3047       62.2902       58.2493        0.0000        0.0000        0.0000        0.0000        0.0000        0.0000        0.0000        0.0000        0.0000        0.0000        0.0000        0.0000        0.0000        0.0000        0.0000        0.0000        0.0000        0.0000        0.0000        0.0000        0.0000        0.0000        0.0000        0.0000        0.0000        0.0000        0.0000        0.0000        0.0000        0.0000        0.0000        0.0000        0.0000        0.0000        0.0000        0.0000
        0.0000        0.0000        0.0000        0.0000        0.0000        0.0000        0.0000        0.0000        0.0000       44.4226        0.0000        0.0000       43.8102       43.6226       37.2233       29.0503       25.6147       21.5940       19.7674       14.9563       13.0744       11.1371        9.0317        4.2941        3.0768        2.1606        1.5558        1.2349        0.5588        0.0000        0.0116        0.0345        0.0113        0.0000        0.0583        1.8082        1.8848        1.3417        0.9806        0.7477        0.1606        0.0550        0.0119        1.0166        0.0000        0.0445        1.3226        1.3998        0.0000        0.0000        0.0094        2.5813        1.2135        0.8826        1.0979        0.4897        1.1904        1.0374        1.0876        1.0098        1.2555        1.4999        1.6055        0.2727        0.5354        0.9685        2.9188       22.9975       11.2665        3.0591        2.8441        0.9934        0.0694        0.2165        0.2248        0.2938        0.3050        0.2939        0.2851        0.7495        0.7480        0.7421        0.7315        1.6001        2.0328        1.6011        2.0541        2.9636        2.5782        3.2027        3.3664        3.0024        2.5973        2.6198        2.5118        3.0043        2.0075        2.1367        2.4676        2.4589        2.5502        2.6130        2.6463        1.7265        1.7466        1.8599        2.0684        2.7058        2.9872        3.1278        3.2125        3.8629        3.9834        4.2288        3.7352        3.5296        3.5195        3.3575        3.1506        1.9871        1.9497        2.7295        3.1569        2.6320        1.8911        1.6083        1.3485        1.1173        1.7783        2.7110        3.4582        2.4097        2.3734        2.4463        2.6665        0.9702        0.7385        0.5929        0.8862        0.6457        0.5372        0.5700        0.7802        0.8085        0.9817        1.3282        1.3862        1.4892        1.6104        2.0271        2.6242        4.0328        4.5233        4.4614        4.1775        3.9427        3.3108        3.2423        3.5151        4.2978        4.4650        5.1265        6.4926       11.2741       13.2940       13.6709       14.7962       16.3611       15.6795       14.5734       14.8715       17.6441       19.6185       19.7876       20.2198       21.0737       22.5227       23.9225       25.4181       30.3327       31.0221       31.5952       33.7567       31.2090       33.6012       37.2572       39.7202       37.8158       36.1580       36.7917       35.3681       39.2752       40.6962       40.5474       40.6100       46.8364       47.9091       49.3321       58.2434       60.2603       56.0605       57.8998       60.3946       66.9145       68.3227       67.2965       64.6125       68.9549       72.3775       69.1769       70.4698       75.2886        0.0000        0.0000        0.0000        0.0000        0.0000        0.0000        0.0000        0.0000        0.0000        0.0000        0.0000        0.0000        0.0000        0.0000        0.0000        0.0000        0.0000        0.0000        0.0000        0.0000        0.0000        0.0000        0.0000        0.0000        0.0000        0.0000        0.0000        0.0000        0.0000        0.0000        0.0000        0.0000        0.0000        0.0000        0.0000        0.0000        0.0000
        0.0000        0.0000        0.0000        0.0000        0.0000       45.9998       45.4371       43.7192       38.9073       36.2553       36.2359       39.1103       39.2048       39.0011       34.4692       26.4642       23.5787       22.4773       19.2883       12.8479       11.1290        9.6394        6.6023        3.0107        1.9514        1.2476        0.8991        3.3121        2.3004        0.0000        0.0000        0.0000        0.0000        0.0000        0.8004        2.1550        2.1687        1.9784        1.5464        1.8539        2.2908        0.6862        0.0414        0.0000        0.0174        0.0166        0.0000        0.0000        0.0000        0.0000        0.0000        1.7150        1.1869        1.8079        1.6588        0.9065        1.1980        1.4215        1.6124        1.5703        1.8198        1.8901        1.4342        0.1896        1.0341        0.7397        5.4841       14.3583        3.2758        4.1302        2.2409        2.7570        2.6476        1.6053        0.0818        0.1133        0.1739        0.2008        0.2105        0.4092        0.4095        0.4193        0.4321        1.3968        1.2038        1.4539        1.5228        2.6531        2.4877        2.1660        3.0473        2.6503        2.2278        2.2768        2.4739        2.1707        2.1749        2.1491        2.6867        2.5312        2.6478        2.6559        2.5539        1.5798        1.5128        1.5691        1.7504        2.3072        2.5713        2.6913        2.8554        3.2765        3.4377        3.4836        3.4296        3.4340        3.5118        4.2968        4.2705        2.9188        2.5965        1.2507        0.8515        0.4873        0.6096        0.6321        0.8339        0.8537        0.9965        1.1366        1.3448        1.8719        2.1656        2.9738        2.5345        1.1054        0.9108        0.9040        1.1353        1.1213        1.1373        0.6744        0.7781        1.1028        1.4492        1.1832        1.2367        1.3002        1.4503        1.8308        2.4634        3.5233        3.8351        3.9381        3.7418        3.7035        3.7986        3.9988        6.9910        7.8810        4.3147        5.1218        6.6237       11.2862       13.4282       14.5423       14.2254       13.3720       13.5170       13.7348       14.4931       17.1448       18.8544       20.9737       23.4578       23.9690       26.6924       27.4176       26.9970       29.7175       31.8418       32.7437       36.2884       31.7536       34.5105       37.3564       37.4995       35.5211       33.3391       35.6499       35.7938       38.4545        0.0000        0.0000       45.1139       44.9324       43.5402       47.7498       63.4056       66.8589       55.7259       51.1971       53.8321       61.5266       61.8086       65.3250       72.2217       77.8065       77.5851       77.0457       76.8815        0.0000        0.0000        0.0000        0.0000        0.0000        0.0000        0.0000        0.0000        0.0000        0.0000        0.0000        0.0000        0.0000        0.0000        0.0000        0.0000        0.0000        0.0000        0.0000        0.0000        0.0000        0.0000        0.0000        0.0000        0.0000        0.0000        0.0000        0.0000        0.0000        0.0000        0.0000        0.0000        0.0000        0.0000        0.0000        0.0000        0.0000        0.0000
        0.0000        0.0000        0.0000        0.0000       51.4384       48.8968       45.5016       41.6971       37.3867       34.2063       32.0201       34.3909       35.9705       32.7325       33.9619       27.2357       21.4692       18.5331       15.4232       10.9888        7.7556        6.1594        4.7878        2.1121        1.2472        0.7111        0.5091        1.3180        0.3879        0.4010        0.0335        0.0502        0.0332        0.0162        0.3948        1.1498        1.1715        0.7228        0.2638        0.5722        1.0886        0.2006        0.0000        0.0000        0.0000        0.0000        0.0000        0.0000        0.0000        0.0000        0.0000        1.3240        1.9796        2.0427        2.1710        1.6514        1.7063        2.3134        2.4080        2.7823        2.1437        1.4395        0.8241        0.0651        0.0739        0.1018        0.5997        7.8676        1.4721        2.7720        0.6664        1.4194        2.0495        2.9578        0.0425        0.0575        0.1097        0.1100        0.1364        0.2147        0.2178        0.2277        0.2519        0.7093        0.8854        1.8204        1.7495        2.2259        1.8563        1.7946        2.2519        2.3391        2.3713        2.0972        3.0710        2.3224        2.8791        2.6936        3.1977        2.6129        2.7526        2.8282        2.8905        1.7244        1.6758        1.7215        1.8582        2.3777        2.5400        2.6719        2.7787        3.1206        3.2315        3.3018        3.3544        4.1880        4.8283        5.9669        4.5462        1.7166        1.3396        1.1881        1.1050        0.5998        0.7428        2.3957        3.4857        2.9233        3.0079        3.2308        2.6921        2.8560        3.1237        3.2244        2.1913        1.3751        1.3240        1.3374        1.1635        1.2110        1.3002        1.4909        1.8408        2.1008        1.9537        1.2790        1.1828        1.3376        1.4064        1.6693        2.0773        3.1077        3.5175        3.5621        3.3828        3.5624        3.0398        3.2301        3.2255        3.8988        4.2134        5.0796        6.8316       11.5117       14.6910       15.6461       14.3810       12.2339       12.6494       17.5141       16.0551       18.5941       20.3572       21.7428       23.8587       24.5831       25.1865       24.8939       25.2254       28.9888       29.9590       33.2658       33.2443       32.2280       33.4700       33.2877       34.6587       32.3821       31.1482       32.1660       32.8740        0.0000        0.0000        0.0000       43.8869       41.9885       41.4607       47.6830       53.1350       54.3171       50.7668       48.0871       51.5774       61.0129       63.3034       62.6809       61.3414       76.4394        0.0000        0.0000        0.0000        0.0000        0.0000        0.0000        0.0000        0.0000        0.0000        0.0000        0.0000        0.0000        0.0000        0.0000        0.0000        0.0000        0.0000        0.0000        0.0000        0.0000        0.0000        0.0000        0.0000        0.0000        0.0000        0.0000        0.0000        0.0000        0.0000        0.0000        0.0000        0.0000        0.0000        0.0000        0.0000        0.0000        0.0000        0.0000        0.0000        0.0000        0.0000
        0.0000        0.0000       62.7195       47.6549       47.3466       47.5844       45.1379       39.4084       34.7469       31.8733       27.2870       28.9469       28.5387       28.2085       26.7058       20.2510       20.6749       26.1009       20.7446        8.3472        5.6385        4.4995        3.5146        1.5542        0.9326        0.5430        0.3902        0.0000        0.0000        0.4485        0.0161        0.0000        0.0000        0.0000        0.3836        1.2986        1.3137        0.0321        0.0301        0.0000        0.0000        0.0000        0.0000        0.0000        0.0000        0.3486        0.6671        0.0000        0.0000        0.0000        0.0000        0.9816        0.8931        1.2353        1.1821        1.5856        1.4793        1.3962        1.6883        2.0581        1.4907        1.3170        1.0205        0.0749        0.0477        0.1104        0.1049        3.5057        1.2410        0.2898        0.3931        0.1787        0.0718        0.0227        0.0771        0.1092        0.1035        0.0738        0.0659        0.1767        0.1750        0.2045        0.2098        1.0774        1.8699        2.2805        1.0829        1.3554        1.7861        1.6159        1.9335        2.2688        2.2059        2.4357        2.9341        2.6491        3.3942        3.8197        3.8947        2.7256        2.8692        3.0283        3.1691        2.1500        2.2284        2.3156        2.3902        2.9370        3.0394        3.0656        3.0289        3.2380        3.1986        3.2331        4.1540        5.0125        5.0789        4.9868        4.1345        1.9809        1.9222        1.8585        2.5713        2.2409        2.1256        3.6159        3.9957        3.6113        3.1139        2.6120        2.5615        3.3516        3.4508        3.1801        2.5403        1.0620        1.5460        1.8480        1.4395        1.6511        1.8001        2.0924        2.2882        1.7272        1.1093        1.0335        1.2286        1.4370        1.5945        1.8736        2.3154        3.3471        3.7784        3.8508        3.9303        4.0296        3.9368        3.7419        4.1833        4.6238        4.8041        5.7245        7.3240       12.2997       14.9590       16.7530       16.1229       15.0875       14.3879       15.1149       14.9590       17.5660       18.7066       18.7641       18.7634       20.3375       21.2457       21.1181       22.7628       25.1200       26.7812       28.1393       28.9248       29.2563       30.0801       30.1096       30.6903       29.1409       29.9095       31.5766        0.0000        0.0000        0.0000       40.7511       41.0461       38.5034       40.8180       40.6436       42.9869       45.1358       44.7060       43.9991       45.7839       52.5475       56.2819       59.8132       61.7467        0.0000        0.0000        0.0000        0.0000        0.0000        0.0000        0.0000        0.0000        0.0000        0.0000        0.0000        0.0000        0.0000        0.0000        0.0000        0.0000        0.0000        0.0000        0.0000        0.0000        0.0000        0.0000        0.0000        0.0000        0.0000        0.0000        0.0000        0.0000        0.0000        0.0000        0.0000        0.0000        0.0000        0.0000        0.0000        0.0000        0.0000        0.0000        0.0000        0.0000        0.0000        0.0000
        0.0000       45.6503       48.7474       54.0778       49.9577       49.4462       50.7174       37.5612       33.1729       27.9536       22.7680        9.1839        8.5299       12.1854       14.0022        3.3075        1.9071        1.6502        3.9704        1.4297        0.7888        0.6287        0.4955        1.2098        0.4360        0.2645        0.1915        0.6125        0.5645        0.5646        1.1125        0.0000        0.7276        3.8959        3.7232        2.1568        0.4760        0.0000        1.8199        0.5260        1.0173        0.0000        0.0000        0.0000        0.0000        0.0000        0.0000        0.0000        0.0000        0.0000        0.0000        0.1230        0.0000        0.0995        0.1904        0.0229        0.0288        0.2705        0.4046        0.4080        0.5503        0.2853        0.0473        0.6659        0.4427        0.2465        0.0757        0.2488        0.2718        0.2915        0.1240        0.0325        0.0990        0.0661        0.0330        0.1471        0.4222        0.5473        0.6069        0.8013        0.7773        0.7204        0.9749        1.1737        1.5994        1.7304        1.7743        1.3107        1.2864        1.5497        1.8966        2.5236        2.8427        2.4562        3.3943        4.0468        4.2411        3.7208        3.6412        3.2461        3.3426        3.5640        3.8714        4.5764        4.9624        5.1885        5.2428        4.9289        4.9721        4.8907        4.6331        3.2552        3.0538        3.0965        3.9949        4.5020        4.6141        4.7602        4.3097        4.4244        4.6031        4.8124        5.1664        4.4921        4.0224        4.3005        4.2119        4.5181        4.6786        3.7670        3.2162        2.1034        1.9477        2.4075        1.9471        1.7571        2.2425        2.3925        2.0914        2.4561        2.7297        2.2771        2.1636        1.9457        1.1045        0.9560        0.8568        1.9255        2.1580        2.4269        2.9231        5.1751        5.7534        6.2310        6.8267        7.4668        7.6521        5.3359        4.6610        5.8003        6.9340        8.4416       10.5148       14.6973       17.2898       19.3600       19.5471       15.0277       14.9441       14.8323       15.0174       16.4364       16.1577       16.7029       17.1397       18.0679       18.1335       19.2619       19.5293       22.9716       24.3208       27.5311       27.3020       27.3969       26.4281       26.7012       26.2392       13.0687        0.0000        0.0000        0.0000        0.0000       37.1699       38.9332       37.5116       38.6215       37.8498       37.2623       44.0205       39.6732       41.2720       42.2138       40.9746       54.7316       58.3664       64.3916        0.0000        0.0000        0.0000        0.0000        0.0000        0.0000        0.0000        0.0000        0.0000        0.0000        0.0000        0.0000        0.0000        0.0000        0.0000        0.0000        0.0000        0.0000        0.0000        0.0000        0.0000        0.0000        0.0000        0.0000        0.0000        0.0000        0.0000        0.0000        0.0000        0.0000        0.0000        0.0000        0.0000        0.0000        0.0000        0.0000        0.0000        0.0000        0.0000        0.0000        0.0000        0.0000        0.0000
        0.0000       39.6370       43.4821       48.8698       50.9682       49.0522       44.2618       31.3574       26.2500       21.7705       17.9906        6.3768        4.3189        5.7407        5.8704        1.0164        0.7831        0.6409        1.8130        0.3904        0.7935        0.2560        0.2091        3.3578        3.4466        3.3794        1.2236        0.5979        0.0177        0.6350        0.0514        0.0000        0.0000        0.0000        0.6553        1.5317        0.9130        0.0000        0.0000        0.0000        0.0000        0.0000        0.0000        0.0000        0.0000        0.0000        0.0000        0.0000        0.0000        0.0000        0.1317        0.0000        0.2944        0.5241        0.6232        0.1399        0.0353        0.0420        0.0450        0.0449        0.1612        0.4057        0.2688        1.0479        0.5420        0.6365        0.1798        0.3323        0.8480        0.6043        0.5740        0.6486        0.4731        0.4570        1.2148        0.7744        0.9051        0.5821        0.6887        0.8818        0.7213        1.0696        0.6215        1.2222        1.4596        1.3022        1.1703        1.0996        1.3226        1.5418        2.1323        2.9691        2.9382        3.3703        4.6170        4.5107        3.4982        4.2070        4.1914        3.5211        3.7260        4.1204        4.4452        5.4011        5.9759        6.2544        6.2011        5.7314        5.6929        5.4541        5.0289        3.3906        3.0536        3.0327        3.4026        4.0973        4.2985        4.5578        5.1046        6.3921        6.0421        5.9350        6.1981        5.6037        5.0523        5.0018        5.1273        5.2537        4.6819        4.3610        3.5173        2.3117        2.2569        1.9117        1.7287        1.0128        1.7741        1.9145        1.9949        1.8198        1.9189        2.6288        2.5101        1.4859        0.9486        1.0527        0.9843        2.1034        2.3321        2.6384        3.2093        5.8483        6.9923        8.3805        9.7407        8.1453        6.4092        5.2689        5.2695        7.0096        9.3631       12.0229       14.2747       16.8012       19.9175       19.4673       17.8831       14.8704       14.9828       14.6238       14.8858       16.4276       15.9730       15.9694       16.1558       16.1758       15.8695       17.4839       18.0419       21.4146       22.1618       22.9171       24.4300       21.9505       24.9307       25.3593        0.0000        0.0000        0.0000        0.0000        0.0000       34.6744       38.1093       37.2075       36.0962       37.6692       34.9109       35.7247       38.5581       33.7714       30.1183       31.6012       38.2062       52.5615        0.0000        0.0000        0.0000        0.0000        0.0000        0.0000        0.0000        0.0000        0.0000        0.0000        0.0000        0.0000        0.0000        0.0000        0.0000        0.0000        0.0000        0.0000        0.0000        0.0000        0.0000        0.0000        0.0000        0.0000        0.0000        0.0000        0.0000        0.0000        0.0000        0.0000        0.0000        0.0000        0.0000        0.0000        0.0000        0.0000        0.0000        0.0000        0.0000        0.0000        0.0000        0.0000        0.0000        0.0000        0.0000
       29.0889       32.7171       36.8895       40.8156       45.2590       45.2726       42.9502       28.9063       26.3495       21.3290       17.4966        4.5737        5.5900        8.1123        8.5593        0.3942        0.2717        0.2437        0.1974        0.1172        0.1020        0.0726        0.0767        1.8618        3.9385        0.6259        1.1675        6.2609        4.4477        2.9646        1.0072        0.0000        0.0000        0.0000        1.7634        0.0000        0.0000        0.0000        0.0000        0.0000        0.0000        0.0000        0.0000        0.0000        0.0000        0.0060        0.0000        0.0000        0.0000        0.0000        0.1248        0.6506        1.0705        1.2783        0.6506        0.5283        0.1514        0.0466        0.0458        0.0443        0.0459        0.0411        0.0294        0.8318        0.7697        0.4400        0.4913        1.0123        0.6310        0.3828        0.4892        0.2772        0.2582        0.4909        0.6333        0.5938        0.9853        1.0192        1.1691        1.2887        1.2028        1.3869        2.4352        1.0567        0.7987        0.8195        0.5837        1.4074        2.4156        2.8304        3.4433        2.7172        3.5785        3.4676        3.7887        3.6937        3.6861        3.4778        3.7664        3.2696        3.4641        4.1771        4.5171        5.8836        6.7165        7.0629        6.9545        6.4340        6.3698        6.0492        5.4609        3.6154        3.1736        3.1504        3.5532        4.2437        4.5325        4.9886        5.5853        6.6704        7.3141        7.3024        7.1315        7.1322        5.9762        5.8092        5.5760        5.8431        5.4645        4.9917        4.1620        2.5584        2.6727        2.4898        2.0013        1.9042        2.1817        2.1452        1.8268        2.1648        2.6126        2.2551        2.2822        1.7014        1.7594        1.7826        1.3490        2.8302        3.0081        3.3367        3.9579        7.8346       10.1804       13.0342       12.9847        9.2261        7.0862        6.9079        6.9004        9.5386       12.1226       13.4412       12.6859       15.2532       16.8264       17.9200       18.5355       15.2235       14.9072       14.4874       15.1934       15.9702       15.7899       15.6568       15.4981       15.3382       15.2947       15.6040       16.6244       18.1156       19.4257       19.8776       20.5537       19.4218       22.6201        0.0000        0.0000        0.0000        0.0000        0.0000        0.0000       29.4653       29.1461       29.1475       28.6248       26.6909       32.3134       32.3785       35.6573       32.3989       26.9646        0.0000        0.0000        0.0000        0.0000        0.0000        0.0000        0.0000        0.0000        0.0000        0.0000        0.0000        0.0000        0.0000        0.0000        0.0000        0.0000        0.0000        0.0000        0.0000        0.0000        0.0000        0.0000        0.0000        0.0000        0.0000        0.0000        0.0000        0.0000        0.0000        0.0000        0.0000        0.0000        0.0000        0.0000        0.0000        0.0000        0.0000        0.0000        0.0000        0.0000        0.0000        0.0000        0.0000        0.0000        0.0000        0.0000        0.0000        0.0000
       24.0560       26.6904       29.8180       34.3881       41.0777       42.5910       35.2874       23.7145       19.9079       19.7628       13.9284        8.7719       11.0735        9.8224        6.6181        0.4417        0.2974        0.2244        0.2313        0.1356        0.1089        0.0970        0.0996        1.7883        2.3011        0.1517        0.5948        2.2355        3.4184        3.2458        3.4318        0.0000        0.0000        0.9745        0.4288        0.0000        0.0000        0.0000        0.0000        0.0000        0.0000        0.0000        0.0000        0.0000        0.0145        0.2580        0.0843        0.0000        0.0000        0.0000        0.0000        0.5045        0.7820        1.1724        1.2242        0.8159        0.8189        0.1548        0.0438        0.0428        0.0442        0.0391        0.0280        0.4128        0.5124        0.2601        0.2181        0.5271        1.3797        0.6112        0.8419        0.7168        1.0934        0.7800        1.0764        2.3217        2.1071        2.2198        3.0609        3.5842        2.2545        1.7598        1.3762        0.4761        0.5320        0.7511        0.7630        2.0624        2.5746        1.7671        1.9253        1.8952        2.0048        2.2473        2.8010        2.9206        2.6513        2.7601        2.9777        2.8841        3.4225        3.8702        4.6483        6.0252        7.0394        7.5498        7.5536        7.0556        7.0948        6.7410        6.0650        4.0136        3.5255        3.5360        3.8577        4.5840        4.9945        5.4789        6.0484        6.4106        7.4378        8.0694        7.6958        7.6708        6.7301        6.3637        6.2976        6.4727        6.1143        5.5035        4.6946        3.3852        2.8400        2.4385        2.3626        2.5391        2.4592        2.3254        1.9585        1.9357        1.9779        2.1724        2.3116        1.4033        1.6461        2.2450        2.3080        4.0179        4.1103        4.6719        5.6041       11.1329       13.6067       14.4230       12.7146       10.1364        8.6377        9.5163        9.3437       10.8023       12.9218       10.2564        9.3627       13.2261       14.0268       15.6397       16.0792       14.7051       14.3087       14.4999       14.7536       15.1415       15.6166       15.5570       14.8989       14.4518       14.2940       14.5237       14.7525       16.2777       16.3801       16.5429       17.2512       16.6109        0.0000        0.0000        0.0000        0.0000        0.0000        0.0000        9.0000       22.0310       21.9987       23.0823       23.3803       25.2697       25.2649       28.2806       28.0025       26.3014       25.0635        0.0000        0.0000        0.0000        0.0000        0.0000        0.0000        0.0000        0.0000        0.0000        0.0000        0.0000        0.0000        0.0000        0.0000        0.0000        0.0000        0.0000        0.0000        0.0000        0.0000        0.0000        0.0000        0.0000        0.0000        0.0000        0.0000        0.0000        0.0000        0.0000        0.0000        0.0000        0.0000        0.0000        0.0000        0.0000        0.0000        0.0000        0.0000        0.0000        0.0000        0.0000        0.0000        0.0000        0.0000        0.0000        0.0000        0.0000        0.0000
       11.2436       25.5519       31.2488       24.8869       31.7849       33.6284       28.1625       21.1568       18.7638       20.7341       15.5853        9.7220        9.5417        3.1002        3.7996        1.1629        0.8768        0.7072        0.6676        0.7251        0.6531        1.0383        1.0088        0.4861        0.4587        0.4342        0.4126        4.1269        5.2260        3.5393        1.6444        0.0000        0.0000        0.0000        0.0000        0.0000        0.0000        0.0000        0.2239        0.5220        0.1263        0.0000        0.0000        0.0000        0.0195        0.0611        0.0000        0.0000        0.0067        0.0168        0.0269        0.0000        0.0000        0.7016        0.8980        1.8631        1.4745        0.7314        0.3022        0.0808        0.2157        0.7475        0.3183        0.3981        0.5367        0.4411        0.5115        1.2475        1.2224        2.0479        1.8506        3.0758        2.8166        1.6888        2.0162        2.3445        0.4114        0.6104        1.9942        3.0672        1.5921        1.6004        1.9072        1.4000        0.4682        0.2048        0.6133        1.3701        1.0561        1.5306        1.1933        1.3012        1.7785        1.9713        2.5107        1.6630        1.7041        1.6185        1.7501        2.0334        2.4502        3.2736        3.8865        7.3931        8.4906        9.0117        9.2229        8.5750        8.6684        8.3368        7.5308        4.6619        4.1616        4.1629        4.5906        6.0307        6.7721        7.3379        8.0039        8.7932        9.6563        9.8470       10.1921       10.0164        9.6340        9.3771        9.0547        9.0006        8.0646        7.1449        6.2037        3.4259        2.5761        2.4585        2.2799        2.6005        2.6766        2.6551        2.8089        3.0729        3.2260        3.5867        3.7716        5.0368        5.8570        6.3462        6.4510        7.6764        7.7810        9.1677       10.4457       14.1921       15.4968       13.3861       11.2508       10.7317        9.0328        8.5251        8.7847       10.7422        9.5216        8.0703        8.6677       10.7531       12.1430       10.4104       10.4451       13.8195       14.8902       15.6970       15.8160       15.3710       15.6281       15.3246       14.4062       11.2754       10.2773        9.8847        9.9103        8.4081        8.5116        9.4765        0.0000        0.0000        0.0000        0.0000        0.0000        0.0000        0.0000        0.0000        6.0000       11.8287       11.8263       12.8885       15.5689       30.4200        0.0000       16.7400       23.1000       30.4200       30.2100        0.0000        0.0000        0.0000        0.0000        0.0000        0.0000        0.0000        0.0000        0.0000        0.0000        0.0000        0.0000        0.0000        0.0000        0.0000        0.0000        0.0000        0.0000        0.0000        0.0000        0.0000        0.0000        0.0000        0.0000        0.0000        0.0000        0.0000        0.0000        0.0000        0.0000        0.0000        0.0000        0.0000        0.0000        0.0000        0.0000        0.0000        0.0000        0.0000        0.0000        0.0000        0.0000        0.0000        0.0000        0.0000        0.0000        0.0000        0.0000
       10.6196       12.9833       21.3172       19.7701       22.2860       22.4799       23.6383       20.5827       25.8766       24.4702       16.9358       10.7096        6.9285        3.0270        2.3586        1.2318        1.1269        1.2891        1.7565        0.8123        0.7608        1.1335        0.6905        3.0204        1.8883        0.5283        0.5166        1.3889        2.2928        0.3548        1.3739        0.0276        0.0313        0.0224        0.0096        0.1438        0.0000        0.0000        0.0049        0.0123        0.0000        0.0000        0.0000        0.0000        0.0074        0.0147        0.0490        0.6533        0.5902        0.2246        0.1424        0.0173        0.0000        0.1627        0.6997        1.8720        1.2578        0.2145        0.3577        0.3477        0.8039        0.2847        0.6018        1.0078        1.1141        0.7017        0.6299        1.6023        2.5338        2.0901        2.0138        2.4343        3.3771        2.9805        2.3379        3.5122        2.5237        1.1596        1.6922        1.9936        2.5060        1.9406        1.1648        0.3659        0.3937        1.0238        1.4326        2.4148        2.0293        2.1221        2.9357        2.3926        2.3039        2.4600        2.5647        1.6134        1.4936        1.6445        1.7615        1.9798        2.2771        2.8394        3.7737        6.9353        8.7200        9.5422        9.9214        9.3073        9.6820        9.4527        8.5545        5.6895        4.8095        4.8043        5.2041        6.7341        7.3499        7.8377        8.4725        9.3182       10.3269       10.3923       10.1250       10.0884        9.6557        9.2465        9.0288       10.1413        9.7182        8.5122        7.3216        3.5609        2.7515        2.1637        2.7685        3.2761        2.7287        2.9086        3.6675        3.7785        4.0147        4.4867        4.8371        6.6159        7.2399        7.7441        7.9577        9.2884        9.5654       11.3912       11.6933       13.8986       15.9880       15.5581       14.0192       15.7485       10.2821        8.2835        7.8218        7.7643        7.8489        7.7436        8.7904       10.0223        7.8414        7.4793        8.3980       12.8929       14.7844       15.7488       15.4781       15.4198       15.4648       15.0168       13.6280       10.1795        9.2875        8.2695        7.7344        0.0000        0.0000        0.0000        0.0000        0.0000        0.0000        0.0000        0.0000        0.0000        0.0000        0.0000        1.3800        9.5298        9.5929       11.3214        0.0000        0.0000        0.0000        0.0000        0.0000        0.0000        0.0000        0.0000        0.0000        0.0000        0.0000        0.0000        0.0000        0.0000        0.0000        0.0000        0.0000        0.0000        0.0000        0.0000        0.0000        0.0000        0.0000        0.0000        0.0000        0.0000        0.0000        0.0000        0.0000        0.0000        0.0000        0.0000        0.0000        0.0000        0.0000        0.0000        0.0000        0.0000        0.0000        0.0000        0.0000        0.0000        0.0000        0.0000        0.0000        0.0000        0.0000        0.0000        0.0000        0.0000        0.0000        0.0000        0.0000        0.0000        0.0000
        0.0000        0.0000       15.7961       13.0295        0.0000       16.6434       22.4214       14.7615       18.9077       20.4696       13.9991        8.5383        6.3478        2.2808        2.1616        2.8166        1.8782        3.3835        4.0412        0.8767        0.8368        0.8000        0.7718        2.4966        1.4288        0.6046        1.2466        3.6104        3.0346        3.3044        1.4656        0.5434        0.4721        0.4086        0.2062        0.0124        0.0000        0.0000        0.0000        0.0000        0.0000        0.0000        0.0000        0.0000        0.0000        0.0050        0.0977        0.4765        0.2924        0.2412        0.4994        0.0690        0.0066        0.0585        0.1550        1.1033        0.3725        1.7385        1.5739        1.0712        1.9132        3.2307        1.9888        0.7422        1.1989        0.5388        0.6945        1.6805        2.1453        2.4744        2.5337        2.7793        2.0042        3.3365        1.5814        0.7905        0.8581        1.6225        2.6356        2.1687        1.9865        1.6564        0.9593        1.2410        1.5922        1.8112        2.1416        2.7843        3.0119        3.4630        3.9807        2.0247        2.2795        2.2443        2.4651        1.6758        1.4205        1.6836        1.7263        1.9193        2.2920        3.4152        4.1250        7.2121        8.6593        9.6846       10.1477       10.2988       11.1729       10.2823        9.8126        7.4489        7.1881        6.5475        6.8317        8.1081        8.3528        8.6239        8.9703        9.6581       10.0426       10.1080        9.6881        9.5406        9.1410        8.8336        8.3260        8.9332        8.6432        7.7402        6.5255        3.6950        2.8322        2.3264        2.7447        3.1476        3.5001        3.7122        3.8061        4.5373        4.7933        5.2968        5.5635        7.4061        7.9391        8.4937        8.5298        9.9873       11.5475       11.8449       11.5608       13.3868       15.0487       15.2038       15.4874       15.4077        9.0659        9.0190        9.0657        7.4277        7.3667        7.2845        7.8530        6.1574        5.5052        6.3252        7.7450       12.7976       14.7901       15.7933       15.8203       15.7517       15.3668       14.5317       13.1570        9.5993        8.6551        7.6352        6.7014        5.1324        0.0000        0.0000        4.3413        0.0000        0.0000        0.0000        0.0000        0.0000        0.0000        2.4900        6.0300        7.0179        0.0000        0.0000        0.0000        0.0000        0.0000        0.0000        0.0000        0.0000        0.0000        0.0000        0.0000        0.0000        0.0000        0.0000        0.0000        0.0000        0.0000        0.0000        0.0000        0.0000        0.0000        0.0000        0.0000        0.0000        0.0000        0.0000        0.0000        0.0000        0.0000        0.0000        0.0000        0.0000        0.0000        0.0000        0.0000        0.0000        0.0000        0.0000        0.0000        0.0000        0.0000        0.0000        0.0000        0.0000        0.0000        0.0000        0.0000        0.0000        0.0000        0.0000        0.0000        0.0000        0.0000        0.0000        0.0000        0.0000        0.0000
        0.0000        0.0000        0.0000        0.0000        0.0000       12.6090       19.9200       17.8923       22.7555       19.4366       12.0142       10.0069        8.0022        2.9561        1.6465        2.1881        2.2038        2.5931        2.8526        2.4171        0.8980        0.8658        0.8410        1.9365        1.0344        0.6670        0.9019        3.4857        4.2324        3.6662        2.2661        0.9302        0.5622        0.5070        0.6822        0.2478        0.1186        0.0000        0.0000        0.0101        0.0000        0.0000        0.0000        0.0000        0.0000        0.0051        0.0050        0.0276        0.0828        0.1869        0.1757        0.0428        0.0162        0.0964        0.3437        1.8360        2.1448        2.0952        3.4574        2.2710        1.9230        0.8236        0.4090        0.8605        1.1498        2.9964        3.0577        3.6241        2.5037        3.2150        5.1142        6.9817        4.3394        2.2700        1.5378        1.6753        1.4539        2.2845        3.2997        2.4684        2.4563        2.1259        1.3501        1.1965        2.0159        1.8609        1.8982        2.2732        2.9334        3.7456        3.4350        1.8696        1.4577        1.9336        2.0685        1.4763        1.2602        2.0547        2.0420        2.0510        3.0258        4.1331        5.0561        7.1250        8.5391        9.6026       10.3190        9.8973       11.2468       11.4843       11.6073        9.6491        9.8551       10.1460       10.4036       11.9219       10.6535        9.7293        9.4746        9.7035        9.8008        9.2791        8.6472        7.9818        7.2465        6.8141        6.9554        6.8830        6.3778        6.0179        5.3286        3.2919        2.5563        2.5275        2.9790        3.8152        3.7815        4.1239        4.3376        5.1224        5.6211        5.6418        6.0062        7.4618        7.8969        8.3610        8.4521       10.9092       11.0349       11.1141       11.9091       13.2589       16.0869       14.1915       12.8254       10.0260        7.9394        8.8126        9.6804        7.9370        7.0160        5.9658        6.2228        4.9630        5.3697        5.8586        7.5279       12.4359       14.5948       15.4375       15.3077       14.8749       14.7444       13.9319       12.7638        9.4616        8.5659        7.8035        6.8682        5.2390        4.4948        4.2223        4.3755        0.9188        0.0000        0.0000        0.0000        0.0000        0.0000        0.0000        0.8400        8.5639        0.0000        0.0000        0.0000        0.0000        0.0000        0.0000        0.0000        0.0000        0.0000        0.0000        0.0000        0.0000        0.0000        0.0000        0.0000        0.0000        0.0000        0.0000        0.0000        0.0000        0.0000        0.0000        0.0000        0.0000        0.0000        0.0000        0.0000        0.0000        0.0000        0.0000        0.0000        0.0000        0.0000        0.0000        0.0000        0.0000        0.0000        0.0000        0.0000        0.0000        0.0000        0.0000        0.0000        0.0000        0.0000        0.0000        0.0000        0.0000        0.0000        0.0000        0.0000        0.0000        0.0000        0.0000        0.0000        0.0000        0.0000
        0.0000        0.0000        0.0000        0.0000        0.0000       12.3905       19.5599       16.9902       15.7305       18.2037       22.1562       17.5563       11.2092        9.3126        8.7314        1.0967        0.9398        1.0765        1.3886        1.1883        0.9055        0.8724        0.8591        0.7314        0.7069        1.7907        1.2615        0.6019        0.5805        0.4976        0.3966        0.1889        0.0913        0.0458        0.0672        0.1606        0.1386        0.0123        0.0000        0.0000        0.0000        0.0000        0.0000        0.0000        0.0000        0.0208        0.0780        0.0675        0.0279        0.5712        0.0655        0.0618        0.4796        0.6301        0.6383        5.4757        4.3686        3.6030        6.0080        2.3055        1.0339        0.7906        1.6127        1.1623        3.7881        3.4171        1.6960        1.4044        1.0934        1.0170        0.7950        0.8099        1.9403        2.6240        3.1133        2.3291        2.2508        2.6637        2.9282        2.0963        2.1023        1.5421        1.5576        1.4201        1.1116        1.2519        2.0662        1.9807        2.0429        1.8475        2.1050        2.4037        1.7141        2.4756        2.6748        1.9466        2.1713        2.2036        2.8329        3.8304        4.4599        5.1699        5.7962        6.7096        7.7039        8.7772        9.5281       10.0507       10.9379       12.3505       13.7103       19.9722       22.8662       22.7501       21.4665       16.8382       15.9739       14.2064       12.9597       11.9598       10.6872       10.3262        8.8720        4.2695        3.8134        3.2190        3.0120        1.5666        2.2447        2.8976        2.8807        2.7729        2.6727        2.7199        3.0152        5.0569        5.9250        6.4793        7.1479        7.7204        8.2125        8.3911        8.2028        7.3373        7.8578        8.7425       10.4072       10.6900       10.4626       11.0073       10.5358       13.0784       11.5733       10.6733        8.9661        6.5159        5.8597        5.7410        6.2007        5.2009        4.2176        4.1326        4.2738        4.3783        4.1352        5.2992        6.7700       12.4306       14.7504       15.0667       14.5779       12.7980       13.1012       12.3577       11.4837       11.1012       11.4206       10.4049        9.1642        7.2472        5.6590        5.5640        6.0039        6.6296        0.0000        0.0000        0.0000        9.7801       10.4289       11.3476       11.3521       11.7082       11.7266        0.0000        0.0000        0.0000        0.0000        0.0000        0.0000        0.0000        0.0000        0.0000        0.0000        0.0000        0.0000        0.0000        0.0000        0.0000        0.0000        0.0000        0.0000        0.0000        0.0000        0.0000        0.0000        0.0000        0.0000        0.0000        0.0000        0.0000        0.0000        0.0000        0.0000        0.0000        0.0000        0.0000        0.0000        0.0000        0.0000        0.0000        0.0000        0.0000        0.0000        0.0000        0.0000        0.0000        0.0000        0.0000        0.0000        0.0000        0.0000        0.0000        0.0000        0.0000        0.0000        0.0000        0.0000        0.0000        0.0000
        0.0000        0.0000        0.0000        0.0000        0.0000       12.6720       11.5787        9.4599       11.4308       11.5999       17.0748        8.9401        6.9074        6.7021        4.8952        1.1570        0.8694        0.7685        0.7309        0.9626        0.9466        0.9419        0.9173        0.7907        0.7678        0.7297        1.1927        0.8622        0.5756        0.4998        0.3928        0.1925        0.1060        0.0569        0.0407        0.0184        0.0742        0.0288        0.0000        0.0000        0.0000        0.0000        0.0000        0.0000        0.0000        0.0129        0.0050        0.0662        0.0000        0.5140        0.2185        0.0688        0.3544        0.3906        0.5049        2.9594        1.5065        0.8063        0.5186        3.2743        2.4282        3.5586        5.3210        3.1443        3.3190        4.3158        1.9658        1.7834        0.8160        0.5067        0.4956        0.8690        1.1474        1.0419        1.3333        1.5730        1.3611        1.5618        1.2322        1.6693        1.0441        1.4102        1.3658        2.0817        2.3449        1.7563        1.4412        2.5813        2.6559        1.9324        2.2382        2.0416        2.3417        2.4386        2.6980        2.2688        2.8625        2.6877        3.1730        3.5980        4.2196        5.1414        5.4024        6.0849        6.8450        7.8101        9.1148       10.2431       11.1824       13.1382       15.5230       23.9126       27.4007       29.1339       26.2214       20.3358       16.8971       15.3171       13.5954       11.8411       10.4865        9.7759        7.6917        3.1793        2.6826        2.5078        2.5005        1.2267        1.7518        1.9955        2.6113        2.4738        2.6981        2.8166        3.4372        5.9115        7.0516        7.7025        8.3443        9.9969        9.9344        9.2009        8.9317        7.5966        8.8681       10.1901       11.1004       11.8089       11.3109       10.3245       10.0249        9.9884        9.3651        8.6638        8.1035        6.1280        5.6389        5.9947        6.1230        5.7817        4.3163        4.5030        4.2490        5.0251        4.1807        5.1461        6.6686       12.5008       14.8603       15.4989       14.4633       12.9130       12.2732       11.3778       10.9247       11.1454        9.5157       10.8743        9.0968        6.4887        5.7115        5.3460        5.5060        6.2041        0.0000        0.0000        8.1823       10.0571       10.8142       11.5627       12.3265       12.4643       12.8213       13.1748       15.8025       15.0897       13.7002       14.3600        0.0000        0.0000        0.0000        0.0000        0.0000        0.0000        0.0000        0.0000        0.0000        0.0000        0.0000        0.0000        0.0000        0.0000        0.0000        0.0000        0.0000        0.0000        0.0000        0.0000        0.0000        0.0000        0.0000        0.0000        0.0000        0.0000        0.0000        0.0000        0.0000        0.0000        0.0000        0.0000        0.0000        0.0000        0.0000        0.0000        0.0000        0.0000        0.0000        0.0000        0.0000        0.0000        0.0000        0.0000        0.0000        0.0000        0.0000        0.0000        0.0000        0.0000        0.0000
        0.0000        0.0000        0.0000        0.0000       11.3388       10.5930       11.0249        9.5676        6.0632        5.7888        7.4662        5.3784        6.1745        5.6496        5.2817        1.2933        1.0390        0.9189        0.7977        1.0428        1.0437        0.9967        0.9418        0.8130        0.7950        0.7489        0.6877        0.6447        0.5692        0.4956        0.3812        0.1891        0.1110        0.0625        0.0447        0.0000        0.0000        0.0021        0.0041        0.0026        0.0052        0.0000        0.0000        0.0000        0.0000        0.0067        0.0000        0.1556        0.2148        0.1957        0.3085        0.7995        1.1698        0.7777        0.2643        0.4794        0.6505        0.4079        1.1203        3.6398        3.1768        4.5868        6.9828        4.8816        4.3061        3.6370        2.3081        2.7403        0.8268        0.1147        0.4473        0.9968        1.1304        0.7132        0.7549        1.7650        1.5500        1.5999        1.5470        2.8982        2.5337        3.4345        1.6721        1.3829        1.7214        2.2124        1.8712        2.4952        2.6753        2.6263        2.7763        2.4836        2.2770        2.2228        2.2948        2.3348        2.4908        2.6437        3.0630        4.0034        4.4731        4.9566        5.2935        5.9616        6.6733        7.8867        8.2780        8.8814        9.9703       11.9985       15.2916       23.3478       26.8197       27.8966       25.6132       19.4776       17.7845       15.4655       13.6893       11.6385       10.7780        9.2514        8.1630        2.6195        1.9892        1.9407        2.0853        0.8474        1.2267        2.0341        2.4305        2.6268        3.0773        3.3523        4.3216        6.8192        7.5345        8.3792        9.3550       10.1008       11.8720       11.6418        9.8505       10.4874       10.5940       11.3267       14.1824       12.1176       11.3461        9.4397        8.6370        9.3281        9.9310        8.8918        8.5253        6.8756        7.4340        7.1711        7.5391        6.5302        6.4149        6.0307        5.9766        6.7952        5.9656        5.9486        7.2195       13.3791       15.3560       15.8618       15.2805       13.6144       12.8742       12.4835       11.5275       11.2819       11.2199       12.2292       10.6535        6.4197        5.7476        5.5005        5.6158        6.1758        0.0000        7.3716        8.0899       10.0504       11.3141       11.9590       12.6992       12.8498       14.9003       17.9769       15.4865       14.4376       14.7203       14.4632       14.1061        0.0000        0.0000        0.0000        0.0000        0.0000        0.0000        0.0000        0.0000        0.0000        0.0000        0.0000        0.0000        0.0000        0.0000        0.0000        0.0000        0.0000        0.0000        0.0000        0.0000        0.0000        0.0000        0.0000        0.0000        0.0000        0.0000        0.0000        0.0000        0.0000        0.0000        0.0000        0.0000        0.0000        0.0000        0.0000        0.0000        0.0000        0.0000        0.0000        0.0000        0.0000        0.0000        0.0000        0.0000        0.0000        0.0000        0.0000        0.0000        0.0000        0.0000
        0.0000        0.0000        0.0000        0.0000       10.2417        9.8048       11.3947        8.6833        7.2302        5.1222        7.7282        6.0170        5.1495        3.8447        4.6433        1.4836        1.2616        1.0131        0.9548        1.1397        1.0978        1.0964        1.1528        1.1967        1.2438        1.3227        0.8918        0.6231        0.5577        0.4622        0.3533        0.1783        0.1035        0.0577        0.0412        0.0000        0.0000        0.0020        0.0000        0.0000        0.0025        0.0000        0.0000        0.0000        0.0000        0.0000        0.0148        0.1741        0.1398        0.1925        1.0714        0.2644        1.1434        0.6144        0.4713        1.0024        0.7655        1.5440        3.0077        1.6824        2.0859        6.1391        6.5748        5.4504        4.4572        4.0057        2.5905        2.4255        1.6521        0.7933        1.9068        3.7022        2.5282        2.5854        5.3085        4.0618        4.1727        2.5421        1.8172        3.3283        3.8625        3.9455        2.8449        2.4457        1.9238        2.9602        2.9823        3.2607        3.3672        3.4652        3.7434        2.3892        1.9618        1.4220        2.5930        2.0834        2.1732        2.9199        3.4774        4.0774        4.9883        5.6512        5.3979        5.9158        6.2827        6.8403        7.0847        7.4209        8.0161        9.5922       12.2063       19.5208       23.3317       23.9870       22.6623       17.6310       17.3148       15.7263       13.8935       15.0164       11.6928        9.2613        7.2495        2.5397        2.7989        1.9224        2.3753        1.3451        2.0157        2.3900        2.2236        2.7212        3.3712        4.3627        4.5213        6.7916        8.0908        9.2517       10.6435       12.7951       12.6634       12.3161       12.5042       14.7966       13.5312       14.3903       15.2507       13.7682       11.4552        9.6854       10.1830        9.9740        9.7668        9.6295       10.0081        8.2187        9.4489        9.5128        9.7325        9.5331        7.5623        7.4416        9.0865        9.4167        7.4401        8.0294        8.8549       15.1591       16.4350       16.9178       16.6707       15.1346       14.7287       15.6688       15.5826       16.0031       15.0760       14.2639       13.0934       10.4580        6.5441        5.7912        6.0239        6.5058        7.2551        7.8888        8.5093       11.3316       12.2331       12.6803       12.5715       14.3424       14.4205       14.7470       14.9433       13.5738       14.1438       14.4661       14.1414        0.0000        0.0000        0.0000        0.0000        0.0000        0.0000        0.0000        0.0000        0.0000        0.0000        0.0000        0.0000        0.0000        0.0000        0.0000        0.0000        0.0000        0.0000        0.0000        0.0000        0.0000        0.0000        0.0000        0.0000        0.0000        0.0000        0.0000        0.0000        0.0000        0.0000        0.0000        0.0000        0.0000        0.0000        0.0000        0.0000        0.0000        0.0000        0.0000        0.0000        0.0000        0.0000        0.0000        0.0000        0.0000        0.0000        0.0000        0.0000        0.0000        0.0000
        0.0000        0.0000        0.0000        0.0000       10.9321        9.4346       10.6768        8.0136        6.3408        6.1107        4.8735        5.6554        5.1012        7.1235        9.7918        7.3043        6.3317       12.3390       11.2258        3.9076        4.9383        2.3890        2.6735        1.3615        1.5014        1.9924        1.4316        0.9997        0.4863        0.4324        0.3055        0.1300        0.0746        0.0415        0.0306        0.0559        0.0000        0.0000        0.0045        0.0000        0.0964        0.5400        0.5380        2.9127        0.8294        1.5174        0.2484        0.7680        0.4303        0.2976        0.5076        3.3445        3.3922        1.9366        2.5558        2.0137        2.6407        2.8770        4.4058        4.6246        8.5286       11.4838        7.5288        8.8979        5.2846        5.7859        7.0329        5.9436        4.8122        3.7841        5.3819        6.3542        6.4580       14.7039       14.7597        6.9865        5.2386        4.3312        3.7584        3.0205        2.9863        2.9343        2.6659        2.6983        2.7133        3.3053        3.1603        3.4588        3.4594        3.6509        3.7891        2.1467        1.5622        1.3423        2.1962        3.3930        3.4884        3.9436        4.2663        5.1968        6.6696        7.0113        6.9170        5.7964        5.8593        5.9405        5.9751        5.0422        5.2490        5.8145        7.7893       17.5410       19.7247       19.7815       19.3550       17.2664       16.1300       15.1740       12.8132       14.7682       22.4099       13.7444        6.9200        4.8060        5.5864        9.0015        4.1534        3.2744        3.2675        4.3187        5.2367        4.8723        5.8866        6.3571        6.6418        6.4837        7.5761        7.8494        7.7012       11.0247       13.0433       13.3270       13.3965       18.4281       16.9222       17.1910       15.0246       10.8049        9.3919        9.3215        9.6993        9.2569        8.7513        8.5688        9.8133       11.3119       11.6009       12.4250       12.7587       14.3585       13.4606       13.4418       13.9347       14.4862       14.6835       15.8711       16.8808       17.1469       17.7661       17.7389       17.7579       20.7964       21.9335       20.8490       21.9926       22.3685       21.4983       20.6128       19.3908       12.3505       10.6159        7.5723        6.9380        6.7308        7.2022        7.7991        8.7408       11.5677       11.8480       11.8991       11.5190       12.9187       13.4941       13.8822       13.4014       12.1915       12.7842       12.6134       12.4689        0.0000        0.0000        0.0000        0.0000        0.0000        0.0000        0.0000        0.0000        0.0000        0.0000        0.0000        0.0000        0.0000        0.0000        0.0000        0.0000        0.0000        0.0000        0.0000        0.0000        0.0000        0.0000        0.0000        0.0000        0.0000        0.0000        0.0000        0.0000        0.0000        0.0000        0.0000        0.0000        0.0000        0.0000        0.0000        0.0000        0.0000        0.0000        0.0000        0.0000        0.0000        0.0000        0.0000        0.0000        0.0000        0.0000        0.0000        0.0000        0.0000        0.0000
        0.0000        0.0000        0.0000        0.0000        0.0000        0.0000        0.0000        0.0000        5.4907        4.0651        3.3078        3.8662        5.2240        8.3657        7.3373        4.3202        6.1499        9.5559        9.8108        5.9045        6.7359        4.0294        2.2199        1.8186        1.2899        0.9638        1.1836        0.8600        1.4952        0.7336        0.6397        0.1642        0.0733        0.0524        0.0476        0.0044        0.0215        0.0171        0.0491        0.0278        0.2192        0.4054        0.5393        1.4544        1.9307        1.1217        1.9820        0.3969        1.3033        2.1262        1.8695        2.7684        2.6633        1.2872        1.1060        1.9527        2.4656        2.8098        1.4763        2.1579        6.9403        8.0685        3.7522        3.5780        9.3911        6.9428        5.2324       10.3095        7.5824        4.9299        6.9710       12.3754       13.8843       18.7861       11.3692        6.1241        4.3805        4.2678        6.4050        3.6152        2.5283        3.2354        3.0264        2.6532        3.3645        3.8225        3.2500        3.1345        3.7702        4.1027        3.1352        1.1750        1.3226        1.2042        1.3794        3.1748        4.1770        4.6615        5.5439        6.1507        7.8422        8.1596        7.8781        6.3947        6.1529        5.8733        5.4395        4.2667        4.5330        6.0353        8.3069       16.2705       18.6869       19.3754       18.9209       15.4067       14.0529       13.9435       12.6904       11.8385       16.1219       16.2625        9.0762       13.5278        9.3974        6.5631       21.9996        5.4281        4.5157        5.0417        5.5783        6.0234        6.9554        7.5181        7.8285        7.5800        7.5036        7.4244        8.0802       11.2647       11.0748       12.6549       12.6380       17.6687       16.9547       15.7402       14.9056       10.5346        9.8350        8.9349        9.0168        9.5199        9.2884        9.3059       10.5597       12.6522       13.5116       14.8227       14.5903       16.0300       16.2708       16.5907       16.8940       17.6175       18.0455       18.3571       18.9716       18.5609       18.2864       19.1923       21.0993       21.6909       22.0723       21.3286       19.8717       20.1375       20.4075       18.7358       20.4156       13.6162       12.5249       10.4961        8.6044        8.4182        8.1126        8.1528        9.3264        9.9517       10.4980       11.1384       12.5912       12.1196       12.5346       12.8613       13.3421       13.9601       12.4086        0.0000        0.0000        0.0000        0.0000        0.0000        0.0000        0.0000        0.0000        0.0000        0.0000        0.0000        0.0000        0.0000        0.0000        0.0000        0.0000        0.0000        0.0000        0.0000        0.0000        0.0000        0.0000        0.0000        0.0000        0.0000        0.0000        0.0000        0.0000        0.0000        0.0000        0.0000        0.0000        0.0000        0.0000        0.0000        0.0000        0.0000        0.0000        0.0000        0.0000        0.0000        0.0000        0.0000        0.0000        0.0000        0.0000        0.0000        0.0000        0.0000        0.0000        0.0000        0.0000
        0.0000        0.0000        0.0000        0.0000        0.0000        0.0000        0.0000        0.0000        0.0000        0.0000        3.4536        3.9271        4.9278        6.2139        4.2222        2.6699        2.1989        4.7278       12.9316        4.5850        5.0563        6.6401        5.2444        2.1754        2.0228        2.3700        1.5829        0.8593        1.2753        1.1880        1.3731        0.8624        1.0701        0.8542        1.0161        0.8458        0.9336        0.7714        0.3138        0.3916        0.3166        0.2473        0.3850        1.0826        1.8355        1.2977        1.8855        3.2442        4.1431        5.0418        3.0256        3.0180        3.2375        2.0950        1.3827        4.2515        2.4783        3.6497        5.4114        5.0219        8.1615       13.3980        6.6647        8.6841        6.2248        6.7984       12.3067        9.3267        7.2079        7.8627       13.5964       13.1866       13.4530       14.0968        8.5990        4.9262        7.7947        4.8814        6.2103        5.4219        4.6571        4.3966        4.3091        4.2202        4.0460        3.1910        2.7382        3.3781        3.6417        3.6225        3.1843        1.8311        1.6710        1.4127        1.7896        3.9266        5.4114        5.3146        5.9215        7.4159        8.5582        9.3297        8.3819        6.0393        5.9114        5.6063        5.2045        4.0629        4.0510        4.8113        6.1969       13.0222       15.2693       14.6734       14.2435       13.6096       13.0547       12.8071       11.6580        9.6033        9.2515        8.9352        8.4172        8.7637       13.4515       13.1574       25.1157        5.8592        5.7308        6.1594        6.5567        7.5493        8.4889        8.9347        9.0667        7.9999        7.6569        7.8829        8.7976       11.7386       11.9335       12.7223       13.3314       16.0946       16.0688       16.0841       15.0459       12.7448       10.8483       10.5791       11.0749       11.1259       11.2495       11.8814       12.5083       15.3223       16.4361       17.2737       17.8356       18.4927       18.1900       18.3440       18.7861       20.1181       19.6289       20.0851       20.0760       19.4650       20.2085       19.0809       20.2354       22.6808       21.8635       22.2093       21.5008       20.7831       20.3332       26.9203       19.7052       12.2506       11.6160       12.7273       11.3468       10.7578       13.8077        9.0478        9.6260       10.9226       10.9354       11.9831       12.2145       12.1616       13.2214       13.6768        0.0000        0.0000        0.0000        0.0000        0.0000        0.0000        0.0000        0.0000        0.0000        0.0000        0.0000        0.0000        0.0000        0.0000        0.0000        0.0000        0.0000        0.0000        0.0000        0.0000        0.0000        0.0000        0.0000        0.0000        0.0000        0.0000        0.0000        0.0000        0.0000        0.0000        0.0000        0.0000        0.0000        0.0000        0.0000        0.0000        0.0000        0.0000        0.0000        0.0000        0.0000        0.0000        0.0000        0.0000        0.0000        0.0000        0.0000        0.0000        0.0000        0.0000        0.0000        0.0000        0.0000        0.0000        0.0000
        0.0000        0.0000        0.0000        0.0000        0.0000        0.0000        0.0000        0.0000        0.0000        0.0000        4.9623        5.7949        4.7550        4.8034        5.1403        2.7129        3.1974        3.1287        5.0760        2.8983        1.5708        1.0577        1.2278        1.0360        1.1872        1.0333        1.6155        1.0181        1.5367        1.3397        0.8671        0.5192        0.4571        0.8796        1.1474        1.4331        1.1947        1.2587        1.4149        2.7245        2.0200        2.1482        2.3638        6.9235        5.0314        4.7873        5.7890        7.7613        5.5738        4.6454        7.0264        6.9053        5.6101        5.1600        4.0917        6.9375        6.8474        4.2940        3.7732        4.4159        7.0971        8.7846       11.8738       10.2790       12.4132       12.4276       10.9738       10.6738        4.8039        4.1811        5.2265        6.4662        7.3639        4.9911        5.9047        4.2917        7.3371        6.8117        9.4065        6.2395        4.8879        4.8822        5.7089        6.6064        6.6154        4.0127        4.3758        4.0087        3.6343        3.2249        3.9207        2.2602        1.9061        2.4636        2.4701        5.7173        5.5859        5.9341        8.1312        8.2414        8.9291        9.3356        8.9431        6.0245        5.8251        5.0628        5.0888        3.4281        3.1921        3.5735        5.0302        9.5198       10.8531       12.5013       12.7384       12.4862       14.3347       12.3666       12.0147        9.7071        9.7682        9.6017        8.8111       18.2761       26.0161       15.1652       15.4082        7.9281        8.2571        8.5118        8.9182        9.7212       10.1465       10.6528       10.5602        9.0760        9.0523        9.2092        9.8694       12.9094       13.8496       14.8682       15.6319       16.9916       17.4824       18.0208       19.3491       15.6014       13.9153       14.0190       14.6748       14.5557       15.3667       15.3659       15.8167       18.8070       19.4650       19.7579       19.6740       19.6886       19.5715       18.9506       19.3433       20.1050       19.6190       20.5948       20.9205       20.7187       20.8341       21.0618       21.2189       24.8932       23.2596       22.4016       21.2388       20.5506       22.4047       22.4504       24.1734       14.2260       17.4699       16.0455       11.7008        8.6627        8.5001        8.8000        9.3099       10.1441       11.1601       12.0811       12.2372       12.0379       12.4452        0.0000        0.0000        0.0000        0.0000        0.0000        0.0000        0.0000        0.0000        0.0000        0.0000        0.0000        0.0000        0.0000        0.0000        0.0000        0.0000        0.0000        0.0000        0.0000        0.0000        0.0000        0.0000        0.0000        0.0000        0.0000        0.0000        0.0000        0.0000        0.0000        0.0000        0.0000        0.0000        0.0000        0.0000        0.0000        0.0000        0.0000        0.0000        0.0000        0.0000        0.0000        0.0000        0.0000        0.0000        0.0000        0.0000        0.0000        0.0000        0.0000        0.0000        0.0000        0.0000        0.0000        0.0000        0.0000        0.0000
        0.0000        0.0000        0.0000        0.0000        0.0000        0.0000        0.0000        0.0000        0.0000        0.0000        7.0278        4.8830        4.1206        6.3387        5.3940        2.5906        1.7615        1.0854        0.7637        2.5483        1.9431        1.8358        2.7864        3.4748        3.7727        1.4001        3.5692        2.7851        2.5954        2.4815        2.8811        2.4836        2.2308        2.4230        2.4747        2.4419        2.2073        2.2052        2.1842        4.4831        1.5025        0.6695        1.2292        5.2433        6.6107        7.2804        1.4635        6.0081        3.2461        6.4309        7.3962       10.3222        6.2717        1.2661        0.7904        2.8507        1.7081        1.9300        4.0987        8.4296        8.4647        3.5302        4.5633        3.9309        9.5698       11.8265       10.7215       11.7051       10.2267        6.2317        4.8941        4.2350        5.4774        3.9570        4.1127        6.0840        8.4809        8.8682        8.0968        7.0482        4.9151        5.0965        5.3191        5.6397        5.2377        4.2986        3.9248        3.0023        3.5865        3.7462        4.9834        5.2622        4.6676        3.5611        3.3772        4.1694        4.5941        6.1729        6.9395        7.3513        7.8604        7.7424        6.9760        3.5529        3.6817        3.8235        3.9567        3.1887        2.6338        3.3838        5.2716        5.4792        6.6209        7.8359        8.4119        8.7964        9.1311        9.1587        9.6138       11.9071       12.2749       12.8341       12.1671       10.7456       10.6926       10.7189       11.4294       14.7147       14.3509       14.3899       15.6933       15.6452       13.1449       13.4930       13.0912       12.8145       13.3801       13.5328       14.6998       16.9120       17.7162       18.8660       20.3490       23.1484       24.7617       25.7811       27.0055       24.3671       23.4519       22.7577       23.2840       23.8761       23.3988       23.8186       23.6401       25.6362       26.3087       25.8901       25.0360       21.5807       18.9498       18.6518       19.5143       21.1604       20.6291       20.4405       20.9598       22.5586       22.9370       22.8302       23.1570       27.6090       21.8356       22.6150       18.5204       17.3246       21.5574       20.6927       28.1419       14.7252       14.1026       14.7600       12.0482        9.7700        9.7264       10.1262       10.7747       11.7098       12.3679       14.8702        0.0000        0.0000        0.0000        0.0000        0.0000        0.0000        0.0000        0.0000        0.0000        0.0000        0.0000        0.0000        0.0000        0.0000        0.0000        0.0000        0.0000        0.0000        0.0000        0.0000        0.0000        0.0000        0.0000        0.0000        0.0000        0.0000        0.0000        0.0000        0.0000        0.0000        0.0000        0.0000        0.0000        0.0000        0.0000        0.0000        0.0000        0.0000        0.0000        0.0000        0.0000        0.0000        0.0000        0.0000        0.0000        0.0000        0.0000        0.0000        0.0000        0.0000        0.0000        0.0000        0.0000        0.0000        0.0000        0.0000        0.0000        0.0000        0.0000
        0.0000        0.0000        0.0000        0.0000        0.0000        0.0000        0.0000        0.0000        0.0000        0.0000        0.0000        5.3035        4.7739        4.9485        5.2199        1.6985        1.0728        0.6948        0.8017        0.5787        2.5157        3.5625       11.2468        4.2536        3.8421        1.7617        5.2837        2.4523        3.4368        3.5031        3.7525        2.9611        2.9041        2.4827        2.2040        2.2660        2.3598        1.2557        1.4466        5.1653        6.2635        5.5037        7.5731        8.3807        7.9923        3.1935        0.6773        0.8118        3.3191        8.2617        8.3452       10.8317        9.1661        5.6116        6.9825        6.2904        8.0685        8.2018       10.7654       10.5193        7.4020        2.1568        2.7904        6.2237       10.5240       18.0663       11.4774       10.2586        5.5446        2.9723        5.6885        4.4573        4.7936        4.3645        3.7673        5.2134        5.5609        6.3405        6.3397        5.5740        4.8470        5.8983        7.6130        5.9724        4.3928        4.6547        4.0478        3.3240        4.6188        5.1619        6.0408        6.0488        5.1322        3.9808        3.8142        4.7423        5.6079        7.8685        7.9492        7.6447        7.0358        7.5840        7.4641        4.1512        3.7372        3.8726        4.0450        2.5177        2.2546        2.7446        5.1780        5.4599        7.0403        7.1733        7.2719        8.7138        9.5006       10.6798       10.3472       12.8600       13.8908       14.4864       15.7949       13.1846       13.0544       13.4376       14.1051       15.3585       15.4210       15.5200       15.7899       14.3958       13.0772       13.3573       14.1218       14.7031       15.7240       16.0719       17.9556       19.9562       20.3861       22.3216       25.0471       29.7684       30.7599       32.3220       32.8862       30.8238       30.1334       28.9505       29.9775       29.7730       28.2295       27.6883       27.5558       29.9837       30.8860       30.2183       27.9682       23.8164       21.0551       19.5884       19.9373       20.7518       20.5645       19.9362       19.5134       20.2618       19.9802       20.0807       19.1388       20.3588       17.7027       15.7130       14.7790       14.0377       16.6595       13.8200       13.6413       14.4120       13.2209       12.3234       12.6004       10.9432       10.8047       11.1461       12.0003       12.5771       13.1296        0.0000        0.0000        0.0000        0.0000        0.0000        0.0000        0.0000        0.0000        0.0000        0.0000        0.0000        0.0000        0.0000        0.0000        0.0000        0.0000        0.0000        0.0000        0.0000        0.0000        0.0000        0.0000        0.0000        0.0000        0.0000        0.0000        0.0000        0.0000        0.0000        0.0000        0.0000        0.0000        0.0000        0.0000        0.0000        0.0000        0.0000        0.0000        0.0000        0.0000        0.0000        0.0000        0.0000        0.0000        0.0000        0.0000        0.0000        0.0000        0.0000        0.0000        0.0000        0.0000        0.0000        0.0000        0.0000        0.0000        0.0000        0.0000        0.0000        0.0000
        0.0000        0.0000        0.0000        0.0000        0.0000        0.0000        0.0000        0.0000        0.0000        0.0000        0.0000        0.0000        0.0000        0.0000        3.0364        3.1590        0.6994        0.4449        0.2131        0.1377        3.5801        7.2828        8.5473        6.5911        2.1001        1.6912        2.3016        1.3032        1.4402        1.4926        1.0956        0.8605        0.6594        0.1125        0.3861        2.3352        2.1643        1.6947        1.2082        5.3024        4.5888        3.1306        3.3495        6.3946        4.8339        1.7705        0.4423        2.2372        2.4160        5.1182       10.7004       11.3147       12.5277        7.4421       10.8863        5.7383       11.6729       13.2154       15.5792       13.6478        8.2602        5.0389       10.6108        8.0050        8.9140        7.5852        5.5860        8.1427        7.7379        9.3814        7.7060        7.7595        4.6591        5.1456        5.6352        6.8221        6.1440        4.7752        6.9973        5.4849        5.7729        7.2661        8.7988        5.7601        5.8272        6.2374        5.3744        5.7365        5.7802        4.8888        6.6678        6.1898        6.1410        4.8546        6.1418        7.0968        8.6899       10.2555        9.7426        8.7869        9.0893        9.5389        9.2092        4.8589        4.5222        4.1936        4.1402        2.6507        3.0604        3.5212        6.6367        6.0137        8.6823        8.3532        7.5896        9.2223       10.2977       11.9258       12.6285       14.8774       16.6538       19.4198       18.6199       16.0800       17.6768       19.2021       18.2892       18.0780       17.8092       17.2714       16.6261       15.1683       14.5068       14.2731       14.5042       15.0654       15.0845       15.7081       17.5803       20.5635       21.6924       23.9710       26.4470       30.8476       32.5563       35.0816       37.9959       33.8792       33.4421       33.6641       32.6231       32.4293       31.2097       30.0224       29.9619       32.1688       33.9074       33.6488       31.0781       26.5218       22.9130       20.0901       18.0003       17.9379       18.0117       17.6692       16.3646       17.3949       17.9079       16.2461       15.8314       16.5109       15.2437       12.9580       12.1417       15.1719       13.6816       11.3410       11.8057       11.4266       12.3827       12.5720       12.3137        9.9045       10.6360       10.8158        0.0000        0.0000        0.0000        0.0000        0.0000        0.0000        0.0000        0.0000        0.0000        0.0000        0.0000        0.0000        0.0000        0.0000        0.0000        0.0000        0.0000        0.0000        0.0000        0.0000        0.0000        0.0000        0.0000        0.0000        0.0000        0.0000        0.0000        0.0000        0.0000        0.0000        0.0000        0.0000        0.0000        0.0000        0.0000        0.0000        0.0000        0.0000        0.0000        0.0000        0.0000        0.0000        0.0000        0.0000        0.0000        0.0000        0.0000        0.0000        0.0000        0.0000        0.0000        0.0000        0.0000        0.0000        0.0000        0.0000        0.0000        0.0000        0.0000        0.0000        0.0000        0.0000        0.0000
        0.0000        0.0000        0.0000        0.0000        0.0000        0.0000        0.0000        0.0000        0.0000        0.0000        0.0000        0.0000        0.0000        0.0000        0.0000        0.0000        0.0000        0.0000        0.6252        0.2166        0.0735        1.9071        5.5092        1.2269        1.0622        1.0064        2.6560        2.0057        1.0206        1.0035        0.8643        0.5072        1.0836        0.8839        1.1730        2.1722        1.9838        1.7945        1.8611        6.0891        5.3514        2.6101        2.3213        1.1883        1.3643        4.9749        4.4946        3.4274        1.5814        0.8845        5.7745        7.5530        6.3785        5.6219        2.2002        3.0331        7.2385        3.5222        1.8566        1.1170        4.3531        3.6045        8.1387        8.8198       12.1488        5.5180        3.3123        4.4882        3.3355        7.6776        3.4117        5.2102        5.0716        6.1290        6.6071        8.0576        6.7822        5.7926        7.1199        5.7412        6.8585        9.5533        8.8604        5.6618        6.6021        6.1229        6.9249        7.8518        8.3999        6.2384        7.6388        8.0046        7.9100        8.1413        8.9300       10.3933       11.5002       13.0323       13.2325       11.7001       11.9351       11.9556       11.1444        6.4044        5.5254        5.0462        4.8819        5.3261        6.0946        6.2175        7.3548        7.1057        8.0550        9.0350        9.9858       12.0507       13.3965       14.3878       14.8727       18.8791       20.4257       22.4104       22.9949       21.7796       22.7017       23.6640       21.6421       20.8332       21.2627       20.9687       19.9113       18.3480       17.2256       16.3200       16.0114       15.9687       15.6024       15.9612       17.0816       20.0292       21.4117       22.4962       24.2801       28.3847       30.0727       33.3941       36.3895       33.2657       32.2410       32.7236       31.9265       31.4280       30.2391       28.9605       28.7010       31.1089       32.4855       31.5774       28.5002       23.0848       20.2143       17.1578       16.1074       17.0741       16.6249       15.6063       15.0344       14.2111       13.6802       13.4008       12.7304       12.5745       11.1416       13.9394        9.2253        7.6331       10.9963       10.9657       12.9493       10.6957        9.4883        8.7324        8.9631        8.7487        8.9283       10.2124        0.0000        0.0000        0.0000        0.0000        0.0000        0.0000        0.0000        0.0000        0.0000        0.0000        0.0000        0.0000        0.0000        0.0000        0.0000        0.0000        0.0000        0.0000        0.0000        0.0000        0.0000        0.0000        0.0000        0.0000        0.0000        0.0000        0.0000        0.0000        0.0000        0.0000        0.0000        0.0000        0.0000        0.0000        0.0000        0.0000        0.0000        0.0000        0.0000        0.0000        0.0000        0.0000        0.0000        0.0000        0.0000        0.0000        0.0000        0.0000        0.0000        0.0000        0.0000        0.0000        0.0000        0.0000        0.0000        0.0000        0.0000        0.0000        0.0000        0.0000        0.0000        0.0000        0.0000
        0.0000        0.0000        0.0000        0.0000        0.0000        0.0000        0.0000        0.0000        0.0000        0.0000        0.0000        0.0000        0.0000        0.0000        0.0000        0.0000        0.0000        0.0000        0.0000        0.7607        0.3946        0.1073        0.1611        1.4786        2.1115        2.7359        5.3065        1.8081        1.7088        1.5340        2.0128        1.8191        1.5411        0.8543        0.8449        0.8541        1.3066        1.5710        1.7664        3.7015        6.6360        3.9843        2.0921        2.1350        4.3172        5.8318        2.0965        8.4206        4.8808        0.8633        1.9703        4.5751        5.3256        2.9817        3.3686        3.8022        6.0934        7.0558        1.2200        3.5889        3.4756        2.7088        6.4857        7.9974        7.8776        6.7152        5.3185        4.3120        4.8298        4.8771        6.1244        6.5988        6.8005        5.8326        6.3650        6.1260        5.5768        5.9933        5.8083        5.4464        5.1947        6.1259        5.0473        5.5630        6.9191        7.2062       10.2481        9.3870        7.3911        6.3884        8.7516        9.1043       10.1268       11.0761       10.3040       10.1009       10.9030       11.2209       12.5829       10.9764       10.8256       11.6129       11.4669       10.2798       10.4349       10.0045        9.5233        7.6187        6.9092        8.8996        9.7987        8.7450        9.6352       10.9936       12.0569       14.9381       16.5673       17.5317       18.2556       20.5079       21.1846       21.3309       23.0017       26.7700       25.4482       25.1888       25.4037       26.3521       28.0309       26.9186       25.2564       21.6336       20.2261       18.6891       17.6286       15.4745       14.9688       14.9853       15.4872       16.9733       17.8506       18.5385       19.7837       22.9198       25.8401       27.2475       29.4662       34.3409       34.3542       33.2014       31.9678       29.1123       27.2283       27.7677       28.5283       30.6519       29.6512       29.2914       27.7503       19.9669       15.7931       14.0385       13.5980       12.7000       11.0342       10.7224       10.0555        9.0116        9.0288        9.1511        7.7639        6.6756        6.3682        6.5758        6.3572        5.7580        5.6268        6.8527        8.1368        8.9547        9.1193        7.4465        7.7945        5.9623        6.5931        7.2847        0.0000        0.0000        0.0000        0.0000        0.0000        0.0000        0.0000        0.0000        0.0000        0.0000        0.0000        0.0000        0.0000        0.0000        0.0000        0.0000        0.0000        0.0000        0.0000        0.0000        0.0000        0.0000        0.0000        0.0000        0.0000        0.0000        0.0000        0.0000        0.0000        0.0000        0.0000        0.0000        0.0000        0.0000        0.0000        0.0000        0.0000        0.0000        0.0000        0.0000        0.0000        0.0000        0.0000        0.0000        0.0000        0.0000        0.0000        0.0000        0.0000        0.0000        0.0000        0.0000        0.0000        0.0000        0.0000        0.0000        0.0000        0.0000        0.0000        0.0000        0.0000        0.0000        0.0000
        0.0000        0.0000        0.0000        0.0000        0.0000        0.0000        0.0000        0.0000        0.0000        0.0000        0.0000        0.0000        0.0000        0.0000        0.0000        0.0000        0.0000        0.0000        0.0000        1.0312        0.4529        0.6506        0.1662        1.0840        2.3342        3.6373        4.3166        0.8070        3.0435        3.4334        2.5796        1.8512        3.8095        3.4433        2.5867        1.5154        3.1858        0.7453        1.5757        4.7925        6.5748        3.2206        0.9090        1.4616        4.9428        4.5729        3.8784        3.1592        1.6417        1.6444        4.0251        1.4708        0.5300        2.1860        4.9656        9.7416        6.4435        3.0453        8.6365        6.8822       12.9067        9.9210       10.3168       13.5244       11.2932        9.3745       10.4289        6.2055        6.7926        6.1583        4.8661        5.5653        7.5896        7.3852        6.3615        6.1856        6.0593        5.4546        6.2899        4.4859        4.8650        5.1620        5.7598        8.3325        9.0501       11.1694       12.8203       12.0852       13.1800       11.2953       14.5475       12.9449       12.7140       11.7099       11.7228       12.3807       13.1755       14.4774       14.3184       12.9128       12.2662       13.1975       13.6481       13.5165       12.6232       13.1861       11.5236        9.7823        9.2210       11.2352       12.6356       11.4401       12.1053       13.2231       14.7042       18.8735       21.2192       20.5780       21.7257       24.0013       23.8618       24.0375       24.9200       29.0641       29.5261       29.2014       29.1988       30.1073       31.1277       30.9871       29.1226       24.1233       21.9813       20.4084       19.2734       17.0006       16.2142       15.8592       16.1055       16.4053       17.1750       18.0900       19.4682       23.9722       25.5434       26.4969       28.5759       34.8344       35.3304       33.6796       31.9652       28.5183       28.3443       28.7915       28.3365       29.1529       28.8073       27.7995       24.8169       16.1754       13.7444       12.8644       12.1596       11.0302        9.9381        8.7566        8.2406        7.1100        6.4871        6.1786        5.6972        5.0728        4.7065        4.5933        9.2837       68.1647        5.6832        4.7951        5.9292        7.6192        8.3018        8.1759        8.7448        6.3402        6.1869        7.7817        7.2270        4.1165        0.0000        0.0000        0.0000        0.0000        0.0000        0.0000        0.0000        0.0000        0.0000        0.0000        0.0000        0.0000        0.0000        0.0000        0.0000        0.0000        0.0000        0.0000        0.0000        0.0000        0.0000        0.0000        0.0000        0.0000        0.0000        0.0000        0.0000        0.0000        0.0000        0.0000        0.0000        0.0000        0.0000        0.0000        0.0000        0.0000        0.0000        0.0000        0.0000        0.0000        0.0000        0.0000        0.0000        0.0000        0.0000        0.0000        0.0000        0.0000        0.0000        0.0000        0.0000        0.0000        0.0000        0.0000        0.0000        0.0000        0.0000        0.0000        0.0000        0.0000        0.0000
        0.0000        0.0000        0.0000        0.0000        0.0000        0.0000        0.0000        0.0000        0.0000        0.0000        0.0000        0.0000        0.0000        0.0000        0.0000        0.0000        0.0000        0.0000        0.0000        0.0000        0.8682        1.0976        0.0000        1.0046        1.7373        2.5796        2.7218        1.8129        1.8785        1.4178        2.5524        3.2600        2.0562        2.5731        3.3239        1.2855        2.3522        4.1618        1.5910        2.5576        1.7083        5.1306        0.4460        4.2222        3.7674        6.2099        1.6324        1.5179        1.8850        1.5358        1.6226        5.1276        5.5193        4.7119        7.8993       11.4571        7.1840        3.7685        6.0266        7.4059        9.9394       10.8117        8.3764       12.7185       17.2837       19.0622       13.3489       12.2493        9.1707        9.6155       10.8165        7.9743        7.9841        6.1620        6.1651        7.6841        6.8992        5.6561        5.9703        5.4678        5.7189        6.2223        9.9947        9.3649       11.3817       13.6453       17.2055       17.2153       15.9151       19.4042       16.0974       14.6190       14.1203       13.4429       14.5947       16.0086       16.1366       17.7038       17.7235       16.1840       16.4664       16.6595       14.7265       12.7127       12.6219       12.4855       14.7860       13.2019       13.0173       12.9676       14.9295       12.7464       14.4777       15.9341       17.2696       21.5670       23.5578       24.9325       25.8105       27.5272       27.9576       27.6938       28.3018       30.9491       31.0881       31.2570       31.8019       32.4206       33.8558       33.4392       31.5122       26.4205       24.9090       23.5292       22.4680       19.8793       19.0644       18.3044       17.5410       18.5141       18.6073       18.5837       19.3638       24.6370       26.8396       27.3200       28.8917       33.2571       32.9122       31.6657       30.5462       27.8828       26.7154       25.4190       23.7864       24.0811       23.3224       22.9079       20.4223       14.6779       12.7761       12.2674       10.5929        9.2122        8.4524        7.7744        7.1751        6.1006        5.3903        4.9406        4.6308        4.0672        3.8866        4.7837        5.8057        9.8384        5.2528        5.5143        5.9851        7.0234        8.6659        8.6232        7.8063        6.7468        5.5840        5.2809        5.2400        3.1246        3.3127        0.0000        0.0000        0.0000        0.0000        0.0000        0.0000        0.0000        0.0000        0.0000        0.0000        0.0000        0.0000        0.0000        0.0000        0.0000        0.0000        0.0000        0.0000        0.0000        0.0000        0.0000        0.0000        0.0000        0.0000        0.0000        0.0000        0.0000        0.0000        0.0000        0.0000        0.0000        0.0000        0.0000        0.0000        0.0000        0.0000        0.0000        0.0000        0.0000        0.0000        0.0000        0.0000        0.0000        0.0000        0.0000        0.0000        0.0000        0.0000        0.0000        0.0000        0.0000        0.0000        0.0000        0.0000        0.0000        0.0000        0.0000        0.0000        0.0000        0.0000
        0.0000        0.0000        0.0000        0.0000        0.0000        0.0000        0.0000        0.0000        0.0000        0.0000        0.0000        0.0000        0.0000        0.0000        0.0000        0.0000        0.0000        0.0000        0.0000        0.0000        0.0000        0.0000        0.0000        0.7988        1.2723        1.4675        4.0057        4.2624        2.5703        3.1268        4.5775        1.6553        1.2199        1.1172        1.1997        0.3935        0.5332        1.8211        1.3559        0.5239        0.0539        2.0101        1.8023        2.1219        2.8967        3.3050        5.5847        6.1292        4.9153        7.1220        3.7157        6.1910        4.6286        3.7988        4.5385        6.6130       11.5968       12.4824       11.5847       11.3119       12.8686       15.8996       20.6496       19.1067       18.3283       18.1930       18.8817       20.5984       23.8744       16.6112       13.0701       11.1424       10.8327        8.3082       11.8684        9.5719        8.4327        7.5155        7.4867        6.5488        7.8546        8.8498       12.7122       12.6450       14.7145       17.0785       16.5890       15.5074       14.8997       16.2757       16.5466       14.7247       16.5635       18.4831       19.7808       16.4219       17.2643       17.6398       20.7180       20.2715       18.5448       18.3138       16.7200       16.7240       16.1396       16.6611       17.6265       16.5624       18.3147       18.5222       18.0460       17.6722       18.7664       19.6636       21.0476       25.1642       26.4576       27.0464       29.6058       30.8599       33.1252       31.4221       31.3487       34.1060       31.5010       31.6161       32.3953       33.7226       34.4149       34.1919       32.3818       29.0411       28.4354       27.9148       26.9226       23.9969       23.3458       22.7326       21.2445       21.9286       21.3718       21.3467       22.2631       25.6887       24.8684       24.4778       24.8592       28.8203       27.2644       27.1408       26.1649       23.6056       21.6025       20.5088       20.3300       21.9864       21.0758       19.7421       17.3569       13.2346       11.7696       10.5276       10.0006        8.8008        8.1140        7.5241        7.5507        7.0734        5.4086        5.0266        4.3170        3.8148        4.3668        6.6231        7.2204        6.1987        5.9287        6.3037        9.6946       16.9206       10.5250       11.3855       10.1668        7.4036        7.0209        6.2142        6.4595        4.1327        3.6816        3.4031        0.0000        0.0000        0.0000        0.0000        0.0000        0.0000        0.0000        0.0000        0.0000        0.0000        0.0000        0.0000        0.0000        0.0000        0.0000        0.0000        0.0000        0.0000        0.0000        0.0000        0.0000        0.0000        0.0000        0.0000        0.0000        0.0000        0.0000        0.0000        0.0000        0.0000        0.0000        0.0000        0.0000        0.0000        0.0000        0.0000        0.0000        0.0000        0.0000        0.0000        0.0000        0.0000        0.0000        0.0000        0.0000        0.0000        0.0000        0.0000        0.0000        0.0000        0.0000        0.0000        0.0000        0.0000        0.0000        0.0000        0.0000        0.0000        0.0000
        0.0000        0.0000        0.0000        0.0000        0.0000        0.0000        0.0000        0.0000        0.0000        0.0000        0.0000        0.0000        0.0000        0.0000        0.0000        0.0000        0.0000        0.0000        0.0000        0.0000        0.0000        0.0369        0.0373        0.5514        0.6943        2.1762        3.7370        5.3723        5.1698        6.0861        4.0432        2.2236        5.2623        6.6361        2.5469        1.2291        2.2468        6.7887        5.9466        5.3782        4.6066        5.5742        6.9243        6.8906       10.2837        8.2863        8.5718        6.8978        7.5787        6.9580        7.5976        9.7209        6.5759       13.4744        9.0877       14.2046       12.0866       20.4395       21.8275       21.6577       18.2661       16.6558       17.0272       19.8848       13.1211       16.7018       19.0689       19.1124       20.7205       17.7067       15.7964       16.7759       16.1720       17.5195       18.3930       13.7321       13.4054       13.5715       12.5966       14.4866       13.1327       18.1651       25.4889       23.3770       22.8748       23.1461       24.4924       19.8822       21.3145       19.7582       22.8547       22.8203       21.6249       20.0948       19.9158       20.4125       22.6374       24.6791       25.6482       32.7940       31.8809       28.6029       24.4765       18.0900       18.7702       17.5378       19.5796       25.0952       26.3510       24.8393       26.1575       27.6084       29.1084       31.1470       32.8988       28.1620       28.9676       29.6240       30.0810       35.2428       35.3660       36.3791       35.1688       30.1666       28.1155       27.7989       28.5321       32.7956       32.0673       33.7940       30.7397       35.4723       34.6929       36.6607       34.7477       34.4617       35.8933       36.5342       31.9310       31.1589       30.1362       28.5962       26.9740       23.2530       21.4078       19.2849       19.7789       20.5920       21.0415       20.4653       19.2680       17.4838       16.7927       16.1858       16.0658       15.9584       16.9678       14.8190       12.2779       12.6435       11.6451       11.0281       11.1611        9.9128        9.3417        8.7792        7.0581        5.4548        4.9824        4.4436        4.2957        3.9762        5.4457        7.3307        6.8735        6.6359        6.6181        6.3463        7.3822       10.1706       10.6813       12.8210       12.2561        9.7258        9.5679        8.7013        7.3629        6.3875        6.0974        5.6124        0.0000        0.0000        0.0000        0.0000        0.0000        0.0000        0.0000        0.0000        0.0000        0.0000        0.0000        0.0000        0.0000        0.0000        0.0000        0.0000        0.0000        0.0000        0.0000        0.0000        0.0000        0.0000        0.0000        0.0000        0.0000        0.0000        0.0000        0.0000        0.0000        0.0000        0.0000        0.0000        0.0000        0.0000        0.0000        0.0000        0.0000        0.0000        0.0000        0.0000        0.0000        0.0000        0.0000        0.0000        0.0000        0.0000        0.0000        0.0000        0.0000        0.0000        0.0000        0.0000        0.0000        0.0000        0.0000        0.0000        0.0000        0.0000        0.0000
        0.0000        0.0000        0.0000        0.0000        0.0000        0.0000        0.0000        0.0000        0.0000        0.0000        0.0000        0.0000        0.0000        0.0000        0.0000        0.0000        0.0000        0.0000        0.0000        0.0000        0.0000        0.2766        0.2818        1.7639        2.2322        2.4105        2.8226        2.9751        2.9153        2.9224        5.1678        1.3615        5.1063        2.9574        1.3607        2.5076        7.5985        7.0136        3.2398        4.5911        3.9735        5.3947        4.7935        5.5047        7.0807        6.9114        2.4127        4.4679        1.9240        5.4425        8.2539        9.8998        6.6064       15.7590       19.2512       11.2314        5.7489       12.2579       15.9139       14.2802        6.7560       15.6370       18.1396       17.9911       20.6056       18.6457       13.0277       12.3623       14.7110       13.8850       18.1087       14.6549       10.9362       14.6665       17.4818       15.1602       14.8889       16.9846       18.7200       25.1068       19.7603       25.8704       35.3367       29.6097       28.2758       30.1585       33.0954       28.2173       27.8296       25.8125       25.0501       26.0669       25.4686       21.3028       23.0217       25.4363       28.5723       27.1596       29.2903       34.5247       33.4096       32.1954       31.8178       24.1742       23.1504       23.5194       24.9556       32.1055       33.3684       33.0035       35.1747       34.1175       35.4176       38.7076       39.1591       32.1374       31.6585       31.8191       32.0187       37.3042       39.0489       40.9541       38.8134       33.2007       29.9287       29.3406       30.0553       33.2133       35.4811       32.0010       36.6264       43.0577       45.3164       46.9263       42.0267       43.2414       42.3078       43.3839       39.9065       36.7001       33.2001       31.1583       28.1910       24.3246       19.7874       18.0158       17.9215       18.4321       18.5176       17.9385       16.9096       16.7206       16.0927       14.2596       14.2098       16.3403       13.8870       13.6633       11.0551       11.3015       11.0510       10.4425       10.6154       10.6249       10.2203        9.0953        7.4918        4.9380        4.3420        4.0016        3.9858        4.6522        5.9342        6.7602        6.9231        6.6909        7.3001        7.2787        8.2161       10.3633       12.4030       12.4714       12.6961        9.7648        9.4860        8.7379        8.3330        6.9848        6.3686        6.5483        0.0000        0.0000        0.0000        0.0000        0.0000        0.0000        0.0000        0.0000        0.0000        0.0000        0.0000        0.0000        0.0000        0.0000        0.0000        0.0000        0.0000        0.0000        0.0000        0.0000        0.0000        0.0000        0.0000        0.0000        0.0000        0.0000        0.0000        0.0000        0.0000        0.0000        0.0000        0.0000        0.0000        0.0000        0.0000        0.0000        0.0000        0.0000        0.0000        0.0000        0.0000        0.0000        0.0000        0.0000        0.0000        0.0000        0.0000        0.0000        0.0000        0.0000        0.0000        0.0000        0.0000        0.0000        0.0000        0.0000        0.0000        0.0000        0.0000
        0.0000        0.0000        0.0000        0.0000        0.0000        0.0000        0.0000        0.0000        0.0000        0.0000        0.0000        0.0000        0.0000        0.0000        0.0000        0.0000        0.0000        0.0000        0.0000        0.0000        0.0000        0.8988        0.7984        2.3207        6.7977        3.9585        1.7719        2.6964        3.2731        3.1754        2.9174        1.1941        0.8209        0.6398        0.6078        7.7107        1.1332        0.3213        1.3650        5.9699        4.3865        6.4345        0.4310        0.2495        0.6073        4.3876        0.6030        1.4087        3.5577        4.7250        5.1242       11.3691        9.9968        8.9843       10.2597        4.7344        8.1360        6.5394        7.3296        6.1285        6.4930       10.8554       18.1041       18.5468       14.3096        9.4249        5.8922        9.0485        8.7829        7.5700        9.6668       10.2379       10.7942       13.5051       15.8658       15.3744       14.7888       18.2427       23.1773       26.5412       28.2116       24.7941       24.6252       27.9227       32.0092       33.7646       35.8798       31.4466       31.4654       30.7929       33.8202       29.8815       26.1153       25.8279       27.8746       29.9636       31.9537       30.8288       31.2036       33.9782       35.9962       36.8283       37.0235       29.8011       29.7288       28.5036       28.0813       34.6630       34.7959       36.4016       40.5788       39.2238       41.2415       44.3673       42.5779       34.5732       35.0833       34.8856       35.6206       41.7666       44.8316       45.9121       44.3589       37.7520       37.1192       36.4518       36.1884       42.1271       37.0164       34.1812       37.8526       45.1418       48.3416       52.4499       47.6459       45.1726       46.8121       45.8887       46.7650       40.6343       35.8158       32.5568       28.7154       24.8280       20.0668       21.0495       21.3772       19.5336       19.3599       17.9325       16.4422       16.1990       15.4433       15.8087       14.7324       16.3968       14.2672       12.4063       10.5330       11.9101       10.8817        9.7019        8.8334        9.7914        9.4012        9.2469        7.7289        5.6044        5.6016        4.2413        5.0590        5.4797        6.4082        7.3179        8.0243        7.8482        8.1456        8.6670        9.2178       14.2022       13.4825       13.4169       14.8354       11.9154       11.1938       10.6238       10.1687        8.4575        8.2626       10.6816       13.4532        0.0000        0.0000        0.0000        0.0000        0.0000        0.0000        0.0000        0.0000        0.0000        0.0000        0.0000        0.0000        0.0000        0.0000        0.0000        0.0000        0.0000        0.0000        0.0000        0.0000        0.0000        0.0000        0.0000        0.0000        0.0000        0.0000        0.0000        0.0000        0.0000        0.0000        0.0000        0.0000        0.0000        0.0000        0.0000        0.0000        0.0000        0.0000        0.0000        0.0000        0.0000        0.0000        0.0000        0.0000        0.0000        0.0000        0.0000        0.0000        0.0000        0.0000        0.0000        0.0000        0.0000        0.0000        0.0000        0.0000        0.0000        0.0000
        0.0000        0.0000        0.0000        0.0000        0.0000        0.0000        0.0000        0.0000        0.0000        0.0000        0.0000        0.0000        0.0000        0.0000        0.0000        0.0000        0.0000        0.0000        0.0000        0.0000        0.0000        0.0000        5.0688        0.7237        4.4050        4.0916        2.3320        2.2443        2.6609        2.7406        2.2752        1.0499        1.1375        0.8412        0.6491        7.8413        0.1437        0.3050        0.8203        4.6023        4.9009        2.8343        0.4217        0.3660        0.2127        0.7696        0.3033        0.4431        0.6295        1.8418        5.0411        8.2386        6.6380        5.5071        2.7644        3.7754        5.5100       10.0079       14.9917       12.9742        9.1775        6.0083        4.1040        7.9495        8.3670        5.0974        3.8363        8.1973       10.2167        9.4748       10.4656       12.9644       12.0669       12.4845       14.6797       12.3796       15.3070       20.2716       25.1536       26.1397       22.8541       24.1276       24.1352       26.7565       33.5638       35.7165       39.8204       37.1810       37.8735       37.6908       38.7474       31.0996       27.9130       26.6367       30.8234       36.3748       35.9458       35.0353       36.3220       39.5109       38.4797       39.1476       40.9138       30.7021       30.6987       29.9945       30.6545       36.5526       39.3203       40.0048       43.7179       42.0902       44.3381       45.7124       45.6524       39.7198       41.6077       41.7721       43.4303       52.0572       55.1117       56.2742       55.4269       48.1152       52.8813       52.1996       44.0988       46.0558       44.2197       41.9769       43.0531       48.2621       46.5048       49.4846       51.9403       48.2460       49.8610       49.4090       46.8352       41.1229       36.7765       32.6183       28.8568       22.9672       22.5098       22.7439       22.3298       21.6251       21.8446       21.5970       20.0077       18.7070       17.0657       15.2028       13.5110       13.9052       11.1587       10.6802        8.7774       10.3087       10.2076        8.4667        8.3166        9.9126        8.8221        7.8219        7.8469        5.5968        6.3016        6.5729        5.8735        6.2962        7.0956        8.0942        8.8672        9.0812       10.3281       10.8383       12.5996       16.6692       17.4728       18.5336       16.6280       16.1423       13.6207       14.9852       13.3526       11.2473       11.4693       13.9104       16.0061        0.0000        0.0000        0.0000        0.0000        0.0000        0.0000        0.0000        0.0000        0.0000        0.0000        0.0000        0.0000        0.0000        0.0000        0.0000        0.0000        0.0000        0.0000        0.0000        0.0000        0.0000        0.0000        0.0000        0.0000        0.0000        0.0000        0.0000        0.0000        0.0000        0.0000        0.0000        0.0000        0.0000        0.0000        0.0000        0.0000        0.0000        0.0000        0.0000        0.0000        0.0000        0.0000        0.0000        0.0000        0.0000        0.0000        0.0000        0.0000        0.0000        0.0000        0.0000        0.0000        0.0000        0.0000        0.0000        0.0000        0.0000        0.0000
        0.0000        0.0000        0.0000        0.0000        0.0000        0.0000        0.0000        0.0000        0.0000        0.0000        0.0000        0.0000        0.0000        0.0000        0.0000        0.0000        0.0000        0.0000        0.0000        0.0000        0.0000        2.0654        1.9430        4.5546        4.6082        5.6694        3.3659        4.5021        6.9657        6.1049        1.9879        2.4196        7.3843        6.9970        9.3079        1.7615        3.2484        1.0654        3.6527        2.6161        1.1444        5.5794        4.6938        3.1961        3.0350        4.1186        1.1669        4.7757        3.4662        4.5459        4.2707        3.7657        3.9581       20.5864       18.9188       12.9783        9.0063       14.3335       11.9753       10.4794        9.5244       20.6486       15.7751        9.7174        9.0216        8.2663        6.9448       10.8741       11.9345       13.1376       16.0803       16.7700       16.6449       18.1330       19.0474       18.3818       20.5267       24.5646       30.3484       28.4627       28.6717       30.8547       30.1307       32.3880       42.7883       48.6542       53.5879       49.5920       47.6735       46.2257       45.7229       34.6082       31.9619       34.3412       35.8910       37.7696       36.8287       37.5036       37.9493       37.7279       40.4590       44.6340       46.7294       49.5225       48.4368       46.8126       48.7847       50.8853       50.0682       47.7937       47.7953       50.4226       49.8621       53.1292       55.5522       59.0951       59.9756       60.8984       62.9495       73.7073       76.2870       79.0847       77.8417       84.9346       81.5979       80.0826       66.6766       59.3069       56.4488       54.7459       53.4981       51.0249       49.1563       50.8951       51.8004       62.1530       64.1945       64.0039       52.5666       45.8195       41.5651       38.2212       33.8525       25.6688       25.1580       26.2776       23.7694       26.2301       25.6893       28.1570       24.3567       22.2395       20.9211       17.6737       15.1597       10.4733        8.9332        7.7875        7.7497        7.4439        7.4361        7.6341        7.7801        8.0401        8.2534        9.4125       11.2689        7.4930        8.8155        9.3361        8.5476        9.0358       10.2002       11.3912       12.5578       13.6040       14.3427       15.2153       17.5983       19.7079       20.6310       21.4081       21.2753       20.1180       19.8239       19.1852       19.0136       16.8969       16.5471       18.3923       22.2164       25.3846        0.0000        0.0000        0.0000        0.0000        0.0000        0.0000        0.0000        0.0000        0.0000        0.0000        0.0000        0.0000        0.0000        0.0000        0.0000        0.0000        0.0000        0.0000        0.0000        0.0000        0.0000        0.0000        0.0000        0.0000        0.0000        0.0000        0.0000        0.0000        0.0000        0.0000        0.0000        0.0000        0.0000        0.0000        0.0000        0.0000        0.0000        0.0000        0.0000        0.0000        0.0000        0.0000        0.0000        0.0000        0.0000        0.0000        0.0000        0.0000        0.0000        0.0000        0.0000        0.0000        0.0000        0.0000        0.0000        0.0000        0.0000
        0.0000        0.0000        0.0000        0.0000        0.0000        0.0000        0.0000        0.0000        0.0000        0.0000        0.0000        0.0000        0.0000        0.0000        0.0000        0.0000        0.0000        0.0000        0.0000        0.0000        2.2055        1.9751        2.2577        0.8912        2.7251        1.4818        1.5331        1.8309        1.9929        6.1032        6.0244        3.5278        3.2171        4.7847        8.3271        7.7786       15.8411        2.5858        0.9903        0.7521        0.5601        1.3999        1.4988        0.2786        1.0673        1.2346        1.5763        4.3278        6.9267       11.1623        9.0947       13.8453       14.4407       18.0480       19.1944       19.9113       15.5848       22.5623       12.7073       20.7483       20.8061       20.8550       20.9226       10.3824        8.7450        9.2344        9.5521       12.2484       12.3174       13.3032       16.9432       17.2744       18.1076       18.1381       19.7854       19.0232       19.6649       26.3199       26.9852       23.1500       24.0793       28.4337       32.8438       39.4409       45.9047       54.3470       55.3736       52.5996       47.7660       48.0126       41.8847       30.2223       29.2529       30.1286       31.9932       35.0496       34.4438       35.5749       38.6401       44.5275       48.0912       50.0138       52.4519       56.8377       56.2286       56.3714       57.9693       54.8954       52.6689       51.1208       50.8436       53.1720       53.6213       55.6049       62.1133       69.1935       71.2810       73.3647       71.6615       82.3467       86.4324       91.4418       89.2612       93.3115       91.3532       79.6156       68.3212       66.0022       60.4520       55.3756       55.9112       50.7916       50.0880       50.6631       57.1385       64.4039       64.3371       59.1866       51.8012       45.7001       43.0915       40.6890       39.1270       31.4913       27.1870       25.1768       24.4583       28.9416       28.8442       29.1946       25.5165       23.6919       23.3608       19.3907       16.3396       10.4726        9.2574        9.4261        8.9359        7.7974        7.8507        7.6810        7.9570        8.1868        9.1849        8.2832        9.5889        7.4098        9.3528        8.2730        8.4914       10.2329       12.5599       14.6358       15.8387       16.4121       16.1216       17.3569       18.3326       20.9141       22.3807       23.0674       23.0734       22.8268       22.9818       22.1741       22.2997       20.5507       21.2253       22.7681       25.3590       29.5764       32.2055        0.0000        0.0000        0.0000        0.0000        0.0000        0.0000        0.0000        0.0000        0.0000        0.0000        0.0000        0.0000        0.0000        0.0000        0.0000        0.0000        0.0000        0.0000        0.0000        0.0000        0.0000        0.0000        0.0000        0.0000        0.0000        0.0000        0.0000        0.0000        0.0000        0.0000        0.0000        0.0000        0.0000        0.0000        0.0000        0.0000        0.0000        0.0000        0.0000        0.0000        0.0000        0.0000        0.0000        0.0000        0.0000        0.0000        0.0000        0.0000        0.0000        0.0000        0.0000        0.0000        0.0000        0.0000        0.0000        0.0000
        0.0000        0.0000        0.0000        0.0000        0.0000        0.0000        0.0000        0.0000        0.0000        0.0000        0.0000        0.0000        0.0000        0.0000        0.0000        0.0000        0.0000        0.0000        0.0000        0.0000        2.0182        1.9549        2.6511        1.6742        1.7660        1.8569        1.8553        2.3341        1.9917        2.0633        3.2978        1.9443        0.9889        1.6952        5.0585        6.0473        6.7217        0.5850        4.8725        3.9546        1.6249        1.2370        1.0386        0.7490        0.7653        2.1521        3.9048        1.9878        7.8788       14.7028        9.4912       18.1853       25.1920       11.9903       13.4225       13.7954       18.3313       15.6773       14.5890       18.8491       20.1694       17.1922       20.1087       11.9873       10.0924        8.8395        8.4624       11.6341       13.1560       14.5711       17.9525       18.5571       17.5659       20.1742       20.6273       23.3830       23.7490       24.7319       24.0831       23.8454       27.4215       33.6442       36.1562       44.2058       42.0791       41.4156       39.9043       39.8012       41.3114       41.8678       39.2420       34.0684       31.1489       33.0212       36.0870       38.5918       38.8235       41.1160       41.3712       47.3771       50.9806       51.2372       52.5124       57.0285       60.2068       63.3159       63.3711       57.7858       58.8974       59.4795       59.7295       60.5219       61.6489       63.4814       65.7381       68.4927       71.3986       74.6670       74.9250       87.5290       92.0735       92.9493       87.5882       88.8093       80.8521       74.1033       71.1405       64.3007       57.5346       53.1751       51.0531       48.9098       51.1894       49.2212       50.8045       59.5973       57.2926       53.5169       46.5086       44.0488       44.7368       43.1073       38.5278       29.9796       24.7569       23.0200       24.0237       28.7894       30.0253       29.6583       27.2178       25.2857       22.7884       20.2509       17.6821       11.3240       11.2433       13.2525       11.4466        9.3508       10.6150       12.0953       11.7152        9.3905        8.5922        9.1437       11.6470        8.1032        9.4190        9.2183        7.0280       12.3723       15.1042       18.5151       19.9823       17.8812       19.2177       20.9271       22.4461       25.0720       26.3778       27.4287       27.5774       27.2885       26.8081       26.5715       26.6564       24.1906       23.4232       24.4090       27.7675       32.7324       36.4298       37.1484        0.0000        0.0000        0.0000        0.0000        0.0000        0.0000        0.0000        0.0000        0.0000        0.0000        0.0000        0.0000        0.0000        0.0000        0.0000        0.0000        0.0000        0.0000        0.0000        0.0000        0.0000        0.0000        0.0000        0.0000        0.0000        0.0000        0.0000        0.0000        0.0000        0.0000        0.0000        0.0000        0.0000        0.0000        0.0000        0.0000        0.0000        0.0000        0.0000        0.0000        0.0000        0.0000        0.0000        0.0000        0.0000        0.0000        0.0000        0.0000        0.0000        0.0000        0.0000        0.0000        0.0000        0.0000        0.0000
        0.0000        0.0000        0.0000        0.0000        0.0000        0.0000        0.0000        0.0000        0.0000        0.0000        0.0000        0.0000        0.0000        0.0000        0.0000        0.0000        0.0000        0.0000        0.0000        0.0000        2.8637        3.0554        4.5173        3.1449        3.8882        4.1365        3.9187        4.6330        3.9341        3.3893        2.6854        2.5926        1.3572        5.2037        5.6585        1.6527        1.2329        1.1423        2.5286       12.4121        4.9724        4.2760        1.9576        3.0372        0.2422        1.4102        1.3428        1.4507        2.8819        5.7171        4.5369        3.7803        2.4833        2.4289        3.2425        8.0550       10.8487        5.5219        5.7306       10.8960       15.3416       11.4538       10.9745        6.3920        7.4987        7.6111        9.9050       11.8068       14.5082       16.4064       20.5636       20.5003       25.3909       23.7891       30.0476       27.0291       29.8443       24.5651       28.7807       31.0110       34.5234       32.7631       34.6137       38.7766       39.0888       35.6327       40.1187       42.8530       42.9720       44.6298       42.0329       35.4520       36.4922       38.8887       42.1001       43.8340       42.0270       43.1819       44.3706       49.8333       54.1743       53.3300       55.8027       60.5836       62.5052       63.8288       63.4285       57.5481       59.4283       63.1826       63.2839       69.6486       67.6041       69.9881       69.8977       71.2443       74.1245       75.0016       73.8111       84.6590       86.7693       83.4056       76.6346       77.0183       74.0711       65.1685       62.4200       57.8767       53.7103       51.5996       50.0429       48.9744       47.7409       46.0527       47.4148       49.1450       48.8581       48.0320       44.1599       43.5855       42.4391       40.0413       36.6072       27.8004       23.8072       24.0524       24.5961       30.8804       31.8346       32.0484       29.1879       26.0885       23.9447       20.9851       18.7883       13.0831       13.8398       13.6355       12.7609       11.6932       12.1181       13.4247       13.1855        9.8270       10.2293        9.8435        9.9131       10.1705        9.8253       10.5470       10.1805       16.4892       18.6681       20.8379       22.5902       22.0902       23.3459       25.2076       26.9174       30.1191       31.7433       32.7262       33.0044       32.3050       32.3330       32.7595       32.4129       29.0474       28.1631       28.5218       31.5113       36.2849       42.1765       41.1390       41.3212        0.0000        0.0000        0.0000        0.0000        0.0000        0.0000        0.0000        0.0000        0.0000        0.0000        0.0000        0.0000        0.0000        0.0000        0.0000        0.0000        0.0000        0.0000        0.0000        0.0000        0.0000        0.0000        0.0000        0.0000        0.0000        0.0000        0.0000        0.0000        0.0000        0.0000        0.0000        0.0000        0.0000        0.0000        0.0000        0.0000        0.0000        0.0000        0.0000        0.0000        0.0000        0.0000        0.0000        0.0000        0.0000        0.0000        0.0000        0.0000        0.0000        0.0000        0.0000        0.0000        0.0000        0.0000
        0.0000        0.0000        0.0000        0.0000        0.0000        0.0000        0.0000        0.0000        0.0000        0.0000        0.0000        0.0000        0.0000        0.0000        0.0000        0.0000        0.0000        0.0000        0.0000        0.0000        0.0000        4.7326        7.3930       17.7394       22.3089       23.7981       22.2762       16.4923       15.3412       13.1695       10.0429        3.3919        1.6850        3.0285        3.0707        7.4864        2.9514        5.7462        4.3847       10.6832        9.2913        7.6731        7.5414        9.2316        5.7568        1.6676        0.8871        1.3826        5.2771        4.4778        4.8128        4.1558        4.2719        8.2432        8.1811        9.1766        8.8497        8.3940        7.5206        8.2751        9.4757       11.6661        9.8702        7.7608        8.1064        9.1226       11.4688       14.6012       15.4620       14.9861       20.7872       25.6670       34.7022       34.0177       37.3371       30.9035       29.7550       28.4611       37.0888       42.5719       41.0540       34.3400       41.5265       43.0648       44.3487       51.1637       64.7916       70.4093       68.6333       73.5365       71.3095       56.8035       56.3392       60.7020       60.8395       60.7751       60.8903       59.8247       63.4402       72.5852       71.8102       63.6812       63.0707       73.3733       76.9359       78.1465       75.7113       74.3251       75.7263       77.2060       81.5101       79.8369       82.3585       85.4057       85.9683       88.7974       89.8506       92.9899       88.6555       88.4618       84.6875       79.3239       73.6522       60.0724       51.3211       47.6553       45.5237       54.2328       55.2380       55.1712       55.1788       58.1907       55.0642       52.8199       51.3858       50.3703       48.5050       48.6340       47.2602       50.4937       51.2810       45.8602       42.2442       33.7383       30.7708       29.1417       30.2470       31.8236       34.9706       40.5350       34.8805       26.5087       23.5686       21.1575       21.4798       20.2923       16.8192       14.6896       13.4171       15.7126       15.3971       15.5359       17.0394       16.6313       22.3716       28.7977       27.3856       20.7758       19.6439       20.6309       23.9601       21.7308       23.8316       26.4375       30.3971       29.2034       30.9688       32.5265       35.1417       37.8485       39.6646       40.3676       40.3449       41.1431       41.3109       40.3770       41.4870       36.1995       36.6778       37.9191       39.9334       47.7188       51.1777       51.7857       51.4400       13.5300        0.0000        0.0000        0.0000        0.0000        0.0000        0.0000        0.0000        0.0000        0.0000        0.0000        0.0000        0.0000        0.0000        0.0000        0.0000        0.0000        0.0000        0.0000        0.0000        0.0000        0.0000        0.0000        0.0000        0.0000        0.0000        0.0000        0.0000        0.0000        0.0000        0.0000        0.0000        0.0000        0.0000        0.0000        0.0000        0.0000        0.0000        0.0000        0.0000        0.0000        0.0000        0.0000        0.0000        0.0000        0.0000        0.0000        0.0000        0.0000        0.0000        0.0000        0.0000        0.0000        0.0000
        0.0000        0.0000        0.0000        0.0000        0.0000        0.0000        0.0000        0.0000        0.0000        0.0000        0.0000        0.0000        0.0000        0.0000        0.0000        0.0000        0.0000        0.0000        0.0000        0.0000        0.0000        6.1669        9.8076       23.7366       30.0694       32.2242       30.0283       22.0714       20.3047       17.3439       13.3428        3.6087        2.8908        1.2389        2.2124        9.6258        3.7882        6.7841        9.5757        9.2733        9.5875       11.4852       10.3215       12.2059        8.6685        1.8107        2.6731        4.3983        5.2370        3.4362        3.1744        4.6937        7.4449       12.3976        9.1884        6.7132        8.8255        7.6738        7.4231        6.5614        7.8755       12.2689       13.3257       13.0367       11.4719       11.9817       16.2380       17.4539       15.4607       17.0698       19.4836       23.1789       25.2484       31.8405       35.6386       28.9112       27.8891       26.4578       31.0773       35.3594       34.6753       34.5946       44.0703       42.6060       47.9068       60.6821       59.7681       60.9706       66.1594       67.4145       71.3196       60.2514       55.3412       55.8046       73.4494       66.6579       66.8452       68.9047       72.2405       73.1615       67.3925       70.1837       64.9237       72.2525       78.3485       81.8681       79.2293       80.3506       75.2222       78.3970       87.9280       88.2365       94.2975       96.8478       85.6640       83.9477       87.5598       87.5382       80.9887       79.9898       73.9015       72.1681       68.5434       50.1804       39.2260       37.6813       40.1190       49.3647       51.9566       52.3813       49.7792       49.0824       48.3495       50.9791       49.2423       52.7037       50.3045       54.6064       51.7888       56.1714       54.7124       54.2434       49.4923       36.8924       33.7311       33.5884       32.8864       34.1360       33.9923       38.0567       34.2613       28.8692       24.4414       23.5242       22.4297       20.5472       17.9109       16.0069       16.8688       19.9772       20.0475       21.5034       24.5972       31.0287       29.8061       29.6621       34.9665       30.9181       24.6445       27.9790       29.2071       27.2042       27.9032       32.3176       34.8819       34.2436       38.9022       38.5128       40.6377       44.1016       46.1003       49.4834       47.6090       47.4220       47.9255       51.2678       46.3708       41.8045       40.8603       42.7467       46.3661       55.5216       57.5366       55.5959       54.8179       11.1600        0.0000        0.0000        0.0000        0.0000        0.0000        0.0000        0.0000        0.0000        0.0000        0.0000        0.0000        0.0000        0.0000        0.0000        0.0000        0.0000        0.0000        0.0000        0.0000        0.0000        0.0000        0.0000        0.0000        0.0000        0.0000        0.0000        0.0000        0.0000        0.0000        0.0000        0.0000        0.0000        0.0000        0.0000        0.0000        0.0000        0.0000        0.0000        0.0000        0.0000        0.0000        0.0000        0.0000        0.0000        0.0000        0.0000        0.0000        0.0000        0.0000        0.0000        0.0000        0.0000        0.0000
        0.0000        0.0000        0.0000        0.0000        0.0000        0.0000        0.0000        0.0000        0.0000        0.0000        0.0000        0.0000        0.0000        0.0000        0.0000        0.0000        0.0000        0.0000        0.0000        0.0000        0.0000        6.5062       10.7482       26.3535       33.8603       36.3995       34.5232       25.9572       24.5735       21.2887       16.2088        3.9143        1.8565        1.4199        4.0754        6.6329        4.0573        5.6121        4.8845        4.4819        3.4748        4.8500        8.1153        6.7219        4.8633        4.8083        3.1783        2.6239        3.3142        4.7116        9.3836        9.3406        8.5199       11.3466        9.1247        7.0953        8.0736        7.4086        7.1363       13.8446       17.1485       22.7435       18.9040       10.7952       10.8232       13.4379       16.1744       16.4963       18.3105       19.9430       20.5326       26.0570       26.3320       30.2439       29.5171       29.4076       28.5386       34.0652       38.5524       36.3736       35.1424       35.5883       38.9305       34.8474       41.5977       45.8243       55.3124       58.9610       63.2197       72.5912       72.1453       65.6537       59.0277       57.8324       56.1512       61.3970       60.0392       71.6373       65.9131       65.0193       61.7633       65.6533       65.5858       75.4985       79.2969       81.5576       83.1143       79.5228       78.2250       76.1721       84.5495       94.1219      101.2765      101.9762       83.0438       81.0634       82.1502       85.8294       78.4646       76.2987       73.0335       76.0002       66.6533       44.4293       37.8903       34.8645       36.2738       47.3625       51.4912       52.4869       49.3730       47.0792       48.2597       51.7057       49.8616       53.2629       52.8074       51.1778       53.0284       60.4199       56.6410       54.8350       49.5456       39.1941       38.1632       37.2282       36.1065       37.2631       37.7210       36.7063       34.6181       29.3482       25.9462       24.3256       23.3037       22.2798       20.4437       20.2531       19.6225       22.9628       24.8238       27.4510       27.9462       35.8331       35.6362       31.6667       34.1544       40.4093       33.5678       34.2976       36.3143       39.8980       45.3587       48.5203       45.9182       42.7590       46.8761       47.9363       49.2384       51.6405       53.0652       58.0305       55.2709       54.7873       53.4049       53.0098       51.8121       46.3325       45.9983       49.7908       49.1898       56.0853       60.3690       59.3397       58.3828       13.8900        0.0000        0.0000        0.0000        0.0000        0.0000        0.0000        0.0000        0.0000        0.0000        0.0000        0.0000        0.0000        0.0000        0.0000        0.0000        0.0000        0.0000        0.0000        0.0000        0.0000        0.0000        0.0000        0.0000        0.0000        0.0000        0.0000        0.0000        0.0000        0.0000        0.0000        0.0000        0.0000        0.0000        0.0000        0.0000        0.0000        0.0000        0.0000        0.0000        0.0000        0.0000        0.0000        0.0000        0.0000        0.0000        0.0000        0.0000        0.0000        0.0000        0.0000        0.0000        0.0000        0.0000
        0.0000        0.0000        0.0000        0.0000        0.0000        0.0000        0.0000        0.0000        0.0000        0.0000        0.0000        0.0000        0.0000        0.0000        0.0000        0.0000        0.0000        0.0000        0.0000        0.0000        0.0000        6.7084       10.6389       26.9915       34.5237       39.4255       38.0996       29.6931       28.4902       25.2973       19.2224        4.8281        2.4764        1.5887        3.1683        4.9231        6.8944        7.4428        5.6752       10.1679       11.8482        4.5225        5.4394       10.8001       11.9901        1.7720        3.4956        3.6782        3.2272        4.9586        8.9438        8.7737       11.0673        9.2450        6.8605        9.4967       12.3660        8.2378       13.5126       27.7008       26.4750       22.9694       20.6078       10.4430       12.2203       16.8621       20.7383       19.1083       15.8522       14.4944       16.7491       21.6905       23.7719       24.7205       31.8734       30.6169       34.5847       36.7230       36.8462       34.8736       35.5334       33.0075       35.6630       34.4362       37.9805       46.7917       56.7694       64.9168       68.8560       62.4867       64.0439       62.3428       58.0911       62.1954       54.1773       57.7877       56.1193       55.1348       54.7850       51.9035       52.4345       54.4571       60.6346       71.5045       74.6514       76.8940       76.4604       69.0456       67.7479       72.4183       70.6979       82.6263       85.4773       85.6162       80.5148       76.5319       79.5802       84.4101       82.2451       79.3836       72.4751       64.9191       58.3847       42.9636       37.1439       36.0540       38.6900       48.3245       53.5809       53.2137       51.8500       50.5638       53.8849       58.0349       55.4398       54.8113       55.1150       50.2190       50.2214       54.5084       52.7004       50.2759       50.5474       42.5961       40.5881       36.8247       38.9542       44.5922       40.4824       39.7282       36.5797       30.7373       28.4977       25.9703       27.4202       26.9721       24.0128       27.0421       24.1683       29.3506       32.6153       38.9617       37.6646       40.6046       41.2351       38.5907       41.2983       36.8422       37.8574       33.6859       36.3289       42.7262       52.1352       56.4294       60.3363       53.8178       55.5987       58.2161       58.3152       60.5913       60.5674       61.4947       63.0059       62.0886       61.6711       60.9132       59.6112       54.9400       51.9210       52.7288       55.1420       57.4678       60.6602       63.2815       57.6351        0.0000        0.0000        0.0000        0.0000        0.0000        0.0000        0.0000        0.0000        0.0000        0.0000        0.0000        0.0000        0.0000        0.0000        0.0000        0.0000        0.0000        0.0000        0.0000        0.0000        0.0000        0.0000        0.0000        0.0000        0.0000        0.0000        0.0000        0.0000        0.0000        0.0000        0.0000        0.0000        0.0000        0.0000        0.0000        0.0000        0.0000        0.0000        0.0000        0.0000        0.0000        0.0000        0.0000        0.0000        0.0000        0.0000        0.0000        0.0000        0.0000        0.0000        0.0000        0.0000        0.0000        0.0000
        0.0000        0.0000        0.0000        0.0000        0.0000        0.0000        0.0000        0.0000        0.0000        0.0000        0.0000        0.0000        0.0000        0.0000        0.0000        0.0000        0.0000        0.0000        0.0000        0.0000        0.0000        0.0000       12.1000       26.0017       33.6571       37.6201       38.2217       39.1887       39.4708       35.5029       26.8870        5.6659        2.9900        1.9073        2.5814        8.7894       10.8275       11.6095       11.6178       15.0014       15.6454       15.3818        9.7834        4.1921        6.2137        3.5094        8.1222        5.4219        3.7806        3.8817        7.0225       10.0000        6.2960        7.5759        9.2480       12.8301       12.3346       13.9030       16.0998       20.4261       20.5085       18.6896       14.3190       11.3519       16.3711       18.6242       18.4648       18.5236       18.0850       20.7600       23.4383       21.2759       23.5110       29.8825       36.3901       46.3449       47.2639       50.4590       50.0208       49.4356       53.3629       51.0849       48.5319       46.2566       62.4303       74.4023       76.6442       91.9515       90.1541       88.8130       83.1677       81.7973       77.1165       81.4282       92.6418       74.2748       60.8832       51.7556       51.3614       47.9019       50.2854       52.7458       59.0938       58.1003       59.5786       59.1656       58.2480       70.9465       73.5782       75.4243       68.9362       92.7392      101.2037       99.6814       95.4809       99.3321      104.2995       97.0480      100.0570       90.8022       85.1836       72.2356       61.7872       49.3933       46.1060       44.9772       45.9526       52.6512       56.7050       57.0450       56.8330       65.3816       64.8817       65.0727       64.7209       65.6712       67.6308       67.2293       64.8506       61.7342       59.5037       55.6687       52.4149       52.2387       51.5747       52.3434       55.2724       62.5580       53.0086       50.2894       46.1645       28.5401       25.9054       24.3430       22.6180       31.4136       26.0721       36.3063       31.0416       41.0325       44.1067       42.2336       43.0807       46.2388       44.1520       44.9981       57.6957       52.9106       61.2569       68.1518       61.6686       61.0471       67.9833       75.4914       76.5835       80.4868       81.6101       79.1929       78.0394       75.0165       75.7391       77.6784       78.2123       78.3764       78.0210       75.3575       71.9285       64.9694       61.5536       60.7803       59.9343       58.1614       59.6651       60.1845       59.0848       50.0396       46.5875       48.9691       53.7401        0.0000        0.0000        0.0000        0.0000        0.0000        0.0000        0.0000        0.0000        0.0000        0.0000        0.0000        0.0000        0.0000        0.0000        0.0000        0.0000        0.0000        0.0000        0.0000        0.0000        0.0000        0.0000        0.0000        0.0000        0.0000        0.0000        0.0000        0.0000        0.0000        0.0000        0.0000        0.0000        0.0000        0.0000        0.0000        0.0000        0.0000        0.0000        0.0000        0.0000        0.0000        0.0000        0.0000        0.0000        0.0000        0.0000        0.0000        0.0000        0.0000        0.0000
        0.0000        0.0000        0.0000        0.0000        0.0000        0.0000        0.0000        0.0000        0.0000        0.0000        0.0000        0.0000        0.0000        0.0000        0.0000        0.0000        0.0000        0.0000        0.0000        0.0000        0.0000        0.0000        0.0000        0.0000        0.0000        0.0000       38.8941       41.2107       43.5540       40.1120       30.4649        6.4485        3.4269        2.3929        3.2305       11.1794       13.6740       15.1672       14.8878       19.7056       19.9064       16.9192       12.3926        6.0228        3.2557        7.8373        7.3013        9.7555       12.5240       18.3904       20.9717       13.9465       11.4773       14.9209       13.0330       13.1506       16.1945       12.4738       14.5950       22.2175       20.4784       19.7930       16.4769       18.5010       17.1724       18.0808       16.5903       19.0150       18.5750       22.1153       23.5870       25.8522       30.4405       33.7996       43.6839       43.9504       40.2072       42.5845       47.3004       48.6293       51.2984       52.3730       52.8983       58.9852       71.0409       84.4878       83.6936       92.2519       97.7898      103.0558       93.1764       82.1491       85.9668       88.8621       84.6555       73.9059       59.5155       49.5409       49.7654       41.3279       48.8163       60.3165       51.8229       49.5168       49.1649       51.0339       50.7469       60.7394       65.3729       68.3492       68.6722       91.4816       90.1738      104.5171       88.4830       89.9167       91.4259       86.1022       86.1014       82.4378       79.6563       72.2436       69.2987       55.0374       52.2304       51.3430       53.7323       57.8341       59.3240       58.4278       60.1841       65.8919       64.8251       67.0256       65.6722       73.4221       68.9897       69.4809       68.3899       67.0736       63.6560       62.8150       64.4554       61.2924       59.2388       62.6095       58.0786       62.6350       58.1415       56.4149       47.4183       32.0014       27.5069       25.6532       23.5187       26.7426       31.2624       36.7018       37.1749       46.3452       45.2926       46.3847       49.4939       65.3945       90.6815       75.3630       50.8183       50.0722       61.3159       65.1364       71.9782       76.7630       75.6921       74.5571       90.3170       88.8695       88.0443       86.9155       87.4410       86.2983       86.0269       88.9103       87.7362       84.4099       85.1512       81.6001       77.8601       68.2192       63.6115       63.5059       65.2018       61.0269       61.6717       62.6092       59.4513       49.0501       47.9218       44.1715       48.4283        0.0000        0.0000        0.0000        0.0000        0.0000        0.0000        0.0000        0.0000        0.0000        0.0000        0.0000        0.0000        0.0000        0.0000        0.0000        0.0000        0.0000        0.0000        0.0000        0.0000        0.0000        0.0000        0.0000        0.0000        0.0000        0.0000        0.0000        0.0000        0.0000        0.0000        0.0000        0.0000        0.0000        0.0000        0.0000        0.0000        0.0000        0.0000        0.0000        0.0000        0.0000        0.0000        0.0000        0.0000        0.0000        0.0000        0.0000        0.0000        0.0000        0.0000
        0.0000        0.0000        0.0000        0.0000        0.0000        0.0000        0.0000        0.0000        0.0000        0.0000        0.0000        0.0000        0.0000        0.0000        0.0000        0.0000        0.0000        0.0000        0.0000        0.0000        0.0000        0.0000        0.0000        0.0000        0.0000        0.0000        0.0000       43.6050       48.8926       47.1837       37.4883        9.0123        6.3571        4.9269        5.8258       17.3833       19.1172       19.6975       18.7933       23.8150       20.9510       17.7591       12.8410        0.3806        0.0283        5.1814        8.5445       10.9605       21.0722       20.0212       18.0257       13.7615       15.8748       12.4685       11.2579        7.9420       10.6964       13.8989       15.6344       22.5748       20.9336       21.8981       23.3429       27.8563       22.5252       19.3520       19.0804       22.4778       31.9965       34.0393       30.6353       31.2802       35.5768       31.1631       33.5928       38.2723       36.4709       37.9311       42.4650       44.3864       55.4086       63.6611       67.0999       64.8158       70.9489       73.4822       81.3796       96.1675      109.6143      116.8273      111.5628       97.0402       93.4874       91.4581       79.7827       62.2240       55.9178       48.7304       43.0054       46.5436       46.9105       44.0369       45.5301       43.6834       42.7698       40.1043       44.7302       47.9699       51.8742       52.7318       57.6579       81.0451       83.6427      103.9757       97.0845       81.0046       87.1028       78.6874       76.8189       77.6770       76.3455       69.7886       65.8581       56.1628       52.2765       53.2134       55.1660       61.0936       63.2868       64.9214       67.0014       71.2410       75.8626       73.0424       75.0321       83.3991       81.7906       78.3766       79.7607       85.0936       80.3739       80.6161       78.5075       76.7697       72.5448       65.8762       65.7160       65.2880       65.2409       61.3411       57.5983       39.1772       30.5100       28.6665       28.9817       36.3815       42.3428       47.1865       52.7812       64.7687       66.5232       66.5406       60.7960      105.6632       94.0525       65.6252       69.4767       63.9930       63.4436       71.4059       77.0316       81.7367       89.1355      102.5139       99.5630       96.4961       97.6217       98.4744      100.2922       98.6383       96.4734       96.7361       95.5882       93.3263       92.9398       91.1314       85.9624       74.2736       73.3072       70.9879       68.9685       65.6813       64.2775       63.5235       58.6370       49.2517       45.5706       43.1295       44.2972       45.4200        0.0000        0.0000        0.0000        0.0000        0.0000        0.0000        0.0000        0.0000        0.0000        0.0000        0.0000        0.0000        0.0000        0.0000        0.0000        0.0000        0.0000        0.0000        0.0000        0.0000        0.0000        0.0000        0.0000        0.0000        0.0000        0.0000        0.0000        0.0000        0.0000        0.0000        0.0000        0.0000        0.0000        0.0000        0.0000        0.0000        0.0000        0.0000        0.0000        0.0000        0.0000        0.0000        0.0000        0.0000        0.0000        0.0000        0.0000        0.0000        0.0000
        0.0000        0.0000        0.0000        0.0000        0.0000        0.0000        0.0000        0.0000        0.0000        0.0000        0.0000        0.0000        0.0000        0.0000        0.0000        0.0000        0.0000        0.0000        0.0000        0.0000        0.0000        0.0000        0.0000        0.0000        0.0000        0.0000        0.0000        0.0000        0.0000        0.0000       50.1420       13.1256       10.2518        9.2381        9.5355       27.3243       28.3779       26.7098       23.0754       24.6904       20.1121       15.6381       11.4001        0.7532        3.6943        5.4527        6.3359        5.9208       17.2240       23.0714       18.9925       18.3090       17.9411       12.3326        8.1577       10.0693       12.5986       16.2459       15.1190       19.2445       19.0744       23.9248       23.4391       24.1488       22.1561       22.1313       24.9288       35.1487       34.2009       30.8887       33.4061       32.7563       31.8399       29.5571       30.3746       33.8199       36.4645       37.8233       38.7680       42.1652       52.9979       55.1191       60.2822       59.4169       70.2155       75.0263       80.5352       95.8823      111.5131      114.9025      108.7360       97.8535       98.6586       98.5640       95.6277       70.1039       56.3776       46.9665       44.6530       53.5737       45.2517       35.7681       36.2414       38.6968       37.4898       39.5822       36.7229       42.7688       44.4558       46.1481       49.1424       59.6913       70.1322       86.1500       86.2778       76.7106       77.9181       76.6516       76.0711       76.8416       76.2033       74.0990       69.4113       58.2142       56.0468       55.2770       57.1094       65.5988       68.7728       71.9257       74.5951       85.3876       90.5460       89.9646       87.1180       91.4217       84.3801       90.6966       92.1222      101.2196       90.7198       76.6494       77.9124       83.1410       78.6222       72.3186       70.5254       69.1522       67.4085       67.4342       67.4860       47.2086       43.0412       40.0583       41.1594       49.3269       55.0597       62.3608       68.6263       83.2262       76.9913       70.1279       82.1619       86.2642       80.9853       70.0877       73.4213       94.5660       89.5336       86.8899       88.3990       95.7081      111.3751      117.6547      113.8316      107.3509      109.3572      109.6437      110.2734      108.0584      110.2262      108.3762      106.4431      103.3254      100.9376       96.7917       94.5375       80.9200       75.3599       71.9377       67.6799       62.6888       60.0288       56.1312       55.1740       46.2867       43.4706       41.5865       42.2478       54.0900        0.0000        0.0000        0.0000        0.0000        0.0000        0.0000        0.0000        0.0000        0.0000        0.0000        0.0000        0.0000        0.0000        0.0000        0.0000        0.0000        0.0000        0.0000        0.0000        0.0000        0.0000        0.0000        0.0000        0.0000        0.0000        0.0000        0.0000        0.0000        0.0000        0.0000        0.0000        0.0000        0.0000        0.0000        0.0000        0.0000        0.0000        0.0000        0.0000        0.0000        0.0000        0.0000        0.0000        0.0000        0.0000        0.0000        0.0000        0.0000        0.0000
        0.0000        0.0000        0.0000        0.0000        0.0000        0.0000        0.0000        0.0000        0.0000        0.0000        0.0000        0.0000        0.0000        0.0000        0.0000        0.0000        0.0000        0.0000        0.0000        0.0000        0.0000        0.0000        0.0000        0.0000        0.0000        0.0000        0.0000        0.0000        0.0000        0.0000        0.0000       56.0173       49.8913        0.0000        0.0000       43.0995       42.7280       38.9404       31.7374       10.6417        7.5709        5.3350        3.9339        0.8783        0.7799        0.7218        0.9244        9.6097       14.6109       15.5870       12.3901        8.8987        7.7103        6.0399        5.2603        5.6096        7.1569        9.2925       11.1065       19.8272       16.9051       16.9215       18.2316       22.9980       22.0899       22.5652       27.7935       30.4692       32.1359       32.6912       31.5889       34.8836       30.9898       32.6611       33.5697       40.8125       42.5432       44.9870       48.7649       47.2858       43.0641       46.0737       58.0878       65.1180       71.3536       67.1824       75.4323      103.3663      106.5707       99.3996      109.5004      122.9729      127.1211      122.9483      116.3574       99.8071       88.0384       85.3011       68.6344       68.3116       50.6125       47.6971       51.0247       47.8839       43.8216       39.0331       34.0263       39.8915       48.1124       47.3591       46.8940       59.9145       68.1258      101.5358      114.5231       91.1430       92.3234       93.3945       91.5728       97.5219       97.7450       94.7015       88.1303       71.0141       65.4887       66.2573       70.1981       82.1194       86.2836       90.3745       94.5815      114.9278      114.9906      115.4146      107.8016      117.8252      119.0769      120.2986      121.6527      108.6527       92.6895       90.0245      105.2128      108.7982      100.5040       85.4498       84.8496       68.2057       66.7897       67.5759       70.0290       72.0476       68.7078       71.4791       75.1381       87.8873       93.6570      109.1996      118.1317      114.9844      110.4318      102.4700       99.8797       96.2827       90.2236       89.9088       91.1609      117.1655      120.6397      113.1308      119.9874      127.3709      134.7673      138.6002      138.1610      120.5835      123.5512      120.3138      130.2164      114.0222      112.0209      112.4740      113.4118      111.5895      106.1379      104.0361       97.0135       85.8693       78.0573       74.7854       71.7609       62.1521       59.4323       59.4852       58.2270       53.0410       52.0380       48.0061        0.0000        0.0000        0.0000        0.0000        0.0000        0.0000        0.0000        0.0000        0.0000        0.0000        0.0000        0.0000        0.0000        0.0000        0.0000        0.0000        0.0000        0.0000        0.0000        0.0000        0.0000        0.0000        0.0000        0.0000        0.0000        0.0000        0.0000        0.0000        0.0000        0.0000        0.0000        0.0000        0.0000        0.0000        0.0000        0.0000        0.0000        0.0000        0.0000        0.0000        0.0000        0.0000        0.0000        0.0000        0.0000        0.0000        0.0000        0.0000        0.0000        0.0000        0.0000
        0.0000        0.0000        0.0000        0.0000        0.0000        0.0000        0.0000        0.0000        0.0000        0.0000        0.0000        0.0000        0.0000        0.0000        0.0000        0.0000        0.0000        0.0000        0.0000        0.0000        0.0000        0.0000        0.0000        0.0000        0.0000        0.0000        0.0000        0.0000        0.0000        0.0000        0.0000        0.0000        0.0000        0.0000        0.0000        0.0000        0.0000       46.7179       36.5980       11.5723        7.2123        4.5028        3.3661        0.8813        0.3984        0.4991        1.1134       13.0970       17.8042       17.9921       14.1806        5.6504        5.4790        4.9291        5.1236        8.0494        7.3278        4.6762        6.4043       12.5529       12.6766       13.5774       11.5574       16.0570       16.4032       21.6961       21.9782       23.2472       25.7365       24.9630       18.0839       20.4239       22.4290       29.0484       26.4833       36.1047       39.1642       43.7985       43.6952       39.3387       45.9746       54.4255       69.8725       68.8995       64.2943       66.4237       86.3728       96.3455       97.9834      108.5418      113.3089      120.9310      118.5036      107.5697       99.0744       85.8784       76.9278       73.8566       67.1305       60.8449       46.4897       51.9230       49.2631       50.8280       38.8680       29.8192       28.1285       32.3556       32.9230       38.8182       43.1174       51.5674       59.2788       89.6063      102.2588       82.6069       85.4225       86.6816       93.3167      101.7358      106.1780      105.0643       96.7023       77.0695       73.1457       72.4671       76.1388       88.4142       90.1979       94.3129      102.0689      117.9442      122.5681      125.3624      121.0201      133.4761      131.7157      130.6609      125.8488      115.9709      102.3113       99.5207      109.7921      111.8136       99.7236       87.5059       89.4338       74.2636       67.2334       70.0143       73.0479       81.5941       90.2951       99.3612      111.3629      124.2699      121.8544      120.9718      120.5873      128.0449      126.5720      108.3692      104.0577      101.9489       99.0890      106.1842      109.4136      141.0407      147.9870      130.3339      129.4808      129.8505      141.8469      136.9195      146.1743      135.2404      141.0065      144.7373      140.4299      120.6217      121.2379      128.1687      137.3162      114.8007      110.9298      107.2541      100.4515       89.2087       83.4221       78.8983       73.9395       65.9410       61.3082       58.9242       58.0291       52.4633       50.4605        0.0000        0.0000        0.0000        0.0000        0.0000        0.0000        0.0000        0.0000        0.0000        0.0000        0.0000        0.0000        0.0000        0.0000        0.0000        0.0000        0.0000        0.0000        0.0000        0.0000        0.0000        0.0000        0.0000        0.0000        0.0000        0.0000        0.0000        0.0000        0.0000        0.0000        0.0000        0.0000        0.0000        0.0000        0.0000        0.0000        0.0000        0.0000        0.0000        0.0000        0.0000        0.0000        0.0000        0.0000        0.0000        0.0000        0.0000        0.0000        0.0000        0.0000        0.0000        0.0000
        0.0000        0.0000        0.0000        0.0000        0.0000        0.0000        0.0000        0.0000        0.0000        0.0000        0.0000        0.0000        0.0000        0.0000        0.0000        0.0000        0.0000        0.0000        0.0000        0.0000        0.0000        0.0000        0.0000        0.0000        0.0000        0.0000        0.0000        0.0000        0.0000        0.0000        0.0000        0.0000        0.0000        0.0000        0.0000        0.0000        0.0000        0.0000        0.0000       14.9256       10.1763        7.3034        6.1304        1.6448        1.3015        1.3291        1.9049       17.2137       20.8299       21.3576       17.4479        7.5933        7.0285        7.1286        5.7892        5.7263        6.4511        5.4366        4.8574       10.4542        9.7156        7.9519        6.1626       10.7789       14.3820       18.0733       18.5325       17.1853       17.7292       14.2986       12.4119       14.7600       19.2996       21.1986       21.6129       26.7462       33.9510       37.0868       39.2111       41.9465       49.0210       57.6322       71.3765       66.4475       73.2646      103.5384      103.9396      115.5016      131.5668      141.8123      126.9826      130.2537      135.2733      127.0270      113.6394       85.9258       77.2908       75.3844       76.3842       67.4031       70.3314       60.1905       52.8546       48.2986       45.0226       33.6920       28.5010       32.6373       28.2620       27.6943       37.2435       53.4811       64.2305       92.3801       72.2954       75.7883       83.5152       87.0418       93.9786      101.5248      105.9364      105.9550       97.4541       79.8565       71.9523       75.2962       79.3744       93.8550       95.6973       99.0926      102.1021      120.9358      127.8194      132.6679      127.7330      129.8748      128.8013      124.4417      120.4120      106.9035       95.0698       94.5302       95.3230       96.5709       89.2269       85.0192       80.4575       69.9722       68.7755       73.5670       80.5737       99.7755      114.9901      122.9565      126.8140      129.1364      141.9633      145.7192      163.4091      131.1615      125.4098      129.1145      121.5646      126.1093      130.1373      134.7565      129.6203      163.8702      160.4332      145.2295      130.1094      127.8652      133.4221      142.0202      154.5284      146.3644      150.8953      156.9966      158.3117      140.6964      134.5483      134.4230      135.0527      131.3168      119.7840      116.4713      107.4484       96.3964       89.5568       83.7009       80.8335       72.0715       65.5182       62.7262       58.3676       54.6365       54.1379        0.0000        0.0000        0.0000        0.0000        0.0000        0.0000        0.0000        0.0000        0.0000        0.0000        0.0000        0.0000        0.0000        0.0000        0.0000        0.0000        0.0000        0.0000        0.0000        0.0000        0.0000        0.0000        0.0000        0.0000        0.0000        0.0000        0.0000        0.0000        0.0000        0.0000        0.0000        0.0000        0.0000        0.0000        0.0000        0.0000        0.0000        0.0000        0.0000        0.0000        0.0000        0.0000        0.0000        0.0000        0.0000        0.0000        0.0000        0.0000        0.0000        0.0000        0.0000        0.0000
        0.0000        0.0000        0.0000        0.0000        0.0000        0.0000        0.0000        0.0000        0.0000        0.0000        0.0000        0.0000        0.0000        0.0000        0.0000        0.0000        0.0000        0.0000        0.0000        0.0000        0.0000        0.0000        0.0000        0.0000        0.0000        0.0000        0.0000        0.0000        0.0000        0.0000        0.0000        0.0000        0.0000        0.0000        0.0000        0.0000        0.0000        0.0000        0.0000        0.0000       16.6661       13.7969       12.3400        3.8120        3.1196        2.8323        2.9539       25.3697       27.4591       26.3867       22.6066       10.5464        9.4414        8.2449        8.1219        8.5990        8.1197        7.9974        6.5052       10.0570       10.5484        9.5097        8.7346       14.0163       13.5968       13.6159       15.7470       14.7896       16.3499       17.7726       17.1089       21.2553       26.9651       28.7072       29.3276       28.6258       23.1255       26.7005       37.6073       42.1985       49.9477       59.1896       75.4206       80.3721       97.4687      118.6454      131.6372      144.4216      153.2956      149.9731      149.9825      165.2731      166.1935      158.1939      147.2921      118.7831      113.8111      101.1708       89.7065       83.1368       84.5117       76.2026       61.8893       60.7056       48.5423       42.7979       41.9989       36.6457       30.0303       29.3883       37.3000       54.9881       64.7243       90.2348       67.8678       72.2867       80.5268       83.8284       91.4834       98.1402      110.4133      111.0249      100.0339       80.9765       73.6419       76.3434       81.8058       93.4372       99.4355      103.8001      108.8655      128.9536      126.2359      128.5546      127.5812      125.6157      127.9035      127.0271      120.5194      107.9809      100.0584       95.4862       99.5925       97.1906       94.0581       90.2106       88.3617       75.1939       76.7411       89.5133      101.0386      125.9125      133.6881      134.5977      132.4346      154.2130      162.8427      150.8219      154.8902      141.8004      137.1624      139.1583      142.0996      140.5466      139.6639      130.7374      133.7477      163.5131      159.3969      151.4532      149.9423      142.9887      143.4885      155.8333      169.0480      163.3381      168.3563      176.0676      175.8558      163.9934      157.7364      153.9654      143.0133      135.3832      133.4281      126.1651      116.7080      105.3850       99.8112       95.9085       88.1105       78.4392       71.7747       68.1224       64.1515       61.8464        0.0000        0.0000        0.0000        0.0000        0.0000        0.0000        0.0000        0.0000        0.0000        0.0000        0.0000        0.0000        0.0000        0.0000        0.0000        0.0000        0.0000        0.0000        0.0000        0.0000        0.0000        0.0000        0.0000        0.0000        0.0000        0.0000        0.0000        0.0000        0.0000        0.0000        0.0000        0.0000        0.0000        0.0000        0.0000        0.0000        0.0000        0.0000        0.0000        0.0000        0.0000        0.0000        0.0000        0.0000        0.0000        0.0000        0.0000        0.0000        0.0000        0.0000        0.0000        0.0000        0.0000
        0.0000        0.0000        0.0000        0.0000        0.0000        0.0000        0.0000        0.0000        0.0000        0.0000        0.0000        0.0000        0.0000        0.0000        0.0000        0.0000        0.0000        0.0000        0.0000        0.0000        0.0000        0.0000        0.0000        0.0000        0.0000        0.0000        0.0000        0.0000        0.0000        0.0000        0.0000        0.0000        0.0000        0.0000        0.0000        0.0000        0.0000        0.0000        0.0000        0.0000        0.0000        0.0000        0.0000       37.6140       33.8798       31.1993       29.7070       21.7082       20.2724       18.7878       17.1538       14.9193       13.1790       13.7829       16.4560       24.6547       27.9686       28.3308       25.8747       16.9752       16.0249       14.6036       13.3399       12.1883       10.8965       12.8148       15.9638       34.7012       39.6315       42.1467       43.0334       46.0302       47.4980       46.4161       40.1830       19.3015       13.5880       15.4251       20.8481       64.8571       75.4171       99.8032      129.4532      221.8179      271.4994      295.6501      318.7612      273.6992      265.8801      259.9665      263.2573      246.5491      238.8885      238.4204      225.1955      208.6459      199.8757      169.2908      152.8624      159.8852      155.0811      147.8255      150.7974       83.8807       67.7605       55.4199       53.8469       39.6097       30.5197       27.8331       32.0845       47.1886       55.0858       58.3058       58.5343       71.5261       84.2737       86.4838       94.5445      104.1155      109.8408      108.7862      102.6071       92.7516       82.5793       83.7286       88.7670      104.5416      110.3556      116.1374      119.4701      128.7933      128.1129      129.1410      128.7437      136.2009      136.9280      132.4723      126.6757      119.8664      116.9208      107.6968      104.5577      110.5798      110.4227      104.6191       99.6644      111.0370      122.5594      135.6404      151.3707      167.0446      152.2587      147.9410      160.0011      155.4122      158.7282      171.2689      161.7597      135.5251      135.9760      139.1398      141.1466      147.4293      143.0030      142.4233      153.3726      156.8950      157.6894      159.1838      156.3313      157.6666      155.9425      160.4367      173.7711      205.5492      224.3000      218.3776      217.5936      222.2023      213.5331      200.8876      192.0588      159.7509      143.7344      137.0555      130.9184      126.8873      118.8950      108.7303      100.8383       90.4496       86.4117       84.8006       77.8765       78.0000        0.0000        0.0000        0.0000        0.0000        0.0000        0.0000        0.0000        0.0000        0.0000        0.0000        0.0000        0.0000        0.0000        0.0000        0.0000        0.0000        0.0000        0.0000        0.0000        0.0000        0.0000        0.0000        0.0000        0.0000        0.0000        0.0000        0.0000        0.0000        0.0000        0.0000        0.0000        0.0000        0.0000        0.0000        0.0000        0.0000        0.0000        0.0000        0.0000        0.0000        0.0000        0.0000        0.0000        0.0000        0.0000        0.0000        0.0000        0.0000        0.0000        0.0000        0.0000        0.0000        0.0000
        0.0000        0.0000        0.0000        0.0000        0.0000        0.0000        0.0000        0.0000        0.0000        0.0000        0.0000        0.0000        0.0000        0.0000        0.0000        0.0000        0.0000        0.0000        0.0000        0.0000        0.0000        0.0000        0.0000        0.0000        0.0000        0.0000        0.0000        0.0000        0.0000        0.0000        0.0000        0.0000        0.0000        0.0000        0.0000        0.0000        0.0000        0.0000        0.0000        0.0000        0.0000        0.0000        0.0000        0.0000       46.5961       42.4989       38.3044       26.5091       23.1735       21.0213       19.9938       18.0511       16.8695       18.0662       21.8729       32.5282       37.5750       38.3109       35.1768       23.3432       21.7193       19.3780       16.8752       14.6545       13.1874       15.6238       21.1097       43.3108       49.2950       52.6800       53.7513       54.8422       55.7895       49.5073       41.8247       15.7868       11.4360       14.0393       23.4655       65.9775       72.6851       88.9611      131.2448      252.0091      319.8144      366.0768      382.4918      335.2366      329.3230      303.8785      305.6185      283.7139      288.8540      281.2044      265.8056      231.6433      224.4047      204.4158      186.3157      200.1216      185.1741      180.9525      183.5992       98.6871       80.7887       66.8381       74.3072       40.7325       28.2100       23.0061       25.9092       41.0906       48.1333       46.4023       63.3857       77.8050       79.8980       86.0006      103.6124      110.7731      113.7694      112.4462      107.4878       95.6865       90.2283       86.7383       93.1861      106.3506      115.2272      116.1982      123.0035      132.1445      129.8242      129.5760      128.5547      135.0846      136.7921      130.6524      119.7201      114.2062      110.3498      115.3429      122.8593      135.5185      133.4061      119.2512      110.9436      124.3416      124.0462      108.9446      111.8291      150.0543      157.5106      167.9806      163.3960      153.7861      178.1632      173.8359      151.1993      138.9726      139.0757      142.5917      149.2691      163.4220      166.3226      170.9534      172.9436      167.6480      163.6422      167.9519      172.8288      223.0075      203.8412      192.3311      193.8950      227.7514      251.3696      258.5790      263.0240      242.8766      238.2103      227.6888      211.0872      179.7094      157.9800      145.8464      149.1832      144.0298      133.7566      126.5681      122.6466      100.9653       96.1323       95.5488       85.3594       79.4100        0.0000        0.0000        0.0000        0.0000        0.0000        0.0000        0.0000        0.0000        0.0000        0.0000        0.0000        0.0000        0.0000        0.0000        0.0000        0.0000        0.0000        0.0000        0.0000        0.0000        0.0000        0.0000        0.0000        0.0000        0.0000        0.0000        0.0000        0.0000        0.0000        0.0000        0.0000        0.0000        0.0000        0.0000        0.0000        0.0000        0.0000        0.0000        0.0000        0.0000        0.0000        0.0000        0.0000        0.0000        0.0000        0.0000        0.0000        0.0000        0.0000        0.0000        0.0000        0.0000        0.0000
        0.0000        0.0000        0.0000        0.0000        0.0000        0.0000        0.0000        0.0000        0.0000        0.0000        0.0000        0.0000        0.0000        0.0000        0.0000        0.0000        0.0000        0.0000        0.0000        0.0000        0.0000        0.0000        0.0000        0.0000        0.0000        0.0000        0.0000        0.0000        0.0000        0.0000        0.0000        0.0000        0.0000        0.0000        0.0000        0.0000        0.0000        0.0000        0.0000        0.0000        0.0000        0.0000        0.0000        0.0000        0.0000        0.0000       48.0183       33.7647       30.0657       27.8247       26.9736       24.6547       23.6010       25.8067       31.3305       46.3666       53.5019       56.1809       54.0721       37.6109       36.6729       34.0456       30.7680       25.8128       21.3599       22.1069       24.8874       51.7694       57.8405       61.3923       61.3826       63.2224       64.1437       61.6168       53.0940       19.1370       13.0622       14.2858       24.0780       66.9556       80.6093      103.7667      147.0363      287.0799      359.5923      396.0109      400.9835      335.0145      341.5226      339.8219      350.3414      345.2894      335.4888      335.2495      314.0460      258.0616      257.4135      233.8205      215.7378      236.3604      223.9941      223.7536      206.6552      115.3334       88.1844       71.8598       68.4992       45.2994       31.2055       21.5184       23.9944       35.8709       40.4305       42.3040       51.1118       70.8574       74.3240       78.3468       82.5745       94.5846      100.5599       94.1052       92.1249       85.4024       83.3432       88.8516       95.8980      107.5992      110.4078      117.3876      116.2991      122.6114      124.3659      127.3354      126.6756      138.8149      128.2325      121.8321      119.2014      112.2011      108.0354      115.2998      113.7375      121.4719      124.6739      119.9439      118.0845      128.6966      113.4962      107.9528      119.9092      150.9191      168.1199      174.8517      175.0490      166.9367      164.1734      162.5746      163.4260      150.9490      155.0282      170.8344      200.5355      197.5343      187.1351      188.2349      177.4080      184.4943      182.2250      182.4265      175.0793      192.4305      198.4597      205.1911      219.2556      236.6598      252.4256      270.9813      274.8960      257.0913      253.3000      240.7988      223.5319      186.9878      175.7921      168.0667      162.9301      158.0114      149.0174      136.8391      131.0647      110.8194      105.7518      103.2914      102.8550       68.1900        0.0000        0.0000        0.0000        0.0000        0.0000        0.0000        0.0000        0.0000        0.0000        0.0000        0.0000        0.0000        0.0000        0.0000        0.0000        0.0000        0.0000        0.0000        0.0000        0.0000        0.0000        0.0000        0.0000        0.0000        0.0000        0.0000        0.0000        0.0000        0.0000        0.0000        0.0000        0.0000        0.0000        0.0000        0.0000        0.0000        0.0000        0.0000        0.0000        0.0000        0.0000        0.0000        0.0000        0.0000        0.0000        0.0000        0.0000        0.0000        0.0000        0.0000        0.0000        0.0000        0.0000
        0.0000        0.0000        0.0000        0.0000        0.0000        0.0000        0.0000        0.0000        0.0000        0.0000        0.0000        0.0000        0.0000        0.0000        0.0000        0.0000        0.0000        0.0000        0.0000        0.0000        0.0000        0.0000        0.0000        0.0000        0.0000        0.0000        0.0000        0.0000        0.0000        0.0000        0.0000        0.0000        0.0000        0.0000        0.0000        0.0000        0.0000        0.0000        0.0000        0.0000        0.0000        0.0000        0.0000        0.0000        0.0000        0.0000        0.0000       43.1319       40.7755       39.0748       37.9013       34.5154       33.5377       36.7676       44.6203       65.5867       75.4163       81.3896       83.7115       61.3916       63.0491       60.4996       52.3739       42.0580       35.1425       33.2203       35.0079       62.7404       64.4792       66.2263       68.8989       70.8610       73.5971       72.5102       66.3980       28.0844       24.8124       31.4434       43.9604      104.9788      119.1894      147.3981      173.4338      290.2649      363.5923      391.6513      394.5636      328.0961      347.6366      372.5578      377.5269      385.0249      379.8932      363.4775      335.7822      279.1885      256.4419      239.9792      234.0357      258.1038      248.5433      236.2803      207.0168      126.6938       93.8933       77.5762       66.7474       42.0073       30.1151       22.2292       20.9129       30.7120       33.5040       34.5496       43.0483       60.1922       68.5078       70.4414       71.1219       75.9184       77.7972       78.3614       82.9166       76.1976       76.1682       82.6779       89.9864      103.1379      107.2517      112.1285      110.2678      119.0441      119.7402      120.7389      124.9519      137.0064      130.9033      122.7016      120.1607      109.9802      113.0547      121.1652      126.3638      128.7271      127.5605      129.8247      125.3050      136.2162      131.9676      125.3479      138.8706      169.2816      182.5242      192.2250      200.8649      185.2855      192.1765      185.9612      184.8928      175.2930      175.5050      181.0742      201.9028      210.5895      209.7950      204.2870      202.5701      199.5709      197.8393      191.9881      190.7067      187.5202      196.0199      204.4081      214.2632      247.9725      262.5181      285.0072      280.8716      273.8826      271.4897      260.6688      251.4591      213.3719      214.0076      198.5994      180.6059      169.4824      167.1607      153.0130      143.0764      117.6982      109.6638      105.4217      108.0777        0.0000        0.0000        0.0000        0.0000        0.0000        0.0000        0.0000        0.0000        0.0000        0.0000        0.0000        0.0000        0.0000        0.0000        0.0000        0.0000        0.0000        0.0000        0.0000        0.0000        0.0000        0.0000        0.0000        0.0000        0.0000        0.0000        0.0000        0.0000        0.0000        0.0000        0.0000        0.0000        0.0000        0.0000        0.0000        0.0000        0.0000        0.0000        0.0000        0.0000        0.0000        0.0000        0.0000        0.0000        0.0000        0.0000        0.0000        0.0000        0.0000        0.0000        0.0000        0.0000        0.0000        0.0000
        0.0000        0.0000        0.0000        0.0000        0.0000        0.0000        0.0000        0.0000        0.0000        0.0000        0.0000        0.0000        0.0000        0.0000        0.0000        0.0000        0.0000        0.0000        0.0000        0.0000        0.0000        0.0000        0.0000        0.0000        0.0000        0.0000        0.0000        0.0000        0.0000        0.0000        0.0000        0.0000        0.0000        0.0000        0.0000        0.0000        0.0000        0.0000        0.0000        0.0000        0.0000        0.0000        0.0000        0.0000        0.0000        0.0000        0.0000        0.0000        0.0000        0.0000       70.9084       59.7201       58.3264       64.3442       77.9854      105.9305      121.8642      133.4896      140.6276      156.4593      163.6415      156.6598      135.3294       83.0555       67.9537       60.1959        0.0000        0.0000       59.9211       59.6838       61.9395       71.7163       76.4987       76.3676       71.7703       62.8404       59.3318       71.2541       91.3797      141.9409      175.6737      198.8387      236.8768      256.7942      302.6080      346.9048      359.0878      321.5940      339.5956        0.0000        0.0000        0.0000        0.0000      475.5596      413.5669      354.2591      306.3108      285.1106        0.0000      356.4200      333.9117      302.3373      244.5228      169.8510      127.2097      100.7194       87.8751       45.1930       31.1764       24.0579       22.8928       21.6227       23.8050       27.2769       31.3276       46.4451       51.5437       57.4082       59.9935       64.8506       69.8753       76.0146       73.3594       71.2020       73.9464       75.0253       77.1313       83.9644       91.2756       91.0148       93.7901      104.5132      112.7768      117.8696      124.8506      128.8461      121.5852      119.1422      117.9897      115.8867      112.7804      121.7856      130.7224      144.3829      156.6428      157.1702      153.3578      173.3841      181.1662      184.9774      187.7949      185.7906      190.8016      203.1960      215.5324      237.3819      233.6082      234.4637      229.7512      216.0780      209.0777      208.1684      224.9009      222.9104      214.1848      209.5216      201.7751      183.6575      184.9500      200.0554      205.0256      218.2389      220.5713      228.5857      263.4188      293.7819      312.8880      315.4730      328.8634      331.7549      331.6336      303.6976      284.6610      254.9989      227.9695      210.8952      214.9184      196.3540      185.9568      180.2324      170.0829      150.2988      124.8592        0.0000        0.0000        0.0000        0.0000        0.0000        0.0000        0.0000        0.0000        0.0000        0.0000        0.0000        0.0000        0.0000        0.0000        0.0000        0.0000        0.0000        0.0000        0.0000        0.0000        0.0000        0.0000        0.0000        0.0000        0.0000        0.0000        0.0000        0.0000        0.0000        0.0000        0.0000        0.0000        0.0000        0.0000        0.0000        0.0000        0.0000        0.0000        0.0000        0.0000        0.0000        0.0000        0.0000        0.0000        0.0000        0.0000        0.0000        0.0000        0.0000        0.0000        0.0000        0.0000        0.0000        0.0000        0.0000        0.0000
        0.0000        0.0000        0.0000        0.0000        0.0000        0.0000        0.0000        0.0000        0.0000        0.0000        0.0000        0.0000        0.0000        0.0000        0.0000        0.0000        0.0000        0.0000        0.0000        0.0000        0.0000        0.0000        0.0000        0.0000        0.0000        0.0000        0.0000        0.0000        0.0000        0.0000        0.0000        0.0000        0.0000        0.0000        0.0000        0.0000        0.0000        0.0000        0.0000        0.0000        0.0000        0.0000        0.0000        0.0000        0.0000        0.0000        0.0000        0.0000        0.0000        0.0000        0.0000        0.0000        0.0000        0.0000        0.0000      130.5602      150.0619      165.5765        0.0000        0.0000        0.0000      205.4069      176.6796      106.6732       86.8417        0.0000        0.0000        0.0000        0.0000        0.0000        0.0000        0.0000       81.4468       84.6608       84.7428       78.1373       75.5044       86.0780      107.5198      163.0211      185.1026      209.9601      249.3440      296.2871      312.6292      336.8427      360.2711      338.7448        0.0000        0.0000        0.0000        0.0000        0.0000        0.0000      434.9785      358.1435        0.0000        0.0000        0.0000      373.4717      367.5576      324.7995      261.0585      168.4750      132.0409      105.5526       89.3283       46.2231       34.4943       26.2109       24.7320       19.4773       20.9456       20.9203       23.0660       34.8419       42.1508       50.6497       54.1713       58.4678       67.1374       73.6977       72.0753       74.2579       70.3075       74.6536       71.2305       77.0284       83.1354       87.2964       93.1439      107.9207      112.2546      115.5848      116.6022      119.3607      117.4457      117.6482      117.4073      121.8698      122.8669      130.2674      159.5085      170.0177      162.5888      157.7009      179.9479      195.3098      201.0379      210.4258      207.1321      202.6513      209.5206      222.0157      233.6853      260.2280      267.5390      258.5024      251.5413      231.8970      230.7272      233.7258      239.1202      248.1392      227.5387      220.7987      211.9140      203.1306      198.6359      205.0953      219.7479      230.5074      258.9868      275.6028      291.1179      330.3383      345.5490      362.4610      363.3125      352.2459      323.2402      321.0588      306.9270      256.3232      233.5554      225.8598      223.0541      211.7349      200.4268      195.1061      176.7092      158.9987      128.3232        0.0000        0.0000        0.0000        0.0000        0.0000        0.0000        0.0000        0.0000        0.0000        0.0000        0.0000        0.0000        0.0000        0.0000        0.0000        0.0000        0.0000        0.0000        0.0000        0.0000        0.0000        0.0000        0.0000        0.0000        0.0000        0.0000        0.0000        0.0000        0.0000        0.0000        0.0000        0.0000        0.0000        0.0000        0.0000        0.0000        0.0000        0.0000        0.0000        0.0000        0.0000        0.0000        0.0000        0.0000        0.0000        0.0000        0.0000        0.0000        0.0000        0.0000        0.0000        0.0000        0.0000        0.0000        0.0000        0.0000
        0.0000        0.0000        0.0000        0.0000        0.0000        0.0000        0.0000        0.0000        0.0000        0.0000        0.0000        0.0000        0.0000        0.0000        0.0000        0.0000        0.0000        0.0000        0.0000        0.0000        0.0000        0.0000        0.0000        0.0000        0.0000        0.0000        0.0000        0.0000        0.0000        0.0000        0.0000        0.0000        0.0000        0.0000        0.0000        0.0000        0.0000        0.0000        0.0000        0.0000        0.0000        0.0000        0.0000        0.0000        0.0000        0.0000        0.0000        0.0000        0.0000        0.0000        0.0000        0.0000        0.0000        0.0000        0.0000        0.0000        0.0000        0.0000        0.0000        0.0000        0.0000      231.5076      203.0490      128.4488      107.7680        0.0000        0.0000        0.0000        0.0000        0.0000        0.0000        0.0000        0.0000       99.9515       99.1535       87.6187       85.2306       92.9865      113.2005      173.4442      199.0365      227.3808      256.9834      285.6578      310.3114        0.0000        0.0000        0.0000        0.0000        0.0000        0.0000        0.0000        0.0000        0.0000        0.0000        0.0000        0.0000        0.0000        0.0000        0.0000      326.8509      314.8140      241.0929      158.7613      125.1091       99.6385       79.3239       44.0539       34.3691       25.8714       21.6403       17.4862       15.9077       18.3762       21.8312       30.7953       35.6946       43.9657       46.9116       51.6806       62.1897       67.5420       65.9373       63.5020       65.7060       69.4305       69.5885       75.5580       84.0641       88.8632       91.0993      105.1295      106.8139      116.3665      119.2285      123.1641      122.2226      122.8562      132.0325      124.5318      131.9159      144.1439      152.3007      156.9647      148.5856      157.8868      172.6139      179.6516      194.9875      198.3847      217.8748      220.4205      216.6362      219.2110      233.3900      257.7504      274.0835      266.0341      264.5215      237.5705      248.0117      248.7598      250.4234      263.3807      238.0724      230.9374      231.9330      213.6114      217.0531      224.8980      234.0264      256.6309      264.1671      277.9222      288.2716      345.7864      355.8808      366.8183      377.2689      358.8540      339.5400      314.5291      300.2731      273.8700      245.3271      232.2023      226.7046      218.3579      210.6868      199.4885      184.4194      150.3876        0.0000        0.0000        0.0000        0.0000        0.0000        0.0000        0.0000        0.0000        0.0000        0.0000        0.0000        0.0000        0.0000        0.0000        0.0000        0.0000        0.0000        0.0000        0.0000        0.0000        0.0000        0.0000        0.0000        0.0000        0.0000        0.0000        0.0000        0.0000        0.0000        0.0000        0.0000        0.0000        0.0000        0.0000        0.0000        0.0000        0.0000        0.0000        0.0000        0.0000        0.0000        0.0000        0.0000        0.0000        0.0000        0.0000        0.0000        0.0000        0.0000        0.0000        0.0000        0.0000        0.0000        0.0000        0.0000        0.0000        0.0000
        0.0000        0.0000        0.0000        0.0000        0.0000        0.0000        0.0000        0.0000        0.0000        0.0000        0.0000        0.0000        0.0000        0.0000        0.0000        0.0000        0.0000        0.0000        0.0000        0.0000        0.0000        0.0000        0.0000        0.0000        0.0000        0.0000        0.0000        0.0000        0.0000        0.0000        0.0000        0.0000        0.0000        0.0000        0.0000        0.0000        0.0000        0.0000        0.0000        0.0000        0.0000        0.0000        0.0000        0.0000        0.0000        0.0000        0.0000        0.0000        0.0000        0.0000        0.0000        0.0000        0.0000        0.0000        0.0000        0.0000        0.0000        0.0000        0.0000        0.0000        0.0000        0.0000      218.5887      149.1427        0.0000        0.0000        0.0000        0.0000        0.0000        0.0000        0.0000        0.0000        0.0000        0.0000      118.0119       99.6658       92.4574      100.9725      117.8910      182.5589      213.4667      229.5422      251.4945      273.1469        0.0000        0.0000        0.0000        0.0000        0.0000        0.0000        0.0000        0.0000        0.0000        0.0000        0.0000        0.0000        0.0000        0.0000        0.0000        0.0000        0.0000      273.2450      237.0540      146.7259      111.7853       83.4395       68.7295       46.0133       28.0399       20.4989       18.6928       13.6071       12.1458       12.2635       14.1333       23.5236       30.8338       39.3324       42.6995       49.0909       55.5388       59.3157       60.5631       61.2725       64.8870       69.9866       70.8346       74.9624       79.1210       83.7631       86.3964       98.2348      105.8564      108.4843      119.1147      123.5532      119.9696      121.0541      123.9670      124.8298      127.8577      135.1830      151.4212      153.9283      159.3867      167.7694      168.2347      180.2400      185.4080      195.8597      212.5155      217.2582      213.4434      215.5117      231.8427      251.9959      246.0565      253.1690      253.8353      234.5058      241.9619      245.6368      251.6056      242.4756      232.6927      239.7082      238.4810      233.1172      237.4933      249.3801      259.8956      276.7434      305.4854      305.3268      303.7750      345.1741      354.0536      359.5791      359.0145      332.2887      316.0253      304.0911      289.5527      263.7418      250.8943      241.0939      234.2331      218.6384      212.9303      201.2325      184.2379        0.0000        0.0000        0.0000        0.0000        0.0000        0.0000        0.0000        0.0000        0.0000        0.0000        0.0000        0.0000        0.0000        0.0000        0.0000        0.0000        0.0000        0.0000        0.0000        0.0000        0.0000        0.0000        0.0000        0.0000        0.0000        0.0000        0.0000        0.0000        0.0000        0.0000        0.0000        0.0000        0.0000        0.0000        0.0000        0.0000        0.0000        0.0000        0.0000        0.0000        0.0000        0.0000        0.0000        0.0000        0.0000        0.0000        0.0000        0.0000        0.0000        0.0000        0.0000        0.0000        0.0000        0.0000        0.0000        0.0000        0.0000        0.0000
        0.0000        0.0000        0.0000        0.0000        0.0000        0.0000        0.0000        0.0000        0.0000        0.0000        0.0000        0.0000        0.0000        0.0000        0.0000        0.0000        0.0000        0.0000        0.0000        0.0000        0.0000        0.0000        0.0000        0.0000        0.0000        0.0000        0.0000        0.0000        0.0000        0.0000        0.0000        0.0000        0.0000        0.0000        0.0000        0.0000        0.0000        0.0000        0.0000        0.0000        0.0000        0.0000        0.0000        0.0000        0.0000        0.0000        0.0000        0.0000        0.0000        0.0000        0.0000        0.0000        0.0000        0.0000        0.0000        0.0000        0.0000        0.0000        0.0000        0.0000        0.0000        0.0000        0.0000        0.0000        0.0000        0.0000        0.0000        0.0000        0.0000        0.0000        0.0000        0.0000        0.0000        0.0000      116.7219      110.4571      103.7122      110.6806      127.5703      170.6933      179.1257      198.7395      203.2549        0.0000        0.0000        0.0000        0.0000        0.0000        0.0000        0.0000        0.0000        0.0000        0.0000        0.0000        0.0000        0.0000        0.0000        0.0000        0.0000        0.0000        0.0000      220.4013      193.4840      131.1669      107.4134       83.2708       62.3413       25.2525       16.5013       10.9206        8.6368        5.2908        5.0005        4.8850        5.7092       12.6364       17.8663       22.4327       26.5970       38.9149       43.9877       45.8247       49.5687       57.1278       59.6177       67.6598       71.4973       75.3498       78.6506       79.1430       81.9398       87.0246       92.1196       94.8407       99.1842      115.7700      121.3212      122.4689      121.1802      118.5168      118.3684      123.9506      130.4023      148.3602      160.9014      181.2962      181.7849      184.2365      189.7376      195.2873      218.2439      217.9013      220.0735      213.0662      220.1850      201.0368      200.2060      201.4599      209.3509      225.6491      231.0408      235.8794      240.0872      221.8745      224.2710      226.0753      239.5683      252.5965      248.6559      257.2162      267.9167      298.7943      310.5295      322.8189      336.0326      348.4007      348.5219      347.1906      338.8260      319.9063      303.1523      302.0662      276.8725      256.2614      248.7054      247.7969      221.0201      209.2535      203.0334      191.3755      180.1569        0.0000        0.0000        0.0000        0.0000        0.0000        0.0000        0.0000        0.0000        0.0000        0.0000        0.0000        0.0000        0.0000        0.0000        0.0000        0.0000        0.0000        0.0000        0.0000        0.0000        0.0000        0.0000        0.0000        0.0000        0.0000        0.0000        0.0000        0.0000        0.0000        0.0000        0.0000        0.0000        0.0000        0.0000        0.0000        0.0000        0.0000        0.0000        0.0000        0.0000        0.0000        0.0000        0.0000        0.0000        0.0000        0.0000        0.0000        0.0000        0.0000        0.0000        0.0000        0.0000        0.0000        0.0000        0.0000        0.0000        0.0000        0.0000
        0.0000        0.0000        0.0000        0.0000        0.0000        0.0000        0.0000        0.0000        0.0000        0.0000        0.0000        0.0000        0.0000        0.0000        0.0000        0.0000        0.0000        0.0000        0.0000        0.0000        0.0000        0.0000        0.0000        0.0000        0.0000        0.0000        0.0000        0.0000        0.0000        0.0000        0.0000        0.0000        0.0000        0.0000        0.0000        0.0000        0.0000        0.0000        0.0000        0.0000        0.0000        0.0000        0.0000        0.0000        0.0000        0.0000        0.0000        0.0000        0.0000        0.0000        0.0000        0.0000        0.0000        0.0000        0.0000        0.0000        0.0000        0.0000        0.0000        0.0000        0.0000        0.0000        0.0000        0.0000        0.0000        0.0000        0.0000        0.0000        0.0000        0.0000        0.0000        0.0000        0.0000        0.0000        0.0000        0.0000        0.0000        0.0000        0.0000        0.0000        0.0000        0.0000        0.0000        0.0000        0.0000        0.0000        0.0000        0.0000        0.0000        0.0000        0.0000        0.0000        0.0000        0.0000        0.0000        0.0000        0.0000        0.0000        0.0000        0.0000        0.0000      160.2741      139.8072      104.2038       83.1897       67.0093       53.3972       20.8238       12.5792        7.4199        6.4573        3.8272        3.1816        3.4340        3.7486        7.9992       12.3403       17.6016       24.6147       31.7665       34.1817       38.2139       44.0844       53.8866       60.1580       69.0089       72.4899       74.3617       75.3335       78.4876       80.9547       85.6845       88.8228       94.1700       99.7830      117.1005      129.8270      124.4119      125.0911      118.9274      128.5815      132.8815      136.4854      144.1149      161.3737      173.0922      177.5667      202.6980      202.3447      216.9335      225.0227      223.3909      213.8729      205.3250      199.5646      191.2717      194.7245      200.6718      217.1394      232.3407      241.3222      245.2408      247.1247      240.8212      238.5348      237.1396      241.6070      264.2403      266.0923      279.5039      301.7296      321.7752      323.2747      335.9077      340.6003      366.8113      381.5110      361.1439      338.3664      345.0237      326.7666      303.9782      293.8333      265.4895      251.0343      249.7185      236.9676      216.4273      214.1614      203.1883        0.0000        0.0000        0.0000        0.0000        0.0000        0.0000        0.0000        0.0000        0.0000        0.0000        0.0000        0.0000        0.0000        0.0000        0.0000        0.0000        0.0000        0.0000        0.0000        0.0000        0.0000        0.0000        0.0000        0.0000        0.0000        0.0000        0.0000        0.0000        0.0000        0.0000        0.0000        0.0000        0.0000        0.0000        0.0000        0.0000        0.0000        0.0000        0.0000        0.0000        0.0000        0.0000        0.0000        0.0000        0.0000        0.0000        0.0000        0.0000        0.0000        0.0000        0.0000        0.0000        0.0000        0.0000        0.0000        0.0000        0.0000        0.0000        0.0000
        0.0000        0.0000        0.0000        0.0000        0.0000        0.0000        0.0000        0.0000        0.0000        0.0000        0.0000        0.0000        0.0000        0.0000        0.0000        0.0000        0.0000        0.0000        0.0000        0.0000        0.0000        0.0000        0.0000        0.0000        0.0000        0.0000        0.0000        0.0000        0.0000        0.0000        0.0000        0.0000        0.0000        0.0000        0.0000        0.0000        0.0000        0.0000        0.0000        0.0000        0.0000        0.0000        0.0000        0.0000        0.0000        0.0000        0.0000        0.0000        0.0000        0.0000        0.0000        0.0000        0.0000        0.0000        0.0000        0.0000        0.0000        0.0000        0.0000        0.0000        0.0000        0.0000        0.0000        0.0000        0.0000        0.0000        0.0000        0.0000        0.0000        0.0000        0.0000        0.0000        0.0000        0.0000        0.0000        0.0000        0.0000        0.0000        0.0000        0.0000        0.0000        0.0000        0.0000        0.0000        0.0000        0.0000        0.0000        0.0000        0.0000        0.0000        0.0000        0.0000        0.0000        0.0000        0.0000        0.0000        0.0000        0.0000        0.0000        0.0000        0.0000      138.9103      101.9761       81.3334       69.2510       56.3572       44.6313       18.9107       11.9713       10.4873        8.3361        3.1517        2.7847        2.6332        3.6108        6.7554        7.7415       11.3710       20.3964       27.9340       29.8672       35.6578       42.5616       48.8571       58.5170       63.0827       74.6767       72.6308       77.3517       80.5750       88.1263       92.5835       95.4457      101.6853      104.4894      122.9643      130.0124      130.2460      128.9279      124.2830      124.8619      140.5215      141.5971      152.7458      161.2271      174.4297      183.7001      198.6357      201.4246      210.1680      227.1377      215.0225      222.7976      214.9988      209.1445      204.2053      208.2407      219.2234      238.4573      257.9077      264.2488      263.2301      271.3698      265.3472      259.0181      252.1880      267.1439      283.4255      293.8135      305.8937      305.7679      335.3255      369.3102      370.9022      381.5934      396.6357      405.2142      387.5909      363.5493      353.1260      321.3264      325.6789      315.1931      301.1200      282.3072      272.9606      277.9021      233.9064      228.3758      238.8807        0.0000        0.0000        0.0000        0.0000        0.0000        0.0000        0.0000        0.0000        0.0000        0.0000        0.0000        0.0000        0.0000        0.0000        0.0000        0.0000        0.0000        0.0000        0.0000        0.0000        0.0000        0.0000        0.0000        0.0000        0.0000        0.0000        0.0000        0.0000        0.0000        0.0000        0.0000        0.0000        0.0000        0.0000        0.0000        0.0000        0.0000        0.0000        0.0000        0.0000        0.0000        0.0000        0.0000        0.0000        0.0000        0.0000        0.0000        0.0000        0.0000        0.0000        0.0000        0.0000        0.0000        0.0000        0.0000        0.0000        0.0000        0.0000        0.0000
        0.0000        0.0000        0.0000        0.0000        0.0000        0.0000        0.0000        0.0000        0.0000        0.0000        0.0000        0.0000        0.0000        0.0000        0.0000        0.0000        0.0000        0.0000        0.0000        0.0000        0.0000        0.0000        0.0000        0.0000        0.0000        0.0000        0.0000        0.0000        0.0000        0.0000        0.0000        0.0000        0.0000        0.0000        0.0000        0.0000        0.0000        0.0000        0.0000        0.0000        0.0000        0.0000        0.0000        0.0000        0.0000        0.0000        0.0000        0.0000        0.0000        0.0000        0.0000        0.0000        0.0000        0.0000        0.0000        0.0000        0.0000        0.0000        0.0000        0.0000        0.0000        0.0000        0.0000        0.0000        0.0000        0.0000        0.0000        0.0000        0.0000        0.0000        0.0000        0.0000        0.0000        0.0000        0.0000        0.0000        0.0000        0.0000        0.0000        0.0000        0.0000        0.0000        0.0000        0.0000        0.0000        0.0000        0.0000        0.0000        0.0000        0.0000        0.0000        0.0000        0.0000        0.0000        0.0000        0.0000        0.0000        0.0000        0.0000        0.0000      114.6461      105.7000       77.7975       66.6864       56.8114       47.9368       38.6678       17.6475       12.4740       10.0637        9.0361        4.5425        3.5865        4.0693        7.2452        7.2868        8.3353       10.7784       14.9182       28.9751       30.7537       32.6169       38.9460       47.7666       58.7563       67.7945       75.5227       78.3177       84.7577       88.1838       86.3893       91.4940       97.0305      100.9572      109.2666      123.4418      131.7119      134.9510      135.8593      127.4887      124.6663      125.7403      137.2714      161.5390      178.4751      191.4992      192.1826      193.1730      213.1805      226.1872      230.4965      225.2715      242.4493      235.8814      247.7373      236.0473      241.7533      258.5811      285.5411      276.4095      284.0954      289.3741      287.0344      274.0812      268.5173      268.6572      287.9914      298.9332      309.4144      326.0685      330.0506      373.4310      400.1942      404.9872      400.2602      394.1509      387.6989      382.9672      377.5916      349.1670      332.4366      321.2885      309.7407      294.7887      270.4127      278.7192      301.2666      247.9948        0.0000        0.0000        0.0000        0.0000        0.0000        0.0000        0.0000        0.0000        0.0000        0.0000        0.0000        0.0000        0.0000      199.6500        0.0000        0.0000        0.0000      233.9100        0.0000        0.0000        0.0000        0.0000        0.0000        0.0000        0.0000        0.0000        0.0000        0.0000        0.0000        0.0000        0.0000        0.0000        0.0000        0.0000        0.0000        0.0000        0.0000        0.0000        0.0000        0.0000        0.0000        0.0000        0.0000        0.0000        0.0000        0.0000        0.0000        0.0000        0.0000        0.0000        0.0000        0.0000        0.0000        0.0000        0.0000        0.0000        0.0000        0.0000        0.0000        0.0000        0.0000
        0.0000        0.0000        0.0000        0.0000        0.0000        0.0000        0.0000        0.0000        0.0000        0.0000        0.0000        0.0000        0.0000        0.0000        0.0000        0.0000        0.0000        0.0000        0.0000        0.0000        0.0000        0.0000        0.0000        0.0000        0.0000        0.0000        0.0000        0.0000        0.0000        0.0000        0.0000        0.0000        0.0000        0.0000        0.0000        0.0000        0.0000        0.0000        0.0000        0.0000        0.0000        0.0000        0.0000        0.0000        0.0000        0.0000        0.0000        0.0000        0.0000        0.0000        0.0000        0.0000        0.0000        0.0000        0.0000        0.0000        0.0000        0.0000        0.0000        0.0000        0.0000        0.0000        0.0000        0.0000        0.0000        0.0000        0.0000        0.0000        0.0000        0.0000        0.0000        0.0000        0.0000        0.0000        0.0000        0.0000        0.0000        0.0000        0.0000        0.0000        0.0000        0.0000        0.0000        0.0000        0.0000        0.0000        0.0000        0.0000        0.0000        0.0000        0.0000        0.0000        0.0000        0.0000        0.0000        0.0000        0.0000        0.0000        0.0000        0.0000       61.2876       53.8001       50.8108       44.9960       39.4145       35.1817       41.8985       59.3636       28.1555       23.8902       21.6761       13.0696        9.6263        9.7773       10.7004        9.0832       10.3568       11.3564       14.2425       19.2879       22.7628       27.2069       33.0908       50.6407       62.5926       67.4571       72.7639       79.3123       84.4815       89.0085       98.0296      107.4551      108.1205      112.7393      116.0740      121.7423      129.0054      138.9655      140.7668      129.6378      125.7914      132.5503      141.3751      168.3994      185.1664      188.7950      209.9218      230.7333      249.3450      257.1731      257.0429      263.9205      282.4694      281.3470      278.9598      273.6813      262.9477      268.3854      279.5833      281.0515      281.9750      299.5818      296.6082      296.4814      301.1922      310.4887      326.4481      335.6633      338.5476      349.7712      353.6988      368.7312      389.0818      410.7474      386.8244      383.0878      379.5664      389.6140      358.5823      351.5439      340.6963      322.7884      303.9288      287.2723      283.6420      289.6540      288.1110      358.7355        0.0000        0.0000        0.0000        0.0000        0.0000        0.0000        0.0000        0.0000        0.0000        0.0000        0.0000        0.0000      247.0799      237.8099      242.6400        0.0000      287.3100      282.5099        0.0000        0.0000        0.0000        0.0000        0.0000        0.0000        0.0000        0.0000        0.0000        0.0000        0.0000        0.0000        0.0000        0.0000        0.0000        0.0000        0.0000        0.0000        0.0000        0.0000        0.0000        0.0000        0.0000        0.0000        0.0000        0.0000        0.0000        0.0000        0.0000        0.0000        0.0000        0.0000        0.0000        0.0000        0.0000        0.0000        0.0000        0.0000        0.0000        0.0000        0.0000        0.0000        0.0000
        0.0000        0.0000        0.0000        0.0000        0.0000        0.0000        0.0000        0.0000        0.0000        0.0000        0.0000        0.0000        0.0000        0.0000        0.0000        0.0000        0.0000        0.0000        0.0000        0.0000        0.0000        0.0000        0.0000        0.0000        0.0000        0.0000        0.0000        0.0000        0.0000        0.0000        0.0000        0.0000        0.0000        0.0000        0.0000        0.0000        0.0000        0.0000        0.0000        0.0000        0.0000        0.0000        0.0000        0.0000        0.0000        0.0000        0.0000        0.0000        0.0000        0.0000        0.0000        0.0000        0.0000        0.0000        0.0000        0.0000        0.0000        0.0000        0.0000        0.0000        0.0000        0.0000        0.0000        0.0000        0.0000        0.0000        0.0000        0.0000        0.0000        0.0000        0.0000        0.0000        0.0000        0.0000        0.0000        0.0000        0.0000        0.0000        0.0000        0.0000        0.0000        0.0000        0.0000        0.0000        0.0000        0.0000        0.0000        0.0000        0.0000        0.0000        0.0000        0.0000        0.0000        0.0000        0.0000        0.0000        0.0000        0.0000        0.0000       58.8468       50.2831       50.0086       42.4497       37.0089       33.6989       29.0855       30.0971       54.0295       27.0055       22.8161       20.0058       14.4030       12.0153       11.2164       12.3821        9.9143       11.1268       11.7475       13.2663       17.2402       19.6304       25.2417       33.5277       53.7806       61.0984       67.0511       74.6697       79.0664       87.8130      100.1223      105.6666      109.8785      107.5055      112.7457      119.3766      128.8369      135.3577      140.4554      138.5417      135.7203      130.3369      137.8314      146.2618      173.6344      198.1605      201.4823      214.6635      251.6710      268.5946      280.5829      285.2818      284.1310      295.5069      293.5028      288.2880      273.1373      269.7514      279.4452      300.6376      294.7908      304.8342      306.3275      314.2709      340.4480      340.1397      345.7899      352.3358      360.2781      352.1284      362.7693      380.7983      410.1824      404.4191      396.2139      386.1068      380.9819      400.7697      390.3002      371.0004      343.1281      327.4210      300.7030      288.9112      278.5219      271.6953      252.8640      270.7873      342.7331        0.0000        0.0000        0.0000        0.0000        0.0000        0.0000      352.1663      231.2100        0.0000        0.0000        0.0000        0.0000      261.3900      233.7900        0.0000        0.0000        0.0000        0.0000        0.0000        0.0000        0.0000        0.0000        0.0000        0.0000        0.0000        0.0000        0.0000        0.0000        0.0000        0.0000        0.0000        0.0000        0.0000        0.0000        0.0000        0.0000        0.0000        0.0000        0.0000        0.0000        0.0000        0.0000        0.0000        0.0000        0.0000        0.0000        0.0000        0.0000        0.0000        0.0000        0.0000        0.0000        0.0000        0.0000        0.0000        0.0000        0.0000        0.0000        0.0000        0.0000        0.0000
        0.0000        0.0000        0.0000        0.0000        0.0000        0.0000        0.0000        0.0000        0.0000        0.0000        0.0000        0.0000        0.0000        0.0000        0.0000        0.0000        0.0000        0.0000        0.0000        0.0000        0.0000        0.0000        0.0000        0.0000        0.0000        0.0000        0.0000        0.0000        0.0000        0.0000        0.0000        0.0000        0.0000        0.0000        0.0000        0.0000        0.0000        0.0000        0.0000        0.0000        0.0000        0.0000        0.0000        0.0000        0.0000        0.0000        0.0000        0.0000        0.0000        0.0000        0.0000        0.0000        0.0000        0.0000        0.0000        0.0000        0.0000        0.0000        0.0000        0.0000        0.0000        0.0000        0.0000        0.0000        0.0000        0.0000        0.0000        0.0000        0.0000        0.0000        0.0000        0.0000        0.0000        0.0000        0.0000        0.0000        0.0000        0.0000        0.0000        0.0000        0.0000        0.0000        0.0000        0.0000        0.0000        0.0000        0.0000        0.0000        0.0000        0.0000        0.0000        0.0000        0.0000        0.0000        0.0000        0.0000        0.0000       55.5065       56.3694       54.8555       50.4219       46.9157       40.7563       34.3121       28.1561       26.7856       24.9334       27.0658       25.8456       23.6982       20.8666       16.0638       15.3581       12.8899       13.5384       11.6360       11.0485       12.7955       15.3198       17.7275       18.1740       23.3720       30.3615       47.8390       53.5749       66.2834       80.7217       80.1083       86.5017       95.1758       98.6371      103.3334       99.4250      109.1658      112.3691      123.0991      128.7744      134.7156      146.8792      138.6755      135.3297      138.1385      153.8369      179.5959      208.3808      219.3238      239.5891      255.2373      285.7054      311.2397      298.1270      297.4737      317.8793      306.5096      302.3368      274.0986      283.4802      288.4913      302.7085      308.3995      318.0656      328.3874      338.5299      341.8124      366.3318      393.8751      394.7383      394.9660      393.3770      402.3737      417.8701      417.7691      412.3205      413.6934      394.0491      376.6591      373.6839      363.0818      354.3766      340.3861      319.4406      290.2303      272.0892      253.7555      261.6103      261.1563      261.6577        0.0000        0.0000        0.0000        0.0000        0.0000      322.2719      320.0352      313.4778      168.4200        0.0000        0.0000        0.0000        0.0000        0.0000        0.0000        0.0000        0.0000        0.0000        0.0000        0.0000        0.0000        0.0000        0.0000        0.0000        0.0000        0.0000        0.0000        0.0000        0.0000        0.0000        0.0000        0.0000        0.0000        0.0000        0.0000        0.0000        0.0000        0.0000        0.0000        0.0000        0.0000        0.0000        0.0000        0.0000        0.0000        0.0000        0.0000        0.0000        0.0000        0.0000        0.0000        0.0000        0.0000        0.0000        0.0000        0.0000        0.0000        0.0000        0.0000        0.0000        0.0000        0.0000
        0.0000        0.0000        0.0000        0.0000        0.0000        0.0000        0.0000        0.0000        0.0000        0.0000        0.0000        0.0000        0.0000        0.0000        0.0000        0.0000        0.0000        0.0000        0.0000        0.0000        0.0000        0.0000        0.0000        0.0000        0.0000        0.0000        0.0000        0.0000        0.0000        0.0000        0.0000        0.0000        0.0000        0.0000        0.0000        0.0000        0.0000        0.0000        0.0000        0.0000        0.0000        0.0000        0.0000        0.0000        0.0000        0.0000        0.0000        0.0000        0.0000        0.0000        0.0000        0.0000        0.0000        0.0000        0.0000        0.0000        0.0000        0.0000        0.0000        0.0000        0.0000        0.0000        0.0000        0.0000        0.0000        0.0000        0.0000        0.0000        0.0000        0.0000        0.0000        0.0000        0.0000        0.0000        0.0000        0.0000        0.0000        0.0000        0.0000        0.0000        0.0000        0.0000        0.0000        0.0000        0.0000        0.0000        0.0000        0.0000        0.0000        0.0000        0.0000        0.0000        0.0000        0.0000        0.0000        0.0000        0.0000       61.9891       60.3330       53.4590       44.3522       42.1917       42.2933       32.9540       23.2169       23.6229       24.8196       26.4649       24.5949       23.1448       21.7220       17.4534       17.4075       16.9744       17.0326       15.0689       14.1334       16.1379       16.8160       18.3853       18.1223       21.6879       30.7135       42.9947       50.5732       57.8091       66.1331       69.6989       80.8751       86.1135       90.5872       95.7350       97.7400      102.0282      107.6222      120.2443      131.6788      142.0417      151.8000      149.0490      143.4818      140.9324      157.1532      193.9133      208.9164      233.0272      242.9679      262.3109      283.7392      303.9225      316.1048      326.2784      317.6095      305.8951      309.2990      292.5077      304.4545      318.6175      322.5409      342.8593      364.8928      368.8777      375.3921      369.1165      417.8383      435.9255      433.4518      414.0652      404.8309      403.3006      422.9486      425.9457      414.3220      404.6581      390.3405      390.5619      367.2565      348.8005      335.8517      312.1713      290.8031      259.0553      250.3803      228.9675      228.6397      252.1184      266.7764        0.0000        0.0000        0.0000      172.1100      285.3597      293.2174      284.2271      280.6776      117.3600        0.0000        0.0000        0.0000        0.0000        0.0000        0.0000        0.0000        0.0000        0.0000        0.0000        0.0000        0.0000        0.0000        0.0000        0.0000        0.0000        0.0000        0.0000        0.0000        0.0000        0.0000        0.0000        0.0000        0.0000        0.0000        0.0000        0.0000        0.0000        0.0000        0.0000        0.0000        0.0000        0.0000        0.0000        0.0000        0.0000        0.0000        0.0000        0.0000        0.0000        0.0000        0.0000        0.0000        0.0000        0.0000        0.0000        0.0000        0.0000        0.0000        0.0000        0.0000        0.0000        0.0000
        0.0000        0.0000        0.0000        0.0000        0.0000        0.0000        0.0000        0.0000        0.0000        0.0000        0.0000        0.0000        0.0000        0.0000        0.0000        0.0000        0.0000        0.0000        0.0000        0.0000        0.0000        0.0000        0.0000        0.0000        0.0000        0.0000        0.0000        0.0000        0.0000        0.0000        0.0000        0.0000        0.0000        0.0000        0.0000        0.0000        0.0000        0.0000        0.0000        0.0000        0.0000        0.0000        0.0000        0.0000        0.0000        0.0000        0.0000        0.0000        0.0000        0.0000        0.0000        0.0000        0.0000        0.0000        0.0000        0.0000        0.0000        0.0000        0.0000        0.0000        0.0000        0.0000        0.0000        0.0000        0.0000        0.0000        0.0000        0.0000        0.0000        0.0000        0.0000        0.0000        0.0000        0.0000        0.0000        0.0000        0.0000        0.0000        0.0000        0.0000        0.0000        0.0000        0.0000        0.0000        0.0000        0.0000        0.0000        0.0000        0.0000        0.0000        0.0000        0.0000        0.0000        0.0000        0.0000        0.0000       77.4173       79.5838       80.0654       57.0954       48.2851       42.2950       43.6954       33.3639       29.2404       28.4271       33.5126       19.2124       17.6797       16.8904       20.0832       20.4811       22.2944       20.2709       20.7432       15.8915       24.9021       80.7853       16.8029       15.8238       16.6972       21.1576       28.8988       34.6253       39.5673       46.1036       50.3906       67.0256       69.8795       75.3554       79.2667       86.9705       91.9855      109.6216      131.0431      142.9760      147.0356      155.5167      165.9190      159.2764      158.6236      162.0736      178.3710      215.8097      222.9256      227.2780      245.7155      260.5103      284.6346      310.2357      324.4052      301.1358      300.1422      308.1515      303.4888      310.0496      318.5379      331.7793      359.4343      393.0674      424.0773      440.7850      452.4048      440.4359      451.4729      463.4295      452.8453      447.4905      441.1931      430.7296      427.1240      414.4219      402.7641      396.5957      385.3773      358.5569      339.0191      317.4495      296.8102      291.0813      247.8466      228.6566      226.9203      275.5439      260.1586      322.9750        0.0000        0.0000        0.0000        0.0000      339.7682      274.5969      265.4956      266.9939      259.9713      113.5200        0.0000        0.0000        0.0000        0.0000        0.0000        0.0000        0.0000        0.0000        0.0000        0.0000        0.0000        0.0000        0.0000        0.0000        0.0000        0.0000        0.0000        0.0000        0.0000        0.0000        0.0000        0.0000        0.0000        0.0000        0.0000        0.0000        0.0000        0.0000        0.0000        0.0000        0.0000        0.0000        0.0000        0.0000        0.0000        0.0000        0.0000        0.0000        0.0000        0.0000        0.0000        0.0000        0.0000        0.0000        0.0000        0.0000        0.0000        0.0000        0.0000        0.0000        0.0000        0.0000        0.0000
        0.0000        0.0000        0.0000        0.0000        0.0000        0.0000        0.0000        0.0000        0.0000        0.0000        0.0000        0.0000        0.0000        0.0000        0.0000        0.0000        0.0000        0.0000        0.0000        0.0000        0.0000        0.0000        0.0000        0.0000        0.0000        0.0000        0.0000        0.0000        0.0000        0.0000        0.0000        0.0000        0.0000        0.0000        0.0000        0.0000        0.0000        0.0000        0.0000        0.0000        0.0000        0.0000        0.0000        0.0000        0.0000        0.0000        0.0000        0.0000        0.0000        0.0000        0.0000        0.0000        0.0000        0.0000        0.0000        0.0000        0.0000        0.0000        0.0000        0.0000        0.0000        0.0000        0.0000        0.0000        0.0000        0.0000        0.0000        0.0000        0.0000        0.0000        0.0000        0.0000        0.0000        0.0000        0.0000        0.0000        0.0000        0.0000        0.0000        0.0000        0.0000        0.0000        0.0000        0.0000        0.0000        0.0000        0.0000        0.0000        0.0000        0.0000        0.0000        0.0000        0.0000        0.0000        0.0000        0.0000       86.5728       84.0407       81.1279       63.3245       51.5520       48.3510       45.5438       36.7771       33.2178       27.7721       25.1532       20.5397       19.5859       17.5759       22.5560       25.0374       28.8132       29.9718       28.1473       17.8843       20.8112       48.6789       29.0211       15.8050       15.8910       19.3655       20.9852       30.1522       34.3795       42.2912       45.8916       52.9333       57.6393       60.4823       84.4053       90.2217       98.8164      121.4890      128.3268      147.8809      145.1469      162.2823      171.1980      169.3136      172.2144      175.3372      187.8372      217.1289      217.8411      229.6154      248.3137      260.8766      288.1613      291.6991      289.7675      302.7597      286.9624      292.1768      315.8911      322.4633      331.4758      350.6207      367.6970      416.1413      455.6201      489.5800      512.3441      493.3886      507.1127      495.7086      490.5137      471.1788      473.4993      455.1545      441.7230      428.5716      419.8088      411.7830      392.2958      354.2737      321.5124      297.8541      280.7671      300.5882      243.8388      236.2575      251.7431        0.0000        0.0000        0.0000        0.0000        0.0000        0.0000      336.6469      324.3722      270.3870      258.6736      247.5860      253.4281        0.0000        0.0000        0.0000        0.0000        0.0000        0.0000        0.0000        0.0000        0.0000        0.0000        0.0000        0.0000        0.0000        0.0000        0.0000        0.0000        0.0000        0.0000        0.0000        0.0000        0.0000        0.0000        0.0000        0.0000        0.0000        0.0000        0.0000        0.0000        0.0000        0.0000        0.0000        0.0000        0.0000        0.0000        0.0000        0.0000        0.0000        0.0000        0.0000        0.0000        0.0000        0.0000        0.0000        0.0000        0.0000        0.0000        0.0000        0.0000        0.0000        0.0000        0.0000        0.0000        0.0000        0.0000
        0.0000        0.0000        0.0000        0.0000        0.0000        0.0000        0.0000        0.0000        0.0000        0.0000        0.0000        0.0000        0.0000        0.0000        0.0000        0.0000        0.0000        0.0000        0.0000        0.0000        0.0000        0.0000        0.0000        0.0000        0.0000        0.0000        0.0000        0.0000        0.0000        0.0000        0.0000        0.0000        0.0000        0.0000        0.0000        0.0000        0.0000        0.0000        0.0000        0.0000        0.0000        0.0000        0.0000        0.0000        0.0000        0.0000        0.0000        0.0000        0.0000        0.0000        0.0000        0.0000        0.0000        0.0000        0.0000        0.0000        0.0000        0.0000        0.0000        0.0000        0.0000        0.0000        0.0000        0.0000        0.0000        0.0000        0.0000        0.0000        0.0000        0.0000        0.0000        0.0000        0.0000        0.0000        0.0000        0.0000        0.0000        0.0000        0.0000        0.0000        0.0000        0.0000        0.0000        0.0000        0.0000        0.0000        0.0000        0.0000        0.0000        0.0000        0.0000        0.0000        0.0000        0.0000        0.0000        0.0000       78.0571       81.1317       80.2228       76.6049       61.5596       51.7270       44.5487       40.1486       32.8643       26.3711       22.4214       25.3517       21.0825       19.2287       27.5304       38.2836       34.2468       35.6122       34.1387       22.3762       20.1493       24.7625       25.5818       19.9617       17.8259       20.1576       22.9370       29.7723       36.1228       39.3018       40.9720       45.8971       49.8204       56.5022       68.2908       79.6671       85.9702       95.9014      121.2603      131.0016      138.4435      161.9959      169.9282      170.0454      164.8387      169.9997      181.1686      201.4244      209.8943      231.8804      247.3117      253.8176      254.9203      263.5444      282.6141      279.9214      280.6654      297.6747      339.0578      335.7779      341.6020      355.2621      381.4218      437.3566      482.3615      507.2744      517.4448      522.6031      560.3124      562.9318      554.2322      533.8535      510.8652      481.5223      467.4680      437.2148      424.6866      428.6494      392.4785      344.2975      312.9898      286.5844      274.2924      280.4354      253.9686      258.5878        0.0000        0.0000        0.0000        0.0000        0.0000        0.0000      334.4338      318.4922      312.4168      267.4146      241.0770      224.6477      230.0358        0.0000        0.0000        0.0000        0.0000        0.0000        0.0000        0.0000        0.0000        0.0000        0.0000        0.0000        0.0000        0.0000        0.0000        0.0000        0.0000        0.0000        0.0000        0.0000        0.0000        0.0000        0.0000        0.0000        0.0000        0.0000        0.0000        0.0000        0.0000        0.0000        0.0000        0.0000        0.0000        0.0000        0.0000        0.0000        0.0000        0.0000        0.0000        0.0000        0.0000        0.0000        0.0000        0.0000        0.0000        0.0000        0.0000        0.0000        0.0000        0.0000        0.0000        0.0000        0.0000        0.0000        0.0000
        0.0000        0.0000        0.0000        0.0000        0.0000        0.0000        0.0000        0.0000        0.0000        0.0000        0.0000        0.0000        0.0000        0.0000        0.0000        0.0000        0.0000        0.0000        0.0000        0.0000        0.0000        0.0000        0.0000        0.0000        0.0000        0.0000        0.0000        0.0000        0.0000        0.0000        0.0000        0.0000        0.0000        0.0000        0.0000        0.0000        0.0000        0.0000        0.0000        0.0000        0.0000        0.0000        0.0000        0.0000        0.0000        0.0000        0.0000        0.0000        0.0000        0.0000        0.0000        0.0000        0.0000        0.0000        0.0000        0.0000        0.0000        0.0000        0.0000        0.0000        0.0000        0.0000        0.0000        0.0000        0.0000        0.0000        0.0000        0.0000        0.0000        0.0000        0.0000        0.0000        0.0000        0.0000        0.0000        0.0000        0.0000        0.0000        0.0000        0.0000        0.0000        0.0000        0.0000        0.0000        0.0000        0.0000        0.0000        0.0000        0.0000        0.0000        0.0000        0.0000        0.0000        0.0000        0.0000        0.0000        0.0000       80.0407       82.8033       70.8727       58.6845       49.9819       49.9257       43.0258       33.9424       30.0580       30.3524       26.7663       22.7946       27.3635       35.2752       39.6750       44.0591       45.7872       37.3695       27.1283       25.6423       25.2936       26.3965       23.3548       22.9673       25.6440       29.0049       36.6489       45.1554       45.7573       42.9348       47.3378       50.4249       54.4921       58.8394       79.0429       81.7791       88.6631       96.0196      108.6407      127.3783      152.5664      177.8164      154.0403      148.3159      155.4181      169.4194      187.1374      195.7299      213.9075      220.7012      250.3423      260.0911      253.7682      269.7393      264.7559      268.5024      283.4802      320.8705      320.1456      332.2142      365.0605      398.4098      449.2563      480.6320      508.2504      530.5096      558.9040      579.5011      558.4923      570.8468      542.1635      510.0392      480.7144      471.8128      436.3475      424.7177      404.8869      377.6845      336.6387      303.2302      286.7296      269.2008      293.6817      265.6743        0.0000        0.0000        0.0000        0.0000        0.0000        0.0000        0.0000      299.0874      291.3106      289.5984      243.5276      218.7165      226.7320      221.3552        0.0000        0.0000        0.0000        0.0000        0.0000        0.0000        0.0000        0.0000        0.0000        0.0000        0.0000        0.0000        0.0000        0.0000        0.0000        0.0000        0.0000        0.0000        0.0000        0.0000        0.0000        0.0000        0.0000        0.0000        0.0000        0.0000        0.0000        0.0000        0.0000        0.0000        0.0000        0.0000        0.0000        0.0000        0.0000        0.0000        0.0000        0.0000        0.0000        0.0000        0.0000        0.0000        0.0000        0.0000        0.0000        0.0000        0.0000        0.0000        0.0000        0.0000        0.0000        0.0000        0.0000        0.0000
        0.0000        0.0000        0.0000        0.0000        0.0000        0.0000        0.0000        0.0000        0.0000        0.0000        0.0000        0.0000        0.0000        0.0000        0.0000        0.0000        0.0000        0.0000        0.0000        0.0000        0.0000        0.0000        0.0000        0.0000        0.0000        0.0000        0.0000        0.0000        0.0000        0.0000        0.0000        0.0000        0.0000        0.0000        0.0000        0.0000        0.0000        0.0000        0.0000        0.0000        0.0000        0.0000        0.0000        0.0000        0.0000        0.0000        0.0000        0.0000        0.0000        0.0000        0.0000        0.0000        0.0000        0.0000        0.0000        0.0000        0.0000        0.0000        0.0000        0.0000        0.0000        0.0000        0.0000        0.0000        0.0000        0.0000        0.0000        0.0000        0.0000        0.0000        0.0000        0.0000        0.0000        0.0000        0.0000        0.0000        0.0000        0.0000        0.0000        0.0000        0.0000        0.0000        0.0000        0.0000        0.0000        0.0000        0.0000        0.0000        0.0000        0.0000        0.0000        0.0000        0.0000        0.0000        0.0000        0.0000       90.5574       90.9293       75.9907       59.3893        0.0000       53.5367       60.5717       44.5915       40.9052       36.1373       36.1440       30.4153       31.5612       35.9798       45.3669       51.4776       58.8622       56.4871       47.8511       41.3081       40.3485       38.3429       36.5858       31.6372       30.8031       31.1216       31.8268       41.7512       46.4801       50.2243       49.6059       47.9982       49.2716       57.4521       65.1491       67.8025       60.5137       61.7132       71.1261       94.4888       99.4675      107.4044      124.8488      128.6187      124.2734      126.4905      135.7642      161.4133      169.5868      182.8857      194.8919      231.9107      240.4361      235.2566      249.2036      236.1724      242.6840      277.2488      309.2233      325.2153      349.1746      396.9668      439.5236      475.9204      509.8443      534.8168      555.9968      560.8442      575.4637      576.4532      557.3815      525.3105      504.4458      478.5532      457.9663      433.2942      405.9966      386.3285      343.4132      311.4571      288.2796      268.5043      265.0302        0.0000        0.0000        0.0000        0.0000        0.0000      264.8100      264.0300        0.0000      292.2758      275.0672      262.2109      253.3181      208.2441      218.0914      225.1414        0.0000        0.0000        0.0000        0.0000        0.0000        0.0000        0.0000        0.0000        0.0000        0.0000        0.0000        0.0000        0.0000        0.0000        0.0000        0.0000        0.0000        0.0000        0.0000        0.0000        0.0000        0.0000        0.0000        0.0000        0.0000        0.0000        0.0000        0.0000        0.0000        0.0000        0.0000        0.0000        0.0000        0.0000        0.0000        0.0000        0.0000        0.0000        0.0000        0.0000        0.0000        0.0000        0.0000        0.0000        0.0000        0.0000        0.0000        0.0000        0.0000        0.0000        0.0000        0.0000        0.0000        0.0000        0.0000
        0.0000        0.0000        0.0000        0.0000        0.0000        0.0000        0.0000        0.0000        0.0000        0.0000        0.0000        0.0000        0.0000        0.0000        0.0000        0.0000        0.0000        0.0000        0.0000        0.0000        0.0000        0.0000        0.0000        0.0000        0.0000        0.0000        0.0000        0.0000        0.0000        0.0000        0.0000        0.0000        0.0000        0.0000        0.0000        0.0000        0.0000        0.0000        0.0000        0.0000        0.0000        0.0000        0.0000        0.0000        0.0000        0.0000        0.0000        0.0000        0.0000        0.0000        0.0000        0.0000        0.0000        0.0000        0.0000        0.0000        0.0000        0.0000        0.0000        0.0000        0.0000        0.0000        0.0000        0.0000        0.0000        0.0000        0.0000        0.0000        0.0000        0.0000        0.0000        0.0000        0.0000        0.0000        0.0000        0.0000        0.0000        0.0000        0.0000        0.0000        0.0000        0.0000        0.0000        0.0000        0.0000        0.0000        0.0000        0.0000        0.0000        0.0000        0.0000        0.0000        0.0000        0.0000        0.0000        0.0000        0.0000       98.6119        0.0000        0.0000        0.0000       54.0459       48.4384       47.7487       44.9426       44.6457       41.2427       36.7699       47.1853       48.4294       51.4533       62.4429       64.9001       63.4763       55.8785       50.3454       48.3277       46.2083       44.3906       41.6210       37.2338       34.7401       37.0311       45.3107       46.6822       52.8187       51.0752       50.9871       50.6897       55.7584       57.4175       55.3274       54.4403       57.1866       65.9630       75.3481       80.0232       85.0382       94.0767      103.1847      113.9566      120.3776      131.8964      152.0590      160.9335      167.7964      170.6511      198.3081      210.0715      218.6398      230.2749      229.4369      241.4507      286.0947      321.2854      340.1664      379.3842      406.5862      451.3418      490.5542      528.1614      553.7629      565.8933      575.1666      588.1851      590.7506      568.1104      534.7928      509.7232      489.3028      464.2816      446.1790      396.6879      362.6790      348.0359      303.5645      290.6283      283.7971      253.1775        0.0000        0.0000        0.0000        0.0000        0.0000      227.3400      230.4000      202.5300      273.4538      256.5719      230.9529      225.1947      192.1837      197.3831      190.3943        0.0000        0.0000        0.0000        0.0000        0.0000        0.0000        0.0000        0.0000        0.0000        0.0000        0.0000        0.0000        0.0000        0.0000        0.0000        0.0000        0.0000        0.0000        0.0000        0.0000        0.0000        0.0000        0.0000        0.0000        0.0000        0.0000        0.0000        0.0000        0.0000        0.0000        0.0000        0.0000        0.0000        0.0000        0.0000        0.0000        0.0000        0.0000        0.0000        0.0000        0.0000        0.0000        0.0000        0.0000        0.0000        0.0000        0.0000        0.0000        0.0000        0.0000        0.0000        0.0000        0.0000        0.0000        0.0000
        0.0000        0.0000        0.0000        0.0000        0.0000        0.0000        0.0000        0.0000        0.0000        0.0000        0.0000        0.0000        0.0000        0.0000        0.0000        0.0000        0.0000        0.0000        0.0000        0.0000        0.0000        0.0000        0.0000        0.0000        0.0000        0.0000        0.0000        0.0000        0.0000        0.0000        0.0000        0.0000        0.0000        0.0000        0.0000        0.0000        0.0000        0.0000        0.0000        0.0000        0.0000        0.0000        0.0000        0.0000        0.0000        0.0000        0.0000        0.0000        0.0000        0.0000        0.0000        0.0000        0.0000        0.0000        0.0000        0.0000        0.0000        0.0000        0.0000        0.0000        0.0000        0.0000        0.0000        0.0000        0.0000        0.0000        0.0000        0.0000        0.0000        0.0000        0.0000        0.0000        0.0000        0.0000        0.0000        0.0000        0.0000        0.0000        0.0000        0.0000        0.0000        0.0000        0.0000        0.0000        0.0000        0.0000        0.0000        0.0000        0.0000        0.0000        0.0000        0.0000        0.0000        0.0000        0.0000        0.0000        0.0000        0.0000        0.0000        0.0000        0.0000       53.0444       54.8114       56.4249       56.6453       43.9008       42.5875       48.7664       62.7253       62.1709       56.1356       68.2936       70.9276       68.9110       66.7737       59.1293       59.4751       58.6612       59.1479       50.8654       45.7149       43.0469       45.3857       55.5273       60.3154       64.3301       57.8361       55.0289       56.9714       58.4434       54.7133       51.4641       53.5368       57.0933       63.6335       69.4156       76.5998       80.0241       92.4632       99.2316      101.0771      104.4396      114.0360      127.5747      136.7628      146.7171      152.3682      174.8159      206.2713      219.9062      241.3914      238.5166      254.2616      306.5135      321.6346      336.0490      379.3968      406.2333      445.6458      504.1081      544.1957      570.7756      573.6680      584.3935      598.7060      593.8593      577.1581      539.4099      520.4638      494.8315      460.6728      424.8070      375.6512      376.2464      385.5713      336.0331      298.6142        0.0000        0.0000        0.0000        0.0000        0.0000        0.0000      239.0100      215.4300      191.7900      182.1000      187.0143      200.0949      209.3750      193.1688      176.3877      165.1273      147.4126        0.0000        0.0000        0.0000        0.0000        0.0000        0.0000        0.0000        0.0000        0.0000        0.0000        0.0000        0.0000        0.0000        0.0000        0.0000        0.0000        0.0000        0.0000        0.0000        0.0000        0.0000        0.0000        0.0000        0.0000        0.0000        0.0000        0.0000        0.0000        0.0000        0.0000        0.0000        0.0000        0.0000        0.0000        0.0000        0.0000        0.0000        0.0000        0.0000        0.0000        0.0000        0.0000        0.0000        0.0000        0.0000        0.0000        0.0000        0.0000        0.0000        0.0000        0.0000        0.0000        0.0000        0.0000        0.0000
        0.0000        0.0000        0.0000        0.0000        0.0000        0.0000        0.0000        0.0000        0.0000        0.0000        0.0000        0.0000        0.0000        0.0000        0.0000        0.0000        0.0000        0.0000        0.0000        0.0000        0.0000        0.0000        0.0000        0.0000        0.0000        0.0000        0.0000        0.0000        0.0000        0.0000        0.0000        0.0000        0.0000        0.0000        0.0000        0.0000        0.0000        0.0000        0.0000        0.0000        0.0000        0.0000        0.0000        0.0000        0.0000        0.0000        0.0000        0.0000        0.0000        0.0000        0.0000        0.0000        0.0000        0.0000        0.0000        0.0000        0.0000        0.0000        0.0000        0.0000        0.0000        0.0000        0.0000        0.0000        0.0000        0.0000        0.0000        0.0000        0.0000        0.0000        0.0000        0.0000        0.0000        0.0000        0.0000        0.0000        0.0000        0.0000        0.0000        0.0000        0.0000        0.0000        0.0000        0.0000        0.0000        0.0000        0.0000        0.0000        0.0000        0.0000        0.0000        0.0000        0.0000        0.0000        0.0000        0.0000        0.0000        0.0000        0.0000        0.0000        0.0000        0.0000       62.0328       54.0510       46.9555       41.4695       55.8823       61.0699       64.3608       54.9589       56.9272       71.9566       75.2961       72.4310       71.4152       70.3406       73.4970       74.6360       77.5405       64.0998       63.7869       62.8399       63.5801       69.4724       70.0966       70.9426       68.2876       73.2436       71.0251       63.6241       61.9387       59.4024       59.6553       60.3417       65.7374       73.6127       78.8280       78.8435       83.7742       86.2874       81.7576       90.8374       99.1890      121.6463      126.5708      130.4450      144.4630      181.0431      206.1854      231.5930      268.7046      252.7627      267.7568      298.1392      326.2502      343.2548      351.2144      383.4370      428.5075      500.7345      544.1075      568.8843      579.1814      587.0941      593.3566      596.3915      582.8320      543.0186      523.1735      494.7219      465.1197      415.6244      391.0986      400.2198      395.2729      313.9093      290.5663        0.0000        0.0000        0.0000        0.0000        0.0000        0.0000        0.0000      237.3900      215.0700      136.9500      158.4051      168.6758      175.6309      170.7796      159.5482      131.8409      119.7033        0.0000        0.0000        0.0000        0.0000        0.0000        0.0000        0.0000        0.0000        0.0000        0.0000        0.0000        0.0000        0.0000        0.0000        0.0000        0.0000        0.0000        0.0000        0.0000        0.0000        0.0000        0.0000        0.0000        0.0000        0.0000        0.0000        0.0000        0.0000        0.0000        0.0000        0.0000        0.0000        0.0000        0.0000        0.0000        0.0000        0.0000        0.0000        0.0000        0.0000        0.0000        0.0000        0.0000        0.0000        0.0000        0.0000        0.0000        0.0000        0.0000        0.0000        0.0000        0.0000        0.0000        0.0000        0.0000
        0.0000        0.0000        0.0000        0.0000        0.0000        0.0000        0.0000        0.0000        0.0000        0.0000        0.0000        0.0000        0.0000        0.0000        0.0000        0.0000        0.0000        0.0000        0.0000        0.0000        0.0000        0.0000        0.0000        0.0000        0.0000        0.0000        0.0000        0.0000        0.0000        0.0000        0.0000        0.0000        0.0000        0.0000        0.0000        0.0000        0.0000        0.0000        0.0000        0.0000        0.0000        0.0000        0.0000        0.0000        0.0000        0.0000        0.0000        0.0000        0.0000        0.0000        0.0000        0.0000        0.0000        0.0000        0.0000        0.0000        0.0000        0.0000        0.0000        0.0000        0.0000        0.0000        0.0000        0.0000        0.0000        0.0000        0.0000        0.0000        0.0000        0.0000        0.0000        0.0000        0.0000        0.0000        0.0000        0.0000        0.0000        0.0000        0.0000        0.0000        0.0000        0.0000        0.0000        0.0000        0.0000        0.0000        0.0000        0.0000        0.0000        0.0000        0.0000        0.0000        0.0000        0.0000        0.0000        0.0000        0.0000        0.0000        0.0000        0.0000        0.0000        0.0000        0.0000       52.2595       47.5678       49.3465       59.1430       54.0009       52.6006       58.0966       61.4648       76.4501       80.1218       79.9591       84.4789       99.2968      106.1344      106.6506      110.4754      122.6291      117.7633      114.9515      111.7671       89.9109       84.2749       83.3932       94.8315        0.0000        0.0000       87.9401       86.6893       81.4558       81.9728       82.5549       80.7454       75.0912       78.0562       77.5753       77.6660       72.2947       72.2055       76.8565       86.3747      110.1725      121.0889      127.4190      143.8988      186.9368      221.8795      258.6912      261.3935      249.3990      259.2968      298.4388      343.7568      347.9490      359.8309      391.1569      436.7462      513.6346      561.1588      588.6078      598.5222      581.8818      586.0860      591.7301      570.2723      544.4918      527.4072      506.5385      471.4926      405.9277      385.6547      345.7175        0.0000        0.0000        0.0000        0.0000        0.0000        0.0000        0.0000        0.0000        0.0000        0.0000        0.0000        0.0000        0.0000      111.7905      109.0803       97.5079      106.4193       88.8626       70.2056        0.0000        0.0000        0.0000        0.0000        0.0000        0.0000        0.0000        0.0000        0.0000        0.0000        0.0000        0.0000        0.0000        0.0000        0.0000        0.0000        0.0000        0.0000        0.0000        0.0000        0.0000        0.0000        0.0000        0.0000        0.0000        0.0000        0.0000        0.0000        0.0000        0.0000        0.0000        0.0000        0.0000        0.0000        0.0000        0.0000        0.0000        0.0000        0.0000        0.0000        0.0000        0.0000        0.0000        0.0000        0.0000        0.0000        0.0000        0.0000        0.0000        0.0000        0.0000        0.0000        0.0000        0.0000        0.0000        0.0000
        0.0000        0.0000        0.0000        0.0000        0.0000        0.0000        0.0000        0.0000        0.0000        0.0000        0.0000        0.0000        0.0000        0.0000        0.0000        0.0000        0.0000        0.0000        0.0000        0.0000        0.0000        0.0000        0.0000        0.0000        0.0000        0.0000        0.0000        0.0000        0.0000        0.0000        0.0000        0.0000        0.0000        0.0000        0.0000        0.0000        0.0000        0.0000        0.0000        0.0000        0.0000        0.0000        0.0000        0.0000        0.0000        0.0000        0.0000        0.0000        0.0000        0.0000        0.0000        0.0000        0.0000        0.0000        0.0000        0.0000        0.0000        0.0000        0.0000        0.0000        0.0000        0.0000        0.0000        0.0000        0.0000        0.0000        0.0000        0.0000        0.0000        0.0000        0.0000        0.0000        0.0000        0.0000        0.0000        0.0000        0.0000        0.0000        0.0000        0.0000        0.0000        0.0000        0.0000        0.0000        0.0000        0.0000        0.0000        0.0000        0.0000        0.0000        0.0000        0.0000        0.0000        0.0000        0.0000        0.0000        0.0000        0.0000        0.0000        0.0000        0.0000        0.0000        0.0000       56.0923       53.3152       56.4018       57.4542       57.1181       53.1693       58.1046       65.1735       80.4810       82.9517       90.1878       96.3287      112.3936      121.0885      126.7224      137.0623      148.7922      144.9487      139.1595      128.8542      105.1829       93.9882       88.1001        0.0000        0.0000        0.0000        0.0000        0.0000        0.0000       96.9847       89.4291       80.0064       73.3792       73.8955       75.5094       72.0453       64.2364       63.8461       69.6210       77.6177      102.0497      108.0609      122.2081      139.9705      185.9334      223.6577      253.2091      258.2977      256.7133      283.7533      290.8877      355.7174      357.8413      394.7341      422.3813      468.0614      521.9250      582.6293      614.0703      612.9275      596.1616      598.6272      594.1433      581.5581      564.5732      542.9930      526.4936      490.6874      407.1325        0.0000        0.0000        0.0000        0.0000        0.0000        0.0000        0.0000        0.0000        0.0000        0.0000        0.0000        0.0000        0.0000        0.0000        0.0000       91.8445       72.3754       65.2892       77.7065       50.8812       45.0065       48.1228        0.0000        0.0000        0.0000        0.0000        0.0000        0.0000        0.0000        0.0000        0.0000        0.0000        0.0000        0.0000        0.0000        0.0000        0.0000        0.0000        0.0000        0.0000        0.0000        0.0000        0.0000        0.0000        0.0000        0.0000        0.0000        0.0000        0.0000        0.0000        0.0000        0.0000        0.0000        0.0000        0.0000        0.0000        0.0000        0.0000        0.0000        0.0000        0.0000        0.0000        0.0000        0.0000        0.0000        0.0000        0.0000        0.0000        0.0000        0.0000        0.0000        0.0000        0.0000        0.0000        0.0000        0.0000        0.0000
        0.0000        0.0000        0.0000        0.0000        0.0000        0.0000        0.0000        0.0000        0.0000        0.0000        0.0000        0.0000        0.0000        0.0000        0.0000        0.0000        0.0000        0.0000        0.0000        0.0000        0.0000        0.0000        0.0000        0.0000        0.0000        0.0000        0.0000        0.0000        0.0000        0.0000        0.0000        0.0000        0.0000        0.0000        0.0000        0.0000        0.0000        0.0000        0.0000        0.0000        0.0000        0.0000        0.0000        0.0000        0.0000        0.0000        0.0000        0.0000        0.0000        0.0000        0.0000        0.0000        0.0000        0.0000        0.0000        0.0000        0.0000        0.0000        0.0000        0.0000        0.0000        0.0000        0.0000        0.0000        0.0000        0.0000        0.0000        0.0000        0.0000        0.0000        0.0000        0.0000        0.0000        0.0000        0.0000        0.0000        0.0000        0.0000        0.0000        0.0000        0.0000        0.0000        0.0000        0.0000        0.0000        0.0000        0.0000        0.0000        0.0000        0.0000        0.0000        0.0000        0.0000        0.0000        0.0000        0.0000        0.0000        0.0000        0.0000        0.0000        0.0000        0.0000        0.0000       60.0223       61.2608       69.6034       69.5219       60.5152       60.4007       68.1575       68.8693       83.0823       88.7559       97.3367      107.8560      120.6248      127.2086        0.0000      147.1041      160.0418        0.0000        0.0000      142.1862      112.3409        0.0000        0.0000        0.0000        0.0000        0.0000        0.0000        0.0000        0.0000       94.5784       83.6386       78.2268       73.0955       71.5444       68.0159       63.7156       58.4693       57.5589       61.1652       70.7500      101.9375      109.4598      128.7452      153.6913      195.7312      234.1792      252.3748      245.4724      243.8143      281.4700      304.6343      360.3046      367.0068      407.5211      444.7820      474.9004      528.5971      589.0648      620.5973      631.9665      610.8923      608.3904      609.3078      586.4095        0.0000        0.0000        0.0000        0.0000        0.0000        0.0000        0.0000        0.0000        0.0000        0.0000        0.0000        0.0000        0.0000        0.0000        0.0000        0.0000        0.0000        0.0000        0.0000        0.0000       52.4930       48.4481       46.8857       45.1567       35.0704        0.0000        0.0000        0.0000        0.0000        0.0000        0.0000        0.0000        0.0000        0.0000        0.0000        0.0000        0.0000        0.0000        0.0000        0.0000        0.0000        0.0000        0.0000        0.0000        0.0000        0.0000        0.0000        0.0000        0.0000        0.0000        0.0000        0.0000        0.0000        0.0000        0.0000        0.0000        0.0000        0.0000        0.0000        0.0000        0.0000        0.0000        0.0000        0.0000        0.0000        0.0000        0.0000        0.0000        0.0000        0.0000        0.0000        0.0000        0.0000        0.0000        0.0000        0.0000        0.0000        0.0000        0.0000        0.0000        0.0000        0.0000
        0.0000        0.0000        0.0000        0.0000        0.0000        0.0000        0.0000        0.0000        0.0000        0.0000        0.0000        0.0000        0.0000        0.0000        0.0000        0.0000        0.0000        0.0000        0.0000        0.0000        0.0000        0.0000        0.0000        0.0000        0.0000        0.0000        0.0000        0.0000        0.0000        0.0000        0.0000        0.0000        0.0000        0.0000        0.0000        0.0000        0.0000        0.0000        0.0000        0.0000        0.0000        0.0000        0.0000        0.0000        0.0000        0.0000        0.0000        0.0000        0.0000        0.0000        0.0000        0.0000        0.0000        0.0000        0.0000        0.0000        0.0000        0.0000        0.0000        0.0000        0.0000        0.0000        0.0000        0.0000        0.0000        0.0000        0.0000        0.0000        0.0000        0.0000        0.0000        0.0000        0.0000        0.0000        0.0000        0.0000        0.0000        0.0000        0.0000        0.0000        0.0000        0.0000        0.0000        0.0000        0.0000        0.0000        0.0000        0.0000        0.0000        0.0000        0.0000        0.0000        0.0000        0.0000        0.0000        0.0000        0.0000        0.0000        0.0000        0.0000        0.0000        0.0000        0.0000       70.4999       73.5122       77.5965       71.2599       68.6118       80.1141       74.0833       75.8188       97.3678      100.1295      114.6560        0.0000        0.0000        0.0000        0.0000        0.0000        0.0000        0.0000        0.0000        0.0000        0.0000        0.0000        0.0000        0.0000        0.0000        0.0000        0.0000        0.0000        0.0000        0.0000       81.3415       77.0055       70.2342       62.7923       60.2800       59.8587       55.9919       50.7050       59.0421       74.5002      100.3803      107.3961      121.8722      149.5301      188.3362      212.7919      223.0157      239.2218      253.8947      254.5194      298.5428      360.9697      353.9633      380.8673      418.9771      475.1836      531.7817      587.4110      625.6697      634.5172      602.2687      602.5944      590.5920        0.0000        0.0000        0.0000        0.0000        0.0000        0.0000        0.0000        0.0000        0.0000        0.0000        0.0000        0.0000        0.0000        0.0000        0.0000        0.0000        0.0000        0.0000        0.0000        0.0000        0.0000        0.0000       37.4964       40.8111       36.5358        0.0000       37.5224       58.0740        0.0000        0.0000        0.0000        0.0000        0.0000        0.0000        0.0000        0.0000        0.0000        0.0000        0.0000        0.0000        0.0000        0.0000        0.0000        0.0000        0.0000        0.0000        0.0000        0.0000        0.0000        0.0000        0.0000        0.0000        0.0000        0.0000        0.0000        0.0000        0.0000        0.0000        0.0000        0.0000        0.0000        0.0000        0.0000        0.0000        0.0000        0.0000        0.0000        0.0000        0.0000        0.0000        0.0000        0.0000        0.0000        0.0000        0.0000        0.0000        0.0000        0.0000        0.0000        0.0000        0.0000        0.0000        0.0000
        0.0000        0.0000        0.0000        0.0000        0.0000        0.0000        0.0000        0.0000        0.0000        0.0000        0.0000        0.0000        0.0000        0.0000        0.0000        0.0000        0.0000        0.0000        0.0000        0.0000        0.0000        0.0000        0.0000        0.0000        0.0000        0.0000        0.0000        0.0000        0.0000        0.0000        0.0000        0.0000        0.0000        0.0000        0.0000        0.0000        0.0000        0.0000        0.0000        0.0000        0.0000        0.0000        0.0000        0.0000        0.0000        0.0000        0.0000        0.0000        0.0000        0.0000        0.0000        0.0000        0.0000        0.0000        0.0000        0.0000        0.0000        0.0000        0.0000        0.0000        0.0000        0.0000        0.0000        0.0000        0.0000        0.0000        0.0000        0.0000        0.0000        0.0000        0.0000        0.0000        0.0000        0.0000        0.0000        0.0000        0.0000        0.0000        0.0000        0.0000        0.0000        0.0000        0.0000        0.0000        0.0000        0.0000        0.0000        0.0000        0.0000        0.0000        0.0000        0.0000        0.0000        0.0000        0.0000        0.0000        0.0000        0.0000        0.0000        0.0000        0.0000        0.0000        0.0000        0.0000        0.0000      104.5916       94.9393       88.0022       89.7128       83.2560       96.2332       97.7252      100.2650      111.0940      115.5055        0.0000        0.0000        0.0000        0.0000        0.0000        0.0000        0.0000        0.0000        0.0000        0.0000        0.0000        0.0000        0.0000        0.0000        0.0000        0.0000        0.0000        0.0000       75.4169       71.0397       46.1540       41.8199       38.8673       43.4510       53.6419       51.8706       60.3817       68.4685       92.5895      101.2355      116.4600      140.4473      143.3915      151.6311      164.9330      171.1311      193.8395      218.6035      259.6837      298.5055      329.9066      353.7816      421.1333      471.7425      525.2850      570.1643      601.3123      597.2265      466.7700      500.4000        0.0000        0.0000        0.0000        0.0000        0.0000        0.0000        0.0000        0.0000        0.0000        0.0000        0.0000        0.0000        0.0000        0.0000        0.0000        0.0000        0.0000        0.0000        0.0000        0.0000        0.0000        0.0000        0.0000        0.0000       45.6430       41.3601        0.0000       60.6900      103.7400        0.0000        0.0000        0.0000        0.0000        0.0000        0.0000        0.0000        0.0000        0.0000        0.0000        0.0000        0.0000        0.0000        0.0000        0.0000        0.0000        0.0000        0.0000        0.0000        0.0000        0.0000        0.0000        0.0000        0.0000        0.0000        0.0000        0.0000        0.0000        0.0000        0.0000        0.0000        0.0000        0.0000        0.0000        0.0000        0.0000        0.0000        0.0000        0.0000        0.0000        0.0000        0.0000        0.0000        0.0000        0.0000        0.0000        0.0000        0.0000        0.0000        0.0000        0.0000        0.0000        0.0000        0.0000        0.0000
        0.0000        0.0000        0.0000        0.0000        0.0000        0.0000        0.0000        0.0000        0.0000        0.0000        0.0000        0.0000        0.0000        0.0000        0.0000        0.0000        0.0000        0.0000        0.0000        0.0000        0.0000        0.0000        0.0000        0.0000        0.0000        0.0000        0.0000        0.0000        0.0000        0.0000        0.0000        0.0000        0.0000        0.0000        0.0000        0.0000        0.0000        0.0000        0.0000        0.0000        0.0000        0.0000        0.0000        0.0000        0.0000        0.0000        0.0000        0.0000        0.0000        0.0000        0.0000        0.0000        0.0000        0.0000        0.0000        0.0000        0.0000        0.0000        0.0000        0.0000        0.0000        0.0000        0.0000        0.0000        0.0000        0.0000        0.0000        0.0000        0.0000        0.0000        0.0000        0.0000        0.0000        0.0000        0.0000        0.0000        0.0000        0.0000        0.0000        0.0000        0.0000        0.0000        0.0000        0.0000        0.0000        0.0000        0.0000        0.0000        0.0000        0.0000        0.0000        0.0000        0.0000        0.0000        0.0000        0.0000        0.0000        0.0000        0.0000        0.0000        0.0000        0.0000        0.0000        0.0000        0.0000        0.0000      117.9060      103.1614      104.4782       98.5386      103.7299      108.0112      107.1711      113.1842      120.5558        0.0000        0.0000        0.0000        0.0000        0.0000        0.0000        0.0000        0.0000        0.0000        0.0000        0.0000        0.0000        0.0000        0.0000        0.0000        0.0000        0.0000        0.0000        0.0000        0.0000       45.3374       38.1706       34.9280       36.8139       49.7352       48.3484       54.7670       61.5975       83.7979       92.7660       99.3266      108.5150      103.4217      116.7703      142.6019      151.2312      165.5394      186.0765      222.5250      267.6711      315.1522      321.2508      345.6282      401.5868      478.2104        0.0000        0.0000      589.1025        0.0000        0.0000        0.0000        0.0000        0.0000        0.0000        0.0000        0.0000        0.0000        0.0000        0.0000        0.0000        0.0000        0.0000        0.0000        0.0000        0.0000        0.0000        0.0000        0.0000        0.0000        0.0000        0.0000        0.0000        0.0000        0.0000       31.3410       29.7668        0.0000        0.0000        0.0000        0.0000        0.0000        0.0000        0.0000        0.0000        0.0000        0.0000        0.0000        0.0000        0.0000        0.0000        0.0000        0.0000        0.0000        0.0000        0.0000        0.0000        0.0000        0.0000        0.0000        0.0000        0.0000        0.0000        0.0000        0.0000        0.0000        0.0000        0.0000        0.0000        0.0000        0.0000        0.0000        0.0000        0.0000        0.0000        0.0000        0.0000        0.0000        0.0000        0.0000        0.0000        0.0000        0.0000        0.0000        0.0000        0.0000        0.0000        0.0000        0.0000        0.0000        0.0000        0.0000        0.0000        0.0000        0.0000
[truncated: 212,709 more chars]
