# Supplementary material for: Multidimensional evaluation of the TRMM 3B43V7 satellite-based precipitation product in mainland China from 1998–2016
Source: PeerJ. 2020 Feb 20;8:e8615. doi: 10.7717/peerj.8615 (PMC7036276; doi:10.7717/peerj.8615)
Supplement: Supplemental Information 2 [file peerj-08-8615-s002.zip › TRMM_3B43 data/TRMM 3B43 data-Year-Month/2000-05.txt]

ncols         249
nrows         175
xllcorner     73.250
yllcorner     6.500
cellsize      0.25000
        0.0000        0.0000        0.0000        0.0000        0.0000        0.0000        0.0000        0.0000        0.0000        0.0000        0.0000        0.0000        0.0000        0.0000        0.0000        0.0000        0.0000        0.0000        0.0000        0.0000        0.0000        0.0000        0.0000        0.0000        0.0000        0.0000        0.0000        0.0000        0.0000        0.0000        0.0000        0.0000        0.0000        0.0000        0.0000        0.0000        0.0000        0.0000        0.0000        0.0000        0.0000        0.0000        0.0000        0.0000        0.0000        0.0000        0.0000        0.0000        0.0000        0.0000        0.0000        0.0000        0.0000        0.0000        0.0000        0.0000        0.0000        0.0000        0.0000        0.0000        0.0000        0.0000        0.0000        0.0000        0.0000        0.0000        0.0000        0.0000        0.0000        0.0000        0.0000        0.0000        0.0000        0.0000        0.0000        0.0000        0.0000        0.0000        0.0000        0.0000        0.0000        0.0000        0.0000        0.0000        0.0000        0.0000        0.0000        0.0000        0.0000        0.0000        0.0000        0.0000        0.0000        0.0000        0.0000        0.0000        0.0000        0.0000        0.0000        0.0000        0.0000        0.0000        0.0000        0.0000        0.0000        0.0000        0.0000        0.0000        0.0000        0.0000        0.0000        0.0000        0.0000        0.0000        0.0000        0.0000        0.0000        0.0000        0.0000        0.0000        0.0000        0.0000        0.0000        0.0000        0.0000        0.0000        0.0000        0.0000        0.0000        0.0000        0.0000        0.0000        0.0000        0.0000        0.0000        0.0000        0.0000        0.0000        0.0000        0.0000        0.0000        0.0000        0.0000        0.0000        0.0000        0.0000        0.0000        0.0000        0.0000        0.0000        0.0000        0.0000        0.0000        0.0000        0.0000        0.0000        0.0000        0.0000        0.0000        0.0000        0.0000        0.0000        0.0000        0.0000        0.0000        0.0000        0.0000        0.0000        0.0000        0.0000        0.0000        0.0000        0.0000        2.5886        3.5209        3.9019        0.0000        0.0000        0.0000        4.3163        6.8015        8.6406        6.6796        7.9510        8.6905        9.0943        8.3803        7.8819        8.7874       13.5287       15.4248       22.0423       23.0740       19.5647       22.9174       22.1850       23.1337       29.3681       29.2530       27.3878       30.6821       37.2902       41.9920       34.1173       34.1495       36.7100       33.0783       34.7739       30.9122       37.4520       33.3812       31.3288       35.3356       35.1907       35.5651       31.5987       27.2739       27.2646       27.3541        0.0000        0.0000        0.0000        0.0000        0.0000        0.0000        0.0000        0.0000        0.0000        0.0000        0.0000        0.0000        0.0000        0.0000        0.0000        0.0000        0.0000        0.0000        0.0000        0.0000        0.0000        0.0000        0.0000        0.0000        0.0000        0.0000        0.0000        0.0000        0.0000        0.0000
        0.0000        0.0000        0.0000        0.0000        0.0000        0.0000        0.0000        0.0000        0.0000        0.0000        0.0000        0.0000        0.0000        0.0000        0.0000        0.0000        0.0000        0.0000        0.0000        0.0000        0.0000        0.0000        0.0000        0.0000        0.0000        0.0000        0.0000        0.0000        0.0000        0.0000        0.0000        0.0000        0.0000        0.0000        0.0000        0.0000        0.0000        0.0000        0.0000        0.0000        0.0000        0.0000        0.0000        0.0000        0.0000        0.0000        0.0000        0.0000        0.0000        0.0000        0.0000        0.0000        0.0000        0.0000        0.0000        0.0000        0.0000        0.0000        0.0000        0.0000        0.0000        0.0000        0.0000        0.0000        0.0000        0.0000        0.0000        0.0000        0.0000        0.0000        0.0000        0.0000        0.0000        0.0000        0.0000        0.0000        0.0000        0.0000        0.0000        0.0000        0.0000        0.0000        0.0000        0.0000        0.0000        0.0000        0.0000        0.0000        0.0000        0.0000        0.0000        0.0000        0.0000        0.0000        0.0000        0.0000        0.0000        0.0000        0.0000        0.0000        0.0000        0.0000        0.0000        0.0000        0.0000        0.0000        0.0000        0.0000        0.0000        0.0000        0.0000        0.0000        0.0000        0.0000        0.0000        0.0000        0.0000        0.0000        0.0000        0.0000        0.0000        0.0000        0.0000        0.0000        0.0000        0.0000        0.0000        0.0000        0.0000        0.0000        0.0000        0.0000        0.0000        0.0000        0.0000        0.0000        0.0000        0.0000        0.0000        0.0000        0.0000        0.0000        0.0000        0.0000        0.0000        0.0000        0.0000        0.0000        0.0000        0.0000        0.0000        0.0000        0.0000        0.0000        0.0000        0.0000        0.0000        0.0000        0.0000        0.0000        0.0000        0.0000        0.0000        0.0000        0.0000        0.0000        0.0000        0.0000        0.0000        0.0000        0.0000        0.0000        2.4796        2.2759        2.3697        2.5636        2.3657        2.5740        3.0268        4.0047        4.8492        5.7096        6.7204        8.0363        8.6879        9.5163       10.8798       10.6724       10.3076       13.1036       15.1353       19.8243       18.7357       20.6049       21.2633       20.3535       26.9256       28.6648       21.2312       21.2464       30.1482       36.8614       47.1498       34.9246       37.0940       36.8659       34.7995       33.0049       34.9760       36.1685       38.7164       33.0526       31.4794       30.0364       30.8475       29.2277       28.8174       28.0665       26.6704       26.5354       27.5149       31.3347       36.1885       53.7585       63.9847       72.4452        0.0000        0.0000        0.0000        0.0000        0.0000        0.0000        0.0000        0.0000        0.0000        0.0000        0.0000        0.0000        0.0000        0.0000        0.0000        0.0000        0.0000        0.0000        0.0000        0.0000        0.0000        0.0000        0.0000
        0.0000        0.0000        0.0000        0.0000        0.0000        0.0000        0.0000        0.0000        0.0000        0.0000        0.0000        0.0000        0.0000        0.0000        0.0000        0.0000        0.0000        0.0000        0.0000        0.0000        0.0000        0.0000        0.0000        0.0000        0.0000        0.0000        0.0000        0.0000        0.0000        0.0000        0.0000        0.0000        0.0000        0.0000        0.0000        0.0000        0.0000        0.0000        0.0000        0.0000        0.0000        0.0000        0.0000        0.0000        0.0000        0.0000        0.0000        0.0000        0.0000        0.0000        0.0000        0.0000        0.0000        0.0000        0.0000       58.9939        0.0000       52.1452       42.2511        0.0000        0.0000        0.0000        0.0000        0.0000        0.0000        0.0000        0.0000        0.0000        0.0000        0.0000        0.0000        0.0000        0.0000        0.0000        0.0000        0.0000        0.0000        0.0000        0.0000        0.0000        0.0000        0.0000        0.0000        0.0000        0.0000        0.0000        0.0000        0.0000        0.0000        0.0000        0.0000        0.0000        0.0000        0.0000        0.0000        0.0000        0.0000        0.0000        0.0000        0.0000        0.0000        0.0000        0.0000        0.0000        0.0000        0.0000        0.0000        0.0000        0.0000        0.0000        0.0000        0.0000        0.0000        0.0000        0.0000        0.0000        0.0000        0.0000        0.0000        0.0000        0.0000        0.0000        0.0000        0.0000        0.0000        0.0000        0.0000        0.0000        0.0000        0.0000        0.0000        0.0000        0.0000        0.0000        0.0000        0.0000        0.0000        0.0000        0.0000        0.0000        0.0000        0.0000        0.0000        0.0000        0.0000        0.0000        0.0000        0.0000        0.0000        0.0000        0.0000        0.0000        0.0000        0.0000        0.0000        0.0000        0.0000        0.0000        0.0000        0.0000        0.0000        0.0000        0.0000        0.0000        0.0000        0.0000        0.0000        0.0000        0.0000        0.0000        0.0000        2.9437        2.3452        2.2114        2.4373        2.5886        2.9688        3.8160        4.0171        5.3824        5.7290        6.8634        7.6500       10.9201       10.6150       10.5661       11.6852       10.7933       11.1467       12.0857       14.3895       18.1082       21.1115       21.3327       22.1472       21.3970       22.2704       22.9429       21.5812       22.4129       23.2171       26.0349       38.9167       27.7368       28.9509       33.4057       32.1334       31.4147       33.1710       39.0366       41.8168       37.5437       34.0152       32.6973       34.9416       30.7571       34.9978       32.8983       31.0863       30.8036       31.4206       41.4984       48.0166       66.5057       70.4110       73.7765       71.5098        0.0000        0.0000        0.0000        0.0000        0.0000        0.0000        0.0000        0.0000        0.0000        0.0000        0.0000        0.0000        0.0000        0.0000        0.0000        0.0000        0.0000        0.0000        0.0000        0.0000        0.0000        0.0000
        0.0000        0.0000        0.0000        0.0000        0.0000        0.0000        0.0000        0.0000        0.0000        0.0000        0.0000        0.0000        0.0000        0.0000        0.0000        0.0000        0.0000        0.0000        0.0000        0.0000        0.0000        0.0000        0.0000        0.0000        0.0000        0.0000        0.0000        0.0000        0.0000        0.0000        0.0000        0.0000        0.0000        0.0000        0.0000        0.0000        0.0000        0.0000        0.0000        0.0000        0.0000        0.0000        0.0000        0.0000        0.0000        0.0000        0.0000        0.0000        0.0000        0.0000        0.0000        0.0000        0.0000       83.8389       80.5177       59.3123       53.7420       54.3781       46.5196       22.6512        0.0000        0.0000        0.0000        0.0000        0.0000        0.0000        0.0000        0.0000        0.0000        0.0000        0.0000        0.0000        0.0000        0.0000        0.0000        0.0000        0.0000        0.0000        0.0000        0.0000        0.0000        0.0000        0.0000        0.0000        0.0000        0.0000        0.0000        0.0000        0.0000        0.0000        0.0000        0.0000        0.0000        0.0000        0.0000        0.0000        0.0000        0.0000        0.0000        0.0000        0.0000        0.0000        0.0000        0.0000        0.0000        0.0000        0.0000        0.0000        0.0000        0.0000        0.0000        0.0000        0.0000        0.0000        0.0000        0.0000        0.0000        0.0000        0.0000        0.0000        0.0000        0.0000        0.0000        0.0000        0.0000        0.0000        0.0000        0.0000        0.0000        0.0000        0.0000        0.0000        0.0000        0.0000        0.0000        0.0000        0.0000        0.0000        0.0000        0.0000        0.0000        0.0000        0.0000        0.0000        0.0000        0.0000        0.0000        0.0000        0.0000        0.0000        0.0000        0.0000        0.0000        0.0000        0.0000        0.0000        0.0000        0.0000        0.0000        0.0000        0.0000        0.0000        0.0000        0.0000        0.0000        0.0000        0.0000        0.0000        0.0000        0.0000        4.4683        3.0524        2.6529        2.3940        2.4335        3.0046        3.9309        4.2217        5.2951        6.1708        7.3091        8.2934        8.3090       10.3643       11.2162       12.6690       12.2882       10.7986       11.7765       12.7494       15.3801       20.3341       24.8723       25.0504       22.5992       20.8727       23.1347       23.4861       25.7181       22.3487       19.0054       15.0279       17.6981       23.9970       27.0458       28.4128       30.8672       32.2386       33.3439       32.2862       34.8507       33.8492       35.7316       37.5408       38.6542       36.6085       33.5869       36.2289       37.8022       37.8855       43.9177       45.4437       57.8157       73.9441       82.1074       85.9773       81.7348       70.2510       68.5782        0.0000        0.0000        0.0000        0.0000        0.0000        0.0000        0.0000        0.0000        0.0000        0.0000        0.0000        0.0000        0.0000        0.0000        0.0000        0.0000        0.0000        0.0000        0.0000        0.0000
        0.0000        0.0000        0.0000        0.0000        0.0000        0.0000        0.0000        0.0000        0.0000        0.0000        0.0000        0.0000        0.0000        0.0000        0.0000        0.0000        0.0000        0.0000        0.0000        0.0000        0.0000        0.0000        0.0000        0.0000        0.0000        0.0000        0.0000        0.0000        0.0000        0.0000        0.0000        0.0000        0.0000        0.0000        0.0000        0.0000        0.0000        0.0000        0.0000        0.0000        0.0000        0.0000        0.0000        0.0000        0.0000        0.0000        0.0000        0.0000        0.0000        0.0000        0.0000        0.0000        0.0000       61.2631       59.8403       49.8620       45.4249       42.9802       36.2665       28.7696        0.0000        0.0000        0.0000        0.0000        0.0000        0.0000        0.0000        0.0000        0.0000        0.0000        0.0000        0.0000        0.0000        0.0000        0.0000        0.0000        0.0000        0.0000        0.0000        0.0000        0.0000        0.0000        0.0000        0.0000        0.0000        0.0000        0.0000        0.0000        0.0000        0.0000        0.0000        0.0000        0.0000        0.0000        0.0000        0.0000        0.0000        0.0000        0.0000        0.0000        0.0000        0.0000        0.0000        0.0000        0.0000        0.0000        0.0000        0.0000        0.0000        0.0000        0.0000        0.0000        0.0000        0.0000        0.0000        0.0000        0.0000        0.0000        0.0000        0.0000        0.0000        0.0000        0.0000        0.0000        0.0000        0.0000        0.0000        0.0000        0.0000        0.0000        0.0000        0.0000        0.0000        0.0000        0.0000        0.0000        0.0000        0.0000        0.0000        0.0000        0.0000        0.0000        0.0000        0.0000        0.0000        0.0000        0.0000        0.0000        0.0000        0.0000        0.0000        0.0000        0.0000        0.0000        0.0000        0.0000        0.0000        0.0000        0.0000        0.0000        0.0000        0.0000        0.0000        0.0000        0.0000        0.0000        0.0000        0.0000        0.0000        0.0000        5.5972        3.8565        2.4447        2.3471        3.9929        6.1593        4.8497        5.0654        6.3392        8.1306        9.0436       10.5448       10.7140       11.4840       14.2049       14.2062       13.2453       14.7617       14.0546       13.6635       16.3796       21.3153       24.4067       26.5590       22.3551       21.4526       26.2270       25.0488       24.4111       19.2284       17.0482       16.3252       16.3095       19.2186       24.1243       27.1368       29.1548       29.4800       34.5161       35.7247       32.5468       32.5236       31.6290       33.1924       34.5960       35.3483       36.1734       37.4960       41.1498       49.6437       50.6567       59.5564       66.4553       77.5229       84.6443       87.9582       95.8611       80.3942       75.4738       76.2848       78.7668        0.0000        0.0000        0.0000        0.0000        0.0000        0.0000        0.0000        0.0000        0.0000        0.0000        0.0000        0.0000        0.0000        0.0000        0.0000        0.0000        0.0000        0.0000
        0.0000        0.0000        0.0000        0.0000        0.0000        0.0000        0.0000        0.0000        0.0000        0.0000        0.0000        0.0000        0.0000        0.0000        0.0000        0.0000        0.0000        0.0000        0.0000        0.0000        0.0000        0.0000        0.0000        0.0000        0.0000        0.0000        0.0000        0.0000        0.0000        0.0000        0.0000        0.0000        0.0000        0.0000        0.0000        0.0000        0.0000        0.0000        0.0000        0.0000        0.0000        0.0000        0.0000        0.0000        0.0000        0.0000        0.0000        0.0000        0.0000        0.0000       54.4458       59.3983       55.7986       57.4569       57.4556       48.4581       44.7924       42.5796       39.1914       30.0046       21.5754       18.0056        0.0000        0.0000        0.0000        0.0000        0.0000        0.0000        0.0000        0.0000        0.0000        0.0000        0.0000        0.0000        0.0000        0.0000        0.0000        0.0000        0.0000        0.0000        0.0000        0.0000        0.0000        0.0000        0.0000        0.0000        0.0000        0.0000        0.0000        0.0000        0.0000        0.0000        0.0000        0.0000        0.0000        0.0000        0.0000        0.0000        0.0000        0.0000        0.0000        0.0000        0.0000        0.0000        0.0000        0.0000        0.0000        0.0000        0.0000        0.0000        0.0000        0.0000        0.0000        0.0000        0.0000        0.0000        0.0000        0.0000        0.0000        0.0000        0.0000        0.0000        0.0000        0.0000        0.0000        0.0000        0.0000        0.0000        0.0000        0.0000        0.0000        0.0000        0.0000        0.0000        0.0000        0.0000        0.0000        0.0000        0.0000        0.0000        0.0000        0.0000        0.0000        0.0000        0.0000        0.0000        0.0000        0.0000        0.0000        0.0000        0.0000        0.0000        0.0000        0.0000        0.0000        0.0000        0.0000        0.0000        0.0000        0.0000        0.0000        0.0000        0.0000        0.0000        0.0000        0.0000        0.0000        0.0000        0.0000        5.5475        5.1386        3.8019        3.3489        3.7925        4.1621        5.4530        5.4322        5.9616        6.7034        8.6884       11.0985       13.9939       12.4062       11.0986       12.0724       13.1605       14.3201       18.6253       18.5284       17.8115       18.1270       21.1318       26.9347       28.2575       23.8411       22.8191       25.5690       22.7423       21.1978       19.0836       21.4256       20.9052       20.5179       22.0577       25.4188       26.2517       27.5269       27.0078       26.8908       29.5740       29.9073       31.3344       27.3770       29.3190       31.9010       34.9520       39.7986       37.6920       40.7628       56.8589       64.5977       72.5313       88.2671       82.2178       91.5306      100.9343       98.9991       99.0579       83.1453       84.8132       80.0126        0.0000        0.0000        0.0000        0.0000        0.0000        0.0000        0.0000        0.0000        0.0000        0.0000        0.0000        0.0000        0.0000        0.0000       92.4644       86.0060       88.3859        0.0000
        0.0000        0.0000        0.0000        0.0000        0.0000        0.0000        0.0000        0.0000        0.0000        0.0000        0.0000        0.0000        0.0000        0.0000        0.0000        0.0000        0.0000        0.0000        0.0000        0.0000        0.0000        0.0000        0.0000        0.0000        0.0000        0.0000        0.0000        0.0000        0.0000        0.0000        0.0000        0.0000        0.0000        0.0000        0.0000        0.0000        0.0000        0.0000        0.0000        0.0000        0.0000        0.0000        0.0000        0.0000        0.0000        0.0000        0.0000        0.0000       45.1354       44.9347       45.2952       52.3369       51.6784       52.1673       50.5242       43.9662       44.3176       42.2770       37.0282       30.7964       27.5667       20.6904       21.6570        0.0000        0.0000        0.0000        0.0000        0.0000        0.0000        0.0000        0.0000        0.0000        0.0000        0.0000        0.0000        0.0000        0.0000        0.0000        0.0000        0.0000        0.0000        0.0000        0.0000        0.0000        0.0000        0.0000        0.0000        0.0000        0.0000        0.0000        0.0000        0.0000        0.0000        0.0000        0.0000        0.0000        0.0000        0.0000        0.0000        0.0000        0.0000        0.0000        0.0000        0.0000        0.0000        0.0000        0.0000        0.0000        0.0000        0.0000        0.0000        0.0000        0.0000        0.0000        0.0000        0.0000        0.0000        0.0000        0.0000        0.0000        0.0000        0.0000        0.0000        0.0000        0.0000        0.0000        0.0000        0.0000        0.0000        0.0000        0.0000        0.0000        0.0000        0.0000        0.0000        0.0000        0.0000        0.0000        0.0000        0.0000        0.0000        0.0000        0.0000        0.0000        0.0000        0.0000        0.0000        0.0000        0.0000        0.0000        0.0000        0.0000        0.0000        0.0000        0.0000        0.0000        0.0000        0.0000        0.0000        0.0000        0.0000        0.0000        0.0000        0.0000        0.0000        0.0000        0.0000        0.0000        6.0112        5.7328        5.3684        4.3036        3.7330        4.0056        4.4896        5.8433        6.5148        7.2711        7.0924       10.7466       12.4511       13.2342       13.1612       11.0810       10.6075       11.2123       12.1259       15.3265       15.4252       15.5504       18.9448       20.6274       22.7744       24.5481       25.4802       25.4755       25.4674       23.4613       26.8704       23.4858       17.7774       17.7408       21.2713       21.0202       25.7261       25.3082       24.9086       23.1379       23.6964       26.5704       30.5924       28.2278       30.8885       35.4926       29.6979       34.3263       37.9275       41.1578       46.0298       56.5940       65.2994       77.2846       81.4901       88.4335       92.9077      102.9436      106.9277       93.9603       89.8720       89.6770       86.1970       92.1908        0.0000        0.0000        0.0000        0.0000        0.0000        0.0000        0.0000        0.0000        0.0000      100.8264      101.1800       96.9161       85.6953       82.6676       83.2042       80.6978       83.9978
        0.0000        0.0000        0.0000        0.0000        0.0000        0.0000        0.0000        0.0000        0.0000        0.0000        0.0000        0.0000        0.0000        0.0000        0.0000        0.0000        0.0000        0.0000        0.0000        0.0000        0.0000        0.0000        0.0000        0.0000        0.0000        0.0000        0.0000        0.0000        0.0000        0.0000        0.0000        0.0000        0.0000        0.0000        0.0000        0.0000        0.0000        0.0000        0.0000        0.0000        0.0000        0.0000        0.0000        0.0000        0.0000        0.0000        0.0000        0.0000       43.9210       41.7830       41.8778       51.7342       51.5886       50.4172       47.7343       42.0046       41.7062       38.6756       34.9057       32.4533       33.1311       25.2945       21.8659       21.9168       16.6694       14.6656       14.7362        0.0000        0.0000        0.0000        0.0000        0.0000        0.0000        0.0000        0.0000        0.0000        0.0000        0.0000        0.0000        0.0000        0.0000        0.0000        0.0000        0.0000        0.0000        0.0000        0.0000        0.0000        0.0000        0.0000        0.0000        0.0000        0.0000        0.0000        0.0000        0.0000        0.0000        0.0000        0.0000        0.0000        0.0000        0.0000        0.0000        0.0000        0.0000        0.0000        0.0000        0.0000        0.0000        0.0000        0.0000        0.0000        0.0000        0.0000        0.0000        0.0000        0.0000        0.0000        0.0000        0.0000        0.0000        0.0000        0.0000        0.0000        0.0000        0.0000        0.0000        0.0000        0.0000        0.0000        0.0000        0.0000        0.0000        0.0000        0.0000        0.0000        0.0000        0.0000        0.0000        0.0000        0.0000        0.0000        0.0000        0.0000        0.0000        0.0000        0.0000        0.0000        0.0000        0.0000        0.0000        0.0000        0.0000        0.0000        0.0000        0.0000        0.0000        0.0000        0.0000        0.0000        0.0000        0.0000        0.0000        0.0000        0.0000        0.0000        0.0000        0.0000        5.5866        5.3096        5.2892        5.8225        4.9887        4.7326        4.4311        6.3680        7.5142        9.4032        7.5657        9.8671       10.5449       10.5535       12.2718       11.8589       10.5231       10.6966       12.2439       13.8376       12.0552       11.8249       14.2594       16.1236       18.3201       20.9326       25.0297       25.1238       24.6064       23.0433       24.0613       22.2869       17.8798       16.7675       18.5050       19.2095       21.7605       20.9702       21.2753       24.2114       29.4244       29.0024       27.4586       28.9775       32.7088       35.4851       32.2463       32.2947       37.5804       42.4468       49.2630       67.3882       74.2193       74.0316       78.4761       82.0391       86.5831       98.5102       99.0934       88.0132       91.1904       91.2444       94.1775        0.0000        0.0000        0.0000        0.0000        0.0000        0.0000      103.4538       99.9452      105.9522      104.9711       95.7317      103.9563       96.0395       86.7044       80.7088       83.0184        0.0000        0.0000
        0.0000        0.0000        0.0000        0.0000        0.0000        0.0000        0.0000        0.0000        0.0000        0.0000        0.0000        0.0000        0.0000        0.0000        0.0000        0.0000        0.0000        0.0000        0.0000        0.0000        0.0000        0.0000        0.0000        0.0000        0.0000        0.0000        0.0000        0.0000        0.0000        0.0000        0.0000        0.0000        0.0000        0.0000        0.0000        0.0000        0.0000        0.0000        0.0000        0.0000        0.0000        0.0000        0.0000        0.0000        0.0000        0.0000        0.0000        0.0000       42.9769       41.4289       41.8148       40.8736       40.7063       39.4525       38.0767       35.1087       32.0123       30.7061       29.4500       27.5091       29.3846       25.3629       22.4608       23.1903       22.3090       20.0177       18.6612       18.1936       14.2673        0.0000        0.0000        0.0000        0.0000        0.0000        0.0000        0.0000        0.0000        0.0000        0.0000        0.0000        0.0000        0.0000        0.0000        0.0000        0.0000        0.0000        0.0000        0.0000        0.0000        0.0000        0.0000        0.0000        0.0000        0.0000        0.0000        0.0000        0.0000        0.0000        0.0000        0.0000        0.0000        0.0000        0.0000        0.0000        0.0000        0.0000        0.0000        0.0000        0.0000        0.0000        0.0000        0.0000        0.0000        0.0000        0.0000        0.0000        0.0000        0.0000        0.0000        0.0000        0.0000        0.0000        0.0000        0.0000        0.0000        0.0000        0.0000        0.0000        0.0000        0.0000        0.0000        0.0000        0.0000        0.0000        0.0000        0.0000        0.0000        0.0000        0.0000        0.0000        0.0000        0.0000        0.0000        0.0000        0.0000        0.0000        0.0000        0.0000        0.0000        0.0000        0.0000        0.0000        0.0000        0.0000        0.0000        0.0000        0.0000        0.0000        0.0000        0.0000        0.0000        0.0000        0.0000        0.0000        0.0000        0.0000        0.0000        0.0000        4.7147        4.3996        4.2808        7.6718        7.0045        7.5952        7.1202        7.7292       77.0089      114.8114        9.7772       12.4047       12.5168       13.5369       12.6712       11.0834       10.9600       11.4836       11.1372        9.0444        8.1243        7.1586        8.0650       13.2937       14.2406       16.2248       17.7984       20.8136       21.0675       21.6322       20.9082       19.1071       16.4831       13.8755       15.4592       14.0101       13.4513       13.2504       13.9367       15.4426       19.6490       19.2598       20.3010       29.7677       31.5548       29.7630       34.6817       36.5284       41.6023       48.4346       54.7853       63.9762       57.3636       64.0244       70.4168       80.0087       89.2962       97.7452       93.0454       88.7607       93.6226       90.9689       95.0774       98.4280      108.4774       99.8117       87.4054       80.0083       75.4042       75.1112       73.9830       76.2015       73.0104       68.5086       72.6504       78.4630       69.2335       66.4846       66.9408        0.0000        0.0000
        0.0000        0.0000        0.0000        0.0000        0.0000        0.0000        0.0000        0.0000        0.0000        0.0000        0.0000        0.0000        0.0000        0.0000        0.0000        0.0000        0.0000        0.0000        0.0000        0.0000        0.0000        0.0000        0.0000        0.0000        0.0000        0.0000        0.0000        0.0000        0.0000        0.0000        0.0000        0.0000        0.0000        0.0000        0.0000        0.0000        0.0000        0.0000        0.0000        0.0000        0.0000        0.0000        0.0000        0.0000        0.0000        0.0000        0.0000        0.0000       42.5694       41.1193       39.6650       36.0001       36.7124       37.0847       35.8134       31.4069       29.0128       27.5809       28.4370       28.1053       27.0920       27.3544       24.3903       25.2625       24.8061       22.5199       22.6149       21.7495       16.4631       14.6089        0.0000        0.0000        0.0000        0.0000        0.0000        0.0000        0.0000        0.0000        0.0000        0.0000        0.0000        0.0000        0.0000        0.0000        0.0000        0.0000        0.0000        0.0000        0.0000        0.0000        0.0000        0.0000        0.0000        0.0000        0.0000        0.0000        0.0000        0.0000        0.0000        0.0000        0.0000        0.0000        0.0000        0.0000        0.0000        0.0000        0.0000        0.0000        0.0000        0.0000        0.0000        0.0000        0.0000        0.0000        0.0000        0.0000        0.0000        0.0000        0.0000        0.0000        0.0000        0.0000        0.0000        0.0000        0.0000        0.0000        0.0000        0.0000        0.0000        0.0000        0.0000        0.0000        0.0000        0.0000        0.0000        0.0000        0.0000        0.0000        0.0000        0.0000        0.0000        0.0000        0.0000        0.0000        0.0000        0.0000        0.0000        0.0000        0.0000        0.0000        0.0000        0.0000        0.0000        0.0000        0.0000        0.0000        0.0000        0.0000        0.0000        0.0000        0.0000        0.0000        0.0000        0.0000        0.0000        0.0000        0.0000        0.0000        0.0000        4.6113        4.2506        6.7458        7.7685        7.7902        0.0000        9.6261       56.6141       37.2690        0.0000        0.0000        0.0000       12.3481       11.0201       12.1485       10.5989        9.5001        7.8971        6.9547        6.1989        5.9708        7.4466       10.1031       12.4670       14.7333       16.0839       18.6669       19.8732       16.5813       14.2656       11.3328        9.2809        8.9600       11.0116       10.9051       10.1852        9.7925       11.6260       13.5672       15.0336       17.2533       20.7248       26.5283       28.7240       34.0040       35.9169       40.8746       46.2838       52.9934       55.5687       62.8779       66.1424       68.9778       75.9308       87.1910       90.1653       92.6116       88.1556       86.3410       90.3137       88.7657       98.6305       85.8501       85.9187       80.2036       79.2242       70.4401       66.7093       67.2211       66.6807       66.8653       66.7954       60.5016       59.0452       64.0518       60.2936       59.8228       59.4228        0.0000        0.0000
        0.0000        0.0000        0.0000        0.0000        0.0000        0.0000        0.0000        0.0000        0.0000        0.0000        0.0000        0.0000        0.0000        0.0000        0.0000        0.0000        0.0000        0.0000        0.0000        0.0000        0.0000        0.0000        0.0000        0.0000        0.0000        0.0000        0.0000        0.0000        0.0000        0.0000        0.0000        0.0000        0.0000        0.0000        0.0000        0.0000        0.0000        0.0000       29.6326       29.0558       31.0541        0.0000        0.0000        0.0000        0.0000        0.0000        0.0000        0.0000       40.9599       38.5221       36.2094       32.4384       31.7840       30.9934       33.0750       37.8114       31.3073       27.8628       27.3923       26.7230       26.6743       26.5800       24.6909       25.2308       24.3823       23.9759       21.0546       23.3471       21.9389       14.2193        0.0000        0.0000        0.0000        0.0000        0.0000        0.0000        0.0000        0.0000        0.0000        0.0000        0.0000        0.0000        0.0000        0.0000        0.0000        0.0000        0.0000        0.0000        0.0000        0.0000        0.0000        0.0000        0.0000        0.0000        0.0000        0.0000        0.0000        0.0000        0.0000        0.0000        0.0000        0.0000        0.0000        0.0000        0.0000        0.0000        0.0000        0.0000        0.0000        0.0000        0.0000        0.0000        0.0000        0.0000        0.0000        0.0000        0.0000        0.0000        0.0000        0.0000        0.0000        0.0000        0.0000        0.0000        0.0000        0.0000        0.0000        0.0000        0.0000        0.0000        0.0000        0.0000        0.0000        0.0000        0.0000        0.0000        0.0000        0.0000        0.0000        0.0000        0.0000        0.0000        0.0000        0.0000        0.0000        0.0000        0.0000        0.0000        0.0000        0.0000        0.0000        0.0000        0.0000        0.0000        0.0000        0.0000        0.0000        0.0000        0.0000        0.0000        0.0000        0.0000        0.0000        0.0000        0.0000        0.0000        0.0000        0.0000        0.0000        0.0000        0.0000        0.0000        0.0000        0.0000        0.0000        0.0000        0.0000        0.0000        0.0000        0.0000        0.0000        0.0000        0.0000        7.9143        8.5077        8.0108        7.9245       10.5832        6.0841        5.3189        5.3598        9.5484       13.0132       14.8990       16.0118       15.4897       14.9588       13.4177       11.5199        7.8738        6.9474        6.8604        8.6823        8.5764        8.5106        9.6170       10.5135       12.8005       15.8278       16.7233       22.3160       33.6706       35.8623       35.2537       35.7166       39.2651       42.0504       52.5620       55.9961       58.2023       70.4420       73.4609       89.4720       84.2572       79.6529       76.9084       74.7516       83.8126       91.3012       92.7438       89.7026       90.4607       82.5175       80.9857       76.1924       74.7381       74.8995       70.7278       63.8906       62.6562       58.3799       55.5698       51.4584       57.5063       59.4244       58.5364        0.0000        0.0000        0.0000
        0.0000        0.0000        0.0000        0.0000        0.0000        0.0000        0.0000        0.0000        0.0000        0.0000        0.0000        0.0000        0.0000        0.0000        0.0000        0.0000        0.0000        0.0000        0.0000        0.0000        0.0000        0.0000        0.0000        0.0000        0.0000        0.0000        0.0000        0.0000        0.0000        0.0000        0.0000        0.0000        0.0000        0.0000        0.0000        0.0000        0.0000        0.0000       32.5536       36.7358       44.2794       39.8957       39.4684       47.1621       47.9025       46.6444       56.0685       58.0146       55.2288       38.8571       31.5266       29.0546       27.2389       26.8962       29.8455       38.1221       30.3094       28.6899       27.3932       25.9345       25.7891       25.7935       24.8954       25.5593       25.1541       23.5348       21.0824       22.0975       24.4937       16.6134       12.7190       10.3937        0.0000        0.0000        0.0000        0.0000        0.0000        0.0000        0.0000        0.0000        0.0000        0.0000        0.0000        0.0000        0.0000        0.0000        0.0000        0.0000        0.0000        0.0000        0.0000        0.0000        0.0000        0.0000        0.0000        0.0000        0.0000        0.0000        0.0000        0.0000        0.0000        0.0000        0.0000        0.0000        0.0000        0.0000        0.0000        0.0000        0.0000        0.0000        0.0000        0.0000        0.0000        0.0000        0.0000        0.0000        0.0000        0.0000        0.0000        0.0000        0.0000        0.0000        0.0000        0.0000        0.0000        0.0000        0.0000        0.0000        0.0000        0.0000        0.0000        0.0000        0.0000        0.0000        0.0000        0.0000        0.0000        0.0000        0.0000        0.0000        0.0000        0.0000        0.0000        0.0000        0.0000        0.0000        0.0000        0.0000        0.0000        0.0000        0.0000        0.0000        0.0000        0.0000        0.0000        0.0000        0.0000        0.0000        0.0000        0.0000        0.0000        0.0000        0.0000        0.0000        0.0000        0.0000        0.0000        0.0000        0.0000        0.0000        0.0000        0.0000        0.0000        0.0000        0.0000        0.0000        0.0000        0.0000        0.0000        0.0000        0.0000        0.0000        0.0000        0.0000        7.6533        6.5352        6.9757        7.1246        6.1180        6.0220        7.3887       10.4875       12.8984       13.3258       14.3758       14.1192       12.6270       11.0384        9.6350        6.6064        6.2160        6.6777        7.9098        7.1884        8.2654        9.0119       10.1379       12.4694       13.7953       16.7231       20.3819       32.3632       34.6866       48.4055       35.7957       41.1718       47.1135       54.5655       59.1248       60.9229       66.9754       73.1943       79.6592       72.2202       72.9325       77.4856       74.7160       77.2161       84.5180       87.3350       81.4984       78.3901       78.7721       78.7252       79.0875       79.4216       76.6400       67.7304       63.8825       65.9020       58.0142       58.8446       58.7768       61.7246       58.5331        0.0000        0.0000        0.0000        0.0000
        0.0000        0.0000        0.0000        0.0000        0.0000        0.0000        0.0000        0.0000        0.0000        0.0000        0.0000        0.0000        0.0000        0.0000        0.0000        0.0000        0.0000        0.0000        0.0000        0.0000        0.0000        0.0000        0.0000        0.0000        0.0000        0.0000        0.0000        0.0000        0.0000        0.0000        0.0000        0.0000        0.0000        0.0000        0.0000        0.0000        0.0000       31.3720       34.5200       40.0056       43.3577       44.9370       44.8251       41.0412       43.0006       40.3446       37.0382       31.6520       28.8236       21.3547       20.7026       22.9701       20.6494       20.7443       22.2409       26.4665       28.9260       24.8164       22.8644       23.2168       22.5334       22.2596       22.5212       23.3707       22.7184       22.0770       18.6287       16.5774       15.1008       15.0865       12.9424        8.9279        0.0000        0.0000        0.0000        0.0000        0.0000        0.0000        0.0000        0.0000        0.0000        0.0000        0.0000        0.0000        0.0000        0.0000        0.0000        0.0000        0.0000        0.0000        0.0000        0.0000        0.0000        0.0000        0.0000        0.0000        0.0000        0.0000        0.0000        0.0000        0.0000        0.0000        0.0000        0.0000        0.0000        0.0000        0.0000        0.0000        0.0000        0.0000        0.0000        0.0000        0.0000        0.0000        0.0000        0.0000        0.0000        0.0000        0.0000        0.0000        0.0000        0.0000        0.0000        0.0000        0.0000        0.0000        0.0000        0.0000        0.0000        0.0000        0.0000        0.0000        0.0000        0.0000        0.0000        0.0000        0.0000        0.0000        0.0000        0.0000        0.0000        0.0000        0.0000        0.0000        0.0000        0.0000        0.0000        0.0000        0.0000        0.0000        0.0000        0.0000        0.0000        0.0000        0.0000        0.0000        0.0000        0.0000        0.0000        0.0000        0.0000        0.0000        0.0000        0.0000        0.0000        0.0000        0.0000        0.0000        0.0000        0.0000        0.0000        0.0000        0.0000        0.0000        0.0000        0.0000        0.0000        0.0000        0.0000        9.3558       10.5555        9.7247       11.7862       11.6751        0.0000        4.4929        5.2792        7.2962        7.2251        6.9440        8.8986        9.1531        9.5195        8.8875        9.4548        9.9081        8.3735        8.5174        6.2316        3.7592        3.2914        3.5332        4.4511        7.3420        8.3390        9.5079       11.2620       11.8807       13.0716       16.0337       19.8316       23.6547       27.8313       37.9793       31.7884       35.4062       43.0616       47.0361       46.5181       55.5836       54.0804       56.0700       62.7658       65.2261       68.3344       71.2508       66.5864       65.5927       66.5347       69.1018       69.6981       71.1154       72.1716       75.7600       76.8643       80.1971       83.4913       74.7653       70.3193       69.5229       66.2853       67.6166       68.7909       73.4020       66.9217        0.0000        0.0000        0.0000        0.0000
        0.0000        0.0000        0.0000        0.0000        0.0000        0.0000        0.0000        0.0000        0.0000        0.0000        0.0000        0.0000        0.0000        0.0000        0.0000        0.0000        0.0000        0.0000        0.0000        0.0000        0.0000        0.0000        0.0000        0.0000        0.0000        0.0000        0.0000        0.0000        0.0000        0.0000        0.0000        0.0000        0.0000        0.0000        0.0000        0.0000        0.0000       32.5757       34.7696       40.7086       44.2793       45.9013       46.2105       40.2840       39.4904       36.3536       33.0996       19.7077       16.8826       14.8478       15.5212       18.0788       18.6271       19.5881       20.1063       21.9049       22.1670       21.3578       22.4935       23.5719       23.6976       22.6835       21.8056       22.6799       20.2786       18.9686       17.0663       17.9250       15.4000       13.5525       12.0107        8.8126        8.5397        0.0000        0.0000        0.0000        0.0000        0.0000        0.0000        0.0000        0.0000        0.0000        0.0000        0.0000        0.0000        0.0000        0.0000        0.0000        0.0000        0.0000        0.0000        0.0000        0.0000        0.0000        0.0000        0.0000        0.0000        0.0000        0.0000        0.0000        0.0000        0.0000        0.0000        0.0000        0.0000        0.0000        0.0000        0.0000        0.0000        0.0000        0.0000        0.0000        0.0000        0.0000        0.0000        0.0000        0.0000        0.0000        0.0000        0.0000        0.0000        0.0000        0.0000        0.0000        0.0000        0.0000        0.0000        0.0000        0.0000        0.0000        0.0000        0.0000        0.0000        0.0000        0.0000        0.0000        0.0000        0.0000        0.0000        0.0000        0.0000        0.0000        0.0000        0.0000        0.0000        0.0000        0.0000        0.0000        0.0000        0.0000        0.0000        0.0000        0.0000        0.0000        0.0000        0.0000        0.0000        0.0000        0.0000        0.0000        0.0000        0.0000        0.0000        0.0000        0.0000        0.0000        0.0000        0.0000        0.0000        0.0000        0.0000        0.0000        0.0000        0.0000        0.0000        9.9219       10.8916       10.1085        9.1872       11.7540       10.5055        9.6820        9.8273        8.4487        8.4184        9.4611       10.3652       11.5656        9.9529        8.9926        8.3257        8.7951       11.0080       11.1086       11.4469       10.2105        8.8083        7.8217        6.7838        5.1293        4.7239        4.5017        3.9970        7.4956        8.3997        9.4654       17.4759       15.6825       13.3441       14.9533       17.6335       22.6740       25.9465       27.7404       32.6038       38.0226       50.1852       54.5831       55.5335       52.5017       50.8319       51.4723       51.6588       56.4173       58.7711       62.7343       63.6159       62.8756       65.4854       69.6345       71.7474       75.5629       74.8962       74.5886       75.7513       79.7292       76.4980       80.8095       79.9045       75.0241       70.4821       67.7339       70.3375       72.3001        0.0000        0.0000        0.0000        0.0000        0.0000
        0.0000        0.0000        0.0000        0.0000        0.0000        0.0000        0.0000        0.0000        0.0000        0.0000        0.0000        0.0000        0.0000        0.0000        0.0000        0.0000        0.0000        0.0000        0.0000        0.0000        0.0000        0.0000        0.0000        0.0000        0.0000        0.0000        0.0000        0.0000        0.0000        0.0000        0.0000        0.0000        0.0000        0.0000        0.0000        0.0000       32.3359       33.2033       33.9716       40.4165       44.3531       46.7805       44.6550       38.7556       33.7062       29.9718       26.1038       16.0940       13.3068       11.4637       11.7169       13.4740       13.9617       15.7383       17.9258       18.0180       18.7183       20.3651       22.9801       23.7085       23.9542       23.8274       21.3842       21.1894       19.4140       17.7758       16.4222       17.5597       14.6152       13.3131       10.8473        8.5948        0.0000        0.0000        0.0000        0.0000        0.0000        0.0000        0.0000        0.0000        0.0000        0.0000        0.0000        0.0000        0.0000        0.0000        0.0000        0.0000        0.0000        0.0000        0.0000        0.0000        0.0000        0.0000        0.0000        0.0000        0.0000        0.0000        0.0000        0.0000        0.0000        0.0000        0.0000        0.0000        0.0000        0.0000        0.0000        0.0000        0.0000        0.0000        0.0000        0.0000        0.0000        0.0000        0.0000        0.0000        0.0000        0.0000        0.0000        0.0000        0.0000        0.0000        0.0000        0.0000        0.0000        0.0000        0.0000        0.0000        0.0000        0.0000        0.0000        0.0000        0.0000        0.0000        0.0000        0.0000        0.0000        0.0000        0.0000        0.0000        0.0000        0.0000        0.0000        0.0000        0.0000        0.0000        0.0000        0.0000        0.0000        0.0000        0.0000        0.0000        0.0000        0.0000        0.0000        0.0000        0.0000        0.0000        0.0000        0.0000        0.0000        0.0000        0.0000        0.0000        0.0000        0.0000        0.0000        0.0000        0.0000        0.0000        0.0000        0.0000        9.7379        9.5537        8.7168       10.1394       11.5859       15.7965       16.1220       13.6803       11.5478       11.3860       12.1027       12.4308       12.5613       13.2037       16.2419       15.8568       15.7944       13.6958       12.0706       15.3570       13.5847       15.0374       16.2018       12.0284       12.0320       11.1985       11.9613        6.5122        5.1072        4.1284        4.4962        8.6795       10.2547       11.0454       12.2832       16.6263       13.3679       15.1805       18.8856       25.0357       28.1708       29.5836       35.1587       42.6610       48.9677       48.5189       47.6283       42.0063       42.7175       46.2032       46.6628       56.6341       57.9610       59.6135       63.8876       61.4895       64.6613       72.3048       82.6637       78.3913       78.5163       81.2107       79.1628       85.0058       82.5376       83.4516       86.5602       86.9809       79.9996       75.5101       66.5559       69.7192        0.0000        0.0000        0.0000        0.0000        0.0000
        0.0000        0.0000        0.0000        0.0000        0.0000        0.0000        0.0000        0.0000        0.0000        0.0000        0.0000        0.0000        0.0000        0.0000        0.0000        0.0000        0.0000        0.0000        0.0000        0.0000        0.0000        0.0000        0.0000        0.0000        0.0000        0.0000        0.0000        0.0000        0.0000        0.0000        0.0000        0.0000        0.0000        0.0000        0.0000       29.5508       28.4879       29.1222       32.3256       39.6945       42.8273       41.7236       37.9572       31.2799       28.9832       25.6925       21.3990       12.8423       11.1491       10.8805       11.7510       13.8098       14.2198       14.3394       16.6692       16.8942       17.6211       19.4921       20.4579       20.9040       21.3481       21.3242       20.1217       21.3592       19.4162       18.3640       16.6496       17.1728       14.9462       13.6828       12.8261        9.0436        0.0000        0.0000        0.0000        0.0000        0.0000        0.0000        0.0000        0.0000        0.0000        0.0000        0.0000        0.0000        0.0000        0.0000        0.0000        0.0000        0.0000        0.0000        0.0000        0.0000        0.0000        0.0000        0.0000        0.0000        0.0000        0.0000        0.0000        0.0000        0.0000        0.0000        0.0000        0.0000        0.0000        0.0000        0.0000        0.0000        0.0000        0.0000        0.0000        0.0000        0.0000        0.0000        0.0000        0.0000        0.0000        0.0000        0.0000        0.0000        0.0000        0.0000        0.0000        0.0000        0.0000        0.0000        0.0000        0.0000        0.0000        0.0000        0.0000        0.0000        0.0000        0.0000        0.0000        0.0000        0.0000        0.0000        0.0000        0.0000        0.0000        0.0000        0.0000        0.0000        0.0000        0.0000        0.0000        0.0000        0.0000        0.0000        0.0000        0.0000        0.0000        0.0000        0.0000        0.0000        0.0000        0.0000        0.0000        0.0000        0.0000        0.0000        0.0000        0.0000        0.0000        0.0000        0.0000        0.0000        0.0000        0.0000        0.0000       13.6237       12.2440       14.9240       13.8504       13.9115       12.2522       15.7969       22.7170       20.5570       17.9568       17.6356       17.3857       14.4399       18.4346       18.0773       20.1673       20.7645       20.9280       18.7634       16.1526       14.2481       15.2535       17.5122       18.4081       12.9029       11.4619       11.8754       11.6344        6.7159        6.3915        7.2260        7.0777       12.2948       13.8251       14.6779       14.9095       15.7173       15.2555       17.5842       21.2382       28.1124       31.6291       33.7607       36.4078       38.6429       38.8560       43.7463       48.1187       42.0448       44.3604       48.4479       50.6542       56.4796       56.9896       58.3827       61.1852       61.4369       63.9917       69.7984       70.5658       67.3444       63.9688       70.7380       86.6218       91.1573       93.1084       82.8012       80.9780       81.3720       77.0532       71.6825       71.1879       72.4018        0.0000        0.0000        0.0000        0.0000        0.0000
        0.0000        0.0000        0.0000        0.0000        0.0000        0.0000        0.0000        0.0000        0.0000        0.0000        0.0000        0.0000        0.0000        0.0000        0.0000        0.0000        0.0000        0.0000        0.0000        0.0000        0.0000        0.0000        0.0000        0.0000        0.0000        0.0000        0.0000        0.0000        0.0000        0.0000        0.0000        0.0000        0.0000        0.0000        0.0000       24.0501       22.7322       23.7850       26.4898       38.7258       41.8061       40.4894       34.8496       21.1179       18.4383       15.5400       14.1096        9.9517        7.9334       18.5273       50.0702       14.6802       16.3068       16.5532       15.4248       15.4181       19.2719       21.1406       20.4550       19.4118       18.5596       18.0323       18.0845       19.9674       18.8625       18.1790       17.3854       21.2890       20.4941       18.5388       15.6242       11.6494        0.0000        0.0000        0.0000        0.0000        0.0000        0.0000        0.0000        0.0000        0.0000        0.0000        0.0000        0.0000        0.0000        0.0000        0.0000        0.0000        0.0000        0.0000        0.0000        0.0000        0.0000        0.0000        0.0000        0.0000        0.0000        0.0000        0.0000        0.0000        0.0000        0.0000        0.0000        0.0000        0.0000        0.0000        0.0000        0.0000        0.0000        0.0000        0.0000        0.0000        0.0000        0.0000        0.0000        0.0000        0.0000        0.0000        0.0000        0.0000        0.0000        0.0000        0.0000        0.0000        0.0000        0.0000        0.0000        0.0000        0.0000        0.0000        0.0000        0.0000        0.0000        0.0000        0.0000        0.0000        0.0000        0.0000        0.0000        0.0000        0.0000        0.0000        0.0000        0.0000        0.0000        0.0000        0.0000        0.0000        0.0000        0.0000        0.0000        0.0000        0.0000        0.0000        0.0000        0.0000        0.0000        0.0000        0.0000        0.0000        0.0000        0.0000        0.0000        0.0000        0.0000        0.0000        0.0000        0.0000        0.0000        0.0000        4.5523        5.6494        6.7188       10.3333       10.1664       12.1590        9.5729        9.6602       12.8047       16.3547       21.2793       21.6829       22.0572       24.2316       21.0748       21.9462       22.6707       17.0259       16.8028       18.8707       18.9457       16.7137       19.4315       22.9359       18.8637       17.9471       21.2636       22.8859       19.5175       18.6416       18.8015       18.1667       20.4004       21.7563       23.5902       25.6979       25.6641       20.2028       19.4438       21.9585       24.2917       30.2118       32.7167       35.5070       39.8106       37.4159       44.0551       49.7265       45.4758       43.0493       42.3744       42.8799       45.9094       53.3273       58.1464       58.6564       61.5091       68.3092       70.1260       69.8019       68.4746       65.1846       62.8841       62.3393       64.6331       75.2288       85.1143       84.3049       82.9956       81.2210       87.7413       85.1820       84.9305        0.0000        0.0000        0.0000        0.0000        0.0000        0.0000
        0.0000        0.0000        0.0000        0.0000        0.0000        0.0000        0.0000        0.0000        0.0000        0.0000        0.0000        0.0000        0.0000        0.0000        0.0000        0.0000        0.0000        0.0000        0.0000        0.0000        0.0000        0.0000        0.0000        0.0000        0.0000        0.0000        0.0000        0.0000        0.0000        0.0000        0.0000        0.0000        0.0000        0.0000        0.0000       22.8340       20.2360       21.3729       22.5307       34.2689       36.6748       38.0112       31.0178       17.7595       14.5372       12.4484       11.2999        7.8425        6.6098       14.2877       10.1482       12.7893       12.5726       13.1831       13.0076       13.2869       15.5030       17.0297       19.3366       17.8816       17.8332       17.4738       17.3334       19.0413       18.8707       18.5027       18.2041       22.9278       21.9355       20.7444       17.8206        0.0000        0.0000        0.0000        0.0000        0.0000        0.0000        0.0000        0.0000        0.0000        0.0000        0.0000        0.0000        0.0000        0.0000        0.0000        0.0000        0.0000        0.0000        0.0000        0.0000        0.0000        0.0000        0.0000        0.0000        0.0000        0.0000        0.0000        0.0000        0.0000        0.0000        0.0000        0.0000        0.0000        0.0000        0.0000        0.0000        0.0000        0.0000        0.0000        0.0000        0.0000        0.0000        0.0000        0.0000        0.0000        0.0000        0.0000        0.0000        0.0000        0.0000        0.0000        0.0000        0.0000        0.0000        0.0000        0.0000        0.0000        0.0000        0.0000        0.0000        0.0000        0.0000        0.0000        0.0000        0.0000        0.0000        0.0000        0.0000        0.0000        0.0000        0.0000        0.0000        0.0000        0.0000        0.0000        0.0000        0.0000        0.0000        0.0000        0.0000        0.0000        0.0000        0.0000        0.0000        0.0000        0.0000        0.0000        0.0000        0.0000        0.0000        0.0000        0.0000        0.0000        0.0000        9.4599        8.7841        0.0000        6.2822        6.4191        6.4453        5.0980        5.9216        9.9263       10.0252       21.0486      119.4085       71.1834       16.1376       17.9795       22.6766       30.2972       31.3563       24.5295       16.4851       17.2128       15.8926       13.1998       13.6377       12.3436       18.0501       19.3955       19.8000       26.0210       27.2732       28.1985       35.3947       37.7627       20.2567       21.6854       22.1217       20.9906       23.7041       26.4300       29.1711       31.0277       28.9102       24.1285       24.0107       27.1296       35.4455       38.3744       37.5787       38.8701       45.3590       64.3462       68.5239       58.0795       51.4792       44.9113       43.0511       51.7775       54.0297       58.9552       64.1841       68.4512       71.7909       66.5396       67.2158       69.8636       73.6767       68.8298       66.9573       62.6124       58.9190       67.5188       68.5426       74.5664       77.0669       86.3011       88.3414       85.9118        0.0000        0.0000        0.0000        0.0000        0.0000        0.0000        0.0000
        0.0000        0.0000        0.0000        0.0000        0.0000        0.0000        0.0000        0.0000        0.0000        0.0000        0.0000        0.0000        0.0000        0.0000        0.0000        0.0000        0.0000        0.0000        0.0000        0.0000        0.0000        0.0000        0.0000        0.0000        0.0000        0.0000        0.0000        0.0000        0.0000       71.4826       68.0804       57.2430       50.6766       40.2272       32.3273       21.0294       16.6107       16.5937       17.9559       28.1929       30.8524       30.8094       25.9446       15.1895       12.5945       10.5391        9.5306        7.1664        7.4827        9.2194       10.8423       12.2705       12.2844       12.5405       14.5993       15.3098       16.9855       17.6178       16.1388       16.8146       16.7643       16.8444       17.6800       18.2998       17.8238       17.7448       17.8736       23.8066       23.1734       22.5290       19.7139       15.2896       13.4283        0.0000        0.0000        0.0000        0.0000        0.0000        0.0000        0.0000        0.0000        0.0000        0.0000        0.0000        0.0000        0.0000        0.0000        0.0000        0.0000        0.0000        0.0000        0.0000        0.0000        0.0000        0.0000        0.0000        0.0000        0.0000        0.0000        0.0000        0.0000        0.0000        0.0000        0.0000        0.0000        0.0000        0.0000        0.0000        0.0000        0.0000        0.0000        0.0000        0.0000        0.0000        0.0000        0.0000        0.0000        0.0000        0.0000        0.0000        0.0000        0.0000        0.0000        0.0000        0.0000        0.0000        0.0000        0.0000        0.0000        0.0000        0.0000        0.0000        0.0000        0.0000        0.0000        0.0000        0.0000        0.0000        0.0000        0.0000        0.0000        0.0000        0.0000        0.0000        0.0000        0.0000        0.0000        0.0000        0.0000        0.0000        0.0000        0.0000        0.0000        0.0000        0.0000        0.0000        0.0000        0.0000        0.0000        0.0000        0.0000        0.0000        0.0000        0.0000       11.7671       10.6163       10.0175        7.6808        6.9261        7.7343        7.0347        9.3154        8.9408       12.0048       14.2661       57.7817      184.4312       39.6362       19.4109       19.4655       26.0316       28.7588       28.7063       19.3361       14.6614       16.2986       17.4140       15.2974       11.6125       10.2498       17.8304       19.2622       30.5396       30.2577       28.4051       28.2754       25.6313       26.3527       25.4927       24.4998       25.1072       26.9142       31.7072       48.1412       38.7477       35.2841       33.9218       29.0992       28.1006       28.8665       30.3717       35.2231       36.5556       42.2314       47.7601       52.8708       59.2013       60.2112       58.6945       50.7202       50.9502       65.2360       57.5131       61.5063       71.1564       67.8410       60.0254       58.4372       61.0563       65.5769       64.0369       67.2493       64.9474       60.2495       60.6666       68.9438       69.2617       70.2356       70.1315       76.6509       86.0740        0.0000        0.0000        0.0000        0.0000        0.0000        0.0000        0.0000        0.0000
        0.0000        0.0000        0.0000        0.0000        0.0000        0.0000        0.0000        0.0000        0.0000        0.0000        0.0000        0.0000        0.0000        0.0000        0.0000        0.0000        0.0000        0.0000        0.0000        0.0000        0.0000        0.0000        0.0000        0.0000        0.0000        0.0000       75.8176       74.0200       71.1605       65.0604       59.9572       41.8560       36.2622       31.5204       27.6736       16.9453       15.3577       18.3472       14.5901       23.4288       25.1447       24.0762       21.2734       12.8814       11.0696       10.3862       10.3636        8.7051        8.3661       10.5632       12.1311       14.6181       12.9703       14.5453       15.0778       15.3843       17.2758       16.3827       14.4659       16.0008       15.8008       15.7825       15.4080       17.1586       16.2336       16.0124       16.2423       22.6964       23.0258       21.8065       19.5991       15.2343       14.0189       12.3340       10.7369        4.1660        3.4030        3.7909        3.9225        1.5537        2.0007        1.5104        0.0000        0.0000        0.0000        0.0000        0.0000        0.0000        0.0000        0.0000        0.0000        0.0000        0.0000        0.0000        0.0000        0.0000        0.0000        0.0000        0.0000        0.0000        0.0000        0.0000        0.0000        0.0000        0.0000        0.0000        0.0000        0.0000        0.0000        0.0000        0.0000        0.0000        0.0000        0.0000        0.0000        0.0000        0.0000        0.0000        0.0000        0.0000        0.0000        0.0000        0.0000        0.0000        0.0000        0.0000        0.0000        0.0000        0.0000        0.0000        0.0000        0.0000        0.0000        0.0000        0.0000        0.0000        0.0000        0.0000        0.0000        0.0000        0.0000        0.0000        0.0000        0.0000        0.0000        0.0000        0.0000        0.0000        0.0000        0.0000        0.0000        0.0000        0.0000       10.1352       10.2223        8.4661        7.9096        7.9551        0.0000        0.0000        0.0000        0.0000       14.6196       16.5699       17.1233       12.1907       11.8176        9.0610        9.2033        9.6221       10.3407       13.7758       14.4866       16.3147       18.6268       22.9593       20.9392       20.4955       18.6196       33.8281       26.8835       26.7825       24.0310       18.0129       16.4558       16.3808       14.3824       11.8101       13.6752       19.2836       20.8401       26.2408       28.4526       25.3359       22.8102       27.5504       27.7460       26.9008       28.8548       26.1530       27.7310       28.6699       31.1708       61.1738       41.2420       42.4170       38.2844       30.1387       26.1946       26.1422       28.7395       32.6862       38.3929       42.7804       48.9334       59.8755       69.8238       67.9854       63.6488       64.9794       57.8735       56.5983       52.0142       57.9971       67.9390       61.2176       62.8511       63.0190       63.5923       64.7910       69.0720       64.9577       61.9247       59.3252       59.6824       66.9838       66.5130       66.2255       68.0958       76.4521       83.7573        0.0000        0.0000        0.0000        0.0000        0.0000        0.0000        0.0000        0.0000
        0.0000        0.0000        0.0000        0.0000        0.0000        0.0000        0.0000        0.0000        0.0000        0.0000        0.0000        0.0000        0.0000        0.0000        0.0000        0.0000        0.0000        0.0000        0.0000        0.0000        0.0000        0.0000        0.0000        0.0000        0.0000       76.8416       71.3353       48.7308       44.5568       38.2760       33.2714       33.2687       29.6387       28.1497       23.9782       18.9737       16.1757       29.1931       21.3716       13.4539       13.3212       11.7982       11.5139       14.5855       13.8513       12.2044       12.1922       13.3524       13.4211       15.1542       18.1959       20.8172       20.6492       19.1397       19.7601       24.0926       24.9710       22.2729       22.3136       21.1494       19.7902       19.7095       20.0844       19.1034       15.8799       14.5715       16.7825       15.9394       17.3297       16.6643       15.2426       11.9728       12.1957       10.4984        9.1591        7.7881        7.1512        7.9082        7.1292        8.1518        8.5167        8.5198        7.4485        6.1017        0.0000        0.0000        0.0000        0.0000        0.0000        0.0000        0.0000        0.0000        0.0000        0.0000        0.0000        0.0000        0.0000        0.0000        0.0000        0.0000        0.0000        0.0000        0.0000        0.0000        0.0000        0.0000        0.0000        0.0000        0.0000        0.0000        0.0000        0.0000        0.0000        0.0000        0.0000        0.0000        0.0000        0.0000        0.0000        0.0000        0.0000        0.0000        0.0000        0.0000        0.0000        0.0000        0.0000        0.0000        0.0000        0.0000        0.0000        0.0000        0.0000        0.0000        0.0000        0.0000        0.0000        0.0000        0.0000        0.0000        0.0000        0.0000        0.0000        0.0000        0.0000        0.0000        0.0000        0.0000        0.0000        0.0000        0.0000        0.0000       14.1744       15.0407       15.2053       15.9474       14.2618       19.1998       20.7294       18.7618       16.7986       16.6280       16.2827       17.1173       18.5712       14.9537       14.3309       17.7461       18.8945       19.9762       20.9797       28.6612       27.4682       27.4835       27.6323       32.7148       32.1523       31.6899       32.2329       32.5065       31.1333       32.2304       27.6424       19.2453       14.9255       18.1844       13.6340       10.2799       10.9958       15.0400       12.2786       13.2563       14.3076       15.8360       18.1215       20.9534       21.0408       22.2511       22.8005       31.6242       36.2374       34.8818       36.1786       39.2906       40.6720       43.0253       37.0853       28.2632       27.7025       26.3878       29.5921       47.7665       50.8999       42.0044       46.8922       58.2918       61.5600       75.7482       76.7486       77.0259       66.7701       57.2470       54.8110       57.8535       66.6632       73.3367       77.2001       72.6893       74.9085       79.4501       85.1526       77.6732       80.7014       70.9518        0.0000        0.0000       66.6157       67.5773       68.9753       79.7486        0.0000        0.0000        0.0000        0.0000        0.0000        0.0000        0.0000        0.0000        0.0000
        0.0000        0.0000        0.0000        0.0000        0.0000        0.0000        0.0000        0.0000        0.0000        0.0000        0.0000        0.0000        0.0000        0.0000        0.0000        0.0000        0.0000        0.0000        0.0000        0.0000        0.0000        0.0000        0.0000        0.0000        0.0000        0.0000       68.3659       49.8582       43.9303       34.3368       35.8482       39.1784       28.4603       26.1460       23.1290       16.8713       14.6876       15.6575       18.7392       15.8657       12.4202       11.7131       10.4356       14.3716       11.6377       11.7969       12.4482       13.3970       14.6525       16.7248       17.9035       20.1895       19.9247       21.1063       20.4709       25.4295       23.5363       22.3531       22.5587       20.8102       19.9517       20.3283       18.9954       16.9564       14.3673       14.1051       14.9308       14.7250       15.4684       15.7861       15.6437       12.4662       12.5301       11.9300       10.5255        9.4522        8.8347        9.0690        9.2696       10.4862       11.0692       10.1956       10.0190        7.6041        6.3299        5.3176        0.0000        0.0000        0.0000        0.0000        0.0000        0.0000        0.0000        0.0000        0.0000        0.0000        0.0000        0.0000        0.0000        0.0000        0.0000        0.0000        0.0000        0.0000        0.0000        0.0000        0.0000        0.0000        0.0000        0.0000        0.0000        0.0000        0.0000        0.0000        0.0000        0.0000        0.0000        0.0000        0.0000        0.0000        0.0000        0.0000        0.0000        0.0000        0.0000        0.0000        0.0000        0.0000        0.0000        0.0000        0.0000        0.0000        0.0000        0.0000        0.0000        0.0000        0.0000        0.0000        0.0000        0.0000        0.0000        0.0000        0.0000        0.0000        0.0000        0.0000        0.0000        0.0000        0.0000        0.0000        0.0000        0.0000       15.7755       18.3998       18.0417       18.9868       18.9484       16.6414       17.7361       17.0103       16.8831       16.7859       16.8615       17.6947       15.8384       16.1403       17.1907       22.2287       23.8190       25.5613       25.7204       29.1561       29.8894       31.9257       32.3413       37.0044       39.4755       39.0688       38.4796       36.2840       36.1801       34.2764       33.3114       23.4212       16.0247       14.3515       12.3016        9.7363        8.9615        9.1708       10.3284       10.4908       11.8945       15.1509       16.4425       20.6238       19.5683       20.3239       24.5847       37.5794       39.5011       40.7888       46.4733       48.5339       52.2255       54.9504       48.2265       31.6585       37.5401       31.4241       31.9506       40.5008       42.3845       46.7466       48.6762       58.3515       67.7776       71.4605       75.9764       81.5404       72.1664       66.9228       65.7971       70.5058       73.0896       74.2627       86.6496       83.7542       82.2238       76.3249       83.0775       77.9195       79.6658        0.0000        0.0000        0.0000        0.0000        0.0000        0.0000        0.0000        0.0000        0.0000        0.0000        0.0000        0.0000        0.0000        0.0000        0.0000        0.0000
        0.0000        0.0000        0.0000        0.0000        0.0000        0.0000        0.0000        0.0000        0.0000        0.0000        0.0000        0.0000        0.0000        0.0000        0.0000        0.0000        0.0000        0.0000        0.0000        0.0000        0.0000        0.0000        0.0000        0.0000        0.0000        0.0000        0.0000       40.3796       34.3920       29.7030       29.3060       34.8633       30.1624       28.9866       27.1394       19.0178       15.4695       14.7037       16.2979       16.5367       14.0618       11.6131       10.6304       15.7125       12.5897       13.4609       13.3243       14.7235       15.1030       17.1748       18.1494       21.8570       22.2854       23.0902       23.6721       25.9395       24.3540       22.9365       22.6800       22.4593       20.8771       18.5528       16.6187       14.2394       13.8256       14.1818       14.7887       14.5949       14.7357       14.3137       13.7957       11.8822       12.6063       11.6508       10.4354        9.8707        9.2154        9.0200        9.8586       12.1054       11.8285        9.7701        9.5916        7.4007        7.2335        5.4887        3.8261        1.4999        1.1496        1.2749        0.0000        0.0000        0.0000        0.0000        0.0000        0.0000        0.0000        0.0000        0.0000        0.0000        0.0000        0.0000        0.0000        0.0000        0.0000        0.0000        0.0000        0.0000        0.0000        0.0000        0.0000        0.0000        0.0000        0.0000        0.0000        0.0000        0.0000        0.0000        0.0000        0.0000        0.0000        0.0000        0.0000        0.0000        0.0000        0.0000        0.0000        0.0000        0.0000        0.0000        0.0000        0.0000        0.0000        0.0000        0.0000        0.0000        0.0000        0.0000        0.0000        0.0000        0.0000        0.0000        0.0000        0.0000        0.0000        0.0000        0.0000        0.0000        0.0000        0.0000        0.0000       15.2309       18.4471       22.0162       19.8520       23.2792       19.5576       19.4434       18.3654       18.5368       18.4518       18.4055       19.6436       18.5498       18.5433       18.6209       20.0893       24.1511       26.3265       27.5849       28.7502       33.1119       36.8418       38.4757       36.8872       41.3157       43.9659       44.6297       44.7626       45.3438       39.7697       35.4749       30.8141       27.5585       18.3480       18.6510       19.1235       13.1118       12.2089       11.3638       13.7574       13.5913       14.7274       15.3031       18.3985       19.2476       19.3095       25.5184       27.8317       39.9238       48.5854       57.4448       55.6314       55.7198       59.4896       55.4672       48.2774       37.0230       39.7003       30.6306       33.9520       42.6682       55.0279       56.2106       59.2488       71.0208       74.6523       75.3226       80.3657       82.2598       73.3319       75.6665       74.0363       75.8684       87.7134       76.7825       84.2400       80.7611       77.3801       70.8578       81.1227       82.5705       82.8645        0.0000        0.0000        0.0000        0.0000        0.0000        0.0000        0.0000        0.0000        0.0000        0.0000        0.0000        0.0000        0.0000        0.0000        0.0000        0.0000
        0.0000        0.0000        0.0000        0.0000        0.0000        0.0000        0.0000        0.0000        0.0000        0.0000        0.0000        0.0000        0.0000        0.0000        0.0000        0.0000        0.0000        0.0000        0.0000        0.0000        0.0000        0.0000        0.0000        0.0000        0.0000        0.0000        0.0000       37.4054       33.9686       30.6874       29.6486       32.0671       32.7266       31.5473       28.9791       24.2839       26.6381       25.0680       24.2140       34.7756       36.5062       21.7055       16.0548       16.5821       16.3947       16.4071       17.2846       17.6938       17.1878       17.7076       18.4105       22.1499       24.6068       26.6303       27.0847       24.3796       22.0081       21.4171       19.0812       18.4662       18.1370       15.7914       15.3521       13.7213       12.8668       12.5987       14.4828       12.6967       12.9821       12.6638       12.7771       10.0246       10.1477        9.9956        9.2958        8.7254        8.2069        8.3304        8.8028       11.3953       11.3711       10.0189        9.6165        7.5188        7.0455        5.8221        4.6557        2.7469        2.1705        2.0659        0.0000        0.0000        0.0000        0.0000        0.0000        0.0000        0.0000        0.0000        0.0000        0.0000        0.0000        0.0000        0.0000        0.0000        0.0000        0.0000        0.0000        0.0000        0.0000        0.0000        0.0000        0.0000        0.0000        0.0000        0.0000        0.0000        0.0000        0.0000        0.0000        0.0000        0.0000        0.0000        0.0000        0.0000        0.0000        0.0000        0.0000        0.0000        0.0000        0.0000        0.0000        0.0000        0.0000        0.0000        0.0000        0.0000        0.0000        0.0000        0.0000        0.0000        0.0000        0.0000        0.0000        0.0000        0.0000        0.0000        0.0000        0.0000        0.0000        0.0000        0.0000        0.0000       20.5507       21.9980       22.3554       21.7840       22.1304       22.2901       20.7951       20.3444       19.5950       20.6404       22.7779       21.0663       19.9810       19.8602       20.0942       24.5264       25.0699       28.1077       31.3136       38.8143       45.1550       46.3484       47.0347       55.6677       55.1714       49.5350       49.9703       43.8551       34.6592       41.2217       34.6240       26.1718       19.5768       17.5365       17.8594       14.0651       16.2856       17.8175       18.8694       20.2096       21.8284       21.5955       20.5536       25.0978       27.7209       26.6108       29.2272       39.8817       48.6535       56.1775       63.0979       58.9755       55.2072       53.4681       51.7047       44.4305       42.3029       36.3669       41.2733       55.9280       57.5535       61.9112       67.8913       85.2851       84.8005       83.5022       80.9340       73.0525       68.5431       84.2244       91.9855       79.4043       78.1585       69.0930       71.0150       76.1053       80.7166       76.4535       86.4798       87.5065       82.4491        0.0000        0.0000        0.0000        0.0000        0.0000        0.0000        0.0000        0.0000        0.0000        0.0000        0.0000        0.0000        0.0000        0.0000        0.0000        0.0000
        0.0000        0.0000        0.0000        0.0000        0.0000        0.0000        0.0000        0.0000        0.0000        0.0000        0.0000        0.0000        0.0000        0.0000        0.0000        0.0000        0.0000        0.0000        0.0000        0.0000        0.0000        0.0000        0.0000        0.0000        0.0000        0.0000        0.0000        0.0000       43.0493       39.6824       39.0393       41.3655       42.3156       38.8863       36.1372       36.8351       38.9028       38.4817       35.7429       44.4659       59.4612       55.6898       44.6495       42.7826       30.5512       29.5000       32.1356       25.0093       24.9965       25.9630       27.0608       29.3907       31.0806       31.4280       27.7666       26.2402       24.0132       22.9863       24.7550       50.8053       43.6241       18.0632       11.6773       11.3211       10.0154       10.4234       12.1556        7.9274        7.2840        8.6021        8.7485        6.3829        4.8826        3.4972        5.2955        8.8912        9.6437        9.8689        9.7799       12.9942       12.8303       11.3755       10.4948        8.5128        7.5661        7.2906        6.2604        5.3660        3.7210        2.2806        2.4795        0.0000        0.0000        0.0000        0.0000        0.0000        0.0000        0.0000        0.0000        0.0000        0.0000        0.0000        0.0000        0.0000        0.0000        0.0000        0.0000        0.0000        0.0000        0.0000        0.0000        0.0000        0.0000        0.0000        0.0000        0.0000        0.0000        0.0000        0.0000        0.0000        0.0000        0.0000        0.0000        0.0000        0.0000        0.0000        0.0000        0.0000        0.0000        0.0000        0.0000        0.0000        0.0000        0.0000        0.0000        0.0000        0.0000        0.0000        0.0000        0.0000        0.0000        0.0000        0.0000        0.0000        0.0000        0.0000        0.0000        0.0000        0.0000        0.0000        0.0000        0.0000        0.0000       25.5370       24.6905       23.6836       23.2152       23.0521       21.4093       20.2215       19.5104       18.8615       19.8900       16.3131       15.2432       13.9507       14.6278       22.2385       25.7820       31.8642       28.8128       36.3977       41.5701       50.9124       63.8674       62.3666       64.7390       53.8570       41.6548       35.0693       31.5627       30.1651       27.3055       21.8585       16.4563       13.4876       14.4499       18.8625       25.0131       25.1755       27.0185       25.3468       25.4581       26.3325       24.7988       25.2192       23.0243       25.5741       31.6552       48.8705       53.4793       57.4736       62.0287       62.7177       58.2723       59.4294       57.0954       58.6482       58.5190       56.8219       58.1098       76.7043       84.9115       93.9943      100.3596      111.2232      113.1956      105.9935      100.4124       87.0341       76.2620       85.2603       81.6878       76.6593       75.2782       73.0253       73.9758       81.4970       79.5546       79.1753       85.5351       92.0004       95.0988        0.0000        0.0000        0.0000        0.0000        0.0000        0.0000        0.0000        0.0000        0.0000        0.0000        0.0000        0.0000        0.0000        0.0000        0.0000        0.0000
        0.0000        0.0000        0.0000        0.0000        0.0000        0.0000        0.0000        0.0000        0.0000        0.0000        0.0000        0.0000        0.0000        0.0000        0.0000        0.0000        0.0000        0.0000        0.0000        0.0000        0.0000        0.0000        0.0000        0.0000        0.0000        0.0000        0.0000        0.0000       45.2679       45.0501       46.8195       49.6100       49.8462       47.1643       42.3087       42.5836       42.1097       41.1036       39.5209       41.6959       37.6361       35.4312       40.2910       46.7751       37.7901       37.7137       42.4722       31.8799       28.1431       29.4316       31.0247       31.4282       32.9813       29.0236       26.1865       24.7890       23.6581       21.8225       21.5162       26.8767       25.4211       31.0171       27.5734       25.3547       14.4340       13.7405       19.0609       14.3532        7.1056        5.7883        6.3520        3.3148        4.1595        3.1925        3.1343        6.3998        7.8826       10.6717       11.0909       12.7652       11.8957       10.8690        9.7651        8.3756        8.7719        7.8155        6.2717        4.9355        4.0496        2.8128        2.1769        0.0000        0.0000        0.0000        0.0000        0.0000        0.0000        0.0000        0.0000        0.0000        0.0000        0.0000        0.0000        0.0000        0.0000        0.0000        0.0000        0.0000        0.0000        0.0000        0.0000        0.0000        0.0000        0.0000        0.0000        0.0000        0.0000        0.0000        0.0000        0.0000        0.0000        0.0000        0.0000        0.0000        0.0000        0.0000        0.0000        0.0000        0.0000        0.0000        0.0000        0.0000        0.0000        0.0000        0.0000        0.0000        0.0000        0.0000        0.0000        0.0000        0.0000        0.0000        0.0000        0.0000        0.0000        0.0000        0.0000        0.0000        0.0000        0.0000        0.0000       23.5129       26.0596       26.1844       26.3628       24.7154       26.2136       25.7514       24.3510       22.8239       20.6931       19.2579       18.3124       13.8912       13.6086       13.6200       14.8672       26.8603       26.0005       27.3437       28.1313       33.5655       35.8800       36.1349       47.6391       58.7251       59.4802       55.1077       46.8147       37.4234       33.0951       38.1101       24.1040       18.0509       16.8348       17.3116       20.1569       26.4664       34.3407       32.1482       33.9958       34.0405       33.2709       29.7977       27.4261       26.9452       30.6247       35.8344       35.8572       53.3041       60.7643       63.7711       65.0681       65.7752       64.3999       62.0113       63.0560       59.6289       59.4320       59.7530       61.7444       76.5244       85.5063       96.4107       99.9107      114.2324      116.7607      115.9471      106.4823       87.0696       74.6732       75.6926       83.0154       76.9228       67.5005       73.9350       70.1930       72.8347       76.8261       79.5812       79.3966       89.5661       90.6514        0.0000        0.0000        0.0000        0.0000        0.0000        0.0000        0.0000        0.0000        0.0000        0.0000        0.0000        0.0000        0.0000        0.0000        0.0000        0.0000
        0.0000        0.0000        0.0000        0.0000        0.0000        0.0000        0.0000        0.0000        0.0000        0.0000        0.0000        0.0000        0.0000        0.0000        0.0000        0.0000        0.0000        0.0000        0.0000        0.0000        0.0000        0.0000        0.0000        0.0000        0.0000        0.0000        0.0000        0.0000       64.8709       54.3171       54.4791       62.8586       58.6500       52.5122       47.6504       49.1428       44.2769       41.5130       41.6035       44.2368       42.0274       37.3922       38.5318       45.2615       45.1390       42.7969       41.8638       33.7659       30.3771       28.4880       31.8148       32.4716       31.3542       29.0870       26.4484       24.5990       22.7564       20.7547       19.3226       13.9724       11.9439       10.3969       12.4315       24.4027       33.0822       31.4245       21.9068       11.5706        4.5643        3.5468        3.5025        0.8009        0.6442        0.9617        1.7516        6.0198        7.5891        8.4685       10.9160       11.9930        9.9813        8.9577       11.2645       12.0013        7.2487        6.7727        5.6896        3.8602        4.1133        3.4713        2.3407        0.5863        0.0000        0.0000        0.0000        0.0000        0.0000        0.0000        0.0000        0.0000        0.0000        0.0000        0.0000        0.0000        0.0000        0.0000        0.0000        0.0000        0.0000        0.0000        0.0000        0.0000        0.0000        0.0000        0.0000        0.0000        0.0000        0.0000        0.0000        0.0000        0.0000        0.0000        0.0000        0.0000        0.0000        0.0000        0.0000        0.0000        0.0000        0.0000        0.0000        0.0000        0.0000        0.0000        0.0000        0.0000        0.0000        0.0000        0.0000        0.0000        0.0000        0.0000        0.0000        0.0000        0.0000        0.0000        0.0000        0.0000        0.0000        0.0000       19.9169       27.8731       27.3061       31.2212       30.2891       28.2031       28.3920       28.2250       27.7074       26.9396       24.4491       22.3137       20.6149       15.5835       15.1078       15.3298       16.2708       26.2695       27.7271       32.6584       28.4197       32.7817      130.0799      118.4582       48.6318       48.4200       52.1723       53.2370       46.1487       36.3173       38.9431       34.1439       28.1232       20.4806       18.6306       16.2577       21.0615       29.2558       34.1012       37.1465       37.5655       38.9334       35.8556       32.2787       31.9174       29.0377       41.2335       49.1712       55.9358       56.9561       61.5665       66.7500       67.6906       66.9490       66.7806       66.8036       70.4936       65.3445       67.5078       72.1459       70.4388       80.1774       78.4040       87.3956       97.1888      115.0568      125.8390      124.7586      101.2327       85.9838       73.9054       78.5859       85.4548       75.3982       65.4041       66.0827       66.3451       74.7255       77.7058       75.0607       78.2250       86.6741       86.7047       91.4760        0.0000        0.0000        0.0000        0.0000        0.0000        0.0000        0.0000        0.0000        0.0000        0.0000        0.0000        0.0000        0.0000        0.0000        0.0000
        0.0000        0.0000        0.0000        0.0000        0.0000        0.0000        0.0000        0.0000        0.0000        0.0000        0.0000        0.0000        0.0000        0.0000        0.0000        0.0000        0.0000        0.0000        0.0000        0.0000        0.0000        0.0000        0.0000        0.0000        0.0000        0.0000        0.0000       60.0080       64.4362       56.1828       54.8277       57.4654       54.2662       50.3436       48.4299       49.9608       46.8020       43.1834       45.7922       51.9709       53.0155       46.2341       36.8931       40.6787       44.7138       41.6489       38.0660       28.6741       28.5289       28.0208       30.1326       32.1465       34.1408       36.0786       31.7044       27.1954       21.7889       19.1563       17.1109       10.2698        8.8003        7.3435        7.7691        8.6630        9.4188        7.0556        5.9548        3.7796        2.8981        2.5684        2.4807        0.9211        1.0098        1.1888        1.7404        5.5254        6.1014        6.3407        6.1024        7.9623        8.1478        7.8193        8.6366       44.0543       20.8851        5.3884        4.7067        3.2238        2.9399        2.2464        1.9738        0.5493        0.4565        0.0000        0.0000        0.0000        0.0000        0.0000        0.0000        0.0000        0.0000        0.0000        0.0000        0.0000        0.0000        0.0000        0.0000        0.0000        0.0000        0.0000        0.0000        0.0000        0.0000        0.0000        0.0000        0.0000        0.0000        0.0000        0.0000        0.0000        0.0000        0.0000        0.0000        0.0000        0.0000        0.0000        0.0000        0.0000        0.0000        0.0000        0.0000        0.0000        0.0000        0.0000        0.0000        0.0000        0.0000        0.0000        0.0000        0.0000        0.0000        0.0000        0.0000        0.0000        0.0000        0.0000        0.0000        0.0000        0.0000       18.2236       21.1333       26.0637       34.0415       38.0826       34.5245       30.8574       31.0968       30.5226       29.6215       28.2144       26.9001       25.6471       24.6031       18.8994       18.4818       18.4369       18.5911       28.0781       28.7534       30.3728       30.9064       39.3534       88.5746       70.7208       46.7551       42.9495       47.3812       50.8337       43.6340       35.5192       33.1154       34.0210       32.4804       23.4750       21.5986       18.9081       19.5324       26.1069       26.8225       36.5400       37.6561       37.7927       34.3662       32.2231       30.9818       29.6062       31.9355       39.2278       47.7035       61.9365       61.2911       62.4100       63.0608       61.3887       60.0620       68.1161       71.0396       72.0923       68.5222       64.7181       71.2015       83.8531       84.5867       88.4064       99.1575      114.7592      119.3200      104.9650       96.5798       79.5644       76.1935       71.6693       73.6738       70.2508       69.5887       67.6047       69.9951       74.3693       77.1338       77.2862       83.9434       86.3367       91.6152        0.0000        0.0000        0.0000        0.0000        0.0000        0.0000        0.0000        0.0000        0.0000        0.0000        0.0000        0.0000        0.0000        0.0000        0.0000        0.0000
        0.0000        0.0000        0.0000        0.0000        0.0000        0.0000        0.0000        0.0000        0.0000        0.0000        0.0000        0.0000        0.0000        0.0000        0.0000        0.0000        0.0000        0.0000        0.0000        0.0000        0.0000        0.0000        0.0000        0.0000        0.0000        0.0000        0.0000       62.0297       60.1241       58.2429       56.9350       54.1406       54.0214       50.9147       46.4412       49.5208       43.1078       36.5424       43.2194       40.3652       37.4932       33.8772       33.5125       37.7865       37.0912       36.6858       31.9984       27.8714       28.4203       28.2803       28.7338       30.8636       32.1117       32.9550       33.2965       24.3688       19.6692       14.3919       10.8507        6.2844        4.7511        3.2356        3.3402        2.5992        5.2398        4.3808        5.0230        2.9452        3.0813        3.2565        2.7845        0.7698        0.5772        0.7590        1.3058        3.1072        3.5217        3.6625        3.7240        3.6463        3.5663        3.8685        3.9777        6.4480        9.9094        3.8566        3.1744        2.3757        2.3820        2.4303        1.9119        1.7850        1.5550        1.3789        1.2562        0.8717        0.7745        0.7549        0.8137        0.6159        0.6573        0.0000        0.0000        0.0000        0.0000        0.0000        0.0000        2.2728        2.4047        2.5152        2.6104        0.0000        0.0000        0.0000        0.0000        0.0000        0.0000        0.0000        0.0000        0.0000        0.0000        0.0000        0.0000        0.0000        0.0000        0.0000        0.0000        0.0000        0.0000        0.0000        0.0000        0.0000        0.0000        0.0000        0.0000        0.0000        0.0000        0.0000        0.0000        0.0000        0.0000        0.0000        0.0000        0.0000        0.0000        0.0000        0.0000       14.1572       15.2094       17.7748       21.5355       29.7938       34.7271       37.0033       37.6366       38.2914       38.8560       39.4736       37.2875       35.6510       34.6080       33.6239       32.5876       30.1652       30.0027       29.5470       28.7816       30.7874       29.1963       28.3980       32.2111       43.6641       44.8517       52.1730       38.9166       50.4887       52.6305       46.5901       47.4592       33.6190       33.5220       35.6716       34.3632       25.6159       25.1757       23.8646       24.1308       29.8601       34.6982       34.9981       36.5824       36.5996       46.4518       32.1956       28.7157       31.0822       33.2010       37.0990       48.4983       52.0408       52.7155       56.2773       54.4358       56.6248       58.0472       63.0119       64.5199       63.7562       60.3825       62.2568       69.1630       84.9543       92.5543       93.2916       97.8919      115.5678      116.3536      112.0291      106.6851       94.8362       90.5493       86.6831       81.3806       73.6492       69.9880       66.3017       72.4669       80.1579       85.7472       90.7338       94.8800       86.5965       92.9292        0.0000        0.0000        0.0000        0.0000        0.0000        0.0000        0.0000        0.0000        0.0000        0.0000        0.0000        0.0000        0.0000        0.0000        0.0000        0.0000
        0.0000        0.0000        0.0000        0.0000        0.0000        0.0000        0.0000        0.0000        0.0000        0.0000        0.0000        0.0000        0.0000        0.0000        0.0000        0.0000        0.0000        0.0000        0.0000        0.0000        0.0000        0.0000        0.0000        0.0000        0.0000        0.0000       71.6033       68.4671       66.8370       62.8631       59.1544       54.0417       53.4283       52.2718       44.1259       41.4374       40.8143       38.5862       40.6863       39.8523       35.9759       36.7961       35.5135       39.9093       37.1766       34.7407       36.2814       35.4116       33.7326       29.7189       27.5301       28.8163       30.1207       28.4338       25.6438       17.6548       14.3218       10.7767        8.5801        5.1629        4.2492        2.3903        2.1869        2.6418        4.7662        5.1655        5.4506        3.8706        3.9564        3.9470        3.9961        0.8728        0.6603        0.7689        0.7081        1.7409        2.4258        2.7440        2.3719        2.3586        2.7261        2.5121        2.8517        3.1333        2.8304        3.0322        2.8549        2.3797        2.6090        2.2102        1.6881        1.6500        1.5218        1.4196        1.3475        0.9752        0.9188        0.8761        0.8490        0.5802        0.5600        0.6019        0.7045        0.8171        0.4195        0.4526        0.4725        1.9212        2.0075        2.0539        2.0603        2.0916        2.0965        2.1547        2.2551        0.0000        0.0000        0.0000        0.0000        0.0000        0.0000        0.0000        0.0000        0.0000        0.0000        0.0000        0.0000        0.0000        0.0000        0.0000        0.0000        0.0000        0.0000        0.0000        0.0000        0.0000       10.2477       10.3429       10.2276        9.4062        9.3082        9.6518       10.4674       11.9803       12.9688       14.0198       15.1288       14.5884       15.6330       18.2394       22.2931       31.4469       36.6951       38.8693       39.8013       40.9946       48.8880       55.3293       56.3521       50.2877       48.1213       47.3323       37.1512       34.5986       34.6997       33.8202       32.0368       34.7451       30.8764       30.6455       29.3508       33.8783       43.3804       44.0214       49.9149       58.9623       57.3861       66.1567       47.9525       37.6334       32.7431       32.1107       31.2597       27.8522       30.9633       26.0888       35.9764       53.6781       48.3730       44.0339       48.2167       44.8441       44.4663       36.1758       29.6760       33.6688       35.1968       39.2904       49.8967       58.5673       52.1060       51.9084       52.5821       55.4257       61.3304       61.9802       57.9449       54.7534       59.8742       65.4445       70.3214       86.1207       93.9189       96.6385      100.6838      110.8114      113.2692      120.8013      104.9756       94.2933       91.5123       89.9636       84.9398       80.3653       76.4188       69.6356       71.3655       80.1215       79.3369       84.4246       90.7138        0.0000        0.0000        0.0000        0.0000        0.0000        0.0000        0.0000        0.0000        0.0000        0.0000        0.0000        0.0000        0.0000        0.0000        0.0000        0.0000        0.0000        0.0000
        0.0000        0.0000        0.0000        0.0000        0.0000        0.0000        0.0000        0.0000        0.0000        0.0000        0.0000        0.0000        0.0000        0.0000        0.0000        0.0000        0.0000        0.0000        0.0000        0.0000        0.0000        0.0000        0.0000        0.0000        0.0000        0.0000       70.3845       66.3438       63.5770       60.4654       54.5365       49.0572       49.6870       48.3504       42.5650       39.3633       33.8449       29.6158       29.4683       31.2760       33.5210       38.4072       33.5098       42.4327       34.8612       32.5245       29.8145       27.1121       26.4895       25.1206       24.4039       23.8763       23.3149       21.8323       19.0004       12.7230       10.9354        9.6467        7.4717        2.9801        2.2335        2.1626        2.5373        4.6308        6.0126        6.8067        3.8440        1.8492        1.2413        2.5363        1.9284        0.3922        0.3707        0.4300        0.5315        1.4160        1.7188        1.8657        1.6642        2.7049        2.6459        2.2513        2.7008        2.7701        2.7228        2.6694        2.8938        2.3226        2.1364        2.0914        1.9163        1.5011        1.4454        1.3999        1.3628        1.0172        0.9904        0.9860        1.0370        0.6470        0.5720        0.5947        0.6748        0.3486        0.3845        0.4055        0.4116        1.6227        1.6532        1.6458        1.6025        1.5701        1.5231        1.5038        1.5139        1.2248        1.2329        1.5352        0.0000        0.0000        0.0000        0.0000        0.0000        0.0000        0.0000        0.0000        0.0000        0.0000        0.0000        0.0000        7.5429        7.9961        8.3347        8.5116        8.6421        9.3071        9.5295        9.6466        9.5725        8.8469        8.8113        9.2468       10.2023       11.8872       13.0336       14.2848       15.6345       15.2789       16.6111       19.6993       24.0917       34.1300       38.8958       43.7503       43.0866       44.3174       45.2778       46.1254       47.7530       53.5463       50.6705       49.4922       45.2160       37.9115       38.2448       38.3483       38.7498       41.3461       41.3085       34.2398       33.6360       45.7582       49.0524       53.6800       55.1885       60.9837       60.7190       54.0825       48.8774       42.0342       33.5298       31.5629       31.5272       28.8588       27.9897       31.3192       39.0411       57.6202       54.2188       58.2421       61.6065       44.1014       34.4080       31.3486       30.0294       35.5158       35.4416       37.3358       42.2791       48.0922       47.0984       49.0413       50.9230       54.8506       56.6186       58.2391       58.8352       56.2530       54.0272       58.2363       63.6664       81.6135       84.3326       89.8408       97.3525      113.5171      125.6992      120.9134      101.3281       94.2528       93.1353       93.6665       94.4684       82.9732       76.3830       69.3313       70.1498        0.0000       78.4755       84.6877       89.9093        0.0000        0.0000        0.0000        0.0000        0.0000        0.0000        0.0000        0.0000        0.0000        0.0000        0.0000        0.0000        0.0000        0.0000        0.0000        0.0000        0.0000        0.0000
        0.0000        0.0000        0.0000        0.0000        0.0000        0.0000        0.0000        0.0000        0.0000        0.0000        0.0000        0.0000        0.0000        0.0000        0.0000        0.0000        0.0000        0.0000        0.0000        0.0000        0.0000        0.0000        0.0000        0.0000        0.0000       59.7151       57.0908       55.9364       52.5241       48.7291       44.0566       38.8483       37.9980       36.6063       35.0054       38.2629       30.9902       23.2599       22.4670       23.5701       22.0769       19.8042       20.4821       24.4196       23.9665       23.6020       21.8475       19.1291       20.0881       20.1474       19.9291       19.6740       18.5990       18.8381       16.1650       10.6868       10.1271        9.7096        5.0012        3.3957        2.6743        2.4335        4.2509        5.7684        4.6241        3.5397        3.1496        1.5231        2.1342        1.8642        1.9696        0.3240        0.3828        0.3123        0.5308        1.2895        1.7672        1.6528        1.5034        1.9533        1.9063        1.6658        1.9982        2.2310        2.2162        2.3888        2.0664        1.5300        1.5187        1.3959        1.4953        1.3360        1.3272        1.3195        1.3096        0.9987        1.0805        1.5750        1.8007        1.5360        1.4516        0.7711        0.7420        0.4665        0.5441        0.4374        0.3667        1.6979        1.3429        1.2960        1.2380        1.1891        1.1306        1.1025        1.1067        0.8910        0.8935        1.0496        1.8418        3.1512        3.9606        0.0000        0.0000        0.0000        0.0000        0.0000        0.0000        0.0000        0.0000        6.3392        6.5306        6.9073        7.1898        7.3018        7.3679        7.8252        7.9696        8.0797        8.1039        7.5771        7.6396        8.1745        9.2624       11.1254       12.5223       14.1246       15.8584       15.9531       17.8346       21.2116       25.8846       36.9963       42.2793       45.3867       46.1536       47.1609       47.7313       47.4159       46.2563       45.7501       46.2542       46.6687       45.3968       40.0160       40.4592       46.3798       47.2740       52.2851       41.2855       39.7160       52.8644       55.0923       52.1612       53.8991       60.3239       60.5895       65.2229       61.1502       61.5326       54.9382       39.8888       35.0151       37.8098       33.5138       31.2112       31.1148       33.7372       42.1882       44.4859       51.5752       48.5282       35.3114       31.8358       28.9863       30.6610       35.2477       36.1285       37.6477       39.6945       44.9859       46.8395       48.0923       50.3951       52.9055       55.1478       55.7927       55.5161       60.5248       59.4313       63.9862       67.5455       74.8484       81.1935       94.9514      109.4513      117.7619      123.1002      115.0578      107.3773       92.5450       94.8489       90.8999       90.2793       78.8580       71.6506        0.0000        0.0000        0.0000        0.0000        0.0000        0.0000        0.0000        0.0000        0.0000        0.0000        0.0000        0.0000        0.0000        0.0000        0.0000        0.0000        0.0000        0.0000        0.0000        0.0000        0.0000        0.0000        0.0000        0.0000
        0.0000        0.0000        0.0000        0.0000        0.0000        0.0000        0.0000        0.0000        0.0000        0.0000        0.0000        0.0000        0.0000        0.0000        0.0000        0.0000        0.0000        0.0000        0.0000        0.0000        0.0000        0.0000       34.8849       37.9288       38.2522       36.8388       35.5246       31.3923       29.4626       26.2398       23.0246       23.8657       23.6275       22.0023       19.5339       24.2543       21.3818       17.1336       15.5892       13.2845       10.8947        9.9344       10.5624       11.1244        9.2706        8.7464        8.1501        8.4500        9.2259        8.8665        8.8474        9.4311        9.3879       13.2830        8.7211        6.3292        6.0048        9.2086        2.7089        2.5361        1.2671        1.0881        1.0715        2.7974        1.7822        1.7663        1.3814        1.3255        2.4211        3.0398        2.2066        2.8196        2.6041        2.2983        2.1472        0.7403        0.9151        0.9730        0.9166        0.9927        0.9265        0.9004        0.9101        0.9059        0.9155        0.9261        0.9401        0.9284        0.9407        0.9636        0.9990        1.4024        1.4491        1.4861        1.5133        1.2167        1.2364        1.7977        2.2611        2.2708        2.3307        2.3861        2.3952        1.9389        1.8310        1.8987        1.3153        0.7770        0.6098        0.5336        0.4937        0.1452        0.1321        0.3654        0.1667        0.0660        0.0658        0.0779        0.3682        1.1507        1.6870        2.1404        2.4130        3.6370        3.8998        4.1002        4.1936        4.6446        4.7714        4.8869        5.0203        5.2069        5.4066        5.4306        5.3984        5.1113        5.1465        5.2223        5.2886        5.5751        5.7160        6.2784        7.3409       10.0258       11.5234       13.4053       15.5426       19.0368       21.5163       25.7375       31.8227       42.4305       49.5166       57.4696       53.6359       48.8283       48.9824       48.7601       50.7447       63.2500       61.6420       51.9073       45.6389       48.2307       50.8636       53.9603       68.4745       62.2766       62.3097       55.8424       71.2801       66.9272       61.4305       61.0217       62.0173       58.3583       63.7151       62.6033       60.4865       60.1780       51.2967       46.2826       46.7854       37.7114       36.5285       37.1896       41.2259       44.1708       43.3630       46.2946       43.0506       36.5673       31.7257       28.8521       29.5366       35.7290       38.7736       40.6572       42.4806       44.3475       45.8510       48.9115       50.5149       53.5636       52.8412       51.8230       54.6275       67.4890       67.5444       71.8632       74.4392       71.1095       81.5302       86.7643       95.2141       99.7839      103.8031      105.7028      117.5640      105.7490       98.2593       96.6413       92.1289       86.1679        0.0000        0.0000        0.0000        0.0000        0.0000        0.0000        0.0000        0.0000        0.0000        0.0000        0.0000        0.0000        0.0000        0.0000        0.0000        0.0000        0.0000        0.0000        0.0000        0.0000        0.0000        0.0000        0.0000        0.0000        0.0000
        0.0000        0.0000        0.0000        0.0000        0.0000        0.0000        0.0000        0.0000        0.0000        0.0000        0.0000        0.0000        0.0000        0.0000        0.0000        0.0000        0.0000        0.0000       32.9311       29.2206       28.4002       29.3864       28.2453       28.8632       28.0062       27.9297       27.5564       24.4527       24.6441       20.9992       16.9080       16.7320       15.2646       11.7460       11.6149       14.1806       14.1811       13.5822       12.8670       10.6339        7.8666        5.3895        5.5207        5.5306        6.4329        5.2077        3.3194        4.3471        5.1653        6.1411        6.2495        6.1846        5.7394        5.1430        4.5805        3.6264        3.7781        2.0940        1.5875        1.0706        0.6673        0.6369        0.8067        1.1550        1.6636        1.1166        1.1807        2.2600        3.1662        2.7683        2.4286        2.2652        1.8014        2.7230        2.5694        0.6257        0.7515        0.7919        0.7449        0.8040        0.7491        0.7098        0.6824        0.6435        0.6169        0.6164        0.6416        0.6523        0.6775        0.7531        0.8355        1.2250        1.3264        1.4098        1.4485        1.1949        1.4535        1.3711        1.9754        2.2323        2.1363        2.5289        2.8517        1.1769        1.0201        0.9166        0.7883        0.5333        0.4023        0.3296        0.2820        0.0749        0.0595        0.0511        0.0497        0.0255        0.0247        0.0300        0.0414        0.5238        1.0140        1.4600        1.7426        2.7456        3.0182        3.2523        3.3969        3.6377        3.8372        3.9734        4.0811        4.2271        4.3671        4.3352        4.2200        3.8625        3.8168        3.8889        4.0290        4.3625        4.5786        5.2368        6.3982        9.2210       10.7558       12.8918       15.6091       19.7500       22.7332       27.4695       34.7702       45.6797       62.8460       66.6665       61.6720       51.4319       51.3829       52.4040       51.0830       65.8635       61.7869       46.3074       47.9209       56.3057       59.8024       62.7633       65.3914       69.5533       67.5968       63.5726       67.3163       63.8101       62.4615       62.2821       58.7449       59.1262       60.9384       69.1243       67.9626       71.1957       60.4125       58.7929       49.6630       42.3879       38.5617       40.8841       42.4668       43.6918       44.0211       40.3178       40.4981       34.6878       35.1445       33.8362       32.7228       37.8012       40.6818       41.9253       42.7238       44.1901       46.9696       48.0259       50.5571       51.7902       50.2479       52.1841       56.1711       67.8226       69.8985       74.6965       73.0896       71.7526       76.0761       75.8169       80.5878       90.2334       94.1057      101.7772      102.9201      104.1505      100.7093        0.0000        0.0000        0.0000        0.0000        0.0000        0.0000        0.0000        0.0000        0.0000        0.0000        0.0000        0.0000        0.0000        0.0000        0.0000        0.0000        0.0000        0.0000        0.0000        0.0000        0.0000        0.0000        0.0000        0.0000        0.0000        0.0000        0.0000        0.0000
        0.0000        0.0000        0.0000        0.0000        0.0000        0.0000        0.0000        0.0000        0.0000        0.0000        0.0000        0.0000        0.0000        0.0000        0.0000       41.1773       34.8487       30.9413       30.3171       27.8501       25.9908       24.1453       22.5238       24.0640       24.0664       23.5314       22.0474       18.2773       16.6064       13.0492       10.3940       10.5948        9.5617        8.0131        8.3656        9.2175        9.4706       10.3596       11.3365        7.3673        5.8437        4.8090        5.4069        5.5274        3.2664        2.9599        2.6276        3.1091        3.6180        4.3285        4.6741        4.1053        4.5352        4.2573        3.7419        2.5661        2.0543        1.3823        0.9873        0.7284        0.8065        0.7861        1.0847        1.7439        1.7436        1.7504        1.9893        2.2100        2.5470        2.6350        1.6773        1.5445        1.9381        2.4922        2.5988        0.5125        0.5931        0.6159        0.5779        0.6220        0.5798        0.5413        0.5045        0.4584        0.4221        0.4247        0.4657        0.4958        0.5737        1.0335        1.2483        1.5443        1.8274        1.6714        1.5945        1.2129        1.2562        1.3746        1.5306        2.1694        2.5474        2.5547        2.3629        1.1757        1.0626        0.9343        0.7991        0.5024        0.3974        0.3188        0.2660        0.0680        0.0510        0.0403        0.0358        0.0166        0.0143        0.0147        0.0179        0.0712        0.4626        0.8868        1.1628        1.9388        2.1971        2.4327        2.6360        2.8358        3.0583        3.1879        3.2599        3.3507        3.4127        3.3239        3.1595        2.8198        2.7228        2.8013        2.9977        3.3783        3.6538        4.3257        5.4544        8.2449        9.7515       11.9057       14.7098       19.0071       22.0835       26.9462       33.4805       45.5482       60.2100       62.7939       60.2363       51.8881       51.6451       50.9797       48.9208       47.4147       50.6215       46.4167       47.6375       50.3969       51.6807       53.8886       54.9915       66.6175       66.6670       63.2568       66.5262       65.7658       59.3220       58.3603       60.3822       63.5801       69.8828       69.6265       69.6395       68.7131       58.0000       53.7621       50.4497       49.7358       45.5582       43.8298       43.2195       46.9961       44.9778       41.0262       38.0083       33.1957       32.9572       32.8140       36.7292       41.8756       42.5697       44.4013       45.8177       46.4431       47.8444       47.2929       48.8830       50.8176       50.2388       53.0749       54.9651       65.7852       68.6119       69.3950       67.1450       69.8004       73.6789       69.7068        0.0000       87.4050       93.2401       97.4017       99.8229      106.4703       99.8413        0.0000        0.0000        0.0000        0.0000        0.0000        0.0000        0.0000        0.0000        0.0000        0.0000        0.0000        0.0000        0.0000        0.0000        0.0000        0.0000        0.0000        0.0000        0.0000        0.0000        0.0000        0.0000        0.0000        0.0000        0.0000        0.0000        0.0000        0.0000
        0.0000        0.0000        0.0000        0.0000        0.0000        0.0000        0.0000        0.0000        0.0000        0.0000        0.0000        0.0000        0.0000       48.7682       45.3869       36.2149       32.0008       30.3042       28.3025       25.8622       24.7627       23.0561       21.7092       21.9289       22.5905       18.5729       17.9241       16.7077       17.3636       13.3133        9.5730       10.1334       10.6634       10.1476        9.5884       10.3434       10.5508       10.1041        8.8525        7.9448        8.1923        7.0099        4.7165        6.4846        5.9098        4.6232        4.0608        3.8692        3.9893        4.0390        4.6002        4.8464        3.7869        3.7298        2.8259        1.9074        1.3935        1.0256        1.0370        0.8910        0.8143        1.1288        1.3535        2.3691        2.5996        1.7322        1.2735        1.0678        0.4655        1.4484        1.5085        1.6111        1.1553        1.3683        2.7025        0.3987        0.4364        0.4427        0.4156        0.4469        0.4169        0.3937        0.3759        0.3506        0.3331        0.3540        0.4129        0.4616        0.5200        0.6979        0.8181        1.2316        1.7225        1.9245        1.7412        1.2222        1.2861        1.4364        1.6399        2.3687        2.6303        2.6507        2.4277        1.3026        1.1727        1.0566        0.9546        0.6477        0.5683        0.5014        0.4458        0.1249        0.1070        0.0933        0.0838        0.0394        0.0344        0.0319        0.0318        0.1069        0.1066        0.1220        0.3557        0.8915        1.1510        1.3938        1.6054        2.0924        2.4029        2.5768        2.6393        2.6677        2.6810        2.5572        2.3665        2.0977        1.9876        2.0745        2.3108        2.7887        3.2099        3.9312        4.9383        7.4710        8.7165       10.5489       12.9569       16.8878       19.6518       24.2545       30.6316       42.9122       50.7964       55.1726       61.1990       53.4082       54.4457       54.6603       47.0583       45.6253       43.9359       44.0464       45.7154       50.7512       60.0734       53.6151       51.6552       59.8922       63.9051       63.7555       62.2554       59.0468       61.4988       66.6360       66.9168       74.0252       72.2252       64.3985       68.8141       67.8670       64.1529       60.0787       56.4431       51.9108       57.5439       54.3174       65.1704       58.1642       53.9459       46.5274       41.0267       35.9405       34.8775       36.8718       40.7383       48.1747       47.4841       48.3627       48.2189       46.9455       46.3372       47.7014       49.7664       50.2624       49.6314       49.8537       52.3237       66.8221       68.7164       63.2208       64.0480       62.5523       64.6893        0.0000        0.0000        0.0000        0.0000        0.0000        0.0000        0.0000        0.0000        0.0000        0.0000        0.0000        0.0000        0.0000        0.0000        0.0000        0.0000        0.0000        0.0000        0.0000        0.0000        0.0000        0.0000        0.0000        0.0000        0.0000        0.0000        0.0000        0.0000        0.0000        0.0000        0.0000        0.0000        0.0000        0.0000        0.0000        0.0000
        0.0000        0.0000        0.0000        0.0000        0.0000        0.0000        0.0000        0.0000        0.0000       43.4409        0.0000        0.0000       40.8202       41.1944       36.2947       27.7839       26.6227       26.1991       25.5429       19.3422       18.5185       17.5282       19.5110       20.4716       15.3072       15.7365       12.3709        9.7011        9.7961        9.9620        7.9045        7.6027        7.6512        7.9403        7.0934        4.5880        4.6946        4.5324        4.2417        3.2899        2.8208        2.3294        2.5063        3.6802        2.9552        2.4501        2.7160        3.8487        4.0053        4.8968        4.0220        3.4939        2.9625        1.9378        1.5900        1.3385        0.8295        0.6679        0.5800        0.5238        0.6204        0.4827        0.5937        1.2746        2.3665        1.3486        5.0318       53.0987       29.8211        4.8153        2.7127        1.7374        1.9637        2.2737        2.8513        0.0000        0.0000        0.0000        0.0000        0.0122        0.0114        0.0110        0.0111        0.3058        0.2662        0.2177        0.2766        0.8241        1.1982        1.1517        1.0394        2.0993        2.1260        2.3819        2.3958        2.6634        2.5151        2.9723        3.6328        3.9578        4.4431        3.7296        3.7747        2.2806        1.7260        1.5790        1.6830        1.6135        1.5034        1.3902        1.2716        1.0813        0.9707        0.8726        0.7866        0.6335        0.5565        0.5009        0.4662        0.3096        0.2847        0.2951        0.3402        0.4711        0.5260        0.7689        0.9804        1.4886        1.7750        1.9390        1.9959        1.8998        1.9073        1.8297        1.7149        1.3348        1.3708        1.6313        2.1136        3.5498        4.1987        5.1036        6.2744        6.4458        7.4403        8.9356       10.9323       15.4111       17.0064       19.9005       25.9829       40.0057       47.2157       57.0363       58.0749       61.1961       63.5215       60.0229       52.5720       45.8364       43.8202       43.7510       45.7279       60.8806       64.1647       62.7525       57.8705       60.0656       64.4453       62.0607       60.0814       55.8847       53.6532       58.6899       66.1503       76.0387       76.9919       74.3261       76.1499       73.0777       69.6961       66.2250       64.8957       72.0415       67.4924       61.5276       58.9171       55.0075       47.9252       46.5373       43.8434       45.2104       45.0035       46.7540       49.0355       52.8627       54.6010       54.3343       54.4594       52.4500       51.7463       50.5483       50.7073       48.7446       47.3700       47.6918       48.6985       51.7974       51.9771       53.7143       54.2693       52.9158        0.0000        0.0000        0.0000        0.0000        0.0000        0.0000        0.0000        0.0000        0.0000        0.0000        0.0000        0.0000        0.0000        0.0000        0.0000        0.0000        0.0000        0.0000        0.0000        0.0000        0.0000        0.0000        0.0000        0.0000        0.0000        0.0000        0.0000        0.0000        0.0000        0.0000        0.0000        0.0000        0.0000        0.0000        0.0000        0.0000        0.0000
        0.0000        0.0000        0.0000        0.0000        0.0000       52.4021       45.1733       41.1456       38.7779       37.6043       36.8621       37.9576       37.7748       35.5491       32.0063       24.9595       23.6462       25.1446       24.9637       18.3181       16.0456       15.4665       13.6706       14.4773       12.5022       11.5434       12.6223       10.5700       10.0645        9.3957        7.1650        8.1748        6.9615        7.2173        6.7617        5.2458        4.5625        4.8905        4.6529        3.6542        2.8767        2.6765        2.7850        2.4941        2.5417        2.9137        2.8509        3.9193        3.6439        3.2822        2.9191        2.1890        2.8534        1.3906        1.2407        1.0308        0.6549        0.5024        0.4514        0.4266        0.4823        0.7282        0.4092        1.9141        1.9322        2.2101       10.4913       42.9322       22.3482       14.9066        3.8441        2.6273        2.4889        1.9914        2.1652        0.0000        0.0000        0.0000        0.0000        0.0042        0.2100        0.1328        0.0052        0.1032        0.1959        0.2456        0.2781        0.9884        0.7460        0.8451        0.8498        1.7248        1.4847        1.8654        2.0242        2.4079        2.5278        2.9905        3.9536        4.6648        4.8626        4.8402        3.7301        2.3854        1.9215        1.7427        2.2792        1.9062        1.8470        1.7555        1.6329        1.4155        1.2989        1.1842        1.0704        0.8640        0.7609        0.6751        0.6070        0.3867        0.3377        0.3247        0.3471        0.4513        0.4791        0.5303        0.6046        0.9470        1.0805        1.1952        1.2172        1.1727        1.1631        1.1972        1.2427        1.0568        1.0935        1.3842        1.9270        3.3753        4.0972        4.9498        5.9237        8.8568        7.6118        8.0982        9.8430       12.7942       14.2232       19.6528       24.1936       37.5613       48.2732       50.8092       59.1085       61.4267       60.8971       60.1254       58.0088       49.2674       43.0770       41.8024       44.3538       54.7268       59.3007       57.6809       56.3832       52.6241       52.9167       52.1561       53.0802       50.9054       48.9041       50.8394       73.6737       87.1179       82.0580       84.0912       85.7729       76.5741       70.8452       68.1916       66.8174       60.1108       55.8891       57.3599       57.5926       52.8128       48.3444       47.8976       46.2053       49.3180        0.0000        0.0000       51.2636       55.5802       58.2674       59.5906       56.8361       53.9236       52.6088       50.1435       49.0356       47.5778       45.3401       45.4537       45.9790       46.3428       47.9365       49.4214       48.8760        0.0000        0.0000        0.0000        0.0000        0.0000        0.0000        0.0000        0.0000        0.0000        0.0000        0.0000        0.0000        0.0000        0.0000        0.0000        0.0000        0.0000        0.0000        0.0000        0.0000        0.0000        0.0000        0.0000        0.0000        0.0000        0.0000        0.0000        0.0000        0.0000        0.0000        0.0000        0.0000        0.0000        0.0000        0.0000        0.0000        0.0000        0.0000
        0.0000        0.0000        0.0000        0.0000       48.0503       49.9707       42.3772       37.7545       33.4315       34.8725       32.4302       32.0450       31.7802       31.1845       28.8111       22.3966       20.7245       19.5966       20.8257       14.9298       13.3132       12.5143       11.7667       12.5819       11.8714       12.4764       11.1681        8.5448        7.4171        6.9175        6.7437        6.9506        6.1560        6.6435        5.6955        4.5438        4.4100        4.4781        4.3222        3.7573        3.3100        3.2319        3.3231        2.9024        2.9540        2.8055        2.6092        3.3445        3.6499        3.1630        3.4949        2.9082        1.5112        1.1559        1.1598        0.9781        0.6202        0.3672        0.3391        0.4909        0.3013        0.3673        0.6725        1.6850        1.9538        2.6739        5.4848       32.6554       12.8198       18.7331        2.3002        1.3662        1.4155        1.4234        1.6188        0.0614        0.0512        0.0000        0.0000        0.0001        0.0002        0.0009        0.0022        0.0580        0.1171        0.1337        0.3589        1.0858        1.2287        1.2432        1.0828        1.7199        2.1652        2.3558        3.0494        4.5009        3.4640        3.8116        4.2704        5.6744        6.2082        5.3798        4.2902        2.9431        2.6588        2.6581        2.4101        2.5082        2.4416        2.3295        2.1736        1.8894        1.7411        1.6043        1.4791        1.2209        1.1061        1.0042        0.9162        0.5941        0.5306        0.4889        0.4679        0.5455        0.5204        0.5282        0.5690        0.8504        0.9057        0.9386        0.9491        0.9388        0.9499        0.9836        1.0419        0.9025        0.9498        1.2496        1.7999        3.2145        3.9472        4.7660        5.6584        7.1813        6.4476        7.6373        9.2516       11.7347       13.8680       18.4149       23.8333       34.4277       38.6813       42.3534       53.2542       56.9910       56.0232       54.0298       50.8425       42.2766       41.0678       39.5445       41.7258       49.2146       52.8950       51.9245       51.3695       47.6736       48.1466       48.0943       47.2986       49.5184       46.1942       57.8068       73.8710       79.8298       83.4564       90.5457       88.2533       73.0713       72.7363       71.8892       68.7964       72.4324       69.6647       60.2316       51.7609       55.4365       52.1264       49.0081       47.9791        0.0000        0.0000        0.0000       55.3584       57.7049       60.9042       61.0392       58.1987       53.5684       51.6413       49.6476       47.0922       46.6416       45.3958       45.1303       46.2040       46.9129        0.0000        0.0000        0.0000        0.0000        0.0000        0.0000        0.0000        0.0000        0.0000        0.0000        0.0000        0.0000        0.0000        0.0000        0.0000        0.0000        0.0000        0.0000        0.0000        0.0000        0.0000        0.0000        0.0000        0.0000        0.0000        0.0000        0.0000        0.0000        0.0000        0.0000        0.0000        0.0000        0.0000        0.0000        0.0000        0.0000        0.0000        0.0000        0.0000        0.0000        0.0000
        0.0000        0.0000       46.0321       39.2066       39.6554       41.5704       39.4141       34.1018       31.3456       29.2461       28.2654       26.8636       25.9690       26.1751       22.9849       17.5341       17.2573       16.3668       15.9982       14.9566       13.3700       12.9551       12.5608       13.8007       12.9777       11.5153       10.1876        8.4339        6.9307        6.7769        7.1496        7.2513        6.3411        5.9833        5.7884        4.6638        4.6623        4.6695        4.6602        3.9386        3.9596        4.1531        4.2108        3.8638        3.3560        3.1253        3.2148        4.9913        3.7718        2.5538        2.5578        2.0762        1.4353        0.7484        0.8653        0.7947        0.7333        0.2946        0.2426        0.3167        0.3251        0.3244        0.6093        1.5433        1.7626        1.7397        2.0555       16.5876        6.3127        6.8245        2.2005        1.4913        1.9943        2.6421        4.1187        0.0000        0.0000        0.0000        0.0000        0.0001        0.0001        0.0007        0.0019        0.0511        0.0704        0.1299        0.2292        0.9569        1.2475        1.5300        1.6110        2.8329        3.4515        4.1490        5.6497        8.8392        6.9531        7.7297        7.3907        7.8288        9.0694        8.9281        6.1548        4.6468        4.5202        4.2025        3.5156        3.4113        3.2805        3.1058        2.8919        2.4999        2.2943        2.1302        2.0081        1.7017        1.5907        1.4863        1.3900        0.9291        0.8608        0.7854        0.7010        0.7884        0.6502        0.5992        0.6010        0.8427        0.8446        0.8486        0.8553        0.8440        0.8514        0.8974        0.9810        0.8731        0.9411        1.2292        1.7369        3.0678        3.7483        4.5525        5.4837        5.8432        6.6505        7.8678        9.8221       13.6200       16.4178       20.8332       26.3352       39.1481       44.5710       44.4920       56.9272       59.7543       72.9747       61.3327       49.5549       40.3425       37.4149       37.2611       38.4515       44.1573       44.5486       46.1673       48.0335       46.2078       42.1486       41.0262       40.8435       40.0893       37.9900       41.5245       55.4930       68.9343       70.6644       75.5277       75.6270       75.8958       73.2648       68.7238       68.7720       70.6609       64.8619       54.2609       51.5444       50.2418       49.8350       48.4362        0.0000        0.0000        0.0000       54.6065       55.6113       59.7334       60.0594       58.9394       56.2237       52.6912       51.0918       49.5240       48.8086       46.3299       43.6430       44.2747       46.5577        0.0000        0.0000        0.0000        0.0000        0.0000        0.0000        0.0000        0.0000        0.0000        0.0000        0.0000        0.0000        0.0000        0.0000        0.0000        0.0000        0.0000        0.0000        0.0000        0.0000        0.0000        0.0000        0.0000        0.0000        0.0000        0.0000        0.0000        0.0000        0.0000        0.0000        0.0000        0.0000        0.0000        0.0000        0.0000        0.0000        0.0000        0.0000        0.0000        0.0000        0.0000        0.0000
        0.0000       33.3426       32.9602       36.5835       35.3256       32.8473       30.4982       22.6257       20.9629       17.0797       16.6728        7.9478        7.0231        6.8724        6.4164       11.7838       11.5392       11.9532       12.5822       16.5573       16.9267       17.1563       16.8045       14.8876       14.5728       13.5375       11.8655        7.4727        6.1052        5.2978        4.9484        3.4452        3.1953        3.1211        3.2300        4.9813        5.1445        5.2728        5.3665        4.2233        4.2863        4.2726        4.1828        5.5814        5.4667        5.1118        4.5240        4.0777        2.2013        1.8072        1.7737        0.6515        0.1902        0.0539        0.0901        0.0405        0.0000        0.0000        0.0000        0.0000        0.0734        0.1521        0.3606        1.5825        1.6733        2.3531        2.8173        5.3675        5.0392        4.1241        3.6335        3.2168        3.5900        3.5865        2.8864        0.0000        0.0000        0.0000        0.0000        0.0000        0.0000        0.0000        0.0000        0.0137        0.0189        0.1953        0.2405        1.3159        1.8607        2.2912        2.8819        6.0000        5.0227        6.0602        6.8858       13.5986       16.1261       15.1829       15.0892       13.3959       12.5439       12.2304       11.9115        7.5230        7.4227        7.2816        6.5697        5.0865        4.9227        4.6222        4.1031        3.5975        3.3014        3.0850        3.0241        3.0373        2.8973        2.7432        2.5913        2.1861        2.0605        1.8741        1.6195        1.2853        1.0440        0.8983        0.8496        0.8794        0.8253        0.8000        0.8042        0.8428        0.8477        0.9118        1.0341        1.0681        1.1803        1.5292        2.1146        2.9186        3.5408        4.3393        5.3103        5.7812        6.6446        8.2989       11.9915       17.3896       19.1254       23.4272       27.3611       40.5278       53.3112       60.4145       63.9050       75.3514       79.1217       70.3299       57.7851       40.0196       36.1158       36.4181       36.9372       36.1810       36.2840       37.9702       41.0481       34.8396       33.4426       32.5842       32.1285       31.6470       30.9558       33.3565       37.9686       53.6328       58.3629       61.6794       72.7394       77.9815       71.7679       64.5828       68.3223       70.6761       68.8990       62.2303       49.2174        4.9572        0.0000        0.0000        0.0000        0.0000       55.3089       59.4912       57.6993       53.2743       51.8467       51.3972       50.7163       48.5986       46.3028       48.4654       42.3025       39.6338       44.9532       39.0659        0.0000        0.0000        0.0000        0.0000        0.0000        0.0000        0.0000        0.0000        0.0000        0.0000        0.0000        0.0000        0.0000        0.0000        0.0000        0.0000        0.0000        0.0000        0.0000        0.0000        0.0000        0.0000        0.0000        0.0000        0.0000        0.0000        0.0000        0.0000        0.0000        0.0000        0.0000        0.0000        0.0000        0.0000        0.0000        0.0000        0.0000        0.0000        0.0000        0.0000        0.0000        0.0000        0.0000
        0.0000       25.9842       25.2104       27.8613       29.2552       29.1258       25.6743       16.3490       13.4992       11.9903       10.9285        5.5976        4.7881        6.2498        4.5492        8.5763        9.4066       10.6091       12.4156       16.6706       17.7309       18.3577       18.1643       16.1427       15.6962       14.7289       12.8605        8.7361        6.9193        5.5609        5.1604        3.5762        3.2641        3.2071        3.4164        5.8245        5.6827        5.9187        6.0800        4.8680        5.0415        4.8958        4.7480        6.2643        6.0656        5.6852        4.8524        4.9789        3.1107        1.7389        1.2998        0.9938        0.0605        0.0218        0.0176        0.0000        0.0000        0.0000        0.0000        0.0735        0.1523        0.2853        0.4411        2.1252        2.4116        2.4091        2.8514        4.4999        4.2864        4.1716        4.1809        3.0590        2.9535        3.7419        3.0781        0.0000        0.0000        0.0000        0.0000        0.0000        0.0000        0.0000        0.0000        0.0119        0.0164        1.0581        0.9473        1.9784        2.5593        2.5036        2.4978        5.5338        6.6331        5.6143        7.3533       15.5098       17.4555       17.6015       17.2749       16.4312       15.6482       15.8185       14.7967       10.0475        8.6374        7.7977        7.5667        5.9639        5.7787        5.3184        4.9777        4.3851        4.0614        3.7795        3.6503        3.6980        3.5608        3.3950        3.2385        2.7449        2.6118        2.3682        2.0143        1.5617        1.4669        0.9933        0.8935        0.8713        0.7607        0.7060        0.7064        0.7374        0.7388        0.8153        0.9662        1.0318        1.1702        1.5056        2.0336        2.7758        3.3407        4.1314        5.1355        5.5993        6.8480       10.5197       12.2031       17.6591       19.2346       23.7309       29.4042       41.1421       58.9842       64.9546       67.3256       71.4906       68.4360       55.8440       50.1858       37.6157       37.6640       38.8433       34.6284       32.3814       34.7066       32.7873       30.3997       29.1471       27.5920       27.4841       27.9641       26.9541       27.2094       29.2876       34.2154       49.7308       53.9674       59.2210       65.7543       58.3964       64.7864       60.0195       61.6046       56.4921       57.2895       53.6712        0.0000        0.0000        0.0000        0.0000        0.0000       56.9163       58.3310       56.1354       57.7131       51.5775       50.8681       50.5024       47.6586       46.9128       44.2979       42.0551       39.3834       35.7853        0.0000        0.0000        0.0000        0.0000        0.0000        0.0000        0.0000        0.0000        0.0000        0.0000        0.0000        0.0000        0.0000        0.0000        0.0000        0.0000        0.0000        0.0000        0.0000        0.0000        0.0000        0.0000        0.0000        0.0000        0.0000        0.0000        0.0000        0.0000        0.0000        0.0000        0.0000        0.0000        0.0000        0.0000        0.0000        0.0000        0.0000        0.0000        0.0000        0.0000        0.0000        0.0000        0.0000        0.0000        0.0000
       23.7353       22.8179       21.9461       23.8272       24.8516       24.5070       21.9908       13.6981       12.3714       10.0863        8.6464        2.8517        3.6865        5.2472        3.5618        6.1113        7.6747       10.1977       10.4440       14.6524       16.3936       17.2718       17.2803       15.7280       15.8188       14.6859       12.7990        7.9335        6.5103        5.5959        5.1668        3.5595        3.2257        3.1784        3.4124        6.1096        5.9638        6.0348        6.2611        5.3579        5.1506        5.0691        4.8234        6.3057        6.0430        5.5148        4.7119        3.2956        2.9363        2.6402        2.2200        1.1060        0.4245        0.0050        0.0036        0.0000        0.0000        0.0000        0.0000        0.1523        0.3063        0.6042        0.7233        3.0322        2.7038        3.3523        2.9758        3.8141        4.1923        4.3056        4.7597        3.5730        3.1117        3.2350        2.8723        0.1575        0.1575        0.0687        0.0584        0.0282        0.2261        0.0000        0.0000        0.0609        0.2518        0.5284        0.9487        3.6456        1.8243        2.5466        3.5122        6.8673       16.0521        9.5306        8.9205       17.5622       20.6636       18.3392       20.5355       21.4668       21.0772       18.3188       16.2739       13.1582       12.3473       13.6112       12.6844        8.6033        7.6723        7.0481        6.5790        5.7453        4.9824        4.4223        4.2632        4.2228        3.9779        3.7718        3.6133        3.0658        2.9272        2.6616        2.4122        1.7673        1.3818        1.1105        0.9515        0.8692        0.6934        0.6020        0.5951        0.6126        0.6063        0.6913        0.8668        0.9636        1.1250        1.4318        1.8792        2.5249        3.0059        3.7277        4.6896        5.2851        7.5403        9.4437       10.8760       16.2279       18.8953       25.4633       32.6205       43.6088       54.5572       65.5580       67.4659       67.4213       58.5548       47.7013       44.3928       36.0127       33.1922       31.3598       28.6887       28.3238       27.3152       27.3221       26.4606       24.7363       23.6298       23.6022       23.8655       23.9184       24.5625       26.9408       28.7526       43.9664       49.7397       59.9559       62.3705       68.1155       58.6619       56.1252       71.6241       62.8666       52.7364        0.0000        0.0000        0.0000        0.0000        0.0000        0.0000       52.6870       52.3598       53.6871       53.9317       51.1228       49.3853       48.0256       47.4840       47.1178       44.5884        0.0000        0.0000        0.0000        0.0000        0.0000        0.0000        0.0000        0.0000        0.0000        0.0000        0.0000        0.0000        0.0000        0.0000        0.0000        0.0000        0.0000        0.0000        0.0000        0.0000        0.0000        0.0000        0.0000        0.0000        0.0000        0.0000        0.0000        0.0000        0.0000        0.0000        0.0000        0.0000        0.0000        0.0000        0.0000        0.0000        0.0000        0.0000        0.0000        0.0000        0.0000        0.0000        0.0000        0.0000        0.0000        0.0000        0.0000        0.0000
       18.4491       18.4463       17.6600       19.0475       18.2858       19.9653       19.3234       12.0084       11.1931       10.8770        7.6394        2.6492        2.9071        3.0385        3.1196        5.6386        6.6016        8.6398        8.6766       12.3765       13.9444       14.8773       15.1269       13.9804       14.4084       13.6751       13.0097        9.8059        6.3629        5.3961        4.9744        3.4128        3.0902        3.0230        3.2232        5.2972        5.4035        5.6712        5.9209        4.9971        4.7665        4.6480        4.4197        5.7071        5.4205        4.8877        4.1102        2.2144        1.6835        2.1362        1.9921        1.2283        1.0300        1.2759        1.3828        0.1347        0.0000        0.0000        0.1338        0.4011        0.3082        0.5162        0.8780        2.9359        3.0534        3.2390        3.7953        5.2728        5.4372        6.7223        5.2807        4.3934        4.3239        3.6871        3.4704        0.0000        0.0326        0.0359        0.0000        0.2814        0.0483        0.0581        0.0000        0.2122        0.3244        0.6403        0.5715        4.3601        3.5705        2.3795        3.2425        5.7728        8.3009       10.7734       11.0052       19.1085       20.0437       22.0016       22.7046       27.3447       31.6074       29.4688       27.1595       21.7332       19.5564       17.9695       14.9708       12.3269       11.0748       10.0278        8.9246        7.3749        6.0206        5.1637        4.8529        4.6216        4.1888        3.8845        3.7164        3.1556        3.0098        2.7545        2.4122        1.9186        1.5434        1.2499        1.0236        0.8741        0.6234        0.4883        0.4694        0.4691        0.4501        0.5395        0.7367        0.8634        1.0454        1.3089        1.6535        2.1670        2.5373        3.1367        4.0270        4.9994        6.8684        8.7033       10.6677       16.8943       21.2304       27.7018       30.8597       48.1895       61.1174       64.3491       60.2812       54.0788       47.7599       42.3355       39.9717       31.7641       29.2139       25.2746       25.3818       24.9652       25.1136       25.0147       23.5793       22.5666       21.4201       20.8491       21.2793       22.1456       21.8823       23.0165       25.1405       39.2287       48.8416       52.1973       55.9922       55.5379       60.1948       65.1983       60.0242       51.4275        0.0000        0.0000        0.0000        0.0000        0.0000        0.0000       62.5500       56.1307       56.1258       57.2501       58.7391       53.7260       48.8868       48.2567       46.2175       47.0787       46.3279        0.0000        0.0000        0.0000        0.0000        0.0000        0.0000        0.0000        0.0000        0.0000        0.0000        0.0000        0.0000        0.0000        0.0000        0.0000        0.0000        0.0000        0.0000        0.0000        0.0000        0.0000        0.0000        0.0000        0.0000        0.0000        0.0000        0.0000        0.0000        0.0000        0.0000        0.0000        0.0000        0.0000        0.0000        0.0000        0.0000        0.0000        0.0000        0.0000        0.0000        0.0000        0.0000        0.0000        0.0000        0.0000        0.0000        0.0000        0.0000
       17.7477       20.9787       21.7493       13.8130       13.4632       16.0438       16.4401        9.3467        8.1616        7.7684        7.1350        4.6441        3.4179        3.7338        4.6307        4.4045        7.6541        3.8710        3.7226        7.8443        9.0598        9.8769       10.2692       11.2437       11.6544       11.3013       10.3170        6.4151        4.8272        3.9352        3.6241        3.4684        2.8645        2.7852        2.9571        4.5341        4.8300        5.3340        5.4715        5.4583        5.5433        5.4008        5.0731        4.5183        4.2266        3.7502        3.0903        1.1022        0.7906        0.7470        0.4015        0.5740        0.0000        0.0000        0.0000        0.0000        0.0000        0.0000        0.0000        0.0550        0.0409        0.4947        0.2901        0.5298        0.8007        0.9133        0.9351        1.0570        1.2454        1.4421        1.7060        1.2596        1.1729        0.6263        1.0124        0.7381        0.4659        0.2306        0.0383        0.0232        0.0240        0.0298        0.0137        1.1058        1.5973        1.8451        2.3090        4.7469        5.2072        5.6942        6.8437       14.6037       16.2665       19.4132       20.3154       30.4847       34.0797       36.9192       37.8806       37.6378       38.1140       39.8957       40.3053       36.9048       30.7447       28.0753       27.2691       21.0715       19.2621       17.9014       15.4609        9.3873        7.4861        6.0303        5.3307        3.9344        3.6071        3.5728        3.4256        3.1311        2.8841        2.6486        2.8960        2.5720        1.9604        1.5976        1.2600        0.4939        0.3106        0.2101        0.1928        0.0403        0.1515        0.0455        0.0713        0.8489        1.1000        1.3275        1.6168        1.7573        1.9074        2.2846        2.7587        4.0699        4.5016        5.6245        8.2748       21.2188       28.7360       36.4130       42.4297       54.9484       65.5073       64.4406       56.6474       34.9147       28.3917       27.3179       26.3574       27.2445       24.8695       24.5423       24.6055       24.3305       24.9083       24.7196       26.2826       20.3970       18.8762       18.9630       19.2980       20.5894       20.7956       21.5841       23.1075       25.7766       27.8142       38.7799       39.1260       51.7082       59.5842       53.6376        0.0000        0.0000        0.0000        0.0000        0.0000        0.0000        0.0000        0.0000       75.2100       46.3068       45.9137       45.4773       49.6358       78.4800        0.0000       22.8300       11.7300       11.7900       14.1600        0.0000        0.0000        0.0000        0.0000        0.0000        0.0000        0.0000        0.0000        0.0000        0.0000        0.0000        0.0000        0.0000        0.0000        0.0000        0.0000        0.0000        0.0000        0.0000        0.0000        0.0000        0.0000        0.0000        0.0000        0.0000        0.0000        0.0000        0.0000        0.0000        0.0000        0.0000        0.0000        0.0000        0.0000        0.0000        0.0000        0.0000        0.0000        0.0000        0.0000        0.0000        0.0000        0.0000        0.0000        0.0000        0.0000        0.0000        0.0000
       15.8286       16.6025       16.2715       10.9244       12.0705       13.8405       12.8539        8.6367        8.1958        7.5569        6.4662        3.9230        3.1790        3.7904        3.0143        2.0435        2.0679        1.9659        2.6314        5.8862        7.0344        7.9111        8.5123        9.6388       10.2927       10.1890        9.1768        4.8596        4.2176        3.7660        3.4443        3.0079        2.7015        2.6088        2.7416        4.1895        4.4703        4.8840        4.7626        4.9419        5.0047        4.8683        4.5141        3.9636        3.6345        3.1557        2.5316        0.8566        0.5601        0.3601        0.2591        0.0000        0.0000        0.0000        0.0000        0.0000        0.0000        0.0000        0.0000        0.2135        0.5381        1.4209        0.6049        0.6243        0.7182        0.6751        0.8388        0.8910        1.0961        1.1679        1.0032        0.7988        0.8229        0.7112        0.6922        0.5862        0.5153        0.2690        0.0484        0.1772        0.0932        0.2037        0.2362        1.5366        2.2586        2.5103        3.0807        8.4289        9.2354       10.9117       10.8394       17.4902       17.9903       18.9883       20.9719       35.6844       40.0350       44.3894       45.9518       41.9230       41.7089       41.8292       40.7460       37.0434       37.7234       35.7787       33.2822       26.7213       25.3134       21.0357       18.0973       10.2389        8.4813        7.2125        6.5503        4.5564        3.8642        3.3316        3.1981        3.0405        2.9510        2.9782        2.8509        3.4902        3.2585        1.8461        1.3393        0.4954        0.2705        0.1456        0.1218        0.2642        0.0180        0.0275        0.0577        0.7924        1.2110        1.2532        1.3437        1.5344        2.0317        2.3443        2.2844        4.2404        4.2459        5.8439        8.4335       24.3657       31.1704       38.4042       45.2902       58.2767       62.5086       59.7719       50.9532       33.2076       24.3620       22.4759       21.7853       21.0170       20.5518       23.0771       22.7328       22.1754       22.6874       25.5413       25.6536       18.4696       16.5752       16.3705       17.0384       17.9895       18.2928       18.6831       19.7740       19.7843       20.6163       21.1119       28.3493        0.0000        0.0000        0.0000        0.0000        0.0000        0.0000        0.0000        0.0000        0.0000        0.0000        0.0000      108.8100       49.2501       43.9353       48.8806        0.0000        0.0000        0.0000        0.0000        0.0000        0.0000        0.0000        0.0000        0.0000        0.0000        0.0000        0.0000        0.0000        0.0000        0.0000        0.0000        0.0000        0.0000        0.0000        0.0000        0.0000        0.0000        0.0000        0.0000        0.0000        0.0000        0.0000        0.0000        0.0000        0.0000        0.0000        0.0000        0.0000        0.0000        0.0000        0.0000        0.0000        0.0000        0.0000        0.0000        0.0000        0.0000        0.0000        0.0000        0.0000        0.0000        0.0000        0.0000        0.0000        0.0000        0.0000        0.0000        0.0000        0.0000        0.0000
        0.0000        0.0000       13.1075        9.1598        0.0000       11.8111       14.3616        8.3444        8.9795        8.4670        7.7627        5.6929        4.0263        2.4788        2.0008        1.3622        1.7103        1.5712        2.1561        4.9034        6.0228        6.7765        7.3475        8.4128        9.0528        8.9571        8.1546        4.3438        3.8748        3.4819        3.1732        2.7469        2.4399        2.3322        2.4234        3.6864        3.8264        3.9332        4.0123        4.2110        4.2920        4.1532        3.8058        3.3042        2.9853        2.5549        2.0074        0.6490        0.3897        0.2261        0.1619        0.0000        0.0000        0.0684        0.1719        0.0000        0.0000        0.0601        0.6129        0.5761        0.6991        0.8316        0.6794        0.8232        0.9373        0.8563        0.8782        1.2594        1.6521        2.5238        3.4843        2.0563        1.0090        0.8708        0.5680        0.2427        0.1555        0.5922        0.2107        0.5261        0.2434        0.0095        0.0234        1.5297        2.3900        3.1617        3.8953        6.7901        7.8227        9.0466       11.2417       20.4507       21.9824       21.5810       24.4082       38.7924       43.5176       47.0603       45.9403       41.7364       41.2274       43.8191       42.9505       40.9753       40.4580       40.8327       36.6902       35.7183       35.5440       26.1972       22.5829       13.1771       11.2577        9.3718        8.5073        6.4292        5.9291        5.1872        4.7807        3.9790        3.7091        3.3894        3.0691        3.2910        2.5799        2.3644        1.5708        0.5064        0.2433        0.1042        0.0896        0.0164        0.0132        0.0267        0.0568        0.7316        0.9817        1.2086        1.3749        1.7601        2.4360        2.5768        2.8815        4.6469        3.0560        4.9097        6.9285       24.4525       32.3183       38.8558       42.6414       52.8368       58.5322       56.5764       45.7579       25.9707       22.0273       19.9709       19.6794       21.9973       20.8408       18.8256       18.0690       19.2707       20.6992       20.6977       23.1544       17.1738       15.7536       14.7338       15.1237       16.3512       17.1176       17.4330       18.0012       17.2492       16.5231       24.5876       17.3207       16.2352        0.0000        0.0000       20.0511        0.0000        0.0000        0.0000        0.0000        0.0000        0.0000      137.7000      132.2700       56.0802        0.0000        0.0000        0.0000        0.0000        0.0000        0.0000        0.0000        0.0000        0.0000        0.0000        0.0000        0.0000        0.0000        0.0000        0.0000        0.0000        0.0000        0.0000        0.0000        0.0000        0.0000        0.0000        0.0000        0.0000        0.0000        0.0000        0.0000        0.0000        0.0000        0.0000        0.0000        0.0000        0.0000        0.0000        0.0000        0.0000        0.0000        0.0000        0.0000        0.0000        0.0000        0.0000        0.0000        0.0000        0.0000        0.0000        0.0000        0.0000        0.0000        0.0000        0.0000        0.0000        0.0000        0.0000        0.0000        0.0000        0.0000
        0.0000        0.0000        0.0000        0.0000        0.0000       12.8820       13.4682        8.8969        9.3466        8.8452        8.9024        6.1602        5.2590        4.6621        2.6521        2.2904        2.6530        1.8265        2.2950        4.9643        5.9895        6.7726        7.0675        7.6705        8.1270        8.0326        7.3426        3.9179        3.5199        3.1604        2.8357        2.4208        2.1108        1.9764        2.0294        3.0289        3.1023        3.1625        3.2096        3.3572        3.4097        3.2958        3.0191        2.6183        2.3569        2.0080        1.7019        0.4988        0.2883        0.1606        0.1157        0.3749        0.1730        0.1387        0.2469        0.6696        1.5828        0.5841        1.4828        1.1664        0.7270        0.4444        0.8571        0.7365        0.9536        0.9174        1.0574        1.3429        1.3582       23.0864       11.2190       14.6252        0.9513        0.8078        0.6198        0.2784        0.1915        0.1427        0.1330        0.0074        0.0463        0.0551        0.0784        1.5120        2.0309        2.7892        3.7249        6.9898        7.4338        8.3405        9.9419       19.4877       21.7532       23.6163       25.2657       40.2591       45.7530       46.0348       42.5572       40.8125       41.5074       43.2299       42.5393       39.7016       39.0166       35.7663       36.2803       33.2710       37.4703       31.6736       30.1289       19.4555       18.7762       15.7602       14.1436       10.4731        9.0925        8.1808        7.4833        6.5865        5.9736        4.8721        3.8511        3.7101        2.8142        2.0933        1.5368        0.5266        0.2287        0.0851        0.0964        0.0235        0.0259        0.0428        0.0742        0.9190        1.1909        1.4121        1.5853        2.0609        2.5980        3.4381        3.3296        4.2752        3.5102        4.5251        9.5788       20.7555       27.9689       32.8588       36.9838       42.1000       45.2726       43.7329       39.3010       22.2876       19.7220       16.7122       17.7458       21.7253       19.7376       19.4349       16.5323       17.7960       18.8572       18.9967       18.5840       15.7896       14.2298       13.9936       14.5962       16.5997       19.2502       23.7493       30.2912       28.1903       16.7212       24.1236       17.9344       16.8724       26.7368       25.1019       21.1666       23.8509        0.0000        0.0000        0.0000        0.0000       89.6400      150.1800      115.7700       55.6148        0.0000        0.0000        0.0000        0.0000        0.0000        0.0000        0.0000        0.0000        0.0000        0.0000        0.0000        0.0000        0.0000        0.0000        0.0000        0.0000        0.0000        0.0000        0.0000        0.0000        0.0000        0.0000        0.0000        0.0000        0.0000        0.0000        0.0000        0.0000        0.0000        0.0000        0.0000        0.0000        0.0000        0.0000        0.0000        0.0000        0.0000        0.0000        0.0000        0.0000        0.0000        0.0000        0.0000        0.0000        0.0000        0.0000        0.0000        0.0000        0.0000        0.0000        0.0000        0.0000        0.0000        0.0000        0.0000        0.0000        0.0000
        0.0000        0.0000        0.0000        0.0000        0.0000       16.8779       19.4098       18.6851       24.6700       24.4418       20.9201        9.6582       11.2403        6.5164        4.5260        3.3621        3.0788        3.1889        3.7391        5.0916        5.7395        6.1377        6.4299        5.3313        5.6272        6.9072        6.2685        4.9269        4.1681        3.7032        3.2704        2.3348        1.9722        1.7975        1.8078        2.1016        1.9956        2.0093        2.0230        1.7124        1.7332        1.6678        1.5265        1.3720        1.2294        1.0387        0.7947        0.0000        0.0000        0.0992        0.6635        0.7669        2.0665        5.6593        6.2718       14.8611       21.4675        7.3292        5.5123        4.9349        4.1371        3.6099        4.1746        5.6268        6.0818        4.7988        4.1807        3.9516        3.9616       17.5195       27.1262       12.3666        0.7756        0.5801        0.4192        0.3108        0.2302        0.1852        0.1826        0.2504        0.2415        0.4075        0.7621        2.1182        2.7840        3.4836        4.3028        4.2842        5.0962        6.6141        8.9246       19.4233       22.7991       24.7085       28.3824       40.8486       44.7428       45.9878       42.6041       35.8142       37.2887       39.0204       38.0281       35.8505       34.6795       34.4324       33.5663       38.2814       38.0767       38.0968       37.8238       41.3410       40.8924       33.8814       28.9672       20.8885       18.2991       15.3204       14.1306       12.3641       10.8462        9.3442        7.5015        4.2086        3.1377        2.1651        1.5822        0.0523        0.0450        0.0489        0.1449        0.3792        0.4327        0.5887        0.8529        1.8186        2.0613        2.3247        2.6535        3.7819        4.1860        4.9487        5.3019        5.3628        5.7031        9.1141       14.9469       14.6378       16.2495       18.3402       21.3625       23.0235       25.4237       24.3737       21.6372       15.1364       12.5813       14.1587       12.4399       14.7799       14.4176       14.3268       16.2911       17.9894       18.9758       19.2364       18.8976       14.6669       13.9539       14.4122       14.9705       16.7875       20.5598       28.6497       30.3445       35.9968       26.1623       25.2048       21.7863       19.6345       38.6589       23.5926       30.0382       32.9468        0.0000        0.0000        0.0000       55.0011       58.0863       55.8036       54.0315       46.4367       43.9197        0.0000        0.0000        0.0000        0.0000        0.0000        0.0000        0.0000        0.0000        0.0000        0.0000        0.0000        0.0000        0.0000        0.0000        0.0000        0.0000        0.0000        0.0000        0.0000        0.0000        0.0000        0.0000        0.0000        0.0000        0.0000        0.0000        0.0000        0.0000        0.0000        0.0000        0.0000        0.0000        0.0000        0.0000        0.0000        0.0000        0.0000        0.0000        0.0000        0.0000        0.0000        0.0000        0.0000        0.0000        0.0000        0.0000        0.0000        0.0000        0.0000        0.0000        0.0000        0.0000        0.0000        0.0000        0.0000        0.0000
        0.0000        0.0000        0.0000        0.0000        0.0000       17.9503       20.0685       16.3586       17.6790       22.2629       20.1582        8.9168       10.1802        8.1516        6.8908        4.0502        3.6421        3.6010        4.0642        5.1242        5.4871        5.7555        6.0133        4.7871        4.8325        5.1339        4.5514        4.0775        3.7045        3.3137        2.8715        1.9955        1.6275        1.4173        1.3679        1.4447        1.5046        1.6937        1.5739        1.1341        1.1274        1.0753        0.9779        0.8725        0.7762        0.6471        0.4839        0.0000        0.6895        0.9206        0.3031        0.7044        2.1016        5.0787        2.4994        7.6942        7.0648        5.7394        5.1804        4.5575        4.7899        5.9478       11.1448        9.1761        9.1896        8.0911        7.9523        4.9188        5.3342        5.2643        5.4571        1.1060        0.8111        0.5411        0.5243        0.6948        0.5017        0.3125        0.2327        0.3252        0.3319        4.7503        0.8470        2.3671        3.4633        3.8625        4.5624        4.4894        5.1975        7.2790        9.2211       19.2773       22.4820       25.4400       28.6942       42.0564       45.0166       44.8166       44.9743       35.1123       36.4845       36.2240       37.1043       35.4753       35.9244       36.0784       34.4315       40.1396       42.1903       42.8802       44.0195       45.9524       63.9354       56.1171       45.3126       31.8665       22.9341       19.7252       17.9283       15.8757       13.8624       11.4201        8.6494        4.8241        3.2803        2.3123        1.7407        0.1257        0.1594        0.1264        0.3308        0.5889        0.7038        0.7698        0.9773        1.8980        2.0044        2.5744        3.0174        4.2931        4.8438        4.9925        5.2626        5.9746        8.9053       12.6110       11.3654       11.7469       12.7933       13.6313       13.5564       16.0062       16.4110       15.6791       14.2521        9.1105        9.2062        8.4148        9.6861       12.6848       13.9744       12.9930       13.8056       17.2928       18.6336       18.2685       18.2583       15.2688       15.4227       15.5147       15.8022       19.3866       22.3703       20.6723       23.1088       27.5756       30.9215       29.2940       28.0088       27.6564       33.6730       22.5640       32.3451       36.8012        0.0000        0.0000       70.0924       61.0959       57.6175       63.0836       63.2792       48.0474       52.1229       46.1701       38.2259       29.7918       25.5715       24.1855        0.0000        0.0000        0.0000        0.0000        0.0000        0.0000        0.0000        0.0000        0.0000        0.0000        0.0000        0.0000        0.0000        0.0000        0.0000        0.0000        0.0000        0.0000        0.0000        0.0000        0.0000        0.0000        0.0000        0.0000        0.0000        0.0000        0.0000        0.0000        0.0000        0.0000        0.0000        0.0000        0.0000        0.0000        0.0000        0.0000        0.0000        0.0000        0.0000        0.0000        0.0000        0.0000        0.0000        0.0000        0.0000        0.0000        0.0000        0.0000        0.0000        0.0000        0.0000
        0.0000        0.0000        0.0000        0.0000       18.1783       18.1257       18.1991       14.9278       13.2309       17.7084       18.3556        9.4399        7.9952        8.0533        7.4808        6.0010        4.5615        4.3897        4.5437        5.4396        5.5725        5.5744        5.5621        4.4528        4.4200        4.8038        3.9640        3.7065        3.4053        3.0356        2.5968        1.7690        1.3971        1.1698        1.1035        1.1338        1.0570        1.0090        0.9876        0.8228        0.8064        0.7696        0.6961        0.6172        0.6823        0.4643        0.3344        0.1735        0.4600        1.5328        2.1960        2.7196        2.4768        2.4525        3.9302        7.6326        5.2087        8.2018        5.2685        8.0299       12.5509       15.4384       14.4187        9.7966        8.9869        9.3070        5.0600        3.5851        4.7954        5.8432        5.2792        1.5447        1.7041        2.1099        0.9085        0.7323        0.8041        0.7052        0.5550        0.6221        0.5785        0.7150        1.0200        2.6195        3.2382        3.9754        5.0017        4.5614        5.2810        7.0854        9.1378       19.0688       22.8187       25.9081       30.4030       42.1210       41.7546       43.1195       44.3655       32.2139       32.3512       33.4546       32.9380       32.2842       30.0951       29.5584       32.3177       39.0320       41.4401       44.4347       50.1375       45.1972       45.7452       49.5051       44.4806       34.0536       27.1376       22.6908       19.6027       15.9577       13.9774       11.9196        9.3246        5.2087        3.6445        2.6137        2.2394        0.4465        0.7444        0.9233        0.5672        1.1665        1.2490        1.5018        1.7334        3.7249        4.2763        3.9750        4.0675        5.2133        5.8076        6.3978        7.6450        9.6955       10.8211       10.7044       12.5423       13.1381       13.2513       11.8849       10.9384       12.0557       13.1119       10.9631       10.1230        6.5896        6.4398        8.2434        9.1028       14.9462       12.2248       15.5265       14.6001       17.5011       18.2828       17.4432       17.5841       15.7142       15.2282       13.9098       14.9106       20.3574       21.4609       23.3636       22.2352       30.1079       34.6680       34.0103       30.3180       25.7797       24.9034       23.6045       24.3610       29.0058        0.0000       38.1658       66.7257       67.5474       62.6760       68.5541       68.1518       58.1058       58.3113       49.3945       42.3725       35.3727       28.2141       25.2392       25.6773        0.0000        0.0000        0.0000        0.0000        0.0000        0.0000        0.0000        0.0000        0.0000        0.0000        0.0000        0.0000        0.0000        0.0000        0.0000        0.0000        0.0000        0.0000        0.0000        0.0000        0.0000        0.0000        0.0000        0.0000        0.0000        0.0000        0.0000        0.0000        0.0000        0.0000        0.0000        0.0000        0.0000        0.0000        0.0000        0.0000        0.0000        0.0000        0.0000        0.0000        0.0000        0.0000        0.0000        0.0000        0.0000        0.0000        0.0000        0.0000        0.0000        0.0000
        0.0000        0.0000        0.0000        0.0000       14.7328       13.8998       12.6424       10.7086       10.2128       10.7659        9.3636        6.9537        6.2336        6.0448        6.4680        5.3911        4.8220        4.5842        4.7858        5.8182        6.1845        6.2514        5.7497        4.4436        4.3662        4.3573        3.8537        3.5776        3.2592        2.8871        2.6173        1.6707        1.3000        1.0961        1.0334        1.0689        1.0140        1.1961        0.9609        0.8022        0.7899        0.7615        0.7632        0.7440        0.7070        0.6765        0.5315        0.3237        0.7721        4.4651        5.5699        2.1972        2.7645        3.7468        4.1682        6.5809        5.2401       11.2494       12.2905       14.5358       14.3596       12.9127       12.0831        8.8880        9.2260        6.5374        3.0390        3.1922        4.9785        6.0960        7.1598        3.7353        3.4372        3.5637        2.0579        1.5144        1.3078        1.1809        0.9855        1.1141        0.9870        1.0305        1.2581        2.9506        3.3985        3.9976        4.7791        5.2061        5.2603        6.3695        8.1337       17.0850       21.3401       37.0026       53.0345       47.3001       42.4345       41.9523       40.6871       30.1655       29.2158       29.7305       26.9116       27.4640       26.1744       27.7845       30.6967       33.8730       34.3502       34.8186       37.1490       39.2254       38.8589       37.5465       35.4515       28.0704       27.8331       26.2063       21.1498       17.1534       14.0526       11.5730        9.3890        5.8048        5.3049        4.7704        3.5816        0.7774        0.7943        0.7943        0.5617        2.2510        2.4700        2.4297        2.5091        4.7883        6.6541        7.8853        7.2324        9.6424       10.4507       11.6272       11.5854       10.7167       10.1885       11.3791       12.6414       11.7876       12.2544       11.7468        9.9884       11.8959       10.9029        9.9719        8.9774        6.1447        6.5774        7.9685        7.4496       10.5629       11.0039       15.5664       14.8220       15.5301       16.8202       17.9013       17.4355       14.8745       12.9967       14.8802       19.7313       23.7523       27.8043       25.3472       27.4611       30.1423       32.9026       33.6969       33.8375       49.2191       43.9114       29.2461       30.8494       31.9534       31.5464       42.1579       64.6362       62.6701       63.0419       68.1390       69.2192       54.0560       44.7374       40.4022       44.4880       41.9991       31.7145       25.8849       26.7949        0.0000        0.0000        0.0000        0.0000        0.0000        0.0000        0.0000        0.0000        0.0000        0.0000        0.0000        0.0000        0.0000        0.0000        0.0000        0.0000        0.0000        0.0000        0.0000        0.0000        0.0000        0.0000        0.0000        0.0000        0.0000        0.0000        0.0000        0.0000        0.0000        0.0000        0.0000        0.0000        0.0000        0.0000        0.0000        0.0000        0.0000        0.0000        0.0000        0.0000        0.0000        0.0000        0.0000        0.0000        0.0000        0.0000        0.0000        0.0000        0.0000        0.0000
        0.0000        0.0000        0.0000        0.0000        7.0361        5.6618        4.7447        5.9275        6.2480        6.3633        6.1929        9.1199        8.6247        6.7289        9.0072       10.7698       11.4509        9.5956       10.3367        8.3991        7.6324        8.4488        8.2179        7.8146        6.8208        5.8999        6.0630        5.7524        4.7353        3.7939        2.6688        1.7632        1.5282        1.4820        1.3758        1.6426        1.9146        1.4742        2.1630        2.1861        2.3938        2.0280        2.1873        5.4862        5.6299        6.2644        8.7268        7.8344        3.7289        3.7217        2.9528        4.6819        7.5783        7.7518        7.8886        7.0043        6.7067       10.0115       13.8197       13.8760       14.7985       14.5165       10.2031       10.1915       11.2405       12.7735        7.3842        9.4283       11.5525       11.3286       10.7018       11.2398       13.3043       14.5418       16.0349        8.6380        7.6898        5.7410        5.0711        3.8022        4.4364        3.7864        4.2045        6.7266        7.1973        7.3889        8.7319       11.0407       13.4190       13.1101       13.1513       14.6601       20.5100       22.7639       28.3474       31.5690       31.1038       31.9350       30.3494       26.8403       26.2956       24.5921       21.8059       16.7514       16.4363       15.7511       16.7396       16.4420       18.4529       17.2946       18.5798       25.3426       26.3437       25.9050       24.8049       24.5484       24.1749       20.5968       19.1329       12.6894       11.9359        9.7454        7.6827        6.2305        5.5013        4.9654        4.4512        6.4173        6.3472        6.4254        6.1337        7.9769        8.8609        8.3771        8.1278       11.5916       12.1483       13.4022       15.0477       16.1188       16.1570       15.7958       14.9334       15.1986       15.9275       14.1638       13.9389        9.5856       10.1303        9.8851        9.2704        9.4757        8.0410        7.8914        8.6893        7.6133        8.9436       10.5870       10.0607       11.9520       12.4566       13.4225       14.1665       11.7245       13.1195       15.7783       17.9912       23.0333       16.9281       18.4265       21.5940       32.7674       39.1301       43.6870       49.4899       55.9227       60.3037       58.2216       54.5826       49.5123       46.2396       64.3651       57.7488       38.1392       36.6467       45.4112       59.2791       56.2871       61.2329       63.2988       62.7443       52.0683       47.7076       44.0641       43.8361       34.9433       32.4120       34.9696       36.7632        0.0000        0.0000        0.0000        0.0000        0.0000        0.0000        0.0000        0.0000        0.0000        0.0000        0.0000        0.0000        0.0000        0.0000        0.0000        0.0000        0.0000        0.0000        0.0000        0.0000        0.0000        0.0000        0.0000        0.0000        0.0000        0.0000        0.0000        0.0000        0.0000        0.0000        0.0000        0.0000        0.0000        0.0000        0.0000        0.0000        0.0000        0.0000        0.0000        0.0000        0.0000        0.0000        0.0000        0.0000        0.0000        0.0000        0.0000        0.0000        0.0000        0.0000
        0.0000        0.0000        0.0000        0.0000        0.0000        0.0000        0.0000        0.0000        5.8576        5.7057        5.3270        6.1705        6.4126        4.8684        5.9285       10.2487        7.6225       10.4760        8.7802        9.3808        8.0511        8.5018        8.6981        7.2599        8.4690        8.9659       10.1186        9.2996        9.5090        8.5205        4.6329        1.9853        2.0237        1.6316        1.6600        2.2069        1.8721        1.9215        2.9869        5.2512        4.1260        3.5480        5.5092        8.5033        9.9789        8.5652        7.4829        3.2605        4.4397        4.3512        3.6360        5.1766        3.0435        3.5183        5.9487        6.0978        6.1010        8.6733       12.7446       13.6927       10.6069       12.2006        7.5132        8.5690        9.9966       11.8534       11.5910       10.5190       12.5890       13.8985        5.2308       10.8384       16.9336       12.7951       21.0716       12.9265       10.0439        9.5782       10.7801       10.3429       10.3922       10.9297        9.6189        7.6692        7.5178        8.5627       10.5730       12.4671       12.6143       14.0948       13.4570       18.8375       21.1514       25.9420       23.1291       27.3562       28.3742       31.1477       30.8900       28.4822       26.9736       25.6700       22.7853       15.4355       12.7222       11.6210       12.2475       12.1482       15.3151       15.8443       15.0189       20.7693       22.1281       21.6840       21.0934       20.7307       20.5045       19.1653       18.0253       12.6686       12.1974       10.9151        8.5339        7.1002        6.7765        6.0492        7.3789       11.7344       10.1436       10.8520        9.9883       11.3406       11.9596       12.5603       12.5861       16.0365       16.1198       16.5025       16.8677       19.0494       15.8442       14.5830       13.6581       17.2976       16.3880       15.3419       13.2763        9.5791        9.2914        7.4782        7.7385        7.9165        6.8013        6.8736        7.7497        6.9775        8.4218        9.8396        9.3521       10.2327       10.1176       10.7516       11.3243       12.6840       13.0973       14.0536       13.4165       19.0328       17.5688       18.1082       23.2423       33.2609       40.6695       47.0909       49.4433       57.9142       65.8199       68.8897       66.0191       55.7638       55.3368       64.0114       68.9369       61.9435       43.3430       44.2990       52.0692       54.3008       62.1838       64.2103       56.9453       52.8326       50.2446       45.9995       43.7818       34.5855       31.0392        0.0000        0.0000        0.0000        0.0000        0.0000        0.0000        0.0000        0.0000        0.0000        0.0000        0.0000        0.0000        0.0000        0.0000        0.0000        0.0000        0.0000        0.0000        0.0000        0.0000        0.0000        0.0000        0.0000        0.0000        0.0000        0.0000        0.0000        0.0000        0.0000        0.0000        0.0000        0.0000        0.0000        0.0000        0.0000        0.0000        0.0000        0.0000        0.0000        0.0000        0.0000        0.0000        0.0000        0.0000        0.0000        0.0000        0.0000        0.0000        0.0000        0.0000        0.0000        0.0000
        0.0000        0.0000        0.0000        0.0000        0.0000        0.0000        0.0000        0.0000        0.0000        0.0000        2.9180        4.7411        4.6587        4.8996        3.2442        4.7859        7.1554       11.1295       10.6531        8.4959        9.5685        9.9103       10.9247        8.9260        9.5034        9.0818        8.6576        9.0809        8.9013        7.7715        6.6074        4.0909        2.1166        2.3718        1.4309        1.7780        2.6216        4.7433        5.9174        5.6256        6.8521        6.3076        5.7835        6.1046        6.1305        7.5165        7.8703       10.8451        9.4922        9.8588        5.7628        5.0577        4.4689        3.6778        6.0348        9.2096        8.1201        6.3544       10.7437        9.1261       10.2915       14.2882        8.3353        5.3314        7.5074       11.3002       10.7849       11.8558       10.6610        7.1519       14.2453       19.1884       19.6357       18.1970       22.9379       13.1853       13.7596       14.3443       16.1293       13.6622       13.2631       11.9826       12.1479       13.3350       10.2139       12.9470       12.0053       15.9932       14.0455       15.0155       16.1189       22.9468       23.3780       23.6169       25.3162       29.3746       32.9024       31.1720       30.5822       28.1917       27.6778       25.8951       22.0875       15.4620       12.6521       11.2450       10.5703        9.8137       10.5427       10.7914       12.4784       21.2959       21.4687       21.2529       21.7842       20.7387       21.0831       19.5676       16.6175       12.2532       11.1123       11.2454        9.9009        8.1158        8.1181        7.7105        9.0941       17.0845       17.0303       16.8657       13.2990       16.0904       17.8701       16.3283       15.3500       19.5937       18.5631       16.4677       15.7168       17.1959       16.5812       16.2845       15.9429       17.4000       16.8670       15.2100       14.4799        9.9808        9.6903        8.6274        8.5738        7.4527        5.4739        5.6892        6.7209        7.8308        8.5859        8.5114        9.6428        9.0490        8.9061       10.5569       11.6150       13.5985       14.8851       13.6551       11.5006       14.5560       15.6959       20.2492       24.2846       37.2845       44.6843       50.8546       53.6954       63.3211       69.0425       71.7558       69.0966       59.4544       59.8248       60.1162       55.1973       51.8376       48.8470       51.7233       56.2465       59.4055       61.6680       64.3473       59.2848       56.5035       54.1076       49.7614        0.0000        0.0000        0.0000        0.0000        0.0000        0.0000        0.0000        0.0000        0.0000        0.0000        0.0000        0.0000        0.0000        0.0000        0.0000        0.0000        0.0000        0.0000        0.0000        0.0000        0.0000        0.0000        0.0000        0.0000        0.0000        0.0000        0.0000        0.0000        0.0000        0.0000        0.0000        0.0000        0.0000        0.0000        0.0000        0.0000        0.0000        0.0000        0.0000        0.0000        0.0000        0.0000        0.0000        0.0000        0.0000        0.0000        0.0000        0.0000        0.0000        0.0000        0.0000        0.0000        0.0000        0.0000        0.0000
        0.0000        0.0000        0.0000        0.0000        0.0000        0.0000        0.0000        0.0000        0.0000        0.0000        2.1314        3.3483        2.7919        2.2508        3.5187        4.6215        5.1794        9.8126       11.0076        8.9154       11.9500       12.6203       13.8617       13.0877       13.1193       10.3095       10.2490       10.7429       10.0500        9.4327        8.7888        7.2725        5.4810        3.7351        2.2876        2.2303        2.8605        2.4663        2.6928        2.7292        3.6183        6.3478        6.2009        3.9677        7.4903        8.6535       11.1738       14.8008        8.3246        3.9575        6.2400        4.7932        5.4390        6.5586        8.5909        7.2348        7.3162        7.2633       10.8328       10.4741        8.1445        7.9932        7.6142        6.5783        6.2761        5.7055        5.4476        8.0232       10.3055        7.4527        8.5558       16.2652       17.5826       19.8432       17.5217       16.6047       17.9625       19.7453       22.0876       16.4182       17.5916       15.6300       16.0721       16.6131       16.0297       15.2909       12.9483       19.0345       18.4054       17.4251       18.6784       26.9532       25.2303       24.8575       26.1909       33.0055       31.2809       30.7479       30.6429       28.4360       27.7525       27.1111       23.1899       15.4721       13.3821       11.6215       10.4498       10.7164       10.5123       11.1323       12.0037       17.3855       19.8534       22.1465       22.8030       23.8028       24.1315       22.0813       19.6646       14.3817       13.4234       12.5026       11.9636       10.6146       11.2453        9.9536       10.7511       16.1928       18.1942       19.2065       17.1238       21.0852       19.3723       19.7146       17.7966       19.6011       21.0099       17.8091       15.8251       19.3594       18.8017       17.7034       17.7255       19.2515       20.1971       19.8022       17.6085       12.1016       11.3173       10.6556       10.8156        8.1366        7.1859        6.9405        8.5122        8.5806        8.6128        8.3849        9.8988       10.1309       12.2417       12.3298       16.6425       14.6473       15.2081       16.3721       15.0826       17.8708       18.9780       23.7180       25.0024       37.6287       46.7501       51.4153       52.3835       67.7092       71.7699       65.8113       66.8925       59.3680       60.9160       62.9612       67.1482       59.8149       58.5957       79.1149       66.5434       63.0513       63.2274       61.6598       57.4317       56.0895       55.0515        0.0000        0.0000        0.0000        0.0000        0.0000        0.0000        0.0000        0.0000        0.0000        0.0000        0.0000        0.0000        0.0000        0.0000        0.0000        0.0000        0.0000        0.0000        0.0000        0.0000        0.0000        0.0000        0.0000        0.0000        0.0000        0.0000        0.0000        0.0000        0.0000        0.0000        0.0000        0.0000        0.0000        0.0000        0.0000        0.0000        0.0000        0.0000        0.0000        0.0000        0.0000        0.0000        0.0000        0.0000        0.0000        0.0000        0.0000        0.0000        0.0000        0.0000        0.0000        0.0000        0.0000        0.0000        0.0000        0.0000
        0.0000        0.0000        0.0000        0.0000        0.0000        0.0000        0.0000        0.0000        0.0000        0.0000        3.6401        5.3355        4.4971        9.4330       12.4287       11.3417       13.3494       21.1228       24.7328       11.4891       22.9154       28.1750       31.4602       25.4957       15.4793       19.1790       19.8534       11.8497       12.1185       12.4939       11.9758       12.8541       15.3294       10.0526        7.1399        5.3382        5.4562        5.6641        7.9872        9.5444       10.8328       13.7857       15.7068       13.5522       14.6437       13.9194       16.5672       14.1100       10.0294        9.0674        9.1582       12.3301       20.5757       17.9250       14.6856        9.3134        7.7355        8.4395       10.9787        9.7124       13.7369       14.4748       15.5041       12.4405       11.4226       15.3659       10.9178       15.3029       12.0171       11.1372       14.5410       24.5224       32.5368       32.5706       30.5337       23.4769       27.6332       29.9427       30.5049       28.2046       27.8926       23.4614       21.2249       18.2913       18.1823       20.2373       21.7412       23.2976       18.7252       17.7430       18.6122       27.3250       26.4331       27.1957       25.2732       25.5602       26.1173       27.3287       28.8936       27.5789       27.8129       25.7880       23.0232       17.9887       14.5469       13.8934       11.6155       11.1780       10.7292       11.5077       12.7824       14.3351       16.4800       17.5757       18.2591       22.1203       24.3546       24.4166       22.9446       20.5886       18.4614       19.9355       18.4009       16.4413       14.9661       15.0865       15.6977       21.2955       22.3045       20.5397       19.6778       19.6594       17.4643       20.1424       21.2544       20.9648       20.3010       19.1126       19.2477       21.7586       24.6566       24.5701       23.4075       22.5947       23.8701       24.4829       20.7305       15.8005       14.5575       13.4441       13.2687       11.1024        8.7054        9.4393        9.4579        8.1701        7.8644        8.2170        9.6938       15.0839       13.8300       15.1932       17.2581       17.2902       17.2110       17.7068       21.1539       21.3605       23.1634       26.4401       29.1147       33.4326       33.8853       36.5540       45.2111       58.8949       65.0211       62.8226       65.8380       58.5168       60.6524       63.1981       64.8662       70.9456       74.4944       73.0132       74.6628       60.2345       58.3628       58.8866        0.0000        0.0000        0.0000        0.0000        0.0000        0.0000        0.0000        0.0000        0.0000        0.0000        0.0000        0.0000        0.0000        0.0000        0.0000        0.0000        0.0000        0.0000        0.0000        0.0000        0.0000        0.0000        0.0000        0.0000        0.0000        0.0000        0.0000        0.0000        0.0000        0.0000        0.0000        0.0000        0.0000        0.0000        0.0000        0.0000        0.0000        0.0000        0.0000        0.0000        0.0000        0.0000        0.0000        0.0000        0.0000        0.0000        0.0000        0.0000        0.0000        0.0000        0.0000        0.0000        0.0000        0.0000        0.0000        0.0000        0.0000        0.0000        0.0000
        0.0000        0.0000        0.0000        0.0000        0.0000        0.0000        0.0000        0.0000        0.0000        0.0000        0.0000        6.7114        6.6325       10.1708       11.4662       10.9380        6.3020       10.7142       11.3625       10.4575        8.4314       16.9971       20.7798       20.6977       21.7186       23.8917       22.6302       10.8560       10.8314       13.9557       12.3023       15.7916       14.9770       11.5871       10.1763        8.1569        5.6422       10.1182        9.3718       12.2503       15.7434       22.4808       19.5099       14.0825       14.4573       14.4980       18.6583       13.2403        8.7423        8.0987       13.0131       19.4840       22.8929       23.1321       15.1586       11.5970       11.5013       18.8718       15.2561        8.4727       13.0931       15.4031       13.6572       14.4974       19.1944       19.9028       24.2667       24.8171       24.4062       20.7911       29.6987       37.3425       26.3065       37.5855       35.1279       27.9708       28.6486       33.8584       37.7991       31.0687       29.8926       28.0001       26.2300       21.3467       22.1919       22.0436       20.6283       20.2388       17.9740       17.7175       19.5096       27.1270       29.2641       31.1223       26.4913       27.1212       28.0506       29.6621       29.5297       27.1148       26.6723       24.7167       22.3157       19.1164       15.8550       14.9396       11.9273       11.9924       11.9639       12.2273       13.5033       14.9638       20.4048       17.4147       18.0247       23.2465       28.8419       29.1994       25.5392       22.2942       22.9473       25.3924       24.9490       20.3770       18.2538       18.2747       19.0873       22.4108       23.6718       22.2885       22.0950       22.2465       20.8208       18.0054       17.2363       22.5860       24.5524       24.5127       23.2221       26.8212       27.7245       31.2976       30.3580       30.1359       28.1066       25.5726       27.0823       22.0169       18.4433       15.9977       13.8929       12.1752       12.7099        9.8847        8.9966        9.1268        8.5049        8.7245        9.3270       13.3190       14.2760       19.0559       18.4451       18.4130       18.2826       18.8913       19.7568       21.9286       24.4889       27.8761       33.4230       31.9675       32.0454       33.4852       42.6563       61.0759       58.8182       62.0383       64.1231       63.1521       63.5700       63.8727       68.0918       73.3805       75.4084       79.8696       78.2772       60.2279       57.8907        0.0000        0.0000        0.0000        0.0000        0.0000        0.0000        0.0000        0.0000        0.0000        0.0000        0.0000        0.0000        0.0000        0.0000        0.0000        0.0000        0.0000        0.0000        0.0000        0.0000        0.0000        0.0000        0.0000        0.0000        0.0000        0.0000        0.0000        0.0000        0.0000        0.0000        0.0000        0.0000        0.0000        0.0000        0.0000        0.0000        0.0000        0.0000        0.0000        0.0000        0.0000        0.0000        0.0000        0.0000        0.0000        0.0000        0.0000        0.0000        0.0000        0.0000        0.0000        0.0000        0.0000        0.0000        0.0000        0.0000        0.0000        0.0000        0.0000        0.0000
        0.0000        0.0000        0.0000        0.0000        0.0000        0.0000        0.0000        0.0000        0.0000        0.0000        0.0000        0.0000        0.0000        0.0000       10.1454        9.3747        5.1599        3.0652        3.0810        3.5189        5.8051        9.6830       14.2365       11.9409       17.0385       22.2385       30.2278       16.3589       16.5971       22.8505       15.9089       13.3622       11.7808       10.8033       12.9686       11.9941       11.9163       14.3013        8.9797       17.0185       13.4642       14.0309       12.6829       13.6964       15.9154       16.3411       19.7957       16.3167       11.2247        7.2585        6.9726       15.5277       13.6743       13.8091        6.1417        9.9453       13.3364       14.2778       10.5590        5.9246        6.9655        9.4116       17.9111       30.1813       36.5543       22.3008       28.2556       27.4984       25.6268       30.6512       30.0351       42.6682       26.5340       26.4472       27.8955       28.9363       30.1074       26.4906       27.8906       30.9896       32.0181       29.6082       26.1147       20.5859       18.4873       18.6233       20.2666       20.5271       21.6636       23.3263       25.3841       25.4947       34.0881       32.7986       30.9152       26.6947       26.8834       29.7950       31.9407       28.9925       33.7054       29.4787       26.0975       19.7926       16.9169       16.2385       14.4709       15.2462       14.4097       15.0851       15.6279       17.4914       22.1800       20.6618       21.5362       26.5408       29.7637       32.3066       30.3132       28.4977       30.5323       31.1607       27.9383       24.6718       24.8453       25.2281       27.2804       27.3452       24.9371       24.8445       23.6687       22.3344       19.3817       19.4688       21.9317       28.2377       29.5477       29.0637       29.0528       30.2843       30.7623       32.5900       29.6476       29.9737       27.8417       26.6816       25.0324       21.2893       19.1071       17.0462       16.8625       15.7718       14.4446       12.7861       12.3629       11.0941        9.5359        9.4342       11.2447       16.5491       19.7072       20.3136       20.2843       21.2791       21.9148       22.1007       23.1620       26.6364       26.8938       27.5821       31.9196       29.8368       28.5879       31.7208       38.1677       59.1468       58.3341       65.6078       69.1075       64.9274       65.6483       67.5591       72.6226       76.1343       80.3471       82.1662        0.0000        0.0000        0.0000        0.0000        0.0000        0.0000        0.0000        0.0000        0.0000        0.0000        0.0000        0.0000        0.0000        0.0000        0.0000        0.0000        0.0000        0.0000        0.0000        0.0000        0.0000        0.0000        0.0000        0.0000        0.0000        0.0000        0.0000        0.0000        0.0000        0.0000        0.0000        0.0000        0.0000        0.0000        0.0000        0.0000        0.0000        0.0000        0.0000        0.0000        0.0000        0.0000        0.0000        0.0000        0.0000        0.0000        0.0000        0.0000        0.0000        0.0000        0.0000        0.0000        0.0000        0.0000        0.0000        0.0000        0.0000        0.0000        0.0000        0.0000        0.0000        0.0000        0.0000
        0.0000        0.0000        0.0000        0.0000        0.0000        0.0000        0.0000        0.0000        0.0000        0.0000        0.0000        0.0000        0.0000        0.0000        0.0000        0.0000        0.0000        0.0000        1.2225        2.8552        5.3126        5.0491       10.5660       13.1901       15.2509       28.8593       28.8882       19.2950       16.6507       16.8621       12.9096       11.4128       13.6975       12.0709       11.3087       12.9512       12.7308       10.3807       11.2366       19.7874       17.7174       16.4221       16.8284       15.1683       17.7250       21.1555       23.2557       16.1825       15.1032        7.3925        2.1473        2.1115        2.3403        3.7867        4.3310        8.9048       16.4927       13.2737        4.8082        7.5589       14.0097       30.1156       40.4071       43.1703       49.0306       33.5436       32.2475       25.9852       19.9874       27.7358       36.5522       32.1168       27.6708       18.5306       34.8465       36.1006       30.5491       25.3442       29.3350       32.4786       31.1888       27.5696       27.7916       23.1264       23.5248       20.8063       20.5098       23.7965       25.3748       27.9281       28.5514       33.2166       34.9964       31.3321       31.7365       28.8345       28.9533       30.8089       31.0530       28.0880       29.5893       29.4542       26.1521       20.8657       20.1128       19.5241       18.0272       18.7699       17.2064       17.6784       19.1273       20.6598       21.8699       23.3174       25.3054       31.0662       34.4864       35.3718       37.4018       35.3468       35.9399       35.4960       34.3817       32.8126       33.1934       32.7941       30.5405       30.8230       27.9305       26.2817       25.0473       23.2458       23.7482       21.7600       26.7086       35.3993       34.3814       31.5123       30.8057       33.6681       34.7708       34.3931       32.8158       33.7280       32.5739       29.4069       29.0630       24.4301       21.5296       20.4659       20.5935       20.7875       17.9010       15.1289       13.1941       12.7050       11.9139       11.8701       13.5402       17.3363       22.5479       23.8847       23.2048       24.6538       23.9527       24.3169       23.4896       24.2365       23.9414       26.7096       30.2311       26.9634       27.0145       32.4172       33.0357       47.1693       52.1488       56.1631       56.7392       63.7023       68.5466       74.0911       74.7976       81.9186       83.1532       89.5152        0.0000        0.0000        0.0000        0.0000        0.0000        0.0000        0.0000        0.0000        0.0000        0.0000        0.0000        0.0000        0.0000        0.0000        0.0000        0.0000        0.0000        0.0000        0.0000        0.0000        0.0000        0.0000        0.0000        0.0000        0.0000        0.0000        0.0000        0.0000        0.0000        0.0000        0.0000        0.0000        0.0000        0.0000        0.0000        0.0000        0.0000        0.0000        0.0000        0.0000        0.0000        0.0000        0.0000        0.0000        0.0000        0.0000        0.0000        0.0000        0.0000        0.0000        0.0000        0.0000        0.0000        0.0000        0.0000        0.0000        0.0000        0.0000        0.0000        0.0000        0.0000        0.0000        0.0000
        0.0000        0.0000        0.0000        0.0000        0.0000        0.0000        0.0000        0.0000        0.0000        0.0000        0.0000        0.0000        0.0000        0.0000        0.0000        0.0000        0.0000        0.0000        0.0000        8.3272        6.6170        3.2003       12.0998       19.2475       22.1331       31.1481       35.4111       33.1415       32.5487       36.0590       39.8370       26.4498       20.7285       20.9498       16.2533       15.7323       17.7261       15.9575       11.2759        6.5937       17.7013       23.0056       23.0065       23.6201       18.2579       17.3050       13.1470       16.5672       15.3655       13.8314       13.7628       12.6336       11.1676       10.3031       13.0772        8.2025       13.5738       14.7454       22.2348       21.7437       36.5155       40.1213       46.7269       39.8335       40.3896       41.0078       36.8731       34.0198       30.6806       28.5367       27.8487       39.5439       44.9837       28.0977       26.2786       27.9303       33.5452       32.9448       30.8353       28.7611       34.0972       32.0350       28.0777       26.2480       30.1839       30.9377       30.4490       35.1740       36.3980       33.2553       38.0753       35.2882       39.4950       33.8185       31.0821       32.2088       34.0151       33.7384       31.9197       28.8437       28.1333       28.0069       27.2444       29.1158       31.5446       28.5633       27.4598       24.4249       22.5963       23.6894       24.6535       27.2355       28.8359       30.9857       36.1727       41.8035       44.2361       45.4202       47.6863       49.5210       50.9521       50.5106       48.9985       51.2202       51.5808       51.0061       44.3458       33.7627       29.8338       27.7197       26.1750       27.9646       28.1440       27.8181       30.7776       39.3847       38.8589       37.3049       36.2736       33.5978       33.6732       33.1382       32.4556       34.1328       32.7060       30.4729       31.3348       28.2098       25.8790       26.1850       24.8418       21.3312       19.8268       19.7504       19.7062       13.4462       13.7292       12.5241       12.9946       19.3699       22.1570       23.7126       23.9245       25.6638       27.0145       26.3702       25.4063       23.3674       22.5137       24.4223       24.0815       24.3940       23.1520       27.4673       29.2521       32.7893       39.3045       42.6459       50.5011       61.5785       63.1096       64.7582       66.4888       67.5915       81.0985       86.8987        0.0000        0.0000        0.0000        0.0000        0.0000        0.0000        0.0000        0.0000        0.0000        0.0000        0.0000        0.0000        0.0000        0.0000        0.0000        0.0000        0.0000        0.0000        0.0000        0.0000        0.0000        0.0000        0.0000        0.0000        0.0000        0.0000        0.0000        0.0000        0.0000        0.0000        0.0000        0.0000        0.0000        0.0000        0.0000        0.0000        0.0000        0.0000        0.0000        0.0000        0.0000        0.0000        0.0000        0.0000        0.0000        0.0000        0.0000        0.0000        0.0000        0.0000        0.0000        0.0000        0.0000        0.0000        0.0000        0.0000        0.0000        0.0000        0.0000        0.0000        0.0000        0.0000        0.0000
        0.0000        0.0000        0.0000        0.0000        0.0000        0.0000        0.0000        0.0000        0.0000        0.0000        0.0000        0.0000        0.0000        0.0000        0.0000        0.0000        0.0000        0.0000        0.0000        6.7729        4.2409        3.4275       14.8220       24.6175       15.8684       20.6507       35.5302       32.3639       36.2415       38.7102       32.4255       27.9193       23.9578       23.8142       20.3331       16.3211       15.9409       19.6973       16.2243       11.7157       18.5904       22.6291       25.4924       26.3715       18.8721       10.5916        9.9414       18.6584       15.5983       16.2389        8.3729        5.8000       15.0993       25.8338       16.4563        6.2097       11.8757       20.8647       28.7093       19.1649       33.3368       35.6360       37.9530       40.0902       38.8852       38.1882       29.0174       26.9574       29.5743       40.6997       30.9059       39.4684       44.2059       42.5243       21.9749       24.9516       26.4647       25.8733       21.6898       22.3467       25.5089       28.8176       28.9131       28.3969       30.9673       30.0758       26.2656       26.6042       31.4458       32.4830       36.7733       36.9479       37.0019       32.8214       34.6821       37.8001       34.8218       35.2247       35.7512       29.9503       30.5513       29.4717       27.8704       30.3318       33.2878       31.0155       31.2168       29.3417       29.2045       31.0745       31.4062       32.6307       34.5017       38.4344       42.2994       48.3734       51.8421       52.8848       55.2911       57.6188       59.1813       58.2190       58.5550       59.6697       63.7584       61.7827       53.0122       39.4299       33.9624       30.7124       30.0782       31.5062       32.6837       33.8047       34.1404       39.5151       41.9594       43.9790       42.2784       39.3030       37.8022       35.7115       34.4923       35.6555       34.1883       33.9805       31.5439       28.4167       27.7733       28.2694       26.6727       26.7556       23.9270       22.3716       20.6438       15.7662       14.4538       17.5950       21.1224       23.5810       23.9800       26.1548       26.2111       27.6066       30.0223       31.4774       28.9574       25.4983       26.4873       24.9054       24.4363       23.1810       23.3454       27.2499       28.2671       64.9080       35.0926       41.3916       49.2870       60.5016       60.8037       61.9292       62.2832       60.7890       65.0038       64.7088       67.7078       62.4514        0.0000        0.0000        0.0000        0.0000        0.0000        0.0000        0.0000        0.0000        0.0000        0.0000        0.0000        0.0000        0.0000        0.0000        0.0000        0.0000        0.0000        0.0000        0.0000        0.0000        0.0000        0.0000        0.0000        0.0000        0.0000        0.0000        0.0000        0.0000        0.0000        0.0000        0.0000        0.0000        0.0000        0.0000        0.0000        0.0000        0.0000        0.0000        0.0000        0.0000        0.0000        0.0000        0.0000        0.0000        0.0000        0.0000        0.0000        0.0000        0.0000        0.0000        0.0000        0.0000        0.0000        0.0000        0.0000        0.0000        0.0000        0.0000        0.0000        0.0000        0.0000
        0.0000        0.0000        0.0000        0.0000        0.0000        0.0000        0.0000        0.0000        0.0000        0.0000        0.0000        0.0000        0.0000        0.0000        0.0000        0.0000        0.0000        0.0000        0.0000        0.0000        2.9791        7.2079        8.3352       16.9260       21.0452       27.8514       31.9732       37.8829       34.1388       37.4759       40.0593       39.3689       32.1559       29.2356       18.3211       10.5153       12.1582       14.0206       14.3076       15.6048       24.4975       23.3508       23.8563       13.1241       15.0126       10.9597       13.9777       15.7353        6.6523        6.0029        3.8126        5.1845       13.2832       21.9144       24.3564       20.1298       19.6341       23.7499       31.1278       29.2891       31.6995       34.5539       32.0666       41.0012       35.0520       31.7934       30.1281       21.8404       26.2649       39.5961       32.8369       34.8395       37.4482       29.1308       24.4735       26.5954       27.0811       25.0292       24.6609       23.4016       24.9446       28.8840       29.7229       28.7305       29.9767       35.8408       28.7038       23.3782       24.4670       30.3777       37.2139       37.7931       41.3013       40.5171       37.2129       38.5902       41.9507       40.8751       37.0248       33.2001       32.0039       32.6291       32.8395       32.0131       31.8436       34.6790       36.4239       35.6993       34.7047       38.2794       40.4249       38.8172       41.4350       44.1098       47.2959       54.8498       57.6135       56.2155       57.4388       60.0072       61.5747       60.6679       61.4283       64.1677       67.6511       64.4763       56.5312       43.8420       38.6058       35.4337       34.3684       36.7539       36.5043       35.9921       37.2148       43.1585       44.5373       45.6308       45.3517       43.9690       43.6507       42.1154       39.8362       38.9010       38.1074       39.1661       41.1893       35.4032       36.0874       36.3218       32.7903       31.6905       32.6174       29.2745       26.9640       19.2665       16.7375       17.6041       20.5184       29.0445       30.7208       31.4091       29.5777       32.3576       34.3266       35.0264       34.1082       28.5753       31.5307       27.5614       26.4311       24.8771       25.6109       29.6209       30.7587       40.3108       40.3615       39.3613       47.3570       54.0969       65.4050       67.7310       62.6388       58.1936       64.2166       64.3056       68.5008       61.1439       72.4746        0.0000        0.0000        0.0000        0.0000        0.0000        0.0000        0.0000        0.0000        0.0000        0.0000        0.0000        0.0000        0.0000        0.0000        0.0000        0.0000        0.0000        0.0000        0.0000        0.0000        0.0000        0.0000        0.0000        0.0000        0.0000        0.0000        0.0000        0.0000        0.0000        0.0000        0.0000        0.0000        0.0000        0.0000        0.0000        0.0000        0.0000        0.0000        0.0000        0.0000        0.0000        0.0000        0.0000        0.0000        0.0000        0.0000        0.0000        0.0000        0.0000        0.0000        0.0000        0.0000        0.0000        0.0000        0.0000        0.0000        0.0000        0.0000        0.0000        0.0000
        0.0000        0.0000        0.0000        0.0000        0.0000        0.0000        0.0000        0.0000        0.0000        0.0000        0.0000        0.0000        0.0000        0.0000        0.0000        0.0000        0.0000        0.0000        0.0000        0.0000        0.0000        2.6592        4.6930        5.6239       30.0186       44.6380       39.3811       28.9540       28.7362       48.3958       40.4497       28.7780       20.5107       12.6164        9.8403       11.3124        9.6996        8.1176       10.3633       15.0871       23.9238       17.5685       10.0192        8.3165       13.4550       15.1855       12.4684        8.5110        8.1073        7.4254        9.3252       11.2296        7.6271        8.3575       14.9915       17.0299       14.6966       14.5924       13.0928       19.3033       27.9691       21.4816       25.8266       34.0293       32.5349       28.7489       25.5219       28.7322       35.6693       38.2762       35.6471       35.0346       31.6041       29.4492       28.3508       26.7959       26.8577       30.1873       30.0490       27.0855       29.8837       31.1577       32.6372       32.7483       33.6075       36.4701       34.2085       32.0412       33.6436       33.7176       32.3635       37.2752       41.1141       41.6104       41.5427       39.1199       41.4940       41.1319       41.2806       36.2640       35.6897       35.0635       35.8207       37.9860       37.1184       39.4212       41.6556       38.8125       36.2658       38.7768       41.9015       46.7040       48.7489       47.9823       51.3582       57.6776       59.0662       58.7424       58.1920       61.0110       62.6821       60.0466       60.1472       63.3362       69.4347       65.7254       60.5293       46.7892       41.6957       38.8921       37.8568       40.3725       39.2069       38.8293       40.3549       47.7968       49.9678       47.8655       49.1585       45.6724       46.6815       46.6231       46.3265       46.6364       46.4929       48.6753       45.9263       42.8915       42.8866       45.1288       43.9957       40.2518       41.1008       40.7536       38.6324       27.3838       25.5387       24.6045       26.9767       37.4223       40.0916       40.0305       38.6999       38.5566       41.0007       40.2281       42.5598       34.8295       34.5083       33.6511       31.0332       27.4508       28.3088       31.7179       34.4638       40.0960       44.8532       44.7623       52.6283       73.0879       63.7125       66.3959       60.7387       54.5232       54.0835       66.0180       62.2333       63.2429       78.5781       83.9160        0.0000        0.0000        0.0000        0.0000        0.0000        0.0000        0.0000        0.0000        0.0000        0.0000        0.0000        0.0000        0.0000        0.0000        0.0000        0.0000        0.0000        0.0000        0.0000        0.0000        0.0000        0.0000        0.0000        0.0000        0.0000        0.0000        0.0000        0.0000        0.0000        0.0000        0.0000        0.0000        0.0000        0.0000        0.0000        0.0000        0.0000        0.0000        0.0000        0.0000        0.0000        0.0000        0.0000        0.0000        0.0000        0.0000        0.0000        0.0000        0.0000        0.0000        0.0000        0.0000        0.0000        0.0000        0.0000        0.0000        0.0000        0.0000        0.0000
        0.0000        0.0000        0.0000        0.0000        0.0000        0.0000        0.0000        0.0000        0.0000        0.0000        0.0000        0.0000        0.0000        0.0000        0.0000        0.0000        0.0000        0.0000        0.0000        0.0000        0.0000       10.2415        8.7859        9.0387       25.9111       27.3302       27.7170       27.9340       38.6630       49.5729       35.3182       31.5591       20.6865       21.3762       16.1336       13.6487       13.3922       16.7942       24.5507       21.8647       29.4656       21.8892       14.7767       14.8106       17.4837       11.2752       12.5316       11.0852       14.5625       22.6404       24.1943       29.2812       23.8966       34.9700       29.1678       34.3520       19.3275       13.7288       26.0706       23.5682       26.9115       39.6044       38.7143       42.1503       41.3747       40.0994       48.8435       49.0690       48.0916       45.9954       40.0770       38.1313       39.2326       41.9389       37.7403       34.2342       35.4642       34.0002       38.6280       35.2253       41.8996       46.3266       59.5019       53.4581       47.4618       47.6674       48.2754       45.0872       42.5992       38.6166       42.3339       44.9021       44.2623       44.5652       45.1914       49.2952       50.4155       53.3784       53.4876       49.6364       48.4267       47.5432       46.9827       43.9881       43.3030       44.2649       45.3124       50.0600       52.0725       52.8650       52.2994       56.9859       60.6707       60.3667       59.0518       53.8319       53.1003       55.8980       57.4129       57.0273       54.4570       53.5577       54.5603       57.5180       60.2378       63.3222       57.0491       51.0538       47.1399       44.3796       43.1802       40.8896       41.4408       41.9418       41.8644       47.2124       48.6987       52.3595       53.7593       54.6984       56.3456       55.7964       56.7034       55.1534       52.8963       52.6658       50.8374       48.9431       53.4381       52.9210       52.9030       46.3258       44.0497       42.8031       38.9591       38.0845       36.5558       36.1488       37.8443       41.0667       43.6113       44.5626       44.0664       39.6889       40.3131       41.1175       44.1852       45.8063       43.0669       43.2032       40.4380       38.4979       38.0692       38.3017       40.2750       43.2000       48.8225       50.9520       48.5570       53.1097       55.7276       65.0796       55.9489       54.0200       59.8925       63.6873       65.4970       75.5345       86.3707       87.1514        0.0000        0.0000        0.0000        0.0000        0.0000        0.0000        0.0000        0.0000        0.0000        0.0000        0.0000        0.0000        0.0000        0.0000        0.0000        0.0000        0.0000        0.0000        0.0000        0.0000        0.0000        0.0000        0.0000        0.0000        0.0000        0.0000        0.0000        0.0000        0.0000        0.0000        0.0000        0.0000        0.0000        0.0000        0.0000        0.0000        0.0000        0.0000        0.0000        0.0000        0.0000        0.0000        0.0000        0.0000        0.0000        0.0000        0.0000        0.0000        0.0000        0.0000        0.0000        0.0000        0.0000        0.0000        0.0000        0.0000        0.0000        0.0000        0.0000
        0.0000        0.0000        0.0000        0.0000        0.0000        0.0000        0.0000        0.0000        0.0000        0.0000        0.0000        0.0000        0.0000        0.0000        0.0000        0.0000        0.0000        0.0000        0.0000        0.0000        0.0000       14.7500       10.6444       14.0617       19.7553       20.6210       18.1567       19.7251       14.7013       14.7120       14.5465       20.2401       18.3049       16.2925       10.1173       10.1280       14.4487       13.0330       10.7223       10.2765       12.0904       11.6601       11.6407       13.0280       14.2280       14.6112       10.4602       14.9761       14.7284       20.6270       29.6032       43.4120       41.1854       27.2317       31.3292       20.2707       12.5131       13.8895       16.6344       16.6176       25.7173       25.0486       30.5020       33.0560       34.0992       29.9564       31.2923       41.0970       38.9945       37.5465       32.9361       35.9953       40.6533       38.0004       45.8344       31.1045       33.5517       42.1126       41.8751       34.6499       45.1094       46.6544       42.4487       47.5490       55.2700       53.5050       58.4370       44.1454       41.6014       41.8026       41.9562       45.4051       47.2731       46.3005       46.5068       52.7949       55.5458       55.7391       56.0857       52.5990       51.6985       51.2132       50.3632       48.8515       48.3588       47.1419       46.8524       54.3426       58.1565       59.5943       59.1080       61.2921       63.2938       64.6460       62.6836       53.9816       51.2945       53.3030       54.8289       54.7567       56.8889       54.2490       54.3456       62.4265       59.6883       59.0021       57.3433       51.6671       49.8553       49.2619       48.1143       46.3885       47.1175       44.1342       44.7262       53.0581       54.4063       56.5132       55.9046       58.8121       59.9925       58.9404       59.0345       58.3021       55.5921       57.9578       57.2919       57.7695       57.5744       58.4951       57.0736       50.7607       48.8843       46.9153       45.0155       41.8192       42.2752       42.4928       44.5370       44.9860       45.2453       47.5758       46.9621       45.5019       43.0367       45.0079       48.2451       50.0995       51.8945       51.0652       47.7645       46.7675       43.3449       41.4522       44.9469       48.7007       49.4027       48.0775       49.0523       51.1101       61.2296       59.5897       56.3140       63.6786       65.8984       68.8192       70.7980       73.6623       86.3741       88.9754        0.0000        0.0000        0.0000        0.0000        0.0000        0.0000        0.0000        0.0000        0.0000        0.0000        0.0000        0.0000        0.0000        0.0000        0.0000        0.0000        0.0000        0.0000        0.0000        0.0000        0.0000        0.0000        0.0000        0.0000        0.0000        0.0000        0.0000        0.0000        0.0000        0.0000        0.0000        0.0000        0.0000        0.0000        0.0000        0.0000        0.0000        0.0000        0.0000        0.0000        0.0000        0.0000        0.0000        0.0000        0.0000        0.0000        0.0000        0.0000        0.0000        0.0000        0.0000        0.0000        0.0000        0.0000        0.0000        0.0000        0.0000        0.0000        0.0000
        0.0000        0.0000        0.0000        0.0000        0.0000        0.0000        0.0000        0.0000        0.0000        0.0000        0.0000        0.0000        0.0000        0.0000        0.0000        0.0000        0.0000        0.0000        0.0000        0.0000        0.0000       23.2277       19.8317       25.9256       24.1582       21.7672       20.7493       10.7524       13.1746       12.2882       14.1698       12.1808       13.6331       14.9633       11.5039       12.1229       13.2169        8.1262       14.2734        9.3473       10.0929       14.6572       14.4487       11.0929       11.7258       12.9435       11.5060       12.5307       14.8454       20.9193       26.7161       28.3049       23.6348       19.8504       14.8579        8.1952       12.2589       15.9067       30.2064       22.4507       24.7267       19.8698       25.2720       26.1056       25.2345       18.0362       29.6700       32.0076       29.2929       31.5820       29.8804       31.7354       40.4864       41.9250       43.1914       39.4932       38.9374       42.3937       49.0362       50.3489       52.0766       52.6563       55.3336       56.2822       63.5516       54.7064       50.0648       44.8184       43.7179       44.8410       43.2472       49.3397       50.3311       49.9615       50.0751       52.3488       54.5751       54.1642       55.4064       54.7339       54.8101       56.3672       56.8929       55.3010       52.4939       51.7264       51.4661       58.1672       58.5461       61.2219       64.5560       69.7743       70.0520       69.9002       67.7351       58.1103       54.5890       54.6450       53.3501       56.0895       54.7709       56.5223       55.2950       58.5146       58.7250       57.3607       55.4653       56.0908       52.5521       49.7410       50.1046       51.0178       45.7616       46.2492       47.3220       55.0937       55.4869       58.9354       61.9501       64.8105       63.9682       64.5560       63.7726       63.0884       62.7013       64.1549       66.6700       70.8555       66.6127       65.9588       64.8964       57.6747       55.1848       54.0986       54.2032       50.5400       49.3729       49.3416       49.9109       52.0522       58.3544       57.2519       62.0703       57.1852       53.0746       51.7570       52.7229       59.7730       53.8035       55.2343       51.9073       49.2623       47.4873       47.4547       50.6969       49.4954       50.3640       50.1442       47.0471       51.0553       61.1281       65.3450       62.0544       63.2487       63.4790       69.5972       70.6198       73.9583       88.8116       98.4376      107.1673        0.0000        0.0000        0.0000        0.0000        0.0000        0.0000        0.0000        0.0000        0.0000        0.0000        0.0000        0.0000        0.0000        0.0000        0.0000        0.0000        0.0000        0.0000        0.0000        0.0000        0.0000        0.0000        0.0000        0.0000        0.0000        0.0000        0.0000        0.0000        0.0000        0.0000        0.0000        0.0000        0.0000        0.0000        0.0000        0.0000        0.0000        0.0000        0.0000        0.0000        0.0000        0.0000        0.0000        0.0000        0.0000        0.0000        0.0000        0.0000        0.0000        0.0000        0.0000        0.0000        0.0000        0.0000        0.0000        0.0000        0.0000        0.0000
        0.0000        0.0000        0.0000        0.0000        0.0000        0.0000        0.0000        0.0000        0.0000        0.0000        0.0000        0.0000        0.0000        0.0000        0.0000        0.0000        0.0000        0.0000        0.0000        0.0000        0.0000        0.0000       20.3300       23.7938       22.7718       16.4291       14.0635       12.5084       11.7311       16.6332       13.7757       14.1975       14.0096       21.3889       15.7582       13.3519       14.6956       10.1229        7.9800       11.6961       11.6732       11.6311       13.1354       10.0716        8.7222        8.3145        8.9562       13.8393       15.0282       17.9463       27.6666       18.0435       14.7136       14.9466        8.2009        9.9632       14.2343       16.2033       15.0572       13.8084       15.6342       20.2711       18.0940       17.5785       20.2141       20.0529       15.6867       23.3903       29.9848       30.4036       28.7947       33.9537       41.5301       40.2253       34.8883       38.6211       38.8410       38.1285       42.5459       43.2212       44.9483       48.8542       57.3083       61.1573       69.3724       65.8851       57.6423       50.7307       50.9737       50.7711       50.0031       51.6524       51.5259       54.5418       56.6417       59.4434       59.6441       59.5388       61.5122       56.3328       57.5457       58.5493       58.3553       55.5777       53.9610       54.8149       55.3684       60.9245       61.6459       61.3621       67.9564       71.3252       71.6958       71.9240       69.6283       60.0945       57.7916       57.2689       56.0829       54.2894       53.5007       53.5335       54.3312       56.1708       56.3052       54.7244       58.0015       59.5539       53.7490       51.0934       49.5306       47.5931       44.7766       45.5001       48.9161       55.1233       57.5401       64.9449       67.1528       72.2861       73.1149       76.9887       73.2769       71.5113       70.6732       71.2689       73.1416       74.0723       75.1434       74.8058       73.1418       67.7191       66.7205       62.6559       60.4915       57.8120       55.3180       55.5815       57.1251       59.7165       62.3828       67.6300       79.8066       78.3299       69.2712       63.8640       59.8824       63.1361       58.3166       56.7468       55.0891       53.7773       51.6535       53.5743       52.6895       52.7043       55.0017       55.0964       56.4367       63.3981       67.6773       88.3167       72.9774       76.4808       77.3678       76.6806       77.3259       86.9017       92.2900       96.0906       99.5701        0.0000        0.0000        0.0000        0.0000        0.0000        0.0000        0.0000        0.0000        0.0000        0.0000        0.0000        0.0000        0.0000        0.0000        0.0000        0.0000        0.0000        0.0000        0.0000        0.0000        0.0000        0.0000        0.0000        0.0000        0.0000        0.0000        0.0000        0.0000        0.0000        0.0000        0.0000        0.0000        0.0000        0.0000        0.0000        0.0000        0.0000        0.0000        0.0000        0.0000        0.0000        0.0000        0.0000        0.0000        0.0000        0.0000        0.0000        0.0000        0.0000        0.0000        0.0000        0.0000        0.0000        0.0000        0.0000        0.0000        0.0000        0.0000
        0.0000        0.0000        0.0000        0.0000        0.0000        0.0000        0.0000        0.0000        0.0000        0.0000        0.0000        0.0000        0.0000        0.0000        0.0000        0.0000        0.0000        0.0000        0.0000        0.0000        0.0000       61.8895       51.5872       20.9962       19.8829       20.8004       19.4647       17.7072       18.2308       21.9602       32.3730       23.4185       34.2857       38.4882       32.3164       31.0898       25.2947       17.6323       12.6296       13.3386       11.9046       18.7566       20.2245       15.8445       10.6238        9.4342       11.0117       21.9105       26.9740       25.0382       30.4314       31.3305       24.0058       31.0647       15.5358       21.2481       20.3156       13.7457       20.7031       39.6733       48.1996       34.8204       25.2920       37.2609       30.0409       33.5956       33.0176       31.4938       30.8583       32.2783       35.0757       32.5555       35.3861       36.2477       40.4410       43.9536       44.9791       48.4247       55.5266       58.8221       56.6378       65.6894       67.6363       61.0245       67.0210       72.9734       66.6859       60.6808       62.4725       67.1699       64.5838       66.4643       65.6482       64.8793       66.0599       62.3330       68.9595       70.2907       70.5245       67.8714       69.4762       63.6652       63.2424       59.1560       58.6743       56.7786       57.8676       68.5326       68.4994       62.9716       62.7932       71.0549       77.0632       80.1448       78.7873       73.3961       77.5540       78.9832       75.8861       65.8175       61.2272       68.7683       68.8959       49.9920       50.1770       46.9673       44.3496       50.4313       50.5833       50.6508       49.2779       53.2338       54.5940       53.0926       57.7027       70.0316       69.6997       72.1987       77.5545       82.5642       81.0675       79.6773       81.3796       76.2884       78.4316       79.4120       81.0926       89.2632       91.1132       88.9608       87.8913       79.1018       74.8470       69.1444       73.0148       68.8674       65.5355       63.1127       66.2252       70.6817       69.4421       77.6038       82.8520       84.8326       81.0441       77.6272       72.3697       63.7644       58.1178       55.6116       51.1067       51.0792       46.1038       46.8448       49.7627       53.4049       56.0310       60.5326       64.5572       71.3116       74.3849       80.3221       84.3878      104.9142       82.4524       87.7334       91.6528      103.9810      112.3513      114.9763      117.3828      112.1979        0.0000        0.0000        0.0000        0.0000        0.0000        0.0000        0.0000        0.0000        0.0000        0.0000        0.0000        0.0000        0.0000        0.0000        0.0000        0.0000        0.0000        0.0000        0.0000        0.0000        0.0000        0.0000        0.0000        0.0000        0.0000        0.0000        0.0000        0.0000        0.0000        0.0000        0.0000        0.0000        0.0000        0.0000        0.0000        0.0000        0.0000        0.0000        0.0000        0.0000        0.0000        0.0000        0.0000        0.0000        0.0000        0.0000        0.0000        0.0000        0.0000        0.0000        0.0000        0.0000        0.0000        0.0000        0.0000        0.0000        0.0000
        0.0000        0.0000        0.0000        0.0000        0.0000        0.0000        0.0000        0.0000        0.0000        0.0000        0.0000        0.0000        0.0000        0.0000        0.0000        0.0000        0.0000        0.0000        0.0000        0.0000       87.3254       78.5395       63.9958       26.7250       24.6596       23.0518       17.7552       23.7112       14.8312       18.3892       21.6950       24.2436       17.3779       32.1523       35.1548       32.6355       28.0505       20.3312       28.0380       20.9109       19.3755       19.5552       18.8165       15.3415       14.4434       11.1586       12.0071       19.6620       21.2905       19.2031       24.7070       15.1399       27.3145       21.7476       23.7030       31.5970       16.6150       14.4381       15.0070       26.4653       30.7322       24.9866       25.6341       25.9528       27.0743       33.6812       35.0792       33.9696       35.1370       36.9784       36.3070       32.7657       35.2639       35.6101       40.7700       47.2873       52.5045       57.0638       58.4364       57.3980       60.5407       64.6420       60.0079       59.9892       61.6763       64.1454       67.9376       65.7813       68.3387       69.0877       66.0088       70.6759       68.8640       67.9661       69.4944       70.0735       71.0632       67.9478       68.6096       68.0692       64.4989       61.4985       60.4701       56.6266       57.3690       58.0039       59.2505       72.4789       63.1728       59.3958       58.8112       69.5828       73.6397       76.5014       72.6973       75.3695       80.0047       82.8174       75.8338       67.2115       62.0365       70.3450       62.7397       45.5960       44.0139       41.0203       40.2099       45.3847       48.3773       48.9474       48.4037       55.3709       56.6449       59.1396       64.6866       76.0306       80.0459       80.0797       83.7747       84.9181       84.6271       86.1079       86.4240       86.6729       92.4837       90.8693       92.7216      101.0726      103.4484       99.0407       96.5454       89.3578       91.3416       81.6650       81.1795       74.0286       74.0834       74.2658       74.8328       82.7705       81.3583       84.5427       82.1601       87.5529       84.8538       85.3459       76.7526       64.7071       61.1508       55.6401       53.1894       50.1049       49.4587       50.1950       52.6793       62.0624       62.7759       70.0131       77.1859       81.8158       84.2748       86.6914       80.7436       87.1830       87.7036       94.8006      107.1362      123.3837      125.8188      129.9989      130.1626      130.8036      146.4275        0.0000        0.0000        0.0000        0.0000        0.0000        0.0000        0.0000        0.0000        0.0000        0.0000        0.0000        0.0000        0.0000        0.0000        0.0000        0.0000        0.0000        0.0000        0.0000        0.0000        0.0000        0.0000        0.0000        0.0000        0.0000        0.0000        0.0000        0.0000        0.0000        0.0000        0.0000        0.0000        0.0000        0.0000        0.0000        0.0000        0.0000        0.0000        0.0000        0.0000        0.0000        0.0000        0.0000        0.0000        0.0000        0.0000        0.0000        0.0000        0.0000        0.0000        0.0000        0.0000        0.0000        0.0000        0.0000        0.0000
        0.0000        0.0000        0.0000        0.0000        0.0000        0.0000        0.0000        0.0000        0.0000        0.0000        0.0000        0.0000        0.0000        0.0000        0.0000        0.0000        0.0000        0.0000        0.0000        0.0000       95.5341       86.7742       72.0374       31.6751       21.8411       19.7177       16.4290       13.9500       18.0169       22.0052       28.1624       17.6452       11.9999       19.5380       22.3869       22.8140       16.7220       20.5152       30.1563       22.6583       21.3325       16.3914       20.9621       20.4397       16.1166       16.1182       18.7878       18.0227       14.7191       13.4359       25.8625       20.8298       22.8962       19.4684       16.1650       27.6838       26.3939       20.4070       23.4020       24.9934       21.2960       27.2964       23.6896       25.3997       27.3901       37.0333       47.5480       35.5016       32.3245       32.9725       33.7937       33.6925       36.6725       35.3027       39.7780       45.7683       50.8960       51.0294       55.6512       53.4750       55.3303       60.9922       70.5264       69.3728       64.2706       67.1736       73.8430       73.6821       73.9419       74.3051       69.8416       74.4820       72.4414       70.6653       67.0448       64.7482       66.6951       62.6167       64.3667       60.8251       58.6694       57.7051       59.7173       56.3201       57.5090       59.5837       57.8605       65.1995       66.7029       64.8106       62.1402       72.3763       76.4756       72.7079       73.2093       81.9094       84.8142       96.5859       80.1469       66.6519       61.6177       57.5192       52.3097       40.6501       36.2262       33.8691       35.4369       41.7077       44.8873       46.5298       47.9492       53.0225       56.7743       62.6877       68.1835       74.7630       79.1498       83.3348       84.0614       90.9518       94.3374      100.8594      105.5702      106.1021      103.1162      106.1212      105.3834      111.9361      111.6501      109.9697      106.4589       95.6619       88.4990       82.6632       79.1593       77.6344       78.7711       72.9162       74.5938       81.7580       87.3058       88.5793       88.7267       92.0464       92.7251       87.2567       81.7343       68.8967       63.4875       59.1128       60.0559       61.0355       58.1157       58.3422       62.4729       71.3762       73.8539       82.7163       86.5552       86.7899       92.7288       94.0687       95.4936       96.5302       97.3975      106.5565      118.7677      131.8605      134.8708      133.1570      140.4110      149.2811      154.1130      165.3543        0.0000        0.0000        0.0000        0.0000        0.0000        0.0000        0.0000        0.0000        0.0000        0.0000        0.0000        0.0000        0.0000        0.0000        0.0000        0.0000        0.0000        0.0000        0.0000        0.0000        0.0000        0.0000        0.0000        0.0000        0.0000        0.0000        0.0000        0.0000        0.0000        0.0000        0.0000        0.0000        0.0000        0.0000        0.0000        0.0000        0.0000        0.0000        0.0000        0.0000        0.0000        0.0000        0.0000        0.0000        0.0000        0.0000        0.0000        0.0000        0.0000        0.0000        0.0000        0.0000        0.0000        0.0000        0.0000
        0.0000        0.0000        0.0000        0.0000        0.0000        0.0000        0.0000        0.0000        0.0000        0.0000        0.0000        0.0000        0.0000        0.0000        0.0000        0.0000        0.0000        0.0000        0.0000        0.0000       94.5764       85.8251       74.3831       30.6641       24.9183       26.7155       30.8080       26.3851       24.3999       29.4760       29.2081       18.9470       17.9407       19.6033       17.9865       22.1092       28.9596       22.0093       34.6646       31.7331       28.1516       26.3596       36.8831       30.2390       18.7690       11.6690       13.3365       15.4672       18.8405       15.0832       17.0939       23.9824       21.8230       24.0218       15.8018       26.1535       31.7796       39.4111       33.3055       29.3712       32.2814       35.9231       24.0898       32.8374       38.9931       36.9495       30.3675       30.4994       31.7109       36.4726       43.8301       38.6598       45.7384       49.9181       55.9791       52.5136       54.5346       57.8894       57.7543       56.6328       60.6890       69.6825       77.7525       77.2347       78.8515       77.4850       75.2967       75.3630       79.6513       79.4907       75.8649       69.7136       73.1317       75.2745       68.4801       61.4067       61.4781       60.0023       61.0313       59.3676       60.7872       60.7506       63.5255       58.1607       57.4081       57.9670       59.2231       62.1527       62.6948       73.2244       68.2724       79.4875       76.3639       75.4413       74.0914       88.1496       91.6960       83.3679       71.3999       62.5167       58.4724       51.2185       46.8225       34.5819       30.3116       29.5602       32.3353       38.7981       42.8094       45.9890       50.1833       52.0373       54.4681       61.3697       68.3209       80.4661       83.1959       87.3394       92.5037       96.7081      104.4255      115.3827      124.3060      121.1737      121.7251      124.4162      122.3440      123.9291      121.4414      121.3385      116.1964      100.0867       89.6186       86.2366       83.8106       77.7851       79.3023       79.3677       78.0306       88.1371       90.4535       91.9339       93.0605       96.2123       95.9995       95.8560       92.2736       76.3670       71.7138       68.1131       71.0563       69.2584       69.9128       74.9906       80.2136       83.2006       83.8534       91.7387       94.2625      102.7054      107.8109      119.3102      114.3764      111.5235      112.6543      121.3046      132.1971      141.4689      144.9285      142.1011      153.2749      163.2402      160.1071      163.6764      178.5924        0.0000        0.0000        0.0000        0.0000        0.0000        0.0000        0.0000        0.0000        0.0000        0.0000        0.0000        0.0000        0.0000        0.0000        0.0000        0.0000        0.0000        0.0000        0.0000        0.0000        0.0000        0.0000        0.0000        0.0000        0.0000        0.0000        0.0000        0.0000        0.0000        0.0000        0.0000        0.0000        0.0000        0.0000        0.0000        0.0000        0.0000        0.0000        0.0000        0.0000        0.0000        0.0000        0.0000        0.0000        0.0000        0.0000        0.0000        0.0000        0.0000        0.0000        0.0000        0.0000        0.0000        0.0000
        0.0000        0.0000        0.0000        0.0000        0.0000        0.0000        0.0000        0.0000        0.0000        0.0000        0.0000        0.0000        0.0000        0.0000        0.0000        0.0000        0.0000        0.0000        0.0000        0.0000        0.0000       70.0324       63.9580       56.5475       52.3905       50.6291       47.8648       34.6802       31.5522       28.2651       24.0072       20.6061       20.9219       18.6907       19.3131       26.2199       28.1717       31.9454       39.1204       22.0253       19.8594       25.3640       23.5249       21.6933       19.8902       18.2555       16.9828       16.1646       20.3266       17.9930       20.3059       24.4000       32.8294       35.5153       29.1970       29.5086       45.3229       45.1898       38.0132       45.5052       50.4298       38.3090       38.0551       49.6701       42.0490       28.5612       29.3413       35.8077       52.4656       60.2207       59.5601       62.7538       66.5071       75.8868       71.2538       64.8338       69.6477       73.4256       72.5822       71.3825       81.1671       83.7894       82.3334       75.8924       79.3647       84.2427       81.2349       88.8529       96.8226       88.8795       76.7189       74.6615       73.9478       74.4337       69.2976       73.4647       76.5834       74.9523       71.7772       66.0146       64.9008       64.6090       69.7672       68.8294       68.6122       69.5311       71.8749       76.2166       74.0404       75.4044       75.7924       78.3132       78.3859       79.4639       75.9402       82.6052       88.2746       94.1269       86.7112       57.9711       49.3464       45.2681       40.0386       24.4440       20.6727       19.6874       21.6699       36.5435       41.4931       44.7190       47.6791       56.7929       62.7703       68.6435       73.2447       97.4988       98.8254      108.5458      118.8620      127.9148      133.3931      144.7655      153.1307      158.9101      158.7831      160.4524      156.6512      135.0965      123.2388      118.7220      114.1011      103.5056       93.4174       91.1039       91.0832       88.1438       89.9907       94.6871       97.6734       94.4332       95.8794       92.4543       98.5386      100.7308      101.1356      104.7074      101.1866       94.1453       93.6231       84.9200       88.7325       87.6671       89.1101       92.9343       94.1676       96.0547      102.6786      108.4793      112.0971      117.6074      120.7914      127.1318      122.1423      122.6353      125.2892      131.0591      141.2978      145.0856      150.4577      160.8770      169.6265      170.4847      163.7754      161.1297      168.5906      158.7900        0.0000        0.0000        0.0000        0.0000        0.0000        0.0000        0.0000        0.0000        0.0000        0.0000        0.0000        0.0000        0.0000        0.0000        0.0000        0.0000        0.0000        0.0000        0.0000        0.0000        0.0000        0.0000        0.0000        0.0000        0.0000        0.0000        0.0000        0.0000        0.0000        0.0000        0.0000        0.0000        0.0000        0.0000        0.0000        0.0000        0.0000        0.0000        0.0000        0.0000        0.0000        0.0000        0.0000        0.0000        0.0000        0.0000        0.0000        0.0000        0.0000        0.0000        0.0000        0.0000        0.0000
        0.0000        0.0000        0.0000        0.0000        0.0000        0.0000        0.0000        0.0000        0.0000        0.0000        0.0000        0.0000        0.0000        0.0000        0.0000        0.0000        0.0000        0.0000        0.0000        0.0000        0.0000       69.1976       66.6843       63.6924       60.9326       56.1856       50.9720       39.0622       37.0732       28.7653       27.0368       18.7333       18.7330       23.0532       19.8417       23.0895       24.0345       24.0873       27.1467       15.4914       18.7592       24.9580       25.3234       20.4495       24.2708       23.5339       17.3226       18.8214       17.8348       18.7476       20.5681       26.2651       33.6817       34.3086       27.8387       27.3327       33.3891       30.3445       49.6439       53.6526       46.6972       48.6411       44.3755       41.3124       31.2341       26.7787       25.1979       32.8164       51.9609       54.8921       72.5322       66.5329       71.6183       87.4341       94.0282       85.4743       85.1565       89.9842       95.8511       91.0589       94.4762       91.4416       83.6739       77.2117       86.4200       88.3252       83.1395       83.6014       82.8736       78.3468       73.8320       71.6332       71.7370       71.9079       73.8723       69.4216       74.2014       68.5423       60.0513       58.3725       60.7391       58.6604       57.5574       69.5236       77.7678       77.5487       76.3134       79.6290       76.8473       76.5101       78.0582       83.2294       85.9574       82.7116       78.0745       94.5953       99.8906       90.9524       82.9698       53.0860       44.5686       43.0543       41.6210       22.7698       18.9086       18.3410       25.0214       36.6551       40.9190       44.0538       47.3389       57.5631       59.9900       71.0429       75.5464      100.6478      111.9296      136.6815      140.2983      141.1859      151.7004      164.0049      169.7847      178.0148      178.0905      174.5109      166.8311      142.4076      134.0285      122.5641      117.1220      109.2575      101.1083       99.2337      100.5253      101.8460       99.5623       99.4907      101.4754       93.3881       92.4056       91.8731       95.7307      104.6583      107.9754      108.7528      111.7618      109.2712      108.3208      103.9395      107.5398      104.6291      105.1953      103.3189       98.4947      107.4976      122.0298      126.4643      129.7780      131.6935      134.4398      139.2737      146.6753      142.9302      142.9820      156.4586      156.2355      163.4659      164.3795      175.5728      180.5368      186.6829      185.7827      192.8005      169.2298      217.8600        0.0000        0.0000        0.0000        0.0000        0.0000        0.0000        0.0000        0.0000        0.0000        0.0000        0.0000        0.0000        0.0000        0.0000        0.0000        0.0000        0.0000        0.0000        0.0000        0.0000        0.0000        0.0000        0.0000        0.0000        0.0000        0.0000        0.0000        0.0000        0.0000        0.0000        0.0000        0.0000        0.0000        0.0000        0.0000        0.0000        0.0000        0.0000        0.0000        0.0000        0.0000        0.0000        0.0000        0.0000        0.0000        0.0000        0.0000        0.0000        0.0000        0.0000        0.0000        0.0000        0.0000
        0.0000        0.0000        0.0000        0.0000        0.0000        0.0000        0.0000        0.0000        0.0000        0.0000        0.0000        0.0000        0.0000        0.0000        0.0000        0.0000        0.0000        0.0000        0.0000        0.0000        0.0000       67.8360       68.4898       68.1744       69.1790       66.3947       60.4221       46.8549       42.7680       39.5438       33.8439       22.1754       22.0014       21.6839       14.1054       24.1297       30.1826       34.1328       28.9443       19.9217       20.6803       22.9664       24.3390       31.8844       27.8588       22.8739       21.2647       24.9449       19.1487       18.7984       19.2446       24.8047       34.9389       36.2900       32.1406       34.1871       53.3122       49.3781       44.7979       43.2286       56.6064       55.0685       48.4786       35.1614       34.1551       30.1784       34.3224       42.5668       60.3683       71.0201       70.5509       58.4550       71.1485       80.2472       90.6667       85.7507       85.3999       93.8612      100.9777       97.9794      107.8199      105.7960      101.0907       86.9899       90.0734       92.8497       85.5871       93.1475       78.5267       76.1015       70.9645       73.0242       72.4181       75.5982       69.5666       61.7455       64.9676       66.9578       59.4545       62.8164       66.8080       65.7594       63.2247       67.6961       73.1060       76.5294       80.2219       85.5637       83.4256       78.7160       84.8974       94.8077      103.0154       96.8805       85.2587       95.8900       95.5848      104.1453       81.5492       53.4260       44.5314       40.6984       41.7013       22.6765       16.3791       17.7889       26.8351       41.1058       47.0725       53.2666       54.3190       63.2751       66.1064       73.0576       80.4853      106.4368      127.9033      152.5376      155.1001      159.7513      165.9966      176.9580      181.2183      182.4306      189.4238      186.4397      174.1955      143.5488      132.9885      121.4424      117.0066      111.6618      104.9264      106.4355      106.6056      106.2544      110.1263      112.5234      110.1074      102.4447       94.8420       97.0265      103.5224      117.1937      122.8478      121.7634      130.7659      134.0107      129.2362      124.9791      124.6574      119.0946      119.8804      119.4453      116.1101      123.9342      147.5693      142.9362      145.9850      146.3720      154.5488      171.0572      160.2380      156.2905      148.2771      158.0873      158.3045      171.8682      165.5060      183.2001      162.8694      168.3901      181.2964      173.2285      149.9276      235.8300        0.0000        0.0000        0.0000        0.0000        0.0000        0.0000        0.0000        0.0000        0.0000        0.0000        0.0000        0.0000        0.0000        0.0000        0.0000        0.0000        0.0000        0.0000        0.0000        0.0000        0.0000        0.0000        0.0000        0.0000        0.0000        0.0000        0.0000        0.0000        0.0000        0.0000        0.0000        0.0000        0.0000        0.0000        0.0000        0.0000        0.0000        0.0000        0.0000        0.0000        0.0000        0.0000        0.0000        0.0000        0.0000        0.0000        0.0000        0.0000        0.0000        0.0000        0.0000        0.0000        0.0000
        0.0000        0.0000        0.0000        0.0000        0.0000        0.0000        0.0000        0.0000        0.0000        0.0000        0.0000        0.0000        0.0000        0.0000        0.0000        0.0000        0.0000        0.0000        0.0000        0.0000        0.0000       65.9076       69.6071       75.6041       77.5044       76.4018       71.4908       55.4355       54.7741       49.0087       43.9818       28.8741       19.3627       20.1965       18.4075       31.5369       43.0391       44.4205       41.7364       36.1054       38.9567       27.5018       29.2031       34.9023       33.2490       26.6755       17.9617       19.0795       20.3873       22.5280       22.6024       28.5776       39.5720       48.2413       45.0205       45.6125       45.6410       49.5369       53.9781       50.2090       45.4578       51.0409       53.9408       52.5339       44.7341       42.0138       53.5118       53.0273       58.1858       56.7804       75.9208       68.7576       72.3969       70.1875       87.4063       84.0854       93.1557       96.4989       99.8170       96.5844      107.9618      115.0178      108.2927       93.2252       96.4894       92.8405       97.4275       95.8808       85.4989       80.0166       72.8183       70.2963       70.0021       66.9639       62.9804       63.1035       64.2932       56.4923       52.0330       59.4652       60.4968       60.4607       64.5114       70.9861       71.4822       75.0393       79.5394       80.5283       79.7509       82.0042       84.8698      103.7979      101.3955       98.9512       90.0032       91.3021       93.6672      108.4261       96.7286       59.4586       50.2627       48.3018       46.6184       28.0671       22.7758       24.9970       30.5396       50.9001       59.5915       66.9975       63.4177       70.2113       69.3325       73.5458       84.3738      107.5940      111.0091      130.6126      150.3795      166.3173      171.7169      187.0047      192.7136      191.8086      198.7480      192.9407      176.3907      145.0421      137.0008      129.6795      125.2074      113.2747      110.4870      111.8656      118.9509      124.6430      122.0627      124.0636      124.1321      116.2426      117.5745      115.3628      112.0387      128.9916      134.0444      137.3637      138.1611      140.0512      138.0466      133.0762      139.0954      139.3674      143.1756      144.6770      137.6443      143.7318      152.9118      158.0101      159.1368      165.2353      172.5179      177.5854      176.6406      166.1162      161.4509      163.7384      166.4032      162.9697      154.0299      164.9977      163.8453      143.4415      140.2819      154.9356      140.4962        0.0000        0.0000        0.0000        0.0000        0.0000        0.0000        0.0000        0.0000        0.0000        0.0000        0.0000        0.0000        0.0000        0.0000        0.0000        0.0000        0.0000        0.0000        0.0000        0.0000        0.0000        0.0000        0.0000        0.0000        0.0000        0.0000        0.0000        0.0000        0.0000        0.0000        0.0000        0.0000        0.0000        0.0000        0.0000        0.0000        0.0000        0.0000        0.0000        0.0000        0.0000        0.0000        0.0000        0.0000        0.0000        0.0000        0.0000        0.0000        0.0000        0.0000        0.0000        0.0000        0.0000        0.0000
        0.0000        0.0000        0.0000        0.0000        0.0000        0.0000        0.0000        0.0000        0.0000        0.0000        0.0000        0.0000        0.0000        0.0000        0.0000        0.0000        0.0000        0.0000        0.0000        0.0000        0.0000        0.0000       66.5645       89.1980       96.0402       98.0065       95.1057       99.6243       98.4001       89.3573       70.9476       25.4000       15.5741       14.3372       19.8908       59.1439       70.0602       74.3893       66.9120       61.5411       55.1669       46.7720       38.4242       31.3959       26.7597       25.9844       27.6560       26.9390       19.8675       23.9345       41.1974       63.0843       67.3313       59.7755       57.1383       49.0633       52.2001       46.5131       59.3326       48.0475       62.2764       63.5417       71.3513       66.5471       65.4167       64.8735       66.8710       64.7471       65.4196       62.4048       61.6057       61.2213       73.3407       74.6297       78.2910       82.3302       90.1253       98.8764      106.7416      100.7752       98.2717      114.1809      115.1693      110.8663      114.2472      119.2483      119.2017      131.5240      112.9150       98.6803      101.7183       87.0466       86.7057       82.4993       69.5460       62.0389       62.0868       66.1208       67.0118       45.5795       43.7322       46.8220       48.8480       57.9464       59.6115       65.2375       67.9414       81.3998       83.1710       86.5840       89.5527      112.4624      121.5525      112.3545      104.9754      107.4930       99.3525       93.7659       87.4120       59.5624       52.4673       50.6136       45.9201       40.4756       39.3448       39.7650       52.3915       83.9039      109.6465      123.4798      124.1275       94.9421       92.3879       90.6160       93.3876      116.3054      122.0223      131.5799      150.1944      163.5212      165.1659      177.0419      188.7433      199.4991      209.9720      213.9316      198.0117      180.1533      172.5512      155.5516      145.8512      129.6115      123.9017      122.4516      134.3821      155.1444      156.9062      152.9072      155.0812      145.1717      148.6702      149.9558      163.7015      161.1916      152.7581      165.7233      165.9780      171.8472      170.9724      175.8830      184.5181      175.4809      175.4430      175.0153      190.3064      200.5311      208.7354      206.0725      207.4863      208.3482      213.5538      208.7377      198.7640      185.3133      181.0569      181.7001      175.8764      148.3217      132.2645      127.9142      123.7185      125.7555      138.4655      138.0596      128.4392      114.1771      104.7340       88.0333       93.3048        0.0000        0.0000        0.0000        0.0000        0.0000        0.0000        0.0000        0.0000        0.0000        0.0000        0.0000        0.0000        0.0000        0.0000        0.0000        0.0000        0.0000        0.0000        0.0000        0.0000        0.0000        0.0000        0.0000        0.0000        0.0000        0.0000        0.0000        0.0000        0.0000        0.0000        0.0000        0.0000        0.0000        0.0000        0.0000        0.0000        0.0000        0.0000        0.0000        0.0000        0.0000        0.0000        0.0000        0.0000        0.0000        0.0000        0.0000        0.0000        0.0000        0.0000
        0.0000        0.0000        0.0000        0.0000        0.0000        0.0000        0.0000        0.0000        0.0000        0.0000        0.0000        0.0000        0.0000        0.0000        0.0000        0.0000        0.0000        0.0000        0.0000        0.0000        0.0000        0.0000        0.0000        0.0000        0.0000        0.0000      109.7730      117.5578      118.8916      108.5149       85.5614       30.0895       19.1146       16.7387       24.4787       73.5670       86.7528       89.6533       81.2259       68.8785       61.0956       52.5029       43.0971       41.9504       37.5929       29.9335       28.5642       32.3428       21.1691       29.3631       48.3069       71.2528       72.6110       55.7577       62.7658       52.3034       49.6925       54.0068       68.8755       67.9625       70.2169       90.5193       93.8563       74.3676       64.1589       73.2978       74.5325       66.6279       71.3841       60.2744       60.3116       59.4662       68.2037       80.7737       79.8960       77.6823       80.7217       85.6577       88.9451       89.1995       97.6736      110.3522      123.4489      115.6421      125.3299      129.0751      124.5376      146.0085      142.9121      129.9546      119.9101       91.0860       84.0267       80.4697       73.5335       67.0460       58.2386       57.6920       61.5045       38.3824       38.7572       38.7689       40.4329       53.7020       61.4281       61.1560       61.4845       74.7513       78.8772       84.4426       90.2889      110.1548      118.6850      124.4451      114.7587      114.9666      104.0450       91.4809       85.0654       60.4542       52.9541       49.3495       45.9674       40.6811       39.0106       41.6085       51.6923       88.2894      112.7900      139.0664      141.7321      111.5853      109.9274      108.0741      106.4347      116.4454      134.2493      148.2449      151.9764      176.7823      182.4236      185.1213      184.9264      207.2743      219.1095      210.5144      203.1704      193.1671      179.9581      164.6235      161.0509      141.4995      132.3687      130.7550      135.3114      156.7461      164.8599      168.0526      171.9445      165.2867      164.4309      162.2449      167.8498      163.6147      182.5136      183.6206      180.7852      189.8468      185.2449      195.8698      201.9462      194.5645      191.5845      195.8687      207.7020      235.2257      237.4279      240.7678      237.4540      243.5699      244.8453      230.6991      217.9290      195.6012      188.4601      181.0806      168.5473      137.8023      122.2263      115.7000      112.5505      114.6730      131.6593      120.7333      114.0044       96.2983       90.6681       77.7054       73.5019        0.0000        0.0000        0.0000        0.0000        0.0000        0.0000        0.0000        0.0000        0.0000        0.0000        0.0000        0.0000        0.0000        0.0000        0.0000        0.0000        0.0000        0.0000        0.0000        0.0000        0.0000        0.0000        0.0000        0.0000        0.0000        0.0000        0.0000        0.0000        0.0000        0.0000        0.0000        0.0000        0.0000        0.0000        0.0000        0.0000        0.0000        0.0000        0.0000        0.0000        0.0000        0.0000        0.0000        0.0000        0.0000        0.0000        0.0000        0.0000        0.0000        0.0000
        0.0000        0.0000        0.0000        0.0000        0.0000        0.0000        0.0000        0.0000        0.0000        0.0000        0.0000        0.0000        0.0000        0.0000        0.0000        0.0000        0.0000        0.0000        0.0000        0.0000        0.0000        0.0000        0.0000        0.0000        0.0000        0.0000        0.0000      135.1078      139.3935      129.1730      104.6775       38.7590       28.0691       24.4123       30.7181       85.3234       96.4954       97.7560       87.6104       70.9534       60.8596       50.0784       41.2359       40.0423       34.9931       33.0822       28.4672       37.9651       31.5637       39.5922       48.5795       76.1608       67.3092       70.3087       72.1715       49.8868       52.0982       72.9781       71.5554       70.4537       79.8724       97.6333       89.3935       94.8267       63.9172       58.6395       61.7508       60.1168       66.4632       61.7779       63.0090       64.0049       64.1573       67.6322       75.2492       80.0316       89.3328       93.5613       92.2039       91.5539      105.4279      113.9602      122.2198      115.9133      112.3605      113.6219      124.0113      124.4030      136.8615      141.9431      143.2999      106.8794       90.7796       85.3762       83.2275       72.5817       63.5393       57.2915       55.5413       36.1644       36.1756       36.5987       40.1027       49.0158       55.5456       55.2094       58.3377       71.5034       73.9117       79.6058       88.4363      106.8718      116.2388      129.5148      120.0078      104.1521      101.2333       91.1416       81.5632       59.7126       53.3606       48.6885       45.5662       41.3576       38.3049       45.1017       55.0029       92.6543      113.4057      145.2229      148.4716      122.2966      123.2986      117.2481      114.5303      121.7326      131.9267      151.1765      156.4563      169.3718      178.3608      190.3199      199.8782      212.5182      216.5289      214.4439      206.8482      185.0556      177.9475      177.3595      169.4643      147.2284      139.0263      139.8194      147.9493      160.7416      167.2363      179.4135      185.9989      181.2572      187.6456      191.2486      181.2358      190.3376      191.7981      179.4098      193.2194      201.2599      201.4723      202.1653      203.3344      198.8372      199.3244      204.4494      214.6837      239.6975      248.5579      240.6576      261.7329      256.1715      248.5550      242.4484      234.8763      203.9402      192.6727      180.1572      159.6784      130.4272      127.5323      117.8749      110.8457      111.1496      108.6328      112.4437      105.9655       96.7743       81.2964       75.1022       78.4809       85.7700        0.0000        0.0000        0.0000        0.0000        0.0000        0.0000        0.0000        0.0000        0.0000        0.0000        0.0000        0.0000        0.0000        0.0000        0.0000        0.0000        0.0000        0.0000        0.0000        0.0000        0.0000        0.0000        0.0000        0.0000        0.0000        0.0000        0.0000        0.0000        0.0000        0.0000        0.0000        0.0000        0.0000        0.0000        0.0000        0.0000        0.0000        0.0000        0.0000        0.0000        0.0000        0.0000        0.0000        0.0000        0.0000        0.0000        0.0000        0.0000        0.0000
        0.0000        0.0000        0.0000        0.0000        0.0000        0.0000        0.0000        0.0000        0.0000        0.0000        0.0000        0.0000        0.0000        0.0000        0.0000        0.0000        0.0000        0.0000        0.0000        0.0000        0.0000        0.0000        0.0000        0.0000        0.0000        0.0000        0.0000        0.0000        0.0000        0.0000      129.6182       52.1950       40.3119       37.9746       41.0336       99.5610      101.1695       96.2729       83.7183       66.2980       52.1901       41.6930       33.6387       25.5654       26.2080       26.4548       21.8383       43.8982       48.1880       42.2350       46.8126       54.2938       49.1830       56.4360       51.3206       47.6778       59.4129       70.3025       78.1716       82.0779       90.2363       95.9846       66.7114       66.7270       64.2849       59.2298       59.0427       59.5497       65.0779       57.2933       59.9252       61.9905       69.7238       78.3352       84.8377       81.6172       90.7885      103.5789      101.1254      113.4679      110.2632      127.4910      129.6077      113.3927      114.8752      111.0270      114.2464      113.2484      121.9727      123.4010      129.9355      103.9378       97.5677       90.4474       81.8806       71.7571       62.9713       64.6058       55.2672       38.0721       36.7341       36.2743       36.8994       44.9261       50.3217       53.2726       52.8063       67.5907       70.7561       76.7836       84.8805      101.6154      111.6393      117.2525      111.7126      100.4042       97.2204       90.8576       84.8574       63.7952       55.4014       51.5723       47.2415       42.4297       39.2341       44.0665       53.0291       80.5506       97.4419      113.5793      125.8325      112.9685      109.2422      110.5710      110.4625      117.8753      129.4261      143.3028      161.2513      172.6622      175.5932      178.4565      183.4762      199.0547      202.5407      207.3622      198.2063      180.9677      174.7546      169.3816      171.8197      149.4272      138.9877      137.5698      143.7773      167.2968      171.2135      176.3120      175.0113      172.5855      185.1809      181.5247      183.7077      192.8651      191.5339      190.2923      196.3135      212.3489      206.0738      217.0941      214.8237      207.2568      199.0521      197.1361      207.4226      221.3424      232.0301      226.9658      238.9984      243.3570      246.8996      248.9278      242.0986      205.3701      181.0817      168.2065      156.5182      130.4586      120.6406      111.7384      102.4377      107.0512      108.9452      112.2134      100.7827       92.0780       80.3704       71.0109       78.0655      100.1700        0.0000        0.0000        0.0000        0.0000        0.0000        0.0000        0.0000        0.0000        0.0000        0.0000        0.0000        0.0000        0.0000        0.0000        0.0000        0.0000        0.0000        0.0000        0.0000        0.0000        0.0000        0.0000        0.0000        0.0000        0.0000        0.0000        0.0000        0.0000        0.0000        0.0000        0.0000        0.0000        0.0000        0.0000        0.0000        0.0000        0.0000        0.0000        0.0000        0.0000        0.0000        0.0000        0.0000        0.0000        0.0000        0.0000        0.0000        0.0000        0.0000
        0.0000        0.0000        0.0000        0.0000        0.0000        0.0000        0.0000        0.0000        0.0000        0.0000        0.0000        0.0000        0.0000        0.0000        0.0000        0.0000        0.0000        0.0000        0.0000        0.0000        0.0000        0.0000        0.0000        0.0000        0.0000        0.0000        0.0000        0.0000        0.0000        0.0000        0.0000      139.1496      117.5166        0.0000        0.0000       88.1635       85.6800       78.0669       64.4562       22.3536       16.1402       12.5325        9.9232        5.1853        4.2074        3.8249        4.9390       20.4560       23.7114       27.0687       29.6710       36.8250       34.6229       36.9718       39.0622       47.7366       55.0355       87.5208       83.0794       96.0912       89.2677       81.1763       79.6093       72.3521       65.4742       74.6962       83.4803       70.8224       65.4728       59.6803       54.7945       69.5601       78.4930       88.0447      106.4141      104.1394      102.8013      114.1537      128.3651      137.5272      143.1807      150.3630      160.4298      153.1977      149.3477      149.5432      170.6538      153.3730      173.4677      173.2235      138.4516      137.7922      149.0059      146.1667      142.0927      178.7609      146.1096      147.3480      159.9514       65.1505       64.5326       66.3137       71.0271       56.2565       58.8875       64.9988       60.6274       58.1570       59.7690       64.7282       74.4738       96.2782      106.1059      122.3492      113.5195       92.1737       88.4705       85.9310       80.9039       71.2579       60.7100       57.7218       56.4391       41.2094       37.3331       34.0442       44.0914       61.1267       67.6486       72.2734       84.0207      106.6327      109.4659      114.6215      116.1146      119.4148      124.6398      141.8755      157.9007      169.3114      159.5600      149.7880      152.2696      170.3885      179.4147      185.1469      184.5817      161.9303      163.5845      144.6336      137.5078      132.9942      140.5419      131.8954      133.1841      147.0215      146.7224      154.1167      145.8761      171.0023      167.8020      161.7355      171.4923      175.7976      181.0897      182.8867      186.1468      202.0554      204.1730      211.9610      213.9397      181.9169      160.5608      165.7761      175.3608      182.3186      183.7368      196.4199      203.5401      221.9623      239.2810      255.4320      242.4714      196.1977      177.2359      170.4719      162.3134      133.3907      116.1912      104.4216       97.5085      107.4114      102.1157       95.7396       98.7348       82.8540       71.3109       66.5076        0.0000        0.0000        0.0000        0.0000        0.0000        0.0000        0.0000        0.0000        0.0000        0.0000        0.0000        0.0000        0.0000        0.0000        0.0000        0.0000        0.0000        0.0000        0.0000        0.0000        0.0000        0.0000        0.0000        0.0000        0.0000        0.0000        0.0000        0.0000        0.0000        0.0000        0.0000        0.0000        0.0000        0.0000        0.0000        0.0000        0.0000        0.0000        0.0000        0.0000        0.0000        0.0000        0.0000        0.0000        0.0000        0.0000        0.0000        0.0000        0.0000        0.0000        0.0000
        0.0000        0.0000        0.0000        0.0000        0.0000        0.0000        0.0000        0.0000        0.0000        0.0000        0.0000        0.0000        0.0000        0.0000        0.0000        0.0000        0.0000        0.0000        0.0000        0.0000        0.0000        0.0000        0.0000        0.0000        0.0000        0.0000        0.0000        0.0000        0.0000        0.0000        0.0000        0.0000        0.0000        0.0000        0.0000        0.0000        0.0000       77.9960       62.0853       20.4247       13.8692        9.3367        7.3020        4.0472        3.1459        3.9087        5.2764       21.9594       24.9935       24.5922       27.8887       29.8777       31.7769       35.6547       38.4436       51.7835       55.6759       67.1221       70.0985       91.6982       76.8473       85.1463       82.4201       71.6458       71.3047       76.5550       81.9533       61.2002       53.2027       55.1993       60.4008       70.4278       75.2210       92.9102      109.7472       98.3766      116.6132      134.6963      155.7968      146.1698      159.8994      180.7995      156.5262      134.2335      126.6480      152.7233      247.7985      216.8763      156.3560      161.1052      133.2035      133.9177      120.7647      122.9427      136.6443      162.9967      143.5150      159.9362      209.0404       78.1768       72.1903       73.2172       74.1183       58.2367       60.0870       62.3736       68.8600       52.2415       53.8206       60.5770       70.5753       96.5107      104.4623      127.1337      119.6923       93.0168       87.0172       80.3525       78.5850       69.4989       63.6981       61.8188       61.0383       45.1255       42.2221       32.5938       38.2093       52.4172       58.6964       63.5217       70.0500      101.2410      110.1122      118.2709      121.4798      131.5873      129.1047      146.1139      149.5431      155.9870      157.0511      143.8647      143.5469      153.0488      160.3461      167.1263      168.5221      142.5826      137.0804      119.7895      120.0370      115.5585      123.7926      118.9958      123.3203      128.2845      129.3106      133.0877      136.4708      157.7074      161.2387      164.7983      168.6699      172.2360      178.9000      186.4446      191.7423      206.2394      209.8538      202.6693      185.5403      159.0707      144.7096      133.9489      160.5316      167.3343      177.6404      184.0764      199.5218      213.0801      229.8800      235.7917      226.2813      185.1695      175.3823      168.0245      154.4440      129.2878      109.8706      100.9847      106.0751       83.1971       79.7143       81.1718       86.2011       74.9071       74.9901        0.0000        0.0000        0.0000        0.0000        0.0000        0.0000        0.0000        0.0000        0.0000        0.0000        0.0000        0.0000        0.0000        0.0000        0.0000        0.0000        0.0000        0.0000        0.0000        0.0000        0.0000        0.0000        0.0000        0.0000        0.0000        0.0000        0.0000        0.0000        0.0000        0.0000        0.0000        0.0000        0.0000        0.0000        0.0000        0.0000        0.0000        0.0000        0.0000        0.0000        0.0000        0.0000        0.0000        0.0000        0.0000        0.0000        0.0000        0.0000        0.0000        0.0000        0.0000        0.0000
        0.0000        0.0000        0.0000        0.0000        0.0000        0.0000        0.0000        0.0000        0.0000        0.0000        0.0000        0.0000        0.0000        0.0000        0.0000        0.0000        0.0000        0.0000        0.0000        0.0000        0.0000        0.0000        0.0000        0.0000        0.0000        0.0000        0.0000        0.0000        0.0000        0.0000        0.0000        0.0000        0.0000        0.0000        0.0000        0.0000        0.0000        0.0000        0.0000       25.5530       19.4315       15.7761       14.7255        7.6870        6.7377        7.2687        8.0105       31.1009       32.0501       30.4251       29.5956       32.0030       38.4410       40.1203       48.6071       62.1584       67.3737       56.4874       59.3555       77.4617       78.6261       76.1211       73.9809       67.0933       69.4470       70.5351       68.9431       64.2143       64.7810       63.9814       63.0843       70.7895       73.9827       84.5597      101.3633       92.8644      116.0720      118.5013      132.2979      151.5043      163.3417      158.9751      147.7554      140.3297      154.9692      203.1286      216.4894      174.0381      162.1810      149.3261      122.2741      115.8556      113.6535      115.9759      129.1864      161.8444      180.4160      180.7047      255.0759      110.8757       92.1088       79.8506       75.3035       56.2905       57.3310       55.9212       61.0396       52.0523       53.7665       59.1208       72.4082       94.6668      104.4600      111.1761      105.7393       88.2311       86.5432       83.1126       79.7391       71.4223       69.4404       68.1975       62.2360       48.4620       43.6627       39.3968       41.0101       51.2330       56.3813       61.8201       69.5712       94.8818      107.0532      111.1703      114.7247      119.9019      120.4236      131.3563      134.5517      132.3441      141.7459      147.9640      146.4645      152.5621      157.7617      151.0031      148.1806      126.2285      129.7686      123.8498      124.2977      122.5047      127.8564      126.3589      127.7703      129.3334      129.0869      138.3542      173.6531      154.7307      160.0794      165.5157      161.5800      168.6381      178.0412      187.0511      194.4609      200.2152      201.0368      193.2541      192.8634      143.0668      124.2821      127.7104      142.7507      163.5445      167.3145      180.0449      200.2024      212.7583      216.6792      217.6341      196.2893      179.4566      165.2438      152.5496      140.9718      117.0603      121.2230      111.9715       91.9704       81.0396       78.2845       75.1353       75.7437       69.0362       67.0016        0.0000        0.0000        0.0000        0.0000        0.0000        0.0000        0.0000        0.0000        0.0000        0.0000        0.0000        0.0000        0.0000        0.0000        0.0000        0.0000        0.0000        0.0000        0.0000        0.0000        0.0000        0.0000        0.0000        0.0000        0.0000        0.0000        0.0000        0.0000        0.0000        0.0000        0.0000        0.0000        0.0000        0.0000        0.0000        0.0000        0.0000        0.0000        0.0000        0.0000        0.0000        0.0000        0.0000        0.0000        0.0000        0.0000        0.0000        0.0000        0.0000        0.0000        0.0000        0.0000
        0.0000        0.0000        0.0000        0.0000        0.0000        0.0000        0.0000        0.0000        0.0000        0.0000        0.0000        0.0000        0.0000        0.0000        0.0000        0.0000        0.0000        0.0000        0.0000        0.0000        0.0000        0.0000        0.0000        0.0000        0.0000        0.0000        0.0000        0.0000        0.0000        0.0000        0.0000        0.0000        0.0000        0.0000        0.0000        0.0000        0.0000        0.0000        0.0000        0.0000       34.2018       31.9215       30.9048       16.3122       15.3404       15.3757       15.1362       48.2569       45.1269       40.8162       38.5666       39.3241       44.6630       41.6360       56.2123       70.2704       74.3849       63.8772       66.1581       75.6383       78.9386       75.5311       77.8034       71.6460       70.8473       79.4757       76.3667       75.1767       75.1809       83.4860       77.2813       77.1622       76.2760       93.2439       94.2251       93.7962      105.9180      102.5505      118.4588      128.7577      118.6808      127.3730      143.8450      156.2962      196.3820      217.5460      196.7161      183.5073      160.5323      152.4782      140.6180      149.2648      142.9540      129.9869      121.0474      200.0027      190.3756      222.5619      235.0134      106.9936      101.3922       93.2360       86.7558       69.5787       58.8336       58.1127       60.6347       56.4837       55.9740       59.5429       65.0777       92.5434       98.6352      106.3678      103.4007       95.4997       95.5133       98.2938       85.6686       80.6357       82.6471       77.2398       70.8888       54.0206       46.5998       46.1005       47.9104       55.7040       63.9159       70.7236       79.9368      106.4360      112.5394      114.3765      112.6869      105.4122      113.4525      121.9283      118.1511      119.0461      127.0589      139.2491      140.6668      150.1025      143.6492      138.8748      127.4179      127.0198      129.3957      127.8584      130.1146      135.4449      135.1603      136.8066      142.6458      145.0965      177.1856      151.9876      163.4117      167.3060      162.3557      162.8457      161.4510      163.6931      175.9143      181.3989      178.5882      173.4351      178.1476      174.7346      171.2077      138.2937      130.3877      137.4563      141.8723      160.3363      165.4710      182.1375      204.6236      216.9233      220.3920      207.5907      193.0679      171.3895      162.8464      148.3495      127.2761      111.5738      103.0450       96.3603       90.8064       80.3371       76.5610       69.7969       64.2642       64.8988        0.0000        0.0000        0.0000        0.0000        0.0000        0.0000        0.0000        0.0000        0.0000        0.0000        0.0000        0.0000        0.0000        0.0000        0.0000        0.0000        0.0000        0.0000        0.0000        0.0000        0.0000        0.0000        0.0000        0.0000        0.0000        0.0000        0.0000        0.0000        0.0000        0.0000        0.0000        0.0000        0.0000        0.0000        0.0000        0.0000        0.0000        0.0000        0.0000        0.0000        0.0000        0.0000        0.0000        0.0000        0.0000        0.0000        0.0000        0.0000        0.0000        0.0000        0.0000        0.0000        0.0000
        0.0000        0.0000        0.0000        0.0000        0.0000        0.0000        0.0000        0.0000        0.0000        0.0000        0.0000        0.0000        0.0000        0.0000        0.0000        0.0000        0.0000        0.0000        0.0000        0.0000        0.0000        0.0000        0.0000        0.0000        0.0000        0.0000        0.0000        0.0000        0.0000        0.0000        0.0000        0.0000        0.0000        0.0000        0.0000        0.0000        0.0000        0.0000        0.0000        0.0000        0.0000        0.0000        0.0000      124.8098      123.8518      117.9106      107.1863       79.2264       70.2490       62.3410       54.7041       32.2617       27.7325       29.4790       37.5579       76.2025       86.2661       88.9408       88.1732       72.7264       71.3572       66.5138       63.6516       54.4348       50.7580       50.2261       54.1901       72.8816       78.7838       82.4858       82.4007       81.6516       81.7769       80.0476       81.7427       65.1656       68.1461       75.0660       90.7247      134.1288      144.3258      145.0164      166.8938      243.9270      285.3229      294.2739      277.3983      271.2449      240.8951      232.8304      219.9610      205.0490      192.9803      181.0773      180.8809      152.9891      152.3453      194.3492      187.9987      116.3989      115.6973      123.1403      122.5620       76.8747       74.3487       71.9829       70.8595       58.2060       58.2285       58.9129       65.5700       74.7188       80.8228       87.4367       91.1668      127.7799      138.7996      128.5147      112.1238       98.7536      102.0951       93.3762       86.4840       77.7653       62.7171       58.9392       63.7348       78.2765       90.5472       99.0550      106.9654      104.9767      110.1846      109.8098      113.1406      107.2873      108.8734      118.5708      118.4741      120.0000      129.0848      131.1035      133.1039      117.0294      119.4710      111.8083      109.2484      123.1438      127.9806      138.3152      136.4234      163.9093      171.9576      174.4315      178.1910      174.8539      177.1335      168.1843      165.7022      157.3327      170.8334      170.3756      172.2688      176.9326      175.6581      185.9325      181.9981      155.8616      157.1196      149.4926      145.8965      146.1156      147.2310      148.9478      158.2597      186.6910      201.4054      213.5892      213.6462      221.5503      206.3110      188.9790      181.3499      149.7021      138.4180      129.3583      118.0956      115.5325      108.0067      103.7678      101.1687       79.5552       70.0236       64.6065       61.2823       21.0000        0.0000        0.0000        0.0000        0.0000        0.0000        0.0000        0.0000        0.0000        0.0000        0.0000        0.0000        0.0000        0.0000        0.0000        0.0000        0.0000        0.0000        0.0000        0.0000        0.0000        0.0000        0.0000        0.0000        0.0000        0.0000        0.0000        0.0000        0.0000        0.0000        0.0000        0.0000        0.0000        0.0000        0.0000        0.0000        0.0000        0.0000        0.0000        0.0000        0.0000        0.0000        0.0000        0.0000        0.0000        0.0000        0.0000        0.0000        0.0000        0.0000        0.0000        0.0000        0.0000        0.0000
        0.0000        0.0000        0.0000        0.0000        0.0000        0.0000        0.0000        0.0000        0.0000        0.0000        0.0000        0.0000        0.0000        0.0000        0.0000        0.0000        0.0000        0.0000        0.0000        0.0000        0.0000        0.0000        0.0000        0.0000        0.0000        0.0000        0.0000        0.0000        0.0000        0.0000        0.0000        0.0000        0.0000        0.0000        0.0000        0.0000        0.0000        0.0000        0.0000        0.0000        0.0000        0.0000        0.0000        0.0000      170.3485      161.5082      143.8975      104.1921       89.8996       77.1088       66.5537       38.2061       31.2237       33.2325       42.5624       85.8162      100.6261      105.2212       99.2720       80.3850       75.4234       70.6772       66.4546       56.4462       51.4113       53.5236       58.4064       82.8802       89.7038       93.4215       92.4449       86.8795       85.9033       83.6930       89.2793       64.7851       63.5665       68.2963       79.2623      128.0122      164.5219      176.9813      204.3379      291.5434      338.5012      345.2049      328.8934      318.9241      302.7226      283.5667      249.9778      235.8969      224.9396      211.8114      189.3815      178.1942      220.9126      236.3571      221.7201      131.7361      126.1675      129.2243      144.7597       88.4815       81.3730       78.7521       87.4526       61.1575       56.5556       56.0750       59.5579       69.6325       76.9784       82.1028       97.1356      134.2839      139.0487      132.3929      127.9890      116.5386      105.1846       93.9572       91.8344       77.9602       68.6821       65.5549       72.2124       97.2052      103.9446      111.6016      110.9234      102.2507      103.8180      108.3347      107.7704      106.7852      110.8247      117.3824      124.0789      122.9158      129.5682      123.8603      121.3292      108.5462      104.2938      104.3211      112.2255      133.0546      135.3853      141.1050      150.1283      175.0127      178.5198      185.2774      175.6740      167.0746      171.7397      154.6718      152.6843      165.5844      170.0303      163.9263      168.7989      169.3094      177.7267      169.4287      179.0242      151.9696      147.9691      134.5105      140.0620      176.6878      175.1350      173.0696      183.9730      199.0619      207.0038      209.8893      209.1266      200.4370      196.0275      187.3053      175.7861      140.2900      125.3495      103.3599      108.4154      112.3440      107.0136      104.5138       90.5147       71.6314       65.9022       63.3701       63.1399       20.7600        0.0000        0.0000        0.0000        0.0000        0.0000        0.0000        0.0000        0.0000        0.0000        0.0000        0.0000        0.0000        0.0000        0.0000        0.0000        0.0000        0.0000        0.0000        0.0000        0.0000        0.0000        0.0000        0.0000        0.0000        0.0000        0.0000        0.0000        0.0000        0.0000        0.0000        0.0000        0.0000        0.0000        0.0000        0.0000        0.0000        0.0000        0.0000        0.0000        0.0000        0.0000        0.0000        0.0000        0.0000        0.0000        0.0000        0.0000        0.0000        0.0000        0.0000        0.0000        0.0000        0.0000
        0.0000        0.0000        0.0000        0.0000        0.0000        0.0000        0.0000        0.0000        0.0000        0.0000        0.0000        0.0000        0.0000        0.0000        0.0000        0.0000        0.0000        0.0000        0.0000        0.0000        0.0000        0.0000        0.0000        0.0000        0.0000        0.0000        0.0000        0.0000        0.0000        0.0000        0.0000        0.0000        0.0000        0.0000        0.0000        0.0000        0.0000        0.0000        0.0000        0.0000        0.0000        0.0000        0.0000        0.0000        0.0000        0.0000      178.5610      132.2997      115.4249      101.3274       89.8658       52.1882       44.3712       45.2719       56.0053      110.4998      127.6269      132.3843      125.1695      100.2854       92.2887       85.0675       80.1304       66.7506       60.5415       61.4945       68.5324       96.1557      103.7390      107.5799      104.1832       98.4424       97.4808      101.8467       95.3822       64.6375       62.0756       78.4671       87.6501      122.5250      148.4977      167.0541      199.5230      302.6436      356.4722      365.3718      351.6587      330.2546      319.1298      324.9002      298.2178      300.3768      255.3935      278.8769      229.0863      229.7375      247.8624      221.3552      183.1133      141.2265      137.2613      171.8490      151.2805       97.7519       82.5929       81.7602       89.5532       70.2173       63.7809       57.9441       63.4850       66.8238       69.8413       74.4994       80.2920      116.9623      125.8325      131.7151      131.1666      112.9611       94.9379       82.0663       83.3828       75.6381       69.2389       73.4215       81.0875      102.2836      112.0775      113.7811      115.3879      106.2934      105.8525      112.8943      115.1147      112.8265      116.6047      127.4276      134.7432      128.7061      126.5438      123.9678      116.8949      113.2736      109.7880      114.3984      109.8066      125.0491      142.2572      137.6251      151.6434      184.6677      183.4617      182.4457      181.5925      162.3300      164.3490      155.9445      154.4602      148.3543      154.7455      162.5673      163.8078      166.1435      158.5251      159.4575      162.2103      142.3218      134.3383      127.3917      127.0768      173.7047      181.1974      176.5691      199.7915      206.5960      202.0332      212.0982      196.9348      186.8509      183.5639      177.0104      149.3106      109.9997       95.9966       92.7750       93.6006      104.4442       96.5028       94.1205       81.8047       69.6190       65.2883       66.1491       66.3367       15.5400        0.0000        0.0000        0.0000        0.0000        0.0000        0.0000        0.0000        0.0000        0.0000        0.0000        0.0000        0.0000        0.0000        0.0000        0.0000        0.0000        0.0000        0.0000        0.0000        0.0000        0.0000        0.0000        0.0000        0.0000        0.0000        0.0000        0.0000        0.0000        0.0000        0.0000        0.0000        0.0000        0.0000        0.0000        0.0000        0.0000        0.0000        0.0000        0.0000        0.0000        0.0000        0.0000        0.0000        0.0000        0.0000        0.0000        0.0000        0.0000        0.0000        0.0000        0.0000        0.0000        0.0000
        0.0000        0.0000        0.0000        0.0000        0.0000        0.0000        0.0000        0.0000        0.0000        0.0000        0.0000        0.0000        0.0000        0.0000        0.0000        0.0000        0.0000        0.0000        0.0000        0.0000        0.0000        0.0000        0.0000        0.0000        0.0000        0.0000        0.0000        0.0000        0.0000        0.0000        0.0000        0.0000        0.0000        0.0000        0.0000        0.0000        0.0000        0.0000        0.0000        0.0000        0.0000        0.0000        0.0000        0.0000        0.0000        0.0000        0.0000      161.5898      146.7056      132.9632      122.2282       73.1894       66.1438       68.4878       79.7896      150.4370      168.3314      173.9230      163.8888      130.0500      120.9753      113.2958      103.6458       84.8476       75.4983       74.0131       84.5023      117.1420      122.6828      125.6342      120.0866      116.1229      122.4188      109.6823      106.2908       79.7034       86.0587       99.2949      101.7818      134.8479      162.8343      182.2767      202.3527      282.8904      318.1778      332.7602      328.3168      313.4023      307.3392      307.9351      318.7783      310.5718      287.2302      287.7450      256.0570      320.9576      212.6724      181.9992      186.3860      162.7789      143.9632      144.6243      137.5168       98.9726       86.8255       82.7390       87.8777       72.0907       69.1071       62.8314       61.4241       64.7628       67.5690       69.9378       73.9348       98.2093      111.1401      118.9030      114.0908       91.6959       80.4462       78.2483       76.4686       70.1495       68.2244       72.6805       78.3492      101.7293      111.5985      111.9175      110.4853      104.0037      105.7450      110.8291      116.3487      113.1792      114.6329      128.4606      137.5835      130.5156      126.0868      121.4007      110.6758      104.8682      106.1422      109.0882      115.6496      126.0610      137.3813      139.5724      147.2456      175.2998      178.7542      178.6816      177.0567      159.9325      160.2522      157.6732      154.6712      149.5455      153.8226      166.0392      163.8506      160.5014      162.2917      153.5126      144.7997      133.1485      130.1021      137.8210      130.5233      159.4237      169.0107      178.1699      192.6012      190.9036      195.4749      187.5543      182.3082      179.0042      165.7340      145.9870      131.0821      105.1362       88.7981       82.9660       89.0252       90.1710       92.0480       92.4019       77.9360       69.4603       65.7284       65.6158       69.5875        0.0000        0.0000        0.0000        0.0000        0.0000        0.0000        0.0000        0.0000        0.0000        0.0000        0.0000        0.0000        0.0000        0.0000        0.0000        0.0000        0.0000        0.0000        0.0000        0.0000        0.0000        0.0000        0.0000        0.0000        0.0000        0.0000        0.0000        0.0000        0.0000        0.0000        0.0000        0.0000        0.0000        0.0000        0.0000        0.0000        0.0000        0.0000        0.0000        0.0000        0.0000        0.0000        0.0000        0.0000        0.0000        0.0000        0.0000        0.0000        0.0000        0.0000        0.0000        0.0000        0.0000        0.0000
        0.0000        0.0000        0.0000        0.0000        0.0000        0.0000        0.0000        0.0000        0.0000        0.0000        0.0000        0.0000        0.0000        0.0000        0.0000        0.0000        0.0000        0.0000        0.0000        0.0000        0.0000        0.0000        0.0000        0.0000        0.0000        0.0000        0.0000        0.0000        0.0000        0.0000        0.0000        0.0000        0.0000        0.0000        0.0000        0.0000        0.0000        0.0000        0.0000        0.0000        0.0000        0.0000        0.0000        0.0000        0.0000        0.0000        0.0000        0.0000        0.0000        0.0000      192.7141      166.2822      154.5460      159.6974      182.4026      225.4430      250.2417      255.6602      240.9686      185.6240      172.5357      161.7628      146.4597      103.4537       92.5934       90.0507        0.0000        0.0000      119.7312      119.3806      114.7239      100.5557      102.7480       97.3690      100.9570      143.8651      154.7589      162.2435      170.0694      176.0587      204.7863      216.1423      230.0064      224.9504      247.1540      275.3153      278.7905      257.9960      246.7831        0.0000        0.0000        0.0000        0.0000      303.3615      261.0889      294.1169      278.9594      244.6261        0.0000      207.9916      174.5299      162.6024      142.5680      108.5036      100.0895       84.0636       84.3974       77.5576       71.9990       71.6175       69.7522       66.1507       60.5690       60.5595       61.9073       70.0187       76.0109       79.7397       78.9801       68.0181       64.3646       64.6799       64.1242       65.4315       63.2829       66.1366       79.2011       92.6743      102.2676      105.9422      109.9867      101.8220       99.9291       99.4078      101.2147       94.9481       96.4470      104.3778      108.0103      116.3694      117.3817      114.9342      111.1070      102.1841      101.9841      106.2392      113.6993      139.7793      151.5940      158.2981      161.2902      152.6562      153.9991      156.2186      153.5576      154.0142      146.5951      146.6996      150.5690      157.0636      165.2253      158.8258      153.0258      146.3903      160.3669      145.5479      137.5231      136.2008      137.0033      155.1490      135.5890      157.3732      165.1490      165.8587      179.4314      167.2902      159.1995      160.0932      155.1708      158.4314      149.5377      140.2380      123.6226       98.7399       80.4420       76.4094       76.1960       78.1260       77.0201       78.9186       75.3999       72.2987       71.0386        0.0000        0.0000        0.0000        0.0000        0.0000        0.0000        0.0000        0.0000        0.0000        0.0000        0.0000        0.0000        0.0000        0.0000        0.0000        0.0000        0.0000        0.0000        0.0000        0.0000        0.0000        0.0000        0.0000        0.0000        0.0000        0.0000        0.0000        0.0000        0.0000        0.0000        0.0000        0.0000        0.0000        0.0000        0.0000        0.0000        0.0000        0.0000        0.0000        0.0000        0.0000        0.0000        0.0000        0.0000        0.0000        0.0000        0.0000        0.0000        0.0000        0.0000        0.0000        0.0000        0.0000        0.0000        0.0000        0.0000
        0.0000        0.0000        0.0000        0.0000        0.0000        0.0000        0.0000        0.0000        0.0000        0.0000        0.0000        0.0000        0.0000        0.0000        0.0000        0.0000        0.0000        0.0000        0.0000        0.0000        0.0000        0.0000        0.0000        0.0000        0.0000        0.0000        0.0000        0.0000        0.0000        0.0000        0.0000        0.0000        0.0000        0.0000        0.0000        0.0000        0.0000        0.0000        0.0000        0.0000        0.0000        0.0000        0.0000        0.0000        0.0000        0.0000        0.0000        0.0000        0.0000        0.0000        0.0000        0.0000        0.0000        0.0000        0.0000      274.0773      301.7000      306.7249        0.0000        0.0000        0.0000      193.0083      174.1361      124.2544      112.5053        0.0000        0.0000        0.0000        0.0000        0.0000        0.0000        0.0000      104.8403      109.1853      118.3902      164.0549      180.8490      190.3682      202.0581      210.8429      227.5515      225.0502      233.4673      238.2928      284.5337      301.0861      299.2442      273.7990        0.0000        0.0000        0.0000        0.0000        0.0000        0.0000      330.0027      294.3707        0.0000        0.0000        0.0000      241.8522      202.1984      190.7393      158.8975      117.8285      104.2551       94.4092       90.5682       78.6680       70.7182       67.0392       63.5450       54.8262       52.5707       50.8001       53.0128       65.2733       70.8075       68.2986       64.8763       58.2882       58.0737       57.6664       57.9220       60.3316       64.2594       69.4849       77.4212       92.9856      104.5205      108.7577      108.5915      103.8275       99.1540       99.0729      100.8057       97.2024      102.2816      111.1965      111.4537      116.6504      117.8920      117.1508      114.5902      103.5202      102.4795      108.8169      118.0376      149.5824      164.1482      170.7904      172.2541      158.2943      151.4942      147.9369      143.9484      149.3405      150.8810      152.8910      152.7335      159.7346      165.5314      162.5711      157.1189      157.8773      154.3238      138.8625      141.6014      153.4152      170.8544      163.7587      150.3436      141.6656      166.2835      166.5355      158.1834      142.0065      150.4297      145.3157      136.9000      139.1821      139.8916      133.7765      113.9534       92.3281       73.6173       66.9086       67.2449       71.4343       69.4695       73.8039       75.0633       73.2819       74.1645        0.0000        0.0000        0.0000        0.0000        0.0000        0.0000        0.0000        0.0000        0.0000        0.0000        0.0000        0.0000        0.0000        0.0000        0.0000        0.0000        0.0000        0.0000        0.0000        0.0000        0.0000        0.0000        0.0000        0.0000        0.0000        0.0000        0.0000        0.0000        0.0000        0.0000        0.0000        0.0000        0.0000        0.0000        0.0000        0.0000        0.0000        0.0000        0.0000        0.0000        0.0000        0.0000        0.0000        0.0000        0.0000        0.0000        0.0000        0.0000        0.0000        0.0000        0.0000        0.0000        0.0000        0.0000        0.0000        0.0000
        0.0000        0.0000        0.0000        0.0000        0.0000        0.0000        0.0000        0.0000        0.0000        0.0000        0.0000        0.0000        0.0000        0.0000        0.0000        0.0000        0.0000        0.0000        0.0000        0.0000        0.0000        0.0000        0.0000        0.0000        0.0000        0.0000        0.0000        0.0000        0.0000        0.0000        0.0000        0.0000        0.0000        0.0000        0.0000        0.0000        0.0000        0.0000        0.0000        0.0000        0.0000        0.0000        0.0000        0.0000        0.0000        0.0000        0.0000        0.0000        0.0000        0.0000        0.0000        0.0000        0.0000        0.0000        0.0000        0.0000        0.0000        0.0000        0.0000        0.0000        0.0000      240.0916      220.5193      162.3216      150.7341        0.0000        0.0000        0.0000        0.0000        0.0000        0.0000        0.0000        0.0000      136.9552      148.1061      196.7661      205.7564      217.1596      227.3708      221.8813      241.9037      241.4512      258.8213      271.2454      299.7211        0.0000        0.0000        0.0000        0.0000        0.0000        0.0000        0.0000        0.0000        0.0000        0.0000        0.0000        0.0000        0.0000        0.0000        0.0000      218.7495      197.0371      176.4168      127.4684      109.3193       96.7114       85.8995       80.8446       71.3600       66.1729       61.0679       51.6596       51.7530       50.8983       52.9313       63.2611       65.7404       64.9320       60.3170       56.8603       55.8902       56.2736       56.6040       59.3292       62.1062       65.5851       71.9986       92.6818      103.1765      109.7927      117.2129      108.0950      107.2382      109.8101      114.9461      108.5284      107.4431      114.8999      115.3005      123.9785      125.9995      127.6859      121.5741      111.3446      110.9091      117.2653      129.2928      163.4763      178.5545      181.0524      180.4661      163.8705      156.3941      154.5728      153.5850      160.0217      160.9229      158.3397      159.1703      168.1807      162.8828      165.6845      163.0464      162.6096      158.8031      150.1049      142.1838      176.1088      180.2104      150.0557      131.5733      138.7119      140.9941      130.9581      126.5358      132.4377      138.9771      136.8990      136.7224      135.1031      145.2677      139.9800      115.3399       85.2616       71.5799       61.5495       59.3835       61.3475       67.1680       74.6734       80.4072       69.7614        0.0000        0.0000        0.0000        0.0000        0.0000        0.0000        0.0000        0.0000        0.0000        0.0000        0.0000        0.0000        0.0000        0.0000        0.0000        0.0000        0.0000        0.0000        0.0000        0.0000        0.0000        0.0000        0.0000        0.0000        0.0000        0.0000        0.0000        0.0000        0.0000        0.0000        0.0000        0.0000        0.0000        0.0000        0.0000        0.0000        0.0000        0.0000        0.0000        0.0000        0.0000        0.0000        0.0000        0.0000        0.0000        0.0000        0.0000        0.0000        0.0000        0.0000        0.0000        0.0000        0.0000        0.0000        0.0000        0.0000        0.0000
        0.0000        0.0000        0.0000        0.0000        0.0000        0.0000        0.0000        0.0000        0.0000        0.0000        0.0000        0.0000        0.0000        0.0000        0.0000        0.0000        0.0000        0.0000        0.0000        0.0000        0.0000        0.0000        0.0000        0.0000        0.0000        0.0000        0.0000        0.0000        0.0000        0.0000        0.0000        0.0000        0.0000        0.0000        0.0000        0.0000        0.0000        0.0000        0.0000        0.0000        0.0000        0.0000        0.0000        0.0000        0.0000        0.0000        0.0000        0.0000        0.0000        0.0000        0.0000        0.0000        0.0000        0.0000        0.0000        0.0000        0.0000        0.0000        0.0000        0.0000        0.0000        0.0000      286.9710      220.7505        0.0000        0.0000        0.0000        0.0000        0.0000        0.0000        0.0000        0.0000        0.0000        0.0000      187.4178      233.2947      235.3012      245.4303      254.6783      251.5010      255.6197      266.5764      274.4581      260.0512        0.0000        0.0000        0.0000        0.0000        0.0000        0.0000        0.0000        0.0000        0.0000        0.0000        0.0000        0.0000        0.0000        0.0000        0.0000        0.0000        0.0000      215.1465      183.0743      137.4283      114.5990      101.5748       89.9107       92.5171       82.0423       67.9461       62.7006       55.0475       54.3405       48.3119       51.8019       60.2301       63.4309       64.9416       63.0076       60.7247       59.3347       59.5058       64.2553       61.5182       61.6738       69.7115       78.1086       97.7588      109.9565      116.8409      130.4806      126.3304      128.0924      131.0369      132.1705      121.5520      120.9261      122.7001      121.5540      132.0041      139.9760      142.8146      137.7710      131.1695      132.0073      136.7774      147.0378      179.7680      191.2874      197.7902      197.0851      180.2807      172.7897      167.6051      168.1164      173.2873      172.8182      175.8717      171.4301      168.4582      163.9864      169.7664      169.2481      169.6085      161.8506      157.0211      137.8801      127.7400      131.3755      127.2478      120.4741      135.0179      152.0417      141.2425      131.1720      135.9280      138.7336      140.1606      127.4961      127.6511      137.5770      121.2166      102.2381       78.8775       64.0249       56.3225       52.7310       53.6952       56.3318       63.9390       64.2385        0.0000        0.0000        0.0000        0.0000        0.0000        0.0000        0.0000        0.0000        0.0000        0.0000        0.0000        0.0000        0.0000        0.0000        0.0000        0.0000        0.0000        0.0000        0.0000        0.0000        0.0000        0.0000        0.0000        0.0000        0.0000        0.0000        0.0000        0.0000        0.0000        0.0000        0.0000        0.0000        0.0000        0.0000        0.0000        0.0000        0.0000        0.0000        0.0000        0.0000        0.0000        0.0000        0.0000        0.0000        0.0000        0.0000        0.0000        0.0000        0.0000        0.0000        0.0000        0.0000        0.0000        0.0000        0.0000        0.0000        0.0000        0.0000
        0.0000        0.0000        0.0000        0.0000        0.0000        0.0000        0.0000        0.0000        0.0000        0.0000        0.0000        0.0000        0.0000        0.0000        0.0000        0.0000        0.0000        0.0000        0.0000        0.0000        0.0000        0.0000        0.0000        0.0000        0.0000        0.0000        0.0000        0.0000        0.0000        0.0000        0.0000        0.0000        0.0000        0.0000        0.0000        0.0000        0.0000        0.0000        0.0000        0.0000        0.0000        0.0000        0.0000        0.0000        0.0000        0.0000        0.0000        0.0000        0.0000        0.0000        0.0000        0.0000        0.0000        0.0000        0.0000        0.0000        0.0000        0.0000        0.0000        0.0000        0.0000        0.0000        0.0000        0.0000        0.0000        0.0000        0.0000        0.0000        0.0000        0.0000        0.0000        0.0000        0.0000        0.0000      269.2586      258.2569      248.7723      258.9832      269.7198      253.8503      248.8285      258.9267      255.8602        0.0000        0.0000        0.0000        0.0000        0.0000        0.0000        0.0000        0.0000        0.0000        0.0000        0.0000        0.0000        0.0000        0.0000        0.0000        0.0000        0.0000        0.0000      199.4980      175.5159      137.6277      120.7881      111.6382      100.2647       93.4932       84.3841       73.0316       72.9089       58.6945       49.2714       49.0845       53.9129       60.2002       60.8994       60.8742       60.0038       65.3397       68.6671       69.7085       71.0162       64.2763       62.9094       74.8090       81.8834       97.2213      112.9941      121.8821      127.0308      135.4969      147.3714      146.7576      143.9310      142.8365      144.1430      145.3875      147.1617      142.0885      142.7903      145.3977      151.8287      165.5112      162.8955      175.4355      180.4204      196.7784      212.0466      208.0440      204.2387      199.6223      200.6511      193.2005      193.7649      178.8957      169.2473      162.5346      166.7476      169.9738      170.7519      183.4758      164.7161      164.0033      154.4169      146.8129      133.6441      124.7201      126.5967      130.6095      124.0842      132.5433      154.3016      144.2959      140.8816      141.3566      142.0019      135.4783      138.5731      142.8634      128.9212      114.2124      102.5690       73.0404       60.2922       49.5289       48.3253       41.7115       39.5186       37.3024       36.7774        0.0000        0.0000        0.0000        0.0000        0.0000        0.0000        0.0000        0.0000        0.0000        0.0000        0.0000        0.0000        0.0000        0.0000        0.0000        0.0000        0.0000        0.0000        0.0000        0.0000        0.0000        0.0000        0.0000        0.0000        0.0000        0.0000        0.0000        0.0000        0.0000        0.0000        0.0000        0.0000        0.0000        0.0000        0.0000        0.0000        0.0000        0.0000        0.0000        0.0000        0.0000        0.0000        0.0000        0.0000        0.0000        0.0000        0.0000        0.0000        0.0000        0.0000        0.0000        0.0000        0.0000        0.0000        0.0000        0.0000        0.0000        0.0000
        0.0000        0.0000        0.0000        0.0000        0.0000        0.0000        0.0000        0.0000        0.0000        0.0000        0.0000        0.0000        0.0000        0.0000        0.0000        0.0000        0.0000        0.0000        0.0000        0.0000        0.0000        0.0000        0.0000        0.0000        0.0000        0.0000        0.0000        0.0000        0.0000        0.0000        0.0000        0.0000        0.0000        0.0000        0.0000        0.0000        0.0000        0.0000        0.0000        0.0000        0.0000        0.0000        0.0000        0.0000        0.0000        0.0000        0.0000        0.0000        0.0000        0.0000        0.0000        0.0000        0.0000        0.0000        0.0000        0.0000        0.0000        0.0000        0.0000        0.0000        0.0000        0.0000        0.0000        0.0000        0.0000        0.0000        0.0000        0.0000        0.0000        0.0000        0.0000        0.0000        0.0000        0.0000        0.0000        0.0000        0.0000        0.0000        0.0000        0.0000        0.0000        0.0000        0.0000        0.0000        0.0000        0.0000        0.0000        0.0000        0.0000        0.0000        0.0000        0.0000        0.0000        0.0000        0.0000        0.0000        0.0000        0.0000        0.0000        0.0000        0.0000      183.4349      171.7918      141.0861      122.3371      115.4822      105.0561       93.4719       86.3504       78.3703       70.5616       54.9807       50.5176       47.8059       54.6404       60.9511       57.4671       61.6819       63.5324       68.9401       73.7327       77.3509       77.8802       72.0919       70.4027       78.0303       84.4269      103.9125      114.3268      142.7526      149.3627      152.3827      157.5372      157.6466      161.4929      161.2046      162.0619      168.3702      167.4699      162.7077      164.2273      170.7988      176.3709      194.0362      195.3740      197.3411      204.7837      232.3292      233.7748      233.6350      228.6024      228.2908      216.0633      210.2337      203.4913      186.4843      167.8519      163.1205      163.3063      173.2854      173.9668      161.4462      155.5754      160.8255      145.3115      136.1607      135.8591      132.4912      127.8727      124.7514      128.3144      142.6690      143.3380      142.7325      137.6852      144.3912      153.7156      140.5076      137.9180      134.4148      122.1307      110.7665       95.7219       64.4834       51.7164       45.8733       48.2058       34.9411       31.2198       28.4596        0.0000        0.0000        0.0000        0.0000        0.0000        0.0000        0.0000        0.0000        0.0000        0.0000        0.0000        0.0000        0.0000        0.0000        0.0000        0.0000        0.0000        0.0000        0.0000        0.0000        0.0000        0.0000        0.0000        0.0000        0.0000        0.0000        0.0000        0.0000        0.0000        0.0000        0.0000        0.0000        0.0000        0.0000        0.0000        0.0000        0.0000        0.0000        0.0000        0.0000        0.0000        0.0000        0.0000        0.0000        0.0000        0.0000        0.0000        0.0000        0.0000        0.0000        0.0000        0.0000        0.0000        0.0000        0.0000        0.0000        0.0000        0.0000        0.0000
        0.0000        0.0000        0.0000        0.0000        0.0000        0.0000        0.0000        0.0000        0.0000        0.0000        0.0000        0.0000        0.0000        0.0000        0.0000        0.0000        0.0000        0.0000        0.0000        0.0000        0.0000        0.0000        0.0000        0.0000        0.0000        0.0000        0.0000        0.0000        0.0000        0.0000        0.0000        0.0000        0.0000        0.0000        0.0000        0.0000        0.0000        0.0000        0.0000        0.0000        0.0000        0.0000        0.0000        0.0000        0.0000        0.0000        0.0000        0.0000        0.0000        0.0000        0.0000        0.0000        0.0000        0.0000        0.0000        0.0000        0.0000        0.0000        0.0000        0.0000        0.0000        0.0000        0.0000        0.0000        0.0000        0.0000        0.0000        0.0000        0.0000        0.0000        0.0000        0.0000        0.0000        0.0000        0.0000        0.0000        0.0000        0.0000        0.0000        0.0000        0.0000        0.0000        0.0000        0.0000        0.0000        0.0000        0.0000        0.0000        0.0000        0.0000        0.0000        0.0000        0.0000        0.0000        0.0000        0.0000        0.0000        0.0000        0.0000        0.0000        0.0000      190.9748      168.0518      141.0285      124.5086      116.3958      109.6775      100.0929       91.3702       87.7978       74.9537       61.3729       55.6029       56.2555       56.9914       64.9924       67.7310       72.1388       75.1931       78.8285       81.1925       83.5396       85.4331       78.7814       83.7551       89.7765      105.8215      104.5441      122.2710      135.3072      155.9000      169.8344      184.2709      180.9726      178.2496      179.2735      184.3974      186.6868      183.8598      176.9863      173.6903      179.7225      193.4114      204.1441      216.7917      233.6029      249.0232      271.1706      264.4601      255.6624      248.4579      239.5626      234.8970      223.2367      215.3024      209.1386      190.9846      174.5432      159.4905      167.8920      162.2196      162.4610      164.5803      144.6577      154.8161      150.3984      131.8223      144.4912      127.6062      122.5932      127.0253      153.4823      143.9003      134.3818      148.6252      146.0687      140.2296      135.0194      124.8562      123.2056      111.9456       98.6408       81.7395       56.2651       45.9361       40.1889       41.3023       31.9349       26.4648       31.0552        0.0000        0.0000        0.0000        0.0000        0.0000        0.0000        0.0000        0.0000        0.0000        0.0000        0.0000        0.0000        0.0000        0.0000        0.0000        0.0000        0.0000        0.0000        0.0000        0.0000        0.0000        0.0000        0.0000        0.0000        0.0000        0.0000        0.0000        0.0000        0.0000        0.0000        0.0000        0.0000        0.0000        0.0000        0.0000        0.0000        0.0000        0.0000        0.0000        0.0000        0.0000        0.0000        0.0000        0.0000        0.0000        0.0000        0.0000        0.0000        0.0000        0.0000        0.0000        0.0000        0.0000        0.0000        0.0000        0.0000        0.0000        0.0000        0.0000
        0.0000        0.0000        0.0000        0.0000        0.0000        0.0000        0.0000        0.0000        0.0000        0.0000        0.0000        0.0000        0.0000        0.0000        0.0000        0.0000        0.0000        0.0000        0.0000        0.0000        0.0000        0.0000        0.0000        0.0000        0.0000        0.0000        0.0000        0.0000        0.0000        0.0000        0.0000        0.0000        0.0000        0.0000        0.0000        0.0000        0.0000        0.0000        0.0000        0.0000        0.0000        0.0000        0.0000        0.0000        0.0000        0.0000        0.0000        0.0000        0.0000        0.0000        0.0000        0.0000        0.0000        0.0000        0.0000        0.0000        0.0000        0.0000        0.0000        0.0000        0.0000        0.0000        0.0000        0.0000        0.0000        0.0000        0.0000        0.0000        0.0000        0.0000        0.0000        0.0000        0.0000        0.0000        0.0000        0.0000        0.0000        0.0000        0.0000        0.0000        0.0000        0.0000        0.0000        0.0000        0.0000        0.0000        0.0000        0.0000        0.0000        0.0000        0.0000        0.0000        0.0000        0.0000        0.0000        0.0000        0.0000        0.0000        0.0000        0.0000      231.5686      202.0176      177.8753      150.7116      138.4711      134.9694      125.5262      108.9228       97.4536       94.8364       91.8071       71.0867       67.5475       70.2832       68.2749       74.8173       83.5918       86.0278       89.5335       93.2958       93.1884       95.1604       97.3369       95.5417       98.8952      112.6198      119.4227      123.3365      136.3599      145.6798      155.1521      174.6405      182.1836      193.5477      195.8932      198.5531      205.1136      203.6399      206.4737      203.0196      206.5796      195.5179      207.4680      228.0190      243.0297      280.7847      285.1837      307.4462      318.1642      289.6110      280.6552      256.4109      263.5959      253.6766      242.1981      207.9464      196.4323      173.9665      156.6283      167.4004      159.6222      188.0760      165.4660      142.6442      151.1625      135.5185      127.4981      130.5535      126.1068      128.0128      127.0447      152.7432      146.9487      139.7683      143.1891      129.0203      120.6869      116.6478      107.1048      116.0443      106.0416       87.4032       83.3566       52.8028       40.5043       40.2208       37.4250       34.1830        0.0000        0.0000        0.0000        0.0000        0.0000        0.0000        0.0000        0.0000        0.0000        0.0000        0.0000        0.0000        0.0000       40.8600        0.0000        0.0000        0.0000       69.3300        0.0000        0.0000        0.0000        0.0000        0.0000        0.0000        0.0000        0.0000        0.0000        0.0000        0.0000        0.0000        0.0000        0.0000        0.0000        0.0000        0.0000        0.0000        0.0000        0.0000        0.0000        0.0000        0.0000        0.0000        0.0000        0.0000        0.0000        0.0000        0.0000        0.0000        0.0000        0.0000        0.0000        0.0000        0.0000        0.0000        0.0000        0.0000        0.0000        0.0000        0.0000        0.0000        0.0000
        0.0000        0.0000        0.0000        0.0000        0.0000        0.0000        0.0000        0.0000        0.0000        0.0000        0.0000        0.0000        0.0000        0.0000        0.0000        0.0000        0.0000        0.0000        0.0000        0.0000        0.0000        0.0000        0.0000        0.0000        0.0000        0.0000        0.0000        0.0000        0.0000        0.0000        0.0000        0.0000        0.0000        0.0000        0.0000        0.0000        0.0000        0.0000        0.0000        0.0000        0.0000        0.0000        0.0000        0.0000        0.0000        0.0000        0.0000        0.0000        0.0000        0.0000        0.0000        0.0000        0.0000        0.0000        0.0000        0.0000        0.0000        0.0000        0.0000        0.0000        0.0000        0.0000        0.0000        0.0000        0.0000        0.0000        0.0000        0.0000        0.0000        0.0000        0.0000        0.0000        0.0000        0.0000        0.0000        0.0000        0.0000        0.0000        0.0000        0.0000        0.0000        0.0000        0.0000        0.0000        0.0000        0.0000        0.0000        0.0000        0.0000        0.0000        0.0000        0.0000        0.0000        0.0000        0.0000        0.0000        0.0000        0.0000        0.0000        0.0000      240.3210      222.5842      189.7092      176.8739      160.2926      162.2771      146.8386      136.1189      117.4256      108.9552       97.6699       97.1223      103.7590       96.9336      107.4721      118.2451      134.6511      138.4072      138.6707      123.2370      119.8813      122.0937      121.3218      108.5969      109.3865      116.7889      125.2737      133.7546      155.6986      161.0046      172.7172      194.8306      202.4238      210.5146      209.0725      220.3391      230.5842      226.9827      224.2797      233.4185      219.4012      228.3501      239.5428      295.6078      309.0618      355.2008      341.6217      375.4942      378.9064      366.8351      351.8274      283.0003      257.5457      247.2581      228.3015      204.3503      194.6641      170.5272      162.9374      159.3376      142.8068      130.0496      132.7926      134.8053      132.1844      124.4389      124.3648      116.6838      121.6147      117.4068      124.1773      159.0964      162.6326      154.8061      143.9264      122.2823      112.3625      100.4315       93.2569       77.4296       73.0680       65.8512       55.3554       33.4880       29.7364       39.0797       32.2938       66.2055        0.0000        0.0000        0.0000        0.0000        0.0000        0.0000        0.0000        0.0000        0.0000        0.0000        0.0000        0.0000       59.9700       72.0600      104.4300        0.0000       41.0400       51.6000        0.0000        0.0000        0.0000        0.0000        0.0000        0.0000        0.0000        0.0000        0.0000        0.0000        0.0000        0.0000        0.0000        0.0000        0.0000        0.0000        0.0000        0.0000        0.0000        0.0000        0.0000        0.0000        0.0000        0.0000        0.0000        0.0000        0.0000        0.0000        0.0000        0.0000        0.0000        0.0000        0.0000        0.0000        0.0000        0.0000        0.0000        0.0000        0.0000        0.0000        0.0000        0.0000        0.0000
        0.0000        0.0000        0.0000        0.0000        0.0000        0.0000        0.0000        0.0000        0.0000        0.0000        0.0000        0.0000        0.0000        0.0000        0.0000        0.0000        0.0000        0.0000        0.0000        0.0000        0.0000        0.0000        0.0000        0.0000        0.0000        0.0000        0.0000        0.0000        0.0000        0.0000        0.0000        0.0000        0.0000        0.0000        0.0000        0.0000        0.0000        0.0000        0.0000        0.0000        0.0000        0.0000        0.0000        0.0000        0.0000        0.0000        0.0000        0.0000        0.0000        0.0000        0.0000        0.0000        0.0000        0.0000        0.0000        0.0000        0.0000        0.0000        0.0000        0.0000        0.0000        0.0000        0.0000        0.0000        0.0000        0.0000        0.0000        0.0000        0.0000        0.0000        0.0000        0.0000        0.0000        0.0000        0.0000        0.0000        0.0000        0.0000        0.0000        0.0000        0.0000        0.0000        0.0000        0.0000        0.0000        0.0000        0.0000        0.0000        0.0000        0.0000        0.0000        0.0000        0.0000        0.0000        0.0000        0.0000        0.0000        0.0000        0.0000      275.8268      244.4274      238.3073      197.8673      170.9495      153.9928      140.3434      135.8748      142.8975      120.0602      113.6703      106.3702      103.7921      112.5788      116.0049      120.4843      149.7427      153.1473      148.1038      149.3030      134.5064      139.2693      146.2896      140.9786      123.9253      114.7828      116.7520      140.0143      148.0173      161.9591      184.9939      207.6458      214.7376      220.7068      222.7844      233.2359      240.8418      250.2566      241.5168      241.8108      244.6632      247.5092      255.6643      269.7418      358.5585      382.6878      404.1635      404.7797      379.5130      399.7535      393.8217      355.9974      300.2822      268.1822      258.5627      244.7795      205.1171      190.1166      165.3473      184.7335      142.7200      135.8984      135.6603      136.0241      131.9403      123.4744      126.6030      133.2785      111.7116      101.9889      103.0911      116.1950      161.6335      168.5782      155.4974      139.3459      116.8363      103.9908       91.2389       83.3380       65.0637       61.5107       51.4251       43.3460       29.1407       25.7721       26.4377       26.6627       74.0139        0.0000        0.0000        0.0000        0.0000        0.0000        0.0000      111.1460      113.3400        0.0000        0.0000        0.0000        0.0000       73.9800       84.8100        0.0000        0.0000        0.0000        0.0000        0.0000        0.0000        0.0000        0.0000        0.0000        0.0000        0.0000        0.0000        0.0000        0.0000        0.0000        0.0000        0.0000        0.0000        0.0000        0.0000        0.0000        0.0000        0.0000        0.0000        0.0000        0.0000        0.0000        0.0000        0.0000        0.0000        0.0000        0.0000        0.0000        0.0000        0.0000        0.0000        0.0000        0.0000        0.0000        0.0000        0.0000        0.0000        0.0000        0.0000        0.0000        0.0000        0.0000
        0.0000        0.0000        0.0000        0.0000        0.0000        0.0000        0.0000        0.0000        0.0000        0.0000        0.0000        0.0000        0.0000        0.0000        0.0000        0.0000        0.0000        0.0000        0.0000        0.0000        0.0000        0.0000        0.0000        0.0000        0.0000        0.0000        0.0000        0.0000        0.0000        0.0000        0.0000        0.0000        0.0000        0.0000        0.0000        0.0000        0.0000        0.0000        0.0000        0.0000        0.0000        0.0000        0.0000        0.0000        0.0000        0.0000        0.0000        0.0000        0.0000        0.0000        0.0000        0.0000        0.0000        0.0000        0.0000        0.0000        0.0000        0.0000        0.0000        0.0000        0.0000        0.0000        0.0000        0.0000        0.0000        0.0000        0.0000        0.0000        0.0000        0.0000        0.0000        0.0000        0.0000        0.0000        0.0000        0.0000        0.0000        0.0000        0.0000        0.0000        0.0000        0.0000        0.0000        0.0000        0.0000        0.0000        0.0000        0.0000        0.0000        0.0000        0.0000        0.0000        0.0000        0.0000        0.0000        0.0000        0.0000      284.2711      248.1794      255.1674      243.1383      230.4950      218.8314      190.0796      159.0101      148.9866      141.5291      144.3099      127.9280      116.4841      119.5241      128.3634      132.0927      126.3983      118.7715      140.1935      153.6146      157.0559      146.4399      140.7195      150.8562      161.3583      155.0723      119.5993      117.8609      122.5054      143.6617      139.4954      179.6383      203.9320      199.6810      217.8293      233.5672      245.5027      250.1592      241.5849      265.6810      263.2328      261.5744      266.5490      270.2188      280.8065      346.1963      409.7969      438.0905      450.9308      404.4496      392.4845      392.1083      376.5297      332.0876      285.8866      258.0722      245.3954      222.3469      188.4541      167.7323      153.5786      140.7537      129.4779      119.8593      131.1696      146.8525      137.8372      137.7960      133.1788      119.0214      101.7774       95.9722       97.2834      117.6357      143.9381      153.0149      158.4963      132.7088      109.5418       96.8411       85.8372       74.2984       60.0798       51.0487       44.0057       37.0856       29.4011       23.5178       28.1496       30.9547        0.0000        0.0000        0.0000        0.0000        0.0000       77.2144       80.6328       81.8773       39.6300        0.0000        0.0000        0.0000        0.0000        0.0000        0.0000        0.0000        0.0000        0.0000        0.0000        0.0000        0.0000        0.0000        0.0000        0.0000        0.0000        0.0000        0.0000        0.0000        0.0000        0.0000        0.0000        0.0000        0.0000        0.0000        0.0000        0.0000        0.0000        0.0000        0.0000        0.0000        0.0000        0.0000        0.0000        0.0000        0.0000        0.0000        0.0000        0.0000        0.0000        0.0000        0.0000        0.0000        0.0000        0.0000        0.0000        0.0000        0.0000        0.0000        0.0000        0.0000        0.0000        0.0000
        0.0000        0.0000        0.0000        0.0000        0.0000        0.0000        0.0000        0.0000        0.0000        0.0000        0.0000        0.0000        0.0000        0.0000        0.0000        0.0000        0.0000        0.0000        0.0000        0.0000        0.0000        0.0000        0.0000        0.0000        0.0000        0.0000        0.0000        0.0000        0.0000        0.0000        0.0000        0.0000        0.0000        0.0000        0.0000        0.0000        0.0000        0.0000        0.0000        0.0000        0.0000        0.0000        0.0000        0.0000        0.0000        0.0000        0.0000        0.0000        0.0000        0.0000        0.0000        0.0000        0.0000        0.0000        0.0000        0.0000        0.0000        0.0000        0.0000        0.0000        0.0000        0.0000        0.0000        0.0000        0.0000        0.0000        0.0000        0.0000        0.0000        0.0000        0.0000        0.0000        0.0000        0.0000        0.0000        0.0000        0.0000        0.0000        0.0000        0.0000        0.0000        0.0000        0.0000        0.0000        0.0000        0.0000        0.0000        0.0000        0.0000        0.0000        0.0000        0.0000        0.0000        0.0000        0.0000        0.0000        0.0000      299.9169      252.2487      237.8218      251.8140      239.1941      216.8755      193.4053      178.4741      168.2637      148.2661      140.5995      129.4819      127.8719      122.4603      119.6967      117.5083      119.4219      121.8406      133.1650      144.2330      150.3331      141.9081      131.6076      139.7510      133.4138      130.6294      116.1873      122.2792      130.2441      140.1207      156.7500      186.2765      201.4505      208.6891      228.1075      243.8805      241.6123      258.8605      265.9942      281.5939      311.7274      313.5171      294.6122      310.2207      325.3993      338.2440      389.7019      423.7268      444.3935      422.9739      406.1939      410.4214      385.9477      341.2322      275.1216      245.6425      236.1786      213.4986      188.6734      173.3225      159.2358      136.7279      121.4386      113.4111      115.3604      129.3198      116.3355      109.9173      120.1844      102.1197      102.3506       93.2595      102.9881      113.0211      136.1801      147.7784      148.7506      123.4865      103.1086       91.9634       80.5569       71.4625       54.9131       44.9471       36.0906       35.4326       29.6721       25.7591       36.8185       28.0372        0.0000        0.0000        0.0000       11.2200       69.3310       72.7773       76.9976       77.4973       19.2300        0.0000        0.0000        0.0000        0.0000        0.0000        0.0000        0.0000        0.0000        0.0000        0.0000        0.0000        0.0000        0.0000        0.0000        0.0000        0.0000        0.0000        0.0000        0.0000        0.0000        0.0000        0.0000        0.0000        0.0000        0.0000        0.0000        0.0000        0.0000        0.0000        0.0000        0.0000        0.0000        0.0000        0.0000        0.0000        0.0000        0.0000        0.0000        0.0000        0.0000        0.0000        0.0000        0.0000        0.0000        0.0000        0.0000        0.0000        0.0000        0.0000        0.0000        0.0000        0.0000        0.0000
        0.0000        0.0000        0.0000        0.0000        0.0000        0.0000        0.0000        0.0000        0.0000        0.0000        0.0000        0.0000        0.0000        0.0000        0.0000        0.0000        0.0000        0.0000        0.0000        0.0000        0.0000        0.0000        0.0000        0.0000        0.0000        0.0000        0.0000        0.0000        0.0000        0.0000        0.0000        0.0000        0.0000        0.0000        0.0000        0.0000        0.0000        0.0000        0.0000        0.0000        0.0000        0.0000        0.0000        0.0000        0.0000        0.0000        0.0000        0.0000        0.0000        0.0000        0.0000        0.0000        0.0000        0.0000        0.0000        0.0000        0.0000        0.0000        0.0000        0.0000        0.0000        0.0000        0.0000        0.0000        0.0000        0.0000        0.0000        0.0000        0.0000        0.0000        0.0000        0.0000        0.0000        0.0000        0.0000        0.0000        0.0000        0.0000        0.0000        0.0000        0.0000        0.0000        0.0000        0.0000        0.0000        0.0000        0.0000        0.0000        0.0000        0.0000        0.0000        0.0000        0.0000        0.0000        0.0000        0.0000      318.0555      286.5150      267.1007      250.5762      246.0597      216.9424      207.4600      190.1462      178.5505      168.9647      156.0348      147.0243      149.3651      147.3461      136.2388      128.4868      133.6496      126.1587      131.2557      128.3557      128.3567      138.8094      117.5794      100.1916       94.4572       97.5426      109.3962      124.6391      140.6626      153.1642      159.5086      177.7573      194.8354      206.7612      218.9803      227.5848      239.3647      244.4943      259.0609      312.0840      343.6302      359.7116      369.9756      377.2565      361.8812      375.7702      377.0412      369.8774      383.6320      399.0139      403.8659      424.3729      457.5080      399.8832      362.0978      275.2294      235.8386      218.8456      205.4514      180.6463      168.7258      152.2435      143.0864      111.3537       96.9237       90.3498       96.1396      106.0866      103.2364       96.0622       97.3101       86.0026       82.0753       88.5244       95.1151      104.4008      114.1214      113.7927       96.3582       84.5621       77.0109       69.0450       62.1256       43.6312       34.5823       30.3761       29.8200       67.6284       54.4229       34.0269        0.0000        0.0000        0.0000        0.0000       59.2529       59.0073       84.5385      101.9555       87.6370       65.0100        0.0000        0.0000        0.0000        0.0000        0.0000        0.0000        0.0000        0.0000        0.0000        0.0000        0.0000        0.0000        0.0000        0.0000        0.0000        0.0000        0.0000        0.0000        0.0000        0.0000        0.0000        0.0000        0.0000        0.0000        0.0000        0.0000        0.0000        0.0000        0.0000        0.0000        0.0000        0.0000        0.0000        0.0000        0.0000        0.0000        0.0000        0.0000        0.0000        0.0000        0.0000        0.0000        0.0000        0.0000        0.0000        0.0000        0.0000        0.0000        0.0000        0.0000        0.0000        0.0000        0.0000
        0.0000        0.0000        0.0000        0.0000        0.0000        0.0000        0.0000        0.0000        0.0000        0.0000        0.0000        0.0000        0.0000        0.0000        0.0000        0.0000        0.0000        0.0000        0.0000        0.0000        0.0000        0.0000        0.0000        0.0000        0.0000        0.0000        0.0000        0.0000        0.0000        0.0000        0.0000        0.0000        0.0000        0.0000        0.0000        0.0000        0.0000        0.0000        0.0000        0.0000        0.0000        0.0000        0.0000        0.0000        0.0000        0.0000        0.0000        0.0000        0.0000        0.0000        0.0000        0.0000        0.0000        0.0000        0.0000        0.0000        0.0000        0.0000        0.0000        0.0000        0.0000        0.0000        0.0000        0.0000        0.0000        0.0000        0.0000        0.0000        0.0000        0.0000        0.0000        0.0000        0.0000        0.0000        0.0000        0.0000        0.0000        0.0000        0.0000        0.0000        0.0000        0.0000        0.0000        0.0000        0.0000        0.0000        0.0000        0.0000        0.0000        0.0000        0.0000        0.0000        0.0000        0.0000        0.0000        0.0000      289.3748      263.2955      230.6571      226.5190      230.2535      217.5287      204.0052      192.9688      190.6616      172.7346      157.3400      159.5287      158.3360      161.2113      151.0288      144.4575      130.0114      125.2618      125.5454      126.8427      120.1255      130.1481      110.6509       96.5309      100.1929      104.6459      103.8539      128.7585      159.5913      167.3341      174.3341      196.7695      207.8133      225.1844      236.0829      247.3380      248.7421      263.9610      291.7706      333.3945      348.8971      374.1920      391.0807      387.1322      387.8154      375.9245      368.2731      355.0326      383.6789      388.1665      386.0442      447.0343      441.5182      394.9873      351.2023      271.6461      234.6967      219.4780      200.3792      180.7525      164.8016      147.4319      132.6120      107.4897       95.5156       90.7719      111.2862      106.6137       98.4649       94.9795       93.3081       79.8497       79.4044      102.5818       92.3483      101.0467      104.5124       98.2944       87.3959       72.6707       65.3899       58.1092       49.6595       35.8519       25.2597       21.1097       26.0253        0.0000        0.0000        0.0000        0.0000        0.0000        0.0000       61.1576       58.3954       60.7414       70.4815      115.6112      104.6038        0.0000        0.0000        0.0000        0.0000        0.0000        0.0000        0.0000        0.0000        0.0000        0.0000        0.0000        0.0000        0.0000        0.0000        0.0000        0.0000        0.0000        0.0000        0.0000        0.0000        0.0000        0.0000        0.0000        0.0000        0.0000        0.0000        0.0000        0.0000        0.0000        0.0000        0.0000        0.0000        0.0000        0.0000        0.0000        0.0000        0.0000        0.0000        0.0000        0.0000        0.0000        0.0000        0.0000        0.0000        0.0000        0.0000        0.0000        0.0000        0.0000        0.0000        0.0000        0.0000        0.0000        0.0000
        0.0000        0.0000        0.0000        0.0000        0.0000        0.0000        0.0000        0.0000        0.0000        0.0000        0.0000        0.0000        0.0000        0.0000        0.0000        0.0000        0.0000        0.0000        0.0000        0.0000        0.0000        0.0000        0.0000        0.0000        0.0000        0.0000        0.0000        0.0000        0.0000        0.0000        0.0000        0.0000        0.0000        0.0000        0.0000        0.0000        0.0000        0.0000        0.0000        0.0000        0.0000        0.0000        0.0000        0.0000        0.0000        0.0000        0.0000        0.0000        0.0000        0.0000        0.0000        0.0000        0.0000        0.0000        0.0000        0.0000        0.0000        0.0000        0.0000        0.0000        0.0000        0.0000        0.0000        0.0000        0.0000        0.0000        0.0000        0.0000        0.0000        0.0000        0.0000        0.0000        0.0000        0.0000        0.0000        0.0000        0.0000        0.0000        0.0000        0.0000        0.0000        0.0000        0.0000        0.0000        0.0000        0.0000        0.0000        0.0000        0.0000        0.0000        0.0000        0.0000        0.0000        0.0000        0.0000        0.0000      247.9339      236.3602      211.1811      208.6308      197.2581      207.6041      205.3023      187.5078      183.5557      177.0184      169.8101      157.6895      157.9888      158.2963      153.4276      149.5595      137.5817      132.1442      132.0074      122.9656      125.4897      134.8994      121.8028      105.4463       97.1453      100.1303      110.9890      135.3767      152.8886      161.4103      168.6010      203.6350      218.5914      217.9100      229.2874      232.7525      242.4048      262.1626      303.4575      355.3993      393.6190      403.4558      418.3298      383.3920      399.6566      388.4958      391.6294      366.9634      350.7721      370.5793      368.8341      413.7730      424.4086      387.0849      348.1798      266.9068      238.6555      209.4357      201.1794      183.0222      168.1467      151.9052      135.8586      113.8492      104.4020      101.3039       97.1594      100.5852       98.8450      100.5448       95.2599       81.9979       85.8612       99.9167       96.1446       93.5354       94.9865       86.6429       77.6824       60.3823       57.6588       52.5612       45.5356       36.7944       27.8340       21.9967        0.0000        0.0000        0.0000        0.0000        0.0000        0.0000       58.7551       59.4402       68.5079       71.2868       82.2664      133.9111      144.5678        0.0000        0.0000        0.0000        0.0000        0.0000        0.0000        0.0000        0.0000        0.0000        0.0000        0.0000        0.0000        0.0000        0.0000        0.0000        0.0000        0.0000        0.0000        0.0000        0.0000        0.0000        0.0000        0.0000        0.0000        0.0000        0.0000        0.0000        0.0000        0.0000        0.0000        0.0000        0.0000        0.0000        0.0000        0.0000        0.0000        0.0000        0.0000        0.0000        0.0000        0.0000        0.0000        0.0000        0.0000        0.0000        0.0000        0.0000        0.0000        0.0000        0.0000        0.0000        0.0000        0.0000        0.0000
        0.0000        0.0000        0.0000        0.0000        0.0000        0.0000        0.0000        0.0000        0.0000        0.0000        0.0000        0.0000        0.0000        0.0000        0.0000        0.0000        0.0000        0.0000        0.0000        0.0000        0.0000        0.0000        0.0000        0.0000        0.0000        0.0000        0.0000        0.0000        0.0000        0.0000        0.0000        0.0000        0.0000        0.0000        0.0000        0.0000        0.0000        0.0000        0.0000        0.0000        0.0000        0.0000        0.0000        0.0000        0.0000        0.0000        0.0000        0.0000        0.0000        0.0000        0.0000        0.0000        0.0000        0.0000        0.0000        0.0000        0.0000        0.0000        0.0000        0.0000        0.0000        0.0000        0.0000        0.0000        0.0000        0.0000        0.0000        0.0000        0.0000        0.0000        0.0000        0.0000        0.0000        0.0000        0.0000        0.0000        0.0000        0.0000        0.0000        0.0000        0.0000        0.0000        0.0000        0.0000        0.0000        0.0000        0.0000        0.0000        0.0000        0.0000        0.0000        0.0000        0.0000        0.0000        0.0000        0.0000        0.0000      203.3623      197.9555      201.5066      194.2153      199.9128      207.5295      189.5034      188.5797      199.0229      180.6017      161.1860      161.2999      154.6845      149.3630      148.4288      160.6582      159.0917      150.9446      140.9648      128.0238      125.8799      124.3748      115.0741      100.4642      104.4123      115.1894      124.6526      140.7202      169.4079      170.7876      188.4795      202.7832      212.0798      201.7760      209.5161      222.8361      235.4539      254.5828      321.3333      327.6544      377.6743      375.6099      388.5194      367.1924      368.9628      352.3333      348.9956      341.1213      345.9462      335.2378      385.1613      400.9562      382.6025      356.8588      266.6091      238.5813      207.8765      197.7907      189.4773      187.5368      165.0863      152.9554      134.1247      129.3391      121.0275      120.4560      119.0878      111.1739      123.7178      124.1152       98.3294       92.9626       90.6962       87.7803       95.0074       84.2897       79.1083       70.1703       56.2201       48.0395       44.3452       41.9094       34.7021       28.3839        0.0000        0.0000        0.0000        0.0000        0.0000        0.0000        0.0000       68.5354       72.8502      100.7566      114.9379      112.1194      129.1102      140.1166        0.0000        0.0000        0.0000        0.0000        0.0000        0.0000        0.0000        0.0000        0.0000        0.0000        0.0000        0.0000        0.0000        0.0000        0.0000        0.0000        0.0000        0.0000        0.0000        0.0000        0.0000        0.0000        0.0000        0.0000        0.0000        0.0000        0.0000        0.0000        0.0000        0.0000        0.0000        0.0000        0.0000        0.0000        0.0000        0.0000        0.0000        0.0000        0.0000        0.0000        0.0000        0.0000        0.0000        0.0000        0.0000        0.0000        0.0000        0.0000        0.0000        0.0000        0.0000        0.0000        0.0000        0.0000
        0.0000        0.0000        0.0000        0.0000        0.0000        0.0000        0.0000        0.0000        0.0000        0.0000        0.0000        0.0000        0.0000        0.0000        0.0000        0.0000        0.0000        0.0000        0.0000        0.0000        0.0000        0.0000        0.0000        0.0000        0.0000        0.0000        0.0000        0.0000        0.0000        0.0000        0.0000        0.0000        0.0000        0.0000        0.0000        0.0000        0.0000        0.0000        0.0000        0.0000        0.0000        0.0000        0.0000        0.0000        0.0000        0.0000        0.0000        0.0000        0.0000        0.0000        0.0000        0.0000        0.0000        0.0000        0.0000        0.0000        0.0000        0.0000        0.0000        0.0000        0.0000        0.0000        0.0000        0.0000        0.0000        0.0000        0.0000        0.0000        0.0000        0.0000        0.0000        0.0000        0.0000        0.0000        0.0000        0.0000        0.0000        0.0000        0.0000        0.0000        0.0000        0.0000        0.0000        0.0000        0.0000        0.0000        0.0000        0.0000        0.0000        0.0000        0.0000        0.0000        0.0000        0.0000        0.0000        0.0000      219.3160      221.8799      205.0843      198.7245        0.0000      210.8324      205.2791      204.3781      199.5513      187.9224      187.3711      169.4698      162.0131      157.7768      157.6486      171.6161      175.1371      187.4977      164.3796      145.0722      132.0574      124.6657      139.0061      113.9099       99.6601       97.6054      105.3578      132.2072      143.0368      170.5208      167.2407      174.9979      184.5124      189.0542      185.7039      168.8401      189.5922      203.8636      203.3459      245.2739      267.6425      299.5963      305.2390      327.6320      325.5910      316.0322      321.2657      349.6409      332.9414      308.7354      321.0192      350.8728      347.6380      337.5304      291.3571      237.4280      213.3803      211.9133      192.9876      227.1048      217.8880      224.1202      221.0251      192.0176      175.4561      166.0195      159.9198      141.3780      132.4415      129.5141      125.0434      138.7079      125.0747      113.1090      101.5278       77.9445       69.9762       60.0945       55.2060       43.8842       35.1109       32.5675       30.7191        0.0000        0.0000        0.0000        0.0000        0.0000       29.1900       21.3000        0.0000      101.3116      106.2957      118.4619      144.3573      140.4588      148.8628      148.7880        0.0000        0.0000        0.0000        0.0000        0.0000        0.0000        0.0000        0.0000        0.0000        0.0000        0.0000        0.0000        0.0000        0.0000        0.0000        0.0000        0.0000        0.0000        0.0000        0.0000        0.0000        0.0000        0.0000        0.0000        0.0000        0.0000        0.0000        0.0000        0.0000        0.0000        0.0000        0.0000        0.0000        0.0000        0.0000        0.0000        0.0000        0.0000        0.0000        0.0000        0.0000        0.0000        0.0000        0.0000        0.0000        0.0000        0.0000        0.0000        0.0000        0.0000        0.0000        0.0000        0.0000        0.0000        0.0000
        0.0000        0.0000        0.0000        0.0000        0.0000        0.0000        0.0000        0.0000        0.0000        0.0000        0.0000        0.0000        0.0000        0.0000        0.0000        0.0000        0.0000        0.0000        0.0000        0.0000        0.0000        0.0000        0.0000        0.0000        0.0000        0.0000        0.0000        0.0000        0.0000        0.0000        0.0000        0.0000        0.0000        0.0000        0.0000        0.0000        0.0000        0.0000        0.0000        0.0000        0.0000        0.0000        0.0000        0.0000        0.0000        0.0000        0.0000        0.0000        0.0000        0.0000        0.0000        0.0000        0.0000        0.0000        0.0000        0.0000        0.0000        0.0000        0.0000        0.0000        0.0000        0.0000        0.0000        0.0000        0.0000        0.0000        0.0000        0.0000        0.0000        0.0000        0.0000        0.0000        0.0000        0.0000        0.0000        0.0000        0.0000        0.0000        0.0000        0.0000        0.0000        0.0000        0.0000        0.0000        0.0000        0.0000        0.0000        0.0000        0.0000        0.0000        0.0000        0.0000        0.0000        0.0000        0.0000        0.0000        0.0000      286.4113        0.0000        0.0000        0.0000      178.1336      174.0028      195.1716      195.8741      190.8852      182.8620      177.8841      167.6507      163.9884      167.2765      167.0882      186.3344      191.0901      171.6951      144.6612      137.9558      131.0992      125.9321      105.1576       99.8336      102.3366      109.1122      134.7175      143.1304      168.0135      175.6414      170.4411      180.7017      185.1181      192.0622      162.6415      157.9645      165.9507      182.1751      232.0857      248.3673      264.9921      277.9078      280.2502      290.8828      296.7519      321.9511      337.6390      321.5448      314.0417      339.4807      328.8708      318.1476      298.2690      269.0069      217.7683      190.9659      186.8441      192.4697      236.1031      239.1247      238.1156      245.7562      221.2574      200.7590      186.4321      178.2807      153.7120      145.1636      138.0940      134.0902      136.6232      135.3856      124.0198      105.3305       68.5364       59.2116       49.5306       50.1932       40.3638       30.3069       28.0544       25.9494        0.0000        0.0000        0.0000        0.0000        0.0000       38.5800       21.7200       30.1500      115.0571      122.2310      154.4174      157.7253      166.7016      169.8855      156.4033        0.0000        0.0000        0.0000        0.0000        0.0000        0.0000        0.0000        0.0000        0.0000        0.0000        0.0000        0.0000        0.0000        0.0000        0.0000        0.0000        0.0000        0.0000        0.0000        0.0000        0.0000        0.0000        0.0000        0.0000        0.0000        0.0000        0.0000        0.0000        0.0000        0.0000        0.0000        0.0000        0.0000        0.0000        0.0000        0.0000        0.0000        0.0000        0.0000        0.0000        0.0000        0.0000        0.0000        0.0000        0.0000        0.0000        0.0000        0.0000        0.0000        0.0000        0.0000        0.0000        0.0000        0.0000        0.0000
        0.0000        0.0000        0.0000        0.0000        0.0000        0.0000        0.0000        0.0000        0.0000        0.0000        0.0000        0.0000        0.0000        0.0000        0.0000        0.0000        0.0000        0.0000        0.0000        0.0000        0.0000        0.0000        0.0000        0.0000        0.0000        0.0000        0.0000        0.0000        0.0000        0.0000        0.0000        0.0000        0.0000        0.0000        0.0000        0.0000        0.0000        0.0000        0.0000        0.0000        0.0000        0.0000        0.0000        0.0000        0.0000        0.0000        0.0000        0.0000        0.0000        0.0000        0.0000        0.0000        0.0000        0.0000        0.0000        0.0000        0.0000        0.0000        0.0000        0.0000        0.0000        0.0000        0.0000        0.0000        0.0000        0.0000        0.0000        0.0000        0.0000        0.0000        0.0000        0.0000        0.0000        0.0000        0.0000        0.0000        0.0000        0.0000        0.0000        0.0000        0.0000        0.0000        0.0000        0.0000        0.0000        0.0000        0.0000        0.0000        0.0000        0.0000        0.0000        0.0000        0.0000        0.0000        0.0000        0.0000        0.0000        0.0000        0.0000        0.0000        0.0000      190.8550      175.1085      195.1199      197.5480      192.8729      176.5387      175.9732      171.4523      192.9728      182.1799      171.8327      201.4442      201.9797      202.5132      168.6830      143.2069      138.9837      138.1220      119.5253      112.9398      122.5741      124.8308      140.6970      150.6851      166.3573      176.0527      176.8376      182.7668      183.9733      181.4276      152.9894      153.2912      165.4235      191.1026      234.9526      252.1556      270.1880      264.0674      262.2364      273.5783      282.8898      311.5550      319.8756      319.4654      299.9919      323.3361      302.4973      286.0464      271.7128      256.7431      205.3908      176.4231      175.3318      188.5680      224.6863      233.2987      234.8250      226.9518      215.8077      215.6800      189.2079      185.2372      163.7052      152.8402      145.8105      143.9823      147.1192      143.2552      132.9961      112.8401       70.6169       57.1258       50.2478       46.4422       39.8683       33.5949        0.0000        0.0000        0.0000        0.0000        0.0000        0.0000       39.4800       72.2400       36.9300       47.6400      109.1080      122.3996      155.3860      152.6219      148.7793      162.1129      145.3298        0.0000        0.0000        0.0000        0.0000        0.0000        0.0000        0.0000        0.0000        0.0000        0.0000        0.0000        0.0000        0.0000        0.0000        0.0000        0.0000        0.0000        0.0000        0.0000        0.0000        0.0000        0.0000        0.0000        0.0000        0.0000        0.0000        0.0000        0.0000        0.0000        0.0000        0.0000        0.0000        0.0000        0.0000        0.0000        0.0000        0.0000        0.0000        0.0000        0.0000        0.0000        0.0000        0.0000        0.0000        0.0000        0.0000        0.0000        0.0000        0.0000        0.0000        0.0000        0.0000        0.0000        0.0000        0.0000
        0.0000        0.0000        0.0000        0.0000        0.0000        0.0000        0.0000        0.0000        0.0000        0.0000        0.0000        0.0000        0.0000        0.0000        0.0000        0.0000        0.0000        0.0000        0.0000        0.0000        0.0000        0.0000        0.0000        0.0000        0.0000        0.0000        0.0000        0.0000        0.0000        0.0000        0.0000        0.0000        0.0000        0.0000        0.0000        0.0000        0.0000        0.0000        0.0000        0.0000        0.0000        0.0000        0.0000        0.0000        0.0000        0.0000        0.0000        0.0000        0.0000        0.0000        0.0000        0.0000        0.0000        0.0000        0.0000        0.0000        0.0000        0.0000        0.0000        0.0000        0.0000        0.0000        0.0000        0.0000        0.0000        0.0000        0.0000        0.0000        0.0000        0.0000        0.0000        0.0000        0.0000        0.0000        0.0000        0.0000        0.0000        0.0000        0.0000        0.0000        0.0000        0.0000        0.0000        0.0000        0.0000        0.0000        0.0000        0.0000        0.0000        0.0000        0.0000        0.0000        0.0000        0.0000        0.0000        0.0000        0.0000        0.0000        0.0000        0.0000        0.0000        0.0000      190.6504      203.2491      194.3915      190.3263      184.6087      181.2870      176.6358      197.1045      208.2466      198.0874      213.6351      209.5684      203.4016      181.2662      173.9999      168.8627      164.7025      147.2379      139.4285      152.4133      157.4167      168.1114      176.2772      181.7707      201.7732      198.3476      202.8696      207.5972      192.6480      173.2336      179.3184      186.7580      199.3325      225.2578      239.9692      247.5095      260.4965      276.6162      271.3609      261.0333      256.0026      273.4185      271.6269      264.6973      245.0160      256.9158      268.7724      262.2260      243.4367      199.9380      199.1864      184.7974      186.7709      211.9976      213.5677      208.6804      200.3960      191.8202      190.9999      178.4064      181.4072      172.2520      164.6002      157.1348      150.3824      156.4179      149.4348      139.1920      119.3477       73.5795       56.9150       51.1313       46.6161       39.1882       33.0584        0.0000        0.0000        0.0000        0.0000        0.0000        0.0000        0.0000       63.4200       64.2600       88.0800       89.6331      112.2128      122.4632      119.8021      131.4365      120.0782      116.5440        0.0000        0.0000        0.0000        0.0000        0.0000        0.0000        0.0000        0.0000        0.0000        0.0000        0.0000        0.0000        0.0000        0.0000        0.0000        0.0000        0.0000        0.0000        0.0000        0.0000        0.0000        0.0000        0.0000        0.0000        0.0000        0.0000        0.0000        0.0000        0.0000        0.0000        0.0000        0.0000        0.0000        0.0000        0.0000        0.0000        0.0000        0.0000        0.0000        0.0000        0.0000        0.0000        0.0000        0.0000        0.0000        0.0000        0.0000        0.0000        0.0000        0.0000        0.0000        0.0000        0.0000        0.0000        0.0000
        0.0000        0.0000        0.0000        0.0000        0.0000        0.0000        0.0000        0.0000        0.0000        0.0000        0.0000        0.0000        0.0000        0.0000        0.0000        0.0000        0.0000        0.0000        0.0000        0.0000        0.0000        0.0000        0.0000        0.0000        0.0000        0.0000        0.0000        0.0000        0.0000        0.0000        0.0000        0.0000        0.0000        0.0000        0.0000        0.0000        0.0000        0.0000        0.0000        0.0000        0.0000        0.0000        0.0000        0.0000        0.0000        0.0000        0.0000        0.0000        0.0000        0.0000        0.0000        0.0000        0.0000        0.0000        0.0000        0.0000        0.0000        0.0000        0.0000        0.0000        0.0000        0.0000        0.0000        0.0000        0.0000        0.0000        0.0000        0.0000        0.0000        0.0000        0.0000        0.0000        0.0000        0.0000        0.0000        0.0000        0.0000        0.0000        0.0000        0.0000        0.0000        0.0000        0.0000        0.0000        0.0000        0.0000        0.0000        0.0000        0.0000        0.0000        0.0000        0.0000        0.0000        0.0000        0.0000        0.0000        0.0000        0.0000        0.0000        0.0000        0.0000        0.0000        0.0000      168.4431      171.5227      180.3356      163.2911      168.6249      174.2910      180.4489      185.5886      239.7588      258.3464      264.9669      268.5815      258.2916      243.3732      230.9589      224.6581      206.2387      197.6482      200.7190      201.8820      213.3964      218.6732      226.1485      240.9617        0.0000        0.0000      261.1073      251.0392      206.1081      196.0515      191.1961      197.5692      207.2549      214.4513      216.3640      222.1727      221.6891      219.6790      222.8836      208.1552      193.1810      176.5564      178.7725      176.7506      238.3055      222.0129      217.3911      199.9909      190.9144      198.8719      170.4251      159.1517      159.9369      159.1570      157.1299      149.1814      153.9782      150.0201      154.1065      156.8333      174.3242      174.0767      176.3120      171.0958      174.0574      167.4712      154.2842      130.4071       90.2538       71.3191       55.2399        0.0000        0.0000        0.0000        0.0000        0.0000        0.0000        0.0000        0.0000        0.0000        0.0000        0.0000        0.0000        0.0000       42.9725       60.5555       80.0658       48.2996       56.1045       57.4616        0.0000        0.0000        0.0000        0.0000        0.0000        0.0000        0.0000        0.0000        0.0000        0.0000        0.0000        0.0000        0.0000        0.0000        0.0000        0.0000        0.0000        0.0000        0.0000        0.0000        0.0000        0.0000        0.0000        0.0000        0.0000        0.0000        0.0000        0.0000        0.0000        0.0000        0.0000        0.0000        0.0000        0.0000        0.0000        0.0000        0.0000        0.0000        0.0000        0.0000        0.0000        0.0000        0.0000        0.0000        0.0000        0.0000        0.0000        0.0000        0.0000        0.0000        0.0000        0.0000        0.0000        0.0000        0.0000        0.0000
        0.0000        0.0000        0.0000        0.0000        0.0000        0.0000        0.0000        0.0000        0.0000        0.0000        0.0000        0.0000        0.0000        0.0000        0.0000        0.0000        0.0000        0.0000        0.0000        0.0000        0.0000        0.0000        0.0000        0.0000        0.0000        0.0000        0.0000        0.0000        0.0000        0.0000        0.0000        0.0000        0.0000        0.0000        0.0000        0.0000        0.0000        0.0000        0.0000        0.0000        0.0000        0.0000        0.0000        0.0000        0.0000        0.0000        0.0000        0.0000        0.0000        0.0000        0.0000        0.0000        0.0000        0.0000        0.0000        0.0000        0.0000        0.0000        0.0000        0.0000        0.0000        0.0000        0.0000        0.0000        0.0000        0.0000        0.0000        0.0000        0.0000        0.0000        0.0000        0.0000        0.0000        0.0000        0.0000        0.0000        0.0000        0.0000        0.0000        0.0000        0.0000        0.0000        0.0000        0.0000        0.0000        0.0000        0.0000        0.0000        0.0000        0.0000        0.0000        0.0000        0.0000        0.0000        0.0000        0.0000        0.0000        0.0000        0.0000        0.0000        0.0000        0.0000        0.0000      159.1556      166.7227      176.1898      174.8151      181.0135      190.2190      180.7218      201.5102      252.0252      281.1682      305.6123      317.3634      291.7917      278.5570      272.5714      265.8873      241.2448      228.9566      223.0264      221.7732      231.3634      238.5580      249.9867        0.0000        0.0000        0.0000        0.0000        0.0000        0.0000      202.2647      199.5550      202.8243      206.2668      212.6916      210.2729      202.9222      195.6644      197.0454      197.1839      184.6432      161.9960      147.7339      139.4531      143.9752      188.0836      210.3505      206.8481      200.8959      186.3498      180.6368      158.7761      153.4294      153.7654      147.3116      140.3066      137.3657      143.2968      140.9315      145.8347      153.2280      172.6147      179.0066      181.8670      180.0185      183.8535      179.9482      169.9980      146.3058       92.3241        0.0000        0.0000        0.0000        0.0000        0.0000        0.0000        0.0000        0.0000        0.0000        0.0000        0.0000        0.0000        0.0000        0.0000        0.0000       38.3382       49.7323       43.7238       37.6620       42.9355       40.9137       45.8879        0.0000        0.0000        0.0000        0.0000        0.0000        0.0000        0.0000        0.0000        0.0000        0.0000        0.0000        0.0000        0.0000        0.0000        0.0000        0.0000        0.0000        0.0000        0.0000        0.0000        0.0000        0.0000        0.0000        0.0000        0.0000        0.0000        0.0000        0.0000        0.0000        0.0000        0.0000        0.0000        0.0000        0.0000        0.0000        0.0000        0.0000        0.0000        0.0000        0.0000        0.0000        0.0000        0.0000        0.0000        0.0000        0.0000        0.0000        0.0000        0.0000        0.0000        0.0000        0.0000        0.0000        0.0000        0.0000
        0.0000        0.0000        0.0000        0.0000        0.0000        0.0000        0.0000        0.0000        0.0000        0.0000        0.0000        0.0000        0.0000        0.0000        0.0000        0.0000        0.0000        0.0000        0.0000        0.0000        0.0000        0.0000        0.0000        0.0000        0.0000        0.0000        0.0000        0.0000        0.0000        0.0000        0.0000        0.0000        0.0000        0.0000        0.0000        0.0000        0.0000        0.0000        0.0000        0.0000        0.0000        0.0000        0.0000        0.0000        0.0000        0.0000        0.0000        0.0000        0.0000        0.0000        0.0000        0.0000        0.0000        0.0000        0.0000        0.0000        0.0000        0.0000        0.0000        0.0000        0.0000        0.0000        0.0000        0.0000        0.0000        0.0000        0.0000        0.0000        0.0000        0.0000        0.0000        0.0000        0.0000        0.0000        0.0000        0.0000        0.0000        0.0000        0.0000        0.0000        0.0000        0.0000        0.0000        0.0000        0.0000        0.0000        0.0000        0.0000        0.0000        0.0000        0.0000        0.0000        0.0000        0.0000        0.0000        0.0000        0.0000        0.0000        0.0000        0.0000        0.0000        0.0000        0.0000      175.9612      191.1252      188.0952      183.9099      182.6483      190.1414      176.8868      199.2387      254.5631      284.1629      299.4548      323.6853      297.0335      292.3298        0.0000      283.2906      264.2055        0.0000        0.0000      247.3066      251.0225        0.0000        0.0000        0.0000        0.0000        0.0000        0.0000        0.0000        0.0000      202.6653      198.4831      198.7516      199.7403      204.6209      201.2839      204.7637      197.5355      195.5051      189.2595      180.2745      147.2615      135.8436      141.3796      143.1379      190.8560      212.6991      219.3986      218.0028      195.0101      187.0080      176.3019      171.5570      162.0044      153.3213      143.7400      142.4399      142.1039      131.3907      134.6468      142.6321      168.9435      176.8284      184.5176      188.8746        0.0000        0.0000        0.0000        0.0000        0.0000        0.0000        0.0000        0.0000        0.0000        0.0000        0.0000        0.0000        0.0000        0.0000        0.0000        0.0000        0.0000        0.0000        0.0000        0.0000       25.9032       31.4743       26.5856       28.0389       33.3691        0.0000        0.0000        0.0000        0.0000        0.0000        0.0000        0.0000        0.0000        0.0000        0.0000        0.0000        0.0000        0.0000        0.0000        0.0000        0.0000        0.0000        0.0000        0.0000        0.0000        0.0000        0.0000        0.0000        0.0000        0.0000        0.0000        0.0000        0.0000        0.0000        0.0000        0.0000        0.0000        0.0000        0.0000        0.0000        0.0000        0.0000        0.0000        0.0000        0.0000        0.0000        0.0000        0.0000        0.0000        0.0000        0.0000        0.0000        0.0000        0.0000        0.0000        0.0000        0.0000        0.0000        0.0000        0.0000        0.0000        0.0000
        0.0000        0.0000        0.0000        0.0000        0.0000        0.0000        0.0000        0.0000        0.0000        0.0000        0.0000        0.0000        0.0000        0.0000        0.0000        0.0000        0.0000        0.0000        0.0000        0.0000        0.0000        0.0000        0.0000        0.0000        0.0000        0.0000        0.0000        0.0000        0.0000        0.0000        0.0000        0.0000        0.0000        0.0000        0.0000        0.0000        0.0000        0.0000        0.0000        0.0000        0.0000        0.0000        0.0000        0.0000        0.0000        0.0000        0.0000        0.0000        0.0000        0.0000        0.0000        0.0000        0.0000        0.0000        0.0000        0.0000        0.0000        0.0000        0.0000        0.0000        0.0000        0.0000        0.0000        0.0000        0.0000        0.0000        0.0000        0.0000        0.0000        0.0000        0.0000        0.0000        0.0000        0.0000        0.0000        0.0000        0.0000        0.0000        0.0000        0.0000        0.0000        0.0000        0.0000        0.0000        0.0000        0.0000        0.0000        0.0000        0.0000        0.0000        0.0000        0.0000        0.0000        0.0000        0.0000        0.0000        0.0000        0.0000        0.0000        0.0000        0.0000        0.0000        0.0000      187.9948      190.0172      187.6613      185.7978      189.0020      189.8102      197.0335      233.0834      254.8374      266.6300      293.3931        0.0000        0.0000        0.0000        0.0000        0.0000        0.0000        0.0000        0.0000        0.0000        0.0000        0.0000        0.0000        0.0000        0.0000        0.0000        0.0000        0.0000        0.0000        0.0000      191.9267      193.9711      200.9443      213.3338      206.4342      208.3930      205.0114      210.8224      199.7011      189.6358      155.3640      147.0339      150.9325      164.3690      227.9321      247.6664      262.5668      248.6956      230.7352      222.5543      205.2437      200.8006      188.2656      174.8226      165.4897      154.6714      140.1485      128.5616      129.4054      140.9062      165.8368      177.6944      183.0909        0.0000        0.0000        0.0000        0.0000        0.0000        0.0000        0.0000        0.0000        0.0000        0.0000        0.0000        0.0000        0.0000        0.0000        0.0000        0.0000        0.0000        0.0000        0.0000        0.0000        0.0000        0.0000       31.4144       29.5065       30.1118        0.0000       39.6844       46.2964        0.0000        0.0000        0.0000        0.0000        0.0000        0.0000        0.0000        0.0000        0.0000        0.0000        0.0000        0.0000        0.0000        0.0000        0.0000        0.0000        0.0000        0.0000        0.0000        0.0000        0.0000        0.0000        0.0000        0.0000        0.0000        0.0000        0.0000        0.0000        0.0000        0.0000        0.0000        0.0000        0.0000        0.0000        0.0000        0.0000        0.0000        0.0000        0.0000        0.0000        0.0000        0.0000        0.0000        0.0000        0.0000        0.0000        0.0000        0.0000        0.0000        0.0000        0.0000        0.0000        0.0000        0.0000        0.0000
        0.0000        0.0000        0.0000        0.0000        0.0000        0.0000        0.0000        0.0000        0.0000        0.0000        0.0000        0.0000        0.0000        0.0000        0.0000        0.0000        0.0000        0.0000        0.0000        0.0000        0.0000        0.0000        0.0000        0.0000        0.0000        0.0000        0.0000        0.0000        0.0000        0.0000        0.0000        0.0000        0.0000        0.0000        0.0000        0.0000        0.0000        0.0000        0.0000        0.0000        0.0000        0.0000        0.0000        0.0000        0.0000        0.0000        0.0000        0.0000        0.0000        0.0000        0.0000        0.0000        0.0000        0.0000        0.0000        0.0000        0.0000        0.0000        0.0000        0.0000        0.0000        0.0000        0.0000        0.0000        0.0000        0.0000        0.0000        0.0000        0.0000        0.0000        0.0000        0.0000        0.0000        0.0000        0.0000        0.0000        0.0000        0.0000        0.0000        0.0000        0.0000        0.0000        0.0000        0.0000        0.0000        0.0000        0.0000        0.0000        0.0000        0.0000        0.0000        0.0000        0.0000        0.0000        0.0000        0.0000        0.0000        0.0000        0.0000        0.0000        0.0000        0.0000        0.0000        0.0000        0.0000      184.4567      184.2246      200.5809      216.5397      224.9642      253.5201      231.9888      253.3339      261.0223      262.0639        0.0000        0.0000        0.0000        0.0000        0.0000        0.0000        0.0000        0.0000        0.0000        0.0000        0.0000        0.0000        0.0000        0.0000        0.0000        0.0000        0.0000        0.0000      185.2050      189.9317      202.2868      207.4643      214.9172      223.9605      249.1103      249.5127      244.0463      222.3813      179.2104      169.3396      186.7600      211.8976      299.3730      332.5904      358.4558      340.0263      303.1482      290.2220      268.6316      266.5807      232.4212      212.3296      197.8607      182.8488      129.9057      113.3096      104.8878      108.8952      153.7200      225.2100        0.0000        0.0000        0.0000        0.0000        0.0000        0.0000        0.0000        0.0000        0.0000        0.0000        0.0000        0.0000        0.0000        0.0000        0.0000        0.0000        0.0000        0.0000        0.0000        0.0000        0.0000        0.0000        0.0000        0.0000       48.5680       52.1258        0.0000       82.2000       81.6300        0.0000        0.0000        0.0000        0.0000        0.0000        0.0000        0.0000        0.0000        0.0000        0.0000        0.0000        0.0000        0.0000        0.0000        0.0000        0.0000        0.0000        0.0000        0.0000        0.0000        0.0000        0.0000        0.0000        0.0000        0.0000        0.0000        0.0000        0.0000        0.0000        0.0000        0.0000        0.0000        0.0000        0.0000        0.0000        0.0000        0.0000        0.0000        0.0000        0.0000        0.0000        0.0000        0.0000        0.0000        0.0000        0.0000        0.0000        0.0000        0.0000        0.0000        0.0000        0.0000        0.0000        0.0000        0.0000
        0.0000        0.0000        0.0000        0.0000        0.0000        0.0000        0.0000        0.0000        0.0000        0.0000        0.0000        0.0000        0.0000        0.0000        0.0000        0.0000        0.0000        0.0000        0.0000        0.0000        0.0000        0.0000        0.0000        0.0000        0.0000        0.0000        0.0000        0.0000        0.0000        0.0000        0.0000        0.0000        0.0000        0.0000        0.0000        0.0000        0.0000        0.0000        0.0000        0.0000        0.0000        0.0000        0.0000        0.0000        0.0000        0.0000        0.0000        0.0000        0.0000        0.0000        0.0000        0.0000        0.0000        0.0000        0.0000        0.0000        0.0000        0.0000        0.0000        0.0000        0.0000        0.0000        0.0000        0.0000        0.0000        0.0000        0.0000        0.0000        0.0000        0.0000        0.0000        0.0000        0.0000        0.0000        0.0000        0.0000        0.0000        0.0000        0.0000        0.0000        0.0000        0.0000        0.0000        0.0000        0.0000        0.0000        0.0000        0.0000        0.0000        0.0000        0.0000        0.0000        0.0000        0.0000        0.0000        0.0000        0.0000        0.0000        0.0000        0.0000        0.0000        0.0000        0.0000        0.0000        0.0000        0.0000      202.0344      228.5810      235.9024      214.9732      236.0072      243.5536      250.7099      257.9775      257.4628        0.0000        0.0000        0.0000        0.0000        0.0000        0.0000        0.0000        0.0000        0.0000        0.0000        0.0000        0.0000        0.0000        0.0000        0.0000        0.0000        0.0000        0.0000        0.0000        0.0000      205.9117      202.9265      212.9219      228.8143      259.8633      271.0163      263.9334      235.0056      186.6518      189.4866      198.5231      226.0193      341.3738      383.1195      390.1601      380.1873      334.2721      332.3590      327.5886      310.1083      251.7903      226.3047      203.9007      180.0765      115.3772        0.0000        0.0000       96.0936        0.0000        0.0000        0.0000        0.0000        0.0000        0.0000        0.0000        0.0000        0.0000        0.0000        0.0000        0.0000        0.0000        0.0000        0.0000        0.0000        0.0000        0.0000        0.0000        0.0000        0.0000        0.0000        0.0000        0.0000        0.0000        0.0000       60.9684       62.5737        0.0000        0.0000        0.0000        0.0000        0.0000        0.0000        0.0000        0.0000        0.0000        0.0000        0.0000        0.0000        0.0000        0.0000        0.0000        0.0000        0.0000        0.0000        0.0000        0.0000        0.0000        0.0000        0.0000        0.0000        0.0000        0.0000        0.0000        0.0000        0.0000        0.0000        0.0000        0.0000        0.0000        0.0000        0.0000        0.0000        0.0000        0.0000        0.0000        0.0000        0.0000        0.0000        0.0000        0.0000        0.0000        0.0000        0.0000        0.0000        0.0000        0.0000        0.0000        0.0000        0.0000        0.0000        0.0000        0.0000        0.0000        0.0000
[truncated: 212,709 more chars]
