# Supplementary material for: Multidimensional evaluation of the TRMM 3B43V7 satellite-based precipitation product in mainland China from 1998–2016
Source: PeerJ. 2020 Feb 20;8:e8615. doi: 10.7717/peerj.8615 (PMC7036276; doi:10.7717/peerj.8615)
Supplement: Supplemental Information 2 [file peerj-08-8615-s002.zip › TRMM_3B43 data/TRMM 3B43 data-Year-Month/2000-06.txt]

ncols         249
nrows         175
xllcorner     73.250
yllcorner     6.500
cellsize      0.25000
        0.0000        0.0000        0.0000        0.0000        0.0000        0.0000        0.0000        0.0000        0.0000        0.0000        0.0000        0.0000        0.0000        0.0000        0.0000        0.0000        0.0000        0.0000        0.0000        0.0000        0.0000        0.0000        0.0000        0.0000        0.0000        0.0000        0.0000        0.0000        0.0000        0.0000        0.0000        0.0000        0.0000        0.0000        0.0000        0.0000        0.0000        0.0000        0.0000        0.0000        0.0000        0.0000        0.0000        0.0000        0.0000        0.0000        0.0000        0.0000        0.0000        0.0000        0.0000        0.0000        0.0000        0.0000        0.0000        0.0000        0.0000        0.0000        0.0000        0.0000        0.0000        0.0000        0.0000        0.0000        0.0000        0.0000        0.0000        0.0000        0.0000        0.0000        0.0000        0.0000        0.0000        0.0000        0.0000        0.0000        0.0000        0.0000        0.0000        0.0000        0.0000        0.0000        0.0000        0.0000        0.0000        0.0000        0.0000        0.0000        0.0000        0.0000        0.0000        0.0000        0.0000        0.0000        0.0000        0.0000        0.0000        0.0000        0.0000        0.0000        0.0000        0.0000        0.0000        0.0000        0.0000        0.0000        0.0000        0.0000        0.0000        0.0000        0.0000        0.0000        0.0000        0.0000        0.0000        0.0000        0.0000        0.0000        0.0000        0.0000        0.0000        0.0000        0.0000        0.0000        0.0000        0.0000        0.0000        0.0000        0.0000        0.0000        0.0000        0.0000        0.0000        0.0000        0.0000        0.0000        0.0000        0.0000        0.0000        0.0000        0.0000        0.0000        0.0000        0.0000        0.0000        0.0000        0.0000        0.0000        0.0000        0.0000        0.0000        0.0000        0.0000        0.0000        0.0000        0.0000        0.0000        0.0000        0.0000        0.0000        0.0000        0.0000        0.0000        0.0000        0.0000        0.0000        0.0000        0.0000        0.0000        0.0000        0.0000        0.0000        0.0000       82.2256       74.6937       71.8216        0.0000        0.0000        0.0000       57.9174       59.0124       57.6866       61.5029       80.8173       91.2889       97.7361       91.9437       86.7171       87.4225       80.0353       75.4183       63.2045       65.0665       63.9875       57.9667       52.6930       58.9066       66.4491       63.6716       47.5991       42.3863       42.6636       44.6282       47.8024       48.1993       45.3494       44.4636       48.2171       47.8811       45.9082       42.9486       39.5156       37.2035       31.3070       28.4808       27.6663       26.0702       29.0601       36.0128        0.0000        0.0000        0.0000        0.0000        0.0000        0.0000        0.0000        0.0000        0.0000        0.0000        0.0000        0.0000        0.0000        0.0000        0.0000        0.0000        0.0000        0.0000        0.0000        0.0000        0.0000        0.0000        0.0000        0.0000        0.0000        0.0000        0.0000        0.0000        0.0000        0.0000
        0.0000        0.0000        0.0000        0.0000        0.0000        0.0000        0.0000        0.0000        0.0000        0.0000        0.0000        0.0000        0.0000        0.0000        0.0000        0.0000        0.0000        0.0000        0.0000        0.0000        0.0000        0.0000        0.0000        0.0000        0.0000        0.0000        0.0000        0.0000        0.0000        0.0000        0.0000        0.0000        0.0000        0.0000        0.0000        0.0000        0.0000        0.0000        0.0000        0.0000        0.0000        0.0000        0.0000        0.0000        0.0000        0.0000        0.0000        0.0000        0.0000        0.0000        0.0000        0.0000        0.0000        0.0000        0.0000        0.0000        0.0000        0.0000        0.0000        0.0000        0.0000        0.0000        0.0000        0.0000        0.0000        0.0000        0.0000        0.0000        0.0000        0.0000        0.0000        0.0000        0.0000        0.0000        0.0000        0.0000        0.0000        0.0000        0.0000        0.0000        0.0000        0.0000        0.0000        0.0000        0.0000        0.0000        0.0000        0.0000        0.0000        0.0000        0.0000        0.0000        0.0000        0.0000        0.0000        0.0000        0.0000        0.0000        0.0000        0.0000        0.0000        0.0000        0.0000        0.0000        0.0000        0.0000        0.0000        0.0000        0.0000        0.0000        0.0000        0.0000        0.0000        0.0000        0.0000        0.0000        0.0000        0.0000        0.0000        0.0000        0.0000        0.0000        0.0000        0.0000        0.0000        0.0000        0.0000        0.0000        0.0000        0.0000        0.0000        0.0000        0.0000        0.0000        0.0000        0.0000        0.0000        0.0000        0.0000        0.0000        0.0000        0.0000        0.0000        0.0000        0.0000        0.0000        0.0000        0.0000        0.0000        0.0000        0.0000        0.0000        0.0000        0.0000        0.0000        0.0000        0.0000        0.0000        0.0000        0.0000        0.0000        0.0000        0.0000        0.0000        0.0000        0.0000        0.0000        0.0000        0.0000        0.0000        0.0000        0.0000       84.0452       86.7935       71.3878       68.2225       64.4946       64.2298       61.2072       59.2553       55.6388       58.6603       67.8155       85.8580      102.0935      106.3399      102.8810       97.6918       95.6956       87.4174       81.1886       70.1229       68.5677       63.3476       60.1258       55.1782       58.5365       61.0743       49.6792       38.3481       37.8086       40.5546       38.8226       44.6833       43.3343       43.4202       41.7266       50.1844       47.6019       44.2607       42.0764       38.9099       39.6835       37.7451       34.4379       29.3499       26.8501       28.9029       34.3473       36.2138       35.7891       38.0917       42.0172       39.5309       35.7800       35.3773        0.0000        0.0000        0.0000        0.0000        0.0000        0.0000        0.0000        0.0000        0.0000        0.0000        0.0000        0.0000        0.0000        0.0000        0.0000        0.0000        0.0000        0.0000        0.0000        0.0000        0.0000        0.0000        0.0000
        0.0000        0.0000        0.0000        0.0000        0.0000        0.0000        0.0000        0.0000        0.0000        0.0000        0.0000        0.0000        0.0000        0.0000        0.0000        0.0000        0.0000        0.0000        0.0000        0.0000        0.0000        0.0000        0.0000        0.0000        0.0000        0.0000        0.0000        0.0000        0.0000        0.0000        0.0000        0.0000        0.0000        0.0000        0.0000        0.0000        0.0000        0.0000        0.0000        0.0000        0.0000        0.0000        0.0000        0.0000        0.0000        0.0000        0.0000        0.0000        0.0000        0.0000        0.0000        0.0000        0.0000        0.0000        0.0000       66.1058        0.0000       58.5639       54.7039        0.0000        0.0000        0.0000        0.0000        0.0000        0.0000        0.0000        0.0000        0.0000        0.0000        0.0000        0.0000        0.0000        0.0000        0.0000        0.0000        0.0000        0.0000        0.0000        0.0000        0.0000        0.0000        0.0000        0.0000        0.0000        0.0000        0.0000        0.0000        0.0000        0.0000        0.0000        0.0000        0.0000        0.0000        0.0000        0.0000        0.0000        0.0000        0.0000        0.0000        0.0000        0.0000        0.0000        0.0000        0.0000        0.0000        0.0000        0.0000        0.0000        0.0000        0.0000        0.0000        0.0000        0.0000        0.0000        0.0000        0.0000        0.0000        0.0000        0.0000        0.0000        0.0000        0.0000        0.0000        0.0000        0.0000        0.0000        0.0000        0.0000        0.0000        0.0000        0.0000        0.0000        0.0000        0.0000        0.0000        0.0000        0.0000        0.0000        0.0000        0.0000        0.0000        0.0000        0.0000        0.0000        0.0000        0.0000        0.0000        0.0000        0.0000        0.0000        0.0000        0.0000        0.0000        0.0000        0.0000        0.0000        0.0000        0.0000        0.0000        0.0000        0.0000        0.0000        0.0000        0.0000        0.0000        0.0000        0.0000        0.0000        0.0000        0.0000        0.0000       73.1049       78.8973       77.7018       64.7085       56.7798       55.3101       54.6236       53.6080       53.8706       50.9272       52.8562       63.7925       86.1871       98.6102      104.7827      104.2423      101.6451       99.5504       93.5052       90.1688       72.9971       69.5308       66.9605       70.8551       69.5541       58.8519       49.5122       45.2119       34.2834       32.9254       32.2940       37.5343       42.4485       42.2488       43.6274       42.7886       50.7838       47.1120       44.0405       39.3689       39.3273       42.5865       35.4430       35.0528       34.5860       29.9239       29.8286       33.4848       37.7330       36.9525       39.2147       39.5621       39.0447       35.3843       34.0566       34.2732        0.0000        0.0000        0.0000        0.0000        0.0000        0.0000        0.0000        0.0000        0.0000        0.0000        0.0000        0.0000        0.0000        0.0000        0.0000        0.0000        0.0000        0.0000        0.0000        0.0000        0.0000        0.0000
        0.0000        0.0000        0.0000        0.0000        0.0000        0.0000        0.0000        0.0000        0.0000        0.0000        0.0000        0.0000        0.0000        0.0000        0.0000        0.0000        0.0000        0.0000        0.0000        0.0000        0.0000        0.0000        0.0000        0.0000        0.0000        0.0000        0.0000        0.0000        0.0000        0.0000        0.0000        0.0000        0.0000        0.0000        0.0000        0.0000        0.0000        0.0000        0.0000        0.0000        0.0000        0.0000        0.0000        0.0000        0.0000        0.0000        0.0000        0.0000        0.0000        0.0000        0.0000        0.0000        0.0000       79.8892       79.2896       70.6442       70.1620       89.6604       74.6849       46.3760        0.0000        0.0000        0.0000        0.0000        0.0000        0.0000        0.0000        0.0000        0.0000        0.0000        0.0000        0.0000        0.0000        0.0000        0.0000        0.0000        0.0000        0.0000        0.0000        0.0000        0.0000        0.0000        0.0000        0.0000        0.0000        0.0000        0.0000        0.0000        0.0000        0.0000        0.0000        0.0000        0.0000        0.0000        0.0000        0.0000        0.0000        0.0000        0.0000        0.0000        0.0000        0.0000        0.0000        0.0000        0.0000        0.0000        0.0000        0.0000        0.0000        0.0000        0.0000        0.0000        0.0000        0.0000        0.0000        0.0000        0.0000        0.0000        0.0000        0.0000        0.0000        0.0000        0.0000        0.0000        0.0000        0.0000        0.0000        0.0000        0.0000        0.0000        0.0000        0.0000        0.0000        0.0000        0.0000        0.0000        0.0000        0.0000        0.0000        0.0000        0.0000        0.0000        0.0000        0.0000        0.0000        0.0000        0.0000        0.0000        0.0000        0.0000        0.0000        0.0000        0.0000        0.0000        0.0000        0.0000        0.0000        0.0000        0.0000        0.0000        0.0000        0.0000        0.0000        0.0000        0.0000        0.0000        0.0000        0.0000        0.0000        0.0000       66.4306       61.5472       58.5920       55.3321       47.7791       43.9935       62.1815       56.5051       49.7164       44.6286       46.6822       49.6516       56.8144       80.1490       91.8478       99.1551      101.7855       99.1791       97.0023       93.1665       87.8665       77.5006       80.7505       84.6318       82.8147       71.1915       62.8662       52.8070       45.2768       35.8023       33.9945       32.8500       33.3306       48.7531       42.4412       41.2779       41.6464       49.4150       49.3509       42.0938       39.4358       35.2108       36.4443       36.9616       33.8872       30.7422       27.8431       29.9653       39.0442       41.5710       41.2584       43.2259       45.6750       40.2076       39.0943       38.4132       35.3859       32.2446       29.7577        0.0000        0.0000        0.0000        0.0000        0.0000        0.0000        0.0000        0.0000        0.0000        0.0000        0.0000        0.0000        0.0000        0.0000        0.0000        0.0000        0.0000        0.0000        0.0000        0.0000
        0.0000        0.0000        0.0000        0.0000        0.0000        0.0000        0.0000        0.0000        0.0000        0.0000        0.0000        0.0000        0.0000        0.0000        0.0000        0.0000        0.0000        0.0000        0.0000        0.0000        0.0000        0.0000        0.0000        0.0000        0.0000        0.0000        0.0000        0.0000        0.0000        0.0000        0.0000        0.0000        0.0000        0.0000        0.0000        0.0000        0.0000        0.0000        0.0000        0.0000        0.0000        0.0000        0.0000        0.0000        0.0000        0.0000        0.0000        0.0000        0.0000        0.0000        0.0000        0.0000        0.0000       69.3507       65.7552       58.2443       59.9678       62.3966       60.7761       51.9543        0.0000        0.0000        0.0000        0.0000        0.0000        0.0000        0.0000        0.0000        0.0000        0.0000        0.0000        0.0000        0.0000        0.0000        0.0000        0.0000        0.0000        0.0000        0.0000        0.0000        0.0000        0.0000        0.0000        0.0000        0.0000        0.0000        0.0000        0.0000        0.0000        0.0000        0.0000        0.0000        0.0000        0.0000        0.0000        0.0000        0.0000        0.0000        0.0000        0.0000        0.0000        0.0000        0.0000        0.0000        0.0000        0.0000        0.0000        0.0000        0.0000        0.0000        0.0000        0.0000        0.0000        0.0000        0.0000        0.0000        0.0000        0.0000        0.0000        0.0000        0.0000        0.0000        0.0000        0.0000        0.0000        0.0000        0.0000        0.0000        0.0000        0.0000        0.0000        0.0000        0.0000        0.0000        0.0000        0.0000        0.0000        0.0000        0.0000        0.0000        0.0000        0.0000        0.0000        0.0000        0.0000        0.0000        0.0000        0.0000        0.0000        0.0000        0.0000        0.0000        0.0000        0.0000        0.0000        0.0000        0.0000        0.0000        0.0000        0.0000        0.0000        0.0000        0.0000        0.0000        0.0000        0.0000        0.0000        0.0000        0.0000        0.0000       36.5056       34.9525       30.9354       29.1054       35.7741       52.4848       38.8345       28.6484       32.4436       38.3985       40.4093       44.8848       53.6182       75.3449       89.6452       98.5942      101.5660       99.1037      101.0388      100.9724       88.1684       81.0917       94.5699       99.2276       96.6955       73.7144       60.1405       53.5301       47.7585       40.5124       38.1247       38.5565       40.5590       36.3319       36.4096       35.0103       34.7723       42.8311       43.3786       41.8867       33.4999       29.9646       27.7141       33.9369       30.9976       29.6738       29.7074       34.3430       43.6987       55.6484       53.4373       59.1171       54.7761       50.0528       48.5069       44.5961       38.4464       26.2186       25.8593       24.5586       25.3064        0.0000        0.0000        0.0000        0.0000        0.0000        0.0000        0.0000        0.0000        0.0000        0.0000        0.0000        0.0000        0.0000        0.0000        0.0000        0.0000        0.0000        0.0000
        0.0000        0.0000        0.0000        0.0000        0.0000        0.0000        0.0000        0.0000        0.0000        0.0000        0.0000        0.0000        0.0000        0.0000        0.0000        0.0000        0.0000        0.0000        0.0000        0.0000        0.0000        0.0000        0.0000        0.0000        0.0000        0.0000        0.0000        0.0000        0.0000        0.0000        0.0000        0.0000        0.0000        0.0000        0.0000        0.0000        0.0000        0.0000        0.0000        0.0000        0.0000        0.0000        0.0000        0.0000        0.0000        0.0000        0.0000        0.0000        0.0000        0.0000       65.7017       62.4931       66.9230       66.8135       66.5661       60.1729       54.9754       55.7138       56.2964       53.5828       53.7753       57.7049        0.0000        0.0000        0.0000        0.0000        0.0000        0.0000        0.0000        0.0000        0.0000        0.0000        0.0000        0.0000        0.0000        0.0000        0.0000        0.0000        0.0000        0.0000        0.0000        0.0000        0.0000        0.0000        0.0000        0.0000        0.0000        0.0000        0.0000        0.0000        0.0000        0.0000        0.0000        0.0000        0.0000        0.0000        0.0000        0.0000        0.0000        0.0000        0.0000        0.0000        0.0000        0.0000        0.0000        0.0000        0.0000        0.0000        0.0000        0.0000        0.0000        0.0000        0.0000        0.0000        0.0000        0.0000        0.0000        0.0000        0.0000        0.0000        0.0000        0.0000        0.0000        0.0000        0.0000        0.0000        0.0000        0.0000        0.0000        0.0000        0.0000        0.0000        0.0000        0.0000        0.0000        0.0000        0.0000        0.0000        0.0000        0.0000        0.0000        0.0000        0.0000        0.0000        0.0000        0.0000        0.0000        0.0000        0.0000        0.0000        0.0000        0.0000        0.0000        0.0000        0.0000        0.0000        0.0000        0.0000        0.0000        0.0000        0.0000        0.0000        0.0000        0.0000        0.0000        0.0000        0.0000        0.0000        0.0000       27.5689       25.4634       25.0241       23.4573       24.5268       24.3609       37.2894       26.9988       27.5753       29.8984       38.4355       38.4476       41.5251       51.8447       74.3354       86.9133       94.1727      100.9283      105.1455      105.3826      102.4232       95.2861       94.4121       93.5704       98.3018       99.4149       80.0588       63.7044       53.2142       47.9460       41.0773       36.9377       35.6881       36.4370       33.3487       31.5835       31.3720       31.4591       36.4750       38.2438       35.1934       31.1509       27.2320       28.8730       31.6334       33.0823       33.0342       34.0447       39.3064       48.2131       58.8571       59.6985       66.4327       65.7292       53.5131       50.7054       46.5066       44.6762       26.7958       21.0378       23.2210       26.9685        0.0000        0.0000        0.0000        0.0000        0.0000        0.0000        0.0000        0.0000        0.0000        0.0000        0.0000        0.0000        0.0000        0.0000       55.6924       61.5653       57.4142        0.0000
        0.0000        0.0000        0.0000        0.0000        0.0000        0.0000        0.0000        0.0000        0.0000        0.0000        0.0000        0.0000        0.0000        0.0000        0.0000        0.0000        0.0000        0.0000        0.0000        0.0000        0.0000        0.0000        0.0000        0.0000        0.0000        0.0000        0.0000        0.0000        0.0000        0.0000        0.0000        0.0000        0.0000        0.0000        0.0000        0.0000        0.0000        0.0000        0.0000        0.0000        0.0000        0.0000        0.0000        0.0000        0.0000        0.0000        0.0000        0.0000       52.3525       55.5694       57.5415       61.0617       64.4338       61.4310       64.7934       58.8943       58.5734       55.7726       56.3384       56.2379       58.0818       60.3962       61.8984        0.0000        0.0000        0.0000        0.0000        0.0000        0.0000        0.0000        0.0000        0.0000        0.0000        0.0000        0.0000        0.0000        0.0000        0.0000        0.0000        0.0000        0.0000        0.0000        0.0000        0.0000        0.0000        0.0000        0.0000        0.0000        0.0000        0.0000        0.0000        0.0000        0.0000        0.0000        0.0000        0.0000        0.0000        0.0000        0.0000        0.0000        0.0000        0.0000        0.0000        0.0000        0.0000        0.0000        0.0000        0.0000        0.0000        0.0000        0.0000        0.0000        0.0000        0.0000        0.0000        0.0000        0.0000        0.0000        0.0000        0.0000        0.0000        0.0000        0.0000        0.0000        0.0000        0.0000        0.0000        0.0000        0.0000        0.0000        0.0000        0.0000        0.0000        0.0000        0.0000        0.0000        0.0000        0.0000        0.0000        0.0000        0.0000        0.0000        0.0000        0.0000        0.0000        0.0000        0.0000        0.0000        0.0000        0.0000        0.0000        0.0000        0.0000        0.0000        0.0000        0.0000        0.0000        0.0000        0.0000        0.0000        0.0000        0.0000        0.0000        0.0000        0.0000        0.0000        0.0000        0.0000       27.3421       27.7081       30.9561       30.4491       30.7580       32.6581       24.0382       26.2779       26.2937       26.2307       27.0009       35.7528       38.2262       39.8902       45.1374       64.5648       75.3942       85.6455       93.5134      100.9944      100.6693      102.0995       96.2651      102.9025      100.0435       99.8338       94.7162       75.7548       65.3302       60.0411       51.8554       43.8162       39.2908       34.4919       33.8294       32.7866       30.1197       29.4560       28.7168       30.2939       30.7636       28.6964       27.3205       25.2923       25.3168       28.3279       28.3861       30.8642       34.4375       42.3506       47.0231       54.4238       59.5132       62.7334       66.5567       60.6573       52.1185       54.3810       43.3778       27.7539       22.3003       24.9134       32.0436       28.9770        0.0000        0.0000        0.0000        0.0000        0.0000        0.0000        0.0000        0.0000        0.0000       45.3161       43.7708       43.0159       46.6705       49.9562       55.6862       56.4104       51.7059
        0.0000        0.0000        0.0000        0.0000        0.0000        0.0000        0.0000        0.0000        0.0000        0.0000        0.0000        0.0000        0.0000        0.0000        0.0000        0.0000        0.0000        0.0000        0.0000        0.0000        0.0000        0.0000        0.0000        0.0000        0.0000        0.0000        0.0000        0.0000        0.0000        0.0000        0.0000        0.0000        0.0000        0.0000        0.0000        0.0000        0.0000        0.0000        0.0000        0.0000        0.0000        0.0000        0.0000        0.0000        0.0000        0.0000        0.0000        0.0000       47.7806       48.6825       49.5704       49.4895       50.3186       52.1803       52.1779       50.7238       48.6896       49.6879       52.7930       52.4189       59.5296       60.1114       58.7438       64.9739       65.9289       60.0676       58.7573        0.0000        0.0000        0.0000        0.0000        0.0000        0.0000        0.0000        0.0000        0.0000        0.0000        0.0000        0.0000        0.0000        0.0000        0.0000        0.0000        0.0000        0.0000        0.0000        0.0000        0.0000        0.0000        0.0000        0.0000        0.0000        0.0000        0.0000        0.0000        0.0000        0.0000        0.0000        0.0000        0.0000        0.0000        0.0000        0.0000        0.0000        0.0000        0.0000        0.0000        0.0000        0.0000        0.0000        0.0000        0.0000        0.0000        0.0000        0.0000        0.0000        0.0000        0.0000        0.0000        0.0000        0.0000        0.0000        0.0000        0.0000        0.0000        0.0000        0.0000        0.0000        0.0000        0.0000        0.0000        0.0000        0.0000        0.0000        0.0000        0.0000        0.0000        0.0000        0.0000        0.0000        0.0000        0.0000        0.0000        0.0000        0.0000        0.0000        0.0000        0.0000        0.0000        0.0000        0.0000        0.0000        0.0000        0.0000        0.0000        0.0000        0.0000        0.0000        0.0000        0.0000        0.0000        0.0000        0.0000        0.0000        0.0000        0.0000        0.0000        0.0000       34.6445       28.0781       27.0314       26.0147       26.8191       26.6922       27.7369       30.0170       28.2089       27.4466       26.1808       29.2038       30.3489       34.0723       39.9675       56.0626       68.3126       79.8692       84.3871       91.3046       90.2707       93.4019       93.2879       82.9572       90.2207       95.7684       94.5824       68.0617       65.3562       58.2888       55.7673       52.3017       46.0596       36.9146       31.5114       31.9409       29.8140       28.4315       27.1711       26.6845       27.1926       25.3077       24.9512       24.4875       27.0928       23.6475       26.5545       39.2847       40.0529       39.4401       50.4456       61.7013       62.8849       73.0553       73.9633       63.0421       55.2095       49.1805       42.3324       27.7887       26.0372       24.9672       26.6063        0.0000        0.0000        0.0000        0.0000        0.0000        0.0000       46.6164       40.6015       44.9769       45.4751       38.4263       40.8469       43.6279       41.1180       46.8098       53.0131        0.0000        0.0000
        0.0000        0.0000        0.0000        0.0000        0.0000        0.0000        0.0000        0.0000        0.0000        0.0000        0.0000        0.0000        0.0000        0.0000        0.0000        0.0000        0.0000        0.0000        0.0000        0.0000        0.0000        0.0000        0.0000        0.0000        0.0000        0.0000        0.0000        0.0000        0.0000        0.0000        0.0000        0.0000        0.0000        0.0000        0.0000        0.0000        0.0000        0.0000        0.0000        0.0000        0.0000        0.0000        0.0000        0.0000        0.0000        0.0000        0.0000        0.0000       31.2022       32.4737       33.3101       33.0548       34.4527       35.3476       35.1833       28.7979       29.1276       29.2451       34.9871       39.7375       47.1561       52.7883       54.6044       57.5385       56.7133       55.8654       55.1332       51.2064       48.4831        0.0000        0.0000        0.0000        0.0000        0.0000        0.0000        0.0000        0.0000        0.0000        0.0000        0.0000        0.0000        0.0000        0.0000        0.0000        0.0000        0.0000        0.0000        0.0000        0.0000        0.0000        0.0000        0.0000        0.0000        0.0000        0.0000        0.0000        0.0000        0.0000        0.0000        0.0000        0.0000        0.0000        0.0000        0.0000        0.0000        0.0000        0.0000        0.0000        0.0000        0.0000        0.0000        0.0000        0.0000        0.0000        0.0000        0.0000        0.0000        0.0000        0.0000        0.0000        0.0000        0.0000        0.0000        0.0000        0.0000        0.0000        0.0000        0.0000        0.0000        0.0000        0.0000        0.0000        0.0000        0.0000        0.0000        0.0000        0.0000        0.0000        0.0000        0.0000        0.0000        0.0000        0.0000        0.0000        0.0000        0.0000        0.0000        0.0000        0.0000        0.0000        0.0000        0.0000        0.0000        0.0000        0.0000        0.0000        0.0000        0.0000        0.0000        0.0000        0.0000        0.0000        0.0000        0.0000        0.0000        0.0000        0.0000        0.0000       43.1748       39.6637       35.5399       42.2543       49.7673       51.7683       49.8853       41.5336      120.7819      184.3935       33.0125       26.9925       28.1848       29.7630       36.7860       40.7179       49.9977       55.2840       57.9217       65.8729       70.8376       79.6529       75.5245       69.5879       73.1207       78.3344       75.4845       61.0222       56.9015       56.6233       53.9783       48.6546       45.9362       37.7159       33.3102       30.6253       28.3019       26.2151       24.0227       20.1044       19.6621       19.6485       19.9531       23.8285       29.5579       25.0251       26.7581       36.6472       42.2533       45.9978       48.9044       61.2016       67.7865       77.4395       78.9814       63.9181       52.9394       47.9496       42.0360       27.0006       23.6901       23.4902       24.1364       22.3115       19.8487       20.5126       22.4718       28.6250       24.4693       25.0004       27.3538       29.6661       27.3842       26.1388       26.3499       29.7892       31.1779       35.1536       39.6686        0.0000        0.0000
        0.0000        0.0000        0.0000        0.0000        0.0000        0.0000        0.0000        0.0000        0.0000        0.0000        0.0000        0.0000        0.0000        0.0000        0.0000        0.0000        0.0000        0.0000        0.0000        0.0000        0.0000        0.0000        0.0000        0.0000        0.0000        0.0000        0.0000        0.0000        0.0000        0.0000        0.0000        0.0000        0.0000        0.0000        0.0000        0.0000        0.0000        0.0000        0.0000        0.0000        0.0000        0.0000        0.0000        0.0000        0.0000        0.0000        0.0000        0.0000       26.4819       27.2008       28.2279       28.1346       28.3641       28.8554       27.7734       23.2852       21.1991       24.5278       26.8268       31.7554       40.2791       42.5207       48.1059       51.1504       56.9224       56.0897       56.1525       52.6464       47.0956       47.1529        0.0000        0.0000        0.0000        0.0000        0.0000        0.0000        0.0000        0.0000        0.0000        0.0000        0.0000        0.0000        0.0000        0.0000        0.0000        0.0000        0.0000        0.0000        0.0000        0.0000        0.0000        0.0000        0.0000        0.0000        0.0000        0.0000        0.0000        0.0000        0.0000        0.0000        0.0000        0.0000        0.0000        0.0000        0.0000        0.0000        0.0000        0.0000        0.0000        0.0000        0.0000        0.0000        0.0000        0.0000        0.0000        0.0000        0.0000        0.0000        0.0000        0.0000        0.0000        0.0000        0.0000        0.0000        0.0000        0.0000        0.0000        0.0000        0.0000        0.0000        0.0000        0.0000        0.0000        0.0000        0.0000        0.0000        0.0000        0.0000        0.0000        0.0000        0.0000        0.0000        0.0000        0.0000        0.0000        0.0000        0.0000        0.0000        0.0000        0.0000        0.0000        0.0000        0.0000        0.0000        0.0000        0.0000        0.0000        0.0000        0.0000        0.0000        0.0000        0.0000        0.0000        0.0000        0.0000        0.0000        0.0000        0.0000        0.0000       48.6128       45.0062       42.0979       44.2108       53.3124        0.0000       37.3960       79.2807       61.1681        0.0000        0.0000        0.0000       29.2532       34.3741       36.8942       41.2655       43.8188       45.5079       51.9183       55.3463       61.8738       72.5274       65.1675       65.8513       67.1244       69.1122       53.4061       54.3097       61.7768       58.6163       49.8400       45.8920       40.7297       36.5906       30.1201       26.8825       26.6475       22.7719       18.3307       17.6581       18.4159       18.2418       23.2551       27.5235       28.4521       32.3590       38.4580       42.5767       60.4302       68.3392       65.9691       66.3587       67.0217       64.0947       59.8118       52.0983       45.5142       42.5323       27.4398       21.3276       20.2866       29.5353       19.6957       16.5191       15.8665       17.5104       18.1151       15.2098       14.5953       17.7575       19.0334       19.8652       20.8670       22.9033       25.1178       28.3983       31.6538       34.4783        0.0000        0.0000
        0.0000        0.0000        0.0000        0.0000        0.0000        0.0000        0.0000        0.0000        0.0000        0.0000        0.0000        0.0000        0.0000        0.0000        0.0000        0.0000        0.0000        0.0000        0.0000        0.0000        0.0000        0.0000        0.0000        0.0000        0.0000        0.0000        0.0000        0.0000        0.0000        0.0000        0.0000        0.0000        0.0000        0.0000        0.0000        0.0000        0.0000        0.0000       19.6899       17.4696       16.3807        0.0000        0.0000        0.0000        0.0000        0.0000        0.0000        0.0000       25.5289       26.1495       26.3565       25.4679       25.5750       26.7832       33.9937       54.1201       30.7769       21.3179       22.0683       30.2144       33.3695       39.5800       43.7191       50.9923       54.5736       56.2112       55.3189       51.2184       49.0604       42.8639        0.0000        0.0000        0.0000        0.0000        0.0000        0.0000        0.0000        0.0000        0.0000        0.0000        0.0000        0.0000        0.0000        0.0000        0.0000        0.0000        0.0000        0.0000        0.0000        0.0000        0.0000        0.0000        0.0000        0.0000        0.0000        0.0000        0.0000        0.0000        0.0000        0.0000        0.0000        0.0000        0.0000        0.0000        0.0000        0.0000        0.0000        0.0000        0.0000        0.0000        0.0000        0.0000        0.0000        0.0000        0.0000        0.0000        0.0000        0.0000        0.0000        0.0000        0.0000        0.0000        0.0000        0.0000        0.0000        0.0000        0.0000        0.0000        0.0000        0.0000        0.0000        0.0000        0.0000        0.0000        0.0000        0.0000        0.0000        0.0000        0.0000        0.0000        0.0000        0.0000        0.0000        0.0000        0.0000        0.0000        0.0000        0.0000        0.0000        0.0000        0.0000        0.0000        0.0000        0.0000        0.0000        0.0000        0.0000        0.0000        0.0000        0.0000        0.0000        0.0000        0.0000        0.0000        0.0000        0.0000        0.0000        0.0000        0.0000        0.0000        0.0000        0.0000        0.0000        0.0000        0.0000        0.0000        0.0000        0.0000        0.0000        0.0000        0.0000        0.0000        0.0000       37.4429       43.4279       38.9731       39.3974       43.7299       45.5018       54.2105       65.3830       59.8147       67.0091       67.2737       61.4209       53.9404       54.8196       55.6463       51.6709       45.5250       44.1090       37.0529       33.6689       29.1108       26.2552       24.7676       21.3052       17.5943       15.8285       15.9262       16.5595       20.6282       27.2004       31.6101       33.9029       46.1085       47.5302       56.3637       63.6866       77.6991       66.1426       63.8273       61.3318       58.6076       49.4074       44.3515       40.1672       26.0967       20.1993       17.6090       19.4961       16.8843       14.9474       13.1143       13.8117       14.6430       11.7492       11.2518       13.4967       15.5249       16.1805       18.4211       20.1103       21.6165       26.0422       26.5613        0.0000        0.0000        0.0000
        0.0000        0.0000        0.0000        0.0000        0.0000        0.0000        0.0000        0.0000        0.0000        0.0000        0.0000        0.0000        0.0000        0.0000        0.0000        0.0000        0.0000        0.0000        0.0000        0.0000        0.0000        0.0000        0.0000        0.0000        0.0000        0.0000        0.0000        0.0000        0.0000        0.0000        0.0000        0.0000        0.0000        0.0000        0.0000        0.0000        0.0000        0.0000       21.0983       19.4466       22.2908       20.5375       19.4243       20.6246       21.1839       22.6182       27.4726       37.8847       42.3964       32.8330       27.5631       25.9839       26.5202       26.0659       30.1434       52.4561       26.8507       19.7734       23.0200       28.3668       29.7176       31.8767       38.9194       49.4175       53.6735       55.4811       53.4475       50.5259       50.7048       42.3793       42.1012       41.7155        0.0000        0.0000        0.0000        0.0000        0.0000        0.0000        0.0000        0.0000        0.0000        0.0000        0.0000        0.0000        0.0000        0.0000        0.0000        0.0000        0.0000        0.0000        0.0000        0.0000        0.0000        0.0000        0.0000        0.0000        0.0000        0.0000        0.0000        0.0000        0.0000        0.0000        0.0000        0.0000        0.0000        0.0000        0.0000        0.0000        0.0000        0.0000        0.0000        0.0000        0.0000        0.0000        0.0000        0.0000        0.0000        0.0000        0.0000        0.0000        0.0000        0.0000        0.0000        0.0000        0.0000        0.0000        0.0000        0.0000        0.0000        0.0000        0.0000        0.0000        0.0000        0.0000        0.0000        0.0000        0.0000        0.0000        0.0000        0.0000        0.0000        0.0000        0.0000        0.0000        0.0000        0.0000        0.0000        0.0000        0.0000        0.0000        0.0000        0.0000        0.0000        0.0000        0.0000        0.0000        0.0000        0.0000        0.0000        0.0000        0.0000        0.0000        0.0000        0.0000        0.0000        0.0000        0.0000        0.0000        0.0000        0.0000        0.0000        0.0000        0.0000        0.0000        0.0000        0.0000        0.0000        0.0000        0.0000        0.0000        0.0000        0.0000        0.0000        0.0000       34.0100       33.9759       36.0705       46.4267       51.7984       62.5041       72.4455       62.5836       62.0821       60.0204       56.1208       50.9574       49.8556       51.1255       50.7749       46.6614       46.8064       39.1335       31.8058       27.6072       24.6373       22.3411       18.4336       15.8060       26.2075       23.0609       17.6930       21.6112       25.8376       28.4161       35.7224       40.0159       46.9638       49.8171       53.4127       69.8983       71.5668       66.7400       69.2192       56.7022       58.6487       44.0675       32.1912       21.6349       18.5876       15.4760       15.8055       15.4893       13.6142       13.4514       13.4349       11.5293       12.1618       10.4246       11.2085       12.7212       12.4001       15.1252       18.2825       23.1318       28.5922        0.0000        0.0000        0.0000        0.0000
        0.0000        0.0000        0.0000        0.0000        0.0000        0.0000        0.0000        0.0000        0.0000        0.0000        0.0000        0.0000        0.0000        0.0000        0.0000        0.0000        0.0000        0.0000        0.0000        0.0000        0.0000        0.0000        0.0000        0.0000        0.0000        0.0000        0.0000        0.0000        0.0000        0.0000        0.0000        0.0000        0.0000        0.0000        0.0000        0.0000        0.0000       14.4808       16.1575       21.8280       23.8944       25.0546       25.3869       24.2127       25.0542       25.9040       27.0701       30.2577       34.1572       28.4055       24.3646       22.1414       21.9249       19.2739       16.7219       10.4871       17.9948        7.0045        9.3653       20.8570       23.9572       26.5512       30.9134       40.3950       47.1429       52.2642       48.8270       43.7120       41.1004       39.6291       39.0303       33.9676        0.0000        0.0000        0.0000        0.0000        0.0000        0.0000        0.0000        0.0000        0.0000        0.0000        0.0000        0.0000        0.0000        0.0000        0.0000        0.0000        0.0000        0.0000        0.0000        0.0000        0.0000        0.0000        0.0000        0.0000        0.0000        0.0000        0.0000        0.0000        0.0000        0.0000        0.0000        0.0000        0.0000        0.0000        0.0000        0.0000        0.0000        0.0000        0.0000        0.0000        0.0000        0.0000        0.0000        0.0000        0.0000        0.0000        0.0000        0.0000        0.0000        0.0000        0.0000        0.0000        0.0000        0.0000        0.0000        0.0000        0.0000        0.0000        0.0000        0.0000        0.0000        0.0000        0.0000        0.0000        0.0000        0.0000        0.0000        0.0000        0.0000        0.0000        0.0000        0.0000        0.0000        0.0000        0.0000        0.0000        0.0000        0.0000        0.0000        0.0000        0.0000        0.0000        0.0000        0.0000        0.0000        0.0000        0.0000        0.0000        0.0000        0.0000        0.0000        0.0000        0.0000        0.0000        0.0000        0.0000        0.0000        0.0000        0.0000        0.0000        0.0000        0.0000        0.0000        0.0000        0.0000        0.0000        0.0000       38.4583       34.9568       38.8044       38.8545       36.6625        0.0000       34.7019       38.4408       43.7329       50.1755       59.1877       70.3698       66.0174       64.7758       60.2029       59.3880       53.4269       49.3759       47.8192       48.4201       54.4616       51.4121       42.7770       36.8925       28.5957       26.8859       24.3187       18.4553       12.3319       13.1741       17.3496       16.6798       25.9357       30.1607       33.3625       35.7637       43.0272       58.3216       60.4016       58.5767       57.7122       59.2589       62.0471       47.9414       34.8685       33.2876       24.1720       19.9950       15.7596       12.9490       10.3017       11.4661       13.8028       13.4594       12.3853       12.3286       12.1337       10.9398       11.7280       12.2058        8.8710        8.6741       10.5117       13.4734       18.0639       23.1015        0.0000        0.0000        0.0000        0.0000
        0.0000        0.0000        0.0000        0.0000        0.0000        0.0000        0.0000        0.0000        0.0000        0.0000        0.0000        0.0000        0.0000        0.0000        0.0000        0.0000        0.0000        0.0000        0.0000        0.0000        0.0000        0.0000        0.0000        0.0000        0.0000        0.0000        0.0000        0.0000        0.0000        0.0000        0.0000        0.0000        0.0000        0.0000        0.0000        0.0000        0.0000       12.8454       15.2807       21.3514       23.6322       25.8256       26.7050       26.2251       26.1984       26.2310       26.7347       23.6604       23.6989       22.3057       21.6773       18.8239       20.0628       18.3913       16.0380        8.1155        6.0343        6.6372       10.5418       21.3781       24.4820       27.8356       32.4146       39.1087       43.2506       44.6137       43.8458       39.0774       36.8292       35.8075       35.5183       27.7585       27.6113        0.0000        0.0000        0.0000        0.0000        0.0000        0.0000        0.0000        0.0000        0.0000        0.0000        0.0000        0.0000        0.0000        0.0000        0.0000        0.0000        0.0000        0.0000        0.0000        0.0000        0.0000        0.0000        0.0000        0.0000        0.0000        0.0000        0.0000        0.0000        0.0000        0.0000        0.0000        0.0000        0.0000        0.0000        0.0000        0.0000        0.0000        0.0000        0.0000        0.0000        0.0000        0.0000        0.0000        0.0000        0.0000        0.0000        0.0000        0.0000        0.0000        0.0000        0.0000        0.0000        0.0000        0.0000        0.0000        0.0000        0.0000        0.0000        0.0000        0.0000        0.0000        0.0000        0.0000        0.0000        0.0000        0.0000        0.0000        0.0000        0.0000        0.0000        0.0000        0.0000        0.0000        0.0000        0.0000        0.0000        0.0000        0.0000        0.0000        0.0000        0.0000        0.0000        0.0000        0.0000        0.0000        0.0000        0.0000        0.0000        0.0000        0.0000        0.0000        0.0000        0.0000        0.0000        0.0000        0.0000        0.0000        0.0000        0.0000        0.0000        0.0000        0.0000       36.5299       34.4620       36.1122       39.0606       39.3290       41.1397       35.8621       36.6104       35.7785       36.8576       35.4772       39.1252       44.5545       52.3486       50.5782       66.3073       59.3999       64.8413       66.6823       58.4668       59.8337       53.1993       50.7332       52.4548       53.3828       52.3028       47.7328       39.6765       30.2690       27.4647       24.6712       18.3655       12.4709       13.9660       16.0062       19.7643       32.1125       34.2650       39.6068       37.2823       44.3407       54.4996       62.4418       65.4205       61.4188       53.2958       50.5839       41.9692       27.6666       24.8858       19.2136       15.8258       13.1352       13.1159       10.8849       10.2804       11.8197       12.4332       12.3510       11.6463       12.8931       12.7859       12.3463       10.6780        7.9338        8.5144        9.1845       12.2744       22.7314        0.0000        0.0000        0.0000        0.0000        0.0000
        0.0000        0.0000        0.0000        0.0000        0.0000        0.0000        0.0000        0.0000        0.0000        0.0000        0.0000        0.0000        0.0000        0.0000        0.0000        0.0000        0.0000        0.0000        0.0000        0.0000        0.0000        0.0000        0.0000        0.0000        0.0000        0.0000        0.0000        0.0000        0.0000        0.0000        0.0000        0.0000        0.0000        0.0000        0.0000        0.0000       10.7276       11.9609       14.4409       20.9983       24.6377       26.0007       27.1750       27.8967       25.8257       25.0314       24.3556       20.8483       21.0062       21.0055       20.6303       18.1516       17.9385       17.5784       15.8904        8.6381        6.0824        8.1063       12.6386       19.7202       24.1233       28.1656       33.1527       42.0877       43.2793       43.5380       42.0806       40.7523       37.6133       35.9082       32.0232       26.0268        0.0000        0.0000        0.0000        0.0000        0.0000        0.0000        0.0000        0.0000        0.0000        0.0000        0.0000        0.0000        0.0000        0.0000        0.0000        0.0000        0.0000        0.0000        0.0000        0.0000        0.0000        0.0000        0.0000        0.0000        0.0000        0.0000        0.0000        0.0000        0.0000        0.0000        0.0000        0.0000        0.0000        0.0000        0.0000        0.0000        0.0000        0.0000        0.0000        0.0000        0.0000        0.0000        0.0000        0.0000        0.0000        0.0000        0.0000        0.0000        0.0000        0.0000        0.0000        0.0000        0.0000        0.0000        0.0000        0.0000        0.0000        0.0000        0.0000        0.0000        0.0000        0.0000        0.0000        0.0000        0.0000        0.0000        0.0000        0.0000        0.0000        0.0000        0.0000        0.0000        0.0000        0.0000        0.0000        0.0000        0.0000        0.0000        0.0000        0.0000        0.0000        0.0000        0.0000        0.0000        0.0000        0.0000        0.0000        0.0000        0.0000        0.0000        0.0000        0.0000        0.0000        0.0000        0.0000        0.0000        0.0000        0.0000        0.0000        0.0000       57.2781       46.7933       40.6873       36.7586       40.3799       39.0923       35.4245       33.4172       33.6971       35.2628       41.8912       43.3100       44.5621       43.9932       39.5616       39.8590       47.0861       53.8627       59.8191       65.6690       63.9766       63.1360       59.5142       58.0151       51.5262       50.0204       48.5046       49.7925       50.5008       50.2195       48.1089       32.5655       31.0683       27.6897       26.8528       16.1773       14.6985       15.4025       18.9753       32.5148       35.3797       39.3837       44.7923       49.4388       54.5200       60.7044       64.0221       64.9987       59.3885       56.2325       55.2231       32.3550       26.7151       20.7556       18.5406       14.1176       11.0679       12.6853       12.7673       13.7793       13.4896       15.4628       13.1941       15.2457       15.9979       11.6229       10.3868        8.2775        8.7457       10.0261       12.6885       20.6108        0.0000        0.0000        0.0000        0.0000        0.0000
        0.0000        0.0000        0.0000        0.0000        0.0000        0.0000        0.0000        0.0000        0.0000        0.0000        0.0000        0.0000        0.0000        0.0000        0.0000        0.0000        0.0000        0.0000        0.0000        0.0000        0.0000        0.0000        0.0000        0.0000        0.0000        0.0000        0.0000        0.0000        0.0000        0.0000        0.0000        0.0000        0.0000        0.0000        0.0000       11.0630       10.4933       12.0722       14.3605       21.3376       24.6442       26.9746       26.5787       25.4988       24.4616       22.7595       22.6770       18.4430       18.4398       18.6028       18.4161       16.9881       16.4798       16.3837       15.3221        8.3633        7.5978        9.2273       11.2823       19.3113       24.2507       27.5353       33.2323       40.2980       43.3096       43.4706       42.1620       40.1629       39.6028       37.1603       32.8935       26.7250        0.0000        0.0000        0.0000        0.0000        0.0000        0.0000        0.0000        0.0000        0.0000        0.0000        0.0000        0.0000        0.0000        0.0000        0.0000        0.0000        0.0000        0.0000        0.0000        0.0000        0.0000        0.0000        0.0000        0.0000        0.0000        0.0000        0.0000        0.0000        0.0000        0.0000        0.0000        0.0000        0.0000        0.0000        0.0000        0.0000        0.0000        0.0000        0.0000        0.0000        0.0000        0.0000        0.0000        0.0000        0.0000        0.0000        0.0000        0.0000        0.0000        0.0000        0.0000        0.0000        0.0000        0.0000        0.0000        0.0000        0.0000        0.0000        0.0000        0.0000        0.0000        0.0000        0.0000        0.0000        0.0000        0.0000        0.0000        0.0000        0.0000        0.0000        0.0000        0.0000        0.0000        0.0000        0.0000        0.0000        0.0000        0.0000        0.0000        0.0000        0.0000        0.0000        0.0000        0.0000        0.0000        0.0000        0.0000        0.0000        0.0000        0.0000        0.0000        0.0000        0.0000        0.0000        0.0000        0.0000        0.0000        0.0000        0.0000       58.5227       58.3735       56.6279       52.4322       42.9997       47.2125       47.7826       37.4384       32.8955       31.1104       42.2163       46.0716       43.1740       48.2648       47.4638       36.8610       38.7392       47.1431       54.2335       65.5518       63.8088       62.4974       57.6088       61.9584       61.6706       53.2204       49.0556       50.3507       51.7732       53.4039       51.4557       43.9178       31.1045       29.3845       26.2796       27.4023       21.6780       17.1905       17.6086       18.9961       33.7427       38.5685       44.4735       49.4819       51.5765       58.2006       65.8285       65.0912       67.3104       55.6572       57.5690       63.7859       46.9333       33.6267       27.7349       22.2435       19.1199       14.7019       12.3429       14.1459       15.0369       15.9514       16.5316       15.0182       12.9425       13.4232       12.5678       11.5661        9.7108        9.8888       12.1359       15.0025       22.9486        0.0000        0.0000        0.0000        0.0000        0.0000
        0.0000        0.0000        0.0000        0.0000        0.0000        0.0000        0.0000        0.0000        0.0000        0.0000        0.0000        0.0000        0.0000        0.0000        0.0000        0.0000        0.0000        0.0000        0.0000        0.0000        0.0000        0.0000        0.0000        0.0000        0.0000        0.0000        0.0000        0.0000        0.0000        0.0000        0.0000        0.0000        0.0000        0.0000        0.0000       11.6021       11.1737       13.6370       15.0304       24.2163       27.6991       29.7715       28.5131       19.5352       18.7107       17.0620       16.7603       12.1726       11.3742       18.5703       39.1090       13.1044       13.3501       12.8373       11.9560        8.6947        8.7705       11.0923       15.5122       20.9135       25.3419       28.9937       35.5555       35.2058       37.7763       39.8143       39.0548       40.1327       39.9085       38.9763       34.9054       27.0787        0.0000        0.0000        0.0000        0.0000        0.0000        0.0000        0.0000        0.0000        0.0000        0.0000        0.0000        0.0000        0.0000        0.0000        0.0000        0.0000        0.0000        0.0000        0.0000        0.0000        0.0000        0.0000        0.0000        0.0000        0.0000        0.0000        0.0000        0.0000        0.0000        0.0000        0.0000        0.0000        0.0000        0.0000        0.0000        0.0000        0.0000        0.0000        0.0000        0.0000        0.0000        0.0000        0.0000        0.0000        0.0000        0.0000        0.0000        0.0000        0.0000        0.0000        0.0000        0.0000        0.0000        0.0000        0.0000        0.0000        0.0000        0.0000        0.0000        0.0000        0.0000        0.0000        0.0000        0.0000        0.0000        0.0000        0.0000        0.0000        0.0000        0.0000        0.0000        0.0000        0.0000        0.0000        0.0000        0.0000        0.0000        0.0000        0.0000        0.0000        0.0000        0.0000        0.0000        0.0000        0.0000        0.0000        0.0000        0.0000        0.0000        0.0000        0.0000        0.0000        0.0000        0.0000        0.0000        0.0000        0.0000        0.0000       49.6877       51.7048       52.1828       48.7672       54.8149       48.6684       45.0763       46.5350       39.7632       35.3867       33.2794       40.0227       45.1363       39.7432       39.9582       38.4401       35.8997       36.9477       46.6150       54.9754       59.1604       52.3896       54.5434       60.2647       64.0557       59.5663       49.7914       41.5802       49.8863       54.2023       46.7851       42.4592       37.5835       31.4214       29.8712       28.7112       28.5249       38.5262       39.4715       35.4333       35.0907       42.4583       50.7373       52.8150       53.6611       55.8688       61.6437       64.1377       63.1518       62.4725       62.5664       58.9024       60.4921       61.4549       48.4186       37.5936       30.9715       22.9600       16.5926       13.8246       14.4823       16.2358       14.4948       14.2530       13.3054       12.6451       12.8713       11.4535       11.6973       14.2714       15.4923       18.0823       23.8798        0.0000        0.0000        0.0000        0.0000        0.0000        0.0000
        0.0000        0.0000        0.0000        0.0000        0.0000        0.0000        0.0000        0.0000        0.0000        0.0000        0.0000        0.0000        0.0000        0.0000        0.0000        0.0000        0.0000        0.0000        0.0000        0.0000        0.0000        0.0000        0.0000        0.0000        0.0000        0.0000        0.0000        0.0000        0.0000        0.0000        0.0000        0.0000        0.0000        0.0000        0.0000       12.2214       11.0901       13.3308       14.5327       25.1169       29.5573       31.2473       27.7091       17.9344       16.1001       16.1296       14.4628        9.9860        9.5309       16.1510       11.4625       11.7179       12.4553       12.4259       11.4883       10.9811       13.4121       14.4948       15.3183       23.7794       27.9109       31.3115       35.8782       36.0442       37.5894       38.8252       37.6421       41.2904       41.3488       39.3007       35.9502        0.0000        0.0000        0.0000        0.0000        0.0000        0.0000        0.0000        0.0000        0.0000        0.0000        0.0000        0.0000        0.0000        0.0000        0.0000        0.0000        0.0000        0.0000        0.0000        0.0000        0.0000        0.0000        0.0000        0.0000        0.0000        0.0000        0.0000        0.0000        0.0000        0.0000        0.0000        0.0000        0.0000        0.0000        0.0000        0.0000        0.0000        0.0000        0.0000        0.0000        0.0000        0.0000        0.0000        0.0000        0.0000        0.0000        0.0000        0.0000        0.0000        0.0000        0.0000        0.0000        0.0000        0.0000        0.0000        0.0000        0.0000        0.0000        0.0000        0.0000        0.0000        0.0000        0.0000        0.0000        0.0000        0.0000        0.0000        0.0000        0.0000        0.0000        0.0000        0.0000        0.0000        0.0000        0.0000        0.0000        0.0000        0.0000        0.0000        0.0000        0.0000        0.0000        0.0000        0.0000        0.0000        0.0000        0.0000        0.0000        0.0000        0.0000        0.0000        0.0000        0.0000        0.0000       31.7284       31.8248        0.0000       40.2858       43.6949       39.8036       38.3103       38.2817       42.6992       45.1625       47.1026      134.8131       83.2741       32.7384       31.1462       32.5836       38.9840       43.8093       40.0146       37.1893       37.6198       35.8460       37.0111       42.5318       49.2564       50.5393       52.3942       57.2466       63.2052       61.9078       60.5185       47.6835       47.9433       47.5841       47.8378       45.9978       43.4715       39.9010       33.3968       29.1509       27.4715       28.7157       34.8684       37.6573       38.4347       43.3535       47.5156       54.3788       54.6785       57.8175       58.0403       62.3632       65.3388       63.5312       66.9281       61.2812       64.9813       62.6986       55.5380       46.6497       39.4175       33.6170       26.5294       20.3311       16.8532       15.2824       13.8620       13.5068       13.5546       12.6346       11.3944       10.9051       11.0621       12.4963       15.6492       17.8125       21.6138        0.0000        0.0000        0.0000        0.0000        0.0000        0.0000        0.0000
        0.0000        0.0000        0.0000        0.0000        0.0000        0.0000        0.0000        0.0000        0.0000        0.0000        0.0000        0.0000        0.0000        0.0000        0.0000        0.0000        0.0000        0.0000        0.0000        0.0000        0.0000        0.0000        0.0000        0.0000        0.0000        0.0000        0.0000        0.0000        0.0000       33.0064       34.7795       34.8968       35.5754       28.9582       20.8366       12.9406       11.6876       11.4460       13.9970       24.8221       28.6997       29.3107       27.1238       18.6079       17.7571       15.8588       14.9577       10.1544        9.0608        8.7846        9.4501       11.0478       11.7773       12.5505       13.4863       12.4204       11.7123       14.5094       15.6142       23.2946       25.1738       29.7617       32.4836       34.8953       37.0983       38.7512       38.3966       41.7200       38.7171       39.1267       36.8796       29.3937       25.6972        0.0000        0.0000        0.0000        0.0000        0.0000        0.0000        0.0000        0.0000        0.0000        0.0000        0.0000        0.0000        0.0000        0.0000        0.0000        0.0000        0.0000        0.0000        0.0000        0.0000        0.0000        0.0000        0.0000        0.0000        0.0000        0.0000        0.0000        0.0000        0.0000        0.0000        0.0000        0.0000        0.0000        0.0000        0.0000        0.0000        0.0000        0.0000        0.0000        0.0000        0.0000        0.0000        0.0000        0.0000        0.0000        0.0000        0.0000        0.0000        0.0000        0.0000        0.0000        0.0000        0.0000        0.0000        0.0000        0.0000        0.0000        0.0000        0.0000        0.0000        0.0000        0.0000        0.0000        0.0000        0.0000        0.0000        0.0000        0.0000        0.0000        0.0000        0.0000        0.0000        0.0000        0.0000        0.0000        0.0000        0.0000        0.0000        0.0000        0.0000        0.0000        0.0000        0.0000        0.0000        0.0000        0.0000        0.0000        0.0000        0.0000        0.0000        0.0000       28.2883       27.7607       28.9887       39.5053       39.1014       37.4523       34.4858       31.6385       31.3246       32.3928       35.1722       61.1124      166.4366       41.6553       34.4253       33.9372       35.0402       42.6689       44.4902       45.5386       42.5280       46.1787       43.1120       40.8438       51.1412       52.6901       56.2491       57.4879       55.6991       53.9696       52.7908       58.2214       52.5426       51.6579       50.8140       48.6687       47.1019       46.6213       43.8460       61.7024       36.9104       30.3482       32.9770       35.4969       36.6701       42.3157       46.7397       48.7945       54.5066       56.6408       57.8870       62.3161       62.2190       63.9938       67.5444       71.3899       71.8098       74.2869       79.4422       62.7517       48.2579       41.6202       34.0321       26.7072       23.6595       20.6887       25.5629       28.6904       19.2095       14.1309       12.9033       12.4147       12.5276       13.3996       14.4331       18.7404       20.7675        0.0000        0.0000        0.0000        0.0000        0.0000        0.0000        0.0000        0.0000
        0.0000        0.0000        0.0000        0.0000        0.0000        0.0000        0.0000        0.0000        0.0000        0.0000        0.0000        0.0000        0.0000        0.0000        0.0000        0.0000        0.0000        0.0000        0.0000        0.0000        0.0000        0.0000        0.0000        0.0000        0.0000        0.0000       35.3284       41.3754       41.2416       41.9028       39.9377       29.8143       27.8101       26.5507       22.6480       14.1849       11.2221       14.0383       13.3742       21.9051       24.5110       25.9778       24.8036       17.7239       16.2700       16.5067       13.8240        9.8344        9.8238       10.0161       10.3708       11.8649       12.2584       13.5421       14.2635       11.8180       12.4586       14.0480       15.7203       21.5827       23.7056       26.4569       26.6479       33.4607       39.3466       39.5727       37.3804       37.9190       36.3827       37.3005       35.5412       27.4940       26.4216       26.4056       29.9932       30.5926       27.7750       27.9224       25.9787       19.6300       19.8308       21.7372        0.0000        0.0000        0.0000        0.0000        0.0000        0.0000        0.0000        0.0000        0.0000        0.0000        0.0000        0.0000        0.0000        0.0000        0.0000        0.0000        0.0000        0.0000        0.0000        0.0000        0.0000        0.0000        0.0000        0.0000        0.0000        0.0000        0.0000        0.0000        0.0000        0.0000        0.0000        0.0000        0.0000        0.0000        0.0000        0.0000        0.0000        0.0000        0.0000        0.0000        0.0000        0.0000        0.0000        0.0000        0.0000        0.0000        0.0000        0.0000        0.0000        0.0000        0.0000        0.0000        0.0000        0.0000        0.0000        0.0000        0.0000        0.0000        0.0000        0.0000        0.0000        0.0000        0.0000        0.0000        0.0000        0.0000        0.0000        0.0000        0.0000        0.0000        0.0000       17.9825       20.3834       27.8866       37.9814       38.8736        0.0000        0.0000        0.0000        0.0000       31.9782       34.1926       34.0130       29.6008       29.7119       36.6593       36.0722       36.3506       32.2017       29.2321       29.1262       29.4228       35.4805       31.2208       31.3748       31.6099       29.2136       32.0205       32.1502       40.2259       51.0459       57.9159       50.9951       48.7038       55.1736       61.1144       64.8712       66.4146       63.8537       52.2657       49.0681       43.6092       52.8905       52.9849       50.3481       55.0849       48.8358       44.8246       45.2192       43.8978       41.8200       50.9285       36.0467       36.4907       36.3283       37.7445       38.3743       42.4637       48.3948       49.4344       54.4201       55.5238       57.6742       59.4478       65.5582       67.4529       67.4931       68.4037       65.1404       61.6968       65.8559       61.5065       48.7956       47.6623       41.9080       30.7727       27.9798       23.4530       36.9040       36.9706       24.8125       18.1902       15.8735       16.4338       16.0972       16.8308       17.7263       24.2996       27.4434        0.0000        0.0000        0.0000        0.0000        0.0000        0.0000        0.0000        0.0000
        0.0000        0.0000        0.0000        0.0000        0.0000        0.0000        0.0000        0.0000        0.0000        0.0000        0.0000        0.0000        0.0000        0.0000        0.0000        0.0000        0.0000        0.0000        0.0000        0.0000        0.0000        0.0000        0.0000        0.0000        0.0000       41.6041       41.2494       33.7176       29.4513       26.1994       26.1229       27.3066       26.3948       23.6927       22.4614       14.6835       11.9685       23.7700       23.1680       13.5184       13.5682       14.7311       14.5175       18.0523       17.4088       17.6554       16.6000       14.7515       17.0645       17.2503       18.5685       18.0588       18.0241       19.8471       21.3041       22.6529       24.6466       24.4462       23.8885       26.1919       27.7835       28.2046       30.3388       36.3288       37.5605       39.3062       38.4514       34.0248       31.9141       35.6688       34.6682       23.7386       22.3106       25.3002       30.0616       38.7727       30.6547       25.7669       22.9961       26.1765       27.9742       27.7749       27.3800       25.6286        0.0000        0.0000        0.0000        0.0000        0.0000        0.0000        0.0000        0.0000        0.0000        0.0000        0.0000        0.0000        0.0000        0.0000        0.0000        0.0000        0.0000        0.0000        0.0000        0.0000        0.0000        0.0000        0.0000        0.0000        0.0000        0.0000        0.0000        0.0000        0.0000        0.0000        0.0000        0.0000        0.0000        0.0000        0.0000        0.0000        0.0000        0.0000        0.0000        0.0000        0.0000        0.0000        0.0000        0.0000        0.0000        0.0000        0.0000        0.0000        0.0000        0.0000        0.0000        0.0000        0.0000        0.0000        0.0000        0.0000        0.0000        0.0000        0.0000        0.0000        0.0000        0.0000        0.0000        0.0000        0.0000        0.0000        0.0000        0.0000       17.5902       18.0295       19.1098       24.9312       29.6462       30.1073       24.3461       20.7965       20.1624       18.7089       21.6664       23.9281       23.6685       29.7801       29.2870       31.6065       25.7815       24.8650       24.1212       27.8697       30.1579       34.8890       36.0564       38.4042       36.8837       37.4441       40.1266       42.3591       38.0487       42.4578       49.3002       48.7572       49.8232       56.5398       61.6994       69.1227       81.9918       65.9847       54.9938       50.3793       52.0815       47.3285       54.5546       57.9715       56.1169       55.3947       51.2830       47.7085       45.5000       42.1752       42.0927       41.7638       38.2790       38.8509       40.4195       43.2941       42.2307       43.4819       48.2121       57.9233       64.1102       61.9703       61.0497       66.4513       75.6137       77.5299       74.2752       66.5219       63.4522       60.8928       59.2395       51.5145       50.6756       49.2239       56.8355       49.1099       47.1118       36.5818       38.0807       31.0270       24.0734       20.8215        0.0000        0.0000       22.7001       23.7218       25.6134       37.3355        0.0000        0.0000        0.0000        0.0000        0.0000        0.0000        0.0000        0.0000        0.0000
        0.0000        0.0000        0.0000        0.0000        0.0000        0.0000        0.0000        0.0000        0.0000        0.0000        0.0000        0.0000        0.0000        0.0000        0.0000        0.0000        0.0000        0.0000        0.0000        0.0000        0.0000        0.0000        0.0000        0.0000        0.0000        0.0000       45.6477       40.8137       39.2469       31.3569       44.2035       45.0322       27.6554       25.8900       23.0985       16.1877       13.8940       13.1629       16.1487       13.2253       12.6022       14.1619       13.8922       17.7511       18.5405       18.5516       18.6184       17.9403       19.6341       19.6083       19.1894       16.5923       19.1777       22.5736       22.0319       25.3371       25.2011       23.2106       24.6244       24.3299       25.7680       27.7513       28.9934       30.8356       33.8548       34.2596       34.6011       32.1242       28.4647       30.2445       31.7518       24.7002       22.9685       26.1861       26.9778       35.0328       33.1528       31.1374       22.9786       25.6189       26.6455       26.5901       25.0846       21.2326       22.6983       25.5457        0.0000        0.0000        0.0000        0.0000        0.0000        0.0000        0.0000        0.0000        0.0000        0.0000        0.0000        0.0000        0.0000        0.0000        0.0000        0.0000        0.0000        0.0000        0.0000        0.0000        0.0000        0.0000        0.0000        0.0000        0.0000        0.0000        0.0000        0.0000        0.0000        0.0000        0.0000        0.0000        0.0000        0.0000        0.0000        0.0000        0.0000        0.0000        0.0000        0.0000        0.0000        0.0000        0.0000        0.0000        0.0000        0.0000        0.0000        0.0000        0.0000        0.0000        0.0000        0.0000        0.0000        0.0000        0.0000        0.0000        0.0000        0.0000        0.0000        0.0000        0.0000        0.0000        0.0000        0.0000        0.0000        0.0000       14.3054       16.4483       16.6717       18.8232       26.4138       27.6248       23.0444       19.3163       17.8936       15.5648       14.5939       16.9908       23.1419       22.8811       24.0390       22.6355       23.8970       22.6115       27.2246       31.0069       30.6326       31.3719       35.3903       40.8622       39.2487       39.2098       44.7818       45.8860       42.1908       44.9178       48.2712       49.3882       48.3447       53.0858       63.4075       72.9123       81.4523       74.3889       49.2489       51.6428       51.8345       59.1934       61.3915       62.5527       58.6328       55.1062       53.4357       49.9124       52.1830       44.7806       47.3987       40.7863       41.5368       40.4289       45.3511       45.6008       44.5747       49.2251       54.0872       59.9296       64.1019       65.0788       63.3845       66.9088       82.0169       80.3335       76.1021       72.1666       72.7889       73.9938       63.6711       48.0556       45.9160       45.2907       52.4005       52.9239       48.7594       40.0662       35.2115       31.8296       27.7820        0.0000        0.0000        0.0000        0.0000        0.0000        0.0000        0.0000        0.0000        0.0000        0.0000        0.0000        0.0000        0.0000        0.0000        0.0000        0.0000
        0.0000        0.0000        0.0000        0.0000        0.0000        0.0000        0.0000        0.0000        0.0000        0.0000        0.0000        0.0000        0.0000        0.0000        0.0000        0.0000        0.0000        0.0000        0.0000        0.0000        0.0000        0.0000        0.0000        0.0000        0.0000        0.0000        0.0000       31.8098       30.0250       29.8840       32.7883       38.0659       31.5780       31.2741       30.3512       21.5651       18.8090       18.6055       20.7889       20.6884       19.0422       20.0563       19.8284       26.0127       27.6707       28.8462       27.6459       22.5549       23.1907       24.4242       22.6524       20.7560       22.7322       24.0411       24.4977       26.1482       26.5072       29.1135       28.3723       31.2451       32.4048       32.5037       30.1811       30.6807       30.1512       29.3920       25.8936       24.2775       24.0110       26.6580       30.4022       28.1092       25.9494       26.9865       28.5211       31.6175       31.5183       27.4732       25.0121       25.3157       24.0491       24.5404       24.9523       20.9497       18.8873       16.9419       27.0586       18.2681       13.0992       13.1731        0.0000        0.0000        0.0000        0.0000        0.0000        0.0000        0.0000        0.0000        0.0000        0.0000        0.0000        0.0000        0.0000        0.0000        0.0000        0.0000        0.0000        0.0000        0.0000        0.0000        0.0000        0.0000        0.0000        0.0000        0.0000        0.0000        0.0000        0.0000        0.0000        0.0000        0.0000        0.0000        0.0000        0.0000        0.0000        0.0000        0.0000        0.0000        0.0000        0.0000        0.0000        0.0000        0.0000        0.0000        0.0000        0.0000        0.0000        0.0000        0.0000        0.0000        0.0000        0.0000        0.0000        0.0000        0.0000        0.0000        0.0000        0.0000        0.0000        0.0000        0.0000       12.1539       13.7838       14.7953       15.8115       17.1552       20.6646       24.3053       19.6893       19.6103       16.5460       12.8423       12.9305       12.5725       14.0471       18.7748       16.0114       18.9778       20.0087       17.4746       22.6590       29.1506       30.1564       30.5309       33.6505       39.5112       40.8759       38.4522       40.9772       39.9305       38.2364       38.7761       43.8237       42.7175       45.6747       49.2471       56.7266       80.3545       78.6029       75.4629       55.5926       50.7192       52.1017       53.3530       55.1334       62.3119       58.2669       54.7114       54.7626       51.3063       52.3740       56.9373       48.6808       43.0272       44.4137       43.0443       42.8540       46.7443       47.1311       48.4197       55.3371       65.3795       65.5005       67.9350       68.1688       68.7582       73.6341       75.6945       77.4267       75.9076       79.9818       71.3132       66.5883       54.4331       46.7961       41.5913       46.2417       52.7349       49.3654       39.9229       36.2674       34.0419       32.0810        0.0000        0.0000        0.0000        0.0000        0.0000        0.0000        0.0000        0.0000        0.0000        0.0000        0.0000        0.0000        0.0000        0.0000        0.0000        0.0000
        0.0000        0.0000        0.0000        0.0000        0.0000        0.0000        0.0000        0.0000        0.0000        0.0000        0.0000        0.0000        0.0000        0.0000        0.0000        0.0000        0.0000        0.0000        0.0000        0.0000        0.0000        0.0000        0.0000        0.0000        0.0000        0.0000        0.0000       31.5664       30.8965       32.3855       33.8154       37.7044       38.7678       38.8705       38.6615       29.2600       30.8508       33.1072       33.1270       44.2562       49.4431       41.0200       39.3090       40.8751       41.9507       43.8919       42.1726       34.6654       33.9545       33.2737       33.2930       33.2232       31.1632       30.6861       28.8828       30.7437       33.1613       36.8342       43.1842       41.4978       42.8366       40.0786       34.9165       33.4265       31.6054       28.7026       22.2098       21.1362       20.0377       22.3215       27.3300       25.4580       24.2271       25.0779       26.7048       28.1567       27.8063       27.2087       25.7884       28.3736       24.2093       25.5151       21.6342       21.0264       21.0737       19.8415       16.6066       18.3953       19.1666       15.5333        0.0000        0.0000        0.0000        0.0000        0.0000        0.0000        0.0000        0.0000        0.0000        0.0000        0.0000        0.0000        0.0000        0.0000        0.0000        0.0000        0.0000        0.0000        0.0000        0.0000        0.0000        0.0000        0.0000        0.0000        0.0000        0.0000        0.0000        0.0000        0.0000        0.0000        0.0000        0.0000        0.0000        0.0000        0.0000        0.0000        0.0000        0.0000        0.0000        0.0000        0.0000        0.0000        0.0000        0.0000        0.0000        0.0000        0.0000        0.0000        0.0000        0.0000        0.0000        0.0000        0.0000        0.0000        0.0000        0.0000        0.0000        0.0000        0.0000        0.0000        0.0000        0.0000       13.9407       17.6932       14.8744       16.6217       20.1554       19.8386       18.5682       14.2717       14.5195       12.1933       12.2852       14.3621       12.5617       12.1460       13.7441       17.2939       17.7786       18.3453       21.6845       29.6821       31.7232       30.5160       32.2066       37.6590       43.8428       39.4469       39.2945       35.8647       32.9193       36.7695       43.0223       41.2603       41.4761       45.4791       58.0237       70.3814       71.5989       68.5507       56.5709       60.2675       58.9956       64.9622       61.2515       62.1692       59.8596       57.0515       51.6670       51.2192       50.3492       54.4923       47.7005       45.3098       48.1431       49.0133       47.1489       50.8907       49.6175       49.2862       53.1492       60.7161       62.3758       67.5869       70.5679       69.4741       71.2580       72.9867       73.7429       71.1397       70.9655       68.3258       68.9570       56.8300       48.7671       46.8640       46.2271       50.6331       46.3683       39.5014       37.9562       37.7724       36.2664        0.0000        0.0000        0.0000        0.0000        0.0000        0.0000        0.0000        0.0000        0.0000        0.0000        0.0000        0.0000        0.0000        0.0000        0.0000        0.0000
        0.0000        0.0000        0.0000        0.0000        0.0000        0.0000        0.0000        0.0000        0.0000        0.0000        0.0000        0.0000        0.0000        0.0000        0.0000        0.0000        0.0000        0.0000        0.0000        0.0000        0.0000        0.0000        0.0000        0.0000        0.0000        0.0000        0.0000        0.0000       40.5584       42.6292       46.4707       49.9732       51.3095       51.1477       48.4275       44.4480       47.4445       54.6280       57.0246       68.8322       90.5958      109.7051      100.1784       91.5652       87.7488       83.8090       83.7203       64.2315       60.8861       59.3178       58.6847       55.6258       56.4520       50.7273       48.9244       50.3209       52.6956       55.5671       67.5691      120.5833      113.2850       60.0095       47.5024       41.8181       33.4792       28.4978       24.7769       16.9996       16.3692       22.2742       30.6492       28.9857       26.2149       36.9325       38.2635       36.8553       38.1314       30.8652       28.4780       31.4289       34.3130       35.8151       32.5720       25.3666       32.5878       27.9325       19.2445       15.9173       18.2488       16.6069       15.3329        0.0000        0.0000        0.0000        0.0000        0.0000        0.0000        0.0000        0.0000        0.0000        0.0000        0.0000        0.0000        0.0000        0.0000        0.0000        0.0000        0.0000        0.0000        0.0000        0.0000        0.0000        0.0000        0.0000        0.0000        0.0000        0.0000        0.0000        0.0000        0.0000        0.0000        0.0000        0.0000        0.0000        0.0000        0.0000        0.0000        0.0000        0.0000        0.0000        0.0000        0.0000        0.0000        0.0000        0.0000        0.0000        0.0000        0.0000        0.0000        0.0000        0.0000        0.0000        0.0000        0.0000        0.0000        0.0000        0.0000        0.0000        0.0000        0.0000        0.0000        0.0000        0.0000       16.1335       16.0514       13.8432       15.2501       15.9124       14.1992       12.1527       11.5197       11.2626       11.3467        9.9738       12.5620       11.3021       12.1488       15.6365       19.2217       24.0969       21.8885       21.9402       29.0014       26.0300       28.0006       33.7269       41.7422       43.0220       40.1103       33.3656       31.1179       34.6378       37.4529       39.6502       44.8323       38.9092       42.6828       63.0626       60.0489       61.5939       58.5297       58.6602       66.0203       71.2924       72.6211       63.2543       60.2292       57.3086       58.4158       53.6983       50.0223       48.6700       46.2380       55.4285       55.8817       56.8236       57.6354       52.2518       47.1908       47.9358       52.9038       64.6445       70.0671       72.0994       75.0662       77.9563       78.2603       80.7310       77.1855       78.7187       78.0319       77.0262       73.8251       60.6153       53.8423       47.6962       46.0855       41.6528       38.9263       36.3591       36.4072       42.6267       43.0302        0.0000        0.0000        0.0000        0.0000        0.0000        0.0000        0.0000        0.0000        0.0000        0.0000        0.0000        0.0000        0.0000        0.0000        0.0000        0.0000
        0.0000        0.0000        0.0000        0.0000        0.0000        0.0000        0.0000        0.0000        0.0000        0.0000        0.0000        0.0000        0.0000        0.0000        0.0000        0.0000        0.0000        0.0000        0.0000        0.0000        0.0000        0.0000        0.0000        0.0000        0.0000        0.0000        0.0000        0.0000       46.7014       48.7932       51.9882       56.2652       59.1856       59.9992       59.4078       54.2102       55.4613       59.9918       63.0142       69.2253       76.9467       88.0025       94.2380      100.9098      101.0642      106.0614      115.9497       86.3075       71.2513       69.7531       75.3171       67.5876       62.9439       59.0647       57.3456       59.5897       60.0692       60.5734       61.3512       79.4101       79.3852       94.7439       78.6510       71.3788       46.7946       34.9157       34.3336       26.1013       22.1621       21.9499       21.7092       35.6490       37.8591       39.2353       43.6327       37.3629       35.0820       26.8273       29.9582       38.2090       43.5727       42.1880       37.9719       26.7980       36.4661       29.8294       24.1429       13.3471       14.1356       16.7024       13.6265        0.0000        0.0000        0.0000        0.0000        0.0000        0.0000        0.0000        0.0000        0.0000        0.0000        0.0000        0.0000        0.0000        0.0000        0.0000        0.0000        0.0000        0.0000        0.0000        0.0000        0.0000        0.0000        0.0000        0.0000        0.0000        0.0000        0.0000        0.0000        0.0000        0.0000        0.0000        0.0000        0.0000        0.0000        0.0000        0.0000        0.0000        0.0000        0.0000        0.0000        0.0000        0.0000        0.0000        0.0000        0.0000        0.0000        0.0000        0.0000        0.0000        0.0000        0.0000        0.0000        0.0000        0.0000        0.0000        0.0000        0.0000        0.0000        0.0000        0.0000       14.8597       16.9178       16.8157       15.8092       13.2321       12.9125       14.3171       11.9262       11.3789       10.8284       10.8969       11.7498        9.4233        9.6562       13.3053       13.9883       14.3309       21.7744       21.2037       23.6542       22.5248       41.0347       34.0340       31.0920       35.6840       37.1249       41.8103       37.5103       32.2717       29.1793       32.9800       35.9738       39.6296       46.7085       43.8789       39.0563       48.7596       50.3386       50.9487       51.6153       62.4454       69.2675       69.9141       66.5931       65.4296       65.6967       60.4953       57.6741       56.8777       52.2671       48.2626       48.8539       58.2959       60.4129       60.6874       62.3952       57.3537       48.9047       54.2124       58.6489       70.2635       71.5618       73.3432       74.0965       74.2506       80.4719       80.7708       73.9156       75.1455       76.1770       78.1968       72.5139       65.7336       58.1068       49.7195       48.0453       41.0126       37.3374       38.4580       39.6517       45.9573       48.0904        0.0000        0.0000        0.0000        0.0000        0.0000        0.0000        0.0000        0.0000        0.0000        0.0000        0.0000        0.0000        0.0000        0.0000        0.0000        0.0000
        0.0000        0.0000        0.0000        0.0000        0.0000        0.0000        0.0000        0.0000        0.0000        0.0000        0.0000        0.0000        0.0000        0.0000        0.0000        0.0000        0.0000        0.0000        0.0000        0.0000        0.0000        0.0000        0.0000        0.0000        0.0000        0.0000        0.0000        0.0000       56.1038       57.5837       62.4361       67.4542       66.0770       70.8476       70.9124       67.7885       66.6228       66.4310       70.0802       79.1282       85.4606       91.9625       97.3376       98.4391      100.5772      100.5662      113.7370       89.5505       83.6360       73.7081       83.0717       77.4201       73.4865       71.7783       67.5949       66.1048       64.7293       62.1183       58.6040       54.1948       52.4517       50.7910       49.6224       66.1835       80.2527       66.8806       51.9539       33.9008       21.7128       17.9762       18.3484       33.7459       26.4058       25.7976       26.1890       27.3076       25.9902       26.1260       31.7875       50.1575       48.2951       40.7368       48.9595       53.1450       35.2455       25.4949       20.0681       14.2100       11.2486       13.1239       12.8865        2.8796        0.0000        0.0000        0.0000        0.0000        0.0000        0.0000        0.0000        0.0000        0.0000        0.0000        0.0000        0.0000        0.0000        0.0000        0.0000        0.0000        0.0000        0.0000        0.0000        0.0000        0.0000        0.0000        0.0000        0.0000        0.0000        0.0000        0.0000        0.0000        0.0000        0.0000        0.0000        0.0000        0.0000        0.0000        0.0000        0.0000        0.0000        0.0000        0.0000        0.0000        0.0000        0.0000        0.0000        0.0000        0.0000        0.0000        0.0000        0.0000        0.0000        0.0000        0.0000        0.0000        0.0000        0.0000        0.0000        0.0000        0.0000        0.0000       14.2746       15.7469       18.5059       18.7274       16.4128       14.2756       12.7974       12.2798       12.2927       12.8379       12.6316       12.7109       11.6335        9.6734        9.7666       11.5938       15.2089       14.3927       18.0204       20.1455       21.3425       22.3943       77.5079       79.3780       34.2937       36.9023       34.5098       34.8412       37.1701       27.4468       28.3465       29.2965       28.9844       32.6058       41.7233       39.8045       37.8803       41.3259       46.6885       51.3683       54.9113       62.3576       64.2422       70.9654       63.9163       57.3928       57.5103       57.5865       54.2965       51.9446       47.3831       49.7536       50.6371       59.6898       66.1599       69.6678       66.5729       55.9425       50.9250       51.2228       62.5330       80.2558       79.2773       79.1321       78.7514       89.1399       90.5908       83.6323       74.5140       73.9552       73.8634       73.7540       69.2371       58.3822       53.9725       48.9341       48.3941       43.2574       38.7615       39.7185       41.7587       49.4914       49.8758       52.8517        0.0000        0.0000        0.0000        0.0000        0.0000        0.0000        0.0000        0.0000        0.0000        0.0000        0.0000        0.0000        0.0000        0.0000        0.0000
        0.0000        0.0000        0.0000        0.0000        0.0000        0.0000        0.0000        0.0000        0.0000        0.0000        0.0000        0.0000        0.0000        0.0000        0.0000        0.0000        0.0000        0.0000        0.0000        0.0000        0.0000        0.0000        0.0000        0.0000        0.0000        0.0000        0.0000       54.4428       60.0007       59.8611       60.6830       64.7604       67.8776       71.9118       70.9699       71.2114       68.8827       69.3202       78.4822       92.0075      100.7514      109.5959       99.0401       91.9880       91.9102       94.5956       93.6583       79.5105       81.5125       76.7734       77.9616       80.3061       85.8732       95.4457       90.2961       75.2980       63.9333       57.8787       55.2395       46.7996       44.6371       40.9299       35.7519       27.0230       23.6687       19.8062       20.2311       15.6845       11.6121       10.9366       13.6204       16.9658       13.4683        8.9407       12.9071       25.1260       25.2509       27.9014       24.7185       32.4783       39.0435       47.8724       56.8087      226.6625      118.3065       22.3701       18.5122       13.4090        9.5191        9.4051       10.0246        6.8347        2.7753        0.0000        0.0000        0.0000        0.0000        0.0000        0.0000        0.0000        0.0000        0.0000        0.0000        0.0000        0.0000        0.0000        0.0000        0.0000        0.0000        0.0000        0.0000        0.0000        0.0000        0.0000        0.0000        0.0000        0.0000        0.0000        0.0000        0.0000        0.0000        0.0000        0.0000        0.0000        0.0000        0.0000        0.0000        0.0000        0.0000        0.0000        0.0000        0.0000        0.0000        0.0000        0.0000        0.0000        0.0000        0.0000        0.0000        0.0000        0.0000        0.0000        0.0000        0.0000        0.0000        0.0000        0.0000        0.0000        0.0000       14.1176       14.7554       16.7403       18.1555       18.8542       18.0270       14.2348       13.2747       13.5750       14.1024       14.9569       14.9438       13.6189       12.1548       10.6995       11.1085       12.4962       13.6360       16.2514       18.3419       20.9604       20.6900       24.0500       42.4575       39.5642       35.4303       39.1739       34.9022       35.1201       32.3846       26.1086       24.7886       27.5101       27.4001       26.3283       29.1765       29.8688       36.1894       39.8000       53.0325       56.5127       54.2337       63.0110       59.7821       60.3231       54.0429       47.3734       46.5995       49.0562       46.2135       43.7362       42.4360       44.9825       46.4854       56.7438       65.6150       69.6176       63.2074       48.8251       45.8233       46.2043       55.2633       76.5722       76.3893       86.5644       86.7256       92.1089       95.3446       82.0323       72.8008       72.7984       72.1713       71.7551       65.0506       58.3010       57.9115       52.3769       46.0129       41.1687       41.1687       39.2503       38.9025       47.2884       48.9422        0.0000        0.0000        0.0000        0.0000        0.0000        0.0000        0.0000        0.0000        0.0000        0.0000        0.0000        0.0000        0.0000        0.0000        0.0000        0.0000
        0.0000        0.0000        0.0000        0.0000        0.0000        0.0000        0.0000        0.0000        0.0000        0.0000        0.0000        0.0000        0.0000        0.0000        0.0000        0.0000        0.0000        0.0000        0.0000        0.0000        0.0000        0.0000        0.0000        0.0000        0.0000        0.0000        0.0000       47.7142       48.7875       50.3664       51.4783       61.8554       66.3403       67.7080       66.5868       68.8060       72.3958       70.2799       80.7605       88.1087       87.0592       87.3671       83.2067       83.5235       82.2811       97.6202      100.6221       90.3854       89.6721       87.0660       86.3407       85.3046       92.3401      101.3134       99.7392       73.8436       60.8030       51.7837       47.7369       35.9458       32.8213       27.9559       22.8519       15.8663       17.4151       12.8445       12.7557        9.9524        8.1704       10.5734       12.6675       12.9148       20.9805       20.4068       15.0105       16.6594       19.7634       22.3697       21.3883       21.6599       30.8040       24.6298       26.1367       42.1276       58.5722       19.9783       16.6319       12.2417       13.3676       12.3735       12.0802       12.9714       11.3626       11.4024       11.7539        9.1806       14.0115       11.6038       10.8688       17.3564       16.1773        0.0000        0.0000        0.0000        0.0000        0.0000        0.0000       12.7172       13.5387       11.1075       17.3488        0.0000        0.0000        0.0000        0.0000        0.0000        0.0000        0.0000        0.0000        0.0000        0.0000        0.0000        0.0000        0.0000        0.0000        0.0000        0.0000        0.0000        0.0000        0.0000        0.0000        0.0000        0.0000        0.0000        0.0000        0.0000        0.0000        0.0000        0.0000        0.0000        0.0000        0.0000        0.0000        0.0000        0.0000        0.0000        0.0000       12.4272       12.6524       13.0096       13.8832       21.6013       20.3203       16.5357       15.9770       15.8220       16.5635       15.2673       15.3730       19.9140       17.0183       16.6803       15.6181       16.2964       15.4234       14.8469       16.7073       21.1646       22.8859       26.5805       24.5788       26.7188       26.6908       38.9919       42.0471       37.7549       36.0631       34.8930       35.9156       30.5299       25.9668       33.5350       34.5463       24.3701       22.7112       24.9767       29.6357       44.3177       56.6714       59.9615       58.4100       55.7918       51.6493       47.0732       42.8419       35.2210       33.6368       33.6137       33.6618       39.4114       39.6975       40.0624       41.8414       45.4935       50.6698       55.0165       51.7928       45.9228       43.7083       44.8738       50.3817       65.1182       73.6915       78.0019       76.4224       86.3850       92.2164       88.9343       81.2481       70.8962       69.3756       69.3068       63.7213       56.7889       54.8935       49.3741       45.1025       40.1375       34.5257       34.0667       34.6466       39.2336       42.2046        0.0000        0.0000        0.0000        0.0000        0.0000        0.0000        0.0000        0.0000        0.0000        0.0000        0.0000        0.0000        0.0000        0.0000        0.0000        0.0000
        0.0000        0.0000        0.0000        0.0000        0.0000        0.0000        0.0000        0.0000        0.0000        0.0000        0.0000        0.0000        0.0000        0.0000        0.0000        0.0000        0.0000        0.0000        0.0000        0.0000        0.0000        0.0000        0.0000        0.0000        0.0000        0.0000       57.6562       50.3118       49.7374       49.6632       53.2050       64.3579       69.3521       73.9940       67.0595       63.2166       68.1752       81.0322       92.0685       98.7039       93.9695       96.4891       89.4692       93.5139       93.5968       95.1736      109.5810      110.9494      107.0242       97.2308       92.7076       94.8336       97.3382       94.9381      101.7479       72.8911       62.6026       49.1486       40.9693       27.0241       25.4686       23.5169       21.0193       11.5292       10.4049       12.6453       11.3605        9.0966        7.5597        9.3511       12.2300       16.1692       13.3313        9.9657        8.4218       13.7461       16.9192       17.6669       18.5442       14.7413       15.1156       12.9442       13.7878       27.5018       26.2937       19.9134       14.4404       12.0797       13.5319       12.0481       11.8551       11.5103       11.2854       11.2567       11.3740        8.0085       14.6207       10.7570       10.2260       11.6908       11.0527        8.4347        8.1854        5.2152        6.1292        6.7733        8.0841       15.3832       15.5090       17.3293       18.0944       33.1536       27.4290       17.8695       17.8744        0.0000        0.0000        0.0000        0.0000        0.0000        0.0000        0.0000        0.0000        0.0000        0.0000        0.0000        0.0000        0.0000        0.0000        0.0000        0.0000        0.0000        0.0000        0.0000        0.0000        0.0000        9.4723        9.3725        9.6327       11.7919       12.5240       12.7811       15.6137       12.1789       11.6438       11.7543       11.9886       13.2351       13.1059       13.4171       18.1844       22.6767       22.7200       18.9588       16.1671       16.1057       16.1799       15.9135       16.0568       17.8497       19.3132       18.6517       20.2979       24.0639       19.7326       18.0374       18.1163       23.1585       27.1537       27.2155       29.0237       26.2725       29.7372       35.2790       38.1985       35.1021       31.5964       31.9620       31.4260       28.7915       34.4672       33.8532       35.6624       20.8134       18.7075       21.9260       28.4596       43.9001       49.2847       59.8967       60.6203       49.1012       45.8171       40.4527       39.6065       31.0387       27.5749       26.5017       26.9255       33.5807       36.5448       38.3543       40.0729       44.7098       47.3439       50.0668       49.7164       45.7246       42.4657       42.4316       47.8168       58.1219       64.1610       68.6575       70.7343       80.2766       85.4647       86.4797       82.0214       70.7683       70.4322       72.3888       64.9083       55.3593       51.3501       46.9558       44.2578       38.8451       35.3335       35.0841       36.6662        0.0000        0.0000        0.0000        0.0000        0.0000        0.0000        0.0000        0.0000        0.0000        0.0000        0.0000        0.0000        0.0000        0.0000        0.0000        0.0000        0.0000        0.0000
        0.0000        0.0000        0.0000        0.0000        0.0000        0.0000        0.0000        0.0000        0.0000        0.0000        0.0000        0.0000        0.0000        0.0000        0.0000        0.0000        0.0000        0.0000        0.0000        0.0000        0.0000        0.0000        0.0000        0.0000        0.0000        0.0000       57.2494       50.5091       48.8859       48.7131       54.3928       65.8387       71.7890       76.7248       71.6811       59.5408       56.0694       58.8478       65.6596       69.9720       83.9830      102.0544       92.3068      111.3437       91.9682       90.1533       84.0281       85.9268       84.5360       82.6198       80.9675       87.0750       89.6760       85.5515       75.1863       61.1497       51.6967       44.7499       37.2896       23.7639       20.4077       18.4050       15.5480       11.9919        9.1116        8.1905        7.8011        6.5066        4.8557        4.5972        8.2988       14.2271       12.8653        6.6657        6.9392       12.2483       15.1947       15.4341       17.7045       18.0209       14.3283       11.7150       20.9836       18.2756       19.9482       17.7935       15.0713       12.7742       14.3170       12.7044       13.8331       11.4376       11.3162       11.2631       13.8614       19.3384       24.3619        9.9061        9.8239        9.6136       10.1246        9.4860       10.5688        5.0031        2.8831        8.3169        6.6054       15.5678       17.1534       11.0796        7.4093       16.2975       19.4711       18.4773       11.2780       11.2215       17.1351       13.6713        0.0000        0.0000        0.0000        0.0000        0.0000        0.0000        0.0000        0.0000        0.0000        0.0000        0.0000        0.0000       15.8837       15.8739       15.9500       15.5428       14.1594       12.8052       12.1522       12.5268       12.5762       16.5481       18.4854       20.0257       21.5354       14.6337       13.4441       13.1274       13.4164       14.7222       16.2673       15.1187       15.5422       24.7438       22.5842       17.6506       17.1073       16.8018       18.0607       16.8479       17.0002       18.6581       19.6866       22.6916       28.0489       25.1425       20.1238       19.8899       22.4838       33.1313       34.3866       30.3896       29.2834       29.7572       33.0045       35.1247       34.8654       32.0961       30.4486       36.7412       36.0385       34.9981       32.2370       30.6606       26.2277       20.8104       26.3380       29.6042       28.8937       41.7864       52.5074       55.3385       52.3257       44.8515       38.6706       35.6007       34.0899       27.6830       26.4806       24.3181       25.9421       33.2469       35.8340       39.3898       44.5114       47.2260       46.0810       47.3328       47.0088       44.1754       41.6170       44.7863       49.5306       58.7598       62.7642       65.5712       67.8820       81.4876       86.2493       87.3137       82.6664       77.1021       75.4785       70.8578       62.3956       51.6369       45.9160       43.4661       42.5322        0.0000       31.4651       32.7329       34.0658        0.0000        0.0000        0.0000        0.0000        0.0000        0.0000        0.0000        0.0000        0.0000        0.0000        0.0000        0.0000        0.0000        0.0000        0.0000        0.0000        0.0000        0.0000
        0.0000        0.0000        0.0000        0.0000        0.0000        0.0000        0.0000        0.0000        0.0000        0.0000        0.0000        0.0000        0.0000        0.0000        0.0000        0.0000        0.0000        0.0000        0.0000        0.0000        0.0000        0.0000        0.0000        0.0000        0.0000       53.2032       52.5971       45.8698       43.6217       43.3443       46.5874       54.4054       55.1551       57.3891       56.2714       53.1896       52.5499       54.8718       55.2850       60.3039       64.7681       70.1679       64.9334       64.6497       66.1980       72.3615       73.2730       72.0207       70.8053       68.6069       68.6187       76.2200       78.1229       83.0354       83.0637       55.3892       46.3725       40.4880       33.8852       20.8051       20.9242       19.8444       12.9160        7.6007        7.2203        5.4841        5.9674        4.7907        4.3500        4.5419        5.3326        9.5164        8.5803        7.4826        6.5453       12.6286       11.5531       14.4457       14.6708       15.2219       18.2374       16.3823       15.9064       13.9406       15.0213       15.6013       15.3340       19.1826       16.1452       17.1279       17.2937       12.1404       11.8237       11.3887       11.7396        9.3325        8.4758        8.3734        8.7347       10.2409        9.2708        7.6816        7.6934        2.3181        3.1357        6.2158       10.1920       12.7463       11.8238       10.0915        5.6740        7.9562        8.6277        7.4803        7.0674        5.1131        8.5512       10.5174        5.8021        5.5732        6.5475        0.0000        0.0000        0.0000        0.0000        0.0000        0.0000        0.0000        0.0000       20.1919       19.0990       17.8898       18.1561       17.7422       16.6642       15.6912       14.9207       14.6087       15.4103       18.5033       20.5205       23.3212       17.6145       16.2584       15.9765       44.8623       16.3158       17.9353       18.7689       24.1895       19.9324       22.4973       19.2347       24.0986       21.7890       20.5203       17.9508       17.9070       18.2194       20.2057       23.1427       23.1823       26.5192       24.5759       22.5357       21.7721       23.0567       40.1454       43.1781       37.2550       29.2227       27.1226       29.6781       32.9647       29.6764       29.4352       28.1800       35.3683       38.3327       29.8654       31.6396       32.2639       27.9589       30.9997       35.7932       35.5591       31.3178       45.8807       45.8877       44.2239       40.3165       38.9444       35.7811       33.1907       31.4903       28.2877       27.6256       27.4035       31.0824       37.9862       38.8088       43.5748       47.6170       51.5138       48.4637       48.6058       45.8995       42.4955       40.8256       42.6268       45.7823       53.5843       57.8288       61.8655       73.9359       81.9336       83.4922       83.2481       80.9500       73.2508       77.1044       70.9942       59.0385       47.0407       41.5571        0.0000        0.0000        0.0000        0.0000        0.0000        0.0000        0.0000        0.0000        0.0000        0.0000        0.0000        0.0000        0.0000        0.0000        0.0000        0.0000        0.0000        0.0000        0.0000        0.0000        0.0000        0.0000        0.0000        0.0000
        0.0000        0.0000        0.0000        0.0000        0.0000        0.0000        0.0000        0.0000        0.0000        0.0000        0.0000        0.0000        0.0000        0.0000        0.0000        0.0000        0.0000        0.0000        0.0000        0.0000        0.0000        0.0000       40.5320       44.0708       43.9520       44.4582       44.3884       38.1681       36.5598       36.1185       38.1693       38.7631       39.6654       38.6881       37.8319       37.3241       39.5584       38.0491       38.8985       38.3837       39.2162       40.1790       37.7606       35.0535       31.8830       32.7574       34.3727       36.8395       37.2951       36.8478       36.3160       45.3803       41.1275       62.1070       67.3966       56.1943       36.3766       32.7464       24.6395       20.6066       16.7737       11.9235        9.5742        9.3855        5.5424        5.3366        8.8927       10.1627        7.9477        3.4493        4.0341        5.8493        2.9696        2.2133        4.0540        5.9534       10.6718        7.9161        8.5880        9.3339       10.5153       13.3859       16.1962       15.2180       18.9477       17.9282       19.5893       20.1208       20.0807       18.1617       22.1912       18.3303       17.5168       15.5403       15.5683       12.1474       12.7017       14.0445       14.2796       13.6040       14.6814       11.7483       10.9467        7.7641       10.6726        8.3963       15.8936       10.6390       12.8151        8.9882        7.4446        8.3321        4.5844        5.2563       10.7898        6.5806       10.6682        3.3757        6.2911        8.8813        9.8208       11.0786       13.4051       15.1106       17.1736       18.6383       19.6326       23.2316       23.9625       24.1281       23.7182       24.5484       23.2249       23.4275       22.0310       22.1573       21.1571       20.3037       21.1680       20.5989       20.2661       21.1906       25.2803       31.9528       38.3973       40.5487       31.1627       25.5404       40.3269       42.0644       42.3919       22.5282       23.1413       21.5450       21.6975       19.0121       19.1619       19.7586       21.0353       26.4960       27.7923       29.1295       28.1365       29.7725       29.5877       29.6085       32.7016       36.6518       42.9955       36.4052       31.6350       26.2168       27.4176       27.7844       27.3909       27.3411       31.5661       39.5315       41.2737       37.4715       34.8212       36.3918       31.8741       32.1813       38.3542       48.2639       36.8544       37.7913       40.2111       34.3795       32.6796       32.0065       28.8292       29.0284       29.2756       33.7695       33.6429       33.9921       36.8129       37.5772       41.4007       43.3854       48.7489       55.9117       51.2332       51.7174       48.3595       45.9574       44.7222       45.0148       47.8857       45.7831       48.0984       54.6862       59.2336       73.0805       73.4393       75.3031       74.6065       76.3874       77.1584       73.1492       59.2224       33.2204        0.0000        0.0000        0.0000        0.0000        0.0000        0.0000        0.0000        0.0000        0.0000        0.0000        0.0000        0.0000        0.0000        0.0000        0.0000        0.0000        0.0000        0.0000        0.0000        0.0000        0.0000        0.0000        0.0000        0.0000        0.0000
        0.0000        0.0000        0.0000        0.0000        0.0000        0.0000        0.0000        0.0000        0.0000        0.0000        0.0000        0.0000        0.0000        0.0000        0.0000        0.0000        0.0000        0.0000       35.7220       35.9941       32.8851       38.8106       41.4710       38.1758       40.0557       41.0058       39.4858       33.4602       32.1906       30.8932       31.8390       33.8427       33.9305       32.5633       29.3083       28.9333       30.0598       30.3144       31.5012       27.0931       26.0667       29.7804       29.2328       27.1602       27.8132       25.6855       24.6748       26.3597       25.1953       24.6634       25.2199       32.4804       34.0517       37.8547       37.4797       30.0760       27.5005       24.0934       23.0484       15.5480       12.2907        9.5215        9.8045        9.2760        6.7659        6.1915        8.1893        9.0723       15.5423        5.8880        4.0376        1.8680        2.0640        2.1589        3.8681        9.4755        7.4006        5.6674        5.7417        9.5362        9.3589       13.5667       11.4533       13.6625       20.1569       19.7440       18.3704       19.1121       20.3112       23.3945       18.3169       15.9990       17.3515       20.8215       21.8167       14.0957       13.3593       11.7797       11.7819       13.4752       12.7231       12.1355       11.7392        6.8677        6.4461        6.0726        5.8054        8.4246        7.1402        8.7356        5.7507        7.3566        4.2700        3.9450        3.6554        2.5740        3.3465        4.7357        5.8166        8.9657       10.3472       12.7837       15.5425       17.6132       20.0579       21.6557       22.6084       26.5653       27.1893       27.3066       27.0294       27.4969       26.7149       26.4095       25.4730       25.3547       24.2889       23.5801       23.2494       22.8111       22.5631       22.3415       30.7234       41.7328       47.2236       37.4750       60.9953       37.6068       48.3531       61.7084       29.0660       28.6939       27.0537       21.3856       20.7343       20.1027       21.9337       20.7674       22.9360       28.2157       27.6559       30.1357       28.7703       29.8906       32.8385       31.1402       32.6195       37.8732       41.1479       38.4321       34.9059       29.8069       33.6104       35.1592       35.7011       31.6311       31.1469       36.3417       38.8732       41.8446       39.5036       36.3751       37.9355       37.9479       51.8696       54.5458       37.0676       40.6588       46.1656       39.2822       31.1414       25.9074       28.0710       26.8293       26.9851       33.7278       34.0848       34.3670       36.5438       38.3354       43.0088       42.6545       44.1428       48.4684       49.1845       47.8766       48.3225       49.5155       47.6895       46.4256       48.1383       47.4946       46.2725       52.2580       55.1073       64.1319       71.9629       69.4196       69.5226       72.9606       70.0168        0.0000        0.0000        0.0000        0.0000        0.0000        0.0000        0.0000        0.0000        0.0000        0.0000        0.0000        0.0000        0.0000        0.0000        0.0000        0.0000        0.0000        0.0000        0.0000        0.0000        0.0000        0.0000        0.0000        0.0000        0.0000        0.0000        0.0000        0.0000
        0.0000        0.0000        0.0000        0.0000        0.0000        0.0000        0.0000        0.0000        0.0000        0.0000        0.0000        0.0000        0.0000        0.0000        0.0000       40.4857       35.4767       32.3405       28.4481       28.0867       30.2197       30.4532       30.1754       34.3110       36.7734       34.5352       33.4704       30.4676       28.5934       28.8063       30.1772       30.4005       27.9296       27.6827       26.6602       26.6891       26.9750       27.1735       30.8417       30.1627       24.9010       20.2483       24.8811       20.5566       17.7725       18.6475       20.3226       20.5389       19.6273       19.4783       22.3036       24.2586       27.7568       27.4661       25.7046       23.6376       22.1568       22.7189       19.5427       13.5409       10.2448        9.4544        9.9314        7.6780        9.3843        7.0633        8.6297        7.3862        6.1271        3.7730        4.1650        8.2182       14.2396       13.4154        4.5532        7.7778        7.5296        7.7240        7.9894       10.0503       14.5487       12.8871       11.3312       17.9403       22.4693       17.2643       18.5291       28.9073       20.1256       16.3844       17.9048       17.2066       21.5611       21.3411       18.8925       12.4076       12.4294       13.6013       17.1598       13.8446       13.0031       12.4457       13.0710        7.6951        6.8691        6.5537        6.2887        7.5229        7.5930        9.3401        7.2307        5.2221        4.8866        6.2928        5.0581        4.0195        3.6965        3.8253        4.3859        9.9979       12.5578       13.7103       16.4419       18.1902       22.0162       22.8928       23.7844       27.3439       27.7154       32.2885       36.0543       28.1831       28.4919       28.2618       28.8095       26.4533       25.5042       24.7899       24.2969       36.0324       23.2891       24.0225       53.7446       52.3992       31.8649       59.6031       60.1169       45.3786       52.4516       36.4822       40.6156       45.3671       38.7937       27.6279       25.8746       23.2681       24.0186       24.5633       24.6985       25.6444       25.5704       26.3600       26.1120       29.0224       31.0269       35.1769       35.5372       39.7720       44.2109       41.8761       42.2854       34.4055       37.3787       40.3018       39.9123       34.0122       29.6083       37.4159       41.7736       43.0268       42.1320       35.6873       37.9128       49.5617       49.3815       39.9558       37.5953       36.7003       40.5671       36.7832       30.3790       24.3857       23.7969       26.3658       27.3593       33.7004       36.9793       37.6308       36.5937       39.3214       43.3037       45.3518       46.0027       49.9071       45.1875       48.0651       50.8360       48.5690       47.0388       45.3892       47.2080       45.5290       49.2718       48.6837        0.0000       60.2265       62.7404       63.5740       62.4593       62.6401       66.0183        0.0000        0.0000        0.0000        0.0000        0.0000        0.0000        0.0000        0.0000        0.0000        0.0000        0.0000        0.0000        0.0000        0.0000        0.0000        0.0000        0.0000        0.0000        0.0000        0.0000        0.0000        0.0000        0.0000        0.0000        0.0000        0.0000        0.0000        0.0000
        0.0000        0.0000        0.0000        0.0000        0.0000        0.0000        0.0000        0.0000        0.0000        0.0000        0.0000        0.0000        0.0000       48.6348       47.6758       40.2159       34.3046       30.7990       28.7917       26.0752       27.0773       26.3650       28.5901       31.7823       31.9335       30.7084       30.0713       24.2033       23.9672       24.6965       24.1037       25.0156       24.0547       23.5416       24.6656       26.1446       25.9382       24.6878       23.0760       23.7024       17.4535       19.4918       20.2813       15.1958       15.2179       17.2993       18.0487       17.8582       18.2985       18.8761       19.7404       21.5269       22.2684       21.9558       23.3791       21.3256       19.8371       18.9879       17.5613       12.7081       10.4256       11.3576       11.3637        8.7629        9.8672        7.6237       10.2053        5.8217        4.2902        6.1313        4.4067        1.8779       10.0893        2.7624        5.3669        9.0618        5.4522        8.0072        8.2435       10.0814       15.4213       14.6043       19.2885       19.6187       19.5959       20.8921       26.3911       31.5647       30.6464       26.4361       36.6034       21.1970       25.1721       17.1084       16.6684       13.2144       13.2441       12.9377       12.3128       14.0055       13.2378       12.6505       15.8252        8.7395        8.4736        8.2645        6.9384        9.2404        8.3253        8.0966        7.8509        6.6000        6.8189       11.8590        7.5161        5.3056        4.5090        4.3353        5.4543       10.1584       11.8648       14.1509       16.4788       17.5291       21.6538       24.9216       23.6522       28.4174       26.1722       26.2231       26.1216       27.5341       37.4464       31.9316       29.8986       25.4784       25.3768       24.2054       23.7172       26.8029       22.6840       24.0240       52.7433       59.4285       35.0579       42.3398       40.2227       28.2931       47.7628       66.3984       46.6518       31.9695       31.2047       33.2649       39.2011       32.1611       27.8921       27.5704       25.5802       28.3039       27.2074       28.9430       29.8271       33.2648       35.9801       39.2973       44.0969       45.2197       47.5902       46.5377       44.4779       48.2445       48.2646       44.9988       35.0918       30.6432       29.1003       30.4221       34.8853       36.3787       34.5810       35.1766       34.2162       34.9602       38.0750       37.4863       36.1439       35.3674       35.0800       31.7801       29.7003       26.8691       24.6228       23.2281       25.8743       30.8441       31.6328       34.1540       35.6715       38.7866       45.3531       48.8200       44.0523       42.7411       42.2866       44.1525       42.0561       41.7472       44.6416       48.1396       47.8987       50.7137       49.5664        0.0000        0.0000        0.0000        0.0000        0.0000        0.0000        0.0000        0.0000        0.0000        0.0000        0.0000        0.0000        0.0000        0.0000        0.0000        0.0000        0.0000        0.0000        0.0000        0.0000        0.0000        0.0000        0.0000        0.0000        0.0000        0.0000        0.0000        0.0000        0.0000        0.0000        0.0000        0.0000        0.0000        0.0000        0.0000        0.0000
        0.0000        0.0000        0.0000        0.0000        0.0000        0.0000        0.0000        0.0000        0.0000       45.4378        0.0000        0.0000       43.3728       40.9133       42.0033       41.3711       44.1501       32.2741       29.1667       22.7509       20.0212       20.1990       24.2006       24.3850       25.5664       22.6928       20.9637       19.4728       19.4545       20.0224       18.8332       15.4243       14.5646       14.4879       15.3734       16.5006       16.2639       15.6383       14.6789       13.4163       13.8006       14.0187       14.3043        9.8800        9.3747        9.7595        9.9777       14.0054       14.0516       13.6736       13.9225       14.4155       15.0984       15.4601       13.5118       13.1394       13.1851       11.7946       11.2871        9.7612        9.5508        9.3386        9.1241        7.0839        7.0039        7.0443       12.8376       66.2650       34.9437        5.9797        1.7504        1.5392        2.6575        4.5384        4.7314        1.7839        1.8174        3.3985        5.4787       15.8300       15.9784       16.2677       17.0325       20.8004       20.7668       25.1098       27.1256       30.3460       32.7637       31.3611       31.2486       30.4567       30.0330       28.4657       26.5173       26.6551       32.7199       26.2521       24.2556       18.4106       16.5429       17.7896       24.6391       23.6981       23.0406       27.0771       27.2436       20.5446       15.0493       12.7229       12.5980       12.0895       12.2624       14.6420       11.1006        9.1994       11.5076       14.0062       12.6583       19.3138       16.0892       19.6473       23.7010       23.6054       23.1521       26.7614       25.9518       27.4525       26.4250       26.4938       27.7362       32.0653       33.5495       26.6760       25.7828       23.4766       23.0020       22.6174       22.6324       21.8150       21.5078       21.1095       20.8878       21.2102       27.3208       27.2387       22.4510       25.1375       38.6853       51.4175       42.6395       39.7919       45.0480       47.7458       44.7419       41.9005       38.5127       38.7768       37.6103       28.4332       26.3827       29.9465       35.3724       42.2942       41.4280       47.1895       47.9129       57.2958       57.6182       59.7359       55.6378       42.4002       39.9796       35.7406       31.2196       32.7826       33.5234       34.2636       39.2303       45.4518       41.7000       41.1420       40.7343       37.7061       39.6597       43.5702       43.6349       38.2843       36.7445       32.5932       28.8883       21.5533       19.6436       18.9119       19.5788       23.9471       24.4218       26.3442       30.5890       41.5005       45.6639       47.6729       42.9466       33.6691       31.6666       34.0256       30.7389       39.6424       44.9772       46.1859       45.1032       54.6422        0.0000        0.0000        0.0000        0.0000        0.0000        0.0000        0.0000        0.0000        0.0000        0.0000        0.0000        0.0000        0.0000        0.0000        0.0000        0.0000        0.0000        0.0000        0.0000        0.0000        0.0000        0.0000        0.0000        0.0000        0.0000        0.0000        0.0000        0.0000        0.0000        0.0000        0.0000        0.0000        0.0000        0.0000        0.0000        0.0000        0.0000
        0.0000        0.0000        0.0000        0.0000        0.0000       37.2024       34.0149       37.9346       29.3365       31.2004       32.2474       37.7475       37.1303       37.8508       37.5825       31.6104       28.1574       27.8401       30.6984       23.4800       19.2996       18.1573       21.3163       19.3808       16.6446       17.6431       18.5338       17.9880       18.6975       18.2732       16.8609       12.6980       11.9750       12.3129       13.2309       13.3538       13.9702       13.4942       13.9342       13.6418       14.7255       14.9010       14.9642       11.5093        9.2629        9.5105        9.7090       13.3044       13.5792       13.3734       12.9021       12.1645       13.2596       11.8114       10.8690       11.7172       11.3105       11.1888       11.7248       11.0632       10.5407       11.2055       12.1886       10.3045        8.4125        7.2905       18.9470       46.8088       32.2796       20.1620        3.5691        4.4249        3.1549        5.1862        4.5655        1.7370        1.7989        1.8779        7.2103       16.2824       20.8837       17.6581       20.5981       24.2247       23.4602       27.0432       27.9698       26.9637       27.0984       27.8945       25.7496       25.0957       31.5933       35.0206       29.0849       30.1011       26.8931       23.0841       25.4224       20.5484       18.1007       21.7843       21.9085       20.3919       29.4784       34.3306       24.4136       32.7462       24.5475       14.3987       15.5798       14.7518       15.5900       15.3584       15.4687       10.9277       14.4874       13.5530       19.2562       24.8309       28.0580       31.6487       40.3456       33.1631       28.2245       30.2411       32.0049       26.3606       26.6052       26.2506       26.1409       26.4798       27.8721       30.9175       26.2389       22.4480       22.1970       21.9356       21.6027       21.8247       20.9322       20.4456       19.7205       18.1116       17.8869       26.0833       30.1413       26.4607       32.0006       40.4364       37.8592       43.3445       46.4570       43.1947       44.1552       44.6915       44.3872       45.3960       40.0957       32.0276       28.2440       30.7582       34.2158       46.2838       44.2998       44.5704       47.4144       53.5313       64.4659       72.0075       55.3869       37.6010       31.3132       31.9939       33.1058       33.0925       34.8978       36.9773       38.8043       44.2782       47.2199       47.3657       44.0671       41.1720       41.6055       43.7356       45.1230       32.5697       31.7992       29.8505       27.0772       17.7257        0.0000        0.0000       17.1595       26.6144       31.4900       30.2639       29.9310       41.5298       44.8881       47.0263       48.2939       34.0984       30.0752       30.7620       29.3206       35.9342       40.4511       42.0915       46.9531        0.0000        0.0000        0.0000        0.0000        0.0000        0.0000        0.0000        0.0000        0.0000        0.0000        0.0000        0.0000        0.0000        0.0000        0.0000        0.0000        0.0000        0.0000        0.0000        0.0000        0.0000        0.0000        0.0000        0.0000        0.0000        0.0000        0.0000        0.0000        0.0000        0.0000        0.0000        0.0000        0.0000        0.0000        0.0000        0.0000        0.0000        0.0000
        0.0000        0.0000        0.0000        0.0000       38.6424       38.2583       30.9780       25.3872       26.0030       26.5792       26.3909       29.4763       29.8129       31.6303       30.6032       24.9796       24.7148       23.8065       26.3636       19.9043       17.5262       16.3668       16.0931       13.6929       14.2873       14.6288       15.6868       16.5754       17.7007       16.3799       14.9291       11.8608       12.0328       12.1055       11.6553       12.5272       12.9789       13.2777       14.0447       14.2837       15.8517       14.9543       14.5354       10.8713        9.0781        9.4602        9.5422       13.6041       13.7115       13.9277       12.5716       11.8768       11.6085       11.0920       10.6554       11.6124       11.2386       11.1701       11.3176        9.8995       10.0131       10.7835       11.9193       10.6096        8.8642        7.7617       12.0509       33.8504       10.2120       14.5359        3.8103        4.6562        5.4864        5.3498        4.4617        2.5798        1.7199        4.8023        6.6928       11.8294       10.3195       15.9324       22.8609       24.4819       25.0575       25.8403       23.5605       19.2567       19.6896       22.0917       20.1650       24.6274       29.9846       28.3663       25.6511       31.3764       28.1244       26.7526       31.6021       19.8851       23.5040       30.8897       23.1876       20.0910       20.2594       17.6342       17.9128       15.5667       15.9475       17.3209       20.1104       18.2449       18.9562       18.0035       17.7402       12.7509       16.1579       18.0026       19.0393       21.8949       28.5908       34.2622       39.2634       29.4519       25.1402       42.0015       37.7302       29.0342       28.0432       25.8386       24.9984       23.5207       23.3591       22.4301       23.2979       22.3618       23.2143       22.5521       22.3718       22.1972       22.0892       21.5816       21.1519       19.9832       18.2813       17.0758       27.3274       23.9007       29.9544       34.5297       33.8390       36.6471       39.1716       43.8340       43.3778       47.4555       48.6179       50.3340       46.6986       35.6049       31.6963       32.0477       32.4703       42.0691       43.9248       45.3709       47.2436       55.1491       58.5852       73.4040       59.7508       37.5252       30.8296       28.3518       30.8281       30.9524       33.3279       35.4625       37.7585       43.6071       46.2151       45.2446       44.2928       41.8976       40.2982       38.7040       36.2528       29.2309       29.9410       26.7086       22.6881        0.0000        0.0000        0.0000       16.0880       23.6674       27.2534       29.2458       29.1097       42.1894       47.5561       46.5446       43.3204       31.4830       29.8518       33.5505       32.9402       36.3141        0.0000        0.0000        0.0000        0.0000        0.0000        0.0000        0.0000        0.0000        0.0000        0.0000        0.0000        0.0000        0.0000        0.0000        0.0000        0.0000        0.0000        0.0000        0.0000        0.0000        0.0000        0.0000        0.0000        0.0000        0.0000        0.0000        0.0000        0.0000        0.0000        0.0000        0.0000        0.0000        0.0000        0.0000        0.0000        0.0000        0.0000        0.0000        0.0000        0.0000        0.0000
        0.0000        0.0000       43.3190       29.8399       29.2730       32.9859       27.2223       23.1148       22.1486       21.8143       23.1382       23.7701       25.6992       27.3194       26.2190       20.3126       20.1129       20.0767       21.0796       14.9726       15.2062       15.3166       16.3229       14.8220       14.6919       15.3369       14.6522       14.8322       14.8517       14.0135       12.7539       11.1680       11.0784       11.5506       11.4952       11.6568       12.3026       12.8566       14.0178       12.3550       12.1161       12.2051       12.1839        8.7993        8.7345        8.8615        9.1176       13.9216       13.9195       13.3852       12.8055       11.9983       11.7863       11.9398       11.4097       13.0336       12.6240       11.8060       11.9887       10.7200       10.7276       11.0676       11.5416        9.7452        9.5492        9.0571        9.3227       15.9170        9.1310        8.9406        4.8815        3.2682        4.7796        6.1889        8.1479        7.0991        7.2424        5.4551        7.0781       11.7496       12.4653       16.4969       30.9883       33.3064       25.1069       18.2308       19.8827       15.4237       16.2473       17.1858       18.4332       22.6935       23.1074       24.2551       24.6956       33.6195       33.9332       32.5919       34.4217       22.9180       21.2664       22.3692       24.1779       24.0677       20.8210       19.1749       20.0587       18.9791       21.7927       21.5033       20.2082       22.4809       24.3752       20.2554       19.4483       20.9684       24.5310       24.8221       25.9206       27.2279       29.5071       43.3253       36.2691       28.1403       30.1611       36.4891       34.9855       29.5639       29.4080       26.0696       25.9509       25.4087       23.8392       23.7636       24.3036       24.5356       24.7371       24.5461       24.7116       24.8719       25.0609       24.5758       30.8683       20.0275       19.2255       29.5355       32.8392       27.5223       36.2508       33.8474       31.9113       38.4621       43.0884       44.0560       42.4006       48.2585       55.3095       52.1039       45.7682       38.0006       33.9191       35.6593       34.9237       43.9979       47.0053       47.0867       55.2482       60.6534       62.2816       59.3851       53.8403       38.4961       28.7514       27.4405       26.0782       27.6722       29.3015       30.2721       33.0268       41.5055       44.3950       41.0894       38.7730       37.4121       36.5669       34.9009       33.4155       26.2432       26.2674       22.1669        0.0000        0.0000        0.0000       16.9020       18.0049       20.3936       22.8959       26.4783       29.8047       43.1602       45.9701       45.3996       43.4895       32.6554       31.5127       29.6071       31.5592        0.0000        0.0000        0.0000        0.0000        0.0000        0.0000        0.0000        0.0000        0.0000        0.0000        0.0000        0.0000        0.0000        0.0000        0.0000        0.0000        0.0000        0.0000        0.0000        0.0000        0.0000        0.0000        0.0000        0.0000        0.0000        0.0000        0.0000        0.0000        0.0000        0.0000        0.0000        0.0000        0.0000        0.0000        0.0000        0.0000        0.0000        0.0000        0.0000        0.0000        0.0000        0.0000
        0.0000       34.0245       34.0513       29.6134       27.9533       28.8474       27.8958       19.1752       18.4211       18.0498       18.0638       10.1744       10.3926       12.1344       10.6815       12.0698       12.9624       12.2911       12.3024       14.1551       13.6077       13.8301       14.0047       12.4719       13.6797       13.1955       12.6648        9.8676       10.1627        8.6885        8.7445        7.7447        7.1681        6.5508        6.6401        9.0157        9.2538        9.6480       10.0193        7.4652        7.5471        7.7116        7.8482       10.6429       10.7767       11.1009       11.5974        9.3445        9.7084        9.8452        9.8020       13.1234       12.9827       12.5594       12.1937       12.8469       12.3591       12.3399       12.0357       12.4147       12.2182       13.4220       14.3064       19.7103       17.7319       20.0527       17.2599       17.3691       15.1739       15.2620       14.8570       14.1037       14.5932       15.8905       16.7528        9.7957        7.8374        9.1746        8.7771        8.0831        9.1431       12.2624       12.9998       16.2595       16.7334       15.4922       14.2961       13.9675       16.5796       20.0098       25.2608       36.1132       32.5048       31.4437       40.4486       50.6029       50.1626       45.1170       41.2083       34.7681       30.8953       28.7200       29.9557       26.2910       25.7821       26.5132       27.5913       28.5531       32.1856       32.1028       32.1682       35.3612       37.0063       37.4751       35.7071       33.2327       31.6796       27.1780       33.7208       31.2475       26.9381       25.4346       26.7175       30.1060       30.7580       35.4252       38.4359       32.5763       26.2038       23.6031       23.8213       23.2017       24.8600       27.3092       27.8537       29.3486       29.9863       29.9523       30.5835       33.3665       34.1152       33.7496       32.2391       25.1856       23.8816       23.4615       24.8258       38.5039       42.5041       37.4303       39.2909       42.0113       42.4355       45.1487       45.4691       45.8715       52.0569       53.6535       48.3415       44.3600       43.9712       42.2647       44.0552       52.6736       55.7037       56.1207       57.0280       54.9327       58.0120       48.9630       44.8921       26.4179       20.8882       19.4320       18.7177       20.7209       19.9838       21.2297       21.8395       29.3246       30.4291       28.4436       28.6486       25.3321       24.2245       24.4019       26.2457        0.3397        0.0000        0.0000        0.0000        0.0000       22.1653       22.3584       23.0520       23.9765       25.4531       31.8877       31.9365       37.0903       40.3740       41.2118       42.3189       39.2742       34.9598       34.6351        0.0000        0.0000        0.0000        0.0000        0.0000        0.0000        0.0000        0.0000        0.0000        0.0000        0.0000        0.0000        0.0000        0.0000        0.0000        0.0000        0.0000        0.0000        0.0000        0.0000        0.0000        0.0000        0.0000        0.0000        0.0000        0.0000        0.0000        0.0000        0.0000        0.0000        0.0000        0.0000        0.0000        0.0000        0.0000        0.0000        0.0000        0.0000        0.0000        0.0000        0.0000        0.0000        0.0000
        0.0000       29.1318       29.9193       26.3869       26.4305       25.1531       24.8011       17.1107       17.3159       15.8961       14.4002        7.4770        7.3957        7.3861        7.7484       10.9406       10.0268        9.8530       11.0262       13.0238       14.2018       14.7374       14.8616       11.5545       12.4164       12.4555       11.9965        7.9803        8.3261        8.0917        8.5093        6.8642        6.2184        5.8361        6.0222        8.4259        8.9327        9.1684        9.4818        7.3191        7.2957        7.2503        7.4649       10.2264       10.4835       10.9416       11.5801        9.4494        9.9490       10.1611       10.2602       13.6245       13.3371       13.4469       15.3705       13.1178       12.9877       17.7741       15.2956       12.4685       13.1473       14.2277       14.1218       18.2260       18.9755       18.9784       18.2960       18.0624       19.9141       17.8517       17.5068       18.3310       15.7847       13.0043       12.3741        7.9486        7.1902        9.7305       10.8943        8.9042        8.0348       10.2867        9.9929       14.0107       16.8038       19.2426       17.5253       18.5705       17.9885       17.7494       19.0438       36.7116       57.0026       38.9785       47.0612       52.2023       57.1943       56.9266       51.8292       42.8328       37.5645       36.2271       38.6680       28.5267       27.7013       30.0563       31.8753       32.8928       34.4949       36.9069       40.2693       39.6527       40.8425       43.0807       42.5799       45.1451       41.8226       36.5206       35.0257       26.5070       33.5672       30.5217       26.0906       29.3709       30.7445       30.6155       33.9602       30.1783       26.2136       24.9981       24.5778       23.3800       24.0082       25.6880       28.5459       31.5965       33.4670       34.2781       34.1477       37.7913       39.0476       38.5187       36.7793       29.1599       30.2024       36.1072       40.2157       42.6417       44.7020       46.0513       50.4812       52.8364       55.7290       53.8794       52.5497       48.2186       47.8204       46.4657       48.2744       44.7940       44.2108       45.5894       51.1860       58.7041       63.9569       61.2605       68.1829       63.4096       62.5561       56.8552       44.8787       23.4390       16.5675       13.6176       18.0132       17.8490       18.0240       19.2307       19.8703       22.4928       24.7411       24.9747       24.8494       24.1533       23.9923       24.5801        0.0000        0.0000        0.0000        0.0000        0.0000       25.6663       26.4750       26.4420       27.2506       27.8487       27.1368       27.7681       31.9786       35.3904       39.1378       42.0413       44.5178       40.6544        0.0000        0.0000        0.0000        0.0000        0.0000        0.0000        0.0000        0.0000        0.0000        0.0000        0.0000        0.0000        0.0000        0.0000        0.0000        0.0000        0.0000        0.0000        0.0000        0.0000        0.0000        0.0000        0.0000        0.0000        0.0000        0.0000        0.0000        0.0000        0.0000        0.0000        0.0000        0.0000        0.0000        0.0000        0.0000        0.0000        0.0000        0.0000        0.0000        0.0000        0.0000        0.0000        0.0000        0.0000        0.0000
       25.0392       27.6227       28.1534       26.0116       25.6628       23.0494       22.7837       16.5308       12.5971       13.2526       11.2933        6.1730        5.6068        5.2797        6.9465       10.4743        9.8204        8.5216        8.8087       11.1651       11.8502       12.3909       13.0912       11.1310       10.9040       11.2459       10.5272        7.4895        7.4705        7.8910        8.1414        6.4181        5.9664        5.9018        7.0728        9.7837        9.5116        9.0403        9.2688        7.1905        7.4134        7.1864        7.4822       10.2793       10.5396       11.1287       11.8678        9.7602       10.3354       10.7868       11.1467       14.4469       14.6238       14.5444       14.1076       13.3962       13.1491       14.8951       14.1423       13.3551       13.3447       14.7409       14.8276       18.0391       18.9125       17.2433       18.5995       19.9315       18.9796       20.9761       19.2107       18.0331       14.4744       13.0003       12.1182        7.3527        7.1987        6.3833       10.8637        7.2496        8.6435        8.7247        8.8459       17.4973       17.0562       16.1248       19.6359       27.8145       16.1231       18.4304       20.6956       34.2520       65.4190       58.0847       48.3766       62.8229       69.5718       60.3898       70.1235       65.5421       53.0495       48.7616       49.3859       37.6011       32.8707       34.7312       31.3556       39.1084       38.7994       39.2509       40.7478       41.9191       45.1900       44.8594       44.0883       43.2300       44.5276       46.3673       46.4150       39.2930       32.7288       27.8182       26.4932       28.5296       27.3196       27.1708       26.8419       27.3013       25.5916       26.2291       23.8392       24.0525       24.9388       28.0358       29.1729       33.2904       36.3953       35.2344       36.6690       40.2043       41.7928       41.6861       40.5535       33.6709       30.6212       40.6148       50.8177       47.4348       44.0493       48.7726       52.4164       61.2749       58.5174       55.6883       53.6696       50.0327       48.2270       46.8998       45.8185       43.7335       45.8141       49.5396       52.6089       64.0973       69.0116       63.0169       67.3070       63.7701       56.9162       42.9124       39.1404       24.9126       17.3703       13.2933       13.1338       14.0192       15.9343       17.3005       19.5348       22.6355       22.0527       24.2747       23.7413       22.7739       21.6372        0.0000        0.0000        0.0000        0.0000        0.0000        0.0000       26.9476       26.9956       27.3764       27.8688       28.0401       27.6791       28.9260       31.6781       35.5176       36.5111        0.0000        0.0000        0.0000        0.0000        0.0000        0.0000        0.0000        0.0000        0.0000        0.0000        0.0000        0.0000        0.0000        0.0000        0.0000        0.0000        0.0000        0.0000        0.0000        0.0000        0.0000        0.0000        0.0000        0.0000        0.0000        0.0000        0.0000        0.0000        0.0000        0.0000        0.0000        0.0000        0.0000        0.0000        0.0000        0.0000        0.0000        0.0000        0.0000        0.0000        0.0000        0.0000        0.0000        0.0000        0.0000        0.0000        0.0000        0.0000
       17.7606       19.3868       19.4839       21.0212       27.3592       29.5044       24.8833       15.7816       11.5561        9.6146        9.4057        5.6370        4.7994        4.7574        5.6475        8.2390        9.1471        6.6087        7.0770        8.8517        9.2963       10.1616       10.1321        9.1105        9.8332        9.9940        9.4203        7.1321        7.6078        7.9511        8.3456        7.7771        8.3248        8.8410        8.9123        9.6129        8.8997        9.2045        9.4640        7.3284        7.6306        7.7914        7.9112       10.7275       11.0076       11.6770       12.4772       10.2583       11.0343       12.9679       13.4397       15.2431       15.1086       15.2832       14.4228       14.1509       14.1318       14.1270       13.9307       13.9391       14.7544       15.2242       17.0939       21.7852       18.9119       16.7758       18.3350       19.9280       20.5284       16.0985       12.9865       11.9589       12.2800       14.9079       15.1999        5.9468        6.4991        7.9054       13.7122        8.6381        8.7970        8.1261        9.0901       13.6444       14.0718       15.4086       16.1202       37.9270       19.2041       20.7564       23.3694       40.7653       43.3902       42.1582       42.1305       61.5635       64.7421       57.1464       60.2122       80.1113       86.8414       71.9398       64.7686       53.9110       47.6014       48.8041       47.4020       47.3305       43.3369       44.8328       46.2832       45.8551       48.6413       47.6993       48.6100       44.7980       45.5156       45.2452       41.6146       30.2418       27.5271       25.5659       25.5397       26.6807       26.3635       25.4617       25.8712       25.8352       24.8453       26.9138       26.8783       26.0640       27.2797       28.7291       31.5127       33.0051       35.2416       37.4784       36.9036       40.8735       41.8460       41.0640       38.8266       30.3225       28.9761       37.2343       41.9011       50.1674       49.7490       53.0600       49.4568       59.1946       53.2518       51.5344       49.2912       51.4678       49.8213       48.3797       46.5834       45.9516       49.2535       49.7786       45.7981       53.9953       57.9142       65.0340       64.6174       56.7819       47.0896       36.5017       33.3373       21.1146       21.9821       15.7904       12.7933       14.8498       14.8979       18.6303       19.8001       20.8751       21.5015       23.5577       24.3762       21.0579        0.0000        0.0000        0.0000        0.0000        0.0000        0.0000        6.4500       26.6169       25.9028       26.9645       29.8139       30.8706       26.1171       29.2050       31.2848       34.3372       35.3526        0.0000        0.0000        0.0000        0.0000        0.0000        0.0000        0.0000        0.0000        0.0000        0.0000        0.0000        0.0000        0.0000        0.0000        0.0000        0.0000        0.0000        0.0000        0.0000        0.0000        0.0000        0.0000        0.0000        0.0000        0.0000        0.0000        0.0000        0.0000        0.0000        0.0000        0.0000        0.0000        0.0000        0.0000        0.0000        0.0000        0.0000        0.0000        0.0000        0.0000        0.0000        0.0000        0.0000        0.0000        0.0000        0.0000        0.0000        0.0000
       16.6063       18.6603       28.3708        8.9278        9.7059       13.7101       18.5634       13.7638       10.4219       10.0753       10.3037        5.1832        4.0809        3.9410        4.7197        6.1161        4.3725        3.9742        4.6287        5.2940        5.6794        6.1454        6.3930        7.9538        8.8512        8.7239        7.9803        6.5086        6.8011        7.4378        8.0425        8.6738        7.5296        6.0470        5.8955        7.9674        8.3710        9.3618        9.7737       10.0306       10.2055       10.4052       10.8580       12.2024       12.6245       13.1636       14.0579       10.5879       11.4991       11.8356       11.5280       11.6817       12.5922       11.5339       11.4018       10.4277       10.4888       10.1673       11.0833       11.5854       12.6101       17.5799       14.5335       22.1233       16.8022       15.9108       20.3549       26.6170       25.6728       18.2451       14.3028       16.6940       16.7759       14.5564       16.2260        7.2079        8.2509       10.9421       11.7104        4.7903        3.9001        3.5143        3.7603        7.4700        8.1256        9.5983       12.1803       15.9917       15.7872       21.9734       23.3076       36.3001       39.7796       48.8910       61.4625       85.8112       87.5901       82.6724       79.0357       76.4035       75.9823       83.8391       92.3099       96.5291       92.8878       91.6622       88.5799       72.3494       62.2692       60.5034       58.4341       62.5864       63.0065       63.2031       60.3213       52.2713       53.7663       54.2530       49.6184       36.0631       31.0833       31.9575       29.9584       30.7233       29.8730       30.4044       30.9665       31.3644       31.4257       34.3187       33.2337       32.6894       34.0206       33.6223       36.0944       36.1561       38.7307       39.4113       39.4494       40.4780       40.9379       39.9988       41.2266       29.9166       25.1682       24.7546       26.6482       31.3212       39.3867       45.0484       44.4514       50.5753       47.9588       48.8552       47.4790       45.4515       45.0902       44.5318       43.9100       52.3048       56.1069       58.9832       54.7426       57.2541       57.4814       54.2736       52.7510       44.3634       39.5442       33.0485       35.1224       31.7244       31.5348       27.6181       23.4396       16.3809       16.6795       17.1629       18.6180       17.5980       17.2133       18.9064        0.0000        0.0000        0.0000        0.0000        0.0000        0.0000        0.0000        0.0000       18.7500       23.8103       22.5374       22.1706       22.5132        2.1900        0.0000        0.9900        9.8700       24.3600       11.5800        0.0000        0.0000        0.0000        0.0000        0.0000        0.0000        0.0000        0.0000        0.0000        0.0000        0.0000        0.0000        0.0000        0.0000        0.0000        0.0000        0.0000        0.0000        0.0000        0.0000        0.0000        0.0000        0.0000        0.0000        0.0000        0.0000        0.0000        0.0000        0.0000        0.0000        0.0000        0.0000        0.0000        0.0000        0.0000        0.0000        0.0000        0.0000        0.0000        0.0000        0.0000        0.0000        0.0000        0.0000        0.0000        0.0000        0.0000        0.0000
       22.3998       22.3058       25.3235        9.1171        9.8764       12.2737       15.5932       15.2951       12.8623       10.7549        8.7760        5.3466        3.6726        3.4155        4.0105        3.5831        2.7909        2.8809        3.2113        3.8739        4.2942        4.6669        4.9815        5.7330        6.3805        7.2435        7.6005        6.3313        5.8092        6.7551        5.3841        4.8350        4.9143        5.1729        5.4636        7.7405        8.1469       10.2485       10.9086       10.9301       10.1974        9.4994       10.3599       12.3477       13.4396       14.0461       14.8633       11.6347       12.3519       12.9199       12.3511       12.4686       14.8371       11.6992       11.2559       16.3605       17.7134       14.9747       16.9156       20.2057       26.2083       22.5543       12.7240       18.7870       15.7064       17.2141       19.8383       24.0272       17.0924       16.8341       15.8430       15.5095       14.4338       14.4265       18.7567       10.5936       12.2168       12.7935       10.2491        2.5374        2.4427        3.4376        3.8182        7.1118        7.6148        8.9724       10.8988       15.8032       21.6282       20.4545       22.0244       39.0016       47.0076       61.9086       67.8009       86.8138       91.8303       98.4336       96.9329       91.8802       94.0734       98.8480      109.0711      108.1884      109.7554      106.8014      108.9378       88.2183       73.1583       70.4841       70.0795       68.3057       68.5780       67.6050       66.2688       55.7207       54.4559       55.5683       51.0122       33.9203       32.7527       29.9771       29.7368       30.7460       32.3678       32.8277       31.4637       33.7206       34.9580       37.1454       36.4229       35.2345       37.7475       37.1283       37.8525       37.5963       40.5371       42.5818       42.9868       42.9587       42.5841       42.3011       36.6673       27.7366       24.7535       24.6163       24.5805       30.9469       34.0083       36.7528       41.5683       51.8186       50.4593       50.2457       48.6272       45.9066       44.5075       44.1628       43.8339       52.1439       54.5243       61.2738       61.6483       58.2577       54.6973       49.5710       45.4644       41.9753       39.1483       39.9487       39.3441       36.8576       34.3841       30.1706       30.7266       18.9467       18.3975       16.6990       16.5426        0.0000        0.0000        0.0000        0.0000        0.0000        0.0000        0.0000        0.0000        0.0000        0.0000        0.0000       11.7300       22.3748       21.7851       21.9666        0.0000        0.0000        0.0000        0.0000        0.0000        0.0000        0.0000        0.0000        0.0000        0.0000        0.0000        0.0000        0.0000        0.0000        0.0000        0.0000        0.0000        0.0000        0.0000        0.0000        0.0000        0.0000        0.0000        0.0000        0.0000        0.0000        0.0000        0.0000        0.0000        0.0000        0.0000        0.0000        0.0000        0.0000        0.0000        0.0000        0.0000        0.0000        0.0000        0.0000        0.0000        0.0000        0.0000        0.0000        0.0000        0.0000        0.0000        0.0000        0.0000        0.0000        0.0000        0.0000        0.0000        0.0000        0.0000
        0.0000        0.0000       23.5460        7.6857        0.0000       10.4556       13.3176       11.5393       13.5202       10.8664        9.4933        5.7870        4.5565        3.5396        3.3511        2.8015        2.1398        2.1419        2.3900        2.9059        3.1312        3.5099        4.0290        5.9871        5.4512        7.6004        8.1246        4.3962        3.7305        5.4195        3.9125        4.3904        4.5971        4.8492        5.1655        7.3486        7.7423       10.4609       11.4032       11.2323       10.4589        9.2672       10.2266       11.6952       12.7333       13.9404       15.8178       12.5142       12.7853       12.9022       12.1308       11.5662       19.1708       22.4460       19.8478       25.2649       18.7362       18.1175       21.1964       31.6964       30.8884       30.0355       24.6925       23.2378       24.9785       18.8692       15.4496       15.6406       14.1098       19.7844       37.8070       29.5189       12.1713       15.8495       13.8664        9.3541       11.7512       11.8642        7.4481        2.0735        2.6258        3.2608        3.6408        6.5976        7.8572        9.0049       10.1123       16.1421       24.2914       24.3176       38.4491       46.3124       44.7017       56.2117       66.0711       82.6984       90.2200       92.5680       93.3856       97.1583      103.2161      106.9060      106.8551      104.9915      111.7336      114.1523      108.0791      113.2486      108.2009       84.3528       81.1194       80.7186       76.5027       74.3479       72.3506       59.0032       56.1857       54.3699       50.1853       40.1318       34.1683       34.7178       31.9995       30.9718       30.2143       30.7636       32.1925       33.6720       33.6428       35.8747       36.5139       35.9454       36.7311       39.2516       39.5341       38.3494       40.1164       41.5408       43.0584       43.6299       43.0647       40.7566       37.5491       27.6295       26.1714       25.0890       24.9850       32.0709       32.8534       36.8073       37.9513       47.3685       51.8538       52.5752       52.9396       50.8569       51.0812       48.7090       48.0050       56.2269       58.2688       57.9290       58.4429       52.9032       53.3232       48.2090       42.3241       40.4759       36.9216       37.5071       37.2665       38.0720       36.6554       35.9323       32.9418       28.2817       20.5462       17.5170       17.4074       16.6916        0.0000        0.0000       20.2931        0.0000        0.0000        0.0000        0.0000        0.0000        0.0000        4.5900        2.2800       24.3673        0.0000        0.0000        0.0000        0.0000        0.0000        0.0000        0.0000        0.0000        0.0000        0.0000        0.0000        0.0000        0.0000        0.0000        0.0000        0.0000        0.0000        0.0000        0.0000        0.0000        0.0000        0.0000        0.0000        0.0000        0.0000        0.0000        0.0000        0.0000        0.0000        0.0000        0.0000        0.0000        0.0000        0.0000        0.0000        0.0000        0.0000        0.0000        0.0000        0.0000        0.0000        0.0000        0.0000        0.0000        0.0000        0.0000        0.0000        0.0000        0.0000        0.0000        0.0000        0.0000        0.0000        0.0000        0.0000        0.0000        0.0000
        0.0000        0.0000        0.0000        0.0000        0.0000        7.4136       10.8261       11.3473       10.4726       10.5757       10.1652        6.2993        5.9660        3.9724        3.9452        2.1835        1.9818        1.8104        1.9656        2.4577        3.4542        3.9034        3.9002        4.2809        4.8793        6.2509        8.6372        7.3420        3.4072        3.5069        3.6791        4.0922        4.2575        4.4886        4.7941        6.8478        7.2399        7.6321        8.3180        7.9206        8.4950       10.1741       11.1261       12.3802       12.5763       13.5909       14.8802       11.4177       18.7714       16.0686       21.9305       18.2590       18.3628       34.6902       55.0458       65.2355       42.3312       24.9843       38.4039       29.7109       33.0572       33.4759       24.9467       29.7392       22.5269       19.9598       14.3535       11.3874        9.9010      225.7170      121.9538      149.8583       14.0144       19.0982       20.9507        9.9284        8.1478        9.1571        5.1682        2.3968        2.5548        2.1564        3.4003        6.8208        7.8093        9.1294        9.9678       13.2479       26.8262       31.2880       38.1892       72.9058       63.5438       64.1514       65.5654       79.6187       81.2960       87.6288       93.9328       90.7962       93.3289      100.4141       98.1043      104.0802      108.3559      108.6213      109.1445       94.9159      111.9526      100.1623       95.3967       92.9672       92.3488       87.6188       80.8613       73.7563       70.1845       62.1192       58.4795       40.0105       35.5376       33.2034       34.0030       33.5412       29.8622       28.9832       31.0554       32.4931       33.1519       35.8807       36.7726       36.9634       37.1337       38.6687       40.2806       40.1172       41.6722       42.6628       43.8292       43.6168       43.8304       42.1221       39.5993       32.2364       28.9796       27.4968       27.8876       34.7028       36.0155       40.6135       43.8188       52.7380       58.0114       58.3926       59.9636       58.9900       57.5963       57.4708       57.0141       64.6437       63.6223       60.9029       58.2710       56.2227       50.1870       47.2322       43.3778       42.1450       36.5373       35.5666       36.8685       41.0841       40.6164       41.0262       40.4976       30.8438       23.6204       21.3811       20.2641       18.1129       19.6413       21.8120       25.3687       31.9531        0.0000        0.0000        0.0000        0.0000        1.4400        2.4000        2.7900       28.3800        0.0000        0.0000        0.0000        0.0000        0.0000        0.0000        0.0000        0.0000        0.0000        0.0000        0.0000        0.0000        0.0000        0.0000        0.0000        0.0000        0.0000        0.0000        0.0000        0.0000        0.0000        0.0000        0.0000        0.0000        0.0000        0.0000        0.0000        0.0000        0.0000        0.0000        0.0000        0.0000        0.0000        0.0000        0.0000        0.0000        0.0000        0.0000        0.0000        0.0000        0.0000        0.0000        0.0000        0.0000        0.0000        0.0000        0.0000        0.0000        0.0000        0.0000        0.0000        0.0000        0.0000        0.0000        0.0000        0.0000        0.0000
        0.0000        0.0000        0.0000        0.0000        0.0000        9.9835       11.3692        4.7264        5.7883        5.1017        5.6836        5.0789        4.4681        4.7981        4.1903        2.1395        1.9887        1.2476        1.2431        1.4989        2.0748        2.0528        2.1694        3.1132        3.5846        4.4264        4.9403        4.8606        4.6682        5.1218        4.8622        5.4526        5.6883        5.5703        6.1437        7.1093        7.8716        9.1793        9.1948        9.3240       10.3147       10.6344       10.1224       11.4056       12.2101       13.2830       14.2968       10.5512       14.9364       24.0400       24.4020       24.0647       25.0021       48.8733       45.0929      129.0609      173.6242       63.1935       46.7635       58.7752       69.7473       69.7591       52.9692       42.8003       35.6399       30.1227       22.3965       25.1324       23.2230      129.9427      170.0160      123.2302       16.4312       18.5356       24.5893       14.3032       12.7393        8.5849        8.3168        3.8212        3.9331        4.0994        4.5279        8.4219        9.8604       12.0380       13.6994       15.2993       20.0589       29.2187       32.5043       36.7075       39.4390       45.7767       48.8334       61.1194       67.6369       71.0175       70.3117       68.0774       69.2164       73.0899       76.7142       94.6679      103.6913      107.3851      107.4836      115.5579      118.3509      121.6633      117.4514      125.7705      125.2739      106.9887      102.7627       98.0089       89.3541       79.4658       73.7765       61.4045       58.1090       53.0169       48.7946       32.4910       31.5610       28.5445       29.6542       28.0594       27.3519       32.3381       41.0769       41.9026       41.5030       42.6742       42.8144       45.4947       48.7165       44.4986       43.7699       45.9954       46.8734       46.5448       45.1614       40.8310       39.5757       38.8654       40.5768       40.4173       41.9730       46.7921       51.3046       55.3046       61.2448       62.4952       61.2330       70.7565       73.5951       72.3183       70.6279       73.2896       73.9324       68.4497       61.7668       51.7631       49.8960       46.8784       44.3909       40.0785       36.6168       37.6022       39.6682       41.2112       43.6437       41.4186       40.2497       30.8470       31.3687       26.5577       25.0504       26.1931       25.9281       15.2766       21.3840       28.1608        0.0000        0.0000        0.0000       23.6643       24.1832       28.4547       30.0175       33.5628       33.3962        0.0000        0.0000        0.0000        0.0000        0.0000        0.0000        0.0000        0.0000        0.0000        0.0000        0.0000        0.0000        0.0000        0.0000        0.0000        0.0000        0.0000        0.0000        0.0000        0.0000        0.0000        0.0000        0.0000        0.0000        0.0000        0.0000        0.0000        0.0000        0.0000        0.0000        0.0000        0.0000        0.0000        0.0000        0.0000        0.0000        0.0000        0.0000        0.0000        0.0000        0.0000        0.0000        0.0000        0.0000        0.0000        0.0000        0.0000        0.0000        0.0000        0.0000        0.0000        0.0000        0.0000        0.0000        0.0000        0.0000
        0.0000        0.0000        0.0000        0.0000        0.0000       10.5125       14.1780        4.6454        3.9104        5.0127        5.7941        6.2128        6.2055        5.1384        3.4998        1.7441        1.7256        0.9828        1.0116        1.0724        1.1614        1.3717        1.7917        2.6768        3.1663        3.6169        3.6771        4.2143        4.6302        5.3767        4.5566        4.8511        4.3593        5.1535        5.2918        6.7318        7.0453        7.6892        7.8652        7.8544        7.7632        8.3121        9.0830       10.9764       12.1510       13.4824       14.6023       15.3120       17.0836       19.7511       24.9169       29.5900       39.2295       47.2321       32.0478       50.1376       49.1217       37.2547       41.0541       56.4803       66.4669       74.5757       58.2831       53.9939       41.3488       29.5674       35.3084       35.8989       43.6500       44.5634       40.6526       33.5638       25.4088       23.1462       14.7471        9.5834        6.9907        5.7615       11.3972        6.7956        4.6476       62.8386        4.1128        7.9350        9.6490       10.9113       12.8202       15.1624       18.1338       21.1033       28.1007       30.8973       30.0349       33.8831       40.7654       52.3685       63.0866       68.4137       69.3439       69.6853       67.5115       67.1999       71.4948       92.8003      104.9047      108.3475      112.1131      123.6067      124.9967      123.5469      125.2739      122.4632      157.7845      136.3800      124.5435      108.3008       93.6760       92.0920       80.1787       71.5853       61.4520       55.9802       49.7295       35.3287       28.1109       27.4238       26.6971       26.4368       27.2209       34.5079       36.1106       40.6466       41.9137       44.9721       45.2982       43.8211       47.4931       50.7510       51.8789       54.1822       52.6535       53.5086       48.2034       45.0407       48.6288       48.1096       42.5271       42.9077       43.7858       48.0371       49.2367       53.1347       62.6550       65.3139       63.0816       71.0698       77.9428       73.6954       70.3580       70.3367       77.5199       73.7654       68.4466       52.9936       47.7371       44.2522       44.6172       41.6670       36.6015       38.5253       45.2023       43.5015       46.1813       46.4287       44.8196       40.6495       38.6299       31.3884       34.0386       28.5745       17.3699       16.3835       18.1232       27.1846        0.0000        0.0000       23.4017       24.5303       25.6060       29.0081       29.4734       34.2783       35.3727       35.1208       40.1422       43.0792       42.0272       45.0770        0.0000        0.0000        0.0000        0.0000        0.0000        0.0000        0.0000        0.0000        0.0000        0.0000        0.0000        0.0000        0.0000        0.0000        0.0000        0.0000        0.0000        0.0000        0.0000        0.0000        0.0000        0.0000        0.0000        0.0000        0.0000        0.0000        0.0000        0.0000        0.0000        0.0000        0.0000        0.0000        0.0000        0.0000        0.0000        0.0000        0.0000        0.0000        0.0000        0.0000        0.0000        0.0000        0.0000        0.0000        0.0000        0.0000        0.0000        0.0000        0.0000        0.0000        0.0000
        0.0000        0.0000        0.0000        0.0000       11.6002       13.6344       15.7460        5.6767        4.7269        4.8687        5.7183        4.7160        5.9763        3.9721        3.1964        1.9872        1.8149        1.1190        1.0052        0.9798        1.0217        1.2535        1.6659        2.5211        3.0082        3.3411        3.5271        4.1835        4.7885        5.1677        4.6857        4.2693        4.1020        4.6175        5.2639        6.3739        6.5423        7.0190        7.7203        7.2254        6.9936        7.7578        9.1893       10.7958       14.0496       14.8446       15.4113       15.1811       17.0152       23.9073       29.5068       30.3144       28.1164       25.2358       22.6873       40.3530       50.9622       50.8556       31.3909       39.3497       54.7499       47.3692       52.3710       44.9982       44.9661       31.5087       36.7570       41.9544       47.3608       39.3918       45.6870       37.3567       34.6605       30.0340       20.8179       10.0042        6.9499        5.8801        6.9032        4.1997        3.9255        3.5880        4.1358        8.2494        9.7736       10.1785       10.8794       11.7278       13.3930       14.9617       17.1717       21.4058       25.7888       37.4658       74.4967       56.5749       50.8223       53.0247       60.5884       61.9267       63.3937       67.6595       65.8601       86.0016       93.6178       99.7365      105.6240      117.0524      122.0513      126.6375      123.3780      114.8034      118.3692      120.6204      112.7566      109.0245      105.4426       98.6064       82.4835       66.4650       60.5782       58.4829       52.6292       35.5013       31.2880       29.3364       27.1786       30.5650       32.7025       34.2731       36.9363       40.8013       44.5073       48.0757       49.3847       48.3795       47.4420       48.2759       50.7871       56.4638       55.1687       55.4545       56.0386       60.4326       58.7534       58.0018       49.6813       51.0989       52.9666       55.9025       53.2199       55.3381       60.9362       62.9745       66.9552       77.5749       73.5867       73.0167       71.3742       73.7134       75.5009       76.4843       69.7560       51.2777       40.8785       42.1782       42.6237       36.6458       34.5425       38.2228       46.0050       51.1460       51.0807       53.2011       49.9809       47.7204       44.6651       38.7333       42.6543       28.6156       34.4692       25.0228       21.9623       25.0916        0.0000       25.5537       31.5435       33.2451       29.5554       29.6919       30.1443       34.8033       39.0044       43.6500       44.1140       56.1371       65.0631       72.5178       59.0055        0.0000        0.0000        0.0000        0.0000        0.0000        0.0000        0.0000        0.0000        0.0000        0.0000        0.0000        0.0000        0.0000        0.0000        0.0000        0.0000        0.0000        0.0000        0.0000        0.0000        0.0000        0.0000        0.0000        0.0000        0.0000        0.0000        0.0000        0.0000        0.0000        0.0000        0.0000        0.0000        0.0000        0.0000        0.0000        0.0000        0.0000        0.0000        0.0000        0.0000        0.0000        0.0000        0.0000        0.0000        0.0000        0.0000        0.0000        0.0000        0.0000        0.0000
        0.0000        0.0000        0.0000        0.0000       16.3682       13.4751       16.1981        7.4777        5.4052        5.6081        5.3363        5.5599        6.6363        4.2401        3.7894        2.4711        2.3944        1.3169        1.2371        1.2466        1.3110        1.6078        1.8316        3.7649        4.6534        3.3994        3.5597        4.6296        4.7015        4.8812        4.5797        4.5758        4.3783        5.3514        5.2441        5.9405        6.3739        8.5312       10.7716        8.8011        6.7841        7.5644        9.2492       12.0641       12.4099       13.3978       15.3811       14.3576       18.0260       39.3220       44.5639       34.9123       28.6473       26.3803       26.5037       66.7732       50.2263       60.5453       31.3023       32.3468       40.2190       49.6526       31.3013       30.8901       29.6107       30.0792       41.3250       47.2607       45.9224       44.1472       39.0728       37.4082       36.0864       35.4063       28.4609       10.9834        6.0829        4.9123        5.0861        4.9080        4.0934        4.2666        5.3094        7.7780        7.6924        8.2113        9.0528       13.1950       12.2523       11.0456       12.6307       16.8804       19.6491      140.4416      212.6289       73.7841       45.5028       47.4268       51.0536       54.8810       59.9158       64.6429       61.4401       79.7292       83.3815       94.0068       92.0910      101.8536      107.0487      109.4066      108.7448      104.3181       99.3905       96.2246       98.3627      100.5645       99.2638      101.5167       86.4034       76.4836       64.9498       60.1061       57.4450       43.3420       43.3659       39.0518       35.4658       40.5165       40.6394       41.3268       43.0072       49.7438       53.2399       54.4350       55.1372       58.1674       55.2780       60.2362       61.3275       70.2748       75.7927       70.7539       69.5157       68.1585       66.4278       63.5285       60.3399       63.7633       65.0279       64.6997       64.1002       68.2286       70.6295       63.3139       64.3806       75.6698       75.5263       70.3404       66.9886       68.3730       70.8272       72.3589       63.7895       50.8727       42.0543       47.3928       46.7374       36.5187       37.9608       47.1435       58.6382       58.0962       58.2745       62.0228       60.5656       52.4197       50.3924       50.8253       60.3641       51.1079       59.8345       33.7817       32.4869       42.7676       32.7075       39.4030       42.3782       40.0216       36.0899       37.5591       35.0985       39.1790       42.5423       45.0599       45.2726       66.1489       71.3497       54.1706       61.0544        0.0000        0.0000        0.0000        0.0000        0.0000        0.0000        0.0000        0.0000        0.0000        0.0000        0.0000        0.0000        0.0000        0.0000        0.0000        0.0000        0.0000        0.0000        0.0000        0.0000        0.0000        0.0000        0.0000        0.0000        0.0000        0.0000        0.0000        0.0000        0.0000        0.0000        0.0000        0.0000        0.0000        0.0000        0.0000        0.0000        0.0000        0.0000        0.0000        0.0000        0.0000        0.0000        0.0000        0.0000        0.0000        0.0000        0.0000        0.0000        0.0000        0.0000
        0.0000        0.0000        0.0000        0.0000       18.0629       16.7868       16.5412       15.6804       14.9471       13.1002       12.2354       12.4932       12.3533       10.1256        8.5609        2.4734        1.8112        1.9520        1.7996        2.7137        3.5692        2.5277        3.0419        3.3987        3.7892        4.2254        4.6131        4.9359        5.2406        5.2775        5.9702        5.8673        5.6835        6.0542        6.0529        7.4377        9.0053        9.0397        8.9527        7.3093        5.1919        6.0705        7.6443        4.8542       11.3081       29.3169       21.5108       34.2125       16.3556       16.1952       12.9236       33.0020       35.4363       37.3600       30.1062       26.8583       26.6317       35.9300       19.4066       32.6782       39.2539       39.5288       36.3834       70.6820       77.0734       70.6241       94.3878       50.9250       59.9740       66.8514       55.6855       47.1831       45.6533       45.7006       44.6391       21.2695       16.0523        8.3926        8.9506        7.3466        6.8158        5.2631        6.5704        4.6814        3.4282        3.2976        4.0511        6.7987        7.1493        5.3405        6.4505        8.4057        9.3125       17.7536       38.0072       33.1518       31.1424       33.2179       34.1529       38.0409       43.1616       45.9836       49.4588       56.7043       63.1011       73.5889       61.9005       65.8538       76.0769       76.1762       73.2690       82.3916       70.1897       78.7239       84.4561      100.6843       92.3175       89.5080       85.9806       82.2212       83.6413       75.5593       68.2478       60.6274       62.4297       55.6204       54.9862       61.1604       65.8196       73.0224       73.6948       77.6624       91.5416       82.6160       83.9037       76.3127       78.9249       76.3512       79.9019       88.3952       89.1891       82.5954       85.5405       92.4634       82.4405       77.8303       75.6851       74.3132       72.3923       76.1087       76.5814       81.2445       84.6393       87.8081       84.7866       72.2446       75.4165       71.4334       69.5949       59.3008       57.0460       56.3059       50.5750       41.3575       44.9775       40.8658       34.3873       37.8439       37.8974       44.6339       50.4490       60.3160       66.7502       73.2845       73.6190       73.7905       71.7038       72.3277       76.0755       63.8347       56.8742       52.6449       61.2371       49.0270       45.2395       41.5886       41.8069       46.6580       48.1461       49.2864       48.5669       41.1539       39.2046       39.5966       40.5284       43.2817       42.9416       39.8475       44.5230        0.0000        0.0000        0.0000        0.0000        0.0000        0.0000        0.0000        0.0000        0.0000        0.0000        0.0000        0.0000        0.0000        0.0000        0.0000        0.0000        0.0000        0.0000        0.0000        0.0000        0.0000        0.0000        0.0000        0.0000        0.0000        0.0000        0.0000        0.0000        0.0000        0.0000        0.0000        0.0000        0.0000        0.0000        0.0000        0.0000        0.0000        0.0000        0.0000        0.0000        0.0000        0.0000        0.0000        0.0000        0.0000        0.0000        0.0000        0.0000        0.0000        0.0000
        0.0000        0.0000        0.0000        0.0000        0.0000        0.0000        0.0000        0.0000       17.5439       14.7593       12.9472       12.8365       11.2072        8.4641        8.1717        2.4820        1.7849        2.6071        2.1470        3.2426        3.2282        2.8617        2.9841        3.8897        4.5394        4.5393        4.8125        6.0929        9.0722        6.5911        6.3531        6.2165        6.6485        5.8659        6.2197        7.8199        9.1559        8.6774        8.0824        6.0616        4.9776        5.4633        7.9128       12.6610       26.5976       45.9782       25.9917       12.3422       10.2955        8.5028        8.0634       30.8498       31.9729       37.7260       38.8551       54.1375       36.6302       22.1666       26.5390       44.4711       44.8192       55.1270       47.9615       88.9088       80.1948       65.2076       80.0737       67.2512       62.3471       51.7844       75.8738       75.4635       83.0866       88.6191       56.6174       33.8693       23.4463       20.4988       15.4852       12.4150        7.4975       12.2096       13.1628        5.7572        2.9279        4.2669        4.5144        5.6040        4.0736        4.6672        5.5276        6.4042        7.0392        9.4955       13.1817       25.2339       29.0249       30.6424       32.1193       35.0311       36.8309       39.5904       40.3312       44.4016       47.8140       54.2426       55.1404       53.2287       76.8334       71.5241       55.1591       56.0129       57.0403       59.5453       66.6836       84.1134       87.0017       86.0401       87.1308       89.0875       86.9323       86.0790       81.2426       72.3671       65.5766       62.6468       70.5006       80.4170       84.0577       89.4484       93.0893       97.8322      110.7413      105.6833      102.0904       99.0046       95.6143       88.8571       92.7800       97.3269       97.9921       90.0769       97.0284      101.3519       92.1912      102.3033       86.1745       83.1320       71.3963       69.4140       71.4584       82.2438       80.5294       86.1947       84.5296       75.2764       73.7189       69.5115       65.5540       65.0575       56.2388       49.2794       45.7852       32.6339       38.9556       38.8051       36.0772       43.2586       39.0663       43.9411       50.8981       63.1973       72.5973       81.3493       83.1558       89.4853       88.6096       84.8813       83.5298       72.4828       74.7577       70.1278       68.5085       54.2884       53.4523       48.6832       51.1555       57.4126       60.2177       61.7080       69.1728       52.9046       43.7658       42.6330       41.0460       41.6922       42.4245        0.0000        0.0000        0.0000        0.0000        0.0000        0.0000        0.0000        0.0000        0.0000        0.0000        0.0000        0.0000        0.0000        0.0000        0.0000        0.0000        0.0000        0.0000        0.0000        0.0000        0.0000        0.0000        0.0000        0.0000        0.0000        0.0000        0.0000        0.0000        0.0000        0.0000        0.0000        0.0000        0.0000        0.0000        0.0000        0.0000        0.0000        0.0000        0.0000        0.0000        0.0000        0.0000        0.0000        0.0000        0.0000        0.0000        0.0000        0.0000        0.0000        0.0000        0.0000        0.0000
        0.0000        0.0000        0.0000        0.0000        0.0000        0.0000        0.0000        0.0000        0.0000        0.0000       13.1947       12.3216       10.6879        9.3944        8.0965        1.7467        2.5697        2.7940        1.6518        2.4602        2.3837        2.7803        3.0684        3.8474        5.6574        5.1644        4.7358        5.6961        6.2301        6.1072        6.3171        5.1179        5.0904        5.9901        7.1267        9.5221       10.3505        9.5048        7.0645       10.2384        7.6230        7.0533       10.5902        6.3227       10.3274       18.7262       23.8063       15.7163       12.1061        7.3144       10.3764       34.4727       26.2306       44.0763       46.9785       26.9082       32.3448       32.9774       44.2001       76.5154       70.2591       56.5270       62.8317      122.3601       71.1760       88.1020       89.6270       76.4934       81.3234       66.9906       71.3901       76.8177       72.3689       92.6808       85.2863       32.7536       35.7950       36.8150       42.0791       36.1052       26.9379       19.0110       20.2997       12.8455        9.2817        7.0297        9.4352       10.2760       10.1652        8.1763        7.7888        8.7933        9.3639       11.4115       15.7069       29.3390       31.9007       31.5988       39.5160       40.0004       37.7799       39.7386       39.5622       40.6368       39.2881       39.4805       41.5532       49.9706       50.8741       49.0300       50.2912       68.3191       54.9607       51.7643       55.2941       71.0999       75.5029       88.0120       92.0839       97.0672       92.7342       87.8393       86.8072       78.2047       81.6533       73.7528       73.4253       88.8877      100.2342      106.3370      110.3613      107.9738      115.9557      118.9992      115.7530      103.4862      113.0446      112.9406      114.5150      108.0973      103.3080       98.5856       99.7744       99.1757      100.7514      118.7103      109.5772       90.8608       80.7472       79.8944       77.4137       79.6795       78.1477       81.3501       79.3697       76.9506       76.9280       72.6439       64.7908       62.9591       51.9223       46.3139       44.8462       34.4813       42.8227       39.2895       42.1709       50.3709       41.6003       46.1212       55.2864       68.1919       82.3689       91.2612       96.6061       97.2906       96.9550      100.0780      109.8783       88.8823       94.2281       93.5241      101.7981       93.3970       66.4270       64.6542       67.8332       73.8044       70.8450       72.1473       69.1509       58.3277       53.2555       46.8560        0.0000        0.0000        0.0000        0.0000        0.0000        0.0000        0.0000        0.0000        0.0000        0.0000        0.0000        0.0000        0.0000        0.0000        0.0000        0.0000        0.0000        0.0000        0.0000        0.0000        0.0000        0.0000        0.0000        0.0000        0.0000        0.0000        0.0000        0.0000        0.0000        0.0000        0.0000        0.0000        0.0000        0.0000        0.0000        0.0000        0.0000        0.0000        0.0000        0.0000        0.0000        0.0000        0.0000        0.0000        0.0000        0.0000        0.0000        0.0000        0.0000        0.0000        0.0000        0.0000        0.0000        0.0000        0.0000
        0.0000        0.0000        0.0000        0.0000        0.0000        0.0000        0.0000        0.0000        0.0000        0.0000       14.7299       15.1331       11.4774        9.6093       10.3996        2.3022        3.0831        2.5355        1.9501        3.4692        2.5139        3.2605        3.0987        5.7709        6.3006        5.0558        5.2250        6.2978        6.2897        6.1222        5.9420        6.6077        6.5509        8.8835       12.0152       16.7216       17.4982       10.3654       11.8310        6.3496        4.5217        4.8970        8.0015        7.1952        8.9923        7.2628        4.6049        8.5766        7.7784        7.4986       16.3614       35.7299       24.0719       26.9032       28.6891       31.3745       31.7308       41.1462       35.5732       69.9129       74.4837       80.8136       76.3126       75.3038       70.5245       84.1888      109.9277       85.7045       83.5944      100.8289       84.9852       70.0732       69.5817       64.3168       67.3495       43.1048       53.9779       52.5025       58.2058       40.4898       46.3597       46.5137       37.2382       18.2222       12.4496       13.5359       13.9656       17.2673       15.7683       17.1786       21.0740       21.3954       12.2361       15.5154       20.8236       33.4591       36.8277       32.6470       34.8505       39.8716       47.0805       39.6431       39.0746       40.3580       39.1044       39.9406       39.3324       44.9331       44.9287       42.9017       43.4116       46.6058       48.6264       49.8819       54.0774       74.7133       87.1087       84.6784       82.5359       90.7282       90.1269       88.1226       86.5133       86.1918       87.0227       78.5951       79.1453       91.5015       99.9756      120.5263      131.8718      124.2916      117.9908      125.0218      125.9442      124.3840      123.8894      114.5760      115.4040      114.8014      111.4953      108.3515      103.3094      108.1526      112.5885      105.2153      105.7181       91.2935       83.9414       83.4702       84.3823       83.6692       86.0296       85.3994       83.0158       81.9174       85.8804       84.2575       73.7913       64.4040       59.0531       54.9875       56.4843       48.5523       45.1028       49.2893       50.8341       60.1400       50.0600       47.5733       55.4874       75.6600       86.7310       97.8706      109.1599      107.5563      105.1214      121.9573      135.5623      114.8638      118.5949      115.8114      114.7579       98.5039       90.4642       96.2912       89.9651       89.1159       84.7768       81.4676       80.3173       65.3802       59.9671        0.0000        0.0000        0.0000        0.0000        0.0000        0.0000        0.0000        0.0000        0.0000        0.0000        0.0000        0.0000        0.0000        0.0000        0.0000        0.0000        0.0000        0.0000        0.0000        0.0000        0.0000        0.0000        0.0000        0.0000        0.0000        0.0000        0.0000        0.0000        0.0000        0.0000        0.0000        0.0000        0.0000        0.0000        0.0000        0.0000        0.0000        0.0000        0.0000        0.0000        0.0000        0.0000        0.0000        0.0000        0.0000        0.0000        0.0000        0.0000        0.0000        0.0000        0.0000        0.0000        0.0000        0.0000        0.0000        0.0000
        0.0000        0.0000        0.0000        0.0000        0.0000        0.0000        0.0000        0.0000        0.0000        0.0000       17.1399       27.4760       25.0970       30.1531       24.2332       31.7022       22.8581       14.2765       14.1835       12.7099       18.1790       15.2744       23.0277       16.7428       20.6319       24.4816       26.5786       12.0289       13.8508       12.6777       14.4771       11.6584       11.4203       17.0467       17.1409       16.4155       12.9210       10.1410       10.5805        6.7937        5.8193       16.1276       18.9817       15.0412        9.6037        8.6600       11.5096       10.1242       19.7761       12.1846       17.5097       16.6207       14.9985       22.9332       33.7972       45.1149       40.5133       26.4489       17.2949       27.1438       27.1885       47.0364       60.6335       56.7898       55.4176       51.2167       56.9946       37.9500       38.4388       44.1770       42.3238       45.4305       41.3866       35.4576       32.2404       54.2420       64.7405       58.3605       68.5665       65.0221       58.0510       55.7389       44.7160       29.7142       21.7345       22.8049       26.3829       30.7173       26.8136       27.7501       26.5664       21.8011       16.9473       19.5829       27.5297       36.7897       41.0720       33.1875       34.0391       40.7427       41.4818       39.7961       39.9524       43.7022       40.5075       38.8183       38.9533       41.1196       40.4674       40.6281       40.9440       42.1282       41.6366       48.3075       53.9579       72.7720       77.8700       82.3493       90.7162      107.1883       98.1496      103.0071      102.7797       89.6879       83.0227       86.3981       91.8879      109.4302      112.1525      126.1838      138.7065      136.0813      124.2771      129.7904      137.2911      133.9706      134.6861      125.6480      121.5936      125.4730      130.2057      135.8806      128.3507      123.6635      126.4058       99.5303       97.8029       90.3200       84.1164       84.3304       87.0720       97.1438       85.4879       83.6314       83.2971       94.1051       96.8909       94.8599       83.4668       66.4869       66.4927       68.9432       69.9853       60.9550       57.1171       52.2933       51.6474       61.3283       51.8836       46.4226       44.4340       61.0541       76.3534       84.2519       89.3127      100.8295      103.6921      113.1324      121.8119      144.1575      146.0508      145.2962      145.1668      126.5016      123.2656      112.9762      109.7307       94.0486       95.4316       89.7562        0.0000        0.0000        0.0000        0.0000        0.0000        0.0000        0.0000        0.0000        0.0000        0.0000        0.0000        0.0000        0.0000        0.0000        0.0000        0.0000        0.0000        0.0000        0.0000        0.0000        0.0000        0.0000        0.0000        0.0000        0.0000        0.0000        0.0000        0.0000        0.0000        0.0000        0.0000        0.0000        0.0000        0.0000        0.0000        0.0000        0.0000        0.0000        0.0000        0.0000        0.0000        0.0000        0.0000        0.0000        0.0000        0.0000        0.0000        0.0000        0.0000        0.0000        0.0000        0.0000        0.0000        0.0000        0.0000        0.0000        0.0000        0.0000        0.0000
        0.0000        0.0000        0.0000        0.0000        0.0000        0.0000        0.0000        0.0000        0.0000        0.0000        0.0000       32.6972       33.8536       39.9861       32.7358       37.9577       27.5551       18.7190       18.5684        6.0346        4.1291        6.0418       10.7871       13.5373       14.8251       16.9802       28.7315       14.6030       16.4603       15.7791       17.5017       18.5828       13.1931       11.4096       15.2772       10.9358        9.0351       12.1762        9.7522        6.5445       10.1982       10.8820       11.6389        6.8379        8.1333       11.9350       15.9916       14.6868       12.9225       22.7387       19.1162       11.5578       10.2076        6.8429       11.6100       29.6490       14.5124       21.1914       16.2265       25.9530       46.6683       66.2654       65.5535       81.9854       97.3413       70.0195       65.5702       48.8768       75.8517       76.5557       58.4526       50.9949       47.5617       49.0054       60.6428       62.6003       63.2192       71.6955       69.5977       71.0480       60.1961       67.5826       57.2514       41.7412       46.2024       35.4000       37.8459       43.1627       35.9697       34.4647       31.0115       28.0622       23.4203       20.0247       27.5917       38.5438       44.8149       46.2601       37.2575       42.2581       42.3566       42.9284       41.3493       43.3825       40.7159       41.6003       41.8155       43.8854       42.4946       45.2754       44.0679       48.8611       49.8473       50.8136       55.5472       72.0582       80.8140       88.6508       93.5249      105.3567      110.1627      110.5737      109.1675       94.5193       91.2110       92.1429       95.0316      110.0062      122.8064      123.4520      131.4782      149.0860      155.2255      150.0887      146.3803      141.5804      132.4706      133.1684      155.0804      152.2444      144.8590      147.7581      139.0151      119.4269      114.6838       99.7404      109.4227      101.8189      103.3651       97.6867       86.5164       84.9739       77.7471       89.4702       82.1944       93.4281      104.6506      105.2050       88.6348       84.2398       77.4341       71.3633       77.5076       62.1567       55.8615       49.5999       63.1950       64.7665       48.0444       54.6636       46.6290       65.9431       87.6589       99.9619       90.1624      100.8152      113.8116      124.5492      138.9067      174.2743      180.6466      176.9768      173.7219      153.2207      137.1019      134.1769      132.7602      118.5905      112.5009        0.0000        0.0000        0.0000        0.0000        0.0000        0.0000        0.0000        0.0000        0.0000        0.0000        0.0000        0.0000        0.0000        0.0000        0.0000        0.0000        0.0000        0.0000        0.0000        0.0000        0.0000        0.0000        0.0000        0.0000        0.0000        0.0000        0.0000        0.0000        0.0000        0.0000        0.0000        0.0000        0.0000        0.0000        0.0000        0.0000        0.0000        0.0000        0.0000        0.0000        0.0000        0.0000        0.0000        0.0000        0.0000        0.0000        0.0000        0.0000        0.0000        0.0000        0.0000        0.0000        0.0000        0.0000        0.0000        0.0000        0.0000        0.0000        0.0000        0.0000
        0.0000        0.0000        0.0000        0.0000        0.0000        0.0000        0.0000        0.0000        0.0000        0.0000        0.0000        0.0000        0.0000        0.0000       34.1090       44.2961       47.9050       17.5090       11.0805       13.0488       10.1173        8.4190       17.5065       13.0346       14.2353       20.0670       32.7114       18.5319       15.7127       16.7728       18.3871       17.9758       15.7736       12.2616       13.2762       14.4790       13.6407       16.4345       16.7179       25.4311       10.2955       17.5309       16.5449        7.3170        9.2005       15.0710       18.6226       19.1079       21.2415       28.7839       21.2248       14.5639       12.6980       13.8240       19.0462       27.4182       22.8345       26.3806       47.0673       48.7444       57.7837       47.0292       62.0141      152.7460      148.2012       78.0740       61.5028       45.4939       65.7938       73.7689       48.9432       54.7205       53.1012       55.5289       54.1739       60.5809       66.2267       67.0025       86.4726       72.5127       66.9634       61.1297       53.0164       42.5149       47.6993       52.5225       53.3381       51.7404       53.8308       43.1915       36.1842       36.4571       35.1404       28.4270       27.3529       41.9142       50.2673       54.5568       53.5408       47.3351       59.7157       51.1342       45.8526       50.3716       46.4225       50.3170       46.7816       51.6472       53.7064       54.2876       49.8073       49.4615       56.4989       58.2633       61.2803       82.3202       80.1886       89.0912       94.9591      105.3233      111.4175      105.5077      107.9391       96.8469       94.9902       93.1568      100.3918      114.6671      120.5609      119.8040      137.7067      146.5406      152.2964      145.8144      143.8829      163.5539      168.5191      152.5163      151.0814      148.8352      148.3791      149.2171      142.7250      124.2763      132.3284      120.5247      103.0386       97.5290       90.1628       77.5475       81.2755       79.7789       80.9988       78.8777       80.6695       97.6159      108.4588      113.8691      117.7161      108.6368       97.8254       74.3811       72.2754       61.8646       55.5196       54.5074       58.4613       63.8175       58.8214       46.9856       59.9631       85.0092       99.4921      106.9054      100.3371      112.7293      117.7407      140.7833      156.7482      182.1613      185.0769      185.5146      179.1978      150.7918      150.7436      145.8788        0.0000        0.0000        0.0000        0.0000        0.0000        0.0000        0.0000        0.0000        0.0000        0.0000        0.0000        0.0000        0.0000        0.0000        0.0000        0.0000        0.0000        0.0000        0.0000        0.0000        0.0000        0.0000        0.0000        0.0000        0.0000        0.0000        0.0000        0.0000        0.0000        0.0000        0.0000        0.0000        0.0000        0.0000        0.0000        0.0000        0.0000        0.0000        0.0000        0.0000        0.0000        0.0000        0.0000        0.0000        0.0000        0.0000        0.0000        0.0000        0.0000        0.0000        0.0000        0.0000        0.0000        0.0000        0.0000        0.0000        0.0000        0.0000        0.0000        0.0000        0.0000        0.0000        0.0000
        0.0000        0.0000        0.0000        0.0000        0.0000        0.0000        0.0000        0.0000        0.0000        0.0000        0.0000        0.0000        0.0000        0.0000        0.0000        0.0000        0.0000        0.0000       15.7211       21.6983       14.0119       10.8385       16.8391       13.9833       21.0973       21.8869       24.4278       12.0833       12.0557       12.2037       17.1249       14.1137       13.5694       14.4365       12.7983       12.4320       12.8216       12.4762       39.0284       98.9951       91.0415       15.8326       13.4973       17.2342       18.2409       22.4104       18.9614       23.2833       37.3769       43.8580       29.0378       24.8014       24.3907       28.5951       27.6998       41.2387       53.5263       46.5034       54.1669       56.3611       53.2853       64.5785       69.2014      133.7107      109.2486       74.4702       65.2992       54.7537       60.7831       72.4951       70.0718       59.9070       45.6471       51.1896       53.2277       60.7850       61.7937       73.8817       87.2484       87.4105       85.0067       60.1679       63.9836       56.6686       66.1373       58.7317       53.6696       46.3403       48.7205       52.0186       56.0434       44.9213       43.5631       36.3991       39.0856       44.6799       55.0565       68.8919       62.1305       56.0555       60.5905       54.1576       49.4860       53.5119       54.0727       60.3991       61.9827       66.7590       67.9873       62.1823       56.5779       60.1467       60.3317       61.7729       67.7324       87.2596       84.6776       93.2807      101.9194      111.2654      107.5306      107.1278      110.9891       97.5014       91.4473       88.7239       95.6772      115.5681      120.3879      124.8533      127.5512      131.5183      142.1117      160.7178      153.3307      185.4206      183.7392      167.0688      148.5597      142.7815      139.3314      153.3329      144.2085      120.7982      136.1848      130.6553      112.1368      102.9041       82.1149       80.0150       80.1941       87.7934       85.3069       91.7436       87.3072      115.1375      116.8096      122.6365      120.2028      107.7746       92.8133       78.4899       72.1108       68.2104       66.6952       67.6401       77.4303       75.0387       71.2753       72.3783       76.9573      102.8201      116.3344      120.4508      118.7644      133.8121      133.1799      140.6682      153.5335      187.4222      192.5235      189.5804      182.6724      162.8268      178.4215      166.8843        0.0000        0.0000        0.0000        0.0000        0.0000        0.0000        0.0000        0.0000        0.0000        0.0000        0.0000        0.0000        0.0000        0.0000        0.0000        0.0000        0.0000        0.0000        0.0000        0.0000        0.0000        0.0000        0.0000        0.0000        0.0000        0.0000        0.0000        0.0000        0.0000        0.0000        0.0000        0.0000        0.0000        0.0000        0.0000        0.0000        0.0000        0.0000        0.0000        0.0000        0.0000        0.0000        0.0000        0.0000        0.0000        0.0000        0.0000        0.0000        0.0000        0.0000        0.0000        0.0000        0.0000        0.0000        0.0000        0.0000        0.0000        0.0000        0.0000        0.0000        0.0000        0.0000        0.0000
        0.0000        0.0000        0.0000        0.0000        0.0000        0.0000        0.0000        0.0000        0.0000        0.0000        0.0000        0.0000        0.0000        0.0000        0.0000        0.0000        0.0000        0.0000        0.0000       27.5198       29.2909       24.2593       29.5386       33.5117       30.8067       35.6168       44.0878       34.0151       34.4944       35.4910       43.3590       31.4577       30.5141       23.6184       18.2139       11.4851       11.7921       16.4823       11.1275       19.8156       15.7334       14.6578       19.1770       22.3135       26.2033       25.5506       37.0048       31.5835       59.9404       73.1557       61.7697       18.1059       20.1160       22.0372       28.4729       34.4207       37.3884       42.3155       34.9111       30.3876       33.6070       26.8064       28.0516       26.4114       57.7357       52.5920       35.5704       44.2398       40.9190       56.1666       34.7562       37.7336       45.0732       41.1477       36.8168       42.6103       48.8063       55.4888       61.5172       85.7451       62.9002       54.7837       55.7983       58.8008       67.5348       58.0111       59.5169       63.5950       82.0249       87.0626       66.4459       54.4029       60.4288       55.8902       56.7639       58.9411       72.3494       76.4662       67.6203       59.2599       54.0435       51.8916       53.1594       66.5680       82.9446       73.0928       72.0100       98.1170      102.5128       97.6570       78.6620       85.2125       89.5745       92.8050       94.1939       88.7473       88.0751       93.3164      100.6569       95.3273       87.0588       82.7122       82.7768       86.2406       84.7416       85.7892       87.1447       89.4068       98.0874      107.7263      114.1866      119.9878      128.1153      132.8774      137.5542      147.0094      148.3635      142.9797      134.3536      116.4624      110.1438      104.7669      104.1820      106.4513      105.9227       93.0670       99.4778       87.9118       84.1449       87.1121       86.4551       92.2428       89.7579       90.6079       95.7164       97.7611      102.6249      103.5358       99.6010       95.5505       86.9268       79.7637       78.9983       80.1831       84.6479       89.8203      105.1669      122.1466      124.6144      127.4693      141.0748      170.3110      187.6335      194.0894      189.8518      146.4948      138.5158      153.3693      163.9700      166.0465      174.9354      169.4307      160.8480      158.9885      171.8112      169.0265        0.0000        0.0000        0.0000        0.0000        0.0000        0.0000        0.0000        0.0000        0.0000        0.0000        0.0000        0.0000        0.0000        0.0000        0.0000        0.0000        0.0000        0.0000        0.0000        0.0000        0.0000        0.0000        0.0000        0.0000        0.0000        0.0000        0.0000        0.0000        0.0000        0.0000        0.0000        0.0000        0.0000        0.0000        0.0000        0.0000        0.0000        0.0000        0.0000        0.0000        0.0000        0.0000        0.0000        0.0000        0.0000        0.0000        0.0000        0.0000        0.0000        0.0000        0.0000        0.0000        0.0000        0.0000        0.0000        0.0000        0.0000        0.0000        0.0000        0.0000        0.0000        0.0000        0.0000
        0.0000        0.0000        0.0000        0.0000        0.0000        0.0000        0.0000        0.0000        0.0000        0.0000        0.0000        0.0000        0.0000        0.0000        0.0000        0.0000        0.0000        0.0000        0.0000       35.8104       39.4199       31.4599       36.4653       38.6120       30.0653       31.4139       44.4481       27.7858       32.7461       32.6598       45.2476       37.7775       34.3268       22.1458       15.2354       14.7738       19.6807       13.0188       13.8598       13.7548       21.6470       28.1687       22.1195       22.5565       27.8961       29.5297       38.0235       39.5950       57.8449       55.5895       49.1351       21.1494       29.5004       30.7841       42.3264       39.3094       32.6560       35.1117       39.5899       47.1613       43.6969       45.1568       61.6030       66.1967       63.6913       57.7521       51.1640       49.8833       61.3453       52.1622       23.1869       40.1886       42.9765       44.7963       44.8196       48.7541       45.8983       56.4956       62.0533       67.3519       54.5141       57.6051       58.0686       62.4245       77.1211       62.8294       61.1717       70.6708       85.7043       68.5863       68.2112       64.4845       72.8849       73.2762       69.4309       65.7607       75.5907       77.3514       76.4850       68.7004       66.8594       63.8302       64.4490       74.7161       86.3915       80.3059       83.9834      109.2782      104.2252      113.1871       95.0929       94.3312       98.8529       98.4629      100.2910      102.9419       97.2654       93.2053      100.1702       85.8009       84.1424       81.4869       77.4058       83.1137       79.0834       79.7057       76.2956       88.4981       99.2240      106.3094       99.3856      110.9053      129.9042      130.0978      127.8690      130.3514      133.5460      133.5921      129.5754      108.7598      107.6339       98.9639       98.9103       95.3940       95.7726       85.6196       88.5616       90.0418       85.6953       92.9449       92.6136       99.7359       98.5080       98.4977      104.7724      111.2060      105.8634      105.4319      105.3527      101.8996      100.5809       96.5057       93.1796       96.4170       99.7998      112.8562      125.1083      136.9811      147.6966      161.1964      176.7065      219.1593      237.0891      240.0347      225.6362      174.7313      169.5595      179.8328      182.2896      206.5357      199.4519      180.3713      176.2977      175.4432      195.3055      210.2398      189.2396      193.6922        0.0000        0.0000        0.0000        0.0000        0.0000        0.0000        0.0000        0.0000        0.0000        0.0000        0.0000        0.0000        0.0000        0.0000        0.0000        0.0000        0.0000        0.0000        0.0000        0.0000        0.0000        0.0000        0.0000        0.0000        0.0000        0.0000        0.0000        0.0000        0.0000        0.0000        0.0000        0.0000        0.0000        0.0000        0.0000        0.0000        0.0000        0.0000        0.0000        0.0000        0.0000        0.0000        0.0000        0.0000        0.0000        0.0000        0.0000        0.0000        0.0000        0.0000        0.0000        0.0000        0.0000        0.0000        0.0000        0.0000        0.0000        0.0000        0.0000        0.0000        0.0000
        0.0000        0.0000        0.0000        0.0000        0.0000        0.0000        0.0000        0.0000        0.0000        0.0000        0.0000        0.0000        0.0000        0.0000        0.0000        0.0000        0.0000        0.0000        0.0000        0.0000       43.2381       41.1676       45.2402       43.2980       48.1812       48.7348       51.7173       28.5234       30.3563       36.3801       55.4481       42.8015       33.4251       31.7875       36.8200       14.5912       19.0178       20.5920       16.1178       12.2371       17.8051       23.2352       29.7820       38.8942       36.5549       45.8171       48.4787       43.4440       47.6413       61.8586       44.0907       34.6261       26.5699       33.9888       35.6076       32.9971       37.8775       42.2666       35.8254       44.4380       63.6743       56.1203       53.5459       61.2269       53.6376       60.4011       59.4037       36.4170       31.5354       23.4891       33.0832       46.7658       48.6357       47.0660       49.0771       52.4586       50.5625       46.4122       51.9135       56.9759       50.0871       60.2211       65.3462       68.7040       70.8336       77.5831       79.4028       70.6127       75.7361       77.4262       77.8600       75.4103       78.4728       75.9923       74.5724       70.4541       72.8139       75.5527       83.5753       84.3074       78.1767       74.1578       72.6204       79.9653       85.3303       93.4911       91.8706      117.9189      108.8693      109.8436      108.8257      106.2271      108.6683      112.6442      116.1286      115.4500      110.8964      102.3527      100.4924       91.5773       85.1117       81.5323       81.7769       79.8774       80.5067       76.4170       79.2515       84.3759       89.2488       94.3295       92.0006      108.4555      121.0614      119.1769      128.0646      134.0847      132.7353      131.0119      130.1916      117.9350      121.4042      112.4549      103.1242       95.6606       96.1580      100.6929      102.3220       99.9375      106.8331      111.5820      117.9455      127.3437      116.0474      116.3480      120.7656      119.7621      122.5610      126.7044      122.3577      116.6445      115.6252      117.2509      116.9084      120.4945      131.3248      142.2351      156.7035      172.6530      186.8477      205.6708      228.4789      282.1969      289.9048      292.8058      287.8979      222.3691      207.7947      207.5673      217.3969      217.8273      205.5985      204.4261      218.0246      225.7571      211.7286      217.8807      212.4299      205.0378      205.0895        0.0000        0.0000        0.0000        0.0000        0.0000        0.0000        0.0000        0.0000        0.0000        0.0000        0.0000        0.0000        0.0000        0.0000        0.0000        0.0000        0.0000        0.0000        0.0000        0.0000        0.0000        0.0000        0.0000        0.0000        0.0000        0.0000        0.0000        0.0000        0.0000        0.0000        0.0000        0.0000        0.0000        0.0000        0.0000        0.0000        0.0000        0.0000        0.0000        0.0000        0.0000        0.0000        0.0000        0.0000        0.0000        0.0000        0.0000        0.0000        0.0000        0.0000        0.0000        0.0000        0.0000        0.0000        0.0000        0.0000        0.0000        0.0000        0.0000        0.0000
        0.0000        0.0000        0.0000        0.0000        0.0000        0.0000        0.0000        0.0000        0.0000        0.0000        0.0000        0.0000        0.0000        0.0000        0.0000        0.0000        0.0000        0.0000        0.0000        0.0000        0.0000       45.9645       47.4330       42.7722       41.9024       58.0545       60.0404       30.3951       22.7873       29.4402       39.9032       38.8405       32.0599       31.0950       30.1011       19.5785       25.7219       43.9690       26.0866       14.9936       25.7198       27.4469       31.2432       24.5523       45.3481       57.5564       47.1296       40.7574       49.4423       42.6619       28.1941       26.4548       24.4019       27.9810       43.6754       57.7438       55.1014       75.9507       57.7507       52.7925       57.1065       64.6830       54.8046       42.1256       39.3403       61.9452       61.0818       55.9776       30.3617       26.3607       25.0564       48.1783       62.2797       68.4610       59.1132       55.0160       53.9791       52.5824       57.3833       57.0512       53.7264       54.4590       60.2627       64.7847       66.4504       73.5489       81.0967       69.6884       80.0266       85.0740       85.9137       83.4326       80.5118       78.2635       78.0001       78.4253       84.3790       86.1143       93.9735       90.6517       87.1893       79.7987       79.9321       89.2851       94.4371       96.1477       95.8477      127.9538      107.9087      102.2896      109.1151      121.3417      127.8470      119.8949      140.2820      137.1174      122.4118      107.2497      107.5614       95.5736       93.0646       86.5143       83.2422       80.3220       75.8059       77.0072       81.7264       86.7648       91.1270       99.6973      107.5665      117.4377      116.0843      117.4814      126.2970      141.4047      142.8275      139.9656      136.8214      126.3849      125.5773      121.9575      120.3761      111.9166      112.0757      118.9347      124.8351      124.6142      124.3383      129.0397      130.6009      140.3916      144.8225      148.3604      146.2978      142.8635      143.5716      148.1636      152.5304      151.8431      151.4371      154.5791      152.2846      152.9725      162.7943      177.0872      195.7979      221.4961      239.3467      262.7292      277.4455      313.0580      327.1882      325.2153      306.0885      252.2054      253.5837      254.0496      260.6178      265.6680      265.2837      272.6232      278.7166      250.6077      223.8249      233.8140      221.7969      237.8108      226.6812      216.2802        0.0000        0.0000        0.0000        0.0000        0.0000        0.0000        0.0000        0.0000        0.0000        0.0000        0.0000        0.0000        0.0000        0.0000        0.0000        0.0000        0.0000        0.0000        0.0000        0.0000        0.0000        0.0000        0.0000        0.0000        0.0000        0.0000        0.0000        0.0000        0.0000        0.0000        0.0000        0.0000        0.0000        0.0000        0.0000        0.0000        0.0000        0.0000        0.0000        0.0000        0.0000        0.0000        0.0000        0.0000        0.0000        0.0000        0.0000        0.0000        0.0000        0.0000        0.0000        0.0000        0.0000        0.0000        0.0000        0.0000        0.0000        0.0000        0.0000
        0.0000        0.0000        0.0000        0.0000        0.0000        0.0000        0.0000        0.0000        0.0000        0.0000        0.0000        0.0000        0.0000        0.0000        0.0000        0.0000        0.0000        0.0000        0.0000        0.0000        0.0000       54.0921       55.9723       55.2018       59.3394       59.7706       63.9492       35.2918       27.8639       27.5974       40.9789       28.4017       24.0911       36.2014       42.2780       34.7527       41.8722       35.1832       32.2649       19.7135       19.4453       20.7973       23.9313       16.9431       18.7109       24.4359       24.6911       11.2826       10.6636       10.2946       10.3703        6.6444        8.6057       10.5922       12.1602       13.8973       15.9166       29.5658       13.9134       11.7381       13.9681       12.5466       12.3451       16.2761       20.8221       22.2516       20.2458       51.2454       45.7429       47.7190       48.6588       59.3017       60.6851       60.2134       56.6644       53.3469       48.6690       46.1048       54.1486       58.9799       52.3921       68.4995       89.3311       84.6032       88.9149       98.0318       94.6151       78.9897       79.4189       84.7103       80.1941       83.0033       82.0983       88.0246      106.3300      113.1185      108.5712      102.0734      102.2167       96.6175       94.1625       93.1955       94.7476      104.7895      111.9002      107.9683      101.8768      123.1046      117.5113      113.0350      122.6827      124.5295      136.7341      149.7556      140.6347      127.2712      114.1026      116.0919      111.0631      105.1886      100.8681       94.6114       88.6505       82.3844       77.8380       74.2513       70.8719       84.6365       91.4255       93.0354       92.1252       98.8017      119.8143      127.3992      124.7978      138.8312      143.3932      138.9272      136.5195      142.1707      141.4194      140.8597      141.4366      142.8658      142.9789      145.3512      147.5825      163.3289      166.1377      168.7976      174.5194      193.7403      200.3672      201.1925      201.7736      201.2274      205.5471      220.1129      220.3308      220.8909      230.3299      228.7642      227.2479      229.4671      238.8998      250.3197      273.0336      323.0623      342.5935      360.8279      380.2203      364.3052      368.2480      359.4979      350.0732      359.6782      377.0333      366.9768      339.2079      402.0560      381.2283      361.5656      343.9134      306.5873      328.1657      306.8037      296.9125      245.8322      249.4196      241.0750        0.0000        0.0000        0.0000        0.0000        0.0000        0.0000        0.0000        0.0000        0.0000        0.0000        0.0000        0.0000        0.0000        0.0000        0.0000        0.0000        0.0000        0.0000        0.0000        0.0000        0.0000        0.0000        0.0000        0.0000        0.0000        0.0000        0.0000        0.0000        0.0000        0.0000        0.0000        0.0000        0.0000        0.0000        0.0000        0.0000        0.0000        0.0000        0.0000        0.0000        0.0000        0.0000        0.0000        0.0000        0.0000        0.0000        0.0000        0.0000        0.0000        0.0000        0.0000        0.0000        0.0000        0.0000        0.0000        0.0000        0.0000        0.0000        0.0000
        0.0000        0.0000        0.0000        0.0000        0.0000        0.0000        0.0000        0.0000        0.0000        0.0000        0.0000        0.0000        0.0000        0.0000        0.0000        0.0000        0.0000        0.0000        0.0000        0.0000        0.0000       58.5978       57.4320       46.7654       40.5633       49.1625       40.7076       39.7512       41.8719       41.4680       49.8986       41.4562       43.5913       41.9411       52.7814       34.4722       36.5014       47.9788       47.5070       29.3644       27.6640       24.4509       25.8530       22.9405       24.9616       32.2713       31.8948       11.4050        9.7395       11.9083       12.4542       16.5561        8.7275       12.8840       20.4213       15.1833       16.3969       25.7698       13.2880       13.2848       18.0486       13.4882       12.5295       18.9624       20.8783       20.0397       17.1114       55.1536       53.9357       52.3485       50.3396       59.7713       63.7337       61.7949       61.5992       66.5257       60.8479       44.0491       46.7101       57.9911       57.4365       67.0304       83.1489      102.2732      100.6890      116.2742      107.9798       88.2281       95.6817       89.6543       90.8802       92.4076      101.7621      105.1395      108.1553      107.2305      117.1378      106.8334      103.4507      104.2652      108.8082      107.7008      103.8845      109.4081      116.1602      117.5898      115.0169      131.2453      131.8387      119.2382      114.1455      136.0328      140.4650      159.1381      152.6227      139.5286      123.1952      117.6155      115.0404      112.0711      105.8094       99.1338      100.8655       89.0862       88.8288       89.2416       82.3230       87.1030       89.5500       85.8165       90.3813       98.2799      112.1744      117.9785      126.4661      129.7902      138.2038      141.4737      146.2561      152.8771      158.4418      152.5269      149.6832      157.9461      165.6147      165.4839      165.9963      180.6615      189.5686      201.2479      203.9994      230.5100      235.0937      244.9698      246.1223      242.1288      251.5368      266.5531      271.8016      268.4165      272.3717      273.6827      283.0330      274.1516      289.5193      302.8502      330.1040      390.0281      413.7395      422.3001      429.5863      393.2139      389.0855      393.2548      410.4361      415.4271      422.4014      425.9171      413.5014      445.7631      474.9122      463.6860      415.0210      406.0378      399.7602      352.6636      313.7784      250.2745      249.8939      242.7075        0.0000        0.0000        0.0000        0.0000        0.0000        0.0000        0.0000        0.0000        0.0000        0.0000        0.0000        0.0000        0.0000        0.0000        0.0000        0.0000        0.0000        0.0000        0.0000        0.0000        0.0000        0.0000        0.0000        0.0000        0.0000        0.0000        0.0000        0.0000        0.0000        0.0000        0.0000        0.0000        0.0000        0.0000        0.0000        0.0000        0.0000        0.0000        0.0000        0.0000        0.0000        0.0000        0.0000        0.0000        0.0000        0.0000        0.0000        0.0000        0.0000        0.0000        0.0000        0.0000        0.0000        0.0000        0.0000        0.0000        0.0000        0.0000        0.0000
        0.0000        0.0000        0.0000        0.0000        0.0000        0.0000        0.0000        0.0000        0.0000        0.0000        0.0000        0.0000        0.0000        0.0000        0.0000        0.0000        0.0000        0.0000        0.0000        0.0000        0.0000       63.1034       64.8832       53.2312       48.6977       71.5290       62.9107       33.1306       40.2887       45.5803       51.7169       48.3459       58.1730       52.7220       54.6084       37.6178       37.2294       46.1766       51.6716       28.9407       24.1659       23.1943       22.7604       27.0675       25.8953       34.8518       36.6203       12.6154       12.7975       13.5842       14.3692       14.6548        9.2803       16.8688       22.3552       15.9918       15.4761       16.6006       14.8432       15.1146       16.0757       12.0486       14.1829       19.1690       28.9452       22.4747       20.5350       53.1726       53.3077       55.8740       51.2982       67.0883       72.8475       74.2295       70.2419       78.3471       74.6973       57.0938       58.3549       69.6512       77.4556       72.5270       96.6914       97.5473       98.5147      123.5718      131.7263      109.1223      108.4389      104.8674      119.2728      105.2707      101.2991      104.6284      110.8668      115.4590      119.4909      118.2818      117.9275      115.5951      116.3692      117.0688      111.3901      112.9771      122.2134      130.7833      130.5977      150.1900      137.5103      128.1958      127.5598      142.2545      152.0099      162.8038      154.0857      138.8391      126.4700      120.7884      119.6507      125.1104      113.6253      104.0682      101.9045       92.2150       95.8349       86.3911       85.2138       94.6970       91.3578       86.5076       96.5833      102.0836      106.6281      115.7964      134.1552      140.2730      153.7785      163.1110      173.9104      174.8947      192.7379      181.2285      180.7972      186.4983      189.3953      193.3343      188.4051      196.3680      212.9915      213.9678      216.9293      239.8451      247.1163      254.5600      257.2670      251.7963      253.3965      262.2142      276.2841      279.0528      280.7798      291.7933      314.2744      318.4064      329.6150      348.8902      369.4480      428.9797      446.9300      460.0225      460.2906      428.8135      418.3334      401.2329      388.1115      399.9221      413.1149      420.5904      429.3544      510.4685      554.2993      601.4172      503.7543      418.3622      397.4115      331.8868      291.1187      245.3059      246.9722      250.9604      266.0643        0.0000        0.0000        0.0000        0.0000        0.0000        0.0000        0.0000        0.0000        0.0000        0.0000        0.0000        0.0000        0.0000        0.0000        0.0000        0.0000        0.0000        0.0000        0.0000        0.0000        0.0000        0.0000        0.0000        0.0000        0.0000        0.0000        0.0000        0.0000        0.0000        0.0000        0.0000        0.0000        0.0000        0.0000        0.0000        0.0000        0.0000        0.0000        0.0000        0.0000        0.0000        0.0000        0.0000        0.0000        0.0000        0.0000        0.0000        0.0000        0.0000        0.0000        0.0000        0.0000        0.0000        0.0000        0.0000        0.0000        0.0000        0.0000
        0.0000        0.0000        0.0000        0.0000        0.0000        0.0000        0.0000        0.0000        0.0000        0.0000        0.0000        0.0000        0.0000        0.0000        0.0000        0.0000        0.0000        0.0000        0.0000        0.0000        0.0000        0.0000       71.6579       60.6444       45.5991       46.1362       69.1327       51.8816       44.2832       48.9592       50.3647       35.3172       42.3879       51.1871       56.3862       37.2420       29.4407       26.3664       39.5451       19.9904       21.9304       20.5643       26.7695       28.1636       22.2687       22.7205       23.1792       13.1347       17.6227       17.0076       22.3623       16.0649       10.6145       11.1462       15.1986       15.9527       14.7508       13.4725       10.5176        8.8609        8.4305       10.1111       14.1043       22.4172       30.0436       34.9752       37.5072       59.7989       53.1525       59.4600       58.4364       85.7639       90.8075       91.0486       81.6855       78.4375       79.5499       75.1841       75.5402       84.8779       85.4401       65.6928       75.1223      100.6315      104.1810      118.6348      120.0300      111.4874      118.1629      121.1256      129.5285      114.6086      107.1018      108.9545      110.0832      111.3491      117.0151      119.6351      120.2143      117.0507      107.5128      110.2374      112.6025      113.4166      129.8028      143.2792      147.5396      166.5485      149.3320      133.6739      139.1858      152.1400      154.4415      159.5842      152.6241      140.8704      129.2213      122.8176      116.3078      121.7456      122.1193      116.1497      110.0260       97.9480       98.2679      103.3984       90.9892       99.1418      104.6471      104.6855      110.8989      118.2041      130.4271      146.6642      172.3305      176.3810      191.5410      194.4444      207.1190      215.2789      214.3571      215.6913      221.2590      218.5779      214.3847      216.0789      214.0178      214.4837      214.6520      211.5239      219.1453      236.9634      241.7853      241.7196      228.7502      224.4624      229.5259      247.9423      269.8599      272.3398      313.9481      330.1199      342.8844      350.0029      350.7999      367.3467      386.5103      437.0299      476.9302      471.2018      455.4342      406.8336      385.6732      378.7628      372.4539      401.6932      382.1925      375.4308      409.1455      436.5641      416.5364      480.1142      412.0552      389.5320      359.1522      312.8391      275.4337      232.0456      236.2694      257.3417      260.8890        0.0000        0.0000        0.0000        0.0000        0.0000        0.0000        0.0000        0.0000        0.0000        0.0000        0.0000        0.0000        0.0000        0.0000        0.0000        0.0000        0.0000        0.0000        0.0000        0.0000        0.0000        0.0000        0.0000        0.0000        0.0000        0.0000        0.0000        0.0000        0.0000        0.0000        0.0000        0.0000        0.0000        0.0000        0.0000        0.0000        0.0000        0.0000        0.0000        0.0000        0.0000        0.0000        0.0000        0.0000        0.0000        0.0000        0.0000        0.0000        0.0000        0.0000        0.0000        0.0000        0.0000        0.0000        0.0000        0.0000        0.0000        0.0000
        0.0000        0.0000        0.0000        0.0000        0.0000        0.0000        0.0000        0.0000        0.0000        0.0000        0.0000        0.0000        0.0000        0.0000        0.0000        0.0000        0.0000        0.0000        0.0000        0.0000        0.0000      103.2343       81.7008       80.0837       62.8782       84.3534       92.7900       54.5879       44.1050       51.4355       83.2784       22.3617       20.4146       19.0795       24.0095       39.3707       26.1599       25.0838       29.1101       19.1528       21.9328       23.3017       23.2516       29.7876       32.5093       30.1068       22.3757       19.3109       29.7322       30.6220       22.2826        9.7932       11.1824       15.7635       14.5747       17.0454       18.9350       20.6798       22.0033       19.3036       15.9901       19.8237       24.4345       46.5212       54.5437       55.7818       51.2275       73.4665       76.7565       80.2239       82.3511      108.8088      118.2899      108.0280      104.8858      101.3536      110.9371      106.8326      102.4823       96.2261       96.3098       96.2346      102.7968      109.2633      107.7938      112.8857      114.9280      114.3747      112.5082      117.7949      131.3592      106.0794      106.3512      105.9233      109.0097      101.2998      105.0899      110.1419      111.6225      104.2438      106.7477      107.6239      108.8858      117.3825      128.4200      137.4019      132.2735      149.8899      147.5807      141.4665      130.0972      138.1990      155.3073      153.7448      146.3805      142.1886      142.2100      131.1786      115.1020      131.4436      135.5741      139.1957      134.7363      117.0728      112.5612      110.6999      106.7659       96.6914      102.0125      116.0362      115.5729      133.2321      150.0811      167.7215      195.4634      213.1057      224.5004      242.5048      258.8506      255.4741      263.0345      274.1691      259.9392      259.4314      256.1543      260.2030      257.5727      240.0104      221.4718      213.7193      212.3760      197.7839      202.2944      196.2673      185.0256      187.6222      190.2818      222.7258      248.2837      307.7152      349.9433      383.8668      388.9966      399.2699      411.1418      426.5811      439.1071      446.2172      459.7165      459.9425      431.9171      389.6342      370.2525      370.1128      369.3647      388.6278      368.3451      390.2231      339.0452      333.1105      365.7976      340.8680      319.0232      339.8253      312.3048      289.1349      243.5661      255.1469      257.6192      273.0463      283.1031      264.1406        0.0000        0.0000        0.0000        0.0000        0.0000        0.0000        0.0000        0.0000        0.0000        0.0000        0.0000        0.0000        0.0000        0.0000        0.0000        0.0000        0.0000        0.0000        0.0000        0.0000        0.0000        0.0000        0.0000        0.0000        0.0000        0.0000        0.0000        0.0000        0.0000        0.0000        0.0000        0.0000        0.0000        0.0000        0.0000        0.0000        0.0000        0.0000        0.0000        0.0000        0.0000        0.0000        0.0000        0.0000        0.0000        0.0000        0.0000        0.0000        0.0000        0.0000        0.0000        0.0000        0.0000        0.0000        0.0000        0.0000        0.0000
        0.0000        0.0000        0.0000        0.0000        0.0000        0.0000        0.0000        0.0000        0.0000        0.0000        0.0000        0.0000        0.0000        0.0000        0.0000        0.0000        0.0000        0.0000        0.0000        0.0000      125.4975      113.8804       96.0341      102.7080       83.9999       73.5717       74.8324       36.5863       54.0977       65.5587       71.7592       13.5220       13.8699       14.1109       19.6690       45.0754       36.4251       35.4477       46.4442       26.8115       30.6266       25.2502       28.3759       29.9348       32.3265       35.2238       33.7832       27.4294       31.3393       28.3045       17.0881        9.8052       13.1037       11.6067       10.9339       18.1284       25.0600       32.2639       35.1904       37.6425       28.8665       31.1770       31.9410       47.6881       44.4360       47.1715       55.1896       75.6197       79.9344       84.3094       85.7230      110.3180      124.3818      119.7212      112.0652      122.3304      123.9876      123.8382      120.9854      115.3662      119.9284      125.0623      120.9225      126.1582      130.7918      113.5419      112.0964      112.0482      105.7558      111.2586      125.3951      109.8749      107.1604      114.9571      115.9381      109.0264      105.5482      107.8087      112.7343      108.6030      107.4822      114.7021      113.3903      119.7711      130.0490      138.1273      135.9066      171.4150      164.4724      157.2184      156.2351      165.2551      153.4672      142.4211      147.0273      163.6911      171.4643      145.3751      131.4785      144.2575      141.3436      145.3511      143.5770      143.1085      133.6504      127.2463      121.2905      104.9676      107.8839      117.5362      128.0086      159.5289      180.3793      197.1309      222.7410      241.6196      260.8100      279.5515      283.2282      286.9925      296.9719      310.1534      299.0382      293.5856      285.3455      288.6461      272.0336      245.7119      229.0205      223.3507      210.9385      198.1906      186.9670      174.0251      177.4584      178.9495      187.2001      222.5728      257.0989      343.4993      368.7863      426.5340      421.7487      421.7161      451.6209      452.5640      469.5607      453.6579      460.4735      438.5104      423.7696      375.2122      356.6515      357.0817      344.4135      341.4901      337.4274      344.8065      310.7312      292.2870      301.9577      269.1074      265.3299      301.4686      299.5709      253.2185      237.2720      264.8035      266.1411      282.9787      285.0292      272.7615      281.3079        0.0000        0.0000        0.0000        0.0000        0.0000        0.0000        0.0000        0.0000        0.0000        0.0000        0.0000        0.0000        0.0000        0.0000        0.0000        0.0000        0.0000        0.0000        0.0000        0.0000        0.0000        0.0000        0.0000        0.0000        0.0000        0.0000        0.0000        0.0000        0.0000        0.0000        0.0000        0.0000        0.0000        0.0000        0.0000        0.0000        0.0000        0.0000        0.0000        0.0000        0.0000        0.0000        0.0000        0.0000        0.0000        0.0000        0.0000        0.0000        0.0000        0.0000        0.0000        0.0000        0.0000        0.0000        0.0000        0.0000
        0.0000        0.0000        0.0000        0.0000        0.0000        0.0000        0.0000        0.0000        0.0000        0.0000        0.0000        0.0000        0.0000        0.0000        0.0000        0.0000        0.0000        0.0000        0.0000        0.0000      153.4880      135.3009      118.8364      110.0104      105.6685       99.7854       90.6736       61.8594       74.3185       88.6374       80.5940       17.8463       17.8486       18.6751       30.6689       47.3163       55.9390       45.4340       60.8240       43.5531       40.7347       32.1008       28.7022       28.7452       30.3363       33.2880       44.9441       31.6285       35.2233       34.7159       27.5439       13.9210       11.9441        6.5591       15.3387       25.7222       48.2257       41.1879       36.0619       31.0710       31.6065       43.5391       35.0140       39.4927       47.2593       47.4055       56.1512       74.1986       81.9277       84.3424       94.0795      121.5758      117.5233      121.1742      120.2998      122.3970      126.9024      136.6226      133.7400      140.2904      144.2552      147.0601      146.9534      145.7608      150.0579      130.1064      121.6455      106.0864      111.9274      103.2688      103.1834      104.6647      112.6346      118.9032      109.9212      115.0387      113.8620      116.0566      114.1452      112.3258      111.1360      111.1648      116.9991      123.5773      139.4807      140.6770      139.3570      170.5726      189.7362      182.9229      166.7250      181.3915      171.8711      169.3180      170.8661      182.4663      168.4547      143.8385      138.3129      140.3800      132.7069      130.3676      133.4280      142.9194      134.9292      124.0119      130.1619      112.3253      120.8661      131.9874      141.7083      184.6677      215.6034      230.6301      253.6302      273.5309      292.7727      320.3966      347.4001      324.1297      332.3562      325.8874      329.5057      302.9522      282.9460      272.5756      259.9290      242.3288      219.8693      207.9791      197.9030      180.0214      171.5193      167.3159      184.0541      181.5787      192.9825      209.1932      246.3351      317.9240      365.9152      435.4046      435.4864      461.4898      464.4089      447.7339      469.6437      422.2954      426.9601      418.9467      411.3987      363.8720      339.2979      337.8043      329.8694      317.7056      299.0838      296.3180      300.8056      295.7731      287.8915      280.4921      254.8824      243.9215      229.5912      227.4923      244.9066      252.6306      257.9093      255.8290      267.4491      249.6078      264.7227      251.0432        0.0000        0.0000        0.0000        0.0000        0.0000        0.0000        0.0000        0.0000        0.0000        0.0000        0.0000        0.0000        0.0000        0.0000        0.0000        0.0000        0.0000        0.0000        0.0000        0.0000        0.0000        0.0000        0.0000        0.0000        0.0000        0.0000        0.0000        0.0000        0.0000        0.0000        0.0000        0.0000        0.0000        0.0000        0.0000        0.0000        0.0000        0.0000        0.0000        0.0000        0.0000        0.0000        0.0000        0.0000        0.0000        0.0000        0.0000        0.0000        0.0000        0.0000        0.0000        0.0000        0.0000        0.0000        0.0000
        0.0000        0.0000        0.0000        0.0000        0.0000        0.0000        0.0000        0.0000        0.0000        0.0000        0.0000        0.0000        0.0000        0.0000        0.0000        0.0000        0.0000        0.0000        0.0000        0.0000      172.8255      163.2846      138.9078       98.6820      115.2465      166.0706      134.4929       72.4800       76.9408       87.3781       94.7212       31.1758       29.8646       37.5238       38.7396       57.9969       74.5663       64.3926       80.2459       61.8445       64.0336       37.6754       51.5166       34.3599       38.5898       46.0366       61.0837       30.9285       30.4274       37.6489       21.5471       12.5788       12.6442        8.7493       16.4012       28.9131       51.0039       35.8508       24.9898       26.2764       30.9498       34.9272       28.8697       36.7212       41.8516       42.2871       42.5100       73.1065       90.4658      109.4701       95.1484      122.1177      130.8629      107.9874      110.6922      122.7826      116.7338      121.3495      140.4554      181.7118      180.2101      176.5331      171.2864      151.4904      150.9000      144.5444      129.8979      105.7468      100.3715      110.0812      113.3057       98.2763       96.9815       99.5299      111.3309      115.3515      115.2822      119.4955      119.0505      108.7467      111.8668      114.6151      119.2524      126.4628      140.1336      145.0440      155.2544      184.7073      184.0424      180.9574      174.8045      197.2772      183.7343      179.3200      181.4989      180.7438      165.1530      151.2397      125.1138      124.3791      130.0088      126.0645      120.4034      125.2740      118.7882      127.5159      143.1927      133.2384      147.1277      158.7146      172.1723      208.0051      251.8237      290.6090      302.5675      304.8201      326.7945      352.7148      348.8354      336.2401      336.8119      319.4864      303.0615      290.8810      276.5631      251.1337      243.7271      217.1760      211.4113      210.2891      194.4738      177.3552      169.8494      184.8484      186.9953      176.6190      180.5697      226.3840      275.1981      293.6409      324.2177      400.8291      435.3732      446.8390      424.6785      426.8914      457.2430      381.7355      362.9395      358.6194      343.5030      327.7221      316.9535      309.7132      296.1983      279.3820      269.7319      262.1250      277.7957      274.0718      266.7805      266.9175      230.9964      220.3529      228.3452      269.9999      286.9095      290.6822      266.0533      258.5395      256.7032      228.8626      242.3558      233.9739      220.2542        0.0000        0.0000        0.0000        0.0000        0.0000        0.0000        0.0000        0.0000        0.0000        0.0000        0.0000        0.0000        0.0000        0.0000        0.0000        0.0000        0.0000        0.0000        0.0000        0.0000        0.0000        0.0000        0.0000        0.0000        0.0000        0.0000        0.0000        0.0000        0.0000        0.0000        0.0000        0.0000        0.0000        0.0000        0.0000        0.0000        0.0000        0.0000        0.0000        0.0000        0.0000        0.0000        0.0000        0.0000        0.0000        0.0000        0.0000        0.0000        0.0000        0.0000        0.0000        0.0000        0.0000        0.0000
        0.0000        0.0000        0.0000        0.0000        0.0000        0.0000        0.0000        0.0000        0.0000        0.0000        0.0000        0.0000        0.0000        0.0000        0.0000        0.0000        0.0000        0.0000        0.0000        0.0000        0.0000      182.0603      163.0617      135.1539      119.8935      125.0553      125.6826      111.4253      120.7662      113.1871      139.8763       90.2318       91.4096       96.7611       93.7767       62.3090       71.8674       78.9361       72.9076       50.1597       48.5818       42.9951       36.6609       29.3765       26.8451       25.8960       23.5414       19.5021       21.5628       18.6382       22.7838       24.5497       26.6792       30.0506       29.0694       31.6128       45.7900       35.6336       45.5879       51.6354       48.5237       37.8146       36.6274       42.9027       52.0196       59.4493       58.6740       77.7835       94.1518      103.1050       91.0513      107.7856      126.0675      111.7091      106.7700      123.3294      122.1954      130.1230      143.0466      194.9450      205.7493      193.2075      182.5875      183.3471      181.0792      180.9802      161.7342      145.1740      131.5972      108.3804      105.1923       82.7252       95.3452      102.3208      101.3147      108.2767      123.6157      111.0537      106.5139      107.5549      104.4606      111.0972      134.1292      128.6451      130.9924      138.4164      152.5119      161.0900      148.7832      142.3530      142.8856      169.6057      158.5631      165.9694      156.2890      160.2753      141.0799      131.0136      113.7395      102.8188      113.6507      101.9061       93.9022       97.8959       99.7253      121.1517      140.8717      183.6476      205.7140      213.8923      230.6283      270.5527      317.5842      356.8803      357.0930      299.3675      318.9790      345.2172      318.0690      318.8173      293.7747      284.4911      268.3362      225.6689      224.1290      205.8115      192.7612      196.0616      180.3061      192.1505      184.0479      166.3681      165.7045      169.5630      184.2707      171.1039      171.7809      207.2970      264.4930      257.5219      302.2332      357.1089      398.1536      371.2264      390.2379      395.0101      378.1646      303.9142      270.0878      244.6696      254.2372      273.2064      273.2575      249.5349      240.0025      227.0680      215.3163      210.1320      206.8566      189.9248      207.3887      208.9964      200.8129      209.2182      218.7044      251.4016      265.5591      257.0888      251.0163      242.3498      243.2470      220.0249      218.2307      206.7740      208.9239      124.5300        0.0000        0.0000        0.0000        0.0000        0.0000        0.0000        0.0000        0.0000        0.0000        0.0000        0.0000        0.0000        0.0000        0.0000        0.0000        0.0000        0.0000        0.0000        0.0000        0.0000        0.0000        0.0000        0.0000        0.0000        0.0000        0.0000        0.0000        0.0000        0.0000        0.0000        0.0000        0.0000        0.0000        0.0000        0.0000        0.0000        0.0000        0.0000        0.0000        0.0000        0.0000        0.0000        0.0000        0.0000        0.0000        0.0000        0.0000        0.0000        0.0000        0.0000        0.0000        0.0000        0.0000
        0.0000        0.0000        0.0000        0.0000        0.0000        0.0000        0.0000        0.0000        0.0000        0.0000        0.0000        0.0000        0.0000        0.0000        0.0000        0.0000        0.0000        0.0000        0.0000        0.0000        0.0000      204.1967      188.1949      153.7277      145.3730      139.8983      137.2125      142.7266      142.8810      156.9555      148.9357       98.8302      101.7697      103.3086      102.2069       74.6743       91.4412       98.6058       93.6732       58.2596       47.8954       53.2017       45.6428       34.9082       27.1961       24.8726       23.1723       24.4061       25.5933       26.1257       30.6980       25.1622       25.8385       28.8010       33.5867       32.4353       35.4816       34.4395       55.6254       60.3021       47.7262       41.5650       43.1364       47.7313       48.8079       51.0409       52.4968       68.7480       91.1984       79.3137       95.3236      110.8547       99.0896      105.2540      105.1598      117.0540      119.8367      132.3994      153.1715      193.9989      192.7305      211.3780      191.2001      204.3876      179.0019      179.9543      166.9259      158.9239      161.1016      130.3055      107.8238       83.0815       91.1768       98.0336       93.9727       93.5874      107.3884      110.7875      101.5289      102.7386      120.3704      127.7477      133.3952      128.2326      137.1758      143.7631      152.3420      153.4057      144.4462      148.4528      159.6476      176.5678      166.9586      170.1948      160.7674      160.3158      147.2229      126.5208      109.3700       93.2859       95.6875       95.5436       98.5650       96.1326      102.1767      116.4277      138.0190      184.5138      214.8965      243.8710      277.4711      328.0344      355.0581      367.4491      374.3229      327.4596      334.4760      334.0706      310.8783      295.0366      288.7195      275.1766      256.0433      206.7093      199.0704      184.4141      169.0579      174.0442      162.3234      156.9331      161.0031      149.0771      147.7160      165.0536      176.4309      158.6885      163.2572      179.3204      217.6387      268.6368      283.7346      298.6454      339.3318      326.1489      328.6755      339.8228      326.2530      270.4772      242.0057      224.3766      216.1295      218.6561      216.6377      214.7700      217.3840      195.3307      218.5115      223.6669      193.1458      168.4128      165.4954      175.6011      196.2813      223.4990      227.3078      258.9010      248.9632      228.0495      232.4229      226.2187      229.1447      213.1001      210.9132      203.8378      196.7045      117.6900        0.0000        0.0000        0.0000        0.0000        0.0000        0.0000        0.0000        0.0000        0.0000        0.0000        0.0000        0.0000        0.0000        0.0000        0.0000        0.0000        0.0000        0.0000        0.0000        0.0000        0.0000        0.0000        0.0000        0.0000        0.0000        0.0000        0.0000        0.0000        0.0000        0.0000        0.0000        0.0000        0.0000        0.0000        0.0000        0.0000        0.0000        0.0000        0.0000        0.0000        0.0000        0.0000        0.0000        0.0000        0.0000        0.0000        0.0000        0.0000        0.0000        0.0000        0.0000        0.0000        0.0000
        0.0000        0.0000        0.0000        0.0000        0.0000        0.0000        0.0000        0.0000        0.0000        0.0000        0.0000        0.0000        0.0000        0.0000        0.0000        0.0000        0.0000        0.0000        0.0000        0.0000        0.0000      236.0192      222.7198      190.7516      175.7713      165.4446      151.0270      136.5710      153.7509      165.3285      170.8483      117.6966      106.5651      114.7444      125.1997       97.9023      109.8402      116.7551      112.4354       81.2719       56.9596       50.9063       56.2110       44.2045       33.9960       25.2077       28.2898       25.3572       25.2966       30.3661       35.8835       31.9232       32.0559       34.8934       35.7822       32.2187       32.7288       36.8072       47.6827       38.1170       40.7877       40.8240       41.8615       51.0066       47.6915       49.1003       50.2660       73.3861       90.0570       88.8103       86.7187      106.8441      100.5937       98.4690      102.0385      125.3601      131.3383      144.5367      140.1385      171.7014      190.8750      198.7348      190.7759      210.7274      207.6849      198.3326      181.2399      196.1983      195.2375      125.7933      110.7028       80.1588       80.0971       84.9824       83.8930       76.8017       75.5380       86.4666       91.7181       99.5109      116.2144      116.1844      107.2611      122.9574      133.5754      142.5725      146.7240      161.7735      160.4064      161.6773      184.2376      191.4165      196.8894      196.1991      165.6149      169.1465      166.2146      157.1995      126.1952      107.4637       95.6757       93.5219       91.9225       87.5042       92.2336      104.5011      128.8653      172.3525      203.1752      242.9485      279.0796      300.3893      339.7143      355.4021      373.2121      325.5832      295.8616      299.3951      287.7878      282.9384      276.6350      261.7303      244.8267      204.0464      181.0956      162.7470      155.5229      168.1756      166.6174      163.3709      160.0916      141.9387      149.5299      175.2043      175.6564      171.5314      152.8360      151.4769      175.8463      259.9667      260.7682      292.4230      321.1627      264.9310      294.7104      309.5092      288.0983      228.8423      209.7735      185.5300      167.3608      171.3586      186.5173      193.0438      171.2457      168.6761      205.6904      219.7403      201.2310      192.2637      180.6067      219.0430      205.5034      226.9264      227.0335      233.2044      241.5357      211.9378      201.4512      211.8438      184.6503      198.8355      198.1355      194.9501      186.8982      177.0900        0.0000        0.0000        0.0000        0.0000        0.0000        0.0000        0.0000        0.0000        0.0000        0.0000        0.0000        0.0000        0.0000        0.0000        0.0000        0.0000        0.0000        0.0000        0.0000        0.0000        0.0000        0.0000        0.0000        0.0000        0.0000        0.0000        0.0000        0.0000        0.0000        0.0000        0.0000        0.0000        0.0000        0.0000        0.0000        0.0000        0.0000        0.0000        0.0000        0.0000        0.0000        0.0000        0.0000        0.0000        0.0000        0.0000        0.0000        0.0000        0.0000        0.0000        0.0000        0.0000        0.0000
        0.0000        0.0000        0.0000        0.0000        0.0000        0.0000        0.0000        0.0000        0.0000        0.0000        0.0000        0.0000        0.0000        0.0000        0.0000        0.0000        0.0000        0.0000        0.0000        0.0000        0.0000      276.3375      253.9079      231.1298      229.0544      211.3556      190.6504      167.2737      183.9202      196.1406      194.6989      130.4981      122.4178      116.7483      124.6355      115.6737      120.3381      123.7042      109.7227       75.8395       69.3508       54.8640       68.3708       66.7989       37.1940       27.4539       34.6512       30.3943       36.9556       41.7661       37.9033       37.0757       39.8231       37.0613       37.0024       41.1514       46.0946       49.1158       44.2575       43.1633       42.5576       40.0219       36.5917       52.6560       48.1346       55.1089       57.8629       78.8740       79.1302       83.4983       76.9546       94.1462       92.6281      101.3582      112.0644      123.8449      126.5449      136.3674      128.2089      163.2352      182.8259      211.9863      191.2336      176.4978      176.9066      180.0388      165.0374      159.7236      153.9265      118.0624      107.1093       85.3327       77.8550       70.4926       77.7287       68.6812       69.4959       80.9998       90.6058       91.4555       89.7392      101.1410      116.7674      127.0446      124.5942      138.5482      149.2977      163.7931      159.5890      171.5517      186.4152      210.6031      205.6965      201.2379      176.4213      182.9916      174.7106      166.7085      148.3400      122.9713      106.3248       88.4346       84.3140       86.5080       85.9053      103.0615      121.1444      169.6104      186.3080      216.9467      248.8463      287.9506      311.9618      314.7529      316.4488      283.5718      255.8657      250.2033      264.3424      261.1612      266.7566      264.2678      240.6543      189.2654      170.6712      166.6441      166.0259      186.7290      185.3843      196.9162      162.9620      147.1263      148.4714      140.7926      128.9737      134.5234      132.1819      128.1796      158.9749      203.8372      210.1248      229.5077      278.5948      248.2949      263.1065      270.3422      243.7924      195.8961      159.8726      156.4461      152.4915      151.9801      152.6057      146.4307      147.4151      170.0565      197.2357      198.4042      196.8454      226.4782      220.0614      187.0419      197.1022      211.8080      214.8476      203.0799      212.3820      187.6723      179.6731      206.0526      199.1553      178.2638      171.8620      186.1479      180.1757        0.0000        0.0000        0.0000        0.0000        0.0000        0.0000        0.0000        0.0000        0.0000        0.0000        0.0000        0.0000        0.0000        0.0000        0.0000        0.0000        0.0000        0.0000        0.0000        0.0000        0.0000        0.0000        0.0000        0.0000        0.0000        0.0000        0.0000        0.0000        0.0000        0.0000        0.0000        0.0000        0.0000        0.0000        0.0000        0.0000        0.0000        0.0000        0.0000        0.0000        0.0000        0.0000        0.0000        0.0000        0.0000        0.0000        0.0000        0.0000        0.0000        0.0000        0.0000        0.0000        0.0000        0.0000
        0.0000        0.0000        0.0000        0.0000        0.0000        0.0000        0.0000        0.0000        0.0000        0.0000        0.0000        0.0000        0.0000        0.0000        0.0000        0.0000        0.0000        0.0000        0.0000        0.0000        0.0000        0.0000      301.9348      251.2023      240.5212      230.1537      218.1026      240.0942      239.0576      230.9526      213.8367      156.1771      135.2045      132.4444      140.5836      192.6126      208.7033      199.2153      169.5171      112.2819       98.5627       74.4250       62.8351       40.2918       34.9986       25.2005       26.5418       37.0523       44.0243       51.6011       47.7990       51.0406       59.6654       54.8210       52.9565       56.4917       57.1738       55.0763       49.6996       46.9735       47.6813       48.5927       47.1023       47.2280       55.4125       57.7274       61.8223       79.9287       85.0768       84.2117       79.4458       85.4786      105.0158      105.1971      104.0559      129.0235      129.3166      130.8478      134.4313      185.1091      190.3265      202.7151      217.5237      220.8290      205.2632      200.7032      167.8636      225.6064      199.2770      149.0390      149.0139      129.5266      112.8552      104.6933      109.1998       75.3829       99.9202      129.6047      176.8541      106.1713      105.5288      130.8507      137.4375      115.5262      124.9515      133.0138      143.1406      163.6013      167.4392      176.3977      183.0347      214.5418      213.8533      208.9315      190.8291      192.0345      173.8537      162.0980      138.8690      122.8546      112.3817      102.2212       94.6614       90.0446       88.7005       99.5075      114.8794      126.7959      141.2319      150.4947      162.2167      186.6547      208.7648      227.2082      232.5512      221.5160      192.6873      195.5694      201.2649      244.9319      281.2073      286.1289      235.8118      216.4652      220.5523      207.4390      220.5014      233.1065      201.9202      185.6223      167.5874      136.2363      122.7427      120.5328      106.4422      108.1378      112.2356      121.2246      132.2151      140.1135      152.0622      161.0992      183.0815      206.3101      190.7886      195.4015      185.8102      162.3625      138.3846      116.2005      112.8164      124.4635      128.5247      134.0142      137.4976      163.5638      184.8419      189.1585      194.4599      195.6567      191.5194      183.9958      201.2008      188.6149      176.0389      172.4230      178.4936      164.4883      171.0743      167.2704      156.8656      172.4392      178.1427      171.3791      175.0426      165.9824      165.7428      184.4757      189.1568        0.0000        0.0000        0.0000        0.0000        0.0000        0.0000        0.0000        0.0000        0.0000        0.0000        0.0000        0.0000        0.0000        0.0000        0.0000        0.0000        0.0000        0.0000        0.0000        0.0000        0.0000        0.0000        0.0000        0.0000        0.0000        0.0000        0.0000        0.0000        0.0000        0.0000        0.0000        0.0000        0.0000        0.0000        0.0000        0.0000        0.0000        0.0000        0.0000        0.0000        0.0000        0.0000        0.0000        0.0000        0.0000        0.0000        0.0000        0.0000        0.0000        0.0000
        0.0000        0.0000        0.0000        0.0000        0.0000        0.0000        0.0000        0.0000        0.0000        0.0000        0.0000        0.0000        0.0000        0.0000        0.0000        0.0000        0.0000        0.0000        0.0000        0.0000        0.0000        0.0000        0.0000        0.0000        0.0000        0.0000      261.1973      296.1048      299.4392      278.9609      252.7346      180.1288      154.5234      150.0653      162.9067      221.4060      236.8210      225.6862      191.6282      123.3498      100.9979       80.0292       68.4489       36.8929       32.8869       31.4521       34.1405       42.7499       49.7949       53.5440       52.3385       58.6698       58.2674       58.5568       58.5122       56.2730       55.9789       60.6077       58.5183       52.1927       51.1077       49.4906       47.3853       52.3422       52.1385       57.1501       56.1918       72.6321       81.4979       82.8277       85.9489       94.2680      104.8138      107.6445      110.4674      133.7680      135.8902      133.2349      135.1993      175.7632      173.9172      169.8626      175.0321      194.7456      212.5258      221.7662      201.0321      221.5152      197.0385      155.5583      151.7537      131.9274      104.0919      100.3394      102.0582       75.0578      103.4476      109.0702      134.2151       99.4409      105.5818      117.2974      140.4984      126.8447      143.1333      132.0869      143.2902      169.5863      182.3100      193.7490      198.0322      232.1146      234.8313      238.7352      218.3864      220.9165      178.9414      161.9462      145.0359      133.5680      123.3877      113.8576      106.6782      100.0333       90.8719       96.8397      103.3143      123.0580      139.3703      138.8304      140.9066      152.2818      168.7459      176.9143      188.3578      181.9338      169.5359      163.6256      193.9289      235.3285      238.1853      249.9505      235.4615      208.5925      195.7555      204.3524      209.8654      212.1243      206.1153      193.0526      188.9230      132.6892      128.2900      123.6036      111.0965      100.8835      100.5128      107.2383      111.8465      118.9032      122.4837      126.1931      141.3070      136.8045      149.7536      147.6164      159.9317      122.9127      125.2847       98.6368      111.1944      127.4158      118.4368      138.7525      134.9159      165.4069      169.7074      201.8297      215.0965      216.4800      224.0499      218.9565      226.7929      197.3933      198.2802      197.3007      179.9176      156.6888      149.9106      159.0145      166.5512      174.1879      176.7857      175.8699      174.1643      174.2399      168.6994      166.1126      168.2253        0.0000        0.0000        0.0000        0.0000        0.0000        0.0000        0.0000        0.0000        0.0000        0.0000        0.0000        0.0000        0.0000        0.0000        0.0000        0.0000        0.0000        0.0000        0.0000        0.0000        0.0000        0.0000        0.0000        0.0000        0.0000        0.0000        0.0000        0.0000        0.0000        0.0000        0.0000        0.0000        0.0000        0.0000        0.0000        0.0000        0.0000        0.0000        0.0000        0.0000        0.0000        0.0000        0.0000        0.0000        0.0000        0.0000        0.0000        0.0000        0.0000        0.0000
        0.0000        0.0000        0.0000        0.0000        0.0000        0.0000        0.0000        0.0000        0.0000        0.0000        0.0000        0.0000        0.0000        0.0000        0.0000        0.0000        0.0000        0.0000        0.0000        0.0000        0.0000        0.0000        0.0000        0.0000        0.0000        0.0000        0.0000      347.0437      357.3023      336.5820      295.6257      209.1637      183.6411      170.5926      178.9834      239.9777      248.7252      232.5352      194.0104      125.5431      103.8565       87.4016       75.0886       41.1522       39.2063       35.4818       41.3623       51.2091       59.6471       64.2948       65.9202       65.5627       61.5126       57.1561       62.8391       59.2954       59.2060       60.6560       58.7375       53.7522       53.3891       51.0886       53.1926       61.3750       60.0321       58.8766       56.1954       68.8668       76.2393       81.5793       94.4616      114.6612      119.0684      118.7314      119.7293      147.5597      138.5919      130.8717      132.8940      179.9162      189.8485      188.4561      163.5246      162.3279      171.5674      172.6565      154.8820      154.2062      164.7399      187.0047      192.9025      144.7874      126.4961      112.5785      115.1230       68.3046       77.1233       74.8090       85.3508       83.7759      104.2164      135.8947      161.2484      127.3524      129.7285      126.4910      136.7009      169.6206      169.5433      190.6376      204.0455      257.4891      247.8501      238.1615      220.7574      224.3772      198.5288      177.2116      161.7734      145.7340      135.1068      124.3239      113.7266      108.1991      102.7808      104.0019      114.5703      142.5168      156.9009      141.1342      133.3586      141.3514      136.9855      149.3717      155.2595      146.8893      147.5283      149.2422      165.6265      205.9153      241.2486      247.2578      230.8810      193.8710      185.5731      197.9560      196.4996      214.1114      199.3287      188.5847      172.8094      161.7787      149.0867      124.2394      113.8919      109.1066      109.6755      106.3001      109.5343      117.7476      119.3766      111.6759      101.0569      115.3446      155.7863      136.7495      146.2716      135.6648      117.7165       96.0016      102.5959      117.1997      109.3319      155.9037      134.0970      165.9585      192.8737      211.1567      215.7409      223.1894      232.5428      230.2543      225.8999      205.6354      221.1071      237.2082      229.6105      184.0940      174.6264      175.7731      176.1070      183.9418      189.2303      185.2687      185.0571      183.5283      185.3313      183.0051      181.7522      238.5600        0.0000        0.0000        0.0000        0.0000        0.0000        0.0000        0.0000        0.0000        0.0000        0.0000        0.0000        0.0000        0.0000        0.0000        0.0000        0.0000        0.0000        0.0000        0.0000        0.0000        0.0000        0.0000        0.0000        0.0000        0.0000        0.0000        0.0000        0.0000        0.0000        0.0000        0.0000        0.0000        0.0000        0.0000        0.0000        0.0000        0.0000        0.0000        0.0000        0.0000        0.0000        0.0000        0.0000        0.0000        0.0000        0.0000        0.0000        0.0000        0.0000
        0.0000        0.0000        0.0000        0.0000        0.0000        0.0000        0.0000        0.0000        0.0000        0.0000        0.0000        0.0000        0.0000        0.0000        0.0000        0.0000        0.0000        0.0000        0.0000        0.0000        0.0000        0.0000        0.0000        0.0000        0.0000        0.0000        0.0000        0.0000        0.0000        0.0000      347.3957      247.8822      216.4754      196.6725      197.1191      250.6066      239.9037      220.7498      182.5768      119.6701       94.5232       75.9775       63.4717       42.0594       36.0781       42.2835       44.5390       55.6884       67.2763       74.8400       83.4498       73.8277       79.9178       62.6649       62.6341       60.9428       67.1279       66.8772       64.0936       59.2719       56.8400       53.8032       50.5576       64.1494       68.6531       61.7632       73.6847       73.5853       69.9244       82.4448       96.4321      109.8818      116.6432      114.0067      113.7479      138.2815      129.4280      127.3149      124.5265      177.2704      184.1905      166.1388      164.6769      170.6599      151.7704      167.2695      160.3709      187.3032      185.8046      161.8417      150.7241      135.1116      143.4572      120.4972      105.2927       84.5567       74.3493       79.7543       70.1436       76.4080       99.5392      126.0619      122.6393      111.7220      120.6333      131.8284      140.5390      192.3884      192.0919      189.1915      208.1755      262.6639      260.2110      242.8467      220.1935      225.6299      205.6210      183.6846      175.4333      157.4133      141.9522      138.1673      133.1007      116.6025      105.2578      104.9245      128.3411      138.1657      144.0670      149.5715      139.6087      136.8188      124.6831      126.3028      128.9748      130.3296      127.6692      143.8217      157.5886      202.8235      216.2895      212.5527      203.1093      193.8932      198.0781      196.1023      196.9786      203.8140      217.8550      210.5052      197.3366      183.5788      188.7616      142.1187      132.3241      123.0233      121.2943      121.9445      128.5010      140.2586      134.0863      132.1009      134.2295      128.3297      134.9190      149.2931      159.8071      132.6500      114.7494      105.5985      104.6769      127.1739      115.8324      128.3724      142.8532      181.4715      213.2938      225.3837      239.1395      241.8547      241.6579      248.5352      240.8473      225.8245      247.3482      271.9758      272.8687      217.7568      212.6282      225.4382      207.9620      204.7250      204.8222      206.6929      208.1421      204.8787      210.5703      200.2732      178.5695      207.9900        0.0000        0.0000        0.0000        0.0000        0.0000        0.0000        0.0000        0.0000        0.0000        0.0000        0.0000        0.0000        0.0000        0.0000        0.0000        0.0000        0.0000        0.0000        0.0000        0.0000        0.0000        0.0000        0.0000        0.0000        0.0000        0.0000        0.0000        0.0000        0.0000        0.0000        0.0000        0.0000        0.0000        0.0000        0.0000        0.0000        0.0000        0.0000        0.0000        0.0000        0.0000        0.0000        0.0000        0.0000        0.0000        0.0000        0.0000        0.0000        0.0000
        0.0000        0.0000        0.0000        0.0000        0.0000        0.0000        0.0000        0.0000        0.0000        0.0000        0.0000        0.0000        0.0000        0.0000        0.0000        0.0000        0.0000        0.0000        0.0000        0.0000        0.0000        0.0000        0.0000        0.0000        0.0000        0.0000        0.0000        0.0000        0.0000        0.0000        0.0000      328.7518      288.0188        0.0000        0.0000      188.7959      174.8419      155.9236      127.6297       51.6219       38.0995       30.2263       29.9561       36.0613       33.2354       36.9013       45.2959       94.0698      105.0977      108.1546      103.1596       72.6912       71.6781       67.2229       72.2349       73.0411       84.9068       79.5553       73.3082       75.4721       71.5741       65.8022       61.1363       65.4707       77.1189       67.3873       69.6957       62.2856       56.2483       58.3367       77.1435       94.9654      101.4796       91.3974       91.8086      109.5056      107.7932      113.6295      105.3610      170.7200      224.4020      227.8376      177.1931      219.3158      218.0685      272.3822      232.6889      258.0508      251.6960      214.8522      178.0299      195.3008      243.0289      220.8628      256.1435      132.4559      122.6822      134.0234      148.1092       98.0260      107.5739      116.1334      131.0201      114.8107      121.5099      130.4519      148.2501      172.6212      180.2529      206.9382      230.3865      268.4928      268.2656      277.5537      242.6210      212.7196      183.9561      168.7169      169.7429      176.8734      174.7132      166.4390      157.0632      136.0394      126.9209      125.3393      136.3636      131.4135      137.9890      136.7780      138.7802      118.1537      105.7769       91.6624       92.9335       89.5454       84.7195       97.6815      120.4086      192.4941      207.6258      219.1147      211.9182      197.7439      190.7860      190.7778      195.4014      193.8635      214.0764      214.6739      189.6285      176.7217      183.0388      158.6105      146.5713      130.0347      121.6911      113.9249      113.2888      116.8944      120.0267      123.7944      126.2250      153.9558      173.7680      167.1756      159.7676      149.4546      150.2827      145.8074      141.6109      126.7917      128.7820      139.4773      161.1053      204.8938      219.2635      225.7089      234.0921      248.9936      256.6271      267.5242      262.7056      267.7140      266.9396      277.9969      278.2838      285.7563      276.0555      268.5876      268.5403      258.1715      263.0840      244.4781      237.5578      214.3356      213.5435      204.5998        0.0000        0.0000        0.0000        0.0000        0.0000        0.0000        0.0000        0.0000        0.0000        0.0000        0.0000        0.0000        0.0000        0.0000        0.0000        0.0000        0.0000        0.0000        0.0000        0.0000        0.0000        0.0000        0.0000        0.0000        0.0000        0.0000        0.0000        0.0000        0.0000        0.0000        0.0000        0.0000        0.0000        0.0000        0.0000        0.0000        0.0000        0.0000        0.0000        0.0000        0.0000        0.0000        0.0000        0.0000        0.0000        0.0000        0.0000        0.0000        0.0000        0.0000        0.0000
        0.0000        0.0000        0.0000        0.0000        0.0000        0.0000        0.0000        0.0000        0.0000        0.0000        0.0000        0.0000        0.0000        0.0000        0.0000        0.0000        0.0000        0.0000        0.0000        0.0000        0.0000        0.0000        0.0000        0.0000        0.0000        0.0000        0.0000        0.0000        0.0000        0.0000        0.0000        0.0000        0.0000        0.0000        0.0000        0.0000        0.0000      145.1622      117.7106       46.4533       33.9476       28.2733       28.1750       34.1819       34.4826       41.1722       52.3934      105.4160      117.2020      118.6323      108.3768       75.6271       78.0991       71.6342       75.7286       78.1342       86.5133       88.7847       86.2146       78.7231       75.4842       82.3702       79.3488       79.1613       83.9858       67.5299       61.1739       51.9696       52.8652       50.1719       59.7707       84.7238       86.4046       89.5395       80.9043      105.2626      107.6651      111.9128      117.8478      156.2301      170.9271      176.6370      186.9508      238.6881      267.4015      225.7433      309.7267      389.7471      254.5841      202.3104      179.7831      162.8349      231.5715      205.5478      254.3530      149.9295      110.7487      146.8739      192.1190       90.4370       86.1890       91.4530      105.8547       99.2962      102.7195      108.6697      131.5067      161.8098      172.7478      213.1117      250.9420      272.0526      280.7274      289.8320      267.1919      220.0423      185.1228      175.0593      173.9244      190.6585      183.9976      177.5841      164.8619      144.5665      140.6052      134.1455      138.2826      139.1854      140.6287      135.1222      129.3981      100.0908       89.5924       83.5163       81.0514       68.8595       72.0742       85.2937      101.7104      171.8661      207.3253      228.1418      219.8202      200.5670      197.2901      192.4513      200.6285      201.0630      192.6788      196.0706      195.6455      176.8200      184.6284      159.3992      143.3629      129.1704      122.2367      119.9190      121.4165      124.4261      125.7596      124.9506      136.0709      163.9890      178.6642      180.9973      177.8356      165.0887      166.8776      158.8148      154.4347      137.0567      138.2399      150.3114      172.5653      215.7169      230.8899      235.2979      254.3255      277.0859      285.3614      290.3985      288.5369      293.1263      295.5662      302.2080      307.6092      317.5930      315.2646      309.4541      306.1997      293.9320      287.4885      280.9431      268.5675      233.8196      223.0470        0.0000        0.0000        0.0000        0.0000        0.0000        0.0000        0.0000        0.0000        0.0000        0.0000        0.0000        0.0000        0.0000        0.0000        0.0000        0.0000        0.0000        0.0000        0.0000        0.0000        0.0000        0.0000        0.0000        0.0000        0.0000        0.0000        0.0000        0.0000        0.0000        0.0000        0.0000        0.0000        0.0000        0.0000        0.0000        0.0000        0.0000        0.0000        0.0000        0.0000        0.0000        0.0000        0.0000        0.0000        0.0000        0.0000        0.0000        0.0000        0.0000        0.0000        0.0000        0.0000
        0.0000        0.0000        0.0000        0.0000        0.0000        0.0000        0.0000        0.0000        0.0000        0.0000        0.0000        0.0000        0.0000        0.0000        0.0000        0.0000        0.0000        0.0000        0.0000        0.0000        0.0000        0.0000        0.0000        0.0000        0.0000        0.0000        0.0000        0.0000        0.0000        0.0000        0.0000        0.0000        0.0000        0.0000        0.0000        0.0000        0.0000        0.0000        0.0000       61.3941       52.1248       46.7337       46.1829       58.1359       57.7927       61.9036       68.0285      128.6862      135.4980      131.9415      120.4249       82.5381       78.6641       79.4357       84.6293       92.8080       95.1529       91.5419       90.1609       89.7057       89.7085       88.5390       89.8682       92.5115       89.6729       69.2424       61.4521       51.8960       49.9195       50.2292       60.7395       83.8449       95.7138       96.0889       79.5695       97.4479      105.8324      111.9738      101.8471      170.4652      184.0245      161.8341      180.4258      211.8876      206.2493      228.4661      242.0186      303.8026      307.3563      252.6804      187.0201      172.8791      241.2219      227.1800      181.4674      111.9755       97.4721      154.1570      163.6428       79.9124       77.5582       77.1395       80.2204       79.0193       88.7865      100.3318      117.0264      147.1773      166.1124      199.3017      222.9075      289.0477      281.1956      270.5141      247.7416      204.4002      186.7355      180.2652      185.0743      209.0735      201.7279      194.8537      175.9462      157.9178      144.7083      139.3518      138.0120      141.2061      139.3468      138.4374      134.3312      103.0401       94.8009       96.5321       95.4455       78.1010       75.7988       82.1162      105.0967      189.0712      235.5898      247.3769      242.5662      227.5064      214.1389      216.1416      210.9383      206.1143      195.9897      195.4635      197.6334      212.1825      187.2397      165.5504      164.1382      145.7438      135.8643      138.1990      146.6179      145.9738      134.8887      139.8669      153.0968      181.7055      196.4393      203.3044      197.8562      185.9312      190.2612      181.3312      175.3520      153.4902      154.0860      170.2552      193.3078      231.9297      254.5973      270.1092      286.9833      307.3501      323.9516      314.4898      312.7495      315.5164      319.5437      329.3313      337.1154      342.0468      338.5472      336.4242      336.6502      313.2748      312.3295      303.6265      290.2820      247.6264      227.5505        0.0000        0.0000        0.0000        0.0000        0.0000        0.0000        0.0000        0.0000        0.0000        0.0000        0.0000        0.0000        0.0000        0.0000        0.0000        0.0000        0.0000        0.0000        0.0000        0.0000        0.0000        0.0000        0.0000        0.0000        0.0000        0.0000        0.0000        0.0000        0.0000        0.0000        0.0000        0.0000        0.0000        0.0000        0.0000        0.0000        0.0000        0.0000        0.0000        0.0000        0.0000        0.0000        0.0000        0.0000        0.0000        0.0000        0.0000        0.0000        0.0000        0.0000        0.0000        0.0000
        0.0000        0.0000        0.0000        0.0000        0.0000        0.0000        0.0000        0.0000        0.0000        0.0000        0.0000        0.0000        0.0000        0.0000        0.0000        0.0000        0.0000        0.0000        0.0000        0.0000        0.0000        0.0000        0.0000        0.0000        0.0000        0.0000        0.0000        0.0000        0.0000        0.0000        0.0000        0.0000        0.0000        0.0000        0.0000        0.0000        0.0000        0.0000        0.0000        0.0000       90.3892       88.4977       82.6657      104.8361      102.2891       99.6534       98.5218      164.3713      160.4069      150.2655      135.1327       98.2063       88.2673       86.3341       92.7869      105.8999      107.5048      107.3572      102.3910      105.2928      103.7015       98.0414       89.5387       97.9667       88.8968       66.3653       58.3443       56.2962       58.1638       67.3158       73.4533      101.3048      121.7154      117.5403       92.5099       99.8529      103.2986       97.1288      114.6952      170.8305      167.7961      181.3658      226.7277      272.6980      265.2635      288.8076      284.9770      317.5932      349.2991      280.7024      249.0269      195.9775      177.8331      198.9151      179.9292      124.7788      128.3169      175.7645      105.9109       84.8848       89.9940       77.7349       77.3600       70.0226       72.3314       83.3344      105.0396      135.4922      169.1245      187.8086      220.9083      267.3429      273.2661      262.3069      239.2260      207.3525      200.8754      198.4944      200.2719      222.5089      220.2424      213.8474      198.4587      170.3139      155.6753      141.8937      147.0836      155.9493      144.5448      141.2960      144.8066      117.2601      125.7176      137.1086      136.8248      123.9934      118.9026      124.1785      141.2630      245.3899      283.1053      281.4791      274.5570      254.4723      235.3018      224.7792      221.1404      221.8004      219.5707      222.5195      232.5039      245.6406      212.5033      186.9322      182.3920      171.2076      161.0558      162.4452      166.5689      161.7954      161.1493      174.9236      187.1044      217.9505      227.8776      229.6519      234.3534      220.6942      216.2763      208.2634      215.5072      188.8568      183.1189      196.9851      229.3707      278.2287      311.1929      336.2968      332.8674      355.1755      357.7222      344.6360      328.1223      343.1992      350.7385      351.7733      356.2273      373.0740      368.5210      369.3925      366.8586      345.7546      328.6432      316.4066      277.7394      250.9377        0.0000        0.0000        0.0000        0.0000        0.0000        0.0000        0.0000        0.0000        0.0000        0.0000        0.0000        0.0000        0.0000        0.0000        0.0000        0.0000        0.0000        0.0000        0.0000        0.0000        0.0000        0.0000        0.0000        0.0000        0.0000        0.0000        0.0000        0.0000        0.0000        0.0000        0.0000        0.0000        0.0000        0.0000        0.0000        0.0000        0.0000        0.0000        0.0000        0.0000        0.0000        0.0000        0.0000        0.0000        0.0000        0.0000        0.0000        0.0000        0.0000        0.0000        0.0000        0.0000        0.0000
        0.0000        0.0000        0.0000        0.0000        0.0000        0.0000        0.0000        0.0000        0.0000        0.0000        0.0000        0.0000        0.0000        0.0000        0.0000        0.0000        0.0000        0.0000        0.0000        0.0000        0.0000        0.0000        0.0000        0.0000        0.0000        0.0000        0.0000        0.0000        0.0000        0.0000        0.0000        0.0000        0.0000        0.0000        0.0000        0.0000        0.0000        0.0000        0.0000        0.0000        0.0000        0.0000        0.0000      295.9720      280.3583      261.3517      241.7166      188.8683      176.0219      155.8525      139.0889      103.1189       90.9736       87.3763       97.8251      142.0122      154.2384      154.6032      142.5712      108.7034       98.9607       90.8366       83.4061       73.0560       61.3500       49.8649       50.2524       73.7435       79.5452       91.9200       87.8360       94.0767       97.5555      100.9882       99.8286       87.2541       77.6944       86.7107      108.2359      251.8278      253.3385      248.3945      268.2303      407.0106      459.5293      501.8302      513.7244      506.2920      504.0932      471.6753      408.9212      304.4116      258.7278      228.8614      220.4122      172.4842      157.6523      148.2464      136.9719       95.0190      104.9226      109.3912      107.8098       77.5014       83.1836       90.4122       99.6162      126.8495      153.5111      179.2265      209.7499      236.9436      263.5074      252.7049      248.4329      241.5673      233.8026      231.9499      230.9327      251.5703      245.7102      246.6466      232.8077      188.6669      163.9865      148.4446      154.9968      159.7448      152.7275      154.4829      160.1835      183.6168      202.3935      208.2013      210.9078      217.8503      226.7049      233.3565      249.3995      277.0076      295.9980      302.8018      283.6926      271.8200      251.0107      235.0058      237.3845      274.2941      287.7224      281.2110      281.5168      274.6699      260.2433      248.3306      235.8418      206.4085      194.2589      198.5393      202.3947      219.9199      225.1567      233.8858      256.3522      271.0508      268.4141      268.0391      273.2822      282.3665      281.5490      280.5511      284.4158      263.9330      254.8389      268.9266      319.7320      353.3980      395.1967      400.3750      398.2386      387.3333      386.0881      382.0083      386.9072      391.7991      402.8273      401.5761      410.0990      401.7995      401.9960      408.8487      383.7860      363.8033      333.1038      330.8223      298.4508      230.9100        0.0000        0.0000        0.0000        0.0000        0.0000        0.0000        0.0000        0.0000        0.0000        0.0000        0.0000        0.0000        0.0000        0.0000        0.0000        0.0000        0.0000        0.0000        0.0000        0.0000        0.0000        0.0000        0.0000        0.0000        0.0000        0.0000        0.0000        0.0000        0.0000        0.0000        0.0000        0.0000        0.0000        0.0000        0.0000        0.0000        0.0000        0.0000        0.0000        0.0000        0.0000        0.0000        0.0000        0.0000        0.0000        0.0000        0.0000        0.0000        0.0000        0.0000        0.0000        0.0000        0.0000
        0.0000        0.0000        0.0000        0.0000        0.0000        0.0000        0.0000        0.0000        0.0000        0.0000        0.0000        0.0000        0.0000        0.0000        0.0000        0.0000        0.0000        0.0000        0.0000        0.0000        0.0000        0.0000        0.0000        0.0000        0.0000        0.0000        0.0000        0.0000        0.0000        0.0000        0.0000        0.0000        0.0000        0.0000        0.0000        0.0000        0.0000        0.0000        0.0000        0.0000        0.0000        0.0000        0.0000        0.0000      368.3492      338.0958      302.9972      227.4880      197.6769      175.5203      155.9040      115.8619      100.9539      100.5112      112.3866      159.7734      176.4575      174.1342      159.8746      117.0066      106.9290       95.9620       85.9838       64.1305       53.8574       51.9280       57.5059       84.8685       92.4282       98.0839       96.3553       97.2836      100.8970       98.6618       96.1814       77.5995       76.1189       80.2343      101.5313      222.8837      243.1437      278.0422      325.7001      486.4805      561.9247      601.5474      618.9881      645.2100      650.3901      603.6858      534.6247      370.9689      312.5182      282.1761      240.4034      189.7169      166.0586      133.6913      127.5917      109.5214      115.2717      111.5926      108.4109       81.3193       86.7706       90.6572       95.6508      115.5055      140.7904      170.0808      195.6747      232.3198      244.4356      248.4190      257.6587      266.9465      252.4912      246.8612      250.6474      274.9891      275.1306      273.8452      252.9872      199.5612      176.4416      166.4070      170.6106      171.1584      171.5623      176.0650      186.1665      207.5008      224.7323      243.1260      248.4757      264.5231      278.2260      275.4055      272.2985      295.1081      305.7046      316.9913      288.8976      288.5304      258.8782      250.6510      256.0670      293.1580      306.7076      324.7676      324.5549      306.3486      313.3500      303.8996      289.1674      245.3421      228.3640      227.9259      236.1403      261.2457      263.2505      271.8597      291.6492      306.2184      303.1661      315.1329      315.8376      314.1021      327.1700      315.1484      306.9144      308.2612      308.5947      328.2097      362.8540      395.2892      433.5142      445.8273      434.0494      414.2089      415.1570      410.6737      410.2383      421.7940      418.8617      421.8464      427.0914      446.4435      451.2436      432.8906      409.4899      368.8630      342.0051      326.0026      302.8380      214.6800        0.0000        0.0000        0.0000        0.0000        0.0000        0.0000        0.0000        0.0000        0.0000        0.0000        0.0000        0.0000        0.0000        0.0000        0.0000        0.0000        0.0000        0.0000        0.0000        0.0000        0.0000        0.0000        0.0000        0.0000        0.0000        0.0000        0.0000        0.0000        0.0000        0.0000        0.0000        0.0000        0.0000        0.0000        0.0000        0.0000        0.0000        0.0000        0.0000        0.0000        0.0000        0.0000        0.0000        0.0000        0.0000        0.0000        0.0000        0.0000        0.0000        0.0000        0.0000        0.0000        0.0000
        0.0000        0.0000        0.0000        0.0000        0.0000        0.0000        0.0000        0.0000        0.0000        0.0000        0.0000        0.0000        0.0000        0.0000        0.0000        0.0000        0.0000        0.0000        0.0000        0.0000        0.0000        0.0000        0.0000        0.0000        0.0000        0.0000        0.0000        0.0000        0.0000        0.0000        0.0000        0.0000        0.0000        0.0000        0.0000        0.0000        0.0000        0.0000        0.0000        0.0000        0.0000        0.0000        0.0000        0.0000        0.0000        0.0000      351.5827      263.8627      229.4218      205.8438      184.7495      141.5460      126.1674      124.8973      138.7046      194.1708      208.3727      207.9225      193.5595      143.3803      129.4420      117.8859      107.0253       72.7726       62.5081       61.7992       68.5057      103.6724      116.5232      118.5974      118.1061      116.7480      114.1410      115.2803      113.2228       90.0304       84.7070       88.9296      112.8933      231.8000      272.6602      330.1471      373.2008      561.8145      597.4647      647.5543      648.4739      692.4413      695.8690      681.7148      622.1220      467.0639      378.8353      328.4413      296.6742      219.1551      191.6488      167.9316      159.2119      138.7075      128.8612      153.1403      114.3257       89.4265       85.1967       85.5082       91.1808      115.2576      146.9943      168.1249      191.9214      222.0689      237.2380      242.7942      258.7479      275.6775      283.0811      274.6832      269.3641      301.4857      288.6814      284.0508      271.3026      217.0277      190.3109      182.1092      177.4072      170.7876      171.4329      172.8802      185.2800      229.4056      251.0219      272.4126      280.4901      292.1348      293.3108      293.9638      288.9551      295.1329      301.4045      292.2662      290.5858      276.0794      262.3008      277.5118      274.9187      318.3545      325.7600      377.7625      379.9674      341.4745      319.6377      314.4027      307.6007      273.1255      250.3598      247.4158      250.5564      276.6618      284.9931      293.7029      306.2587      324.9297      330.2942      336.3962      327.5225      332.6336      341.4551      332.9196      338.9447      330.7739      351.6572      371.3701      383.4826      435.4827      465.3382      472.6572      460.3118      436.2823      441.6424      436.7428      438.6442      452.8059      436.5014      431.5525      439.5598      457.5917      460.9402      445.4294      423.5324      388.7863      369.8209      366.6762      340.9992      179.9400        0.0000        0.0000        0.0000        0.0000        0.0000        0.0000        0.0000        0.0000        0.0000        0.0000        0.0000        0.0000        0.0000        0.0000        0.0000        0.0000        0.0000        0.0000        0.0000        0.0000        0.0000        0.0000        0.0000        0.0000        0.0000        0.0000        0.0000        0.0000        0.0000        0.0000        0.0000        0.0000        0.0000        0.0000        0.0000        0.0000        0.0000        0.0000        0.0000        0.0000        0.0000        0.0000        0.0000        0.0000        0.0000        0.0000        0.0000        0.0000        0.0000        0.0000        0.0000        0.0000        0.0000
        0.0000        0.0000        0.0000        0.0000        0.0000        0.0000        0.0000        0.0000        0.0000        0.0000        0.0000        0.0000        0.0000        0.0000        0.0000        0.0000        0.0000        0.0000        0.0000        0.0000        0.0000        0.0000        0.0000        0.0000        0.0000        0.0000        0.0000        0.0000        0.0000        0.0000        0.0000        0.0000        0.0000        0.0000        0.0000        0.0000        0.0000        0.0000        0.0000        0.0000        0.0000        0.0000        0.0000        0.0000        0.0000        0.0000        0.0000      299.9099      266.3834      245.6001      225.6258      175.4638      162.6875      163.8601      175.4814      238.8697      252.5471      257.3299      246.6812      186.5992      172.9081      162.7366      143.4790       95.3751       85.4839       81.4966       93.5452      140.3121      148.2819      149.3295      149.0473      133.8248      133.1873      136.5543      147.5469      113.4615      130.9706      150.2397      155.2525      288.5315      344.9494      387.7993      366.5590      533.7496      581.7252      633.2307      652.8907      663.4609      660.1854      667.5507      638.3109      511.2635      459.8005      409.0500      381.1119      270.3417      237.7401      241.8734      238.0946      194.1384      158.8767      138.6710      129.1371      101.3789       93.6837       87.3815       99.7744      120.9008      141.5504      159.8118      179.7007      213.2172      225.9281      233.2095      254.0212      266.1169      289.5322      283.3475      272.7578      302.9809      292.5768      270.6386      248.1448      201.9592      187.7156      183.4303      188.2462      175.0912      178.3035      192.1052      204.9438      236.7827      268.4115      297.1896      306.8976      302.8082      305.5789      308.1830      292.0165      285.0627      282.0682      287.5482      296.8653      270.6306      245.1403      254.0192      265.0255      306.5984      328.4985      368.6589      371.1761      323.6012      303.9977      287.4731      284.2677      247.1237      246.9893      242.1306      251.0094      270.2570      280.5360      286.5831      295.3597      313.6945      321.9522      320.9983      327.3413      331.3808      330.7595      328.5031      338.0005      333.0075      346.1679      350.0084      371.5848      426.6783      456.3035      468.5637      461.6168      442.0851      463.1664      464.5977      457.0767      458.7786      450.7005      441.5709      439.6688      461.6541      459.1541      442.4059      436.2956      401.7807      386.3311      347.4558      343.5115        0.0000        0.0000        0.0000        0.0000        0.0000        0.0000        0.0000        0.0000        0.0000        0.0000        0.0000        0.0000        0.0000        0.0000        0.0000        0.0000        0.0000        0.0000        0.0000        0.0000        0.0000        0.0000        0.0000        0.0000        0.0000        0.0000        0.0000        0.0000        0.0000        0.0000        0.0000        0.0000        0.0000        0.0000        0.0000        0.0000        0.0000        0.0000        0.0000        0.0000        0.0000        0.0000        0.0000        0.0000        0.0000        0.0000        0.0000        0.0000        0.0000        0.0000        0.0000        0.0000        0.0000        0.0000
        0.0000        0.0000        0.0000        0.0000        0.0000        0.0000        0.0000        0.0000        0.0000        0.0000        0.0000        0.0000        0.0000        0.0000        0.0000        0.0000        0.0000        0.0000        0.0000        0.0000        0.0000        0.0000        0.0000        0.0000        0.0000        0.0000        0.0000        0.0000        0.0000        0.0000        0.0000        0.0000        0.0000        0.0000        0.0000        0.0000        0.0000        0.0000        0.0000        0.0000        0.0000        0.0000        0.0000        0.0000        0.0000        0.0000        0.0000        0.0000        0.0000        0.0000      290.9955      268.7474      254.2713      256.4477      272.2908      292.7152      307.7883      311.2363      305.4804      277.7020      261.9670      250.5008      224.8068      154.6833      136.9914      126.6604        0.0000        0.0000      162.2824      165.8440      160.6523      153.9749      155.2567      161.1103      184.9684      270.9952      309.1730      332.5593      357.0754      400.1361      461.1568      472.3600      494.5256      489.0967      561.2530      617.8221      592.1345      446.2542      390.7248        0.0000        0.0000        0.0000        0.0000      470.6243      445.7403      522.0840      540.0466      548.3135        0.0000      329.9214      243.9421      196.3210      177.6729      122.8508      112.9087      108.9490      123.3938      127.7585      149.9849      161.6300      191.2697      200.9775      216.5159      239.0015      242.0555      286.7920      310.5193      315.2539      301.2372      245.1015      224.4454      217.6680      222.0444      205.4409      195.8397      197.2847      196.7721      180.8065      184.5313      209.4430      225.4425      248.4955      274.5989      299.9381      304.4120      299.8164      311.2794      305.1770      283.4265      239.6710      233.9931      227.2419      235.4826      239.2022      223.6650      221.8342      239.6681      280.9823      284.5512      312.2583      317.1659      284.8954      263.6104      247.5405      239.9603      252.8479      262.5580      250.6920      261.7958      277.5683      295.1505      293.8648      318.7076      319.5325      325.5943      314.3136      321.3033      324.2202      315.8994      330.8080      329.9576      304.5453      292.4070      300.3055      329.1339      406.4841      439.7647      449.8416      465.1039      472.7241      480.2725      481.1711      480.5010      470.5657      467.0432      461.9568      457.5000      462.8956      466.0680      467.7878      457.6522      427.3242      350.2003        0.0000        0.0000        0.0000        0.0000        0.0000        0.0000        0.0000        0.0000        0.0000        0.0000        0.0000        0.0000        0.0000        0.0000        0.0000        0.0000        0.0000        0.0000        0.0000        0.0000        0.0000        0.0000        0.0000        0.0000        0.0000        0.0000        0.0000        0.0000        0.0000        0.0000        0.0000        0.0000        0.0000        0.0000        0.0000        0.0000        0.0000        0.0000        0.0000        0.0000        0.0000        0.0000        0.0000        0.0000        0.0000        0.0000        0.0000        0.0000        0.0000        0.0000        0.0000        0.0000        0.0000        0.0000        0.0000        0.0000
        0.0000        0.0000        0.0000        0.0000        0.0000        0.0000        0.0000        0.0000        0.0000        0.0000        0.0000        0.0000        0.0000        0.0000        0.0000        0.0000        0.0000        0.0000        0.0000        0.0000        0.0000        0.0000        0.0000        0.0000        0.0000        0.0000        0.0000        0.0000        0.0000        0.0000        0.0000        0.0000        0.0000        0.0000        0.0000        0.0000        0.0000        0.0000        0.0000        0.0000        0.0000        0.0000        0.0000        0.0000        0.0000        0.0000        0.0000        0.0000        0.0000        0.0000        0.0000        0.0000        0.0000        0.0000        0.0000      343.6320      358.9962      361.3175        0.0000        0.0000        0.0000      302.3329      272.7436      181.3946      163.4689        0.0000        0.0000        0.0000        0.0000        0.0000        0.0000        0.0000      183.0491      194.5431      223.4987      318.6795      358.7148      391.4136      430.8911      460.1089      496.9743      500.5348      524.2454      517.1512      584.3406      599.7128      545.0223      408.8295        0.0000        0.0000        0.0000        0.0000        0.0000        0.0000      528.9218      699.7397        0.0000        0.0000        0.0000      420.1825      305.4315      235.0951      201.4962      131.2376      117.2825      115.7934      124.1891      132.4421      137.3917      150.5668      175.1432      197.7382      221.7805      236.4243      253.7953      300.9721      310.8371      315.5657      288.6993      228.9715      226.8213      228.0322      222.4682      226.9449      223.7348      234.3473      212.2247      194.0994      201.7427      209.1914      227.0456      252.8668      267.9922      294.1747      288.8065      289.4954      317.7515      315.3491      294.4065      244.7413      220.4998      206.6169      206.1664      222.8811      230.5660      223.6892      225.1964      263.1259      269.2115      280.5181      278.1993      259.4476      248.8108      237.8992      238.9416      261.0104      264.5856      252.2350      267.5709      279.4941      302.0062      303.6427      311.0016      310.8185      318.8600      315.0944      307.2718      316.0468      330.1924      335.8498      327.1401      294.0076      282.1231      301.9367      328.1310      390.1314      422.6310      447.4484      465.8063      466.8347      481.5796      487.4356      485.2770      483.0857      476.4938      473.1101      459.7885      464.3158      466.1175      474.2100      450.3815      403.3923      340.0999        0.0000        0.0000        0.0000        0.0000        0.0000        0.0000        0.0000        0.0000        0.0000        0.0000        0.0000        0.0000        0.0000        0.0000        0.0000        0.0000        0.0000        0.0000        0.0000        0.0000        0.0000        0.0000        0.0000        0.0000        0.0000        0.0000        0.0000        0.0000        0.0000        0.0000        0.0000        0.0000        0.0000        0.0000        0.0000        0.0000        0.0000        0.0000        0.0000        0.0000        0.0000        0.0000        0.0000        0.0000        0.0000        0.0000        0.0000        0.0000        0.0000        0.0000        0.0000        0.0000        0.0000        0.0000        0.0000        0.0000
        0.0000        0.0000        0.0000        0.0000        0.0000        0.0000        0.0000        0.0000        0.0000        0.0000        0.0000        0.0000        0.0000        0.0000        0.0000        0.0000        0.0000        0.0000        0.0000        0.0000        0.0000        0.0000        0.0000        0.0000        0.0000        0.0000        0.0000        0.0000        0.0000        0.0000        0.0000        0.0000        0.0000        0.0000        0.0000        0.0000        0.0000        0.0000        0.0000        0.0000        0.0000        0.0000        0.0000        0.0000        0.0000        0.0000        0.0000        0.0000        0.0000        0.0000        0.0000        0.0000        0.0000        0.0000        0.0000        0.0000        0.0000        0.0000        0.0000        0.0000        0.0000      387.3056      367.6691      261.1841      246.4753        0.0000        0.0000        0.0000        0.0000        0.0000        0.0000        0.0000        0.0000      251.3944      280.8663      382.7779      421.9612      455.2244      478.4242      511.9401      515.3217      505.7976      527.2670      542.6367      578.9467        0.0000        0.0000        0.0000        0.0000        0.0000        0.0000        0.0000        0.0000        0.0000        0.0000        0.0000        0.0000        0.0000        0.0000        0.0000      313.3272      251.4942      204.9532      140.0892      125.2190      128.9482      141.5390      133.4506      143.9846      159.2464      182.7830      206.9740      220.0547      241.1044      257.5211      294.0911      313.4392      306.8643      277.3300      214.8377      205.3477      197.6794      203.9596      224.2310      243.0388      241.1742      236.6073      213.5042      204.6558      213.0199      229.0919      264.1545      278.8782      286.5132      291.8037      308.3084      316.9907      324.2279      308.2128      245.3992      227.8461      210.1166      212.1248      230.5356      235.5974      218.6840      227.0593      262.0804      264.9667      270.2537      264.4494      248.0168      229.4776      227.6996      239.1053      252.6212      251.3565      249.7141      260.4212      266.4539      286.0035      302.0594      309.4745      307.1970      313.6569      302.1030      297.2270      308.8046      308.9990      309.2514      289.4578      267.6081      264.7231      269.1964      305.9946      379.3654      420.4903      433.5582      449.6501      465.0978      471.1436      483.3697      482.6030      474.4497      471.0200      469.1671      468.1770      465.2486      468.7488      465.7653      452.8752      365.9262        0.0000        0.0000        0.0000        0.0000        0.0000        0.0000        0.0000        0.0000        0.0000        0.0000        0.0000        0.0000        0.0000        0.0000        0.0000        0.0000        0.0000        0.0000        0.0000        0.0000        0.0000        0.0000        0.0000        0.0000        0.0000        0.0000        0.0000        0.0000        0.0000        0.0000        0.0000        0.0000        0.0000        0.0000        0.0000        0.0000        0.0000        0.0000        0.0000        0.0000        0.0000        0.0000        0.0000        0.0000        0.0000        0.0000        0.0000        0.0000        0.0000        0.0000        0.0000        0.0000        0.0000        0.0000        0.0000        0.0000        0.0000
        0.0000        0.0000        0.0000        0.0000        0.0000        0.0000        0.0000        0.0000        0.0000        0.0000        0.0000        0.0000        0.0000        0.0000        0.0000        0.0000        0.0000        0.0000        0.0000        0.0000        0.0000        0.0000        0.0000        0.0000        0.0000        0.0000        0.0000        0.0000        0.0000        0.0000        0.0000        0.0000        0.0000        0.0000        0.0000        0.0000        0.0000        0.0000        0.0000        0.0000        0.0000        0.0000        0.0000        0.0000        0.0000        0.0000        0.0000        0.0000        0.0000        0.0000        0.0000        0.0000        0.0000        0.0000        0.0000        0.0000        0.0000        0.0000        0.0000        0.0000        0.0000        0.0000      506.5095      388.5789        0.0000        0.0000        0.0000        0.0000        0.0000        0.0000        0.0000        0.0000        0.0000        0.0000      366.9839      476.0505      514.7806      533.9655      532.5115      550.7527      532.8356      483.7057      479.5399      512.5514        0.0000        0.0000        0.0000        0.0000        0.0000        0.0000        0.0000        0.0000        0.0000        0.0000        0.0000        0.0000        0.0000        0.0000        0.0000        0.0000        0.0000      237.4682      211.8303      138.1292      126.0765      129.4403      138.6662      142.9460      146.4865      172.3242      190.4059      211.2650      223.7574      241.9681      247.0314      283.7100      290.0609      283.2383      262.8338      215.4055      193.6621      188.3196      201.0196      218.1957      233.9918      242.1616      248.1445      220.9769      212.9219      222.5335      238.1227      269.5817      280.8422      292.3395      306.7247      331.7535      327.9181      336.1852      316.3629      267.3518      254.7555      238.1548      232.3087      259.5703      263.7377      249.2166      234.0009      261.5012      266.3133      261.8205      254.4323      231.4080      216.5150      222.9825      229.0033      230.9506      225.9735      226.4155      230.6081      235.3209      234.3270      238.4562      251.3369      274.6678      286.5414      278.7332      287.6282      287.0519      278.1885      264.5361      264.1418      258.6794      257.0483      263.5324      292.5351      360.4011      401.3193      417.3741      433.7445      449.5878      465.7979      472.2064      479.0812      475.2873      468.7985      464.5018      453.3367      473.5036      464.6474      461.8749      413.6606        0.0000        0.0000        0.0000        0.0000        0.0000        0.0000        0.0000        0.0000        0.0000        0.0000        0.0000        0.0000        0.0000        0.0000        0.0000        0.0000        0.0000        0.0000        0.0000        0.0000        0.0000        0.0000        0.0000        0.0000        0.0000        0.0000        0.0000        0.0000        0.0000        0.0000        0.0000        0.0000        0.0000        0.0000        0.0000        0.0000        0.0000        0.0000        0.0000        0.0000        0.0000        0.0000        0.0000        0.0000        0.0000        0.0000        0.0000        0.0000        0.0000        0.0000        0.0000        0.0000        0.0000        0.0000        0.0000        0.0000        0.0000        0.0000
        0.0000        0.0000        0.0000        0.0000        0.0000        0.0000        0.0000        0.0000        0.0000        0.0000        0.0000        0.0000        0.0000        0.0000        0.0000        0.0000        0.0000        0.0000        0.0000        0.0000        0.0000        0.0000        0.0000        0.0000        0.0000        0.0000        0.0000        0.0000        0.0000        0.0000        0.0000        0.0000        0.0000        0.0000        0.0000        0.0000        0.0000        0.0000        0.0000        0.0000        0.0000        0.0000        0.0000        0.0000        0.0000        0.0000        0.0000        0.0000        0.0000        0.0000        0.0000        0.0000        0.0000        0.0000        0.0000        0.0000        0.0000        0.0000        0.0000        0.0000        0.0000        0.0000        0.0000        0.0000        0.0000        0.0000        0.0000        0.0000        0.0000        0.0000        0.0000        0.0000        0.0000        0.0000      461.6335      552.9262      581.5898      566.5387      531.9395      430.0251      403.5909      378.3454      350.2866        0.0000        0.0000        0.0000        0.0000        0.0000        0.0000        0.0000        0.0000        0.0000        0.0000        0.0000        0.0000        0.0000        0.0000        0.0000        0.0000        0.0000        0.0000      194.4093      174.9619      156.5866      143.0742      139.5002      144.1563      159.3406      165.8188      181.3100      205.8412      247.3385      258.5753      260.1006      257.0526      246.6969      242.7001      240.6205      227.4736      214.5002      209.4118      210.3931      205.9045      228.4802      247.4553      274.6001      283.0125      262.4897      260.3074      268.5437      286.7426      275.0880      284.8203      294.6939      306.9670      326.5393      338.6440      341.8085      337.2642      333.3227      306.2788      289.2089      283.2283      295.4092      293.7757      288.3596      281.8401      244.3246      236.5315      221.2988      210.1452      203.5814      192.0272      195.0972      189.3094      194.9657      182.7794      186.7021      194.0362      183.7318      188.7457      197.7936      199.2073      214.8193      221.8118      224.0457      235.4385      235.1075      242.6959      228.4848      234.8654      243.6398      242.7237      260.0316      296.9140      326.2213      355.9456      380.8192      393.0149      419.0690      436.8748      447.0330      456.7311      467.1231      466.2046      469.7877      463.8540      475.0623      454.5225      457.8061      399.7934        0.0000        0.0000        0.0000        0.0000        0.0000        0.0000        0.0000        0.0000        0.0000        0.0000        0.0000        0.0000        0.0000        0.0000        0.0000        0.0000        0.0000        0.0000        0.0000        0.0000        0.0000        0.0000        0.0000        0.0000        0.0000        0.0000        0.0000        0.0000        0.0000        0.0000        0.0000        0.0000        0.0000        0.0000        0.0000        0.0000        0.0000        0.0000        0.0000        0.0000        0.0000        0.0000        0.0000        0.0000        0.0000        0.0000        0.0000        0.0000        0.0000        0.0000        0.0000        0.0000        0.0000        0.0000        0.0000        0.0000        0.0000        0.0000
        0.0000        0.0000        0.0000        0.0000        0.0000        0.0000        0.0000        0.0000        0.0000        0.0000        0.0000        0.0000        0.0000        0.0000        0.0000        0.0000        0.0000        0.0000        0.0000        0.0000        0.0000        0.0000        0.0000        0.0000        0.0000        0.0000        0.0000        0.0000        0.0000        0.0000        0.0000        0.0000        0.0000        0.0000        0.0000        0.0000        0.0000        0.0000        0.0000        0.0000        0.0000        0.0000        0.0000        0.0000        0.0000        0.0000        0.0000        0.0000        0.0000        0.0000        0.0000        0.0000        0.0000        0.0000        0.0000        0.0000        0.0000        0.0000        0.0000        0.0000        0.0000        0.0000        0.0000        0.0000        0.0000        0.0000        0.0000        0.0000        0.0000        0.0000        0.0000        0.0000        0.0000        0.0000        0.0000        0.0000        0.0000        0.0000        0.0000        0.0000        0.0000        0.0000        0.0000        0.0000        0.0000        0.0000        0.0000        0.0000        0.0000        0.0000        0.0000        0.0000        0.0000        0.0000        0.0000        0.0000        0.0000        0.0000        0.0000        0.0000        0.0000      187.9909      168.3534      154.8154      139.8161      135.8955      145.3145      162.2354      174.1530      182.7506      200.8688      246.7209      266.1713      255.3810      244.1750      228.1568      224.7206      222.1103      218.7974      201.0988      192.1194      207.0164      232.0733      256.4988      274.6077      298.4765      313.4086      320.1606      306.8836      316.7599      320.0605      307.3613      302.4236      303.0574      313.2820      334.1975      347.2234      363.7094      358.4248      340.2010      322.8283      320.0194      327.3578      329.2735      315.1700      301.7337      294.1832      250.7829      236.0013      210.0738      197.2874      190.6300      189.6097      192.2883      216.9490      212.3028      195.2629      180.1161      164.1131      154.1921      169.3449      176.5445      178.8550      177.8025      183.6162      188.7653      201.0205      219.2930      223.7088      219.1581      225.9491      238.6660      250.3621      269.7375      288.1079      314.9220      341.0436      359.2944      374.6048      402.6273      417.8557      427.9721      442.4413      460.0637      464.2841      467.5764      464.6004      451.6770      449.3735      397.0671        0.0000        0.0000        0.0000        0.0000        0.0000        0.0000        0.0000        0.0000        0.0000        0.0000        0.0000        0.0000        0.0000        0.0000        0.0000        0.0000        0.0000        0.0000        0.0000        0.0000        0.0000        0.0000        0.0000        0.0000        0.0000        0.0000        0.0000        0.0000        0.0000        0.0000        0.0000        0.0000        0.0000        0.0000        0.0000        0.0000        0.0000        0.0000        0.0000        0.0000        0.0000        0.0000        0.0000        0.0000        0.0000        0.0000        0.0000        0.0000        0.0000        0.0000        0.0000        0.0000        0.0000        0.0000        0.0000        0.0000        0.0000        0.0000        0.0000
        0.0000        0.0000        0.0000        0.0000        0.0000        0.0000        0.0000        0.0000        0.0000        0.0000        0.0000        0.0000        0.0000        0.0000        0.0000        0.0000        0.0000        0.0000        0.0000        0.0000        0.0000        0.0000        0.0000        0.0000        0.0000        0.0000        0.0000        0.0000        0.0000        0.0000        0.0000        0.0000        0.0000        0.0000        0.0000        0.0000        0.0000        0.0000        0.0000        0.0000        0.0000        0.0000        0.0000        0.0000        0.0000        0.0000        0.0000        0.0000        0.0000        0.0000        0.0000        0.0000        0.0000        0.0000        0.0000        0.0000        0.0000        0.0000        0.0000        0.0000        0.0000        0.0000        0.0000        0.0000        0.0000        0.0000        0.0000        0.0000        0.0000        0.0000        0.0000        0.0000        0.0000        0.0000        0.0000        0.0000        0.0000        0.0000        0.0000        0.0000        0.0000        0.0000        0.0000        0.0000        0.0000        0.0000        0.0000        0.0000        0.0000        0.0000        0.0000        0.0000        0.0000        0.0000        0.0000        0.0000        0.0000        0.0000        0.0000        0.0000        0.0000      178.6738      163.2616      148.6657      143.9715      139.2569      142.9097      155.9126      170.3016      181.9827      196.1662      222.7402      244.0606      232.8037      217.0243      202.2233      198.2193      202.5861      204.1214      202.3257      181.4199      201.6986      231.3631      270.6784      297.0070      321.3179      325.6871      319.2936      333.2827      346.9608      344.3264      327.2337      318.7435      307.7954      317.0069      356.4562      391.6205      399.5226      362.6133      359.7172      354.1144      363.9753      360.4550      367.2253      350.9116      333.5359      320.6462      266.4566      245.6847      222.1940      205.8045      191.2167      190.6690      192.5567      190.0705      208.7257      203.7390      164.7509      151.9417      144.1400      153.5625      151.0398      152.9431      145.4203      148.5799      160.6069      203.8271      195.9069      191.7310      194.9647      218.0490      229.8956      236.3574      257.7140      281.5565      306.7531      324.7949      343.5326      361.7667      393.0020      406.2166      425.6246      441.4908      460.5983      462.2927      468.5374      469.8522      433.9308      414.1265      387.1149        0.0000        0.0000        0.0000        0.0000        0.0000        0.0000        0.0000        0.0000        0.0000        0.0000        0.0000        0.0000        0.0000        0.0000        0.0000        0.0000        0.0000        0.0000        0.0000        0.0000        0.0000        0.0000        0.0000        0.0000        0.0000        0.0000        0.0000        0.0000        0.0000        0.0000        0.0000        0.0000        0.0000        0.0000        0.0000        0.0000        0.0000        0.0000        0.0000        0.0000        0.0000        0.0000        0.0000        0.0000        0.0000        0.0000        0.0000        0.0000        0.0000        0.0000        0.0000        0.0000        0.0000        0.0000        0.0000        0.0000        0.0000        0.0000        0.0000
        0.0000        0.0000        0.0000        0.0000        0.0000        0.0000        0.0000        0.0000        0.0000        0.0000        0.0000        0.0000        0.0000        0.0000        0.0000        0.0000        0.0000        0.0000        0.0000        0.0000        0.0000        0.0000        0.0000        0.0000        0.0000        0.0000        0.0000        0.0000        0.0000        0.0000        0.0000        0.0000        0.0000        0.0000        0.0000        0.0000        0.0000        0.0000        0.0000        0.0000        0.0000        0.0000        0.0000        0.0000        0.0000        0.0000        0.0000        0.0000        0.0000        0.0000        0.0000        0.0000        0.0000        0.0000        0.0000        0.0000        0.0000        0.0000        0.0000        0.0000        0.0000        0.0000        0.0000        0.0000        0.0000        0.0000        0.0000        0.0000        0.0000        0.0000        0.0000        0.0000        0.0000        0.0000        0.0000        0.0000        0.0000        0.0000        0.0000        0.0000        0.0000        0.0000        0.0000        0.0000        0.0000        0.0000        0.0000        0.0000        0.0000        0.0000        0.0000        0.0000        0.0000        0.0000        0.0000        0.0000        0.0000        0.0000        0.0000        0.0000      238.1292      176.2233      159.6942      152.3874      153.0248      146.7900      138.6585      150.5868      161.5986      178.0290      179.2317      190.2512      192.7014      190.1434      189.0803      176.6815      180.9180      182.1663      181.0863      180.4986      190.6028      191.2290      229.6945      270.7097      305.6755      326.0208      358.0273      353.9958      360.5708      333.8777      348.7704      336.0993      323.5956      319.6656      336.2488      376.7115      402.2521      406.3170      397.7253      400.3359      390.7961      368.9812      376.2223      417.3430      385.9112      364.6679      355.1156      297.4079      284.5665      259.0060      238.1836      216.8127      200.7789      189.7328      192.1669      203.1049      211.3679      170.2725      154.1112      147.8786      147.4606      140.8345      141.2209      135.0621      139.8146      159.6144      183.7757      170.3751      175.3472      192.1158      211.2322      214.6622      239.1662      263.9711      273.2176      299.1873      320.4399      335.5635      358.6860      403.4263      419.0959      431.3253      442.0847      456.3804      470.1044      470.3902      456.6465      438.3584        0.0000        0.0000        0.0000        0.0000        0.0000        0.0000        0.0000        0.0000        0.0000        0.0000        0.0000        0.0000        0.0000      354.8100        0.0000        0.0000        0.0000      325.3800        0.0000        0.0000        0.0000        0.0000        0.0000        0.0000        0.0000        0.0000        0.0000        0.0000        0.0000        0.0000        0.0000        0.0000        0.0000        0.0000        0.0000        0.0000        0.0000        0.0000        0.0000        0.0000        0.0000        0.0000        0.0000        0.0000        0.0000        0.0000        0.0000        0.0000        0.0000        0.0000        0.0000        0.0000        0.0000        0.0000        0.0000        0.0000        0.0000        0.0000        0.0000        0.0000        0.0000
        0.0000        0.0000        0.0000        0.0000        0.0000        0.0000        0.0000        0.0000        0.0000        0.0000        0.0000        0.0000        0.0000        0.0000        0.0000        0.0000        0.0000        0.0000        0.0000        0.0000        0.0000        0.0000        0.0000        0.0000        0.0000        0.0000        0.0000        0.0000        0.0000        0.0000        0.0000        0.0000        0.0000        0.0000        0.0000        0.0000        0.0000        0.0000        0.0000        0.0000        0.0000        0.0000        0.0000        0.0000        0.0000        0.0000        0.0000        0.0000        0.0000        0.0000        0.0000        0.0000        0.0000        0.0000        0.0000        0.0000        0.0000        0.0000        0.0000        0.0000        0.0000        0.0000        0.0000        0.0000        0.0000        0.0000        0.0000        0.0000        0.0000        0.0000        0.0000        0.0000        0.0000        0.0000        0.0000        0.0000        0.0000        0.0000        0.0000        0.0000        0.0000        0.0000        0.0000        0.0000        0.0000        0.0000        0.0000        0.0000        0.0000        0.0000        0.0000        0.0000        0.0000        0.0000        0.0000        0.0000        0.0000        0.0000        0.0000        0.0000      241.4247      185.9810      171.6471      146.6969      146.4047      133.0282      140.1741      158.5397      154.5904      167.0016      160.0912      136.8310      139.5385      132.9143      132.0926      135.9699      149.9812      144.8616      145.8606      159.6182      154.0035      167.3835      200.4264      266.3176      323.7650      356.6367      362.4433      370.1728      357.8380      377.3935      385.1563      372.0382      348.8970      351.8781      346.7995      395.7021      421.1228      421.5866      431.8192      434.2695      417.3915      404.5273      419.1855      418.5060      398.1917      388.5901      386.0053      386.5348      364.1808      337.7617      294.5724      215.3246      186.2399      160.0462      157.3987      150.0892      144.4414      129.5245      124.3152      125.2424      117.0878      117.3864      125.7327      134.1019      141.2390      147.8168      162.4669      167.9994      173.7855      187.8667      201.5621      220.0792      240.5312      249.2488      267.9530      287.6909      312.4577      339.0403      359.7898      406.9832      421.7624      428.4178      448.0213      484.3770      489.2429      484.2995      481.1131      331.0922        0.0000        0.0000        0.0000        0.0000        0.0000        0.0000        0.0000        0.0000        0.0000        0.0000        0.0000        0.0000      282.0000      232.7400      232.3200        0.0000      218.3100      159.8100        0.0000        0.0000        0.0000        0.0000        0.0000        0.0000        0.0000        0.0000        0.0000        0.0000        0.0000        0.0000        0.0000        0.0000        0.0000        0.0000        0.0000        0.0000        0.0000        0.0000        0.0000        0.0000        0.0000        0.0000        0.0000        0.0000        0.0000        0.0000        0.0000        0.0000        0.0000        0.0000        0.0000        0.0000        0.0000        0.0000        0.0000        0.0000        0.0000        0.0000        0.0000        0.0000        0.0000
        0.0000        0.0000        0.0000        0.0000        0.0000        0.0000        0.0000        0.0000        0.0000        0.0000        0.0000        0.0000        0.0000        0.0000        0.0000        0.0000        0.0000        0.0000        0.0000        0.0000        0.0000        0.0000        0.0000        0.0000        0.0000        0.0000        0.0000        0.0000        0.0000        0.0000        0.0000        0.0000        0.0000        0.0000        0.0000        0.0000        0.0000        0.0000        0.0000        0.0000        0.0000        0.0000        0.0000        0.0000        0.0000        0.0000        0.0000        0.0000        0.0000        0.0000        0.0000        0.0000        0.0000        0.0000        0.0000        0.0000        0.0000        0.0000        0.0000        0.0000        0.0000        0.0000        0.0000        0.0000        0.0000        0.0000        0.0000        0.0000        0.0000        0.0000        0.0000        0.0000        0.0000        0.0000        0.0000        0.0000        0.0000        0.0000        0.0000        0.0000        0.0000        0.0000        0.0000        0.0000        0.0000        0.0000        0.0000        0.0000        0.0000        0.0000        0.0000        0.0000        0.0000        0.0000        0.0000        0.0000        0.0000        0.0000        0.0000      315.3161      245.7264      212.2036      187.6960      157.8839      143.0866      132.0773      141.1725      148.4489      141.2767      144.4226      140.3004      120.8445      123.6845      118.2574      112.4861      118.3166      129.1044      131.6967      131.0515      136.8011      148.9777      166.1497      193.1179      265.3247      318.2248      335.7833      328.6907      323.5483      336.9189      354.1104      377.7174      343.1313      323.0125      312.4371      326.9943      390.4062      405.0922      413.7882      423.6837      455.3959      448.7400      435.1443      433.7976      438.9496      436.1929      439.3429      428.8134      441.5220      407.6752      372.7842      329.7238      226.3737      178.0067      147.8072      139.5124      124.0903      111.0251      106.0564      106.1953      115.7794      107.8331      109.4441      134.2021      140.3843      128.3119      144.7642      175.2853      178.8249      182.7696      192.4085      194.6120      216.1461      222.6417      240.0509      262.6181      293.5400      310.4147      335.0395      360.7492      401.3255      410.6574      427.2673      439.8106      478.1364      497.8328      490.5676      487.5367      309.4112        0.0000        0.0000        0.0000        0.0000        0.0000        0.0000      249.2462      153.2100        0.0000        0.0000        0.0000        0.0000      289.0799      240.2400        0.0000        0.0000        0.0000        0.0000        0.0000        0.0000        0.0000        0.0000        0.0000        0.0000        0.0000        0.0000        0.0000        0.0000        0.0000        0.0000        0.0000        0.0000        0.0000        0.0000        0.0000        0.0000        0.0000        0.0000        0.0000        0.0000        0.0000        0.0000        0.0000        0.0000        0.0000        0.0000        0.0000        0.0000        0.0000        0.0000        0.0000        0.0000        0.0000        0.0000        0.0000        0.0000        0.0000        0.0000        0.0000        0.0000        0.0000
        0.0000        0.0000        0.0000        0.0000        0.0000        0.0000        0.0000        0.0000        0.0000        0.0000        0.0000        0.0000        0.0000        0.0000        0.0000        0.0000        0.0000        0.0000        0.0000        0.0000        0.0000        0.0000        0.0000        0.0000        0.0000        0.0000        0.0000        0.0000        0.0000        0.0000        0.0000        0.0000        0.0000        0.0000        0.0000        0.0000        0.0000        0.0000        0.0000        0.0000        0.0000        0.0000        0.0000        0.0000        0.0000        0.0000        0.0000        0.0000        0.0000        0.0000        0.0000        0.0000        0.0000        0.0000        0.0000        0.0000        0.0000        0.0000        0.0000        0.0000        0.0000        0.0000        0.0000        0.0000        0.0000        0.0000        0.0000        0.0000        0.0000        0.0000        0.0000        0.0000        0.0000        0.0000        0.0000        0.0000        0.0000        0.0000        0.0000        0.0000        0.0000        0.0000        0.0000        0.0000        0.0000        0.0000        0.0000        0.0000        0.0000        0.0000        0.0000        0.0000        0.0000        0.0000        0.0000        0.0000        0.0000      429.0714      358.6514      286.9372      257.6579      219.9945      196.2983      161.9527      139.4351      132.4689      129.3892      136.9040      140.9783      135.6626      129.8647      112.1344      113.7177      108.5240      107.7479      106.0562      107.5574      119.3738      122.0037      126.9934      142.0726      152.1015      176.0698      227.5364      264.9087      297.8103      318.2211      306.2993      320.3369      317.2179      336.6435      307.9315      273.5389      280.6229      294.2924      341.6060      379.9567      386.0111      424.8112      457.9827      454.9943      437.3603      429.0421      440.4797      441.3900      428.6777      411.7526      432.8420      428.0601      386.2483      325.8091      215.8989      157.6862      129.5978      125.4723      116.0938      107.9653      107.6462      114.2279      110.6931      116.7227      123.6971      147.5259      151.9765      157.6252      175.3672      190.6542      186.4733      194.0220      208.7407      208.2213      232.1987      226.4950      238.2920      274.9946      305.4740      332.3689      355.9694      369.1754      401.4473      415.8740      429.3909      449.6747      484.0150      487.8711      466.0616      441.5123        0.0000        0.0000        0.0000        0.0000        0.0000      255.5458      256.5135      255.1781      143.2500        0.0000        0.0000        0.0000        0.0000        0.0000        0.0000        0.0000        0.0000        0.0000        0.0000        0.0000        0.0000        0.0000        0.0000        0.0000        0.0000        0.0000        0.0000        0.0000        0.0000        0.0000        0.0000        0.0000        0.0000        0.0000        0.0000        0.0000        0.0000        0.0000        0.0000        0.0000        0.0000        0.0000        0.0000        0.0000        0.0000        0.0000        0.0000        0.0000        0.0000        0.0000        0.0000        0.0000        0.0000        0.0000        0.0000        0.0000        0.0000        0.0000        0.0000        0.0000        0.0000        0.0000
        0.0000        0.0000        0.0000        0.0000        0.0000        0.0000        0.0000        0.0000        0.0000        0.0000        0.0000        0.0000        0.0000        0.0000        0.0000        0.0000        0.0000        0.0000        0.0000        0.0000        0.0000        0.0000        0.0000        0.0000        0.0000        0.0000        0.0000        0.0000        0.0000        0.0000        0.0000        0.0000        0.0000        0.0000        0.0000        0.0000        0.0000        0.0000        0.0000        0.0000        0.0000        0.0000        0.0000        0.0000        0.0000        0.0000        0.0000        0.0000        0.0000        0.0000        0.0000        0.0000        0.0000        0.0000        0.0000        0.0000        0.0000        0.0000        0.0000        0.0000        0.0000        0.0000        0.0000        0.0000        0.0000        0.0000        0.0000        0.0000        0.0000        0.0000        0.0000        0.0000        0.0000        0.0000        0.0000        0.0000        0.0000        0.0000        0.0000        0.0000        0.0000        0.0000        0.0000        0.0000        0.0000        0.0000        0.0000        0.0000        0.0000        0.0000        0.0000        0.0000        0.0000        0.0000        0.0000        0.0000        0.0000      410.8481      375.0405      289.0818      270.0256      221.4650      193.0503      152.3441      131.9462      128.6895      133.4473      143.6990      142.2440      139.0458      130.4393      109.4923      102.9972      103.9205      111.9025      106.4607      103.6359      109.8089      111.1594      118.7110      126.3532      125.7729      152.4022      205.8009      239.9154      270.3535      294.1029      278.6481      266.1179      273.0568      276.8203      257.1136      238.8429      250.4963      264.6356      319.3229      334.4504      354.8041      371.7221      401.3749      413.3790      407.1946      407.1649      410.8340      408.0134      399.9037      396.6410      394.5362      403.0747      372.8509      292.2792      196.2864      150.3830      124.1074      113.7929      115.7264      105.3221      100.2061      107.2707      120.2670      133.0386      146.5474      168.6210      172.8114      176.9847      196.2154      218.9526      206.7016      212.2955      215.6885      227.7350      241.7653      234.4936      252.3279      292.2223      330.8336      354.2860      374.7520      401.1186      427.2694      443.8446      447.0336      452.5144      484.6415      492.4078      453.5147      423.9283        0.0000        0.0000        0.0000      247.4400      270.1510      253.5652      265.6918      257.5192      161.5500        0.0000        0.0000        0.0000        0.0000        0.0000        0.0000        0.0000        0.0000        0.0000        0.0000        0.0000        0.0000        0.0000        0.0000        0.0000        0.0000        0.0000        0.0000        0.0000        0.0000        0.0000        0.0000        0.0000        0.0000        0.0000        0.0000        0.0000        0.0000        0.0000        0.0000        0.0000        0.0000        0.0000        0.0000        0.0000        0.0000        0.0000        0.0000        0.0000        0.0000        0.0000        0.0000        0.0000        0.0000        0.0000        0.0000        0.0000        0.0000        0.0000        0.0000        0.0000        0.0000        0.0000
        0.0000        0.0000        0.0000        0.0000        0.0000        0.0000        0.0000        0.0000        0.0000        0.0000        0.0000        0.0000        0.0000        0.0000        0.0000        0.0000        0.0000        0.0000        0.0000        0.0000        0.0000        0.0000        0.0000        0.0000        0.0000        0.0000        0.0000        0.0000        0.0000        0.0000        0.0000        0.0000        0.0000        0.0000        0.0000        0.0000        0.0000        0.0000        0.0000        0.0000        0.0000        0.0000        0.0000        0.0000        0.0000        0.0000        0.0000        0.0000        0.0000        0.0000        0.0000        0.0000        0.0000        0.0000        0.0000        0.0000        0.0000        0.0000        0.0000        0.0000        0.0000        0.0000        0.0000        0.0000        0.0000        0.0000        0.0000        0.0000        0.0000        0.0000        0.0000        0.0000        0.0000        0.0000        0.0000        0.0000        0.0000        0.0000        0.0000        0.0000        0.0000        0.0000        0.0000        0.0000        0.0000        0.0000        0.0000        0.0000        0.0000        0.0000        0.0000        0.0000        0.0000        0.0000        0.0000        0.0000      393.8528      355.2932      308.5801      265.7890      242.1581      217.2358      189.1819      155.7106      144.5625      144.6171      149.2982      145.0248      146.8462      144.2001      134.3862      116.4125      111.3426      111.6113      114.5103      111.9904      113.1087      119.2557      112.6034      111.0685      107.0739      116.5012      142.5380      171.8860      192.8053      187.4266      188.0243      192.0322      199.3083      204.0813      204.7139      211.5944      213.8711      222.2985      236.2738      267.8511      292.3658      310.5486      309.0225      319.5622      325.1906      330.2312      325.9068      338.7787      340.1143      335.2210      329.8142      352.7530      342.9346      311.2230      257.3454      167.2564      134.0903      112.5606      104.6084      103.0571       94.1323       98.2298      117.2765      158.9488      176.1556      190.6244      206.5556      224.4524      244.3698      253.9931      255.1514      245.5104      244.9149      248.7748      258.7193      239.6749      242.3969      275.8017      324.4132      408.1306      445.0824      467.5977      488.0793      475.8742      480.3409      479.4793      471.2101      450.9869      394.1000      420.4507        0.0000        0.0000        0.0000        0.0000      233.0434      243.6005      265.1072      247.7210      244.1228      120.8100        0.0000        0.0000        0.0000        0.0000        0.0000        0.0000        0.0000        0.0000        0.0000        0.0000        0.0000        0.0000        0.0000        0.0000        0.0000        0.0000        0.0000        0.0000        0.0000        0.0000        0.0000        0.0000        0.0000        0.0000        0.0000        0.0000        0.0000        0.0000        0.0000        0.0000        0.0000        0.0000        0.0000        0.0000        0.0000        0.0000        0.0000        0.0000        0.0000        0.0000        0.0000        0.0000        0.0000        0.0000        0.0000        0.0000        0.0000        0.0000        0.0000        0.0000        0.0000        0.0000        0.0000
        0.0000        0.0000        0.0000        0.0000        0.0000        0.0000        0.0000        0.0000        0.0000        0.0000        0.0000        0.0000        0.0000        0.0000        0.0000        0.0000        0.0000        0.0000        0.0000        0.0000        0.0000        0.0000        0.0000        0.0000        0.0000        0.0000        0.0000        0.0000        0.0000        0.0000        0.0000        0.0000        0.0000        0.0000        0.0000        0.0000        0.0000        0.0000        0.0000        0.0000        0.0000        0.0000        0.0000        0.0000        0.0000        0.0000        0.0000        0.0000        0.0000        0.0000        0.0000        0.0000        0.0000        0.0000        0.0000        0.0000        0.0000        0.0000        0.0000        0.0000        0.0000        0.0000        0.0000        0.0000        0.0000        0.0000        0.0000        0.0000        0.0000        0.0000        0.0000        0.0000        0.0000        0.0000        0.0000        0.0000        0.0000        0.0000        0.0000        0.0000        0.0000        0.0000        0.0000        0.0000        0.0000        0.0000        0.0000        0.0000        0.0000        0.0000        0.0000        0.0000        0.0000        0.0000        0.0000        0.0000      368.8586      335.3895      271.6276      238.9358      215.7568      207.8265      197.5024      157.4751      148.8888      145.8315      152.1007      146.3866      150.0244      146.5820      134.2420      116.6624      109.6551      108.7463      107.8550      108.7957      122.2418      112.4555      110.9182      106.1085      106.9794      113.2399      127.3600      141.5788      153.8191      149.6152      147.3313      150.8102      163.7583      175.7819      181.7232      189.4289      194.9660      205.5224      214.0477      242.7957      257.2351      279.8998      271.9969      281.3640      301.6343      318.9159      301.3041      303.8038      316.9328      318.0643      290.3816      325.0962      313.0248      285.7970      240.8439      159.1888      124.9171      102.9727      101.6785       94.7437       95.3284      103.5830      132.0818      170.2994      197.0944      219.9298      234.7799      262.8498      277.0212      275.1263      275.9046      257.9926      257.9124      260.3998      283.3307      253.0848      262.5053      292.9061      332.0953      436.5099      491.7908      516.7750      515.6644      502.2639      506.6978      500.9225      484.6825        0.0000        0.0000        0.0000        0.0000        0.0000        0.0000      206.3380      213.3108      208.7936      230.7937      212.7354      205.6239        0.0000        0.0000        0.0000        0.0000        0.0000        0.0000        0.0000        0.0000        0.0000        0.0000        0.0000        0.0000        0.0000        0.0000        0.0000        0.0000        0.0000        0.0000        0.0000        0.0000        0.0000        0.0000        0.0000        0.0000        0.0000        0.0000        0.0000        0.0000        0.0000        0.0000        0.0000        0.0000        0.0000        0.0000        0.0000        0.0000        0.0000        0.0000        0.0000        0.0000        0.0000        0.0000        0.0000        0.0000        0.0000        0.0000        0.0000        0.0000        0.0000        0.0000        0.0000        0.0000        0.0000        0.0000
        0.0000        0.0000        0.0000        0.0000        0.0000        0.0000        0.0000        0.0000        0.0000        0.0000        0.0000        0.0000        0.0000        0.0000        0.0000        0.0000        0.0000        0.0000        0.0000        0.0000        0.0000        0.0000        0.0000        0.0000        0.0000        0.0000        0.0000        0.0000        0.0000        0.0000        0.0000        0.0000        0.0000        0.0000        0.0000        0.0000        0.0000        0.0000        0.0000        0.0000        0.0000        0.0000        0.0000        0.0000        0.0000        0.0000        0.0000        0.0000        0.0000        0.0000        0.0000        0.0000        0.0000        0.0000        0.0000        0.0000        0.0000        0.0000        0.0000        0.0000        0.0000        0.0000        0.0000        0.0000        0.0000        0.0000        0.0000        0.0000        0.0000        0.0000        0.0000        0.0000        0.0000        0.0000        0.0000        0.0000        0.0000        0.0000        0.0000        0.0000        0.0000        0.0000        0.0000        0.0000        0.0000        0.0000        0.0000        0.0000        0.0000        0.0000        0.0000        0.0000        0.0000        0.0000        0.0000        0.0000      328.1152      310.5691      247.3035      220.5624      210.4487      205.6694      200.2967      162.5717      157.5418      150.9413      150.5519      153.9400      151.9480      150.0568      146.4975      129.6759      114.0780      111.0117      108.3382      111.8332      113.7493      108.0672      108.1727      103.3619      107.8779      114.7979      124.8191      121.5631      122.8680      141.3991      150.3069      153.7007      162.4541      175.1482      174.2849      177.3155      186.8511      199.2955      204.3354      235.6989      249.6576      250.1509      255.7139      277.8582      287.0283      269.7605      250.5049      260.2222      279.2078      269.7306      246.6767      288.3533      280.6526      266.7381      223.7816      153.0113      120.7363       98.0298       97.3608      106.3457      106.0594      111.4838      137.0447      185.6214      226.2087      245.3495      260.6426      287.6218      297.5355      297.5208      291.0138      269.9096      280.7787      288.3267      303.0352      272.4889      272.3481      298.9250      326.6152      451.6743      490.3049      507.3194      522.1716      516.8593      521.4497      512.4880        0.0000        0.0000        0.0000        0.0000        0.0000        0.0000      197.4437      211.5517      220.9008      239.0801      208.3529      196.2304      199.5495        0.0000        0.0000        0.0000        0.0000        0.0000        0.0000        0.0000        0.0000        0.0000        0.0000        0.0000        0.0000        0.0000        0.0000        0.0000        0.0000        0.0000        0.0000        0.0000        0.0000        0.0000        0.0000        0.0000        0.0000        0.0000        0.0000        0.0000        0.0000        0.0000        0.0000        0.0000        0.0000        0.0000        0.0000        0.0000        0.0000        0.0000        0.0000        0.0000        0.0000        0.0000        0.0000        0.0000        0.0000        0.0000        0.0000        0.0000        0.0000        0.0000        0.0000        0.0000        0.0000        0.0000        0.0000
        0.0000        0.0000        0.0000        0.0000        0.0000        0.0000        0.0000        0.0000        0.0000        0.0000        0.0000        0.0000        0.0000        0.0000        0.0000        0.0000        0.0000        0.0000        0.0000        0.0000        0.0000        0.0000        0.0000        0.0000        0.0000        0.0000        0.0000        0.0000        0.0000        0.0000        0.0000        0.0000        0.0000        0.0000        0.0000        0.0000        0.0000        0.0000        0.0000        0.0000        0.0000        0.0000        0.0000        0.0000        0.0000        0.0000        0.0000        0.0000        0.0000        0.0000        0.0000        0.0000        0.0000        0.0000        0.0000        0.0000        0.0000        0.0000        0.0000        0.0000        0.0000        0.0000        0.0000        0.0000        0.0000        0.0000        0.0000        0.0000        0.0000        0.0000        0.0000        0.0000        0.0000        0.0000        0.0000        0.0000        0.0000        0.0000        0.0000        0.0000        0.0000        0.0000        0.0000        0.0000        0.0000        0.0000        0.0000        0.0000        0.0000        0.0000        0.0000        0.0000        0.0000        0.0000        0.0000        0.0000        0.0000      274.5569      225.4487      220.3203      219.9142      210.9195      195.7925      163.7850      157.4674      153.0586      163.6125      166.1388      169.7141      170.0257      154.8184      136.2982      133.6603      117.8935      113.5279      115.5583      118.8110      118.7911      119.8527      114.1423      109.1546      113.3921      123.9561      124.0656      127.5566      142.3208      162.2869      177.6132      179.1406      176.2792      169.0998      166.5152      176.4167      190.6830      187.1357      205.9576      215.9907      220.6446      240.7511      265.0181      255.1962      235.5487      233.5869      229.2377      228.7202      231.2281      222.7040      261.9926      263.1977      244.8407      203.0609      136.0777      114.7207      106.2699      107.3606      117.8316      119.7740      121.2973      160.1582      222.4169      253.1434      274.6241      276.3598      314.3525      327.9685      319.8132      313.4248      290.6813      297.1495      306.4335      301.4216      275.6464      268.0038      280.9357      317.8018      432.9970      458.3192      465.2409      490.3848      484.3607      487.2133        0.0000        0.0000        0.0000        0.0000        0.0000        0.0000        0.0000      210.6339      233.3024      257.5881      236.4480      203.6939      200.1742      207.4142        0.0000        0.0000        0.0000        0.0000        0.0000        0.0000        0.0000        0.0000        0.0000        0.0000        0.0000        0.0000        0.0000        0.0000        0.0000        0.0000        0.0000        0.0000        0.0000        0.0000        0.0000        0.0000        0.0000        0.0000        0.0000        0.0000        0.0000        0.0000        0.0000        0.0000        0.0000        0.0000        0.0000        0.0000        0.0000        0.0000        0.0000        0.0000        0.0000        0.0000        0.0000        0.0000        0.0000        0.0000        0.0000        0.0000        0.0000        0.0000        0.0000        0.0000        0.0000        0.0000        0.0000        0.0000
        0.0000        0.0000        0.0000        0.0000        0.0000        0.0000        0.0000        0.0000        0.0000        0.0000        0.0000        0.0000        0.0000        0.0000        0.0000        0.0000        0.0000        0.0000        0.0000        0.0000        0.0000        0.0000        0.0000        0.0000        0.0000        0.0000        0.0000        0.0000        0.0000        0.0000        0.0000        0.0000        0.0000        0.0000        0.0000        0.0000        0.0000        0.0000        0.0000        0.0000        0.0000        0.0000        0.0000        0.0000        0.0000        0.0000        0.0000        0.0000        0.0000        0.0000        0.0000        0.0000        0.0000        0.0000        0.0000        0.0000        0.0000        0.0000        0.0000        0.0000        0.0000        0.0000        0.0000        0.0000        0.0000        0.0000        0.0000        0.0000        0.0000        0.0000        0.0000        0.0000        0.0000        0.0000        0.0000        0.0000        0.0000        0.0000        0.0000        0.0000        0.0000        0.0000        0.0000        0.0000        0.0000        0.0000        0.0000        0.0000        0.0000        0.0000        0.0000        0.0000        0.0000        0.0000        0.0000        0.0000      296.0789      245.5840      197.9249      220.9908        0.0000      211.4343      198.6645      181.5703      184.3947      181.9644      188.0080      183.8090      180.6519      176.9814      165.3703      153.5724      142.7008      125.3870      121.7087      120.5727      117.0896      114.1364      114.5789      114.9520      121.0108      121.1307      122.5700      122.1868      126.0125      128.0809      141.5820      171.2211      179.3918      183.1732      177.4663      163.0775      163.1760      170.3574      173.5188      178.6289      189.3865      211.3934      227.3070      244.6176      235.3644      225.9688      217.9145      184.1694      174.4448      171.3953      168.1877      183.8396      188.1355      176.7281      147.3493      130.0087      134.1690      126.4728      125.0648      142.4111      144.5849      151.7149      197.3598      243.3639      277.0129      295.9864      303.5452      302.9076      315.7469      314.0915      317.0967      307.5953      302.7064      295.6431      299.0481      285.0641      284.5819      299.7794      311.3589      355.5791      338.4366      340.8445      370.9822        0.0000        0.0000        0.0000        0.0000        0.0000      250.1100      250.2000        0.0000      273.1324      262.7640      272.4283      300.6144      262.5151      237.5104      226.8238        0.0000        0.0000        0.0000        0.0000        0.0000        0.0000        0.0000        0.0000        0.0000        0.0000        0.0000        0.0000        0.0000        0.0000        0.0000        0.0000        0.0000        0.0000        0.0000        0.0000        0.0000        0.0000        0.0000        0.0000        0.0000        0.0000        0.0000        0.0000        0.0000        0.0000        0.0000        0.0000        0.0000        0.0000        0.0000        0.0000        0.0000        0.0000        0.0000        0.0000        0.0000        0.0000        0.0000        0.0000        0.0000        0.0000        0.0000        0.0000        0.0000        0.0000        0.0000        0.0000        0.0000        0.0000        0.0000
        0.0000        0.0000        0.0000        0.0000        0.0000        0.0000        0.0000        0.0000        0.0000        0.0000        0.0000        0.0000        0.0000        0.0000        0.0000        0.0000        0.0000        0.0000        0.0000        0.0000        0.0000        0.0000        0.0000        0.0000        0.0000        0.0000        0.0000        0.0000        0.0000        0.0000        0.0000        0.0000        0.0000        0.0000        0.0000        0.0000        0.0000        0.0000        0.0000        0.0000        0.0000        0.0000        0.0000        0.0000        0.0000        0.0000        0.0000        0.0000        0.0000        0.0000        0.0000        0.0000        0.0000        0.0000        0.0000        0.0000        0.0000        0.0000        0.0000        0.0000        0.0000        0.0000        0.0000        0.0000        0.0000        0.0000        0.0000        0.0000        0.0000        0.0000        0.0000        0.0000        0.0000        0.0000        0.0000        0.0000        0.0000        0.0000        0.0000        0.0000        0.0000        0.0000        0.0000        0.0000        0.0000        0.0000        0.0000        0.0000        0.0000        0.0000        0.0000        0.0000        0.0000        0.0000        0.0000        0.0000        0.0000      215.9335        0.0000        0.0000        0.0000      222.3934      228.7397      220.5350      218.8084      211.8764      208.8410      199.6724      189.8678      183.7526      173.0020      155.2945      152.5026      127.8818      123.5010      117.5960      114.6103      121.0051      117.2741      122.7895      117.9611      118.7125      119.8193      114.2230      117.5472      124.5697      137.6824      162.3906      172.2057      177.0428      169.1340      153.0105      155.1591      154.4279      153.8515      161.2274      172.5049      189.3444      194.2821      219.9377      222.2757      200.6695      199.0076      166.6049      146.7646      136.5128      141.0719      154.6191      167.3644      149.1972      133.5827      127.5052      129.8718      140.2912      144.7775      143.4764      140.4694      153.2702      195.9455      252.8895      285.9277      303.0561      316.6459      309.7856      317.3546      319.6310      320.4102      311.9171      307.3102      309.4974      303.9401      288.8784      296.2183      282.9072      284.7144      292.5785      268.5551      278.7720      304.3945        0.0000        0.0000        0.0000        0.0000        0.0000      234.8100      180.8100      172.9500      281.7909      300.0254      301.9713      288.9956      260.8323      248.7142      232.2693        0.0000        0.0000        0.0000        0.0000        0.0000        0.0000        0.0000        0.0000        0.0000        0.0000        0.0000        0.0000        0.0000        0.0000        0.0000        0.0000        0.0000        0.0000        0.0000        0.0000        0.0000        0.0000        0.0000        0.0000        0.0000        0.0000        0.0000        0.0000        0.0000        0.0000        0.0000        0.0000        0.0000        0.0000        0.0000        0.0000        0.0000        0.0000        0.0000        0.0000        0.0000        0.0000        0.0000        0.0000        0.0000        0.0000        0.0000        0.0000        0.0000        0.0000        0.0000        0.0000        0.0000        0.0000        0.0000
        0.0000        0.0000        0.0000        0.0000        0.0000        0.0000        0.0000        0.0000        0.0000        0.0000        0.0000        0.0000        0.0000        0.0000        0.0000        0.0000        0.0000        0.0000        0.0000        0.0000        0.0000        0.0000        0.0000        0.0000        0.0000        0.0000        0.0000        0.0000        0.0000        0.0000        0.0000        0.0000        0.0000        0.0000        0.0000        0.0000        0.0000        0.0000        0.0000        0.0000        0.0000        0.0000        0.0000        0.0000        0.0000        0.0000        0.0000        0.0000        0.0000        0.0000        0.0000        0.0000        0.0000        0.0000        0.0000        0.0000        0.0000        0.0000        0.0000        0.0000        0.0000        0.0000        0.0000        0.0000        0.0000        0.0000        0.0000        0.0000        0.0000        0.0000        0.0000        0.0000        0.0000        0.0000        0.0000        0.0000        0.0000        0.0000        0.0000        0.0000        0.0000        0.0000        0.0000        0.0000        0.0000        0.0000        0.0000        0.0000        0.0000        0.0000        0.0000        0.0000        0.0000        0.0000        0.0000        0.0000        0.0000        0.0000        0.0000        0.0000        0.0000      244.4182      269.1782      249.6537      213.9816      208.3794      222.2951      210.8328      200.0428      192.5284      182.3817      160.0851      152.0316      142.7903      142.0298      136.7644      138.6584      136.0244      136.1795      138.2043      135.7003      139.7050      141.9482      138.7056      140.1786      147.7427      145.7550      175.1395      181.1012      181.0132      173.6264      150.9368      148.0754      143.5127      141.4050      149.1348      153.2361      163.5990      154.7573      178.1270      175.3305      177.6851      175.7123      145.0297      125.4611      119.8103      127.9525      142.6084      148.6056      133.8231      132.5589      122.7357      123.1901      135.2568      139.0332      135.9428      137.8220      150.3654      189.6619      252.6086      283.2376      309.7675      314.8710      314.8923      322.2829      327.7248      322.3751      312.2499      315.8489      316.4542      306.6209      295.7185      298.6446      270.9796      269.8719      265.6368      252.6809        0.0000        0.0000        0.0000        0.0000        0.0000        0.0000      181.2300      242.3700      140.5200      184.4400      266.7336      291.9816      292.7109      263.4955      245.5391      233.7578      226.2695        0.0000        0.0000        0.0000        0.0000        0.0000        0.0000        0.0000        0.0000        0.0000        0.0000        0.0000        0.0000        0.0000        0.0000        0.0000        0.0000        0.0000        0.0000        0.0000        0.0000        0.0000        0.0000        0.0000        0.0000        0.0000        0.0000        0.0000        0.0000        0.0000        0.0000        0.0000        0.0000        0.0000        0.0000        0.0000        0.0000        0.0000        0.0000        0.0000        0.0000        0.0000        0.0000        0.0000        0.0000        0.0000        0.0000        0.0000        0.0000        0.0000        0.0000        0.0000        0.0000        0.0000        0.0000        0.0000
        0.0000        0.0000        0.0000        0.0000        0.0000        0.0000        0.0000        0.0000        0.0000        0.0000        0.0000        0.0000        0.0000        0.0000        0.0000        0.0000        0.0000        0.0000        0.0000        0.0000        0.0000        0.0000        0.0000        0.0000        0.0000        0.0000        0.0000        0.0000        0.0000        0.0000        0.0000        0.0000        0.0000        0.0000        0.0000        0.0000        0.0000        0.0000        0.0000        0.0000        0.0000        0.0000        0.0000        0.0000        0.0000        0.0000        0.0000        0.0000        0.0000        0.0000        0.0000        0.0000        0.0000        0.0000        0.0000        0.0000        0.0000        0.0000        0.0000        0.0000        0.0000        0.0000        0.0000        0.0000        0.0000        0.0000        0.0000        0.0000        0.0000        0.0000        0.0000        0.0000        0.0000        0.0000        0.0000        0.0000        0.0000        0.0000        0.0000        0.0000        0.0000        0.0000        0.0000        0.0000        0.0000        0.0000        0.0000        0.0000        0.0000        0.0000        0.0000        0.0000        0.0000        0.0000        0.0000        0.0000        0.0000        0.0000        0.0000        0.0000        0.0000        0.0000      264.0954      222.9147      211.2561      213.2092      207.7725      198.7246      197.0988      195.7035      187.1454      176.8386      175.7006      176.8714      167.5280      184.5373      192.0682      183.4503      173.9995      174.7740      171.7435      178.0802      180.8338      175.3066      179.0101      177.9953      177.1429      202.2220      198.1447      194.1597      193.1633      157.6212      146.8149      144.4278      138.9088      135.1880      140.4545      144.4644      138.7913      149.8347      154.0443      150.8233      147.5196      122.5113      114.4018      119.2110      121.7088      144.0245      145.2588      137.2351      133.2430      113.8413      109.6458      112.2255      117.0757      127.2743      137.0080      151.2294      181.1830      235.4519      262.2597      289.7053      307.2118      311.4481      328.2661      334.8125      328.6505      324.2709      326.6020      317.0974      316.6912      311.3515      284.2350      264.2145      272.3651      254.2247      247.4198        0.0000        0.0000        0.0000        0.0000        0.0000        0.0000        0.0000      204.7200      145.9200      187.1100      258.8499      250.1922      248.8675      237.8094      219.7195      204.5647      192.9967        0.0000        0.0000        0.0000        0.0000        0.0000        0.0000        0.0000        0.0000        0.0000        0.0000        0.0000        0.0000        0.0000        0.0000        0.0000        0.0000        0.0000        0.0000        0.0000        0.0000        0.0000        0.0000        0.0000        0.0000        0.0000        0.0000        0.0000        0.0000        0.0000        0.0000        0.0000        0.0000        0.0000        0.0000        0.0000        0.0000        0.0000        0.0000        0.0000        0.0000        0.0000        0.0000        0.0000        0.0000        0.0000        0.0000        0.0000        0.0000        0.0000        0.0000        0.0000        0.0000        0.0000        0.0000        0.0000
        0.0000        0.0000        0.0000        0.0000        0.0000        0.0000        0.0000        0.0000        0.0000        0.0000        0.0000        0.0000        0.0000        0.0000        0.0000        0.0000        0.0000        0.0000        0.0000        0.0000        0.0000        0.0000        0.0000        0.0000        0.0000        0.0000        0.0000        0.0000        0.0000        0.0000        0.0000        0.0000        0.0000        0.0000        0.0000        0.0000        0.0000        0.0000        0.0000        0.0000        0.0000        0.0000        0.0000        0.0000        0.0000        0.0000        0.0000        0.0000        0.0000        0.0000        0.0000        0.0000        0.0000        0.0000        0.0000        0.0000        0.0000        0.0000        0.0000        0.0000        0.0000        0.0000        0.0000        0.0000        0.0000        0.0000        0.0000        0.0000        0.0000        0.0000        0.0000        0.0000        0.0000        0.0000        0.0000        0.0000        0.0000        0.0000        0.0000        0.0000        0.0000        0.0000        0.0000        0.0000        0.0000        0.0000        0.0000        0.0000        0.0000        0.0000        0.0000        0.0000        0.0000        0.0000        0.0000        0.0000        0.0000        0.0000        0.0000        0.0000        0.0000        0.0000        0.0000      245.2408      245.4790      246.4564      231.2813      197.0359      193.5361      194.0127      202.6470      250.5783      267.4691      269.3711      259.5252      308.5189      328.6006      330.5765      317.0780      298.5460      295.0619      292.8868      293.8683      311.0628      311.5118      308.9343      298.6129        0.0000        0.0000      243.7714      215.8318      141.1035      126.6253      114.4658      112.9853      121.7826      123.8361      121.5229      117.2147       94.3773       90.4495       86.3384       81.3269      106.8054      108.9032      112.1338      118.9025      162.8345      170.8882      162.8506      156.3984      123.3409      118.2721      116.9369      119.0840      126.7436      137.4205      152.5546      170.3841      193.9492      216.0060      238.3905      268.6914      328.9707      353.2738      358.3173      357.1646      317.6607      306.7981      301.8415      304.4353      278.4057      265.9743      245.2419        0.0000        0.0000        0.0000        0.0000        0.0000        0.0000        0.0000        0.0000        0.0000        0.0000        0.0000        0.0000        0.0000      184.1693      175.9710      180.0437      170.0536      155.4979      137.9359        0.0000        0.0000        0.0000        0.0000        0.0000        0.0000        0.0000        0.0000        0.0000        0.0000        0.0000        0.0000        0.0000        0.0000        0.0000        0.0000        0.0000        0.0000        0.0000        0.0000        0.0000        0.0000        0.0000        0.0000        0.0000        0.0000        0.0000        0.0000        0.0000        0.0000        0.0000        0.0000        0.0000        0.0000        0.0000        0.0000        0.0000        0.0000        0.0000        0.0000        0.0000        0.0000        0.0000        0.0000        0.0000        0.0000        0.0000        0.0000        0.0000        0.0000        0.0000        0.0000        0.0000        0.0000        0.0000        0.0000
        0.0000        0.0000        0.0000        0.0000        0.0000        0.0000        0.0000        0.0000        0.0000        0.0000        0.0000        0.0000        0.0000        0.0000        0.0000        0.0000        0.0000        0.0000        0.0000        0.0000        0.0000        0.0000        0.0000        0.0000        0.0000        0.0000        0.0000        0.0000        0.0000        0.0000        0.0000        0.0000        0.0000        0.0000        0.0000        0.0000        0.0000        0.0000        0.0000        0.0000        0.0000        0.0000        0.0000        0.0000        0.0000        0.0000        0.0000        0.0000        0.0000        0.0000        0.0000        0.0000        0.0000        0.0000        0.0000        0.0000        0.0000        0.0000        0.0000        0.0000        0.0000        0.0000        0.0000        0.0000        0.0000        0.0000        0.0000        0.0000        0.0000        0.0000        0.0000        0.0000        0.0000        0.0000        0.0000        0.0000        0.0000        0.0000        0.0000        0.0000        0.0000        0.0000        0.0000        0.0000        0.0000        0.0000        0.0000        0.0000        0.0000        0.0000        0.0000        0.0000        0.0000        0.0000        0.0000        0.0000        0.0000        0.0000        0.0000        0.0000        0.0000        0.0000        0.0000      249.5725      276.2682      266.1047      249.5003      209.6030      204.7324      213.9105      231.6191      285.8558      304.4472      323.0910      319.7513      378.6904      417.1958      401.9038      391.8470      368.1763      360.8017      360.5161      358.0503      372.9586      375.4039      377.8598        0.0000        0.0000        0.0000        0.0000        0.0000        0.0000      118.3445      106.3890      107.0222      113.9872      113.0192      107.9770      101.4448       76.2150       68.4207       68.4433       72.5298       92.4130       95.7122      102.2460      117.8399      156.3584      162.2771      166.4223      154.4757      126.8679      114.9719      119.5090      120.3903      126.5237      137.2997      148.8457      161.3479      183.7235      207.0083      229.4639      258.1514      327.9260      345.0740      359.8916      360.8514      320.3909      304.7911      297.6931      297.2388      239.7427        0.0000        0.0000        0.0000        0.0000        0.0000        0.0000        0.0000        0.0000        0.0000        0.0000        0.0000        0.0000        0.0000        0.0000        0.0000      166.2476      150.9981      153.7589      150.3022      131.7252      119.8830      127.7274        0.0000        0.0000        0.0000        0.0000        0.0000        0.0000        0.0000        0.0000        0.0000        0.0000        0.0000        0.0000        0.0000        0.0000        0.0000        0.0000        0.0000        0.0000        0.0000        0.0000        0.0000        0.0000        0.0000        0.0000        0.0000        0.0000        0.0000        0.0000        0.0000        0.0000        0.0000        0.0000        0.0000        0.0000        0.0000        0.0000        0.0000        0.0000        0.0000        0.0000        0.0000        0.0000        0.0000        0.0000        0.0000        0.0000        0.0000        0.0000        0.0000        0.0000        0.0000        0.0000        0.0000        0.0000        0.0000
        0.0000        0.0000        0.0000        0.0000        0.0000        0.0000        0.0000        0.0000        0.0000        0.0000        0.0000        0.0000        0.0000        0.0000        0.0000        0.0000        0.0000        0.0000        0.0000        0.0000        0.0000        0.0000        0.0000        0.0000        0.0000        0.0000        0.0000        0.0000        0.0000        0.0000        0.0000        0.0000        0.0000        0.0000        0.0000        0.0000        0.0000        0.0000        0.0000        0.0000        0.0000        0.0000        0.0000        0.0000        0.0000        0.0000        0.0000        0.0000        0.0000        0.0000        0.0000        0.0000        0.0000        0.0000        0.0000        0.0000        0.0000        0.0000        0.0000        0.0000        0.0000        0.0000        0.0000        0.0000        0.0000        0.0000        0.0000        0.0000        0.0000        0.0000        0.0000        0.0000        0.0000        0.0000        0.0000        0.0000        0.0000        0.0000        0.0000        0.0000        0.0000        0.0000        0.0000        0.0000        0.0000        0.0000        0.0000        0.0000        0.0000        0.0000        0.0000        0.0000        0.0000        0.0000        0.0000        0.0000        0.0000        0.0000        0.0000        0.0000        0.0000        0.0000        0.0000      240.5805      257.6599      247.3335      245.8816      218.1576      214.8048      219.4673      246.3121      291.3271      305.0185      331.7492      348.3568      396.9299      425.4977        0.0000      420.6189      396.3095        0.0000        0.0000      376.6438      390.0221        0.0000        0.0000        0.0000        0.0000        0.0000        0.0000        0.0000        0.0000      116.3437      107.5977      107.4093      114.5840      114.2565      105.6433       98.7437       74.9179       68.3005       63.7472       69.3634       87.7264       87.9478       98.8573      121.1817      153.9188      156.3134      153.5345      142.7074      118.3664      114.5570      122.6535      115.6451      125.6610      136.6363      149.4809      165.2802      179.1958      199.0164      224.5469      247.0177      309.2870      335.6064      363.0492      358.3626        0.0000        0.0000        0.0000        0.0000        0.0000        0.0000        0.0000        0.0000        0.0000        0.0000        0.0000        0.0000        0.0000        0.0000        0.0000        0.0000        0.0000        0.0000        0.0000        0.0000      154.1837      154.8645      165.1725      157.9703      148.6522        0.0000        0.0000        0.0000        0.0000        0.0000        0.0000        0.0000        0.0000        0.0000        0.0000        0.0000        0.0000        0.0000        0.0000        0.0000        0.0000        0.0000        0.0000        0.0000        0.0000        0.0000        0.0000        0.0000        0.0000        0.0000        0.0000        0.0000        0.0000        0.0000        0.0000        0.0000        0.0000        0.0000        0.0000        0.0000        0.0000        0.0000        0.0000        0.0000        0.0000        0.0000        0.0000        0.0000        0.0000        0.0000        0.0000        0.0000        0.0000        0.0000        0.0000        0.0000        0.0000        0.0000        0.0000        0.0000        0.0000        0.0000
        0.0000        0.0000        0.0000        0.0000        0.0000        0.0000        0.0000        0.0000        0.0000        0.0000        0.0000        0.0000        0.0000        0.0000        0.0000        0.0000        0.0000        0.0000        0.0000        0.0000        0.0000        0.0000        0.0000        0.0000        0.0000        0.0000        0.0000        0.0000        0.0000        0.0000        0.0000        0.0000        0.0000        0.0000        0.0000        0.0000        0.0000        0.0000        0.0000        0.0000        0.0000        0.0000        0.0000        0.0000        0.0000        0.0000        0.0000        0.0000        0.0000        0.0000        0.0000        0.0000        0.0000        0.0000        0.0000        0.0000        0.0000        0.0000        0.0000        0.0000        0.0000        0.0000        0.0000        0.0000        0.0000        0.0000        0.0000        0.0000        0.0000        0.0000        0.0000        0.0000        0.0000        0.0000        0.0000        0.0000        0.0000        0.0000        0.0000        0.0000        0.0000        0.0000        0.0000        0.0000        0.0000        0.0000        0.0000        0.0000        0.0000        0.0000        0.0000        0.0000        0.0000        0.0000        0.0000        0.0000        0.0000        0.0000        0.0000        0.0000        0.0000        0.0000        0.0000      241.9367      253.0069      258.5381      249.5912      221.7769      225.4154      230.1253      237.5783      288.9211      315.1197      319.9675        0.0000        0.0000        0.0000        0.0000        0.0000        0.0000        0.0000        0.0000        0.0000        0.0000        0.0000        0.0000        0.0000        0.0000        0.0000        0.0000        0.0000        0.0000        0.0000      114.1485      116.4093      127.4133      128.3804      125.3339      123.2316       90.0816       82.9052       89.0373       96.5853       92.0966       85.6600       94.5294      110.3688      135.9612      138.2668      138.7344      128.3346      109.1495      115.3971      117.2117      109.5193      117.7404      129.1192      142.9562      154.9584      173.5506      195.9496      220.2979      231.2790      286.7036      311.5934      352.1202        0.0000        0.0000        0.0000        0.0000        0.0000        0.0000        0.0000        0.0000        0.0000        0.0000        0.0000        0.0000        0.0000        0.0000        0.0000        0.0000        0.0000        0.0000        0.0000        0.0000        0.0000        0.0000      188.1344      206.7807      192.8090        0.0000      140.1904      174.0571        0.0000        0.0000        0.0000        0.0000        0.0000        0.0000        0.0000        0.0000        0.0000        0.0000        0.0000        0.0000        0.0000        0.0000        0.0000        0.0000        0.0000        0.0000        0.0000        0.0000        0.0000        0.0000        0.0000        0.0000        0.0000        0.0000        0.0000        0.0000        0.0000        0.0000        0.0000        0.0000        0.0000        0.0000        0.0000        0.0000        0.0000        0.0000        0.0000        0.0000        0.0000        0.0000        0.0000        0.0000        0.0000        0.0000        0.0000        0.0000        0.0000        0.0000        0.0000        0.0000        0.0000        0.0000        0.0000
        0.0000        0.0000        0.0000        0.0000        0.0000        0.0000        0.0000        0.0000        0.0000        0.0000        0.0000        0.0000        0.0000        0.0000        0.0000        0.0000        0.0000        0.0000        0.0000        0.0000        0.0000        0.0000        0.0000        0.0000        0.0000        0.0000        0.0000        0.0000        0.0000        0.0000        0.0000        0.0000        0.0000        0.0000        0.0000        0.0000        0.0000        0.0000        0.0000        0.0000        0.0000        0.0000        0.0000        0.0000        0.0000        0.0000        0.0000        0.0000        0.0000        0.0000        0.0000        0.0000        0.0000        0.0000        0.0000        0.0000        0.0000        0.0000        0.0000        0.0000        0.0000        0.0000        0.0000        0.0000        0.0000        0.0000        0.0000        0.0000        0.0000        0.0000        0.0000        0.0000        0.0000        0.0000        0.0000        0.0000        0.0000        0.0000        0.0000        0.0000        0.0000        0.0000        0.0000        0.0000        0.0000        0.0000        0.0000        0.0000        0.0000        0.0000        0.0000        0.0000        0.0000        0.0000        0.0000        0.0000        0.0000        0.0000        0.0000        0.0000        0.0000        0.0000        0.0000        0.0000        0.0000      240.9101      245.2218      242.2635      244.3836      240.9094      237.7537      280.3437      303.6677      295.9699      304.8627        0.0000        0.0000        0.0000        0.0000        0.0000        0.0000        0.0000        0.0000        0.0000        0.0000        0.0000        0.0000        0.0000        0.0000        0.0000        0.0000        0.0000        0.0000      146.3930      150.9406      172.9288      176.3971      184.5243      184.0894      175.1401      147.2128      140.7656      124.2515       93.4718       94.7274       92.1498      101.4690      101.2124      101.3305      114.9376      100.2176       98.2666      103.0618       94.0843       97.7668      120.6259      130.5771      142.8499      160.1997      175.7610      192.6935      205.0873      214.6974      184.7700      236.3400        0.0000        0.0000        0.0000        0.0000        0.0000        0.0000        0.0000        0.0000        0.0000        0.0000        0.0000        0.0000        0.0000        0.0000        0.0000        0.0000        0.0000        0.0000        0.0000        0.0000        0.0000        0.0000        0.0000        0.0000      223.2318      200.8254        0.0000      147.5700      214.2000        0.0000        0.0000        0.0000        0.0000        0.0000        0.0000        0.0000        0.0000        0.0000        0.0000        0.0000        0.0000        0.0000        0.0000        0.0000        0.0000        0.0000        0.0000        0.0000        0.0000        0.0000        0.0000        0.0000        0.0000        0.0000        0.0000        0.0000        0.0000        0.0000        0.0000        0.0000        0.0000        0.0000        0.0000        0.0000        0.0000        0.0000        0.0000        0.0000        0.0000        0.0000        0.0000        0.0000        0.0000        0.0000        0.0000        0.0000        0.0000        0.0000        0.0000        0.0000        0.0000        0.0000        0.0000        0.0000
        0.0000        0.0000        0.0000        0.0000        0.0000        0.0000        0.0000        0.0000        0.0000        0.0000        0.0000        0.0000        0.0000        0.0000        0.0000        0.0000        0.0000        0.0000        0.0000        0.0000        0.0000        0.0000        0.0000        0.0000        0.0000        0.0000        0.0000        0.0000        0.0000        0.0000        0.0000        0.0000        0.0000        0.0000        0.0000        0.0000        0.0000        0.0000        0.0000        0.0000        0.0000        0.0000        0.0000        0.0000        0.0000        0.0000        0.0000        0.0000        0.0000        0.0000        0.0000        0.0000        0.0000        0.0000        0.0000        0.0000        0.0000        0.0000        0.0000        0.0000        0.0000        0.0000        0.0000        0.0000        0.0000        0.0000        0.0000        0.0000        0.0000        0.0000        0.0000        0.0000        0.0000        0.0000        0.0000        0.0000        0.0000        0.0000        0.0000        0.0000        0.0000        0.0000        0.0000        0.0000        0.0000        0.0000        0.0000        0.0000        0.0000        0.0000        0.0000        0.0000        0.0000        0.0000        0.0000        0.0000        0.0000        0.0000        0.0000        0.0000        0.0000        0.0000        0.0000        0.0000        0.0000        0.0000      281.0424      250.8026      257.1602      239.3872      251.4476      283.6322      294.5854      276.4521      281.7411        0.0000        0.0000        0.0000        0.0000        0.0000        0.0000        0.0000        0.0000        0.0000        0.0000        0.0000        0.0000        0.0000        0.0000        0.0000        0.0000        0.0000        0.0000        0.0000        0.0000      194.3949      203.3474      218.1223      205.7510      180.2567      156.1063      138.1009      128.7853      102.1807       93.5983       87.2941       90.8255       94.4520       92.8356       97.4323       86.0254       79.6335       80.0287       89.4919       91.8961      116.9111      138.0167      146.4837      156.7241      162.6913        0.0000        0.0000      208.6319        0.0000        0.0000        0.0000        0.0000        0.0000        0.0000        0.0000        0.0000        0.0000        0.0000        0.0000        0.0000        0.0000        0.0000        0.0000        0.0000        0.0000        0.0000        0.0000        0.0000        0.0000        0.0000        0.0000        0.0000        0.0000        0.0000      208.6465      198.9781        0.0000        0.0000        0.0000        0.0000        0.0000        0.0000        0.0000        0.0000        0.0000        0.0000        0.0000        0.0000        0.0000        0.0000        0.0000        0.0000        0.0000        0.0000        0.0000        0.0000        0.0000        0.0000        0.0000        0.0000        0.0000        0.0000        0.0000        0.0000        0.0000        0.0000        0.0000        0.0000        0.0000        0.0000        0.0000        0.0000        0.0000        0.0000        0.0000        0.0000        0.0000        0.0000        0.0000        0.0000        0.0000        0.0000        0.0000        0.0000        0.0000        0.0000        0.0000        0.0000        0.0000        0.0000        0.0000        0.0000        0.0000        0.0000
[truncated: 212,709 more chars]
