# Supplementary material for: Multidimensional evaluation of the TRMM 3B43V7 satellite-based precipitation product in mainland China from 1998–2016
Source: PeerJ. 2020 Feb 20;8:e8615. doi: 10.7717/peerj.8615 (PMC7036276; doi:10.7717/peerj.8615)
Supplement: Supplemental Information 2 [file peerj-08-8615-s002.zip › TRMM_3B43 data/TRMM 3B43 data-Year-Month/2000-07.txt]

ncols         249
nrows         175
xllcorner     73.250
yllcorner     6.500
cellsize      0.25000
        0.0000        0.0000        0.0000        0.0000        0.0000        0.0000        0.0000        0.0000        0.0000        0.0000        0.0000        0.0000        0.0000        0.0000        0.0000        0.0000        0.0000        0.0000        0.0000        0.0000        0.0000        0.0000        0.0000        0.0000        0.0000        0.0000        0.0000        0.0000        0.0000        0.0000        0.0000        0.0000        0.0000        0.0000        0.0000        0.0000        0.0000        0.0000        0.0000        0.0000        0.0000        0.0000        0.0000        0.0000        0.0000        0.0000        0.0000        0.0000        0.0000        0.0000        0.0000        0.0000        0.0000        0.0000        0.0000        0.0000        0.0000        0.0000        0.0000        0.0000        0.0000        0.0000        0.0000        0.0000        0.0000        0.0000        0.0000        0.0000        0.0000        0.0000        0.0000        0.0000        0.0000        0.0000        0.0000        0.0000        0.0000        0.0000        0.0000        0.0000        0.0000        0.0000        0.0000        0.0000        0.0000        0.0000        0.0000        0.0000        0.0000        0.0000        0.0000        0.0000        0.0000        0.0000        0.0000        0.0000        0.0000        0.0000        0.0000        0.0000        0.0000        0.0000        0.0000        0.0000        0.0000        0.0000        0.0000        0.0000        0.0000        0.0000        0.0000        0.0000        0.0000        0.0000        0.0000        0.0000        0.0000        0.0000        0.0000        0.0000        0.0000        0.0000        0.0000        0.0000        0.0000        0.0000        0.0000        0.0000        0.0000        0.0000        0.0000        0.0000        0.0000        0.0000        0.0000        0.0000        0.0000        0.0000        0.0000        0.0000        0.0000        0.0000        0.0000        0.0000        0.0000        0.0000        0.0000        0.0000        0.0000        0.0000        0.0000        0.0000        0.0000        0.0000        0.0000        0.0000        0.0000        0.0000        0.0000        0.0000        0.0000        0.0000        0.0000        0.0000        0.0000        0.0000        0.0000        0.0000        0.0000        0.0000        0.0000        0.0000        0.0000       65.9670       69.2621       65.0753        0.0000        0.0000        0.0000       66.9232       64.5314       54.8183       51.4857       59.8250       60.6021       66.0866       65.5665       63.6935       74.0612       78.4983       84.1449       87.8505       94.9521       86.1414       83.8311       83.9756       95.6987      108.7050      143.0840      160.6561      152.4969      152.9895      131.7043      133.8658      142.1188      138.7002      117.6677      109.3811      101.6036      100.0329       97.0122      129.5109      131.5831      132.2479      150.4150      145.4170      141.6886      144.5907      136.6726        0.0000        0.0000        0.0000        0.0000        0.0000        0.0000        0.0000        0.0000        0.0000        0.0000        0.0000        0.0000        0.0000        0.0000        0.0000        0.0000        0.0000        0.0000        0.0000        0.0000        0.0000        0.0000        0.0000        0.0000        0.0000        0.0000        0.0000        0.0000        0.0000        0.0000
        0.0000        0.0000        0.0000        0.0000        0.0000        0.0000        0.0000        0.0000        0.0000        0.0000        0.0000        0.0000        0.0000        0.0000        0.0000        0.0000        0.0000        0.0000        0.0000        0.0000        0.0000        0.0000        0.0000        0.0000        0.0000        0.0000        0.0000        0.0000        0.0000        0.0000        0.0000        0.0000        0.0000        0.0000        0.0000        0.0000        0.0000        0.0000        0.0000        0.0000        0.0000        0.0000        0.0000        0.0000        0.0000        0.0000        0.0000        0.0000        0.0000        0.0000        0.0000        0.0000        0.0000        0.0000        0.0000        0.0000        0.0000        0.0000        0.0000        0.0000        0.0000        0.0000        0.0000        0.0000        0.0000        0.0000        0.0000        0.0000        0.0000        0.0000        0.0000        0.0000        0.0000        0.0000        0.0000        0.0000        0.0000        0.0000        0.0000        0.0000        0.0000        0.0000        0.0000        0.0000        0.0000        0.0000        0.0000        0.0000        0.0000        0.0000        0.0000        0.0000        0.0000        0.0000        0.0000        0.0000        0.0000        0.0000        0.0000        0.0000        0.0000        0.0000        0.0000        0.0000        0.0000        0.0000        0.0000        0.0000        0.0000        0.0000        0.0000        0.0000        0.0000        0.0000        0.0000        0.0000        0.0000        0.0000        0.0000        0.0000        0.0000        0.0000        0.0000        0.0000        0.0000        0.0000        0.0000        0.0000        0.0000        0.0000        0.0000        0.0000        0.0000        0.0000        0.0000        0.0000        0.0000        0.0000        0.0000        0.0000        0.0000        0.0000        0.0000        0.0000        0.0000        0.0000        0.0000        0.0000        0.0000        0.0000        0.0000        0.0000        0.0000        0.0000        0.0000        0.0000        0.0000        0.0000        0.0000        0.0000        0.0000        0.0000        0.0000        0.0000        0.0000        0.0000        0.0000        0.0000        0.0000        0.0000        0.0000        0.0000       57.2836       58.1228       61.2430       61.0166       64.5223       65.6439       58.5362       54.0816       56.8775       48.2692       45.5379       62.9838       66.1553       68.5813       66.9960       62.7983       69.7650       76.8048       82.4238       86.2853       91.5654       84.8763       77.2304       87.1708       97.0282      110.6115      130.7310      132.4935      127.8844      144.2380      133.6720      108.7233      114.7977      111.0453       94.7499       83.1393       83.8757       96.9649       92.7263      117.2397      130.7934      130.6351      140.9181      151.1412      153.9743      137.0121      131.8739      137.7999      137.1495      126.3192      125.4598      129.7763      126.4031      105.1957        0.0000        0.0000        0.0000        0.0000        0.0000        0.0000        0.0000        0.0000        0.0000        0.0000        0.0000        0.0000        0.0000        0.0000        0.0000        0.0000        0.0000        0.0000        0.0000        0.0000        0.0000        0.0000        0.0000
        0.0000        0.0000        0.0000        0.0000        0.0000        0.0000        0.0000        0.0000        0.0000        0.0000        0.0000        0.0000        0.0000        0.0000        0.0000        0.0000        0.0000        0.0000        0.0000        0.0000        0.0000        0.0000        0.0000        0.0000        0.0000        0.0000        0.0000        0.0000        0.0000        0.0000        0.0000        0.0000        0.0000        0.0000        0.0000        0.0000        0.0000        0.0000        0.0000        0.0000        0.0000        0.0000        0.0000        0.0000        0.0000        0.0000        0.0000        0.0000        0.0000        0.0000        0.0000        0.0000        0.0000        0.0000        0.0000       52.9428        0.0000       49.4556       42.0479        0.0000        0.0000        0.0000        0.0000        0.0000        0.0000        0.0000        0.0000        0.0000        0.0000        0.0000        0.0000        0.0000        0.0000        0.0000        0.0000        0.0000        0.0000        0.0000        0.0000        0.0000        0.0000        0.0000        0.0000        0.0000        0.0000        0.0000        0.0000        0.0000        0.0000        0.0000        0.0000        0.0000        0.0000        0.0000        0.0000        0.0000        0.0000        0.0000        0.0000        0.0000        0.0000        0.0000        0.0000        0.0000        0.0000        0.0000        0.0000        0.0000        0.0000        0.0000        0.0000        0.0000        0.0000        0.0000        0.0000        0.0000        0.0000        0.0000        0.0000        0.0000        0.0000        0.0000        0.0000        0.0000        0.0000        0.0000        0.0000        0.0000        0.0000        0.0000        0.0000        0.0000        0.0000        0.0000        0.0000        0.0000        0.0000        0.0000        0.0000        0.0000        0.0000        0.0000        0.0000        0.0000        0.0000        0.0000        0.0000        0.0000        0.0000        0.0000        0.0000        0.0000        0.0000        0.0000        0.0000        0.0000        0.0000        0.0000        0.0000        0.0000        0.0000        0.0000        0.0000        0.0000        0.0000        0.0000        0.0000        0.0000        0.0000        0.0000        0.0000       54.8666       53.2445       54.2778       59.4508       53.9659       60.4302       63.0295       59.1292       65.0401       53.7358       45.9943       45.6952       61.2916       68.1118       67.4348       68.6840       66.0761       72.6740       77.5776       77.5166       89.0869       90.8821       85.0715       81.7734       98.9719      112.6241      136.8877      134.0762      136.9777      142.2770      133.2952      133.0786      111.3624      104.4215       93.6384       86.0662       83.6537       80.7543       85.0305       85.1365      104.3719      128.5815      136.2283      136.1998      138.6089      145.5691      139.2800      126.1240      134.0455      150.4373      142.4036      128.4679      129.5171      124.7006      105.0901       99.7939        0.0000        0.0000        0.0000        0.0000        0.0000        0.0000        0.0000        0.0000        0.0000        0.0000        0.0000        0.0000        0.0000        0.0000        0.0000        0.0000        0.0000        0.0000        0.0000        0.0000        0.0000        0.0000
        0.0000        0.0000        0.0000        0.0000        0.0000        0.0000        0.0000        0.0000        0.0000        0.0000        0.0000        0.0000        0.0000        0.0000        0.0000        0.0000        0.0000        0.0000        0.0000        0.0000        0.0000        0.0000        0.0000        0.0000        0.0000        0.0000        0.0000        0.0000        0.0000        0.0000        0.0000        0.0000        0.0000        0.0000        0.0000        0.0000        0.0000        0.0000        0.0000        0.0000        0.0000        0.0000        0.0000        0.0000        0.0000        0.0000        0.0000        0.0000        0.0000        0.0000        0.0000        0.0000        0.0000       55.6684       55.4013       54.9883       52.4042       79.5984       57.2578       31.2429        0.0000        0.0000        0.0000        0.0000        0.0000        0.0000        0.0000        0.0000        0.0000        0.0000        0.0000        0.0000        0.0000        0.0000        0.0000        0.0000        0.0000        0.0000        0.0000        0.0000        0.0000        0.0000        0.0000        0.0000        0.0000        0.0000        0.0000        0.0000        0.0000        0.0000        0.0000        0.0000        0.0000        0.0000        0.0000        0.0000        0.0000        0.0000        0.0000        0.0000        0.0000        0.0000        0.0000        0.0000        0.0000        0.0000        0.0000        0.0000        0.0000        0.0000        0.0000        0.0000        0.0000        0.0000        0.0000        0.0000        0.0000        0.0000        0.0000        0.0000        0.0000        0.0000        0.0000        0.0000        0.0000        0.0000        0.0000        0.0000        0.0000        0.0000        0.0000        0.0000        0.0000        0.0000        0.0000        0.0000        0.0000        0.0000        0.0000        0.0000        0.0000        0.0000        0.0000        0.0000        0.0000        0.0000        0.0000        0.0000        0.0000        0.0000        0.0000        0.0000        0.0000        0.0000        0.0000        0.0000        0.0000        0.0000        0.0000        0.0000        0.0000        0.0000        0.0000        0.0000        0.0000        0.0000        0.0000        0.0000        0.0000        0.0000       49.6496       53.0826       53.8564       50.3890       54.4325       61.8886       72.9847       67.4469       69.9760       61.4103       55.5952       55.1172       55.5465       67.5404       69.3164       71.1678       71.0585       73.1967       72.3548       74.3444       77.8616       88.5357       89.2719       80.1821       74.6816       92.8179       95.5817      112.1807      129.7766      133.1030      121.6458      127.6428      129.3947      103.1246       86.4159       91.8431       96.7750      101.4404      101.8030       88.9695       75.7480      103.6284      119.5117      142.8150      140.7573      127.9541      128.3268      132.5291      128.8163      135.8103      141.3542      135.7214      127.6404      140.6872      141.9983      130.6927      123.6650      118.3750      133.1120        0.0000        0.0000        0.0000        0.0000        0.0000        0.0000        0.0000        0.0000        0.0000        0.0000        0.0000        0.0000        0.0000        0.0000        0.0000        0.0000        0.0000        0.0000        0.0000        0.0000
        0.0000        0.0000        0.0000        0.0000        0.0000        0.0000        0.0000        0.0000        0.0000        0.0000        0.0000        0.0000        0.0000        0.0000        0.0000        0.0000        0.0000        0.0000        0.0000        0.0000        0.0000        0.0000        0.0000        0.0000        0.0000        0.0000        0.0000        0.0000        0.0000        0.0000        0.0000        0.0000        0.0000        0.0000        0.0000        0.0000        0.0000        0.0000        0.0000        0.0000        0.0000        0.0000        0.0000        0.0000        0.0000        0.0000        0.0000        0.0000        0.0000        0.0000        0.0000        0.0000        0.0000       48.6894       47.8433       46.0670       45.2704       45.1271       39.0441       28.0700        0.0000        0.0000        0.0000        0.0000        0.0000        0.0000        0.0000        0.0000        0.0000        0.0000        0.0000        0.0000        0.0000        0.0000        0.0000        0.0000        0.0000        0.0000        0.0000        0.0000        0.0000        0.0000        0.0000        0.0000        0.0000        0.0000        0.0000        0.0000        0.0000        0.0000        0.0000        0.0000        0.0000        0.0000        0.0000        0.0000        0.0000        0.0000        0.0000        0.0000        0.0000        0.0000        0.0000        0.0000        0.0000        0.0000        0.0000        0.0000        0.0000        0.0000        0.0000        0.0000        0.0000        0.0000        0.0000        0.0000        0.0000        0.0000        0.0000        0.0000        0.0000        0.0000        0.0000        0.0000        0.0000        0.0000        0.0000        0.0000        0.0000        0.0000        0.0000        0.0000        0.0000        0.0000        0.0000        0.0000        0.0000        0.0000        0.0000        0.0000        0.0000        0.0000        0.0000        0.0000        0.0000        0.0000        0.0000        0.0000        0.0000        0.0000        0.0000        0.0000        0.0000        0.0000        0.0000        0.0000        0.0000        0.0000        0.0000        0.0000        0.0000        0.0000        0.0000        0.0000        0.0000        0.0000        0.0000        0.0000        0.0000        0.0000       42.0460       39.0801       41.4954       41.5536       53.6066       78.8940       72.9365       71.8288       77.7076       80.4353       84.4062       82.3726       89.8640       83.5112       82.8765       77.5611       81.7884       84.3940       76.1531       86.1595       82.0887       69.5951       67.2379       72.9948       68.3030       82.3023       85.8678       83.6640       96.9325      111.6816      119.3587      112.1300      103.5146       99.3880      100.7679       96.8407       95.2643      104.3344      108.9658      119.3169      108.8767      103.9442      107.8256      123.3537      127.0908      121.3107      117.8713      117.5439      135.8915      163.1468      138.5060      128.9765      129.5468      129.5004      135.9370      144.8306      137.3450      134.7117      142.1563      150.3235      149.1658        0.0000        0.0000        0.0000        0.0000        0.0000        0.0000        0.0000        0.0000        0.0000        0.0000        0.0000        0.0000        0.0000        0.0000        0.0000        0.0000        0.0000        0.0000
        0.0000        0.0000        0.0000        0.0000        0.0000        0.0000        0.0000        0.0000        0.0000        0.0000        0.0000        0.0000        0.0000        0.0000        0.0000        0.0000        0.0000        0.0000        0.0000        0.0000        0.0000        0.0000        0.0000        0.0000        0.0000        0.0000        0.0000        0.0000        0.0000        0.0000        0.0000        0.0000        0.0000        0.0000        0.0000        0.0000        0.0000        0.0000        0.0000        0.0000        0.0000        0.0000        0.0000        0.0000        0.0000        0.0000        0.0000        0.0000        0.0000        0.0000       35.7459       38.0921       42.3079       44.1865       44.1546       41.8487       41.1599       38.4216       34.6838       26.4942       24.3815       19.9808        0.0000        0.0000        0.0000        0.0000        0.0000        0.0000        0.0000        0.0000        0.0000        0.0000        0.0000        0.0000        0.0000        0.0000        0.0000        0.0000        0.0000        0.0000        0.0000        0.0000        0.0000        0.0000        0.0000        0.0000        0.0000        0.0000        0.0000        0.0000        0.0000        0.0000        0.0000        0.0000        0.0000        0.0000        0.0000        0.0000        0.0000        0.0000        0.0000        0.0000        0.0000        0.0000        0.0000        0.0000        0.0000        0.0000        0.0000        0.0000        0.0000        0.0000        0.0000        0.0000        0.0000        0.0000        0.0000        0.0000        0.0000        0.0000        0.0000        0.0000        0.0000        0.0000        0.0000        0.0000        0.0000        0.0000        0.0000        0.0000        0.0000        0.0000        0.0000        0.0000        0.0000        0.0000        0.0000        0.0000        0.0000        0.0000        0.0000        0.0000        0.0000        0.0000        0.0000        0.0000        0.0000        0.0000        0.0000        0.0000        0.0000        0.0000        0.0000        0.0000        0.0000        0.0000        0.0000        0.0000        0.0000        0.0000        0.0000        0.0000        0.0000        0.0000        0.0000        0.0000        0.0000        0.0000        0.0000       43.9532       40.4913       37.1973       36.7295       41.1713       46.4128       68.6734       68.8796       79.0020       76.6331       85.3291       98.0346      111.3986      106.2287       98.0841       91.2640       88.1476       84.3047       88.8145       84.5581       90.8136       85.4613       72.3596       67.0654       64.9242       63.2908       77.9721       84.3831      100.7232      114.9534      129.4173      128.8772      120.9461      107.4115       93.0203       91.0366       89.0678       94.3324       96.7826      109.8536      119.6634      115.7696      107.1406      105.5187      111.9342      124.4287      120.7674      138.0212      147.9284      145.9124      143.9299      132.9883      130.2206      131.7692      137.0602      137.4899      142.7182      139.4477      144.9095      163.3611      157.1947      136.3102        0.0000        0.0000        0.0000        0.0000        0.0000        0.0000        0.0000        0.0000        0.0000        0.0000        0.0000        0.0000        0.0000        0.0000      215.1147      219.8909      217.3395        0.0000
        0.0000        0.0000        0.0000        0.0000        0.0000        0.0000        0.0000        0.0000        0.0000        0.0000        0.0000        0.0000        0.0000        0.0000        0.0000        0.0000        0.0000        0.0000        0.0000        0.0000        0.0000        0.0000        0.0000        0.0000        0.0000        0.0000        0.0000        0.0000        0.0000        0.0000        0.0000        0.0000        0.0000        0.0000        0.0000        0.0000        0.0000        0.0000        0.0000        0.0000        0.0000        0.0000        0.0000        0.0000        0.0000        0.0000        0.0000        0.0000       22.1774       23.9112       27.0204       34.1913       38.1231       40.3231       41.8222       40.3031       40.5719       39.4354       35.6941       29.1216       27.9273       25.4996       19.9347        0.0000        0.0000        0.0000        0.0000        0.0000        0.0000        0.0000        0.0000        0.0000        0.0000        0.0000        0.0000        0.0000        0.0000        0.0000        0.0000        0.0000        0.0000        0.0000        0.0000        0.0000        0.0000        0.0000        0.0000        0.0000        0.0000        0.0000        0.0000        0.0000        0.0000        0.0000        0.0000        0.0000        0.0000        0.0000        0.0000        0.0000        0.0000        0.0000        0.0000        0.0000        0.0000        0.0000        0.0000        0.0000        0.0000        0.0000        0.0000        0.0000        0.0000        0.0000        0.0000        0.0000        0.0000        0.0000        0.0000        0.0000        0.0000        0.0000        0.0000        0.0000        0.0000        0.0000        0.0000        0.0000        0.0000        0.0000        0.0000        0.0000        0.0000        0.0000        0.0000        0.0000        0.0000        0.0000        0.0000        0.0000        0.0000        0.0000        0.0000        0.0000        0.0000        0.0000        0.0000        0.0000        0.0000        0.0000        0.0000        0.0000        0.0000        0.0000        0.0000        0.0000        0.0000        0.0000        0.0000        0.0000        0.0000        0.0000        0.0000        0.0000        0.0000        0.0000        0.0000        0.0000       53.9025       50.0556       43.0925       38.4906       38.0853       43.4952       48.6865       63.4956       69.1002       69.8548       72.2506       86.9456      115.8780      122.7869      110.9271       96.4846       86.6219       82.4563       80.2576       77.2099       80.6282       71.4953       62.1964       72.2559       88.9955       82.5958       74.6544       75.1947       80.1094       96.2951      111.3797      115.9545      115.5609      109.8854      105.1890       98.0693       88.8750       91.2387       95.9258      105.4832      105.7752      122.0788      125.9224      118.7706      118.3663      125.9374      128.1633      133.7676      146.4922      156.2860      145.8399      147.1475      143.8550      142.1364      140.7614      142.9696      139.6987      136.6866      137.6753      146.1902      149.6138      150.0733      134.8433      138.0314        0.0000        0.0000        0.0000        0.0000        0.0000        0.0000        0.0000        0.0000        0.0000      228.0437      232.9043      238.4939      251.8958      247.2828      242.7964      232.7591      237.0137
        0.0000        0.0000        0.0000        0.0000        0.0000        0.0000        0.0000        0.0000        0.0000        0.0000        0.0000        0.0000        0.0000        0.0000        0.0000        0.0000        0.0000        0.0000        0.0000        0.0000        0.0000        0.0000        0.0000        0.0000        0.0000        0.0000        0.0000        0.0000        0.0000        0.0000        0.0000        0.0000        0.0000        0.0000        0.0000        0.0000        0.0000        0.0000        0.0000        0.0000        0.0000        0.0000        0.0000        0.0000        0.0000        0.0000        0.0000        0.0000       20.5626       21.7488       24.1259       30.3705       33.6457       35.6739       35.6622       35.1726       36.4449       37.7561       38.5660       30.8771       26.4029       23.1337       22.2040       20.2438       18.9587       17.9551       18.7138        0.0000        0.0000        0.0000        0.0000        0.0000        0.0000        0.0000        0.0000        0.0000        0.0000        0.0000        0.0000        0.0000        0.0000        0.0000        0.0000        0.0000        0.0000        0.0000        0.0000        0.0000        0.0000        0.0000        0.0000        0.0000        0.0000        0.0000        0.0000        0.0000        0.0000        0.0000        0.0000        0.0000        0.0000        0.0000        0.0000        0.0000        0.0000        0.0000        0.0000        0.0000        0.0000        0.0000        0.0000        0.0000        0.0000        0.0000        0.0000        0.0000        0.0000        0.0000        0.0000        0.0000        0.0000        0.0000        0.0000        0.0000        0.0000        0.0000        0.0000        0.0000        0.0000        0.0000        0.0000        0.0000        0.0000        0.0000        0.0000        0.0000        0.0000        0.0000        0.0000        0.0000        0.0000        0.0000        0.0000        0.0000        0.0000        0.0000        0.0000        0.0000        0.0000        0.0000        0.0000        0.0000        0.0000        0.0000        0.0000        0.0000        0.0000        0.0000        0.0000        0.0000        0.0000        0.0000        0.0000        0.0000        0.0000        0.0000        0.0000        0.0000       48.1726       51.9987       47.8621       41.4092       37.0167       50.8802       54.7560       73.8909       69.9331       60.9608       63.9753       79.8936       91.7059       88.4423       92.2500       83.2545       84.1041       79.9950       93.2837       81.9569       82.9487       65.5091       58.4062       58.6330       86.1455       88.5327       86.7899       83.2809       91.3861      104.0752      111.6778      116.8665      129.7728      124.0782      123.2499      107.4831      110.9451      114.4732      106.1239      110.2841      113.4143      130.2137      137.1750      130.9747      145.0243      156.2749      141.7587      143.9280      149.3353      171.1670      172.4697      176.2654      167.0042      163.8393      148.0567      150.6427      149.3606      142.4244      146.0001      143.4509      132.1887      134.7692      137.3526        0.0000        0.0000        0.0000        0.0000        0.0000        0.0000      197.2488      205.9917      210.4569      207.8911      203.0066      225.0613      227.5617      252.3298      272.1219      254.2822        0.0000        0.0000
        0.0000        0.0000        0.0000        0.0000        0.0000        0.0000        0.0000        0.0000        0.0000        0.0000        0.0000        0.0000        0.0000        0.0000        0.0000        0.0000        0.0000        0.0000        0.0000        0.0000        0.0000        0.0000        0.0000        0.0000        0.0000        0.0000        0.0000        0.0000        0.0000        0.0000        0.0000        0.0000        0.0000        0.0000        0.0000        0.0000        0.0000        0.0000        0.0000        0.0000        0.0000        0.0000        0.0000        0.0000        0.0000        0.0000        0.0000        0.0000       16.0239       16.4681       18.2511       20.1745       21.7864       22.9650       23.8823       25.7852       28.2110       29.3420       27.4467       28.6007       28.9152       29.9817       27.2033       24.9502       20.4917       18.4857       17.0071       16.9083       16.8787        0.0000        0.0000        0.0000        0.0000        0.0000        0.0000        0.0000        0.0000        0.0000        0.0000        0.0000        0.0000        0.0000        0.0000        0.0000        0.0000        0.0000        0.0000        0.0000        0.0000        0.0000        0.0000        0.0000        0.0000        0.0000        0.0000        0.0000        0.0000        0.0000        0.0000        0.0000        0.0000        0.0000        0.0000        0.0000        0.0000        0.0000        0.0000        0.0000        0.0000        0.0000        0.0000        0.0000        0.0000        0.0000        0.0000        0.0000        0.0000        0.0000        0.0000        0.0000        0.0000        0.0000        0.0000        0.0000        0.0000        0.0000        0.0000        0.0000        0.0000        0.0000        0.0000        0.0000        0.0000        0.0000        0.0000        0.0000        0.0000        0.0000        0.0000        0.0000        0.0000        0.0000        0.0000        0.0000        0.0000        0.0000        0.0000        0.0000        0.0000        0.0000        0.0000        0.0000        0.0000        0.0000        0.0000        0.0000        0.0000        0.0000        0.0000        0.0000        0.0000        0.0000        0.0000        0.0000        0.0000        0.0000        0.0000        0.0000       50.6393       52.4347       60.8190       74.4324       59.7024       70.8615       72.2173       65.1203      115.0328      132.6561       52.0356       55.7647       66.9277       68.2658       83.4101       91.4304       97.9449       84.8915       92.0829       82.5672       62.8688       59.8799       56.2173       66.8776       73.9672       85.7156       92.3125       90.3139       89.8775      102.6032      110.0574      122.7159      131.2371      143.1180      138.5975      122.7757      122.7847      122.6112      116.1663      117.7695      116.2126      118.7622      125.3894      154.4238      182.1713      173.8719      155.8469      144.5693      161.1723      181.5278      190.0804      199.1105      185.7989      177.6733      154.1981      149.8279      150.0924      157.5289      140.7835      127.2630      131.0806      129.6717      119.5611      127.8194      140.6383      145.3503      154.3452      143.0976      153.3122      154.1098      158.8528      188.2821      189.1357      196.8307      210.8961      217.6522      242.7663      265.5740      252.2339        0.0000        0.0000
        0.0000        0.0000        0.0000        0.0000        0.0000        0.0000        0.0000        0.0000        0.0000        0.0000        0.0000        0.0000        0.0000        0.0000        0.0000        0.0000        0.0000        0.0000        0.0000        0.0000        0.0000        0.0000        0.0000        0.0000        0.0000        0.0000        0.0000        0.0000        0.0000        0.0000        0.0000        0.0000        0.0000        0.0000        0.0000        0.0000        0.0000        0.0000        0.0000        0.0000        0.0000        0.0000        0.0000        0.0000        0.0000        0.0000        0.0000        0.0000       15.1018       14.2175       15.3091       17.1422       18.5430       20.2602       22.1942       23.9037       25.2155       24.9474       23.4307       26.2311       26.7795       28.5678       28.7561       25.3339       21.6490       19.4962       17.2062       16.9176       17.2271       19.3754        0.0000        0.0000        0.0000        0.0000        0.0000        0.0000        0.0000        0.0000        0.0000        0.0000        0.0000        0.0000        0.0000        0.0000        0.0000        0.0000        0.0000        0.0000        0.0000        0.0000        0.0000        0.0000        0.0000        0.0000        0.0000        0.0000        0.0000        0.0000        0.0000        0.0000        0.0000        0.0000        0.0000        0.0000        0.0000        0.0000        0.0000        0.0000        0.0000        0.0000        0.0000        0.0000        0.0000        0.0000        0.0000        0.0000        0.0000        0.0000        0.0000        0.0000        0.0000        0.0000        0.0000        0.0000        0.0000        0.0000        0.0000        0.0000        0.0000        0.0000        0.0000        0.0000        0.0000        0.0000        0.0000        0.0000        0.0000        0.0000        0.0000        0.0000        0.0000        0.0000        0.0000        0.0000        0.0000        0.0000        0.0000        0.0000        0.0000        0.0000        0.0000        0.0000        0.0000        0.0000        0.0000        0.0000        0.0000        0.0000        0.0000        0.0000        0.0000        0.0000        0.0000        0.0000        0.0000        0.0000        0.0000        0.0000        0.0000       61.5282       69.1163       78.8582       69.8968       80.9113        0.0000       64.4724       81.4004       77.9374        0.0000        0.0000        0.0000       73.6443       79.2427       79.6141       65.3067       68.4435       79.1498       67.1654       54.5014       54.5721       59.6053       68.0071       72.3576       78.4527       88.8307       92.4218       95.0308      101.5276      108.8600      122.8283      138.1890      151.8065      149.4801      137.3799      131.0796      125.7744      125.7182      126.3674      126.5522      128.7390      134.9269      159.7651      175.3703      166.7294      151.8477      155.2452      167.2158      190.1378      208.1942      196.8304      203.9703      194.9679      169.5746      157.7972      147.9488      147.4050      131.4196      119.9085      120.5137      120.3817      120.4009      122.8848      128.1497      138.6135      145.2052      134.6518      140.1860      135.8288      141.1268      169.0811      182.5886      193.7811      203.4132      214.4009      248.0512      257.9928      259.1419        0.0000        0.0000
        0.0000        0.0000        0.0000        0.0000        0.0000        0.0000        0.0000        0.0000        0.0000        0.0000        0.0000        0.0000        0.0000        0.0000        0.0000        0.0000        0.0000        0.0000        0.0000        0.0000        0.0000        0.0000        0.0000        0.0000        0.0000        0.0000        0.0000        0.0000        0.0000        0.0000        0.0000        0.0000        0.0000        0.0000        0.0000        0.0000        0.0000        0.0000       26.0492       27.0082       26.2956        0.0000        0.0000        0.0000        0.0000        0.0000        0.0000        0.0000       15.9317       15.3694       15.7345       16.6771       18.1898       20.1982       25.7890       42.7297       38.4009       25.5524       23.8477       25.1981       25.5596       24.8722       26.4221       24.7387       23.5663       19.8687       16.9827       16.6666       17.4753       17.2991        0.0000        0.0000        0.0000        0.0000        0.0000        0.0000        0.0000        0.0000        0.0000        0.0000        0.0000        0.0000        0.0000        0.0000        0.0000        0.0000        0.0000        0.0000        0.0000        0.0000        0.0000        0.0000        0.0000        0.0000        0.0000        0.0000        0.0000        0.0000        0.0000        0.0000        0.0000        0.0000        0.0000        0.0000        0.0000        0.0000        0.0000        0.0000        0.0000        0.0000        0.0000        0.0000        0.0000        0.0000        0.0000        0.0000        0.0000        0.0000        0.0000        0.0000        0.0000        0.0000        0.0000        0.0000        0.0000        0.0000        0.0000        0.0000        0.0000        0.0000        0.0000        0.0000        0.0000        0.0000        0.0000        0.0000        0.0000        0.0000        0.0000        0.0000        0.0000        0.0000        0.0000        0.0000        0.0000        0.0000        0.0000        0.0000        0.0000        0.0000        0.0000        0.0000        0.0000        0.0000        0.0000        0.0000        0.0000        0.0000        0.0000        0.0000        0.0000        0.0000        0.0000        0.0000        0.0000        0.0000        0.0000        0.0000        0.0000        0.0000        0.0000        0.0000        0.0000        0.0000        0.0000        0.0000        0.0000        0.0000        0.0000        0.0000        0.0000        0.0000        0.0000       70.5202       69.4842       68.2828       68.6164       65.1346       61.5131       59.6958       59.3545       70.0547       72.1389       75.4654       85.8575       96.0790      101.9570      108.5069      112.3179      125.4974      142.7549      151.8976      146.1698      140.7890      143.7891      135.7963      130.7193      135.6823      137.7831      139.5502      147.0875      165.9396      179.1605      177.1508      177.9309      178.8889      192.7880      196.1270      210.2343      190.4863      190.2196      196.0900      183.9017      173.2130      155.3847      134.6915      135.9365      131.4324      123.6142      135.0411      124.2900      110.5445      115.4266      125.8595      131.7436      126.9409      131.7620      134.1031      124.2736      167.7636      188.2161      200.2537      200.3645      211.6083      233.2547      246.0790        0.0000        0.0000        0.0000
        0.0000        0.0000        0.0000        0.0000        0.0000        0.0000        0.0000        0.0000        0.0000        0.0000        0.0000        0.0000        0.0000        0.0000        0.0000        0.0000        0.0000        0.0000        0.0000        0.0000        0.0000        0.0000        0.0000        0.0000        0.0000        0.0000        0.0000        0.0000        0.0000        0.0000        0.0000        0.0000        0.0000        0.0000        0.0000        0.0000        0.0000        0.0000       28.6089       29.1692       30.8577       29.4876       29.4849       27.6041       24.5147       24.2542       26.1731       24.4890       29.3287       24.3095       21.8207       20.5578       19.7177       22.0496       28.1018       52.8832       35.1531       26.8353       24.9924       25.0488       24.0765       23.6824       23.9788       23.8991       22.1366       19.2514       17.7353       17.3381       16.6515       16.1158       15.7894       14.8762        0.0000        0.0000        0.0000        0.0000        0.0000        0.0000        0.0000        0.0000        0.0000        0.0000        0.0000        0.0000        0.0000        0.0000        0.0000        0.0000        0.0000        0.0000        0.0000        0.0000        0.0000        0.0000        0.0000        0.0000        0.0000        0.0000        0.0000        0.0000        0.0000        0.0000        0.0000        0.0000        0.0000        0.0000        0.0000        0.0000        0.0000        0.0000        0.0000        0.0000        0.0000        0.0000        0.0000        0.0000        0.0000        0.0000        0.0000        0.0000        0.0000        0.0000        0.0000        0.0000        0.0000        0.0000        0.0000        0.0000        0.0000        0.0000        0.0000        0.0000        0.0000        0.0000        0.0000        0.0000        0.0000        0.0000        0.0000        0.0000        0.0000        0.0000        0.0000        0.0000        0.0000        0.0000        0.0000        0.0000        0.0000        0.0000        0.0000        0.0000        0.0000        0.0000        0.0000        0.0000        0.0000        0.0000        0.0000        0.0000        0.0000        0.0000        0.0000        0.0000        0.0000        0.0000        0.0000        0.0000        0.0000        0.0000        0.0000        0.0000        0.0000        0.0000        0.0000        0.0000        0.0000        0.0000        0.0000        0.0000        0.0000        0.0000        0.0000        0.0000       74.0313       75.0046       87.4313       83.2727       82.9153       71.4019       67.9514       73.8477       76.5289       79.7999       88.4579       94.8550       94.1357       98.3102      105.1839      116.5318      134.0195      138.2342      144.6784      141.0387      153.4719      145.5445      126.5224      130.4536      134.7654      142.9370      148.3307      150.8491      177.8697      197.0551      197.7259      195.4766      199.4180      199.2526      201.5201      189.9088      194.7158      193.4342      181.6396      160.1122      135.9083      127.9358      126.6377      125.0030      127.6125      111.2698       98.4110       98.2692      108.2234      115.7781      113.5209      108.3894      115.1317      136.7571      128.3888      173.6494      189.8969      205.7025      207.2077      224.3120      234.7122        0.0000        0.0000        0.0000        0.0000
        0.0000        0.0000        0.0000        0.0000        0.0000        0.0000        0.0000        0.0000        0.0000        0.0000        0.0000        0.0000        0.0000        0.0000        0.0000        0.0000        0.0000        0.0000        0.0000        0.0000        0.0000        0.0000        0.0000        0.0000        0.0000        0.0000        0.0000        0.0000        0.0000        0.0000        0.0000        0.0000        0.0000        0.0000        0.0000        0.0000        0.0000       25.4203       26.3795       28.4413       29.6924       29.7511       28.0257       26.2249       26.0474       25.9024       26.9838       25.7341       26.2776       23.6131       23.3933       21.0084       22.5114       24.4648       26.7361       27.4423       35.0779       23.4515       21.8484       21.3982       22.1465       22.6432       21.0968       19.4265       18.7324       17.4769       15.6323       15.4372       13.9894       14.5155       15.3315       12.8041        0.0000        0.0000        0.0000        0.0000        0.0000        0.0000        0.0000        0.0000        0.0000        0.0000        0.0000        0.0000        0.0000        0.0000        0.0000        0.0000        0.0000        0.0000        0.0000        0.0000        0.0000        0.0000        0.0000        0.0000        0.0000        0.0000        0.0000        0.0000        0.0000        0.0000        0.0000        0.0000        0.0000        0.0000        0.0000        0.0000        0.0000        0.0000        0.0000        0.0000        0.0000        0.0000        0.0000        0.0000        0.0000        0.0000        0.0000        0.0000        0.0000        0.0000        0.0000        0.0000        0.0000        0.0000        0.0000        0.0000        0.0000        0.0000        0.0000        0.0000        0.0000        0.0000        0.0000        0.0000        0.0000        0.0000        0.0000        0.0000        0.0000        0.0000        0.0000        0.0000        0.0000        0.0000        0.0000        0.0000        0.0000        0.0000        0.0000        0.0000        0.0000        0.0000        0.0000        0.0000        0.0000        0.0000        0.0000        0.0000        0.0000        0.0000        0.0000        0.0000        0.0000        0.0000        0.0000        0.0000        0.0000        0.0000        0.0000        0.0000        0.0000        0.0000        0.0000        0.0000        0.0000        0.0000        0.0000       78.0523       90.6813      100.0402       80.2540       81.4610        0.0000       75.2165       93.4637       96.8613       96.0711       86.9641       86.9138       83.4441       86.8079       83.7964       83.2689       80.3022       78.9397       79.6605       83.2466       99.2062      106.7053      108.7882      114.6941      101.7853       98.8866       99.5999       95.0287       95.8898       94.2151       96.2941      100.6362      123.3654      134.7883      159.7170      172.4202      172.7465      177.3532      182.5171      190.7528      181.7507      186.1266      181.8713      166.8579      130.4917      114.1425      104.0501       98.1775       94.0242       91.3197       90.7907       86.9802       96.2689       98.2616      105.3190      109.7566      116.1461      129.4320      133.4024      153.2824      167.7062      178.2398      191.2246      205.0663      232.6810      250.6149        0.0000        0.0000        0.0000        0.0000
        0.0000        0.0000        0.0000        0.0000        0.0000        0.0000        0.0000        0.0000        0.0000        0.0000        0.0000        0.0000        0.0000        0.0000        0.0000        0.0000        0.0000        0.0000        0.0000        0.0000        0.0000        0.0000        0.0000        0.0000        0.0000        0.0000        0.0000        0.0000        0.0000        0.0000        0.0000        0.0000        0.0000        0.0000        0.0000        0.0000        0.0000       26.1374       27.2698       29.0643       30.1476       29.4971       29.0643       27.4666       28.2070       28.0300       28.9369       24.7693       21.2138       21.9414       22.3525       20.7081       21.7343       22.9901       24.1193       22.5304       22.6553       21.6243       22.7553       23.0998       22.1297       21.2007       19.6667       18.7472       17.3531       16.7410       14.9589       14.8857       14.2016       13.6174       13.3432       11.6066       11.4696        0.0000        0.0000        0.0000        0.0000        0.0000        0.0000        0.0000        0.0000        0.0000        0.0000        0.0000        0.0000        0.0000        0.0000        0.0000        0.0000        0.0000        0.0000        0.0000        0.0000        0.0000        0.0000        0.0000        0.0000        0.0000        0.0000        0.0000        0.0000        0.0000        0.0000        0.0000        0.0000        0.0000        0.0000        0.0000        0.0000        0.0000        0.0000        0.0000        0.0000        0.0000        0.0000        0.0000        0.0000        0.0000        0.0000        0.0000        0.0000        0.0000        0.0000        0.0000        0.0000        0.0000        0.0000        0.0000        0.0000        0.0000        0.0000        0.0000        0.0000        0.0000        0.0000        0.0000        0.0000        0.0000        0.0000        0.0000        0.0000        0.0000        0.0000        0.0000        0.0000        0.0000        0.0000        0.0000        0.0000        0.0000        0.0000        0.0000        0.0000        0.0000        0.0000        0.0000        0.0000        0.0000        0.0000        0.0000        0.0000        0.0000        0.0000        0.0000        0.0000        0.0000        0.0000        0.0000        0.0000        0.0000        0.0000        0.0000        0.0000        0.0000        0.0000       77.8312       94.6481       68.5072       90.0765       98.3096       80.8642       83.0981       75.6722       72.7489       71.4225       80.1017       79.8159       81.7281       81.4934       87.7589       88.0050       89.7853       87.7533       91.5564       84.1238       73.9750       71.5586       72.4269       77.8739       85.4778       91.6920       92.5150       92.4087       84.7965       80.8768       82.6220       84.6271       82.5530       79.6951       84.7100       94.5781      128.3477      132.2825      153.0699      152.6855      161.9721      180.6257      190.1730      188.3531      175.1101      185.8047      176.3026      151.0998      123.9293      111.9807       97.2882       93.3541       84.3940       82.0890       86.4805       86.9113       97.2416      106.5820      112.9850      118.3806      131.9395      140.8759      147.8335      157.3820      181.7266      182.8465      178.9729      192.2035      221.8848        0.0000        0.0000        0.0000        0.0000        0.0000
        0.0000        0.0000        0.0000        0.0000        0.0000        0.0000        0.0000        0.0000        0.0000        0.0000        0.0000        0.0000        0.0000        0.0000        0.0000        0.0000        0.0000        0.0000        0.0000        0.0000        0.0000        0.0000        0.0000        0.0000        0.0000        0.0000        0.0000        0.0000        0.0000        0.0000        0.0000        0.0000        0.0000        0.0000        0.0000        0.0000       25.1146       26.5572       28.2580       29.6619       30.5626       30.3891       30.2644       30.4647       30.0824       29.7280       27.2264       24.2066       22.1152       21.2508       21.5933       20.1763       20.7920       21.8446       22.9733       21.1124       20.9823       21.0233       21.2198       22.5594       21.7020       21.0557       19.6668       19.1154       18.3733       16.0783       14.2572       14.4860       14.0236       12.5384       11.3949       10.6767        0.0000        0.0000        0.0000        0.0000        0.0000        0.0000        0.0000        0.0000        0.0000        0.0000        0.0000        0.0000        0.0000        0.0000        0.0000        0.0000        0.0000        0.0000        0.0000        0.0000        0.0000        0.0000        0.0000        0.0000        0.0000        0.0000        0.0000        0.0000        0.0000        0.0000        0.0000        0.0000        0.0000        0.0000        0.0000        0.0000        0.0000        0.0000        0.0000        0.0000        0.0000        0.0000        0.0000        0.0000        0.0000        0.0000        0.0000        0.0000        0.0000        0.0000        0.0000        0.0000        0.0000        0.0000        0.0000        0.0000        0.0000        0.0000        0.0000        0.0000        0.0000        0.0000        0.0000        0.0000        0.0000        0.0000        0.0000        0.0000        0.0000        0.0000        0.0000        0.0000        0.0000        0.0000        0.0000        0.0000        0.0000        0.0000        0.0000        0.0000        0.0000        0.0000        0.0000        0.0000        0.0000        0.0000        0.0000        0.0000        0.0000        0.0000        0.0000        0.0000        0.0000        0.0000        0.0000        0.0000        0.0000        0.0000        0.0000        0.0000       98.4357       83.2994       76.0885       71.4405       72.5306       66.0573       67.1261       76.9433       81.1113       71.2511       66.6740       63.8531       74.6824       72.1123       71.7161       79.3644       76.7939       82.4536       87.7868       86.3873       93.1796       92.7199       87.2620       74.0062       71.7217       77.0041       80.7247       81.9891       84.6752       85.9115       82.7990       77.7910       75.3420       76.0442       79.1626       90.7495       89.5746       90.4075       98.0405      118.3502      129.4666      138.9424      150.6167      168.4903      187.3704      190.9663      185.1232      174.8371      185.9873      185.2082      162.5340      123.1256      113.1217      104.0088       99.9362       90.8848       85.8793       84.7835       93.9739      109.3077      119.8284      138.4563      153.1074      149.6642      135.6932      142.2148      151.8418      167.9111      172.7380      179.2739      205.6418      223.2741        0.0000        0.0000        0.0000        0.0000        0.0000
        0.0000        0.0000        0.0000        0.0000        0.0000        0.0000        0.0000        0.0000        0.0000        0.0000        0.0000        0.0000        0.0000        0.0000        0.0000        0.0000        0.0000        0.0000        0.0000        0.0000        0.0000        0.0000        0.0000        0.0000        0.0000        0.0000        0.0000        0.0000        0.0000        0.0000        0.0000        0.0000        0.0000        0.0000        0.0000       24.6231       22.7426       24.3544       28.3462       28.7265       30.3011       30.7729       30.5772       30.4684       28.9791       27.1592       25.0436       21.1889       20.0665       19.3317       20.6595       18.8656       19.8735       20.4815       19.9381       18.5729       19.2654       18.7924       18.5052       20.1293       19.6366       18.1275       17.8981       16.9549       15.9204       15.2206       14.5742       15.1017       13.1563       12.4974       11.3227       10.3495        0.0000        0.0000        0.0000        0.0000        0.0000        0.0000        0.0000        0.0000        0.0000        0.0000        0.0000        0.0000        0.0000        0.0000        0.0000        0.0000        0.0000        0.0000        0.0000        0.0000        0.0000        0.0000        0.0000        0.0000        0.0000        0.0000        0.0000        0.0000        0.0000        0.0000        0.0000        0.0000        0.0000        0.0000        0.0000        0.0000        0.0000        0.0000        0.0000        0.0000        0.0000        0.0000        0.0000        0.0000        0.0000        0.0000        0.0000        0.0000        0.0000        0.0000        0.0000        0.0000        0.0000        0.0000        0.0000        0.0000        0.0000        0.0000        0.0000        0.0000        0.0000        0.0000        0.0000        0.0000        0.0000        0.0000        0.0000        0.0000        0.0000        0.0000        0.0000        0.0000        0.0000        0.0000        0.0000        0.0000        0.0000        0.0000        0.0000        0.0000        0.0000        0.0000        0.0000        0.0000        0.0000        0.0000        0.0000        0.0000        0.0000        0.0000        0.0000        0.0000        0.0000        0.0000        0.0000        0.0000        0.0000        0.0000        0.0000      102.5419       88.9049       75.8766       74.3602       78.9953       71.1849       71.1601       67.8247       65.9485       77.8367       78.5715       68.5496       61.3097       80.0892       73.4516       72.1506       54.8276       78.0200       88.2216      106.3503       84.7503       79.2168       75.4926       78.5909       73.1191       77.1429       79.5620       76.4411       77.0904       83.3388       88.0259       87.0664       77.7389       75.8398       71.2061       69.5487       72.2602       77.4995       88.5183       93.1173      114.9765      124.7130      131.2211      158.7948      167.8437      169.5038      166.8296      182.2600      170.9639      192.8202      224.4409      205.6611      139.0091      126.3383      118.8819      120.4138      114.7823      107.9134      108.8581      103.7707      117.7806      129.2580      125.8274      129.0517      127.3725      127.7485      149.5516      158.8601      159.8953      164.6792      179.5191      197.0090      214.8838        0.0000        0.0000        0.0000        0.0000        0.0000
        0.0000        0.0000        0.0000        0.0000        0.0000        0.0000        0.0000        0.0000        0.0000        0.0000        0.0000        0.0000        0.0000        0.0000        0.0000        0.0000        0.0000        0.0000        0.0000        0.0000        0.0000        0.0000        0.0000        0.0000        0.0000        0.0000        0.0000        0.0000        0.0000        0.0000        0.0000        0.0000        0.0000        0.0000        0.0000       18.7312       18.3008       21.8857       22.9611       29.9357       32.3307       34.2140       34.6052       28.0058       25.6782       22.3910       20.3246       16.1656       14.7676       19.0877       29.6805       17.2697       17.0352       16.4592       16.8038       15.4595       16.9090       15.1547       14.4204       15.3348       16.1160       15.8336       14.5850       13.9362       13.2482       11.9092       11.4945       12.7223       11.7517       10.6240        9.3814        6.8366        0.0000        0.0000        0.0000        0.0000        0.0000        0.0000        0.0000        0.0000        0.0000        0.0000        0.0000        0.0000        0.0000        0.0000        0.0000        0.0000        0.0000        0.0000        0.0000        0.0000        0.0000        0.0000        0.0000        0.0000        0.0000        0.0000        0.0000        0.0000        0.0000        0.0000        0.0000        0.0000        0.0000        0.0000        0.0000        0.0000        0.0000        0.0000        0.0000        0.0000        0.0000        0.0000        0.0000        0.0000        0.0000        0.0000        0.0000        0.0000        0.0000        0.0000        0.0000        0.0000        0.0000        0.0000        0.0000        0.0000        0.0000        0.0000        0.0000        0.0000        0.0000        0.0000        0.0000        0.0000        0.0000        0.0000        0.0000        0.0000        0.0000        0.0000        0.0000        0.0000        0.0000        0.0000        0.0000        0.0000        0.0000        0.0000        0.0000        0.0000        0.0000        0.0000        0.0000        0.0000        0.0000        0.0000        0.0000        0.0000        0.0000        0.0000        0.0000        0.0000        0.0000        0.0000        0.0000        0.0000        0.0000        0.0000       69.6282       68.8079       68.3110       64.8531       61.9476       54.6689       56.7212       55.6959       68.7262       61.3503       87.9546       97.2617       72.8280       47.6268       45.1727       44.1305       50.8227       42.5812       60.9891       91.5566      117.2792       95.4535       76.0729       81.4458       81.5733       67.7821       76.1939       89.0583       84.4323       73.5060       82.5495      101.8219       89.2397       75.0050       66.8439       62.8958       56.5580       48.9763       51.2150       62.8501       70.9246       93.1288       95.8003      101.2975      114.6329      139.5764      147.0354      159.1743      172.9055      183.5084      203.9876      193.9959      177.8190      154.8339      150.5742      150.2318      155.6552      150.9962      146.7011      147.2089      149.4265      142.4928      138.7035      137.0950      138.3084      135.2413      135.4633      141.1301      151.6703      157.1410      164.6204      181.3439      190.6436        0.0000        0.0000        0.0000        0.0000        0.0000        0.0000
        0.0000        0.0000        0.0000        0.0000        0.0000        0.0000        0.0000        0.0000        0.0000        0.0000        0.0000        0.0000        0.0000        0.0000        0.0000        0.0000        0.0000        0.0000        0.0000        0.0000        0.0000        0.0000        0.0000        0.0000        0.0000        0.0000        0.0000        0.0000        0.0000        0.0000        0.0000        0.0000        0.0000        0.0000        0.0000       21.3385       20.0121       23.0057       24.4707       31.7848       34.8219       37.8517       34.9702       25.4918       22.2649       19.8014       19.7539       13.3589       12.9859       16.0479       14.6599       16.2102       16.0018       15.3287       15.9298       15.2827       14.1995       13.3401       13.9185       15.1239       15.2357       15.3676       14.9150       13.7556       12.9756       11.4914       10.6433       12.1909       11.6698       10.6710        9.2887        0.0000        0.0000        0.0000        0.0000        0.0000        0.0000        0.0000        0.0000        0.0000        0.0000        0.0000        0.0000        0.0000        0.0000        0.0000        0.0000        0.0000        0.0000        0.0000        0.0000        0.0000        0.0000        0.0000        0.0000        0.0000        0.0000        0.0000        0.0000        0.0000        0.0000        0.0000        0.0000        0.0000        0.0000        0.0000        0.0000        0.0000        0.0000        0.0000        0.0000        0.0000        0.0000        0.0000        0.0000        0.0000        0.0000        0.0000        0.0000        0.0000        0.0000        0.0000        0.0000        0.0000        0.0000        0.0000        0.0000        0.0000        0.0000        0.0000        0.0000        0.0000        0.0000        0.0000        0.0000        0.0000        0.0000        0.0000        0.0000        0.0000        0.0000        0.0000        0.0000        0.0000        0.0000        0.0000        0.0000        0.0000        0.0000        0.0000        0.0000        0.0000        0.0000        0.0000        0.0000        0.0000        0.0000        0.0000        0.0000        0.0000        0.0000        0.0000        0.0000        0.0000        0.0000       44.7277       45.0938        0.0000       53.6672       58.5724       55.8453       57.0689       57.5812       57.4022       53.9374       50.6900       86.2285       69.7778       45.1521       48.9464       72.3344       75.8545       62.2671       49.5904       41.2814       37.4905       38.9065       38.2721       46.0593       71.0369       95.2851       67.3844       56.0312       74.0399       72.0891       67.5253       79.9968       92.9176       96.9974       76.4264       82.4333      100.2048       79.4576       63.6741       62.0796       59.3614       54.7687       45.7237       50.3069       56.7980       66.7504       79.5381       89.6300      100.5959      112.3332      142.9178      152.5491      158.6524      168.1298      187.8182      189.5662      195.0411      176.5538      163.3130      150.3725      163.6474      175.4348      168.3151      164.9078      161.0499      160.7357      153.4916      155.1097      157.2633      154.0917      144.7945      140.2181      139.8700      147.1409      161.1555      167.7228      181.9745        0.0000        0.0000        0.0000        0.0000        0.0000        0.0000        0.0000
        0.0000        0.0000        0.0000        0.0000        0.0000        0.0000        0.0000        0.0000        0.0000        0.0000        0.0000        0.0000        0.0000        0.0000        0.0000        0.0000        0.0000        0.0000        0.0000        0.0000        0.0000        0.0000        0.0000        0.0000        0.0000        0.0000        0.0000        0.0000        0.0000       46.9493       45.1005       43.7591       43.7384       40.4963       34.7263       24.0717       21.5714       20.5892       20.6207       29.4772       31.8510       33.4518       30.5574       22.5680       21.2127       20.1127       19.3688       15.0976       12.4864       11.2386       11.8625       13.7469       14.6426       15.7837       15.7577       13.0174       14.9344       14.0951       13.3645       13.5428       13.9522       14.9397       15.5384       14.5084       13.2110       14.9034       11.3535       13.1145       12.5736       11.6230       10.3892        7.3611        6.1250        0.0000        0.0000        0.0000        0.0000        0.0000        0.0000        0.0000        0.0000        0.0000        0.0000        0.0000        0.0000        0.0000        0.0000        0.0000        0.0000        0.0000        0.0000        0.0000        0.0000        0.0000        0.0000        0.0000        0.0000        0.0000        0.0000        0.0000        0.0000        0.0000        0.0000        0.0000        0.0000        0.0000        0.0000        0.0000        0.0000        0.0000        0.0000        0.0000        0.0000        0.0000        0.0000        0.0000        0.0000        0.0000        0.0000        0.0000        0.0000        0.0000        0.0000        0.0000        0.0000        0.0000        0.0000        0.0000        0.0000        0.0000        0.0000        0.0000        0.0000        0.0000        0.0000        0.0000        0.0000        0.0000        0.0000        0.0000        0.0000        0.0000        0.0000        0.0000        0.0000        0.0000        0.0000        0.0000        0.0000        0.0000        0.0000        0.0000        0.0000        0.0000        0.0000        0.0000        0.0000        0.0000        0.0000        0.0000        0.0000        0.0000        0.0000        0.0000       36.1434       50.5996       55.6709       48.3676       54.9607       57.6638       50.7934       48.1420       51.1456       54.4083       50.5756       54.4358      130.4285       51.1269       44.1740       47.1179       53.2903       62.4714       43.6474       47.5553       48.4738       43.6870       40.0236       34.5675       43.7446       77.5800       84.6116       60.2428       58.6432       74.6403       79.9772       75.3315       77.7537       85.7512       93.2703       80.6168       79.7706       84.2400       83.6271       89.3139       69.8690       66.8811       60.7284       60.9082       57.1356       61.5297       71.4233       89.4624      105.5751      105.0406      118.8363      148.1640      158.6464      172.8466      183.6393      193.9161      206.4493      212.2439      212.8570      193.2210      184.0983      181.3149      177.8812      175.5455      171.0498      168.7028      170.2723      165.8719      166.7231      162.1136      158.1746      149.0837      144.7061      144.9102      150.7773      169.1579      178.6810        0.0000        0.0000        0.0000        0.0000        0.0000        0.0000        0.0000        0.0000
        0.0000        0.0000        0.0000        0.0000        0.0000        0.0000        0.0000        0.0000        0.0000        0.0000        0.0000        0.0000        0.0000        0.0000        0.0000        0.0000        0.0000        0.0000        0.0000        0.0000        0.0000        0.0000        0.0000        0.0000        0.0000        0.0000       54.0594       53.9175       54.2965       50.9489       47.3308       39.3574       38.2179       37.3867       35.3758       23.0754       19.6804       18.3184       16.6575       25.3484       26.9800       27.3524       25.1883       18.9387       17.0374       18.2065       17.8114       13.3353       11.4524       11.3908       12.2097       13.2810       14.7856       15.2555       14.0448       12.8471       12.6891       13.0268       13.6915       14.7861       14.9434       16.1634       15.1122       14.0909       14.3352       14.1583       13.3506       14.9043       14.2651       13.3577       12.0700        8.4009        7.3273        7.2642        8.3705        9.1254       11.0001       10.9538       10.7362        8.1107        8.0656        7.1016        0.0000        0.0000        0.0000        0.0000        0.0000        0.0000        0.0000        0.0000        0.0000        0.0000        0.0000        0.0000        0.0000        0.0000        0.0000        0.0000        0.0000        0.0000        0.0000        0.0000        0.0000        0.0000        0.0000        0.0000        0.0000        0.0000        0.0000        0.0000        0.0000        0.0000        0.0000        0.0000        0.0000        0.0000        0.0000        0.0000        0.0000        0.0000        0.0000        0.0000        0.0000        0.0000        0.0000        0.0000        0.0000        0.0000        0.0000        0.0000        0.0000        0.0000        0.0000        0.0000        0.0000        0.0000        0.0000        0.0000        0.0000        0.0000        0.0000        0.0000        0.0000        0.0000        0.0000        0.0000        0.0000        0.0000        0.0000        0.0000        0.0000        0.0000        0.0000       18.4144       16.1463       16.1400       17.2257       18.5381        0.0000        0.0000        0.0000        0.0000       25.1693       28.6665       32.6605       47.2948       49.5153       43.8614       58.2112       51.9102       44.6294       46.4993       42.9386       46.1371       49.9424       53.5946       56.6627       49.2160       46.7650       52.8659       53.3939       50.4982       45.8595       34.8332       34.3324       34.7858       36.0886       38.9849       38.8924       36.4336       37.0111       36.0419       50.8189       61.4674       65.7553       59.8840       61.1276       74.3997       77.5531       71.7544       78.6835       92.2353       96.9882       90.6492       73.1124       73.3722       71.3230       67.2661       65.0079       63.9374       69.1741       97.7223      119.6684      119.8231      145.3842      168.2429      177.8975      182.6607      188.4903      199.5322      211.2147      200.6629      190.9415      188.4946      188.1066      184.0895      186.4635      185.4094      179.5806      176.4573      177.6277      178.2659      186.8843      171.4323      168.4332      165.7933      161.1593      160.9935      163.4881      178.2904      185.9079        0.0000        0.0000        0.0000        0.0000        0.0000        0.0000        0.0000        0.0000
        0.0000        0.0000        0.0000        0.0000        0.0000        0.0000        0.0000        0.0000        0.0000        0.0000        0.0000        0.0000        0.0000        0.0000        0.0000        0.0000        0.0000        0.0000        0.0000        0.0000        0.0000        0.0000        0.0000        0.0000        0.0000       58.8286       56.5824       43.0566       39.1200       35.4843       33.3533       33.8552       33.3522       31.4847       31.3370       26.7791       22.1980       29.8505       28.0316       19.1644       19.3100       18.7981       19.2414       18.9657       19.7214       22.1090       19.4747       16.1674       15.8232       17.3392       18.6104       22.1551       24.4582       17.4318       17.3984       16.5115       15.3822       16.2698       16.9254       19.1938       19.7368       20.1407       20.7085       21.3174       21.7273       23.2016       21.0366       17.5146       16.4727       15.4993       13.7208        8.8465        7.8956        8.2536        9.6028       15.2956       18.7196       19.1894       18.0350       16.9809       17.1762       17.0913       15.2463       13.0868        0.0000        0.0000        0.0000        0.0000        0.0000        0.0000        0.0000        0.0000        0.0000        0.0000        0.0000        0.0000        0.0000        0.0000        0.0000        0.0000        0.0000        0.0000        0.0000        0.0000        0.0000        0.0000        0.0000        0.0000        0.0000        0.0000        0.0000        0.0000        0.0000        0.0000        0.0000        0.0000        0.0000        0.0000        0.0000        0.0000        0.0000        0.0000        0.0000        0.0000        0.0000        0.0000        0.0000        0.0000        0.0000        0.0000        0.0000        0.0000        0.0000        0.0000        0.0000        0.0000        0.0000        0.0000        0.0000        0.0000        0.0000        0.0000        0.0000        0.0000        0.0000        0.0000        0.0000        0.0000        0.0000        0.0000        0.0000        0.0000        7.6535       10.5287       14.2756       16.1871       19.1111       19.9267       16.4860       15.3049       20.1509       21.9373       23.7606       22.4483       23.6312       26.1058       29.0889       27.8337       35.0544       39.1748       36.5944       34.7660       40.1201       38.0460       39.6063       53.3680       56.3000       56.1420       54.6243       56.1071       52.0180       50.5402       41.3021       34.4607       32.4402       31.3441       34.7117       33.4509       29.2823       25.4054       26.2534       27.8914       28.9265       33.0601       38.5698       45.3053       51.7939       59.5291       64.1998       78.1363       91.5406       97.0624       88.7614       87.3703       88.4868       93.0874       85.6537       77.5845       82.7320       86.6825       99.8447      118.1831      134.5184      153.2781      189.6623      207.6693      215.2903      207.8617      215.2795      203.5669      205.9386      211.4759      200.7168      188.5085      184.3959      189.7127      179.3512      186.2580      183.3982      178.7060      178.0890      182.3535      182.1752      180.0256        0.0000        0.0000      180.1251      178.7061      179.8580      202.8823        0.0000        0.0000        0.0000        0.0000        0.0000        0.0000        0.0000        0.0000        0.0000
        0.0000        0.0000        0.0000        0.0000        0.0000        0.0000        0.0000        0.0000        0.0000        0.0000        0.0000        0.0000        0.0000        0.0000        0.0000        0.0000        0.0000        0.0000        0.0000        0.0000        0.0000        0.0000        0.0000        0.0000        0.0000        0.0000       58.5655       50.7762       47.9273       38.6499       57.1294       57.7204       29.3644       29.1537       30.1659       25.9175       23.0940       21.1658       24.1949       19.1202       18.1413       19.3159       19.4327       21.9417       19.8746       20.9940       20.7457       20.5285       19.8301       20.2997       19.8890       19.9039       19.0665       18.2898       15.8112       14.3095       14.4870       13.6396       14.7822       18.8254       19.1262       19.9046       22.2597       25.4922       27.4914       26.4601       24.2021       19.7388       19.1785       16.8305       15.2447        9.8921        8.7739        9.4415       13.7875       17.0646       19.9813       19.5642       21.2433       23.4236       21.6280       21.2820       20.0279       16.9282       14.5121       12.7308        0.0000        0.0000        0.0000        0.0000        0.0000        0.0000        0.0000        0.0000        0.0000        0.0000        0.0000        0.0000        0.0000        0.0000        0.0000        0.0000        0.0000        0.0000        0.0000        0.0000        0.0000        0.0000        0.0000        0.0000        0.0000        0.0000        0.0000        0.0000        0.0000        0.0000        0.0000        0.0000        0.0000        0.0000        0.0000        0.0000        0.0000        0.0000        0.0000        0.0000        0.0000        0.0000        0.0000        0.0000        0.0000        0.0000        0.0000        0.0000        0.0000        0.0000        0.0000        0.0000        0.0000        0.0000        0.0000        0.0000        0.0000        0.0000        0.0000        0.0000        0.0000        0.0000        0.0000        0.0000        0.0000        0.0000        4.7404       11.0509       14.6234       12.8712       15.9970       17.3587       19.0717       16.8149       22.8618       26.6061       21.0716       18.3211       18.8778       20.4326       24.2713       32.0448       27.8779       30.6015       25.0743       27.5431       33.5970       35.3596       36.4971       54.4651       55.0222       51.2698       54.9541       55.2111       59.0202       49.9292       48.2968       45.9948       39.3472       38.2004       34.9846       26.4562       23.5966       24.2363       26.1847       21.8532       25.7902       32.1397       39.0967       40.4263       43.6897       50.7581       59.9253       75.1968       84.4720       89.1026       88.6337      100.8575      100.0745       98.1923       98.4739       98.2661       98.8627       91.7997       89.9940      116.8519      127.6673      149.7935      177.7530      218.9832      252.9261      248.2093      244.3754      228.6776      241.0085      254.7228      228.9486      200.1180      180.3080      171.3866      181.8107      184.6883      186.5026      192.0536      187.9505      191.5833      193.8593        0.0000        0.0000        0.0000        0.0000        0.0000        0.0000        0.0000        0.0000        0.0000        0.0000        0.0000        0.0000        0.0000        0.0000        0.0000        0.0000
        0.0000        0.0000        0.0000        0.0000        0.0000        0.0000        0.0000        0.0000        0.0000        0.0000        0.0000        0.0000        0.0000        0.0000        0.0000        0.0000        0.0000        0.0000        0.0000        0.0000        0.0000        0.0000        0.0000        0.0000        0.0000        0.0000        0.0000       40.1107       36.3843       32.9512       33.7600       38.3443       30.0926       31.7022       31.2772       26.0984       23.4504       24.1990       23.1138       25.4312       22.8480       22.8841       24.8961       26.9012       24.7727       23.8249       24.4429       26.6855       26.7087       25.0960       23.4512       23.0354       22.2526       20.2357       18.9081       16.1890       14.9311       14.4644       16.0959       19.2245       19.0144       21.2042       24.5643       28.0609       29.4564       26.3738       26.3503       19.9951       18.8564       17.3519       15.6228       10.6725       10.0948       11.0781       12.5202       17.1828       19.7196       20.3693       24.6448       26.5543       26.4875       25.3113       22.0496       18.1178       14.8976       11.7802        8.6591        3.0414        3.5464        6.6795        0.0000        0.0000        0.0000        0.0000        0.0000        0.0000        0.0000        0.0000        0.0000        0.0000        0.0000        0.0000        0.0000        0.0000        0.0000        0.0000        0.0000        0.0000        0.0000        0.0000        0.0000        0.0000        0.0000        0.0000        0.0000        0.0000        0.0000        0.0000        0.0000        0.0000        0.0000        0.0000        0.0000        0.0000        0.0000        0.0000        0.0000        0.0000        0.0000        0.0000        0.0000        0.0000        0.0000        0.0000        0.0000        0.0000        0.0000        0.0000        0.0000        0.0000        0.0000        0.0000        0.0000        0.0000        0.0000        0.0000        0.0000        0.0000        0.0000        0.0000        0.0000        3.6721        4.3404       10.4210       10.0451       14.1459       19.4830       21.7862       21.0106       20.8940       25.1190       24.1282       28.3955       26.9401       28.0193       17.8676       19.0115       21.5943       23.4618       23.7954       22.5775       23.1693       26.1443       28.1297       32.6365       38.5939       41.2320       44.4822       49.6374       54.6396       50.7563       58.3361       57.6272       53.3309       44.2707       39.9046       38.2631       28.5879       34.4192       39.9080       34.2565       20.5684       23.3107       25.1519       26.9807       32.3552       37.9437       45.0741       50.3297       68.0949       76.9409       78.5775       80.4681       90.3605      102.1935       98.5692      100.4940      105.2815      106.5692       88.2251      100.9394      125.0669      132.3647      160.7861      177.6949      225.8897      242.3578      257.6654      274.7959      227.0120      234.1869      224.4697      217.9382      202.3120      201.4342      199.7206      202.9020      196.4824      192.6724      203.8822      203.1527      203.9435      209.4802        0.0000        0.0000        0.0000        0.0000        0.0000        0.0000        0.0000        0.0000        0.0000        0.0000        0.0000        0.0000        0.0000        0.0000        0.0000        0.0000
        0.0000        0.0000        0.0000        0.0000        0.0000        0.0000        0.0000        0.0000        0.0000        0.0000        0.0000        0.0000        0.0000        0.0000        0.0000        0.0000        0.0000        0.0000        0.0000        0.0000        0.0000        0.0000        0.0000        0.0000        0.0000        0.0000        0.0000       37.0689       34.6980       31.9303       31.0042       30.0511       30.2830       32.9249       31.2616       28.8970       28.9949       30.0240       30.8255       42.5447       48.3997       40.3156       37.6385       33.2112       32.1683       30.0962       34.6319       33.9529       34.6501       31.5138       31.3327       29.2979       29.5783       28.8692       26.2501       20.5837       17.6631       17.3877       20.8121       23.6863       26.3515       25.9722       27.2406       28.0978       29.7326       27.6312       24.2678       19.1455       18.4059       16.7075       15.0141        9.9062        7.9024        8.3936       10.2530       15.9101       19.7509       23.7681       28.3587       26.2754       25.9608       24.8607       21.4543       15.1800       11.7136       10.6005        8.5752        1.7093        1.5735        5.7740        0.0000        0.0000        0.0000        0.0000        0.0000        0.0000        0.0000        0.0000        0.0000        0.0000        0.0000        0.0000        0.0000        0.0000        0.0000        0.0000        0.0000        0.0000        0.0000        0.0000        0.0000        0.0000        0.0000        0.0000        0.0000        0.0000        0.0000        0.0000        0.0000        0.0000        0.0000        0.0000        0.0000        0.0000        0.0000        0.0000        0.0000        0.0000        0.0000        0.0000        0.0000        0.0000        0.0000        0.0000        0.0000        0.0000        0.0000        0.0000        0.0000        0.0000        0.0000        0.0000        0.0000        0.0000        0.0000        0.0000        0.0000        0.0000        0.0000        0.0000        0.0000        0.0000       10.4629        9.8546       16.7651       14.7750       19.7169       23.8927       20.4962       20.9242       22.8780       23.7876       30.1166       26.3149       27.7409       26.4409       27.8379       24.7738       28.5475       23.2416       23.7532       24.8485       26.0269       32.2520       39.6775       39.1462       43.4691       51.6245       51.0781       50.4335       59.3095       68.6510       72.0181       61.7189       52.9863       49.7539       48.8982       46.1018       57.9934       62.0284       55.3263       23.2037       23.2347       22.9976       23.9495       31.3938       39.7399       46.3639       44.2756       62.9775       75.5134       72.0410       73.3253       81.6577       85.1136       85.2698       90.3325       79.2350       87.1785      103.0068      111.0826      139.1642      149.8480      169.4094      187.1259      214.3224      231.7352      246.7398      259.0039      246.0259      237.3267      223.7837      223.2100      214.2345      211.7379      218.5762      233.6162      224.6883      218.7489      212.2510      214.7527      220.5803      220.3263        0.0000        0.0000        0.0000        0.0000        0.0000        0.0000        0.0000        0.0000        0.0000        0.0000        0.0000        0.0000        0.0000        0.0000        0.0000        0.0000
        0.0000        0.0000        0.0000        0.0000        0.0000        0.0000        0.0000        0.0000        0.0000        0.0000        0.0000        0.0000        0.0000        0.0000        0.0000        0.0000        0.0000        0.0000        0.0000        0.0000        0.0000        0.0000        0.0000        0.0000        0.0000        0.0000        0.0000        0.0000       36.7486       34.9381       35.2894       36.3869       36.2971       35.2492       32.4480       31.6955       29.7439       31.9670       39.2011       52.2793       68.3523       81.1284       60.6138       53.7310       51.9450       51.8716       53.1163       48.0076       47.3835       45.9902       45.4313       45.7489       45.4207       45.7284       42.5548       31.5460       27.4453       26.7505       32.1946       59.4000       59.5954       38.4454       31.4658       29.0182       26.8183       24.8045       22.3681       18.1234       16.3088       14.6729       14.4225        9.4340        9.9740        3.8806        6.9732       20.2292       24.0262       25.1296       26.1219       25.8866       26.3293       26.6729       23.0547       15.5404       10.7456        7.8986        7.5405        4.9707        4.9885        5.9882        6.2803        0.0000        0.0000        0.0000        0.0000        0.0000        0.0000        0.0000        0.0000        0.0000        0.0000        0.0000        0.0000        0.0000        0.0000        0.0000        0.0000        0.0000        0.0000        0.0000        0.0000        0.0000        0.0000        0.0000        0.0000        0.0000        0.0000        0.0000        0.0000        0.0000        0.0000        0.0000        0.0000        0.0000        0.0000        0.0000        0.0000        0.0000        0.0000        0.0000        0.0000        0.0000        0.0000        0.0000        0.0000        0.0000        0.0000        0.0000        0.0000        0.0000        0.0000        0.0000        0.0000        0.0000        0.0000        0.0000        0.0000        0.0000        0.0000        0.0000        0.0000        0.0000        0.0000        7.2151        6.7700       12.9191       12.6075       12.4669       16.1600       22.6800       24.1281       25.3994       28.2382       22.8735       24.9079       23.0918       20.4075       20.3146       18.9680       19.4455       23.2319       26.1595       25.4865       33.3947       41.3238       45.1789       56.0767       57.8596       54.1437       57.6362       59.4349       65.0620       61.8192       51.7247       46.4485       45.0022       40.5578       40.7587       46.8436       50.1549       47.7846       33.0527       22.6984       22.3205       23.2877       26.3343       32.5701       41.4898       43.0881       41.2533       51.7628       51.3126       51.1661       51.0070       54.7880       56.0605       62.5459       85.4466      101.5303      120.6576      131.8231      156.6741      170.1213      184.4747      190.1804      171.6053      193.8251      219.1349      227.6769      226.8929      218.4235      212.8941      216.8145      229.9315      223.2370      223.7377      241.1663      231.4118      226.7373      225.1564      243.7294      270.1557      272.5267        0.0000        0.0000        0.0000        0.0000        0.0000        0.0000        0.0000        0.0000        0.0000        0.0000        0.0000        0.0000        0.0000        0.0000        0.0000        0.0000
        0.0000        0.0000        0.0000        0.0000        0.0000        0.0000        0.0000        0.0000        0.0000        0.0000        0.0000        0.0000        0.0000        0.0000        0.0000        0.0000        0.0000        0.0000        0.0000        0.0000        0.0000        0.0000        0.0000        0.0000        0.0000        0.0000        0.0000        0.0000       39.1943       38.1294       38.1759       37.6893       36.6231       36.3719       34.3410       32.4910       34.4782       34.2224       39.9575       44.4024       43.3817       47.3358       50.1977       51.0283       57.3747       66.9276       86.0393       70.7655       56.5135       53.0229       57.2180       57.4577       54.5439       52.8697       48.3156       37.5922       31.2409       28.5308       30.7766       41.0352       45.0618       52.3744       44.0000       36.4767       27.9148       23.3124       23.1067       20.9090       17.2915       13.4314       11.9872        7.0708        6.5239        6.3428        9.5932       17.9640       19.6053       25.1334       23.1111       24.8340       26.9632       26.2242       20.8801       14.0663        9.7497        7.3628        6.7456        5.9522        5.4958        5.6774        4.1425        0.0000        0.0000        0.0000        0.0000        0.0000        0.0000        0.0000        0.0000        0.0000        0.0000        0.0000        0.0000        0.0000        0.0000        0.0000        0.0000        0.0000        0.0000        0.0000        0.0000        0.0000        0.0000        0.0000        0.0000        0.0000        0.0000        0.0000        0.0000        0.0000        0.0000        0.0000        0.0000        0.0000        0.0000        0.0000        0.0000        0.0000        0.0000        0.0000        0.0000        0.0000        0.0000        0.0000        0.0000        0.0000        0.0000        0.0000        0.0000        0.0000        0.0000        0.0000        0.0000        0.0000        0.0000        0.0000        0.0000        0.0000        0.0000        0.0000        0.0000        4.9555        7.2052        5.5896        6.3799        8.6239        9.9976       14.3175       17.2383       23.5964       27.0480       28.7201       30.0806       25.3957       26.0828       24.3280       22.1628       20.2536       19.0589       17.0885       19.6568       28.1839       31.2368       26.9743       31.0750       48.9599       58.7952       56.6682       56.2969       54.1559       48.9904       56.8962       56.5098       51.0406       44.6202       43.1833       40.3492       34.3712       37.0040       41.8392       38.2351       27.3197       23.7998       23.8128       25.0196       26.4654       28.1686       31.9938       39.7260       37.5764       39.3280       40.2524       43.2643       43.4676       45.6952       50.7328       59.7179       84.1842      100.5712      119.0582      135.4417      156.3606      176.7775      180.2810      177.7303      162.6513      186.4010      195.8877      214.1292      209.5376      215.3569      218.5969      209.2954      231.1377      237.9104      241.9890      241.3646      235.0603      233.9613      234.5446      250.1884      276.0903      292.8476        0.0000        0.0000        0.0000        0.0000        0.0000        0.0000        0.0000        0.0000        0.0000        0.0000        0.0000        0.0000        0.0000        0.0000        0.0000        0.0000
        0.0000        0.0000        0.0000        0.0000        0.0000        0.0000        0.0000        0.0000        0.0000        0.0000        0.0000        0.0000        0.0000        0.0000        0.0000        0.0000        0.0000        0.0000        0.0000        0.0000        0.0000        0.0000        0.0000        0.0000        0.0000        0.0000        0.0000        0.0000       43.4310       43.8139       48.5059       45.8008       42.3409       39.6257       36.1420       35.0742       36.6074       37.6369       39.1005       47.7889       48.9346       48.5320       49.2984       49.2538       53.0319       56.3189       73.3711       67.5717       59.7521       53.9776       62.5409       57.8583       57.6773       53.1896       51.7456       40.3489       31.4120       30.3478       29.3882       30.3465       30.1054       30.0007       32.3756       40.9132       45.6162       37.9119       29.2425       20.9638       15.9630       13.1648       12.4083        6.5596        4.8217        7.3355       11.4327       19.1563       19.3610       21.0955       21.9559       25.9816       27.4222       25.3052       23.9801       15.8550        8.9512        6.7521        6.9036        5.9853        5.2584        3.9492        2.5468        0.6510        0.0000        0.0000        0.0000        0.0000        0.0000        0.0000        0.0000        0.0000        0.0000        0.0000        0.0000        0.0000        0.0000        0.0000        0.0000        0.0000        0.0000        0.0000        0.0000        0.0000        0.0000        0.0000        0.0000        0.0000        0.0000        0.0000        0.0000        0.0000        0.0000        0.0000        0.0000        0.0000        0.0000        0.0000        0.0000        0.0000        0.0000        0.0000        0.0000        0.0000        0.0000        0.0000        0.0000        0.0000        0.0000        0.0000        0.0000        0.0000        0.0000        0.0000        0.0000        0.0000        0.0000        0.0000        0.0000        0.0000        0.0000        0.0000        9.3615        6.5014        9.4759       11.4063       10.9553       14.2740       13.3479       16.8037       24.0690       29.3057       36.5402       35.5703       35.2034       30.7693       30.3882       28.2293       26.4959       23.8653       20.4552       18.8577       21.1363       24.6982       66.8979       57.1653       33.0555       53.5489       51.9862       54.9413       64.0783       57.0240       53.2556       56.0282       57.4701       53.7537       49.2085       45.8472       43.7241       38.9949       35.8690       36.4810       32.2106       27.9750       27.2454       26.1015       30.6923       35.1782       34.7166       39.3249       46.4802       39.8230       41.3112       40.8904       43.7847       44.3878       48.8778       57.2649       66.2129       93.5327      108.2796      114.1136      120.5811      139.1879      155.4787      164.6742      169.2023      163.4631      169.4649      181.8075      200.8342      209.7175      216.6493      212.8589      211.7970      226.4886      248.5089      257.6660      256.1879      251.1669      255.7113      247.2943      254.8412      282.6005      300.2114      304.0958        0.0000        0.0000        0.0000        0.0000        0.0000        0.0000        0.0000        0.0000        0.0000        0.0000        0.0000        0.0000        0.0000        0.0000        0.0000
        0.0000        0.0000        0.0000        0.0000        0.0000        0.0000        0.0000        0.0000        0.0000        0.0000        0.0000        0.0000        0.0000        0.0000        0.0000        0.0000        0.0000        0.0000        0.0000        0.0000        0.0000        0.0000        0.0000        0.0000        0.0000        0.0000        0.0000       40.9053       42.0632       40.5126       42.3557       43.2890       42.1885       38.5241       39.2474       39.8323       39.4479       40.7264       40.5442       47.8868       56.6823       60.0399       49.9880       47.1716       45.2211       42.7275       44.2508       48.2400       54.0167       54.2747       55.3803       58.7222       61.0576       64.1272       57.5462       43.2424       35.7518       31.1019       28.8924       28.9219       26.6206       26.1824       24.3772       20.1228       19.3600       19.7533       16.3176       11.2692       10.4899       10.1040       10.0495        8.7973        4.3965        6.2136        7.9355       12.7030       17.6591       16.7147       18.6487       22.1684       22.7406       21.7245       22.5785       48.6111       22.8019        8.2841        5.7776        6.1185        3.3038        3.0014        2.6795        0.7212        1.8914        0.0000        0.0000        0.0000        0.0000        0.0000        0.0000        0.0000        0.0000        0.0000        0.0000        0.0000        0.0000        0.0000        0.0000        0.0000        0.0000        0.0000        0.0000        0.0000        0.0000        0.0000        0.0000        0.0000        0.0000        0.0000        0.0000        0.0000        0.0000        0.0000        0.0000        0.0000        0.0000        0.0000        0.0000        0.0000        0.0000        0.0000        0.0000        0.0000        0.0000        0.0000        0.0000        0.0000        0.0000        0.0000        0.0000        0.0000        0.0000        0.0000        0.0000        0.0000        0.0000        0.0000        0.0000        0.0000        0.0000       12.9705       12.6314       11.5995       16.9950       15.7357       23.8386       24.0618       19.8955       28.7928       30.3182       38.1659       41.8248       46.5058       45.9944       40.9794       42.0190       38.4126       30.7120       26.6966       21.8997       18.8330       19.2273       19.4781       33.4121       34.2432       32.0441       58.0166       56.6843       51.2875       58.1613       65.8079       68.6031       76.1683       69.8847       61.7155       53.7391       52.7421       51.3837       39.6409       38.9383       37.8959       35.7957       34.5829       33.4217       33.6950       42.7180       42.6967       44.4781       44.5249       42.0092       43.2448       45.7115       49.1153       52.6514       55.6913       66.7567       71.6567       79.5512       97.9809      113.5425      124.8000      135.7771      149.6934      160.6916      172.4254      177.5672      170.6388      176.5328      186.1403      189.0127      196.9410      214.4043      226.0977      241.9787      249.7775      268.8720      264.3243      253.6372      262.4582      259.0085      268.3776      267.2136      299.4246      323.8755        0.0000        0.0000        0.0000        0.0000        0.0000        0.0000        0.0000        0.0000        0.0000        0.0000        0.0000        0.0000        0.0000        0.0000        0.0000        0.0000
        0.0000        0.0000        0.0000        0.0000        0.0000        0.0000        0.0000        0.0000        0.0000        0.0000        0.0000        0.0000        0.0000        0.0000        0.0000        0.0000        0.0000        0.0000        0.0000        0.0000        0.0000        0.0000        0.0000        0.0000        0.0000        0.0000        0.0000       37.1067       35.3526       35.9572       39.0809       44.0091       45.7252       44.4577       43.2067       44.0737       46.5845       42.0747       41.4294       42.5029       43.2721       44.3740       44.8066       43.3526       39.7425       42.4484       43.5529       51.6274       55.1165       58.7722       62.9795       64.3257       66.1888       66.2338       65.1267       47.4113       39.9998       37.0219       33.7059       27.7506       23.3293       21.4243       19.2832       11.1891       11.0501        9.0754        6.2540        3.4787        5.5230        5.2056        5.7644        8.3666        4.7231        4.0977        3.5597        6.6531       10.9441       15.2272       15.1202       15.6616       10.5693        9.5437        9.5465       11.6910       10.4502        7.4074        5.1097        4.2437        4.1602        4.1232        4.0741        3.4816        3.1665        2.8702        3.0288        3.0609        6.8244        7.9052        1.3192        2.9964        0.0000        0.0000        0.0000        0.0000        0.0000        0.0000        0.0000        2.5133        7.4519        6.0925        2.5228        0.0000        0.0000        0.0000        0.0000        0.0000        0.0000        0.0000        0.0000        0.0000        0.0000        0.0000        0.0000        0.0000        0.0000        0.0000        0.0000        0.0000        0.0000        0.0000        0.0000        0.0000        0.0000        0.0000        0.0000        0.0000        0.0000        0.0000        0.0000        0.0000        0.0000        0.0000        0.0000        0.0000        0.0000        0.0000        0.0000       15.3961       17.8096       25.3786       38.0494       31.5543       33.2544       37.6164       42.4694       48.5911       46.8189       50.7296       58.9690       57.2865       68.1926       68.2884       67.3384       67.9947       68.2835       59.5299       53.8999       35.0466       27.7877       22.3320       18.6075       14.4488       13.1574       16.7494       25.2993       40.0739       41.9895       45.8529       55.1441       67.1261       75.1563       87.4994       93.7352       78.7555       78.3155       78.6055       66.6734       52.1260       47.0426       49.8113       48.5571       45.2343       41.0922       48.6008       52.4567       55.5973       53.1794       55.9270       58.4561       62.0737       66.3760       70.4457       73.0364       78.0416       86.2614       90.8977       99.2069      110.0982      126.3764      136.8924      147.0091      157.5589      164.8671      183.5264      191.0551      196.6531      202.3194      211.3665      227.1997      249.4110      262.8286      261.7243      277.0129      275.1526      276.4539      269.0651      265.3642      253.5420      240.7129      268.8567      284.9245      323.8584      348.7523        0.0000        0.0000        0.0000        0.0000        0.0000        0.0000        0.0000        0.0000        0.0000        0.0000        0.0000        0.0000        0.0000        0.0000        0.0000        0.0000
        0.0000        0.0000        0.0000        0.0000        0.0000        0.0000        0.0000        0.0000        0.0000        0.0000        0.0000        0.0000        0.0000        0.0000        0.0000        0.0000        0.0000        0.0000        0.0000        0.0000        0.0000        0.0000        0.0000        0.0000        0.0000        0.0000       53.6078       41.6807       39.7615       39.9496       38.1442       45.1740       49.3034       50.4569       45.0586       41.2915       43.1596       50.5575       58.6566       51.2495       43.7105       46.7198       39.4109       39.1920       38.3378       38.7331       49.8751       72.6013       71.3337       70.9686       66.1038       63.2403       65.8336       66.1602       69.5177       53.0250       47.7081       42.3830       36.4990       26.6225       21.5387       17.5656       15.1355        7.5106        5.1224        4.9369        5.9640        4.3313        3.3076        3.2935        2.6344        1.4955        1.4775        1.5229        1.8386        5.3531       12.1672       19.9360       15.0681       13.7352        6.4318        5.9311        6.1046        7.2685        6.6301        6.5262        5.5457        3.9684        3.9121        3.8141        4.4331        3.7959        4.7296        4.4863        3.2006        6.0438        7.1673        7.1370        2.4791        2.7092        0.0000        0.0000        1.3909        2.4728        1.6570        0.0000        0.0000        3.8463        6.4439        5.8508        2.4559        2.7094        2.9389        3.0253        3.1242        0.0000        0.0000        0.0000        0.0000        0.0000        0.0000        0.0000        0.0000        0.0000        0.0000        0.0000        0.0000        0.0000        0.0000        0.0000        0.0000        0.0000        0.0000        0.0000        0.0000        0.0000       28.9725       11.3137        8.8212       11.7000       15.0467       14.7639       15.2608       15.3950       15.8836       16.6196       17.5692       18.9907       19.9659       24.7283       31.9414       35.5031       43.6647       48.5232       55.8436       62.5366       77.1615       67.0093       65.1888       72.6570       78.3895       78.8089       81.5228       75.7194       84.2771       74.5037       61.4658       36.6511       27.5904       21.3999       18.9567       14.4345       14.7332       25.5793       32.0644       44.6538       50.9459       57.7836       65.1671       80.8384       81.7297       83.8899       92.9417       86.7266       89.2679       88.5328       76.1040       61.5746       59.5429       56.1565       62.5575       54.9632       50.8142       51.3105       56.8055       64.1376       65.5870       68.5166       68.2830       73.6623       76.5249       79.1346       83.1376       86.3293       91.4762       97.6260      104.0705      121.1034      132.5710      140.9160      145.1909      147.0370      170.1810      195.2260      206.1776      214.7025      219.8053      230.0488      250.0819      270.4634      273.3051      283.3133      282.4488      280.3003      272.8082      266.6669      261.4070      236.1790      236.8081      261.3415      287.9473        0.0000        0.0000        0.0000        0.0000        0.0000        0.0000        0.0000        0.0000        0.0000        0.0000        0.0000        0.0000        0.0000        0.0000        0.0000        0.0000        0.0000        0.0000
        0.0000        0.0000        0.0000        0.0000        0.0000        0.0000        0.0000        0.0000        0.0000        0.0000        0.0000        0.0000        0.0000        0.0000        0.0000        0.0000        0.0000        0.0000        0.0000        0.0000        0.0000        0.0000        0.0000        0.0000        0.0000        0.0000       51.1235       40.9213       38.7995       37.4676       42.0949       49.6696       55.7522       61.1012       53.5069       42.9436       34.6006       30.7297       30.9746       34.0300       40.1018       47.9557       40.4565       62.2783       46.9307       43.2810       41.9037       51.5928       57.6538       58.1880       57.7704       59.2506       60.7290       60.9391       57.0960       43.3388       38.4526       37.3693       33.0342       23.9137       18.2658       14.3687       10.7052        5.0726        3.8154        2.9515        3.4792        4.5494        2.4163        2.1106        2.3074        1.0634        1.2015        3.1732        3.8265        5.8554        8.6333        9.3900        7.8875        8.5268        4.9469        3.6901        3.9954        4.6244        4.1381        5.3972        4.4213        3.7648        4.9697        4.3882        4.6357        3.8925        3.8240        3.6937        3.5124        5.0396        8.7998        8.2148        6.2875        7.2319        0.3623        1.3068        0.7309        0.0000        3.3034        0.0000        7.5800        2.3224        2.5590        3.9291        2.3157        3.0923        3.4502        6.2868        6.8320        4.7386        2.9361        2.8630        0.0000        0.0000        0.0000        0.0000        0.0000        0.0000        0.0000        0.0000        0.0000        0.0000        0.0000        0.0000       15.5711        3.8197        4.1034       11.1714       19.7816       17.8597       19.3459       10.4608       10.1522       14.0144       17.3704       17.5954       18.3815       18.7637       19.5568       20.5590       21.7028       23.5523       25.8318       32.0457       34.0820       43.5554       48.3182       56.4620       59.2879       64.8868       71.0546       70.0920       66.0372       71.4640       70.5486       77.7830       80.2043       80.7033       85.1441       76.2226       63.3257       39.8371       30.8280       24.5130       21.3780       20.7842       13.8535       19.6585       28.8225       45.9125       51.3733       53.8283       62.9983       83.2573       87.4090       84.9658       87.9422       81.4333       78.9772       75.2711       72.2956       62.7034       52.4174       55.1595       58.7586       54.1017       50.6781       51.3717       57.8686       69.5026       70.6844       75.8572       79.6472       81.7657       85.2125       88.0258       90.9045       96.5104      106.4259      111.3692      118.6210      132.7458      140.7346      143.3381      148.0353      151.8525      162.3866      183.1342      185.2178      201.0421      209.8694      231.2650      245.7467      282.5194      300.2141      294.2805      288.4727      261.2914      252.9846      248.3619      254.4400        0.0000      236.2037      259.6123      281.5392        0.0000        0.0000        0.0000        0.0000        0.0000        0.0000        0.0000        0.0000        0.0000        0.0000        0.0000        0.0000        0.0000        0.0000        0.0000        0.0000        0.0000        0.0000
        0.0000        0.0000        0.0000        0.0000        0.0000        0.0000        0.0000        0.0000        0.0000        0.0000        0.0000        0.0000        0.0000        0.0000        0.0000        0.0000        0.0000        0.0000        0.0000        0.0000        0.0000        0.0000        0.0000        0.0000        0.0000       54.1855       49.6795       40.2297       33.3705       31.1764       39.4474       42.3380       42.0065       42.7391       41.0103       31.1460       28.4887       26.2201       26.7282       26.5791       26.5207       25.1015       26.1463       32.0923       31.9296       31.2964       29.7557       39.8716       42.7189       42.8245       43.2329       45.6090       46.2296       59.5369       56.2753       38.5280       31.2807       26.8427       22.9329       17.6129       14.5408       12.8734       10.8304        7.0765        7.8460        8.4785        7.1331        4.2659        2.3716        4.4442        4.1703        1.6250        1.9791        4.2772        5.1127        5.4666        5.3981        4.9505        5.2371        3.8206        3.0760        3.1476        3.5432        4.3065        5.0013        4.5361        4.6597        5.2977        5.1310        4.7008        7.5046        3.7790        4.3403        5.0420        7.9235        9.0968       13.8396       10.8524        7.1837        2.0080        4.3462        6.2211        4.3443        8.4990        7.9687        0.9421        2.9236        1.7767        2.3896        1.4768        2.7186        2.9940        3.0369        3.5422        4.6235        5.0091        4.6659        4.4537        4.9018        6.8820        7.5582        0.0000        0.0000        0.0000        0.0000        0.0000        0.0000        0.0000        0.0000       19.8351       17.0528        4.7153        6.0174       11.5133       10.9299        9.4090        9.0318       12.2780       15.2663       16.0381       19.3639       21.1368       22.2107       24.4663       28.4543       27.7350       26.7242       35.4255       43.1105       43.4996       40.4834       50.2061       57.6978       58.0509       59.9398       65.6828       67.7299       80.2699       79.2418       70.7981       73.6333       84.0557       85.2163       82.3663       82.7787       74.5993       62.2856       44.1744       37.8623       34.7411       29.8046       24.5333       20.4210       23.6343       32.4846       39.4034       42.1135       37.2649       50.1382       73.6941       86.3612       83.6030       84.1948       84.6347       82.4713       73.3679       71.6471       65.6890       63.2564       63.3128       70.6007       57.9496       54.8789       55.4132       62.4688       75.1520       75.6954       79.8823       86.4515       89.8615       95.3641       95.2727      105.2058      111.5671      120.3063      125.9430      129.0732      143.5159      146.7141      146.1729      148.9503      151.5317      156.1677      161.3848      172.5988      187.8281      200.0395      218.9222      236.6534      258.8863      274.8895      276.2150      269.4807      244.2624      223.8801        0.0000        0.0000        0.0000        0.0000        0.0000        0.0000        0.0000        0.0000        0.0000        0.0000        0.0000        0.0000        0.0000        0.0000        0.0000        0.0000        0.0000        0.0000        0.0000        0.0000        0.0000        0.0000        0.0000        0.0000
        0.0000        0.0000        0.0000        0.0000        0.0000        0.0000        0.0000        0.0000        0.0000        0.0000        0.0000        0.0000        0.0000        0.0000        0.0000        0.0000        0.0000        0.0000        0.0000        0.0000        0.0000        0.0000       67.2860       55.0456       49.7396       43.8514       42.0063       30.1997       25.9049       26.3771       21.8047       30.7619       31.5592       33.4030       30.3096       24.4451       21.4019       21.3756       21.2595       15.4664       12.5027       10.3881       10.9427       10.4794       10.0195       10.0960        9.3956       14.2715       16.0378       17.0528       17.3777       19.3339       19.3767       40.5753       53.1984       37.0366       19.9723       16.6737       15.9051       13.6317       11.0092       11.2360       11.6753        9.8368        8.2613        6.8876        4.3127        2.3217        1.9157        1.9734        1.9027        4.5398        8.9001        6.0191        7.0390        4.5407        2.5942        2.7961        2.3334        3.2093        3.2019        3.2448        3.3250        4.9686        6.9075        4.6190        4.6327        3.9391        3.8999        5.0127        5.3614        4.2345        4.4884        4.1672        4.2279        4.5865        5.1733        4.6149        5.2806        3.9376        3.6424        4.3327        4.2311        4.7377        2.8364        1.6919        1.6388        1.6835        1.6292        1.5498        1.4455        1.2792        2.5627        2.7915        3.2852        2.4891        0.9783        0.0000        4.0511        6.9987        6.6192        5.7934        4.2248        6.7661        7.4298        7.3014        9.0695       12.7363       10.1805       10.9359       14.6615       18.2981        9.3340        9.7692       16.2545       18.4029       12.9800       12.9107       15.7007       26.1656       36.6637       32.9124       32.9653       42.0559       50.7411       41.2050       41.4214       54.5363       58.8338       63.7678       60.2747       67.7210       74.1141       80.9547       78.0053       74.8428       78.0590       97.5429      101.5666       86.2578       95.3852      111.4068      102.3540       78.0938       72.1680       68.4565       56.9370       46.4811       44.2782       43.8379       34.1815       30.1309       27.1176       28.0064       34.3599       30.5676       26.9981       30.8220       37.7846       55.9339       59.6290       64.1604       69.8212       66.6564       62.3176       58.8602       59.4962       57.0478       61.9291       62.5418       59.5395       63.0066       66.2880       69.8217       78.6516       77.6700       83.9574       87.1305       95.3516       99.1916      106.2582      111.7415      119.4783      133.3046      140.1301      146.1699      146.4554      143.7555      145.3304      146.4928      143.3206      125.4290      124.0863      129.7189      137.5682      164.8379      179.0045      191.2514      210.4017      228.1280      236.0552      243.4357      238.0172      187.5942        0.0000        0.0000        0.0000        0.0000        0.0000        0.0000        0.0000        0.0000        0.0000        0.0000        0.0000        0.0000        0.0000        0.0000        0.0000        0.0000        0.0000        0.0000        0.0000        0.0000        0.0000        0.0000        0.0000        0.0000        0.0000
        0.0000        0.0000        0.0000        0.0000        0.0000        0.0000        0.0000        0.0000        0.0000        0.0000        0.0000        0.0000        0.0000        0.0000        0.0000        0.0000        0.0000        0.0000       64.4960       64.7330       64.5234       67.3815       70.0313       52.1306       46.5597       41.9559       39.3906       25.8560       23.3194       18.6884       16.4052       23.4670       24.4638       26.5955       25.4510       21.5230       19.7951       19.1631       17.6199        9.6512        7.4864        6.8842        7.7756        7.8884        7.2649        6.2127        6.5802        9.1239       10.4073       10.7704       11.7207       12.5043       12.7582       13.1818       14.9562       15.5679       15.3066       13.9512       12.0424       11.5812       11.6201       11.5403       10.0491        9.7626        7.1534        6.0858        5.8459        5.1386        7.4122        5.5940        3.5291        3.2307        5.2169        3.9867        3.6378        1.7549        1.8667        3.8954        2.1276        3.0269        3.1242        3.2135        3.2821        4.3139        4.3978        4.4026        4.4832        4.6634        3.8536        4.7029        6.5082        6.1236        4.1008        4.2577        5.2193        5.8010        6.6779        5.8528        6.4897        4.8043        3.9864        3.2810        3.4591        2.4120        2.3801        2.2638        2.0582        1.9731        1.7489        1.5334        1.3259        1.1143        0.6007        1.7292        2.4629        3.1001        1.7903        2.4493        4.4364        7.2427        5.4098        2.4881        1.8539        1.9514        4.0569        4.9942        6.5069        9.1057        9.1372       13.3519       14.3618       10.4675       15.2002       16.4686       26.6731       25.2053       14.7668       15.0369       20.7677       41.1001       45.1739       30.2876       31.1934       40.7522       45.7042       46.1718       50.4336       58.4854       76.2820       86.3108       78.4379       80.1240       84.5884       95.4703       95.2973      108.2823      126.3311      124.9238      119.4595      104.4065       93.0100       92.5981       89.5952       74.9094       71.0639       67.8057       60.5205       49.8241       42.3159       44.7146       40.4098       33.5968       29.4157       32.9504       34.9983       31.3490       28.5153       27.1591       36.5562       44.2915       45.1749       51.8164       59.0715       57.3041       56.8240       57.2867       66.5922       58.3896       51.6636       50.8681       54.1049       66.8322       75.4961       86.2085       83.6496       82.3424       86.3794       95.4155      109.5716      115.0375      113.1473      129.2928      134.0484      146.1625      155.0077      158.3566      154.1360      146.8178      148.0704      146.6399      143.3597      124.5156      119.0297      127.0099      134.1426      156.5445      170.6924      182.4366      190.5090      209.0057      226.2911        0.0000        0.0000        0.0000        0.0000        0.0000        0.0000        0.0000        0.0000        0.0000        0.0000        0.0000        0.0000        0.0000        0.0000        0.0000        0.0000        0.0000        0.0000        0.0000        0.0000        0.0000        0.0000        0.0000        0.0000        0.0000        0.0000        0.0000        0.0000
        0.0000        0.0000        0.0000        0.0000        0.0000        0.0000        0.0000        0.0000        0.0000        0.0000        0.0000        0.0000        0.0000        0.0000        0.0000       61.6940       66.0068       67.3366       61.5896       58.4539       61.6274       62.0935       59.3098       50.1291       41.6369       35.2516       29.6188       19.3949       16.8418       12.9783       10.8682       16.8263       17.7133       19.9945       20.7571       17.4053       15.2420       15.0159       12.5457        7.2574        6.6693        6.7672        5.7276        6.0003        4.3213        4.5101        5.7124        5.9005        6.8337        6.6693        7.4146        7.8373        8.7654       10.0078       10.8263       11.4146        9.6342        9.0538        7.3318        8.5168        8.8684        8.7798        8.4121        6.9610        6.5015        6.3715        5.9450        5.4297        5.9806        4.7448        2.2989        0.9150        0.5744        3.5020        9.6537        5.2948        4.7735        3.6903        4.9355        4.2184        3.0487        3.5613        3.2267        4.2268        4.8997        6.2766        5.4520        4.8332        4.5394        4.5807        4.1694        5.2821        3.9569        4.1956        4.1536        4.4808        5.0859        6.2833        6.2695        5.0553        4.2723        4.2231        4.0811        2.9513        2.8440        3.1278        2.4082        2.2899        2.0073        1.7253        1.4484        0.7798        0.5924        0.4445        0.3385        1.1689        0.9739        3.1656        3.9728        5.8131        2.4517        0.9384        1.7920        1.2205        1.1122        1.2008        4.2581        8.7237       12.8066       10.6169        8.7486       11.7108       13.0265       17.7789       25.6003       24.6990       17.0124       20.7791       33.9523       42.1400       42.7739       42.6729       41.9282       38.1261       40.5831       52.7693       85.6388       67.9828       65.2916       82.1762       89.8413       86.1288       88.0041      111.0743      105.3739      108.6582      110.0545       99.0630      124.4917      118.5041      114.9337       97.6303       82.5786       69.9972       69.3421       70.6725       70.8559       50.9405       45.3505       45.5953       43.2186       43.3897       34.5148       39.3370       41.7020       40.0579       32.7912       29.5280       35.9398       41.9086       47.8473       53.7179       62.6121       60.9183       64.2958       66.3327       64.7312       58.9225       51.8816       53.7795       60.5564       80.2318       93.9933       99.7116       96.8041       90.3070       89.6110      100.0610      113.7922      118.2527      121.5296      131.5674      139.6884      154.1035      158.7234      161.6957      162.5440      157.5931      154.5034      152.1005      148.3515      131.4062      120.2359      120.6670        0.0000      146.4201      154.4546      167.6058      170.9617      181.7865      197.5770        0.0000        0.0000        0.0000        0.0000        0.0000        0.0000        0.0000        0.0000        0.0000        0.0000        0.0000        0.0000        0.0000        0.0000        0.0000        0.0000        0.0000        0.0000        0.0000        0.0000        0.0000        0.0000        0.0000        0.0000        0.0000        0.0000        0.0000        0.0000
        0.0000        0.0000        0.0000        0.0000        0.0000        0.0000        0.0000        0.0000        0.0000        0.0000        0.0000        0.0000        0.0000       51.5958       53.2474       57.9300       59.1964       60.8058       61.7880       55.8276       56.5728       57.2406       55.5495       48.3414       42.1501       36.8061       28.0588       16.2863       14.8287       12.2588       10.9877       17.1746       16.6626       16.8640       17.7643       16.7862       14.8461       13.3917       10.0538        6.7974        5.9965        6.6027        6.3409        4.8528        4.0086        6.8952        6.6735        6.5056        6.9136        6.9636        6.4597        7.2766        7.3063        7.5836        8.6672        8.0776        7.8281        6.8068        6.5236        7.1020        6.3677        5.9909        6.7082        6.7345        5.8634        6.4621        6.2090        4.7851        4.6436        2.7894        3.2224        4.4432        9.2096       12.1200       10.3726        7.0150        3.3958        3.3124        3.2268        2.8314        3.3749        3.0854        3.5562        5.3376        5.7211        7.3591        5.9720        7.7601        8.3644        4.3890        4.6307        4.6520        3.7719        3.9086        4.2331        5.5514        4.3442        4.7441        5.9004        5.1790        5.2434        5.1932        4.8562        3.3845        3.1312        2.8998        2.6847        2.6354        2.4002        2.1292        1.8250        1.0117        0.8051        0.6410        0.5204        0.0000        0.8924        2.6933        4.7596        3.6184        3.7394        2.1869        1.6490        1.5352        1.7599        2.2057        3.9868        7.3682        9.4642       10.1247       11.1407       14.3127        9.7005       13.5273       15.3505       17.6202       16.1878       20.0497       26.1569       28.8725       28.6568       34.8197       36.2226       38.0954       41.3521       51.2952       55.2756       72.2492       69.7855       70.3097       76.6633       84.8930       97.9876      100.6883      105.6209      117.0956      111.3206       97.6338      107.8252      116.6687      100.4675       90.4252       83.2396       67.7882       70.8599       77.2918       71.7389       54.0575       57.9989       60.1350       56.4601       61.3920       46.2121       36.8931       35.8569       40.2965       36.0265       36.3292       40.0940       48.0888       61.6815       60.4454       64.6448       74.6702       79.7607       76.4269       70.4281       70.5360       64.5161       59.4196       61.8369       79.6787       85.6139       90.3175       95.3967      101.1648       98.3907      100.3734      109.9235      118.4248      127.1629      133.4902      146.1621      162.3143      165.0673      169.8594      170.0952      162.7090      164.7688      160.7227      156.5624      142.3846      133.5025        0.0000        0.0000        0.0000        0.0000        0.0000        0.0000        0.0000        0.0000        0.0000        0.0000        0.0000        0.0000        0.0000        0.0000        0.0000        0.0000        0.0000        0.0000        0.0000        0.0000        0.0000        0.0000        0.0000        0.0000        0.0000        0.0000        0.0000        0.0000        0.0000        0.0000        0.0000        0.0000        0.0000        0.0000        0.0000        0.0000
        0.0000        0.0000        0.0000        0.0000        0.0000        0.0000        0.0000        0.0000        0.0000       54.4422        0.0000        0.0000       50.0321       50.7401       52.4673       48.1686       52.1600       50.6448       49.1498       49.9384       48.3160       49.0766       44.5998       46.0332       42.1307       36.1368       30.8689       15.3735       11.9499        8.7997        9.2660       10.8325       11.1031       10.3337        9.5053        8.4611        8.2585        7.2892        6.2771        4.6838        4.2703        4.1748        4.2072        3.1760        3.2126        3.8562        4.4288        6.7995        6.6313        6.6542        6.3994        5.0135        4.5992        4.0671        5.4338        4.1696        3.2266        2.8859        2.5696        2.7176        2.9470        3.3491        3.5168        2.7549        2.7024        2.7521        3.5722       15.4974        9.1207        1.9689        1.6678        7.2988        8.6374        6.7751        1.4555        0.5400        0.5445        2.3605        2.1733        3.3724        3.1530        3.0140        2.8607        4.9448        6.8986        6.7849        6.9902       12.1764        7.8470        4.9260        7.4053        4.6230        3.6873        3.9681        3.5059        3.7523        4.5212        4.7058        4.9575        7.1436        7.4547        7.4432        6.9021        4.4352        4.0827        3.7624        3.4620        3.6542        3.4122        3.0901        2.6836        1.9721        1.6116        1.3266        1.1118        0.8315        0.9514        2.4061        2.0403        1.7033        1.7296        1.8780        2.2178        1.4383        1.0129        1.7627        1.7400        3.0478        3.9817        5.0202        5.0619        7.6783        8.3342        8.5375       10.0134       10.9026       14.6890       17.1466       19.3686       23.3423       27.3735       31.4770       36.9470       46.5520       52.9059       54.7011       59.9701       75.3188       74.4800       69.6189       80.2139       86.4729      100.3452       95.8294      105.0475      121.0705      120.8596      107.1561      100.7774       94.2479       94.4279       91.8799       92.9152       80.4825       81.5458       85.1500       79.4121       83.4011       92.5462       89.8930       86.7267       82.8576       69.5072       60.4234       62.4410       46.7881       44.3198       47.3175       50.6994       63.3022       73.3316       87.7528       90.0014      106.2379       99.8789       96.2514       90.1921       76.2993       70.6799       65.5608       72.5352       81.9511       91.1355       88.9361       85.6222       92.7993       93.5868       98.7938      110.8579      128.7292      135.7612      146.2959      158.3602      165.4972      165.6180      169.1867      166.8668      168.6314      172.3207      170.3688      168.8521      168.5752        0.0000        0.0000        0.0000        0.0000        0.0000        0.0000        0.0000        0.0000        0.0000        0.0000        0.0000        0.0000        0.0000        0.0000        0.0000        0.0000        0.0000        0.0000        0.0000        0.0000        0.0000        0.0000        0.0000        0.0000        0.0000        0.0000        0.0000        0.0000        0.0000        0.0000        0.0000        0.0000        0.0000        0.0000        0.0000        0.0000        0.0000
        0.0000        0.0000        0.0000        0.0000        0.0000       43.3036       42.4807       52.2033       43.7305       46.1198       46.1547       47.5211       50.8654       50.2855       49.3916       42.1841       41.0439       40.4239       43.6806       45.0796       43.3759       40.3959       39.3056       40.2444       41.2932       35.3728       27.9483       15.9417       12.3607        8.9232        9.4833        9.2649        9.0293        8.2257        7.4168        7.6821        7.0680        6.4175        5.8239        4.4692        4.2395        3.9274        3.9655        3.4343        3.6214        4.8614        5.3530        6.2203        6.1186        6.0800        5.4684        3.4416        3.0460        2.6305        3.4552        2.1592        2.3112        2.0049        2.5242        2.1063        2.0984        2.6467        2.9968        2.2397        2.4574        2.2455        2.0032        2.8607        5.2801        7.7649        4.0546        7.6198        5.0260        2.9434        1.7269        1.4225        2.7006        1.7965        2.0055        3.2493        4.2095        2.2769        2.5351        4.2167        6.6836        6.1588        4.9644        4.9807        4.1880        4.6770        4.8718        4.1162        3.9596        5.8468        5.0274        4.3544        4.5130        4.6447        5.4850        7.9429        8.7736        8.7285        7.8222        5.0754        4.4381        4.0816        4.0908        4.7050        4.1390        3.6601        3.1362        2.3392        1.9484        1.6354        1.3959        1.1690        1.4026        2.8173        1.0082        0.7266        0.4002        0.5157        0.5465        0.5689        1.0836        1.7047        1.6133        2.4420        2.9339        3.7504        5.0741        7.3356        8.4016        8.4530        9.5506       10.2344       12.9262       16.3047       18.7014       23.8229       27.7232       31.9147       37.1453       44.9781       51.4381       62.0106       75.5447       69.5469       65.8284       66.1426       67.4581       83.2927       85.7738       78.5540       87.2934       96.7834       99.8868      108.9047      101.3461       80.0850       80.1908       86.9479       90.5223       80.0994       82.2938       87.4368       81.6070       92.2430      115.7929      111.1086       93.9165       74.3546       71.5821       72.9159       59.1287       50.2678       51.6931       53.3457       56.5171       69.5788       77.9580       90.9525       93.6324      108.3385      107.5901      101.7846       95.3661       79.4893       72.5141       70.8296       74.9405       95.5228        0.0000        0.0000       93.8416       99.8120       98.4901      109.8764      125.5214      143.9580      147.9695      155.7743      160.5484      166.6634      177.5708      175.0058      171.4331      173.6610      174.9148      170.3805      175.6129        0.0000        0.0000        0.0000        0.0000        0.0000        0.0000        0.0000        0.0000        0.0000        0.0000        0.0000        0.0000        0.0000        0.0000        0.0000        0.0000        0.0000        0.0000        0.0000        0.0000        0.0000        0.0000        0.0000        0.0000        0.0000        0.0000        0.0000        0.0000        0.0000        0.0000        0.0000        0.0000        0.0000        0.0000        0.0000        0.0000        0.0000        0.0000
        0.0000        0.0000        0.0000        0.0000       43.0116       44.1567       42.5319       45.1867       47.1293       50.2950       45.5620       48.5878       46.3357       42.8013       40.0835       32.6106       31.2903       34.2152       38.5715       35.9908       38.6831       37.1201       33.0497       33.0630       35.0357       32.6680       26.4562       15.1285       11.8419        9.3263        8.6475        8.3280        7.8316        7.2659        7.3643        6.9630        6.5246        5.9363        5.6240        4.4346        4.3307        4.2583        4.0944        4.0738        5.3563        6.2987        4.3710        4.9661        5.0352        5.1938        5.0058        3.4209        2.7184        2.5996        2.6533        2.0304        2.9294        3.0581        2.9834        2.0078        2.2724        2.5718        2.0440        2.0092        2.1915        2.3653        2.5293        4.8121        4.2217        7.0144        5.8561        3.5493        1.5067        0.7673        1.3823        1.7163        0.8280        0.8241        1.4258        4.5707        3.3924        2.9628        5.2272        6.4014        5.2104        3.9896        5.5094        2.9858        4.2227        6.2189        3.4038        3.4323        5.0431        6.4611        5.2869        5.4707        6.3373        6.7530        7.1559       10.2631       11.4557       11.7630       10.4096        6.3781        5.8874        5.6420        5.7430        5.8984        5.2360        4.8939        4.6202        3.1740        2.5727        2.3993        2.1067        2.2183        2.2818        2.2346        1.6301        1.0713        0.5272        0.8166        1.0174        1.2761        2.2247        2.9314        2.4295        2.8815        3.4227        4.1848        4.6681        7.4779        6.7710        7.7870        9.0101       12.1338       11.3855       13.8866       16.1002       22.2677       26.1794       31.9457       35.6487       42.5309       53.6592       62.7783       69.4071       64.3831       57.5384       57.6527       73.3849       76.9949       76.1859       72.3906       75.5824       84.7136      100.9851      111.1920       94.9757       78.9622       82.7210       87.1200       96.8259       89.6191       87.7735       92.2913       81.8105       92.1795      109.4350      116.0077       98.1122       71.9858       69.2958       68.0780       66.6985       59.1268       63.3899       59.5937       62.5365       76.9772       87.2561       97.8107      101.2390      101.7560      103.7383      102.0685       97.3718       80.9568       77.4984       82.1383       92.3733        0.0000        0.0000        0.0000      105.9471      108.4169      110.1004      122.9094      137.5507      157.5684      155.5483      155.5120      158.3684      166.0785      177.2076      171.7975      167.9251      169.9590        0.0000        0.0000        0.0000        0.0000        0.0000        0.0000        0.0000        0.0000        0.0000        0.0000        0.0000        0.0000        0.0000        0.0000        0.0000        0.0000        0.0000        0.0000        0.0000        0.0000        0.0000        0.0000        0.0000        0.0000        0.0000        0.0000        0.0000        0.0000        0.0000        0.0000        0.0000        0.0000        0.0000        0.0000        0.0000        0.0000        0.0000        0.0000        0.0000        0.0000        0.0000
        0.0000        0.0000       41.5463       38.8607       44.9648       46.3684       46.0124       48.0758       48.9064       45.3336       41.8946       40.5746       36.7176       33.3129       32.8197       27.4578       25.5854       28.9207       31.2869       28.5325       28.9737       28.0291       26.0858       29.0125       30.3712       29.1131       24.3186       13.4655       10.9403        9.1357        8.6021        8.2139        7.2101        6.7664        5.8608        5.9511        5.9886        5.9997        5.9162        4.5685        4.3906        4.4546        4.6456        4.7966        5.4167        3.6045        3.6956        5.1268        5.0438        4.6792        3.7630        3.2412        2.7083        2.1435        1.6262        1.8075        2.5022        3.9077        3.4904        1.1873        1.5677        1.7588        2.2055        1.7998        1.9947        2.9633        4.4406        3.0457        3.4751        6.5639        5.5356        3.2709        1.8773        1.3534        1.8358        0.8430        0.5395        0.4995        0.5105        2.1466        8.2070        6.6370        7.4179        4.2281        3.4115        3.4705        7.6398        3.7517        2.8917        4.0921        4.3201        3.9842        5.5100        4.6231        6.5973        7.3823        8.9516       10.5526       10.6262       14.5288       15.8410       15.7560       14.2841        9.3260        8.5732        7.9429        7.2981        7.3157        6.7345        6.1926        5.4759        4.1239        3.4886        3.0879        2.8311        2.6220        2.5486        1.9982        1.4605        0.8668        0.7860        1.0546        1.6886        2.4683        2.7572        2.6070        2.9586        3.9503        4.5371        4.3960        5.0860        8.0554        6.2122        6.9881       15.6157       13.4999       16.7669       13.5631       16.0911       24.0306       28.5959       31.9622       34.6414       38.0405       46.8883       48.8476       56.6702       53.4108       49.5132       54.2440       60.8925       54.7751       58.6864       65.3826       75.1611       80.9526       91.4816       95.6716       94.1748       85.5452       89.0931       93.7293       92.0120       92.5510       91.4997       89.6222       84.8191       96.3777       94.2470      106.0471      109.3720       74.3335       70.5606       80.2217       75.1571       66.9271       70.6336       71.7665       72.1703       84.9566       86.1758       89.2477       92.9455       97.7408      100.2102       99.9982       97.9700       86.7185       89.3578      100.0461        0.0000        0.0000        0.0000      111.6806      112.8402      114.0771      121.4473      122.4695      131.5899      149.2931      147.5287      154.0185      159.6142      162.1694      161.5002      162.6002      167.2931        0.0000        0.0000        0.0000        0.0000        0.0000        0.0000        0.0000        0.0000        0.0000        0.0000        0.0000        0.0000        0.0000        0.0000        0.0000        0.0000        0.0000        0.0000        0.0000        0.0000        0.0000        0.0000        0.0000        0.0000        0.0000        0.0000        0.0000        0.0000        0.0000        0.0000        0.0000        0.0000        0.0000        0.0000        0.0000        0.0000        0.0000        0.0000        0.0000        0.0000        0.0000        0.0000
        0.0000       42.3293       48.6368       50.6207       53.4081       55.4405       54.1320       44.0691       41.4079       37.4208       33.8535       15.8546       13.2132       12.8902       15.1101       12.8618       13.3586       14.9509       15.8602       14.5084       16.0023       17.5456       18.1463       19.2735       20.7897       19.6918       17.4135       11.1155        9.0557        7.6565        6.9862        4.1057        3.6727        3.4688        3.5060        5.0232        5.0765        5.0443        4.9542        3.7819        3.9228        4.0144        4.1454        5.1886        5.1337        4.9791        4.6995        3.6144        2.9160        2.4176        2.1210        2.3055        1.6547        1.5960        1.3370        1.6179        1.7810        1.6976        1.6322        1.2262        1.2530        1.3971        1.6550        2.2538        2.7560        3.1526        3.7493        3.9369        4.6107        5.3930        4.7227        4.4100        4.1445        3.6656        2.6576        1.7406        1.8104        1.2470        1.2380        1.6425        2.7767        2.2017        1.8656        2.7221        3.2827        3.1904        3.0967        2.6216        3.5406        2.9729        3.7946        6.8608        8.6656        8.8189       10.7617       13.7640       16.9917       18.6206       19.1616       20.3577       21.8883       21.2448       19.1359       13.9434       12.5513       11.6343       10.7361       10.7838       10.1148        9.4723        8.3959        6.2777        5.2483        4.5839        4.0348        3.5821        3.0613        2.6695        2.2405        1.1137        0.8910        1.0409        1.8008        4.2357        5.1282        5.9344        6.3731        6.7615        7.1134        7.2025        6.9623        4.9133        4.7120        5.1238        6.2174        8.8838       10.0381       11.4816       13.8623       17.4247       20.2395       22.7881       24.8823       21.1977       23.4702       26.3689       30.8792       33.6164       34.4717       36.2285       37.5571       46.3777       44.6880       53.1073       60.3719       83.1376       81.0245       91.1547      101.6866      107.9041      116.9153      114.8781      112.4159       98.9007       93.2420       91.9176       92.6887       90.7236       81.7085       81.1262       92.5714       79.6794       76.6718       84.8915       86.1479       91.3982       95.0809       95.6568       93.4977       78.6196       77.5782       80.7756       82.1364       78.7958       81.3265       82.6777       85.8800       73.4700        0.0000        0.0000        0.0000        0.0000      120.1139      123.0407      129.8587      138.5001      136.7607      135.4281      139.8114      150.7551      157.1028      158.0954      158.5597      175.0827      180.6071      177.4966        0.0000        0.0000        0.0000        0.0000        0.0000        0.0000        0.0000        0.0000        0.0000        0.0000        0.0000        0.0000        0.0000        0.0000        0.0000        0.0000        0.0000        0.0000        0.0000        0.0000        0.0000        0.0000        0.0000        0.0000        0.0000        0.0000        0.0000        0.0000        0.0000        0.0000        0.0000        0.0000        0.0000        0.0000        0.0000        0.0000        0.0000        0.0000        0.0000        0.0000        0.0000        0.0000        0.0000
        0.0000       47.1466       52.6930       52.0355       56.2605       56.9842       53.7544       40.9787       37.7714       31.5810       25.5855       10.2005        7.9552        7.0443        7.0404        8.5942        8.3233       10.4592       10.9195       11.6188       12.3809       12.4807       13.6417       15.7304       17.3993       17.4393       15.0929       10.5487        9.0321        7.8686        7.0942        4.1068        3.6039        3.3775        3.4180        4.9407        5.0088        5.0263        5.0072        3.8752        4.2721        4.2762        3.9968        5.1830        5.0886        4.8600        4.4527        2.7376        2.4606        2.1721        1.8799        1.7293        1.3973        1.2093        1.1733        1.5393        2.1744        2.2797        1.7974        1.2197        1.2480        1.4183        1.8054        2.4613        2.6599        3.2650        4.1985        4.8881        5.5397        5.7456        5.6532        6.2573        6.3801        5.8249        4.7236        2.2230        1.4056        1.1740        1.1255        1.4411        1.3753        1.4451        1.6484        2.8038        2.9850        2.9613        3.1769        2.9026        6.0759        5.4615        5.1621        9.1094       12.8140       11.8905       11.5433       18.1415       22.0930       25.6181       27.5923       27.1916       28.5850       25.5155       22.9440       17.3788       15.6689       14.2732       13.0758       13.0671       12.6330       11.5893       10.0177        7.4865        6.2949        5.4330        4.8483        4.3736        3.7710        3.2332        2.7532        1.3566        1.1473        1.4030        2.2303        5.2401        6.5606        7.4481        7.7286        8.1034        8.4450        8.3389        7.6726        5.0466        4.4675        4.6733        5.7489        8.2099        9.2623       11.1530       15.5478       19.0164       18.3082       20.1852       21.5059       19.0748       20.3124       27.0782       32.8925       35.6350       40.6185       36.9969       35.0873       39.2386       40.1025       51.1424       58.7698       75.1155       82.7969       88.1097       94.1987      113.3605      125.2131      131.6006      131.6885      105.2584      102.6884      100.6087       99.1179       88.7711       75.9098       75.4951       76.6874       80.8784       81.8530       86.6586       92.2805      109.6681      110.2684      111.4683      104.7427       84.4652       84.7890       85.1387       90.3465       88.1138       87.6042       90.3502        0.0000        0.0000        0.0000        0.0000        0.0000      127.0167      135.6094      139.8908      139.4083      141.4107      137.9975      132.3572      146.0205      150.7322      156.7826      155.6841      160.1216      175.6789        0.0000        0.0000        0.0000        0.0000        0.0000        0.0000        0.0000        0.0000        0.0000        0.0000        0.0000        0.0000        0.0000        0.0000        0.0000        0.0000        0.0000        0.0000        0.0000        0.0000        0.0000        0.0000        0.0000        0.0000        0.0000        0.0000        0.0000        0.0000        0.0000        0.0000        0.0000        0.0000        0.0000        0.0000        0.0000        0.0000        0.0000        0.0000        0.0000        0.0000        0.0000        0.0000        0.0000        0.0000        0.0000
       42.3754       47.5811       52.6486       53.0518       56.4420       56.3639       50.7727       36.8016       32.6597       26.9146       22.4863        8.4243        5.5735        4.7099        5.2171        6.2614        5.9569        6.5870        7.5711        8.8185        9.7297        9.9286       11.2207       13.4007       14.7698       15.1881       13.6294        9.5434        8.3953        7.5038        6.8669        4.0578        3.6539        3.4740        3.5113        5.0537        5.1089        5.1406        5.3042        4.2989        4.4619        4.3984        4.0984        5.2447        5.1037        4.8030        4.4956        3.0072        2.4413        2.3401        1.9399        1.7387        1.4730        1.3664        1.1076        1.4405        1.2891        1.3149        1.3745        1.2794        1.3274        1.5289        1.9800        2.8147        3.3502        4.1492        5.0988        6.1003        6.7080        6.6094        6.2974        8.2212       10.9604       12.3056        7.9409        3.7898        1.4551        1.1814        1.0932        1.3411        2.7690        1.2937        1.5615        2.5506        3.2358        3.1000        3.9408        5.5179        6.6054        7.3225        6.5225        8.7692       32.2647       27.1384       26.1000       30.7970       43.5747       44.4241       56.9618       55.7317       46.6656       36.1367       31.2740       23.7457       22.7519       20.0140       18.2644       18.6893       16.7288       14.6073       12.6778        9.7011        8.0918        6.9322        6.1331        5.5139        4.6747        4.8299        3.3938        1.7837        1.9393        2.1138        2.8358        6.2973        7.6933        8.6447        9.0946        9.6121       10.0605        9.7703        8.8623        5.6090        4.8678        5.0439        6.3534        9.0138       10.7263       13.6767       19.2086       22.2413       17.9636       19.1611       26.0363       21.3840       25.6239       27.9496       35.3183       51.9590       52.6656       44.9734       39.3452       45.7187       50.8457       58.8112       69.5294       84.1410       88.3088       87.4940      103.7424      133.0468      142.9601      137.6285      132.5059      122.1918      133.4087      123.0767      109.2614       87.0388       77.7503       74.6568       83.8874       86.7641       90.0105       95.2735      105.7767      123.2642      129.1098      133.2156      121.1846      105.1597       96.3838       91.0356       90.0825       93.5378       96.9920        0.0000        0.0000        0.0000        0.0000        0.0000        0.0000      147.6983      136.0246      130.7574      129.8086      135.2528      129.7335      124.7829      137.7860      153.3317      160.2401        0.0000        0.0000        0.0000        0.0000        0.0000        0.0000        0.0000        0.0000        0.0000        0.0000        0.0000        0.0000        0.0000        0.0000        0.0000        0.0000        0.0000        0.0000        0.0000        0.0000        0.0000        0.0000        0.0000        0.0000        0.0000        0.0000        0.0000        0.0000        0.0000        0.0000        0.0000        0.0000        0.0000        0.0000        0.0000        0.0000        0.0000        0.0000        0.0000        0.0000        0.0000        0.0000        0.0000        0.0000        0.0000        0.0000        0.0000        0.0000
       34.9073       39.4205       44.8174       45.7472       53.8431       58.1742       45.8440       31.7001       27.5833       22.6317       17.7025        7.8190        5.0950        4.9832        4.5738        5.1315        5.1274        5.2326        5.9838        7.1123        7.8512        8.9279        9.7702       12.0061       12.4392       12.3007       11.2662        8.1014        7.1408        7.1189        6.3008        3.9651        3.8355        3.7689        3.7797        5.3747        5.5499        5.5437        5.5159        4.4091        4.5170        4.2681        3.9030        5.3747        5.0682        4.7960        4.2916        2.4591        3.4043        3.1044        1.8238        1.6737        1.5040        1.2856        1.1365        1.3330        1.3274        1.5097        1.4755        1.4065        1.4944        1.8341        2.4349        3.3897        4.1725        4.9577        5.8806        7.5406        7.8923        7.4188        7.5183       13.7955       17.6741       14.5605        6.9391        2.4193        1.5727        1.2698        1.1399        1.3478        1.1737        1.3950        2.3380        2.7182        3.2406        4.2694        5.1080        9.1154       11.3114        7.3021        8.1809       15.6538       28.6427       32.7560       38.4347       43.7947       55.7533       64.1164       62.9520       61.8083       76.5497       60.9937       47.4505       38.7904       35.8087       32.7102       29.7043       25.8678       22.5497       19.3582       17.0567       12.6811       10.7613        9.3522        7.8482        6.9160        5.8731        5.3702        4.3567        2.2938        2.6271        2.9909        3.4661        6.8126        8.4300        9.6267       10.5691       11.6805       15.2426       15.7645       14.5484        8.4393        7.1678        6.8499        9.0890       12.9277       13.8463       15.5097       19.8138       24.2476       19.7081       24.0662       25.1847       43.4004       39.6916       52.5436       56.4486       50.6678       53.0707       57.6954       61.3321       71.5319       78.6233       97.7384       99.6772      112.8245      105.7311      106.5769      118.0667      150.6288      164.2999      165.7451      157.8887      141.8358      153.3886      144.8202      132.6785      102.7067       84.4331       80.3682       87.8913       99.7085      100.9080      108.3256      113.7245      140.9658      161.9459      165.0374      149.2961      115.5726      103.2217       97.0041      101.1081      107.8079        0.0000        0.0000        0.0000        0.0000        0.0000        0.0000      177.9000      155.1256      143.0682      134.5416      128.3566      127.7484      122.0238      128.1515      134.6430      147.0359      161.1611        0.0000        0.0000        0.0000        0.0000        0.0000        0.0000        0.0000        0.0000        0.0000        0.0000        0.0000        0.0000        0.0000        0.0000        0.0000        0.0000        0.0000        0.0000        0.0000        0.0000        0.0000        0.0000        0.0000        0.0000        0.0000        0.0000        0.0000        0.0000        0.0000        0.0000        0.0000        0.0000        0.0000        0.0000        0.0000        0.0000        0.0000        0.0000        0.0000        0.0000        0.0000        0.0000        0.0000        0.0000        0.0000        0.0000        0.0000        0.0000
       29.9591       32.7783       36.5138       29.9457       33.0846       36.2930       40.0411       26.9116       20.8337       17.2640       15.5723        8.4322        6.3153        4.7883        5.0311        3.5714        3.5309        3.2328        3.6809        6.3803        7.2572        7.9970        8.6088        8.2331        8.7688        8.6155        7.7910        3.5381        3.1255        2.9604        3.0639        4.4864        4.6379        4.7056        4.6811        6.0396        5.8270        5.9552        5.7329        6.0711        6.0097        5.6492        5.3463        4.8364        4.7502        4.6010        3.6740        2.0354        1.7237        1.4867        1.3354        1.5947        1.7649        1.7713        1.1290        0.9648        1.5878        1.7465        2.3408        2.3374        2.5148        3.9284        5.6776        5.7847        7.2937        7.5341        8.4709        8.8547        8.6012        8.8125        9.6594       10.2952        9.2836        6.6038        4.3943        2.3917        1.9597        1.5005        1.3185        0.7890        0.6551        1.4422        0.9618        2.8610        3.3011        4.3504        6.4811       18.8024       25.9850       21.3188       17.9710       23.0920       40.0878       52.3857       46.0549       55.2110       61.7533       72.3653       76.9949       66.6265       77.6397       81.6974       80.7725       69.7570       62.9728       60.5339       53.4822       38.3602       31.2386       27.6963       24.4398       17.9736       15.0665       12.9108       11.2073        8.9519        7.1809        5.9752        4.9761        2.4915        2.2972        2.7301        3.7341        8.8745       10.1880       11.5850       16.6882       19.3793       21.1448       21.7139       20.3455       12.4789       11.3837       12.7944       13.7656       15.2113       16.0798       18.7559       19.4897       23.8088       31.2986       37.7079       37.4903       46.1926       51.4609       51.6307       56.0259       81.6488       93.1740      110.3514      121.2128      132.6864      133.7355      143.5227      134.5453      109.0444       98.9236       99.7542      110.9907      145.5676      163.7091      170.8950      175.3182      175.3673      196.0746      196.7746      166.2403      109.7324       91.2306       84.1445       92.1542      122.0904      136.3578      125.4157      130.0974      144.1372      157.8915      175.0823      158.1585      135.9467      138.4865      131.2467        0.0000        0.0000        0.0000        0.0000        0.0000        0.0000        0.0000        0.0000      129.0600      145.5843      140.5246      130.6869      125.3016       76.6200        0.0000       92.6700      171.8100      230.5800      246.2700        0.0000        0.0000        0.0000        0.0000        0.0000        0.0000        0.0000        0.0000        0.0000        0.0000        0.0000        0.0000        0.0000        0.0000        0.0000        0.0000        0.0000        0.0000        0.0000        0.0000        0.0000        0.0000        0.0000        0.0000        0.0000        0.0000        0.0000        0.0000        0.0000        0.0000        0.0000        0.0000        0.0000        0.0000        0.0000        0.0000        0.0000        0.0000        0.0000        0.0000        0.0000        0.0000        0.0000        0.0000        0.0000        0.0000        0.0000        0.0000
       28.1046       30.4826       35.4492       23.4033       26.3616       29.0748       35.0152       33.4025       19.7799       16.9641       14.5928        6.8645        4.3308        3.3635        3.2530        2.7884        2.3508        2.3608        3.0359        5.2759        6.2139        6.7869        7.0063        6.5321        6.8081        6.6112        5.9777        2.7231        2.4083        2.4217        2.7476        4.3629        4.8038        4.9958        5.1317        6.1585        6.2553        6.1746        6.1142        6.2513        6.1534        5.7409        5.3654        4.8034        4.6606        4.1882        3.6807        1.8914        1.5700        1.3492        1.2379        1.8688        1.7319        1.5364        1.2401        1.5141        1.4950        1.9570        2.4950        3.5001        4.9898        6.6509        9.3712        8.2103        9.3019        9.5533       11.4590       16.2621        9.5822        9.7340       12.3515       12.6333        8.8752        6.2207        4.1861        2.6096        2.1174        1.5925        1.3630        0.7888        0.6242        0.6885        0.9825        3.0595        3.6493        4.0821        6.7649       22.5738       25.2184       22.8458       25.5241       38.7011       51.2214       52.1140       49.0742       66.1981       78.9590       84.4786       88.8419       78.7484       86.8658       88.8440       84.6737       76.6201       74.2218       66.8298       57.9019       45.9578       38.1789       33.7008       28.5440       21.1564       17.8780       15.1093       13.1668       10.8414        8.3982        6.8234        5.6170        2.5245        2.6821        3.4408        5.9994       11.8105       17.0068       26.1509       29.6045       31.1352       30.8985       34.5522       31.1989       18.0524       18.1788       20.4646       21.8408       16.4141       17.2016       19.4420       21.9915       28.1099       37.3450       36.6233       33.2070       36.6344       40.7865       41.4887       51.4919       97.3701      123.5919      129.8152      124.7893      141.0807      156.4709      155.0916      142.7662      110.8220      104.3083      107.0907      121.3672      154.4352      172.2587      186.0016      214.3641      199.3734      201.8139      211.7642      188.8715      121.8627      102.6352       95.7106      103.2941      141.7423      161.8450      158.7444      159.8537      169.8976      175.4841      187.0232      174.4225        0.0000        0.0000        0.0000        0.0000        0.0000        0.0000        0.0000        0.0000        0.0000        0.0000        0.0000      129.8100      147.9212      140.0839      131.7357        0.0000        0.0000        0.0000        0.0000        0.0000        0.0000        0.0000        0.0000        0.0000        0.0000        0.0000        0.0000        0.0000        0.0000        0.0000        0.0000        0.0000        0.0000        0.0000        0.0000        0.0000        0.0000        0.0000        0.0000        0.0000        0.0000        0.0000        0.0000        0.0000        0.0000        0.0000        0.0000        0.0000        0.0000        0.0000        0.0000        0.0000        0.0000        0.0000        0.0000        0.0000        0.0000        0.0000        0.0000        0.0000        0.0000        0.0000        0.0000        0.0000        0.0000        0.0000        0.0000        0.0000        0.0000        0.0000
        0.0000        0.0000       37.4815       19.9965        0.0000       23.1789       27.3743       30.3253       21.2853       16.8757       16.1761        9.4785        4.2012        2.5690        3.4526        2.1150        2.0816        2.1145        3.0876        4.8246        5.5997        5.9613        5.9834        5.3921        5.4166        5.2244        4.8086        2.2337        2.0222        2.1598        2.6191        4.3673        4.9822        5.4557        5.1243        6.3630        6.1849        6.0755        5.9743        6.0473        5.9347        5.6767        5.2844        4.6476        4.2487        3.8034        3.3010        1.7814        1.4613        1.2527        1.5666        2.0980        1.3813        1.7900        1.5173        2.0967        2.5848        2.3802        4.8738        6.9312        9.8927       22.2345       19.6002       14.0691       12.4272       10.7524       12.0714       13.9721       11.4461       16.2455       23.1722       21.1001       12.4772        7.8238        5.0373        2.7615        2.1219        1.6557        1.4160        0.8212        0.6521        0.9260        1.2282        3.0050        3.7098        4.7363       10.0865       16.3607       23.3666       30.8797       50.7821       42.2497       42.1371       40.9283       58.7932       66.1331       89.0213       76.5889       82.8084       85.7300       84.8156       87.4967       83.7336       78.1884       78.0654       68.7648       60.7383       57.3551       53.1671       41.8167       37.1954       27.7797       25.1081       19.3696       16.9682       13.7624       11.5135        9.0613        7.0833        2.8098        3.2453        3.7338        2.8459        9.0452       24.4751       42.4613       40.1216       43.5277       45.8864       44.0988       40.2092       24.8788       24.7215       25.8644       21.1426       21.4599       20.7206       22.4102       40.0164       36.4418       39.1578       32.1795       32.9040       32.8613       34.6129       41.9668       68.6809      103.5539      118.5270      139.0116      143.7982      172.3909      188.6137      169.2054      149.5671      118.1952      109.4083      109.9663      121.6560      157.6925      182.9014      203.6875      216.7535      223.7352      231.6541      234.7072      220.0274      145.9121      126.1526      116.6924      125.1385      150.2627      164.0898      179.5124      177.8702      187.1089      187.4803      186.2954      169.3416      149.7488        0.0000        0.0000      120.2478        0.0000        0.0000        0.0000        0.0000        0.0000        0.0000       92.2200      100.7400      124.2211        0.0000        0.0000        0.0000        0.0000        0.0000        0.0000        0.0000        0.0000        0.0000        0.0000        0.0000        0.0000        0.0000        0.0000        0.0000        0.0000        0.0000        0.0000        0.0000        0.0000        0.0000        0.0000        0.0000        0.0000        0.0000        0.0000        0.0000        0.0000        0.0000        0.0000        0.0000        0.0000        0.0000        0.0000        0.0000        0.0000        0.0000        0.0000        0.0000        0.0000        0.0000        0.0000        0.0000        0.0000        0.0000        0.0000        0.0000        0.0000        0.0000        0.0000        0.0000        0.0000        0.0000        0.0000        0.0000        0.0000        0.0000
        0.0000        0.0000        0.0000        0.0000        0.0000       19.6147       24.7375       26.7198       17.1918       15.1528       11.7389        6.7414        5.3566        4.4044        3.0096        2.5495        2.7442        3.0832        3.7390        5.0346        5.6347        5.8381        5.6467        4.8983        4.7269        4.5561        4.3660        2.1168        2.0205        2.2320        2.7435        4.5843        5.2728        5.5126        5.3107        6.5431        6.2721        6.0920        6.1561        5.9740        5.8288        5.5550        5.1647        4.5493        4.1484        3.7158        3.2220        2.2679        1.9653        1.4629        1.9826        1.9707        2.5838        3.3942        4.7551       11.3626       12.4617        4.1394       19.3279       16.4760       14.6832       17.8570       27.4504       19.8806       19.5002       15.9703       11.8153       19.8117       18.0808      115.0619       46.9846       62.6362       19.3826       10.2322        7.0386        2.8357        2.1027        1.7278        1.5088        0.9003        0.7442        0.8242        1.1338        4.1714        5.8610        7.8429       10.9019       16.1762       37.9328       40.7353       41.4825       44.4205       40.1517       39.1872       54.5798       53.2946       72.8976       74.8474       76.1345       74.2083       77.7416       84.8867       87.5910       75.0699       74.6331       70.5352       65.9578       57.5150       60.0074       53.1800       44.9474       36.0172       32.5494       29.3756       23.8803       18.5256       15.3729       12.8170        9.6455        4.3405        3.8446        3.3821        3.5631       20.1293       31.5763       38.9293       44.5875       42.7617       48.3120       45.7298       42.6957       25.9514       26.3483       24.2749       24.9250       26.5605       26.3038       34.8630       38.7273       31.2215       34.8945       31.3019       32.2032       33.9404       46.8390       41.8215       70.3090      103.4509      110.2401      135.9859      153.9738      176.4234      181.1744      162.4167      153.8499      125.4794      115.7735      115.7070      127.2110      162.5513      195.0946      221.3695      235.3814      251.6430      278.6695      281.3323      256.1256      173.1638      155.5327      163.6290      161.8988      176.4029      179.7717      183.0923      183.6226      183.0013      182.6710      172.4298      158.7376      143.3338      133.0830      124.4086      121.4386      144.9632        0.0000        0.0000        0.0000        0.0000       89.5200       69.2100       67.9800      110.1520        0.0000        0.0000        0.0000        0.0000        0.0000        0.0000        0.0000        0.0000        0.0000        0.0000        0.0000        0.0000        0.0000        0.0000        0.0000        0.0000        0.0000        0.0000        0.0000        0.0000        0.0000        0.0000        0.0000        0.0000        0.0000        0.0000        0.0000        0.0000        0.0000        0.0000        0.0000        0.0000        0.0000        0.0000        0.0000        0.0000        0.0000        0.0000        0.0000        0.0000        0.0000        0.0000        0.0000        0.0000        0.0000        0.0000        0.0000        0.0000        0.0000        0.0000        0.0000        0.0000        0.0000        0.0000        0.0000        0.0000        0.0000
        0.0000        0.0000        0.0000        0.0000        0.0000       22.9891       24.6842       26.7939       23.9291       20.1670       13.7126        8.7589       11.4468        8.3625        7.1229        6.6629        6.7901        7.3012        7.1057        5.9880        6.3470        6.4533        5.9165        3.1036        3.0472        3.2225        3.3424        3.1212        3.2576        4.1002        5.6004        7.1123        7.9644        8.4376        7.9855        7.4714        7.3663        7.1115        6.5784        5.8047        5.3237        5.0617        4.7005        4.3111        4.2771        3.5198        4.0549        2.3050        1.5234        1.4526        1.2859        2.3653        4.6985       22.2786       22.6239       73.3689      119.0316       31.2850       28.6744       20.8949       18.4588       23.8183       26.6794       23.5883       30.4609       21.5402       18.3633       15.5006       18.8127       40.2523       41.6876       35.2073       11.4441        8.6149        5.8609        2.9770        2.3151        1.9170        1.6937        1.6708        1.5349        1.6418        2.1407        5.5715        6.0296        8.7304       11.0712       12.2373       12.9615       15.7707       16.1377       17.9135       23.7092       22.6097       26.5250       28.6781       34.6280       40.9873       48.5009       55.2506       59.8611       68.9415       77.7314       80.6623       76.8734       68.5455       67.4193       71.2464       70.7810       69.7636       63.8263       64.2868       60.5753       52.0732       44.3441       31.6743       25.2089       18.6842       14.6858        9.8241        7.2321        6.2107        8.0508       17.4289       21.8508       24.7472       27.4159       27.3208       29.5091       34.2089       35.1893       30.4936       28.9043       28.3748       30.7400       33.4807       33.9515       42.4661       43.1916       42.6206       41.4507       36.7140       39.3171       41.4886       49.9530       46.9663       57.2868       84.6725       92.3546      111.2377      134.9270      156.8515      159.1244      146.7252      140.7501      119.3620      113.2333      118.4007      135.5194      165.4347      201.8481      232.9438      244.6181      282.7466      312.5276      311.8366      282.3935      232.5581      219.2222      214.8708      208.0947      181.1546      179.6157      185.8306      176.0545      152.9953      138.6003      126.2354      115.8938      119.8184      111.9868      103.2172      105.2247       94.8475        0.0000        0.0000        0.0000       75.1391       68.4661       67.8563       71.1157       82.4158       92.3576        0.0000        0.0000        0.0000        0.0000        0.0000        0.0000        0.0000        0.0000        0.0000        0.0000        0.0000        0.0000        0.0000        0.0000        0.0000        0.0000        0.0000        0.0000        0.0000        0.0000        0.0000        0.0000        0.0000        0.0000        0.0000        0.0000        0.0000        0.0000        0.0000        0.0000        0.0000        0.0000        0.0000        0.0000        0.0000        0.0000        0.0000        0.0000        0.0000        0.0000        0.0000        0.0000        0.0000        0.0000        0.0000        0.0000        0.0000        0.0000        0.0000        0.0000        0.0000        0.0000        0.0000        0.0000        0.0000        0.0000
        0.0000        0.0000        0.0000        0.0000        0.0000       21.2057       22.5356       25.0995       21.5621       21.5238       19.0224       15.9017       17.2290       11.2781        7.7794        6.3319        5.6150        5.7642        6.6652        6.2538        6.5619        5.9365        5.3171        2.7786        2.6669        3.0105        3.6108        3.2564        3.7777        4.5963        6.0012        7.5214        8.9207        9.2231        8.6074        7.8588        7.4938        7.1141        6.7795        5.6865        5.2561        5.0962        4.6231        4.2407        4.4037        3.9736        3.8690        3.0571        2.0244        3.4449        3.7309       10.9753       11.8720       20.3590       10.7010       19.8285       18.2889       22.7495       41.4395       38.3896       37.5478       36.4156       32.5795       79.9266       74.7486       43.1711       34.6090       17.0561       15.8336       16.3328       14.2278       10.5648       12.3608       10.8450        8.5458        3.3355        2.3663        1.9832        1.8376        2.0055        1.7160       24.3570        2.5357        6.9135        7.7020        7.8208        9.0663       12.7056       11.8818       13.2563       13.9350       16.2999       19.6443       20.9942       23.4205       26.1236       27.4076       30.3056       42.5367       53.0304       64.3791       76.9431       85.3756       80.3926       79.3837       73.4148       73.0717       82.1061       79.7351       80.0798       75.3869       76.9978       83.0406       70.2827       54.2861       39.4410       29.5973       22.8240       17.8347       11.7131        8.7986        9.3819       16.3115       18.6067       22.9815       26.8116       28.4354       25.8383       28.9439       32.3991       34.8902       31.7048       30.8461       32.4577       35.6903       36.1679       40.3147       41.2253       44.1373       44.8135       42.2033       40.6828       42.5021       46.8316       49.7961       48.1877       47.0329       69.9870       85.5415      100.9298      119.0203      137.8303      161.5236      160.4674      152.0086      117.2661      114.5962      122.0256      148.1873      195.7669      216.4825      249.9303      283.6895      324.4113      357.3370      358.5248      341.1497      276.3351      256.9018      239.3307      241.0972      220.7751      220.2656      210.1851      186.4652      157.4886      122.9844      119.9767      111.1467      109.7853      103.4292       97.0987       99.5143       92.6300        0.0000        0.0000       66.4765       63.0398       61.4253       61.1150       64.1544       73.0442       76.2301       79.1266       73.7171       74.6788       76.8991       71.1550        0.0000        0.0000        0.0000        0.0000        0.0000        0.0000        0.0000        0.0000        0.0000        0.0000        0.0000        0.0000        0.0000        0.0000        0.0000        0.0000        0.0000        0.0000        0.0000        0.0000        0.0000        0.0000        0.0000        0.0000        0.0000        0.0000        0.0000        0.0000        0.0000        0.0000        0.0000        0.0000        0.0000        0.0000        0.0000        0.0000        0.0000        0.0000        0.0000        0.0000        0.0000        0.0000        0.0000        0.0000        0.0000        0.0000        0.0000        0.0000        0.0000        0.0000        0.0000
        0.0000        0.0000        0.0000        0.0000       20.1351       21.5690       22.2208       28.2973       22.3307       28.2051       30.5661       13.3433       13.1154       15.9271       13.6681        7.2571        6.5589        6.8211        6.8693        6.2435        6.3362        5.6795        5.2492        2.6720        2.7740        3.4466        4.3627        3.9251        4.5663        6.0069        6.4769        7.8069        9.6410       10.0595        9.7187        8.5082        8.3410        9.1038        8.0953        6.8463        5.9170        5.9100        4.9737        4.2434        3.9047        3.9533        6.7954        6.7534        4.7992       14.9045       20.3837       13.5076       21.2200       32.6108       28.8229       37.5104       48.0674       51.4440       47.3214       48.2376       80.0794       61.6995       55.5790       81.5280      111.7494       77.2173       74.4508       23.3293       22.8037       17.1013       13.9159       12.7886       13.7754       19.1356       10.4115        4.8548        3.5378        3.2070        2.9172        2.6762        2.3716        2.4500        2.9786        9.1175        9.3145        8.9081       10.2375       12.7422       11.5468       12.9974       10.8465       15.3217       18.5982       29.4208       39.6110       27.4132       23.1372       30.0014       35.9211       46.2165       68.3152       75.4272       74.9211       76.2007       81.0414       75.6956       69.7116       79.7197       79.4998       78.1639       76.9944       84.6348       78.6696       72.4852       59.8193       49.7223       39.0064       27.0081       21.5485       13.5250       10.8447       15.9498       19.9562       23.2566       26.6236       26.4436       28.2809       28.6292       29.8952       31.9273       33.1940       31.6588       33.6425       35.4449       38.4106       40.4664       44.4588       50.1286       51.7192       51.7857       48.7817       54.8655       52.1973       49.8836       45.3759       43.1022       47.8289       67.8024       81.8028       97.0954      126.4634      122.7335      150.1734      147.4472      145.0965      114.8441      113.8650      129.8437      162.1216      203.0867      224.2112      273.6494      316.4053      359.8540      409.2024      413.3473      396.5241      315.2997      291.6413      269.7857      261.2576      240.5692      232.1931      207.3632      171.4495      131.4003      114.3491      108.7164      102.8435      108.8532      111.2864      104.3283      104.0194       90.1499        0.0000       71.6979       65.5330       61.7839       62.9360       78.1005       68.8906       68.3100       69.0773       68.0241       67.6537       64.6332       65.1129       67.6725       71.1177        0.0000        0.0000        0.0000        0.0000        0.0000        0.0000        0.0000        0.0000        0.0000        0.0000        0.0000        0.0000        0.0000        0.0000        0.0000        0.0000        0.0000        0.0000        0.0000        0.0000        0.0000        0.0000        0.0000        0.0000        0.0000        0.0000        0.0000        0.0000        0.0000        0.0000        0.0000        0.0000        0.0000        0.0000        0.0000        0.0000        0.0000        0.0000        0.0000        0.0000        0.0000        0.0000        0.0000        0.0000        0.0000        0.0000        0.0000        0.0000        0.0000        0.0000
        0.0000        0.0000        0.0000        0.0000       28.0365       24.2949       20.3889       24.1188       24.7892       28.7294       26.9680       14.7432       16.6771       20.3540       20.9657       15.7707        9.5480        9.9739        9.9005        6.9484        5.9311        5.8110        5.3845        3.0040        4.0156        5.6020        7.9889        5.0936        6.2073        7.7953        7.6767        8.3938       10.0457       10.5222       10.5023       10.0403       11.2599       15.2466       12.1266        9.5126        7.9616        7.8708        5.7972        4.3731        4.8973        6.7676       10.5218       11.9255       10.2441       23.9740       29.7516       18.4087       32.0946       28.2990       21.4611       51.9057       50.9078       61.2815       65.1917      101.3638      128.9732       78.6252       67.5097       42.5143       59.9962       58.5346       47.6080       32.7242       37.0573       27.7821       17.8965       14.9211       21.4836       27.5793       23.1768       10.8789        6.1083        4.8467        4.2637        3.9885        3.7508        3.6596        3.6619        9.2067       13.2677       11.3890        8.3921       12.8236       10.2767        9.8043        9.9163       16.0548       17.1360       87.3192      100.7769       33.2087       24.8766       28.0897       34.6974       45.3805       51.4871       62.7381       70.2185       76.5673       77.1439       88.0413       78.5075       75.0177       73.5729       70.3297       67.4512       71.6481       72.0734       65.1487       57.3140       47.4750       39.6918       30.6011       24.8630       15.6573       16.2726       23.6222       22.5923       24.7511       27.7409       25.7732       27.7401       29.4252       30.4303       32.2773       34.3071       32.0316       33.3738       37.1856       40.9473       42.7525       48.4188       57.2571       60.7560       52.6045       54.6898       56.9710       57.3401       53.8791       46.1095       48.5811       48.9479       67.5034       74.9697       83.1912      103.3756      116.2537      111.8779      121.4953      136.5450      125.9243      118.7202      127.9746      161.9556      204.1174      235.9023      285.6468      336.9746      387.7758      431.4731      438.0330      399.0546      323.9079      290.1935      267.3017      251.3211      227.3407      203.3081      176.1407      154.2695      121.7777      109.3205      101.2615      101.9247      104.1668       94.5243       86.2817       88.4482       83.1193       90.6311       82.1980       85.0406       64.7041       69.7289       84.4576       72.2502       66.1538       64.3002       65.0818       67.2989       62.1486       63.9654       65.2259       66.3304        0.0000        0.0000        0.0000        0.0000        0.0000        0.0000        0.0000        0.0000        0.0000        0.0000        0.0000        0.0000        0.0000        0.0000        0.0000        0.0000        0.0000        0.0000        0.0000        0.0000        0.0000        0.0000        0.0000        0.0000        0.0000        0.0000        0.0000        0.0000        0.0000        0.0000        0.0000        0.0000        0.0000        0.0000        0.0000        0.0000        0.0000        0.0000        0.0000        0.0000        0.0000        0.0000        0.0000        0.0000        0.0000        0.0000        0.0000        0.0000        0.0000        0.0000
        0.0000        0.0000        0.0000        0.0000       24.0814       23.4684       21.3856       27.0577       29.3156       26.4589       21.5335       21.5278       30.6436       34.5115       27.6584       20.5014       18.9307       20.0269       16.2642        6.3136        6.8231        5.9696        5.4609        5.9286        6.7376        7.9455        8.1143        8.2753        9.4584       11.2416       10.2253       10.8267       13.5052       17.0260       19.5501       15.4421       21.8485       25.6810       18.3141       10.4071        6.3553        8.3819        5.0646        1.1520       20.9811       48.1861       41.7655       56.6515       25.6750       21.1455       14.6799       20.1831       23.7625       29.5319       36.0343       46.7421       47.9544       59.6689       71.9927      106.4086      110.7999       87.7758       75.2299       63.6484       74.1377       64.4586       63.2263       45.0215       50.5712       51.2702       39.7904       30.5084       25.5608       23.1765       23.9532       19.7473       14.8468       10.2398        8.8989        9.3887        8.9520        8.6966        7.6242        5.7234        7.6879        8.0968        7.3443       15.8989        9.2089        8.0931        8.1721       11.2065       12.1863       12.4974       32.4409       25.0955       24.3528       28.3956       38.4100       40.8485       46.1866       53.7474       64.5364       74.7206       76.7712       74.3764       62.4618       60.2048       61.5121       49.7686       45.7441       56.0277       53.7956       48.3832       45.5937       42.9466       36.6250       25.4757       21.2020       17.0640       16.0236       18.7907       20.9699       25.1290       27.4112       29.1254       28.7066       24.6471       25.0701       26.3111       29.8719       32.0261       34.8673       39.0692       44.8065       49.1731       54.1203       60.9888       59.7608       54.5242       55.8150       55.8895       61.1648       57.5930       56.4926       53.4999       55.6977       67.9003       76.0843       83.3908       88.7043       96.3645       91.4410       94.6440      110.3314      123.0645      120.8668      133.4229      164.2159      215.2311      246.7066      301.4354      346.7086      420.9995      455.0529      453.5287      403.1940      297.7107      255.6447      244.9266      227.3043      213.2590      194.1012      151.3537      124.4222      121.8694      112.4413      102.1314       89.3527       74.3768       68.3536       72.8421       81.2020       88.8758       82.7555       72.4503       69.3511       61.3505       59.0833       60.2022       60.3470       62.8747       62.8507       64.1177       65.6151       59.2648       61.0570       61.6067       61.6699        0.0000        0.0000        0.0000        0.0000        0.0000        0.0000        0.0000        0.0000        0.0000        0.0000        0.0000        0.0000        0.0000        0.0000        0.0000        0.0000        0.0000        0.0000        0.0000        0.0000        0.0000        0.0000        0.0000        0.0000        0.0000        0.0000        0.0000        0.0000        0.0000        0.0000        0.0000        0.0000        0.0000        0.0000        0.0000        0.0000        0.0000        0.0000        0.0000        0.0000        0.0000        0.0000        0.0000        0.0000        0.0000        0.0000        0.0000        0.0000        0.0000        0.0000
        0.0000        0.0000        0.0000        0.0000        0.0000        0.0000        0.0000        0.0000       26.8399       26.3314       22.6706       19.1849       24.6751       28.3656       25.3753       20.3296       31.7260       30.5745       23.1960        8.3392       12.9890        7.6491        7.6742        6.6752        7.9688       11.6179       16.5620       12.3830       14.1594       12.1933       12.0832       13.7431       17.3076       24.4945       28.5380       22.6415       28.5784       37.5565       34.1819       21.0355       12.2155       11.9274        9.1149       25.6248       52.5529       66.0249       43.0537       45.3759       19.2705       21.2787       22.3777       28.1967       27.2672       46.1645       19.8139       35.6198       51.0965       53.3914       53.1084       79.2818       80.6002       74.9792       83.4512       57.8057       49.1078       44.5945       51.0456       43.2753       40.3717       38.4660       32.1793       45.4604       32.5453       24.3768       29.2321       26.9434       18.1076       14.0169       24.1516       18.7751       13.3230       12.9965       11.1318        8.4024        9.2174       10.3591       10.3764       12.3826        9.1227        7.8582        8.5593        9.7841       10.1416        9.8564       12.1725       20.5850       24.3972       27.7358       31.6436       40.6712       46.9528       51.6016       56.2426       66.6065       67.4625       63.3692       61.0441       54.0872       70.5215       57.9720       44.2245       53.2148       51.5158       47.8526       44.1977       37.0122       32.6717       31.9153       24.9155       22.8314       16.3261       18.0151       19.7277       25.3435       30.9060       32.4401       32.1585       25.8757       23.5943       24.6309       27.6297       32.4378       36.0942       40.9485       50.3241       56.5002       62.7090       72.0322       68.7454       60.1891       57.3484       57.3625       58.2039       61.0589       62.2880       52.0880       54.6664       67.6352       74.7784       80.3031       87.0708       89.3510       84.8700       82.3250       95.2269      109.9175      122.0499      140.2483      177.5204      240.6576      263.9730      303.8261      352.6110      436.2535      494.2037      472.1084      406.4341      301.1550      273.8142      248.5881      233.6335      223.3986      174.0099      127.0723      115.8643      117.1418      110.3645      104.6539       88.4919       70.3952       65.9427       65.3414       71.4705       69.8792       67.4969       65.3683       61.1295       57.7898       56.7744       58.1286       58.6897       61.3187       62.6407       63.8140       66.2206       62.8810       73.9371        0.0000        0.0000        0.0000        0.0000        0.0000        0.0000        0.0000        0.0000        0.0000        0.0000        0.0000        0.0000        0.0000        0.0000        0.0000        0.0000        0.0000        0.0000        0.0000        0.0000        0.0000        0.0000        0.0000        0.0000        0.0000        0.0000        0.0000        0.0000        0.0000        0.0000        0.0000        0.0000        0.0000        0.0000        0.0000        0.0000        0.0000        0.0000        0.0000        0.0000        0.0000        0.0000        0.0000        0.0000        0.0000        0.0000        0.0000        0.0000        0.0000        0.0000        0.0000        0.0000
        0.0000        0.0000        0.0000        0.0000        0.0000        0.0000        0.0000        0.0000        0.0000        0.0000       23.3240       24.1435       22.2738       20.1956       23.0113       22.3732       32.3814       38.3227       29.8006       13.8991       12.3947       16.1565       12.1674        9.9120        9.8660       15.2755       18.5502       17.0302       20.0740       17.4846       17.3853       20.9680       23.7267       30.6120       35.9053       30.2093       33.0239       40.1258       47.6833       45.7054       35.8329       34.2088       26.8564       32.2025       41.3905       34.2818       44.6022       53.2314       47.4825       24.3122       30.5814       35.5272       27.0442       34.8938       35.8408       61.3098       83.8982       42.8281       58.0445       72.6746       58.0232       71.8475       56.1602       48.7125       51.0906       43.6248       59.4761       56.2083       50.6852       49.1806       43.2081       39.0897       31.3697       34.8933       37.8125       35.8714       31.6368       25.9368       28.4429       27.8779       21.9841       19.2091       14.8186       14.8794       13.1266       12.9642       14.7498       20.1068       17.9799       11.6412       10.2002       13.2927       15.1788       15.2861       15.5546       22.4403       26.0723       29.4045       32.8636       40.8772       45.7866       49.9036       56.9590       61.6544       60.0993       56.1667       54.4496       49.4296       47.1450       43.1253       44.2831       52.1445       50.0019       44.9789       43.3793       35.8638       31.4138       33.0069       28.7598       21.8228       16.5178       18.1765       20.7930       25.6990       26.9967       26.6858       29.0849       22.5578       21.4159       23.7621       27.8832       31.8794       35.8165       41.2967       47.4849       52.7294       63.2307       67.9679       76.2338       66.8679       64.4086       63.5364       67.6299       66.7369       66.3826       60.8167       60.4724       72.2474       76.2805       81.5348       87.8655       84.5469       73.3103       76.8528       89.9525      108.6159      123.0604      159.4396      195.1270      229.7516      276.1864      333.1779      367.8616      444.0565      488.1451      460.0008      424.1766      314.6514      270.7206      244.6961      220.2421      181.4786      150.0034      138.9367      133.6479      126.7262      111.2792       97.3508       89.2945       71.6107       71.8342       66.0329       65.0648       71.5504       67.9169       62.5801       61.4748       60.6111       61.8969       61.9061       62.1731       65.7085       66.2408       65.1360        0.0000        0.0000        0.0000        0.0000        0.0000        0.0000        0.0000        0.0000        0.0000        0.0000        0.0000        0.0000        0.0000        0.0000        0.0000        0.0000        0.0000        0.0000        0.0000        0.0000        0.0000        0.0000        0.0000        0.0000        0.0000        0.0000        0.0000        0.0000        0.0000        0.0000        0.0000        0.0000        0.0000        0.0000        0.0000        0.0000        0.0000        0.0000        0.0000        0.0000        0.0000        0.0000        0.0000        0.0000        0.0000        0.0000        0.0000        0.0000        0.0000        0.0000        0.0000        0.0000        0.0000        0.0000        0.0000
        0.0000        0.0000        0.0000        0.0000        0.0000        0.0000        0.0000        0.0000        0.0000        0.0000       31.1371       26.8349       20.6736       20.5713       24.7307       23.9500       29.1169       44.8572       41.7807       17.8314       16.2355       22.4782       20.1584       20.8904       20.6530       26.7101       26.2884       26.0903       28.3398       28.5756       26.3250       31.3847       37.4154       38.8439       55.1918       50.4431       41.0423       44.3399       59.5266       65.8126       56.6548       48.1997       34.6850       31.6321       27.3478       21.7388       29.2789       32.9329       34.6994       27.0075       33.7896       32.6604       30.1373       56.2391       30.3812       47.3472       44.6915       37.1364       63.3725       76.6909       53.7853       69.9372       66.3119       59.7200       56.6546       77.0255       74.9461       63.2341       66.1954       58.4206       45.6105       37.7781       40.3976       42.1481       41.8132       42.6987       37.8689       37.3819       33.8299       33.7997       30.5344       25.5607       29.0647       21.5882       23.7505       20.2872       23.6983       36.5466       39.9564       25.2472       17.1599       36.1842       29.4458       30.2430       33.7767       31.6060       31.6189       32.6127       37.2209       44.3182       47.2964       56.6993       55.8317       60.8348       62.8988       59.4940       54.7981       43.8036       39.6950       36.4568       33.8243       42.9908       43.7689       42.2543       41.5379       35.4991       32.0768       28.7311       26.3136       19.4646       16.6469       17.1574       18.8746       25.4603       27.2508       26.3212       23.2688       20.0005       20.7672       31.3226       30.3448       29.1089       32.2615       38.2015       47.7698       53.0301       56.0178       59.9245       62.8369       60.5750       65.1968       62.5908       68.9567       67.9587       69.7281       73.6761       76.0473       78.2631       82.5719       82.5922       85.7432       78.2704       72.4697       80.4530       94.4180      118.2853      144.8750      170.3205      206.0576      237.1835      280.0004      323.3502      380.7589      431.7263      475.1392      476.8828      420.9180      307.1552      293.9938      269.3034      222.1922      177.2665      156.9682      144.6853      130.4339      122.8504      112.2522      112.1646      111.0090       91.7022       83.6638       77.7518       68.2156       73.9929       71.1913       68.2062       68.4709       69.0506       69.2338       68.3183       69.9969       70.2554       71.1077        0.0000        0.0000        0.0000        0.0000        0.0000        0.0000        0.0000        0.0000        0.0000        0.0000        0.0000        0.0000        0.0000        0.0000        0.0000        0.0000        0.0000        0.0000        0.0000        0.0000        0.0000        0.0000        0.0000        0.0000        0.0000        0.0000        0.0000        0.0000        0.0000        0.0000        0.0000        0.0000        0.0000        0.0000        0.0000        0.0000        0.0000        0.0000        0.0000        0.0000        0.0000        0.0000        0.0000        0.0000        0.0000        0.0000        0.0000        0.0000        0.0000        0.0000        0.0000        0.0000        0.0000        0.0000        0.0000        0.0000
        0.0000        0.0000        0.0000        0.0000        0.0000        0.0000        0.0000        0.0000        0.0000        0.0000       32.1955       27.6970       26.6520       31.4175       25.0313       22.1514       31.9477       39.8338       44.1950       18.2021       22.0496       32.4311       33.5522       30.4909       37.1029       36.2906       42.4660       25.8126       23.8069       31.7130       29.9559       31.5375       42.1285       44.5880       54.6643       49.0203       54.7952       59.0062       69.8844      110.7022       86.9537       81.8668       61.9476       37.8208       22.5837       27.7174       15.4670       16.3112       16.0494       24.4923       36.2807       39.7593       33.2985       40.1908       20.7065       25.8879       17.3293       12.6949       26.5721       34.9853       32.8025       50.7664       59.4480       53.9394       57.6297       46.2376       52.1263       68.7963       80.5242       77.6215       73.7046       59.2829       53.0112       50.9645       47.0287       49.9568       47.9782       51.9797       55.1757       53.0689       43.9810       43.0822       44.1048       36.4964       36.4405       32.2706       29.8733       43.1787       37.1827       36.7698       30.5619       23.7135       29.5513       26.4445       43.0058       41.1628       36.8912       45.7102       55.9354       53.8076       49.3114       63.0831       60.9918       56.9940       60.9482       57.0594       51.9471       51.6051       46.7563       44.4714       40.2440       42.5717       42.5144       40.9475       39.4214       33.3465       28.3537       27.7195       27.5234       29.0825       22.4368       20.8723       23.3279       22.3201       19.3527       19.7067       16.9922       20.3055       21.3693       24.3712       26.2621       26.4259       29.9665       30.9945       33.5124       37.8588       43.2877       44.6800       49.9432       57.0631       63.0173       68.8702       75.3265       94.0506      103.8607      107.2605      100.5126       79.3440       82.9886       73.7241       65.5558       59.8238       56.3551       70.0552       93.7581      132.7552      161.6572      180.7442      213.6858      254.6445      289.4050      315.7740      352.3452      391.8221      429.9718      416.8065      376.0962      260.9680      232.9703      225.7995      209.7319      183.9045      161.9733      138.1151      124.1809      120.8542      118.1658      110.1891      103.5967      107.5920      111.0500      103.9783       86.0325       84.4365       81.0891       76.8771       75.7779       75.6789       82.8183       81.4792        0.0000        0.0000        0.0000        0.0000        0.0000        0.0000        0.0000        0.0000        0.0000        0.0000        0.0000        0.0000        0.0000        0.0000        0.0000        0.0000        0.0000        0.0000        0.0000        0.0000        0.0000        0.0000        0.0000        0.0000        0.0000        0.0000        0.0000        0.0000        0.0000        0.0000        0.0000        0.0000        0.0000        0.0000        0.0000        0.0000        0.0000        0.0000        0.0000        0.0000        0.0000        0.0000        0.0000        0.0000        0.0000        0.0000        0.0000        0.0000        0.0000        0.0000        0.0000        0.0000        0.0000        0.0000        0.0000        0.0000        0.0000        0.0000        0.0000
        0.0000        0.0000        0.0000        0.0000        0.0000        0.0000        0.0000        0.0000        0.0000        0.0000        0.0000       36.4654       37.0576       46.2089       35.6577       24.1849       32.6424       39.7960       44.4560       20.6770       24.3706       30.3441       41.6198       33.3231       31.0040       32.1120       36.4063       26.1815       28.9920       34.5905       32.0903       37.6739       45.5010       53.8304       62.3370       43.7630       53.6262       57.0368       72.6840       94.3107       72.8020       80.0529       62.1805       56.7312       26.7899       45.5546       41.7014       34.9946       42.2007       19.7502       15.4062       15.8096       15.6644       20.7332       14.9492       31.2278       29.3031       23.9745       19.8818       47.2216       55.4893       55.2623       84.4456       94.3927       67.7552       46.0485       50.6265       84.8289       78.6059       84.5550       83.6503       72.2742       66.4536       63.5326       70.8673       67.6959       69.6091       87.2814      105.2285       88.4555       59.8665       52.9831       45.7164       56.5760       50.4604       43.7725       36.7741       45.3703       46.6962       58.9126       52.5435       39.1302       18.5290       19.7072       28.9732       40.0129       53.9513       53.0696       54.7115       56.1700       68.4095       62.4363       60.9423       59.5714       57.7586       59.7046       60.8118       52.7197       50.0682       44.4713       40.0805       38.5699       39.6744       40.3090       34.8845       28.4082       28.5324       30.2591       29.4651       29.0293       26.3809       30.6320       25.6646       19.4473       19.2130       16.9446       15.0992       19.0440       20.3237       22.4651       24.3817       23.4642       22.6902       24.4838       29.0019       34.5523       36.6312       37.3836       42.7113       55.1802       64.9333       72.3209       82.5940      105.7856      116.9630      116.9742      109.7685       78.8261       78.0201       70.8069       63.8621       62.4393       63.5101       84.8767      109.7301      142.5166      163.0427      181.3271      204.2930      272.3622      306.1651      337.5617      380.1356      451.6792      436.8556      393.3946      354.8556      263.2250      227.1397      214.9021      215.0123      191.9939      186.6629      165.6909      137.6222      134.0251      146.6898      112.5369      104.2582      108.7160      104.7714      106.7521      102.2879       97.0992       91.5648       95.7475       92.5297       91.1626       91.9167        0.0000        0.0000        0.0000        0.0000        0.0000        0.0000        0.0000        0.0000        0.0000        0.0000        0.0000        0.0000        0.0000        0.0000        0.0000        0.0000        0.0000        0.0000        0.0000        0.0000        0.0000        0.0000        0.0000        0.0000        0.0000        0.0000        0.0000        0.0000        0.0000        0.0000        0.0000        0.0000        0.0000        0.0000        0.0000        0.0000        0.0000        0.0000        0.0000        0.0000        0.0000        0.0000        0.0000        0.0000        0.0000        0.0000        0.0000        0.0000        0.0000        0.0000        0.0000        0.0000        0.0000        0.0000        0.0000        0.0000        0.0000        0.0000        0.0000        0.0000
        0.0000        0.0000        0.0000        0.0000        0.0000        0.0000        0.0000        0.0000        0.0000        0.0000        0.0000        0.0000        0.0000        0.0000       43.3407       31.1596       46.6133       50.0097       48.6693       21.3771       29.7523       36.2776       50.5759       47.4552       40.3158       53.0958       45.7179       34.8247       35.9546       30.8982       32.1789       37.6790       49.7856       66.6742       65.7180       40.7923       43.6569       52.5553       74.3358       64.6068       53.8162       50.1864       51.0525       52.6540       41.6120       42.8701       35.4158       31.2959       30.1713       19.4766        9.1744        9.7120       10.6010       21.2886       30.0546       29.6403       42.4188       17.0301       17.1085       47.9810       49.4219       69.2434       91.1347      107.8657       80.2201       57.3464       50.5199       52.4363       50.1792       63.4386       71.1768       71.1369       63.9760       64.5840       80.3716       73.5999       75.9564       75.9523       69.8488       71.7834       75.9040       70.2732       54.3681       59.5649       52.5025       40.1470       46.7921       54.6264       60.4815       60.7934       60.5418       66.5102       33.4406       24.6989       39.2912       40.7445       46.4804       57.1722       55.0070       68.7195      106.5180       72.0130       71.5202       65.4548       61.2787       65.4567       59.5773       51.7271       49.0604       44.3527       42.1769       42.2551       39.7011       35.8437       35.5766       31.4015       34.9172       31.0335       31.5929       32.1001       30.3810       29.3418       27.3796       19.2875       19.6101       17.8295       17.6624       20.2048       21.5951       20.6372       21.0039       23.5950       22.4286       23.5157       25.6676       28.0022       32.3775       34.3912       38.0954       47.5395       61.4044       70.2906       83.0661      108.5651      115.4913      118.8662      102.9033       70.1915       81.8139       76.9973       73.9646       65.7279       79.9974       97.8711      115.2559      139.8839      166.1941      180.1254      215.5378      294.9192      338.4937      354.9242      402.7742      419.9476      401.8873      382.6695      354.9750      316.0347      264.5821      245.0742      217.2464      192.1214      188.6992      168.6019      165.4174      178.8799      149.5889      133.3795      136.7349      160.6008      146.8283      130.5177      123.5552      123.7971      119.5460      115.1336        0.0000        0.0000        0.0000        0.0000        0.0000        0.0000        0.0000        0.0000        0.0000        0.0000        0.0000        0.0000        0.0000        0.0000        0.0000        0.0000        0.0000        0.0000        0.0000        0.0000        0.0000        0.0000        0.0000        0.0000        0.0000        0.0000        0.0000        0.0000        0.0000        0.0000        0.0000        0.0000        0.0000        0.0000        0.0000        0.0000        0.0000        0.0000        0.0000        0.0000        0.0000        0.0000        0.0000        0.0000        0.0000        0.0000        0.0000        0.0000        0.0000        0.0000        0.0000        0.0000        0.0000        0.0000        0.0000        0.0000        0.0000        0.0000        0.0000        0.0000        0.0000        0.0000        0.0000
        0.0000        0.0000        0.0000        0.0000        0.0000        0.0000        0.0000        0.0000        0.0000        0.0000        0.0000        0.0000        0.0000        0.0000        0.0000        0.0000        0.0000        0.0000       62.7921       31.3145       33.2217       40.3076       43.9831       41.8841       47.5370       51.3800       64.8013       41.2474       47.5118       47.2336       40.8009       57.3874       58.9398       67.2322       63.0700       44.2886       62.9124       78.0675       84.2506       70.1630       68.4572       49.8580       55.5366       43.9779       32.7457       25.8658       22.8768       15.9835       28.6189       31.2879       25.7404       28.9057       25.7103       20.2122       38.3673       37.8703       38.3367       27.8051       21.2627       38.9990       60.2364       71.3147       61.0184       89.8647       68.3450       61.4209       44.5994       58.1826       69.2862       52.9022       49.5438       63.2716       68.8866       56.0683       75.0807       99.0674       91.9008       75.6908       69.7718       70.7328       74.8858       72.0740       67.8758       65.3764       64.7496       60.8478       59.4127       57.7624       50.6857       52.8270       68.3405       76.2860       67.7167       30.2452       39.6303       42.2088       54.4992       63.1959       59.6732       60.3283       72.8480       66.6042       57.3839       60.8786       65.6067       75.5982       65.1440       53.7932       50.9763       46.0802       45.3746       48.6270       44.1021       39.4934       38.4546       36.6660       37.1695       33.9977       34.4183       36.2907       35.1424       33.6071       30.0400       22.6805       24.5315       20.4956       18.2425       20.7883       20.3494       19.4388       19.8344       25.8741       23.3317       22.3791       22.6627       24.4293       26.4473       29.2801       36.8500       46.7831       54.4572       64.8308       77.7956       99.8312      106.1109      107.9105      103.6943       76.8839       76.3238       77.5183       82.3234       80.4226       81.6204       99.6001      118.2011      147.8109      176.8543      195.7436      223.7168      278.8866      304.9981      336.7565      377.2279      385.9562      373.2112      377.1585      370.1406      316.7618      286.2816      270.1860      268.1567      225.3754      213.4928      206.3074      200.9403      207.7598      196.1670      195.8502      207.8061      196.1496      201.4774      172.2120      155.1302      164.1581      168.3837      161.3515        0.0000        0.0000        0.0000        0.0000        0.0000        0.0000        0.0000        0.0000        0.0000        0.0000        0.0000        0.0000        0.0000        0.0000        0.0000        0.0000        0.0000        0.0000        0.0000        0.0000        0.0000        0.0000        0.0000        0.0000        0.0000        0.0000        0.0000        0.0000        0.0000        0.0000        0.0000        0.0000        0.0000        0.0000        0.0000        0.0000        0.0000        0.0000        0.0000        0.0000        0.0000        0.0000        0.0000        0.0000        0.0000        0.0000        0.0000        0.0000        0.0000        0.0000        0.0000        0.0000        0.0000        0.0000        0.0000        0.0000        0.0000        0.0000        0.0000        0.0000        0.0000        0.0000        0.0000
        0.0000        0.0000        0.0000        0.0000        0.0000        0.0000        0.0000        0.0000        0.0000        0.0000        0.0000        0.0000        0.0000        0.0000        0.0000        0.0000        0.0000        0.0000        0.0000       31.0441       29.9648       36.8209       41.8989       34.3801       44.3905       48.2402       53.1172       52.1290       44.7638       50.8166       45.6717       55.1735       60.3840       63.3792       83.3151       58.4779       60.6398       89.6129       87.3199       73.9389       83.5152       70.4505       51.4597       35.1736       39.1418       20.2824       20.6916       13.9921       30.5877       32.4155       33.1695       40.7744       36.4536       31.6997       25.5113       35.8884       45.3833       43.0111       39.6036       57.5894       60.4387       61.0313       70.5458       75.3226       77.9383       83.1991       70.2816      100.0336       95.4939       69.3287       79.4068       68.2477       60.2974       65.1002       67.5907       82.2322       79.2220       76.5545       65.7298       66.3987       69.2262       76.2200       88.5840       62.4197       52.4163       47.8258       59.1553       74.9557       91.5278       88.3098       71.6206       61.6450       52.8462       46.9850       46.4920       49.9496       64.2005       69.2452       68.3256       68.7095       61.3783       63.9989       65.9355       65.4383       84.7174       68.6716       58.4657       46.1745       45.6491       48.7508       47.8727       49.8726       46.1216       43.8717       42.6545       47.6098       46.3452       50.2338       49.7763       46.8673       45.6173       39.0385       37.3235       41.6413       38.2865       32.9112       29.0389       20.1120       17.4065       16.7556       18.8640       16.9793       19.2135       15.9007       15.7613       15.2377       18.2517       20.9817       23.6288       30.9114       35.4710       37.3390       43.9500       71.4144       80.9653       85.3409       77.0464       87.0603       91.1693       95.0729       96.3956       95.1367      104.4199      115.3029      141.4245      170.1102      197.2883      216.0360      240.2771      254.4073      274.3142      298.4316      315.6004      329.6689      348.9095      365.1914      359.5922      387.2962      342.3894      322.9699      333.1820      315.2537      293.0987      279.4179      280.8521      286.1346      279.4783      270.8906      241.7898      220.4847      214.9972      202.1947      199.8303      252.2150      263.8603      221.0717        0.0000        0.0000        0.0000        0.0000        0.0000        0.0000        0.0000        0.0000        0.0000        0.0000        0.0000        0.0000        0.0000        0.0000        0.0000        0.0000        0.0000        0.0000        0.0000        0.0000        0.0000        0.0000        0.0000        0.0000        0.0000        0.0000        0.0000        0.0000        0.0000        0.0000        0.0000        0.0000        0.0000        0.0000        0.0000        0.0000        0.0000        0.0000        0.0000        0.0000        0.0000        0.0000        0.0000        0.0000        0.0000        0.0000        0.0000        0.0000        0.0000        0.0000        0.0000        0.0000        0.0000        0.0000        0.0000        0.0000        0.0000        0.0000        0.0000        0.0000        0.0000        0.0000        0.0000
        0.0000        0.0000        0.0000        0.0000        0.0000        0.0000        0.0000        0.0000        0.0000        0.0000        0.0000        0.0000        0.0000        0.0000        0.0000        0.0000        0.0000        0.0000        0.0000       36.0727       38.3038       44.1243       48.5607       44.0156       52.6464       61.0470       62.1644       51.9169       56.9354       57.0835       53.7817       51.5291       55.3352       67.4832       78.6820       73.5327       75.9780       75.4263       80.2779       72.2054       88.9168      112.5231       99.5893       27.9785       30.1376       23.8625       29.3563       13.3153       41.5237       28.6674       32.8462       40.1207       40.8501       16.3414       18.9993       30.2394       36.9589       42.6567       39.2080       59.6195       57.6306       74.2175       71.9488       77.4259       78.9317       67.6211       70.9917      126.3706      117.9823       93.8740       70.4258       62.7401       56.8375       68.3810       69.5172       68.4388       65.5107       64.8803       56.9858       68.5885       68.5796       70.9379       82.4363       66.7943       57.1611       53.2258       61.1759       70.3544       83.3349       71.9784       63.4861       71.1594       54.4288       47.7304       50.3392       54.5385       60.2908       76.6594       59.8102       67.0833       63.6173       68.2254       64.1598       63.7691       77.4002       60.8852       51.5819       51.2401       55.2812       54.0222       48.2891       51.7047       51.0079       47.9038       50.4088       52.6787       53.2692       59.7915       53.8598       50.8065       47.5449       44.8567       43.8853       47.2278       42.7839       37.2813       32.4995       22.1230       18.8962       16.8100       17.0572       16.6739       16.1323       15.6591       15.8584       15.3611       22.1188       20.9694       21.2671       24.0991       24.7778       31.0383       36.2345       59.8294       68.3640       70.1042       75.9291       89.9890       99.9875       99.4240      105.4160      109.8361      114.4503      134.1646      145.0960      178.2106      204.0378      224.6699      241.4303      247.0813      271.2330      282.5112      299.4240      311.5395      350.9958      372.7196      407.8751      392.0724      369.0980      350.2607      323.3536      331.6443      333.5019      327.9896      327.7805      331.4089      310.2706      302.6344      299.4505      271.2696      307.6486      284.3647      241.3748      261.9199      261.8980      233.2793      201.9717      170.9767        0.0000        0.0000        0.0000        0.0000        0.0000        0.0000        0.0000        0.0000        0.0000        0.0000        0.0000        0.0000        0.0000        0.0000        0.0000        0.0000        0.0000        0.0000        0.0000        0.0000        0.0000        0.0000        0.0000        0.0000        0.0000        0.0000        0.0000        0.0000        0.0000        0.0000        0.0000        0.0000        0.0000        0.0000        0.0000        0.0000        0.0000        0.0000        0.0000        0.0000        0.0000        0.0000        0.0000        0.0000        0.0000        0.0000        0.0000        0.0000        0.0000        0.0000        0.0000        0.0000        0.0000        0.0000        0.0000        0.0000        0.0000        0.0000        0.0000        0.0000        0.0000
        0.0000        0.0000        0.0000        0.0000        0.0000        0.0000        0.0000        0.0000        0.0000        0.0000        0.0000        0.0000        0.0000        0.0000        0.0000        0.0000        0.0000        0.0000        0.0000        0.0000       46.6678       50.0799       58.6070       56.6169       54.0905       63.1879       56.0219       60.8862       69.7593       66.2119       61.7762       53.8949       60.5144       65.3338       76.6461       93.4826       97.7316       56.2757       45.6096       29.8087       37.9589       51.5823       70.8083       28.3217       33.4952       34.6949       42.8232       26.3764       32.2377       25.0868       40.7995       46.3874       51.5310       19.8360       19.6051       33.6872       31.8971       36.5838       41.4263       52.8596       49.4893       58.2904       89.9500       83.7481       69.4154       54.8906       59.4180       91.7693       88.9956       87.2585       77.9815       74.1835       64.7109       66.0342       63.5228       71.5821       65.5356       57.7123       57.3208       70.9320       74.0580       74.5744       67.1330       67.6763       60.3114       56.0870       59.5613       80.7530       75.4578       68.8535       70.2995       59.8191       63.9340       60.1598       62.3818       63.3434       54.7872       54.4037       58.9806       62.8293       63.8127       67.1297       68.5974       60.5003       57.0341       56.1480       54.8845       55.8141       55.0471       52.2562       48.3590       56.0433       61.5474       56.9749       57.0750       61.5545       65.6495       68.1954       65.1102       72.5735       63.5197       51.9951       51.3306       50.0293       46.7222       43.5202       37.0891       26.5977       24.8171       20.4897       26.7216       21.0230       19.2668       20.3925       19.8908       20.9646       23.2636       22.6909       24.1559       26.4511       30.6202       36.9688       41.0082       63.8019       70.9247       80.0244       89.3323      100.6642      109.7372      118.7031      120.6033      126.6490      147.5394      149.8239      160.8057      201.9369      223.6841      252.2429      271.8159      263.2940      288.3051      304.7921      313.6342      303.7530      330.6027      336.3818      374.0670      355.5993      371.1999      365.9948      354.7393      360.2607      373.9438      342.2939      321.4705      320.2689      314.1005      320.8523      314.4923      325.4709      330.0684      343.1232      282.2389      246.3372      240.3497      244.6728      215.0476      185.7296      200.9352        0.0000        0.0000        0.0000        0.0000        0.0000        0.0000        0.0000        0.0000        0.0000        0.0000        0.0000        0.0000        0.0000        0.0000        0.0000        0.0000        0.0000        0.0000        0.0000        0.0000        0.0000        0.0000        0.0000        0.0000        0.0000        0.0000        0.0000        0.0000        0.0000        0.0000        0.0000        0.0000        0.0000        0.0000        0.0000        0.0000        0.0000        0.0000        0.0000        0.0000        0.0000        0.0000        0.0000        0.0000        0.0000        0.0000        0.0000        0.0000        0.0000        0.0000        0.0000        0.0000        0.0000        0.0000        0.0000        0.0000        0.0000        0.0000        0.0000        0.0000
        0.0000        0.0000        0.0000        0.0000        0.0000        0.0000        0.0000        0.0000        0.0000        0.0000        0.0000        0.0000        0.0000        0.0000        0.0000        0.0000        0.0000        0.0000        0.0000        0.0000        0.0000       54.5332       57.3846       61.9185       68.2953       73.0889       70.1331       72.1006       77.7638       79.9795       65.7542       58.5710       62.8626       82.2031       80.7961       96.2947       78.4079       75.1154       68.0974       28.0760       28.9322       30.8642       26.4277       34.7699       31.4136       31.4224       31.4156       31.7009       51.8758       42.7843       19.7879       24.5473       31.1499       20.4631       29.8803       47.3478       42.1151       28.8530       38.1269       79.1955       67.6233       46.6202       40.8518       51.7736       57.8826       48.7216       44.4120       55.9780       62.3357       67.2959       82.8700       75.7373       77.2733       73.6330       76.1227       82.2634       71.0668       61.9620       60.3179       72.5245       68.3255       74.3453       84.3987       95.9205       76.5531       73.5542       69.5677       78.9310       68.7781       77.2132       63.9234       63.5727       61.9024       64.3369       60.5274       58.9004       52.9630       55.2929       57.9296       65.5562       64.6940       66.5964       69.1107       58.4514       55.4491       55.7424       55.1854       55.4496       60.4860       59.7014       58.7374       64.2643       58.2499       62.9418       66.3775       71.4698       71.3185       75.7970       75.3397       78.9349       81.0812       77.3700       64.1556       51.7923       48.4111       53.0867       43.0370       26.7192       23.9291       27.4606       35.4330       31.2000       27.3652       28.8913       32.6442       33.8857       38.7485       37.1538       36.9577       40.1373       42.5469       47.8375       53.9478       77.5748       87.3936       99.9794      111.4669      119.1843      126.7387      137.4579      148.2526      150.6318      156.1903      176.8268      192.9477      235.3103      261.6758      281.9167      301.8662      315.8923      334.3520      341.4650      343.1580      345.5498      344.9444      350.2025      358.2714      353.1602      351.1412      334.8358      330.9592      342.1208      348.0293      322.1427      299.7951      295.5176      287.3578      285.5790      290.8788      256.8135      248.3199      255.8247      244.8271      291.0793      287.3219      239.1308      215.0019      179.2350      177.2659      168.6172        0.0000        0.0000        0.0000        0.0000        0.0000        0.0000        0.0000        0.0000        0.0000        0.0000        0.0000        0.0000        0.0000        0.0000        0.0000        0.0000        0.0000        0.0000        0.0000        0.0000        0.0000        0.0000        0.0000        0.0000        0.0000        0.0000        0.0000        0.0000        0.0000        0.0000        0.0000        0.0000        0.0000        0.0000        0.0000        0.0000        0.0000        0.0000        0.0000        0.0000        0.0000        0.0000        0.0000        0.0000        0.0000        0.0000        0.0000        0.0000        0.0000        0.0000        0.0000        0.0000        0.0000        0.0000        0.0000        0.0000        0.0000        0.0000        0.0000
        0.0000        0.0000        0.0000        0.0000        0.0000        0.0000        0.0000        0.0000        0.0000        0.0000        0.0000        0.0000        0.0000        0.0000        0.0000        0.0000        0.0000        0.0000        0.0000        0.0000        0.0000       62.2978       65.9527       59.0400       68.5852       73.3083       85.6411       69.9336       70.6722       65.8847       63.9051       62.0959       53.5926       58.6424       60.8131       50.1487       56.8258       43.4868       64.0557       43.4106       36.0078       33.7703       34.6002       31.8229       27.2240       31.0866       37.6143       31.3715       43.0895       41.8424       36.4219       43.4723       19.1364       26.0961       21.2392       37.3871       47.6883       57.9691       30.0187       48.1354       50.3210       31.8820       28.1396       35.4114       33.8712       34.5861       29.8996       56.7115       54.0166       62.4045       72.4074       78.8447       61.0281       82.4116       73.9811       84.2155       87.4453       79.6795       87.5716       66.0800       58.4430       62.0543       70.2607       74.0275       80.2183       71.4920       61.0378       70.9060       77.2853       75.6037       65.2424       64.5077       65.3876       55.7471       52.1077       53.0169       50.3672       57.0780       53.9654       51.2363       53.3500       69.0966       59.9488       63.6030       59.6627       61.5315       56.5697       59.6084       67.6296       62.7830       62.8064       61.3140       57.5796       59.0956       59.4914       69.3568       71.4223       76.6949       90.7576       89.3664       88.7671       86.2194       70.2191       50.1316       43.4541       37.9422       39.8338       28.7255       27.0016       31.1255       39.2725       41.2826       49.5747       59.4212       64.1204       70.9970       80.1609       77.6288       85.6219       93.1010      100.7348      104.0004       95.6479       93.0460       99.1503      114.9656      123.7380      139.9711      147.2010      156.2845      165.6514      184.6398      193.5044      207.8000      240.9645      283.4729      320.2554      339.9206      354.1780      354.6295      382.7587      383.3624      393.8600      421.8434      421.7306      402.6423      409.6144      347.1042      332.3577      299.2648      295.1258      288.3077      281.2348      264.0827      242.2454      236.2882      226.6751      216.7451      203.4652      219.0734      200.8775      188.6125      213.8860      231.0134      242.8006      224.6817      202.7883      170.5578      183.0274      179.6354        0.0000        0.0000        0.0000        0.0000        0.0000        0.0000        0.0000        0.0000        0.0000        0.0000        0.0000        0.0000        0.0000        0.0000        0.0000        0.0000        0.0000        0.0000        0.0000        0.0000        0.0000        0.0000        0.0000        0.0000        0.0000        0.0000        0.0000        0.0000        0.0000        0.0000        0.0000        0.0000        0.0000        0.0000        0.0000        0.0000        0.0000        0.0000        0.0000        0.0000        0.0000        0.0000        0.0000        0.0000        0.0000        0.0000        0.0000        0.0000        0.0000        0.0000        0.0000        0.0000        0.0000        0.0000        0.0000        0.0000        0.0000        0.0000        0.0000
        0.0000        0.0000        0.0000        0.0000        0.0000        0.0000        0.0000        0.0000        0.0000        0.0000        0.0000        0.0000        0.0000        0.0000        0.0000        0.0000        0.0000        0.0000        0.0000        0.0000        0.0000       80.8798       79.8153       61.7172       71.2801      102.9443       95.6236       82.6441       77.0836       66.8702       66.7445       72.3474       64.5406       65.1693       68.3476       39.7247       56.0769       65.4686       58.4031       49.7192       46.0747       41.3201       44.7708       35.1118       43.7136       44.4664       35.7397       32.0705       33.5065       31.7290       33.3872       18.4130       17.5501       28.4035       34.6656       32.1937       38.5141       44.6565       20.7644       36.4626       29.1169       29.4814       41.9015       52.7756       40.8718       41.2691       41.4341       61.2933       55.3643       57.9445       60.8567       64.8101       65.1780       66.4206       73.5555       66.7693       65.3225       69.7430       77.4386       75.3849       71.4311       70.6281       66.9152      102.8293       76.7931       83.9209       65.6083       67.9781       70.4899       74.0867       60.6164       69.9917       70.4992       51.2686       54.2294       55.4405       49.8004       49.6932       53.6624       51.9052       55.3319       59.1645       55.2177       61.3155       61.4636       60.7677       60.4093       63.4631       70.3435       66.3136       63.6927       58.8312       58.9358       63.3524       65.5980       78.3898       82.2673       90.7602       99.8421       95.6568       92.0431       85.8917       81.0155       60.0049       41.6829       38.8592       37.6851       37.2965       41.1133       45.8010       50.7574       51.4843       61.6729       61.2602       63.7943       82.5972       88.8695       97.8008      103.0363      117.8987      127.9374      124.9848      123.2733      113.3618      122.1768      128.7303      135.5363      154.6948      159.2681      162.4293      180.8804      205.5635      227.6613      243.9772      266.8291      306.1141      343.8376      373.5931      388.5143      381.5083      397.0702      406.2026      415.0751      427.5999      448.6093      417.0349      400.5722      340.7053      312.3471      291.3036      280.5511      251.2244      237.5534      220.9901      217.8351      210.1795      214.5710      198.6510      185.3915      195.9787      170.2433      174.9103      214.8915      233.4826      207.5664      190.6851      193.0607      177.6730      201.3771      175.3226        0.0000        0.0000        0.0000        0.0000        0.0000        0.0000        0.0000        0.0000        0.0000        0.0000        0.0000        0.0000        0.0000        0.0000        0.0000        0.0000        0.0000        0.0000        0.0000        0.0000        0.0000        0.0000        0.0000        0.0000        0.0000        0.0000        0.0000        0.0000        0.0000        0.0000        0.0000        0.0000        0.0000        0.0000        0.0000        0.0000        0.0000        0.0000        0.0000        0.0000        0.0000        0.0000        0.0000        0.0000        0.0000        0.0000        0.0000        0.0000        0.0000        0.0000        0.0000        0.0000        0.0000        0.0000        0.0000        0.0000        0.0000        0.0000        0.0000
        0.0000        0.0000        0.0000        0.0000        0.0000        0.0000        0.0000        0.0000        0.0000        0.0000        0.0000        0.0000        0.0000        0.0000        0.0000        0.0000        0.0000        0.0000        0.0000        0.0000        0.0000       84.8142       85.6478       69.1489       75.0196      116.5388      107.9101       88.3534       83.4210       81.1202       74.3942       71.3349       66.2790       68.1414       68.3206       63.9374       55.0612       47.6145       37.8206       45.0953       58.3298       51.3617       51.7308       42.4779       52.8634       39.7345       38.7773       29.7287       36.1549       36.5532       30.5635       18.2505       29.3201       35.8505       34.2645       45.4771       37.5235       36.2736       54.4366       44.4168       35.3486       46.0310       46.6674       38.6190       44.6454       46.7886       54.8890       56.0878       66.4000       68.3604       59.3174       71.4070       67.7420       77.2305       80.8062       76.6092       73.8373       83.7654       91.8128       68.2343       61.3652       63.7174       68.8953       77.6789       72.9275       70.2356       66.1787       63.8712       61.8994       64.5866       57.6419       60.7606       61.5067       54.4904       61.9368       66.6428       72.5288       53.7497       54.9612       55.0470       59.1503       58.5831       55.5680       61.7318       68.9294       68.0614       68.7584       72.5490       73.1053       73.1074       71.1012       66.7221       64.4028       70.1882       79.2086       87.8870       92.7797       97.8612       88.5174      101.3534       98.3444       94.9589       86.8918       71.5963       59.4351       44.9010       43.7343       50.1778       55.6191       63.3463       75.8655       74.8085       77.1412       81.4502       81.1526       97.9071      109.0785      122.2086      125.0115      143.4859      149.6962      147.5679      143.7660      138.7486      131.1002      126.1384      142.1820      163.4570      172.5215      175.7900      195.1526      228.5652      251.1849      258.3380      283.4107      333.1842      358.5450      379.9673      397.7403      392.8749      403.4119      418.2051      432.5875      447.5844      469.3442      423.7692      374.7763      337.8844      302.5489      275.1771      257.5878      238.0491      215.0163      209.4958      200.3929      186.8336      197.7160      177.9144      175.9562      200.1180      165.8597      164.6586      172.4850      195.2570      204.4718      187.3989      207.7414      167.1131      165.2918      155.1756      146.8672        0.0000        0.0000        0.0000        0.0000        0.0000        0.0000        0.0000        0.0000        0.0000        0.0000        0.0000        0.0000        0.0000        0.0000        0.0000        0.0000        0.0000        0.0000        0.0000        0.0000        0.0000        0.0000        0.0000        0.0000        0.0000        0.0000        0.0000        0.0000        0.0000        0.0000        0.0000        0.0000        0.0000        0.0000        0.0000        0.0000        0.0000        0.0000        0.0000        0.0000        0.0000        0.0000        0.0000        0.0000        0.0000        0.0000        0.0000        0.0000        0.0000        0.0000        0.0000        0.0000        0.0000        0.0000        0.0000        0.0000        0.0000        0.0000
        0.0000        0.0000        0.0000        0.0000        0.0000        0.0000        0.0000        0.0000        0.0000        0.0000        0.0000        0.0000        0.0000        0.0000        0.0000        0.0000        0.0000        0.0000        0.0000        0.0000        0.0000        0.0000       89.1295       76.2016       87.0034       93.4933       98.1795       98.9166       99.6923       94.7078      103.9519       86.9871       63.2539       59.2253       48.0970       38.8692       61.4842       46.0175       52.5060       52.2343       56.7069       61.8553       59.2775       43.5498       36.1524       41.1458       46.1839       42.3415       36.0779       36.8145       33.5094       30.2712       34.6217       36.6899       55.7715       44.8268       43.4886       47.1067       56.7501       45.6711       58.3566       52.5389       39.6363       32.3966       45.3471       50.3083       65.0869       65.6065       73.8999       62.0149       58.8467       73.4958       75.5579       83.0735       81.5175       79.4270       97.5135      100.1044       87.2047       79.2876       69.2097       72.2293       67.4712       76.6297       73.0904       65.1378       57.9689       70.2733       62.5209       62.4743       60.0031       72.9360       68.0125       69.3510       70.1499       70.8764       73.4202       64.3432       68.5802       61.1626       60.8530       69.6678       67.1970       70.4198       77.8431       78.9080       78.7316       82.1375       81.9945       84.7376       82.1074       83.3674       76.1658       75.7120       78.1344      107.1888      106.6726       97.2991       92.7756      103.1368      103.4359      101.0347       94.9650       61.8836       55.2889       52.8073       53.3881       59.0375       63.8894       72.2430       92.9510       88.0606       88.8479      107.9342      111.0570      129.1209      137.1291      148.7708      160.2668      180.8291      188.1212      180.3919      166.9748      158.5892      148.5280      141.7510      157.4944      178.5004      192.3029      201.2673      216.1978      230.2770      236.3401      255.0107      269.9933      324.9902      358.9653      387.9390      394.9893      383.9195      398.5854      412.8940      400.1569      407.8916      409.8986      397.6473      373.9150      321.4307      277.2568      239.7014      221.6293      201.4053      178.9300      174.3797      166.4359      159.2146      154.5411      144.2463      155.6174      205.4858      164.1622      151.8775      171.5636      175.5999      176.3516      155.0261      147.8809      165.1289      170.8282      163.1040      152.8003        0.0000        0.0000        0.0000        0.0000        0.0000        0.0000        0.0000        0.0000        0.0000        0.0000        0.0000        0.0000        0.0000        0.0000        0.0000        0.0000        0.0000        0.0000        0.0000        0.0000        0.0000        0.0000        0.0000        0.0000        0.0000        0.0000        0.0000        0.0000        0.0000        0.0000        0.0000        0.0000        0.0000        0.0000        0.0000        0.0000        0.0000        0.0000        0.0000        0.0000        0.0000        0.0000        0.0000        0.0000        0.0000        0.0000        0.0000        0.0000        0.0000        0.0000        0.0000        0.0000        0.0000        0.0000        0.0000        0.0000        0.0000        0.0000
        0.0000        0.0000        0.0000        0.0000        0.0000        0.0000        0.0000        0.0000        0.0000        0.0000        0.0000        0.0000        0.0000        0.0000        0.0000        0.0000        0.0000        0.0000        0.0000        0.0000        0.0000       89.0118       86.5416       78.7224       79.7391       94.6949      104.9507       98.6184       98.7051      102.0770      141.9008      104.7273       86.7269       77.2275       62.8551       58.0592       63.6682       62.9482       75.7276       60.2745       73.0166       68.9697       71.0404       58.3941       55.1367       59.7173       64.4620       48.8391       45.0127       45.5802       53.4926       46.1721       43.6035       88.4781       55.9396       75.5363       83.3741       94.4585       84.0669       81.9725      105.2675       89.8561       63.5975       63.1319       66.6211       61.9355       54.0349       56.6865       66.7938       71.8173       66.9503       76.7185       76.7704       75.4270       74.3331       76.0984       82.9025       91.4632       78.3200       65.8731       63.7486       56.5300       57.6194       64.4584       63.3563       58.7396       65.6895       69.5314       62.8588       71.9238       67.7100       63.9957       68.9976       64.0966       62.6374       66.1654       58.9015       59.6007       65.6114       67.4647       69.9620       67.1493       69.2392       81.9447       84.7381       89.3400       89.5376       90.0724       90.6713       90.8398       95.5480       95.4061       91.5213       85.0897       88.0070       95.4919       94.3161      101.4240       86.5265       84.8217       91.8825      104.3335       86.9319       91.9040       80.6479       70.3965       73.0479       83.4081       83.3484       84.9941      100.9621      117.7983      130.8002      145.5913      168.3141      193.1190      199.4617      207.8990      223.5576      228.4592      232.1247      232.2277      210.1041      173.7309      160.2329      155.7382      172.5517      196.1124      195.8831      228.7575      243.0251      234.8017      235.6352      237.8663      262.8338      317.0814      362.8664      352.9779      367.2744      363.2902      379.0928      370.1333      378.1767      361.8141      362.0836      357.2252      340.9204      237.2522      207.4277      183.9082      168.5546      123.5425      115.6342       99.6592       89.2143       99.8762       96.7414      104.5042      106.6611      122.3620      127.1534      139.3249      128.0523      127.4808      120.9343      121.8079      165.8950      205.9218      224.3911      189.9139      175.1554      146.5759        0.0000        0.0000        0.0000        0.0000        0.0000        0.0000        0.0000        0.0000        0.0000        0.0000        0.0000        0.0000        0.0000        0.0000        0.0000        0.0000        0.0000        0.0000        0.0000        0.0000        0.0000        0.0000        0.0000        0.0000        0.0000        0.0000        0.0000        0.0000        0.0000        0.0000        0.0000        0.0000        0.0000        0.0000        0.0000        0.0000        0.0000        0.0000        0.0000        0.0000        0.0000        0.0000        0.0000        0.0000        0.0000        0.0000        0.0000        0.0000        0.0000        0.0000        0.0000        0.0000        0.0000        0.0000        0.0000        0.0000        0.0000
        0.0000        0.0000        0.0000        0.0000        0.0000        0.0000        0.0000        0.0000        0.0000        0.0000        0.0000        0.0000        0.0000        0.0000        0.0000        0.0000        0.0000        0.0000        0.0000        0.0000      105.4128       98.1844       99.7973       95.1637       88.3375       81.4794      106.2581       90.5175       92.5149       90.5948      109.5483      107.9044      115.0424      118.1558       85.2648       97.3132       82.3818       67.8684       65.6313       56.3726       53.2820       60.2902       81.4522       73.0955       68.0908       62.8931       58.3614       52.5392       42.4973       48.2676       48.7850       55.9518       50.6128       38.4421       55.4628       90.9352       74.1086       73.1239       86.9872      117.0770      106.3741       85.4413       59.5584       55.4230       48.0445       54.5929       54.0302       62.9656       65.6885       67.2451       66.9388       78.3145       75.1939       78.6702       76.4709       73.8870       88.9488       97.3477       80.0634       69.3013       72.8204       70.5180       67.7953       69.7072       72.8676       69.0652       78.1237       61.2098       61.4130       62.0757       62.1165       73.1709       83.4735       82.4447       70.6806       65.9059       60.7032       69.2901       72.4360       69.8232       71.7684       73.7931       77.2954       87.9391       94.1784      101.1600      101.7179       98.5385      100.5743       98.6376       92.8391      102.0236       94.4324       90.9458       90.3541       91.2691       91.6183       88.4301       80.0010       85.5031       84.8995       91.3179       96.7690      121.9813       98.5876       90.4741      100.0899      106.7322      105.7217      106.1574      127.4982      146.5009      163.2203      178.5010      196.1690      224.5451      245.1987      261.3448      265.0391      277.5695      284.8676      272.9534      251.9686      216.0068      192.4956      182.3297      185.3117      215.2448      225.8484      256.6282      260.9648      237.9111      254.0214      248.3978      279.5422      336.3915      362.2470      370.4240      359.7351      353.9906      364.1386      362.7834      363.3880      335.1329      326.6344      331.1989      270.1540      205.6770      174.2995      151.9459      127.0254       84.7717       71.8228       66.0164       60.3427       68.0612       67.6405       73.2464       78.1269       92.9081      114.8313      136.0301      113.0118      110.3389      105.9891      114.8938      184.2745      240.5387      199.9539      168.6194      158.0137      131.1033      129.2160        0.0000        0.0000        0.0000        0.0000        0.0000        0.0000        0.0000        0.0000        0.0000        0.0000        0.0000        0.0000        0.0000        0.0000        0.0000        0.0000        0.0000        0.0000        0.0000        0.0000        0.0000        0.0000        0.0000        0.0000        0.0000        0.0000        0.0000        0.0000        0.0000        0.0000        0.0000        0.0000        0.0000        0.0000        0.0000        0.0000        0.0000        0.0000        0.0000        0.0000        0.0000        0.0000        0.0000        0.0000        0.0000        0.0000        0.0000        0.0000        0.0000        0.0000        0.0000        0.0000        0.0000        0.0000        0.0000        0.0000
        0.0000        0.0000        0.0000        0.0000        0.0000        0.0000        0.0000        0.0000        0.0000        0.0000        0.0000        0.0000        0.0000        0.0000        0.0000        0.0000        0.0000        0.0000        0.0000        0.0000      114.7286      105.3488      112.7504      101.9454      103.9022       90.6216       83.9006       94.8938      102.4223      101.1405      107.0742       93.6193       93.4460       90.8727       93.5410       83.9259       96.0492       99.8917       84.9088       67.7898       83.1444       80.9615       92.0949       90.2340       87.8593       88.2267       75.9202       40.4760       43.5297       57.1263       60.2984       78.2607       78.7358       64.6162       87.9941      117.1071      119.1315      135.1870      128.7809      118.6031       95.1775       87.2612       80.5718       98.7936       59.0155       55.1595      136.4385       73.9670       61.9990       64.8683       70.3726       78.7570       84.1110       89.6204       79.3362       76.3584       91.4857      102.4186      104.4547       77.3465       71.3654       77.5694       88.6216       80.1533       75.9111       74.4213       76.6287       77.4682       72.9096       70.6708       71.5348       90.3173      101.8007       99.4855       81.9861       73.8700       70.1482       73.9425       76.8843       71.6618       76.6759       74.3311       79.5558       99.0173      103.5244      109.2956      112.3281      105.2012      104.8239      102.3159       97.8008      101.4360       94.7313       97.1120       93.5555       93.2594       92.8753       90.3443       92.5208      102.9528      103.1764      100.0176      100.7295      115.7587      110.2492      102.1620      146.9793      134.4269      137.6779      140.8236      151.7344      168.9934      186.3912      209.3708      223.1509      266.6393      278.9158      287.1021      294.5332      315.2480      322.8482      309.4178      287.7863      236.1672      207.7465      199.2758      209.7260      218.5730      222.6073      240.2122      235.6648      233.7209      238.5198      245.1212      283.4620      343.7539      354.9174      388.8687      378.9132      342.1073      339.9236      323.8126      308.0229      293.3889      307.6520      267.0090      237.8594      178.2942      149.9431      129.2395      104.7307       71.1143       57.2396       48.7272       49.1796       54.4592       53.9235       58.2758       62.5645       84.7183       94.0852       99.8196      100.1964       98.2757       98.2156      116.8420      134.4347      153.0582      146.2775      148.7627      145.7704      120.8065      147.5399      160.4377        0.0000        0.0000        0.0000        0.0000        0.0000        0.0000        0.0000        0.0000        0.0000        0.0000        0.0000        0.0000        0.0000        0.0000        0.0000        0.0000        0.0000        0.0000        0.0000        0.0000        0.0000        0.0000        0.0000        0.0000        0.0000        0.0000        0.0000        0.0000        0.0000        0.0000        0.0000        0.0000        0.0000        0.0000        0.0000        0.0000        0.0000        0.0000        0.0000        0.0000        0.0000        0.0000        0.0000        0.0000        0.0000        0.0000        0.0000        0.0000        0.0000        0.0000        0.0000        0.0000        0.0000        0.0000        0.0000
        0.0000        0.0000        0.0000        0.0000        0.0000        0.0000        0.0000        0.0000        0.0000        0.0000        0.0000        0.0000        0.0000        0.0000        0.0000        0.0000        0.0000        0.0000        0.0000        0.0000      117.2923      110.7038      120.2749      111.2449      112.6856      124.7026      122.0814      109.1988      109.0019      110.3361      111.7061      112.5103       99.4513       90.2602       83.0583       95.2964      114.4909      119.1476      115.7275      100.2723       96.6682      106.7154      141.7742      103.4745      101.9332      112.7055      134.6987       69.0412       56.0022       69.8110       64.7744       93.3421       57.5513       55.9152       64.3547       94.4975      127.9155      149.4544      122.6389      122.0587       88.3304       75.7963       54.7892       70.3511       69.4560       68.1749       66.2469       69.0174       68.3559      105.2883      103.3951       92.8708      124.7606       97.1292       91.4184       83.3810      104.2451      112.8395      121.8668       99.3047       93.2708       84.5779       84.6265       91.1654       81.6880       87.2447       93.9312       96.0886       97.3158       93.7139       86.8972       94.1842       97.0118       90.9196       89.0927       81.8830       78.4868       86.7064       95.7197       87.6273       88.9194       88.6328       89.6341      106.7815      105.1479      117.3492      117.9692      111.9919      115.8113      118.6811      106.1465      101.1699       98.1544      100.5259      102.1828      101.7044       86.7757       93.3295      101.5717      126.1185      124.9086      118.5863      115.3348      127.8639      120.6867      148.1691      155.3407      156.1667      160.0364      173.4209      200.0174      198.5016      209.7493      229.2243      248.4912      282.3825      313.9897      335.0360      332.5610      343.2167      349.7152      329.2486      301.8571      261.2116      238.0206      226.8390      219.9780      227.8298      231.0226      241.8832      226.4634      224.0815      223.7924      234.1087      279.8006      316.3182      345.9156      368.6207      323.4737      301.5471      299.8499      273.2118      260.5842      252.8074      245.6540      241.6837      203.5344      148.5506      129.4707      122.7646      112.5879       72.2676       49.4833       49.1650       46.7719       50.9322       51.3809       57.5435       59.0444       76.9409       82.8085       95.6253       87.3116       87.1916       85.9230       96.8971      117.0807      117.1655      120.1070      116.9418      113.9373       99.8931      119.4591      118.9262      115.8864        0.0000        0.0000        0.0000        0.0000        0.0000        0.0000        0.0000        0.0000        0.0000        0.0000        0.0000        0.0000        0.0000        0.0000        0.0000        0.0000        0.0000        0.0000        0.0000        0.0000        0.0000        0.0000        0.0000        0.0000        0.0000        0.0000        0.0000        0.0000        0.0000        0.0000        0.0000        0.0000        0.0000        0.0000        0.0000        0.0000        0.0000        0.0000        0.0000        0.0000        0.0000        0.0000        0.0000        0.0000        0.0000        0.0000        0.0000        0.0000        0.0000        0.0000        0.0000        0.0000        0.0000        0.0000
        0.0000        0.0000        0.0000        0.0000        0.0000        0.0000        0.0000        0.0000        0.0000        0.0000        0.0000        0.0000        0.0000        0.0000        0.0000        0.0000        0.0000        0.0000        0.0000        0.0000        0.0000      110.8389      120.4721      176.0462      193.5511      212.4573      205.4020      160.8435      153.4773      145.4783      134.0163       89.7143       87.8384       78.9397       86.0626       95.4528      107.3676      114.6191      109.4518      105.8299      117.3332      117.4381      103.8930       89.3825       85.7180       93.4008       86.6084       80.2893       73.3859       76.7413       83.3187      101.9949       96.8139      110.9153      114.2142      126.6738      171.3597      148.2012      144.7436      158.5333      146.6420      123.5201      154.9555      101.5882       93.1965       94.2872       67.8352       63.2883       82.8233       95.7675      138.7191       99.6918      101.3165       97.2059      100.0711      100.3026       98.0921       99.6532       96.9720      102.2671      105.8411      106.9661      107.0759      109.3628      118.4765      136.8425      122.6397      128.1884      138.2440      132.0703      118.5835      108.6535      106.4508       97.3183       98.2117      102.7813       93.5261       91.5522      100.9849      101.7796       98.6229      101.6588      109.2791      108.8074      102.1068      104.6202      106.8462      109.0806      106.5018      104.3788       99.4474      102.9032      101.0384      103.5205       96.3176       93.9618       84.9326       87.4062       96.2599      137.0025      147.2898      146.1734      143.1848      137.5687      145.2547      146.4913      149.5847      158.2420      165.3550      183.1136      202.3120      228.5025      257.6212      278.9188      295.3642      315.1286      353.6616      374.5255      373.0673      358.3433      356.0396      345.0569      319.8149      281.3683      274.6846      260.6314      241.1838      219.5841      226.6454      228.7627      214.1382      213.8156      220.7596      236.7269      238.3954      246.2844      260.6815      257.2014      271.7403      228.2633      216.0607      202.9305      197.0198      173.5861      160.9762      157.2286      139.7023      120.6025      109.8255      110.0535      111.0284       82.4763       67.0874       61.5130       59.0996       54.3408       53.5539       58.3388       59.3138       74.0481       84.1290       87.4675       81.8382       70.2462       68.4002       75.2728       85.5460       76.7902       80.8255       81.2599       78.7949       95.3621      100.8362       93.6094       95.1805       67.9500        0.0000        0.0000        0.0000        0.0000        0.0000        0.0000        0.0000        0.0000        0.0000        0.0000        0.0000        0.0000        0.0000        0.0000        0.0000        0.0000        0.0000        0.0000        0.0000        0.0000        0.0000        0.0000        0.0000        0.0000        0.0000        0.0000        0.0000        0.0000        0.0000        0.0000        0.0000        0.0000        0.0000        0.0000        0.0000        0.0000        0.0000        0.0000        0.0000        0.0000        0.0000        0.0000        0.0000        0.0000        0.0000        0.0000        0.0000        0.0000        0.0000        0.0000        0.0000        0.0000        0.0000
        0.0000        0.0000        0.0000        0.0000        0.0000        0.0000        0.0000        0.0000        0.0000        0.0000        0.0000        0.0000        0.0000        0.0000        0.0000        0.0000        0.0000        0.0000        0.0000        0.0000        0.0000      112.8937      131.0173      196.4440      227.8729      233.2809      224.3286      177.8562      166.6332      157.2833      133.1920       82.6289       87.5828       98.3579       85.8457      100.3585      102.8875      105.1801      114.4791      111.6782      117.7946      107.1664      108.6678      105.7060       99.7636       97.7489       89.5414       92.9845       84.1277       88.0587      100.8581      117.1856      111.4009      110.0705      109.1849      114.3168      135.0293      136.9716      131.1215      135.9771      150.6448      110.6477      104.3409      116.2729      112.9871       79.0425       75.4243       65.2058       79.1683      100.7727      124.8551      108.9027       95.4101      101.6986      106.8554      106.8130      111.7072      102.7647      102.7049       98.6367      133.0259      151.7009      131.9271      129.3917      136.3728      144.9751      134.2070      163.4121      171.1051      161.9323      170.5868      132.8849      128.8395      128.7731      129.0782      120.0379      113.0237      115.7062      124.7217      124.9922      108.5805      109.0620      110.8662      114.5442      111.3157      106.8155      114.5257      110.8256      111.3419      111.0064      105.7800      110.3737      106.1902      109.8674      105.5839       99.5273       93.4929       93.5706      108.9636      148.6306      169.5153      169.9202      165.6914      167.5265      161.6115      156.0529      159.0362      183.1603      192.3468      204.2861      229.9495      257.5569      289.6819      306.4541      333.2794      353.6851      369.1977      386.2901      408.7533      407.7571      390.0756      379.4041      358.0809      295.6958      277.2553      247.8616      232.4577      217.4255      217.6902      211.0183      205.1584      209.3175      225.1837      226.1009      226.4371      230.8770      231.6588      246.2941      261.5216      205.7198      187.7630      182.9788      171.8355      149.1404      126.7993      118.4812      110.3921      100.2608       91.5705       86.8421       86.3660       71.9813       64.9911       62.0400       56.1404       50.5580       47.9312       49.5486       54.6050       68.2833       71.4052       76.8452       74.2702       64.3220       59.9378       62.7085       67.4686       68.3672       65.1578       72.3809       79.9414       85.7218       82.5037       83.7170       88.4383       54.9300        0.0000        0.0000        0.0000        0.0000        0.0000        0.0000        0.0000        0.0000        0.0000        0.0000        0.0000        0.0000        0.0000        0.0000        0.0000        0.0000        0.0000        0.0000        0.0000        0.0000        0.0000        0.0000        0.0000        0.0000        0.0000        0.0000        0.0000        0.0000        0.0000        0.0000        0.0000        0.0000        0.0000        0.0000        0.0000        0.0000        0.0000        0.0000        0.0000        0.0000        0.0000        0.0000        0.0000        0.0000        0.0000        0.0000        0.0000        0.0000        0.0000        0.0000        0.0000        0.0000        0.0000
        0.0000        0.0000        0.0000        0.0000        0.0000        0.0000        0.0000        0.0000        0.0000        0.0000        0.0000        0.0000        0.0000        0.0000        0.0000        0.0000        0.0000        0.0000        0.0000        0.0000        0.0000      132.2570      150.3557      229.3079      249.8096      250.7378      254.1244      200.4498      181.6027      166.5149      139.7544       75.9009       64.4351       69.0650       82.1723      114.1686      105.9610      120.8714      125.0713      128.4834      135.1242      104.0096      131.5126      132.5751      107.7011       98.0364       88.7565       92.6158      108.6493      110.8223      115.4747      140.0462      141.2822      128.5656      126.4129      132.8600      129.8499      137.9008      131.3670      124.0208      144.4920      176.3501      139.3179      131.8766       95.8234       89.4935      117.6702       96.5334       86.8477       92.1383      111.9276      111.9059      115.8011      116.8430      123.9881      119.5934      111.5795      107.2702      108.7359      110.5132      150.4980      159.2435      140.1902      144.0037      151.4682      161.6181      159.3750      179.6532      186.4354      185.1762      192.7490      153.0833      156.2200      147.3020      145.2610      123.4987      126.7013      123.7336      129.7954      149.4833      140.4408      134.6478      129.9612      128.0888      126.2169      119.0809      124.0340      122.2133      123.9252      121.6093      113.4030      119.9094      121.6278      121.9407      113.4628      115.6310      105.4090      102.3496      115.1276      163.9439      186.1078      198.1058      192.1033      194.1901      172.2331      160.9805      174.9244      193.7917      200.5463      219.3481      233.4400      262.6825      301.4796      320.4559      334.8132      349.3436      375.2416      391.3590      424.4429      402.4174      389.3940      392.2885      377.0333      308.5209      274.3938      245.3487      242.7953      234.5174      215.0285      202.6613      217.6286      249.5791      237.7795      223.3586      219.1506      215.0150      220.0095      240.6925      221.9669      179.8879      163.5737      156.6937      145.6835      128.3111      109.4957       94.6039       92.2054       88.2313       81.2037       78.9819       77.3158       71.3634       65.9047       57.5524       54.5550       48.2983       45.3717       46.5584       52.0549       62.6722       69.3344       69.6254       67.7163       62.4955       58.4962       60.2463       66.0507       64.2000       63.4080       68.7303       71.1704       72.4577       72.5797       76.8604       78.8066       62.4600        0.0000        0.0000        0.0000        0.0000        0.0000        0.0000        0.0000        0.0000        0.0000        0.0000        0.0000        0.0000        0.0000        0.0000        0.0000        0.0000        0.0000        0.0000        0.0000        0.0000        0.0000        0.0000        0.0000        0.0000        0.0000        0.0000        0.0000        0.0000        0.0000        0.0000        0.0000        0.0000        0.0000        0.0000        0.0000        0.0000        0.0000        0.0000        0.0000        0.0000        0.0000        0.0000        0.0000        0.0000        0.0000        0.0000        0.0000        0.0000        0.0000        0.0000        0.0000        0.0000        0.0000
        0.0000        0.0000        0.0000        0.0000        0.0000        0.0000        0.0000        0.0000        0.0000        0.0000        0.0000        0.0000        0.0000        0.0000        0.0000        0.0000        0.0000        0.0000        0.0000        0.0000        0.0000      187.2605      189.1627      263.0528      286.0393      277.8775      267.8409      213.5129      201.5227      182.3778      142.3496       76.1460       60.7147       66.1724       83.2654      111.2451      122.6172      125.8950      119.7834      120.4125      161.1520      135.4276      130.9717      170.8709      127.1920      111.5601      109.6814      109.2455      126.9730      122.0322      149.9466      169.1066      123.5038      126.9975      114.7313      160.3063      151.5212      141.8927      137.1966      135.0863      132.5637      133.6051      136.8433      136.8801       99.6761      101.7325       89.6219       83.5289       90.1098       99.8712       98.3867      110.8116      118.8005      159.2425      143.4693      131.9609      140.4612      123.3178      131.9375      146.1482      152.5400      155.5172      137.7599      150.3516      153.6471      156.1260      160.2637      175.7318      184.3687      202.3992      202.5618      162.5442      147.7881      151.2558      149.7358      135.7433      135.0727      130.7553      141.0783      167.4051      159.5086      160.5594      146.9285      146.8982      148.5940      139.4769      133.5775      136.2791      137.6417      140.9122      133.9975      138.3701      132.6195      130.1111      128.7636      117.4803      115.2278      113.0077      125.5301      173.3925      197.1077      203.0550      220.9875      197.3702      181.5167      181.3487      181.1629      193.3002      198.1127      205.4835      224.3785      252.3230      295.3188      311.9024      310.7480      331.6914      352.5293      370.9359      391.4229      396.1189      387.6842      382.8345      376.1641      309.0820      284.4453      253.5344      239.6499      237.9503      219.0553      223.0783      271.6631      271.3783      238.0157      228.5208      213.1883      214.2501      191.5316      198.4039      212.5340      172.4038      155.8432      137.9370      122.3420      100.5723       88.7922       82.6678       77.8431       77.1686       74.9823       76.8990       82.9866       81.7173       69.9151       55.1883       52.5399       51.3761       45.8802       46.0538       52.0246       56.1383       61.9473       66.3208       67.3067       62.7530       65.6659       61.7550       63.4726       65.3008       57.8257       61.2545       61.0875       67.3388       75.3509       85.7324       74.7965        0.0000        0.0000        0.0000        0.0000        0.0000        0.0000        0.0000        0.0000        0.0000        0.0000        0.0000        0.0000        0.0000        0.0000        0.0000        0.0000        0.0000        0.0000        0.0000        0.0000        0.0000        0.0000        0.0000        0.0000        0.0000        0.0000        0.0000        0.0000        0.0000        0.0000        0.0000        0.0000        0.0000        0.0000        0.0000        0.0000        0.0000        0.0000        0.0000        0.0000        0.0000        0.0000        0.0000        0.0000        0.0000        0.0000        0.0000        0.0000        0.0000        0.0000        0.0000        0.0000        0.0000        0.0000
        0.0000        0.0000        0.0000        0.0000        0.0000        0.0000        0.0000        0.0000        0.0000        0.0000        0.0000        0.0000        0.0000        0.0000        0.0000        0.0000        0.0000        0.0000        0.0000        0.0000        0.0000        0.0000      391.0276      345.2747      338.6050      324.1733      299.7839      285.0030      268.8458      238.0677      190.5449       79.3597       56.2327       49.9993       62.4974      132.2710      155.2738      163.7773      159.6344      153.9119      150.9989      160.9609      144.1122      116.7632      128.9191      127.8205      118.9820      121.8815      155.0125      141.9942      136.9572      140.0795      144.8084      127.4868      128.9641      146.1391      171.3268      150.5779      141.0967      159.3723      148.9542      147.1940      147.0296      132.6908      126.1688      113.5276      103.9966      111.8502      103.3271      102.1034      109.3104      118.2062      141.6494      147.4500      126.0015      143.8069      146.1458      151.8124      137.9631      160.0481      163.0022      161.9465      164.5929      152.9648      162.4540      179.5023      188.0380      195.5311      197.0666      204.6468      179.3247      161.3160      158.0152      157.4164      142.0378      139.7738      138.6113      140.5717      162.0808      184.6282      189.3027      194.3089      183.6651      180.7597      173.2262      172.2465      174.1045      169.1176      168.1594      159.4993      153.2470      146.0011      138.6139      127.8749      123.1338      113.0763      114.1698      118.6921      132.7512      180.1062      213.0990      236.4102      251.2417      249.1044      233.4153      218.5321      198.0203      173.7318      167.8870      174.2579      189.4123      228.1530      249.9063      268.7372      284.1595      311.4043      332.9484      349.2228      350.8668      372.1408      376.4654      384.7812      372.7634      344.5098      320.9604      298.6206      279.3420      255.1779      237.2223      246.0808      279.9411      235.2103      218.8347      218.3366      210.2919      160.5554      151.1507      157.0264      148.8304      132.7794      137.3851      121.0223       98.3895       72.2160       63.9071       59.0375       58.4469       79.0799       78.1611       76.2524       81.2332       69.9907       53.0192       49.7273       51.5410       48.7490       41.3803       42.6611       46.5504       60.0172       66.4436       68.2059       70.7439       86.9208       87.4037       86.1794       83.8536       65.5159       60.1726       61.0384       60.5156       52.7642       55.4480       57.9895       55.6324       60.3534       61.9498       66.5620       65.9101        0.0000        0.0000        0.0000        0.0000        0.0000        0.0000        0.0000        0.0000        0.0000        0.0000        0.0000        0.0000        0.0000        0.0000        0.0000        0.0000        0.0000        0.0000        0.0000        0.0000        0.0000        0.0000        0.0000        0.0000        0.0000        0.0000        0.0000        0.0000        0.0000        0.0000        0.0000        0.0000        0.0000        0.0000        0.0000        0.0000        0.0000        0.0000        0.0000        0.0000        0.0000        0.0000        0.0000        0.0000        0.0000        0.0000        0.0000        0.0000        0.0000        0.0000
        0.0000        0.0000        0.0000        0.0000        0.0000        0.0000        0.0000        0.0000        0.0000        0.0000        0.0000        0.0000        0.0000        0.0000        0.0000        0.0000        0.0000        0.0000        0.0000        0.0000        0.0000        0.0000        0.0000        0.0000        0.0000        0.0000      332.6921      315.7875      297.8170      261.8733      211.5926       89.0608       61.1264       56.3498       67.2115      147.7444      170.7977      182.1706      179.1172      171.0377      167.7840      161.1441      151.7266      125.0145      121.5636      122.8749      139.7404      162.3579      117.9959      131.1696      127.9072      156.7976      162.7816      140.5256      140.9390      151.6143      176.9989      187.4393      171.8938      175.1379      160.1200      154.7382      164.0161      153.2980      141.7316      141.8206      140.0444      139.5507      120.3116      117.4642      122.9838      144.9813      144.3687      161.3951      152.5247      150.2015      146.9809      150.7475      146.9659      156.6751      162.2362      169.8751      155.1289      180.1865      188.2165      198.3966      196.2152      195.7005      162.2822      145.4507      155.5065      134.4768      134.6542      136.1108      134.5649      127.0696      144.8498      160.5522      172.2355      199.3370      212.9709      204.7853      197.9652      189.3174      186.8976      179.7874      195.4554      187.0768      179.7819      171.9417      165.5256      153.2531      146.5094      137.8975      129.5441      120.4902      121.1103      123.8419      140.8736      209.7528      215.7110      238.2117      257.4054      235.2593      219.4558      197.7717      191.3048      168.5803      164.1005      168.7599      191.7870      228.8343      234.4355      252.0432      269.7566      299.8703      325.3744      333.1399      331.4666      355.8672      362.7729      380.3693      380.9703      341.6119      317.3490      304.9341      290.8841      252.2905      250.7915      269.4436      276.7231      235.1513      189.3443      184.2846      184.4028      137.7328      129.5853      127.5615      120.0438      110.5937      100.6100       93.6946       75.8092       56.3529       51.2207       53.8293       53.2064       81.1460       72.4677       72.2798       65.0899       55.0782       48.6639       39.9014       35.6934       35.4404       34.9130       38.7366       47.1029       62.0322       73.3221       76.6171       85.0125       92.3333       94.5608       94.5365       90.5939       68.4718       64.5018       61.8361       58.6679       51.5331       53.7356       55.7066       51.6277       59.1723       61.3885       63.7826       64.6738        0.0000        0.0000        0.0000        0.0000        0.0000        0.0000        0.0000        0.0000        0.0000        0.0000        0.0000        0.0000        0.0000        0.0000        0.0000        0.0000        0.0000        0.0000        0.0000        0.0000        0.0000        0.0000        0.0000        0.0000        0.0000        0.0000        0.0000        0.0000        0.0000        0.0000        0.0000        0.0000        0.0000        0.0000        0.0000        0.0000        0.0000        0.0000        0.0000        0.0000        0.0000        0.0000        0.0000        0.0000        0.0000        0.0000        0.0000        0.0000        0.0000        0.0000
        0.0000        0.0000        0.0000        0.0000        0.0000        0.0000        0.0000        0.0000        0.0000        0.0000        0.0000        0.0000        0.0000        0.0000        0.0000        0.0000        0.0000        0.0000        0.0000        0.0000        0.0000        0.0000        0.0000        0.0000        0.0000        0.0000        0.0000      342.8382      328.8354      297.3830      246.5264      104.5874       77.8050       67.6585       79.1581      169.0957      190.4460      196.7352      193.2551      177.9248      163.7981      155.5773      151.0739      132.1433      129.0754      128.7545      140.3327      143.1444      123.2661      123.8595      123.6851      137.8660      144.0489      142.6401      142.2328      157.3991      163.3891      172.0328      188.9760      194.9510      184.0683      185.6716      182.8662      186.4944      167.8391      145.1049      149.7964      147.2613      141.0170      135.6565      152.7450      170.9798      176.8191      171.6100      162.3228      155.9954      163.2184      157.8213      169.7898      179.4070      190.1947      188.3180      171.5079      180.4758      174.4790      183.8171      175.5979      171.4476      154.4226      145.9228      159.6902      118.3694      113.9094      118.4725      135.8919      124.4719      143.7732      162.3197      179.4301      202.6455      217.8929      221.0246      208.1327      199.2416      197.7419      191.9796      186.8915      185.8967      184.9007      173.9713      170.6164      158.0950      149.9927      142.6594      133.5943      123.8522      125.7303      124.2256      141.6244      200.4803      206.1762      218.6012      219.3087      203.8235      198.9352      183.7231      174.8353      154.6701      164.1180      173.7202      194.9873      227.1274      246.3243      254.8058      274.9996      285.8486      307.1870      319.6376      315.7073      327.4114      357.8810      353.2670      343.1216      325.3633      301.7386      301.0650      282.1447      244.1515      224.7304      228.5692      223.0894      205.8248      176.5620      164.2227      150.9889      121.6484      109.5864      101.7901      101.8339       92.0014       84.0569       74.1405       67.2635       52.0699       45.3876       42.8087       44.6792       61.1285       67.6914       63.9769       58.1220       46.2759       41.5108       40.2408       35.9345       34.0190       36.2927       38.6207       44.9955       54.4745       65.8269       71.7381       82.0973      101.9637      100.6135      108.6204      101.9256       78.0174       77.6637       73.4527       70.0577       64.0104       63.7504       59.1516       54.7682       64.3110       64.8298       67.9093       69.8043       37.9200        0.0000        0.0000        0.0000        0.0000        0.0000        0.0000        0.0000        0.0000        0.0000        0.0000        0.0000        0.0000        0.0000        0.0000        0.0000        0.0000        0.0000        0.0000        0.0000        0.0000        0.0000        0.0000        0.0000        0.0000        0.0000        0.0000        0.0000        0.0000        0.0000        0.0000        0.0000        0.0000        0.0000        0.0000        0.0000        0.0000        0.0000        0.0000        0.0000        0.0000        0.0000        0.0000        0.0000        0.0000        0.0000        0.0000        0.0000        0.0000        0.0000
        0.0000        0.0000        0.0000        0.0000        0.0000        0.0000        0.0000        0.0000        0.0000        0.0000        0.0000        0.0000        0.0000        0.0000        0.0000        0.0000        0.0000        0.0000        0.0000        0.0000        0.0000        0.0000        0.0000        0.0000        0.0000        0.0000        0.0000        0.0000        0.0000        0.0000      295.2828      130.6303      102.6178       92.1579       99.0553      199.7810      209.2635      208.1154      191.7005      165.7136      147.4153      135.3076      134.7045      118.6959      112.5154      120.6653      119.2192      131.3712      138.6290      145.1952      135.8609      144.6278      141.2811      135.3260      148.5992      141.9435      155.2731      184.6058      198.8305      198.5421      184.6513      198.0352      217.4057      212.9313      183.9461      155.3812      144.0832      143.5765      152.4751      157.7903      186.1880      186.9963      179.6840      170.9659      169.7732      160.5788      144.5446      136.7624      143.3391      164.0714      172.4803      174.7605      162.6513      190.3393      181.2597      178.7458      160.0026      142.2808      130.0137      128.8395      131.8657      112.6186      113.0644      111.6696      118.0948      125.4226      134.7259      156.0465      179.3389      215.1409      222.4010      223.0473      214.5203      204.9548      208.5748      199.1539      192.1816      175.5712      180.8712      174.3156      170.3642      156.0366      146.1535      143.2692      131.0402      125.7865      128.1255      119.4518      130.0889      181.7561      177.7567      198.2322      227.2559      199.5788      185.5049      173.6402      167.2119      155.7514      167.3830      171.3216      189.5599      221.2165      241.3876      250.0393      259.7786      273.7016      290.0308      290.2307      278.9799      291.0653      303.0568      297.7354      297.0057      290.6854      284.3496      283.1547      272.5994      224.3073      206.4187      204.7157      201.6307      167.8521      158.3047      152.2882      140.1927      118.3533      107.1021       93.4686       93.4044       87.4128       83.5474       79.4337       68.3109       52.8390       48.3721       40.5186       41.6336       56.9534       59.2156       58.4212       56.8880       41.0468       35.9338       34.7188       32.5041       36.6055       40.0168       41.8865       46.2625       54.2772       61.2920       61.2320       70.8888       88.7125      101.2171      109.4509      117.2160      100.9591      102.5460      100.0754      101.5248       79.0605       73.3583       72.5255       68.6271       74.0986       69.9724       69.3970       71.1435       36.0000        0.0000        0.0000        0.0000        0.0000        0.0000        0.0000        0.0000        0.0000        0.0000        0.0000        0.0000        0.0000        0.0000        0.0000        0.0000        0.0000        0.0000        0.0000        0.0000        0.0000        0.0000        0.0000        0.0000        0.0000        0.0000        0.0000        0.0000        0.0000        0.0000        0.0000        0.0000        0.0000        0.0000        0.0000        0.0000        0.0000        0.0000        0.0000        0.0000        0.0000        0.0000        0.0000        0.0000        0.0000        0.0000        0.0000        0.0000        0.0000        0.0000
        0.0000        0.0000        0.0000        0.0000        0.0000        0.0000        0.0000        0.0000        0.0000        0.0000        0.0000        0.0000        0.0000        0.0000        0.0000        0.0000        0.0000        0.0000        0.0000        0.0000        0.0000        0.0000        0.0000        0.0000        0.0000        0.0000        0.0000        0.0000        0.0000        0.0000        0.0000      305.8484      255.8278        0.0000        0.0000      223.9763      224.0024      214.0562      186.7386       91.7048       78.0852       68.7363       66.7634       81.7074       79.7472       83.1208       87.4139      123.6639      135.3710      139.2257      128.7229      116.6488      108.0239      110.1871      119.6601      124.7893      148.3299      152.6880      154.3876      167.2970      176.7476      180.9188      179.9124      182.9500      171.2108      160.4633      141.3588      144.2378      149.0059      170.2929      204.9872      210.5594      196.7982      179.9683      171.5548      174.0472      156.1064      157.7690      162.7969      219.6454      219.9047      224.2212      202.8439      242.5676      246.1336      221.2068      197.4675      158.8576      152.1246      149.2693      159.8402      154.8811      126.0043      136.5388      137.8222      142.9853      144.5950      154.0457      174.0185      213.8331      245.6362      234.6279      228.7592      215.7302      213.9094      193.9500      185.1947      183.2803      182.7438      170.2760      165.2045      148.8869      136.2034      131.4112      128.5608      102.4157       95.2494       99.4575      132.9016      153.2069      132.4807      145.4903      157.5047      163.9495      165.3046      162.8686      167.9569      174.6096      172.8222      180.3485      189.4721      213.9186      228.9731      239.1455      242.2411      245.7704      255.3964      252.7012      241.6245      225.6493      229.6678      234.0435      218.9834      230.9802      228.0503      208.1853      227.2239      162.6085      135.8591      123.8723      110.9311      152.6721      142.8205      139.1974      130.5676      120.3907      112.8029      112.6849      102.1904      109.6661      108.5802      102.6450      102.4962       71.0809       64.4202       58.9263       72.2398       64.0857       52.8995       49.4689       45.0566       36.0289       36.4181       37.1577       45.4666       41.0864       42.0780       46.1374       58.1459       53.1053       58.0127       62.9622       73.3489       74.7868       86.4032      101.9000      107.5742      145.0556      158.5663      161.8188      164.4180      135.4298      131.5007      118.9072      108.4718       86.4204       79.4201       75.6786        0.0000        0.0000        0.0000        0.0000        0.0000        0.0000        0.0000        0.0000        0.0000        0.0000        0.0000        0.0000        0.0000        0.0000        0.0000        0.0000        0.0000        0.0000        0.0000        0.0000        0.0000        0.0000        0.0000        0.0000        0.0000        0.0000        0.0000        0.0000        0.0000        0.0000        0.0000        0.0000        0.0000        0.0000        0.0000        0.0000        0.0000        0.0000        0.0000        0.0000        0.0000        0.0000        0.0000        0.0000        0.0000        0.0000        0.0000        0.0000        0.0000        0.0000        0.0000
        0.0000        0.0000        0.0000        0.0000        0.0000        0.0000        0.0000        0.0000        0.0000        0.0000        0.0000        0.0000        0.0000        0.0000        0.0000        0.0000        0.0000        0.0000        0.0000        0.0000        0.0000        0.0000        0.0000        0.0000        0.0000        0.0000        0.0000        0.0000        0.0000        0.0000        0.0000        0.0000        0.0000        0.0000        0.0000        0.0000        0.0000      224.7895      191.8538       88.8530       70.8815       61.3366       61.3943       75.4800       77.3460       80.2972       86.6438      125.2908      134.9630      137.0379      124.6154      107.0584       99.7026      104.6458      113.5603      126.1447      146.9342      147.9730      154.7760      189.2179      187.5604      175.0205      160.3170      167.2824      158.9038      149.7816      151.5093      157.7030      157.4683      147.1145      176.5156      180.2696      182.0464      184.3390      195.8108      184.8365      169.5077      155.6548      168.2287      225.0513      235.7479      232.3613      213.5450      214.4916      190.8438      193.2789      251.1331      248.7870      193.6624      178.0923      168.1824      125.0435      118.4844      100.6700       92.8778      110.2548      127.7473      145.7314      173.0645      183.1777      207.5395      216.5941      213.8079      207.3636      206.7715      201.2025      196.9467      182.8112      193.4366      184.3777      162.1926      140.9276      127.8915      140.0320      145.9802       93.8314       87.1974       90.6758      107.6148      118.1333      115.0088      111.8754      124.1294      146.4028      167.5733      166.5390      164.1399      164.3143      163.4402      175.5791      191.2819      208.8154      219.4864      237.0520      237.6491      239.5619      239.5792      229.6469      226.9076      194.6756      190.4416      197.2706      178.6666      194.9496      180.2571      175.5946      171.0288      132.5523       99.3528       92.0227      116.9993      144.7425      148.0398      137.7975      123.3785      113.5502      113.5366      107.4943      100.2702      112.1087      115.7655      107.1925      103.7437       80.2979       70.4929       66.0153       76.2959       61.0967       58.0759       50.3610       49.6595       40.5782       36.1724       37.5327       46.6709       49.0767       43.6710       46.1477       60.8109       54.2635       56.9409       67.0411       74.0800       73.3642       83.3734       94.1072      109.7683      158.7745      184.4220      196.6552      195.7133      161.4321      156.3650      140.7586      126.8481       99.2460       84.2400        0.0000        0.0000        0.0000        0.0000        0.0000        0.0000        0.0000        0.0000        0.0000        0.0000        0.0000        0.0000        0.0000        0.0000        0.0000        0.0000        0.0000        0.0000        0.0000        0.0000        0.0000        0.0000        0.0000        0.0000        0.0000        0.0000        0.0000        0.0000        0.0000        0.0000        0.0000        0.0000        0.0000        0.0000        0.0000        0.0000        0.0000        0.0000        0.0000        0.0000        0.0000        0.0000        0.0000        0.0000        0.0000        0.0000        0.0000        0.0000        0.0000        0.0000        0.0000        0.0000
        0.0000        0.0000        0.0000        0.0000        0.0000        0.0000        0.0000        0.0000        0.0000        0.0000        0.0000        0.0000        0.0000        0.0000        0.0000        0.0000        0.0000        0.0000        0.0000        0.0000        0.0000        0.0000        0.0000        0.0000        0.0000        0.0000        0.0000        0.0000        0.0000        0.0000        0.0000        0.0000        0.0000        0.0000        0.0000        0.0000        0.0000        0.0000        0.0000      109.5630       95.6900       88.3013       85.8976      103.9512      104.4270      106.0054      108.9581      144.1204      146.4482      145.0482      134.0331      117.4564      117.6635      117.2211      118.7356      125.2872      136.5132      154.9004      159.4928      185.9918      192.7181      189.6744      182.6721      189.9799      156.2745      141.4334      140.4988      151.1715      166.9192      173.8323      187.2276      197.7574      218.3474      207.1144      191.6818      167.6691      158.0301      160.1620      169.3752      230.8757      216.4146      238.5124      214.5901      215.1828      215.4985      217.2150      228.9289      238.4460      258.6392      204.7449      132.6775      114.0243      158.7069      115.7564       97.8111      110.3420      133.1296      146.2858      166.9249      170.0623      179.9326      196.8603      194.4987      185.3546      199.7804      203.3504      192.9621      181.2094      177.3802      182.8425      170.3610      141.4019      130.2659      118.6519      122.2146       99.4528       93.9029      100.1982      101.8230       99.2515      107.4679      108.6279      106.3759      128.5079      140.6877      140.4894      147.9380      152.0972      162.3416      175.0999      189.3953      208.3494      205.4012      215.2984      227.3093      224.5969      221.0608      210.8625      198.9704      168.0907      164.4809      154.9106      160.2220      186.4382      167.9967      156.4950      145.2732       97.1329       95.2218       95.9391      109.2600      135.6726      134.4388      127.9633      118.4386      102.3179       98.9947       96.1874       96.0108      106.5818      114.1738      110.8921      111.0574       77.5876       69.8089       62.7690       66.1805       67.7723       67.5644       50.8557       46.3816       38.5388       38.5450       46.7724       47.9962       43.3662       46.0588       44.6262       45.0457       47.5427       55.6717       66.4325       71.0601       73.9853       80.0210       87.3994      108.4659      169.1516      198.8120      220.7762      219.8452      186.2631      185.6146      169.5721      148.1188      111.9486       94.6857        0.0000        0.0000        0.0000        0.0000        0.0000        0.0000        0.0000        0.0000        0.0000        0.0000        0.0000        0.0000        0.0000        0.0000        0.0000        0.0000        0.0000        0.0000        0.0000        0.0000        0.0000        0.0000        0.0000        0.0000        0.0000        0.0000        0.0000        0.0000        0.0000        0.0000        0.0000        0.0000        0.0000        0.0000        0.0000        0.0000        0.0000        0.0000        0.0000        0.0000        0.0000        0.0000        0.0000        0.0000        0.0000        0.0000        0.0000        0.0000        0.0000        0.0000        0.0000        0.0000
        0.0000        0.0000        0.0000        0.0000        0.0000        0.0000        0.0000        0.0000        0.0000        0.0000        0.0000        0.0000        0.0000        0.0000        0.0000        0.0000        0.0000        0.0000        0.0000        0.0000        0.0000        0.0000        0.0000        0.0000        0.0000        0.0000        0.0000        0.0000        0.0000        0.0000        0.0000        0.0000        0.0000        0.0000        0.0000        0.0000        0.0000        0.0000        0.0000        0.0000      151.0651      145.7161      137.1076      163.0624      156.2235      150.7265      147.4232      184.3663      178.6533      169.4630      157.0803      145.4109      129.0534      121.9677      134.2535      143.6875      158.4129      172.5138      176.2950      208.8172      215.7915      207.5811      198.8245      220.3683      170.4035      141.9570      148.5182      166.2213      183.6230      199.8321      210.9615      238.5171      234.8798      197.3525      170.9429      159.0438      138.8170      154.9851      178.7232      243.5986      200.9316      227.9681      268.1616      294.0086      276.9097      272.8361      283.8866      329.4060      374.9761      288.2765      209.9485      170.3552      172.0837      177.7177      151.0299      143.2941      136.0747      136.1908      160.6048      162.7290      155.8799      147.8896      174.3076      168.6205      186.9423      188.1864      183.7189      174.0040      185.4924      174.5745      166.8305      141.7259      128.6879      122.0220      120.0466      112.4574      110.5943       97.0618      101.9703      114.9819      133.6198      127.4977      128.9830      130.6386      138.9236      145.1355      149.7581      155.1262      147.3855      156.8960      167.3339      182.2818      199.3454      199.7089      211.3869      215.6344      218.6495      200.6421      178.1935      145.3781      147.3110      135.1256      140.2633      152.5441      164.1117      152.9755      137.8274      108.6305       94.9454       93.4703      104.6228      137.1149      142.7284      135.0251      112.6397       97.5539       88.5749       80.1280       79.0448       90.6126      101.5102      107.9683       86.8884       66.7023       64.9373       60.6521       61.0615       70.3077       63.1706       56.4355       51.9650       41.4731       43.2315       44.1534       49.2789       48.7981       45.5042       50.0526       48.2250       49.6490       54.0676       64.7990       75.6663       88.4912       81.3984       93.6637      113.7204      169.9684      205.2371      227.0396      227.5025      206.5356      207.3210      192.7441      167.1045      128.7059        0.0000        0.0000        0.0000        0.0000        0.0000        0.0000        0.0000        0.0000        0.0000        0.0000        0.0000        0.0000        0.0000        0.0000        0.0000        0.0000        0.0000        0.0000        0.0000        0.0000        0.0000        0.0000        0.0000        0.0000        0.0000        0.0000        0.0000        0.0000        0.0000        0.0000        0.0000        0.0000        0.0000        0.0000        0.0000        0.0000        0.0000        0.0000        0.0000        0.0000        0.0000        0.0000        0.0000        0.0000        0.0000        0.0000        0.0000        0.0000        0.0000        0.0000        0.0000        0.0000        0.0000
        0.0000        0.0000        0.0000        0.0000        0.0000        0.0000        0.0000        0.0000        0.0000        0.0000        0.0000        0.0000        0.0000        0.0000        0.0000        0.0000        0.0000        0.0000        0.0000        0.0000        0.0000        0.0000        0.0000        0.0000        0.0000        0.0000        0.0000        0.0000        0.0000        0.0000        0.0000        0.0000        0.0000        0.0000        0.0000        0.0000        0.0000        0.0000        0.0000        0.0000        0.0000        0.0000        0.0000      326.8813      300.2590      280.6777      268.3004      245.7450      237.0082      220.2106      194.3858      125.1784      108.9135      105.7526      118.4282      175.7063      190.1349      200.6402      199.1273      191.1120      197.0461      193.4295      177.5729      144.1017      114.5048      100.9300      107.2364      170.0376      181.2553      195.8499      195.6766      212.0416      214.9884      201.8688      169.3886      118.6314      109.3947      121.7901      144.4984      310.1145      274.6487      315.7513      365.7668      510.2245      571.4900      591.8898      575.3230      595.6073      578.8223      538.7857      468.2377      313.7531      266.8365      249.2341      235.5218      168.4666      139.3765      148.3200      154.6694      151.1053      143.4468      150.8905      173.4280      186.4926      189.8382      178.2729      167.6791      174.9965      170.0037      182.4162      174.8085      161.7321      147.2987      134.5601      138.1134      156.6154      145.7726      139.8996      137.2441      136.5405      150.6566      169.9479      163.9753      156.6170      155.6783      167.9066      175.0234      142.0239      121.6600      126.2812      140.2127      164.6756      177.1070      195.8119      189.8652      193.6092      188.6641      175.2365      158.9911      118.7356      113.0795      101.4989      109.2231      145.3445      159.1023      149.5682      145.4738      130.5530      119.7794      117.7880      128.2626      164.0822      171.9813      161.9071      140.8281       87.4173       71.1332       63.8145       61.6032       66.9089       68.1158       64.9014       56.5679       60.9247       63.7151       65.0822       59.1446       71.8310       67.7111       65.7845       64.9327       66.0358       63.6019       71.8835       70.3406       57.6216       57.1233       59.7832       61.9109       57.4064       56.0119       68.7583       80.5996       80.6510       89.9119      104.0142      116.8606      166.6801      203.2296      229.4277      229.5519      244.4598      236.2658      219.6539      193.8816       75.6300        0.0000        0.0000        0.0000        0.0000        0.0000        0.0000        0.0000        0.0000        0.0000        0.0000        0.0000        0.0000        0.0000        0.0000        0.0000        0.0000        0.0000        0.0000        0.0000        0.0000        0.0000        0.0000        0.0000        0.0000        0.0000        0.0000        0.0000        0.0000        0.0000        0.0000        0.0000        0.0000        0.0000        0.0000        0.0000        0.0000        0.0000        0.0000        0.0000        0.0000        0.0000        0.0000        0.0000        0.0000        0.0000        0.0000        0.0000        0.0000        0.0000        0.0000        0.0000        0.0000        0.0000
        0.0000        0.0000        0.0000        0.0000        0.0000        0.0000        0.0000        0.0000        0.0000        0.0000        0.0000        0.0000        0.0000        0.0000        0.0000        0.0000        0.0000        0.0000        0.0000        0.0000        0.0000        0.0000        0.0000        0.0000        0.0000        0.0000        0.0000        0.0000        0.0000        0.0000        0.0000        0.0000        0.0000        0.0000        0.0000        0.0000        0.0000        0.0000        0.0000        0.0000        0.0000        0.0000        0.0000        0.0000      378.2787      347.5359      327.5063      293.5142      275.7386      251.9245      221.2287      140.0411      117.9198      114.9485      131.5960      196.7553      210.9668      219.3669      213.0574      199.1887      198.6850      187.3135      166.2614      122.4414      100.8801       91.9468      100.8076      153.4357      167.9578      181.6378      183.8804      183.0956      183.6476      172.6246      151.6262       98.9869      103.1930      113.2585      135.1588      264.9770      272.3828      315.1561      397.6405      603.6132      681.4006      748.3192      716.7069      695.2024      664.3309      627.8251      570.7465      352.6423      279.7128      239.8382      214.4075      151.2178      144.6567      148.8385      172.4337      160.9879      154.4214      158.9100      148.9613      155.8706      171.0736      162.5639      169.9720      159.1224      154.3000      167.4694      168.1730      152.1774      150.9212      141.0958      152.9584      162.6823      166.3344      167.2661      166.3597      166.2005      182.0733      173.1781      156.4869      162.0132      164.6485      174.2615      186.1977      148.3229      118.7273      124.0880      133.5466      156.3782      175.2155      180.2653      167.7939      165.0791      166.3056      152.5378      138.4743      103.8722       94.4742       86.9555       93.9227      123.7672      150.4614      150.0961      147.4034      137.3896      126.6805      122.5561      129.3193      169.8032      171.7694      164.7827      139.9397       83.1903       66.2971       56.7411       54.9043       56.1155       58.7123       55.2995       53.7541       57.3073       64.2796       60.5279       59.7698       64.8422       66.0119       67.5388       74.6707       80.1694       93.5248       90.3543       86.8032       71.9909       68.4687       59.1700       47.5084       46.9741       49.0065       59.3294       67.3903       82.6114       90.4069      102.2843      120.6994      175.7480      213.4956      223.6838      239.2035      257.4800      261.4716      250.9422      216.9850       84.0600        0.0000        0.0000        0.0000        0.0000        0.0000        0.0000        0.0000        0.0000        0.0000        0.0000        0.0000        0.0000        0.0000        0.0000        0.0000        0.0000        0.0000        0.0000        0.0000        0.0000        0.0000        0.0000        0.0000        0.0000        0.0000        0.0000        0.0000        0.0000        0.0000        0.0000        0.0000        0.0000        0.0000        0.0000        0.0000        0.0000        0.0000        0.0000        0.0000        0.0000        0.0000        0.0000        0.0000        0.0000        0.0000        0.0000        0.0000        0.0000        0.0000        0.0000        0.0000        0.0000        0.0000
        0.0000        0.0000        0.0000        0.0000        0.0000        0.0000        0.0000        0.0000        0.0000        0.0000        0.0000        0.0000        0.0000        0.0000        0.0000        0.0000        0.0000        0.0000        0.0000        0.0000        0.0000        0.0000        0.0000        0.0000        0.0000        0.0000        0.0000        0.0000        0.0000        0.0000        0.0000        0.0000        0.0000        0.0000        0.0000        0.0000        0.0000        0.0000        0.0000        0.0000        0.0000        0.0000        0.0000        0.0000        0.0000        0.0000      377.6161      340.9168      321.4841      298.6878      265.6058      170.7814      147.6149      144.3358      162.9042      234.8285      253.5421      257.9352      247.8665      221.3951      213.1731      198.7807      172.8983      115.5173       96.5513       95.2214      107.5856      155.7523      168.1266      177.5124      176.5177      176.6667      166.0699      156.4956      144.6188       92.0771       94.1380      108.3955      128.6669      265.1022      324.7829      359.9962      431.5608      664.3630      736.9282      772.6143      743.9292      720.8453      749.2321      683.1047      593.7770      412.1186      357.1635      308.4244      279.4087      201.0456      183.6017      186.0514      180.7275      187.8402      185.8338      202.7297      154.2033      161.0757      168.3441      176.3477      181.7207      175.0391      161.6608      159.8459      163.0579      155.6533      144.5248      136.1298      154.3851      189.5098      185.4265      176.8344      174.3300      173.1873      182.3583      165.2806      156.9987      167.4817      169.8355      177.9261      171.7884      135.7424      127.1242      137.5271      131.7591      142.8171      164.5326      164.0798      153.3398      147.3510      151.3504      150.6551      130.1170       86.5637       78.8609       72.9244       83.2142      118.2812      127.7034      130.5331      131.5177      128.3138      119.1145      114.4659      122.3377      156.7580      160.7913      155.0501      136.9440       79.6137       64.4562       55.1808       50.9365       52.8343       53.3964       48.1600       49.6487       51.5313       49.0633       50.5258       58.8792       65.7867       66.7573       75.2717       82.4747       89.9240       88.1569       92.6243       89.5514       72.0092       67.6989       56.4315       49.1684       48.9664       51.9726       64.2554       72.5322       82.2790       99.0944      110.2547      130.6180      185.9384      210.1637      222.4518      232.2496      258.4858      266.6187      265.9083      249.5797       80.4000        0.0000        0.0000        0.0000        0.0000        0.0000        0.0000        0.0000        0.0000        0.0000        0.0000        0.0000        0.0000        0.0000        0.0000        0.0000        0.0000        0.0000        0.0000        0.0000        0.0000        0.0000        0.0000        0.0000        0.0000        0.0000        0.0000        0.0000        0.0000        0.0000        0.0000        0.0000        0.0000        0.0000        0.0000        0.0000        0.0000        0.0000        0.0000        0.0000        0.0000        0.0000        0.0000        0.0000        0.0000        0.0000        0.0000        0.0000        0.0000        0.0000        0.0000        0.0000        0.0000        0.0000
        0.0000        0.0000        0.0000        0.0000        0.0000        0.0000        0.0000        0.0000        0.0000        0.0000        0.0000        0.0000        0.0000        0.0000        0.0000        0.0000        0.0000        0.0000        0.0000        0.0000        0.0000        0.0000        0.0000        0.0000        0.0000        0.0000        0.0000        0.0000        0.0000        0.0000        0.0000        0.0000        0.0000        0.0000        0.0000        0.0000        0.0000        0.0000        0.0000        0.0000        0.0000        0.0000        0.0000        0.0000        0.0000        0.0000        0.0000      388.3060      374.5225      354.3998      326.6604      217.9401      199.2230      198.5651      213.9232      298.2679      317.1247      322.4003      309.2818      273.0862      254.4720      232.4600      202.8053      135.9114      117.1659      110.3177      115.2275      173.5718      178.2694      183.6911      181.0667      171.4842      168.5660      163.9468      156.7635       94.5831       99.2008      136.3439      148.1824      305.3991      382.9751      425.0184      467.8684      654.7742      690.9369      716.7963      722.8819      738.0929      737.0584      649.2338      603.0416      449.3035      392.3889      369.3950      392.7171      300.3222      292.5818      288.3519      260.5891      243.1201      218.3460      185.5328      181.5951      184.1099      170.5735      173.8440      182.8012      185.0553      180.2943      177.2320      174.2765      151.9661      138.6217      139.3272      158.9818      178.0064      180.5456      174.3538      164.8866      155.7024      152.9944      151.8311      155.7423      164.5311      166.9176      171.0648      163.6857      144.8788      137.9841      141.3886      137.1105      155.8134      155.8622      162.3708      154.7970      149.4663      149.0925      147.5552      121.8053       77.7306       80.1573       82.9072       81.5608      119.3985      134.5374      128.3759      126.8611      117.1936      113.0423      112.4325      116.9777      135.7508      134.8552      133.2679      119.8286       77.2011       62.0296       55.7032       54.1008       52.2826       57.3710       57.5304       49.7280       51.5311       47.1702       47.9304       51.5974       65.6481       69.3390       73.5691       78.5384       85.6376       88.0582       98.8404       95.4352       91.6608       73.0452       64.7368       67.4862       66.0749       67.1746       70.9858       82.1314       87.5368      104.5107      115.5357      138.8424      190.1748      215.1079      222.2270      223.7935      246.1501      253.8934      250.6448      245.9441        0.0000        0.0000        0.0000        0.0000        0.0000        0.0000        0.0000        0.0000        0.0000        0.0000        0.0000        0.0000        0.0000        0.0000        0.0000        0.0000        0.0000        0.0000        0.0000        0.0000        0.0000        0.0000        0.0000        0.0000        0.0000        0.0000        0.0000        0.0000        0.0000        0.0000        0.0000        0.0000        0.0000        0.0000        0.0000        0.0000        0.0000        0.0000        0.0000        0.0000        0.0000        0.0000        0.0000        0.0000        0.0000        0.0000        0.0000        0.0000        0.0000        0.0000        0.0000        0.0000        0.0000        0.0000
        0.0000        0.0000        0.0000        0.0000        0.0000        0.0000        0.0000        0.0000        0.0000        0.0000        0.0000        0.0000        0.0000        0.0000        0.0000        0.0000        0.0000        0.0000        0.0000        0.0000        0.0000        0.0000        0.0000        0.0000        0.0000        0.0000        0.0000        0.0000        0.0000        0.0000        0.0000        0.0000        0.0000        0.0000        0.0000        0.0000        0.0000        0.0000        0.0000        0.0000        0.0000        0.0000        0.0000        0.0000        0.0000        0.0000        0.0000        0.0000        0.0000        0.0000      450.6057      401.5454      376.9262      375.1831      401.7839      438.3618      462.4803      461.6552      441.2310      361.6552      330.1404      303.8107      271.1331      196.5963      172.4016      156.3247        0.0000        0.0000      168.1005      170.3177      174.6305      203.0132      202.2873      191.6940      183.9632      164.6275      178.4289      207.1688      262.4237      387.7753      453.1002      531.0667      604.6901      580.7063      651.2832      688.2896      689.8160      520.1135      512.1409        0.0000        0.0000        0.0000        0.0000      533.0019      562.9159      666.4348      674.9167      629.8290        0.0000      386.1558      331.6739      277.5237      266.4412      239.4873      211.6544      208.0780      209.8756      214.4064      213.7126      205.2327      191.3631      150.5392      138.3632      143.7370      143.1253      167.1094      177.1211      168.5883      162.1319      160.7456      160.4183      163.4758      155.5840      167.7474      191.0375      173.7724      173.9586      177.0873      188.0797      176.5582      162.5243      161.4260      154.5151      156.6059      157.5536      146.2524      148.7725      135.0280      113.6593       92.4200      108.2481       89.4401       81.8849      108.4480      135.8377      131.2380      130.8287      125.3005      118.6214      113.7677      125.7632      100.7202       96.1393      106.2379       93.8544       84.4564       73.8382       68.6884       64.1468       48.0548       53.4927       49.0008       46.1415       43.4788       43.8267       46.5132       47.9506       66.0983       79.8809       82.2566       80.7305       92.6303       95.3596      100.4498      100.4584       84.5248       71.6211       87.0864       86.1434       69.9107       76.7742       87.6457       91.8880      117.2300      142.7333      161.1054      177.3578      185.1951      197.8766      199.7088      203.0654      207.8910      198.5065        0.0000        0.0000        0.0000        0.0000        0.0000        0.0000        0.0000        0.0000        0.0000        0.0000        0.0000        0.0000        0.0000        0.0000        0.0000        0.0000        0.0000        0.0000        0.0000        0.0000        0.0000        0.0000        0.0000        0.0000        0.0000        0.0000        0.0000        0.0000        0.0000        0.0000        0.0000        0.0000        0.0000        0.0000        0.0000        0.0000        0.0000        0.0000        0.0000        0.0000        0.0000        0.0000        0.0000        0.0000        0.0000        0.0000        0.0000        0.0000        0.0000        0.0000        0.0000        0.0000        0.0000        0.0000        0.0000        0.0000
        0.0000        0.0000        0.0000        0.0000        0.0000        0.0000        0.0000        0.0000        0.0000        0.0000        0.0000        0.0000        0.0000        0.0000        0.0000        0.0000        0.0000        0.0000        0.0000        0.0000        0.0000        0.0000        0.0000        0.0000        0.0000        0.0000        0.0000        0.0000        0.0000        0.0000        0.0000        0.0000        0.0000        0.0000        0.0000        0.0000        0.0000        0.0000        0.0000        0.0000        0.0000        0.0000        0.0000        0.0000        0.0000        0.0000        0.0000        0.0000        0.0000        0.0000        0.0000        0.0000        0.0000        0.0000        0.0000      521.6522      545.3026      540.6470        0.0000        0.0000        0.0000      348.6138      313.3688      229.1184      207.2210        0.0000        0.0000        0.0000        0.0000        0.0000        0.0000        0.0000      212.5660      213.1158      209.2743      180.5453      183.2636      223.2366      292.5163      414.2707      475.5816      545.8825      613.3718      638.8280      680.1369      663.3279      626.6017      507.2729        0.0000        0.0000        0.0000        0.0000        0.0000        0.0000      664.5335      827.0358        0.0000        0.0000        0.0000      478.8146      371.8591      334.9324      306.2057      263.1447      224.7098      205.6757      205.0206      223.0637      224.7522      214.0636      193.5241      146.5437      140.8355      138.1876      134.3266      158.4096      163.3167      160.4961      157.0006      152.4040      147.0775      153.2620      156.3788      180.2238      191.6172      186.1852      180.5193      193.4862      183.3201      169.1641      159.5727      153.4562      152.4653      154.7086      152.3869      139.5607      145.7872      135.4069      110.0213       89.1326       90.0391       86.6511       89.8398       99.1882      107.2373      112.3350      105.2946      105.7807       98.4010       95.9119      101.3953       87.2169       89.0608       92.3808       84.3078       85.0125       77.8347       76.3718       67.6674       49.5504       50.8897       48.8664       48.6291       53.1767       46.9940       46.8212       50.1148       64.0031       71.7031       73.8036       70.1771       84.2342       98.1233      101.9622       93.7328       78.5789       83.9749       79.4772       90.4180       85.5804       89.7707      104.2846      107.2189      130.2261      163.2680      192.6621      182.4400      180.0047      183.5631      190.4479      195.0831      187.6839      190.5140        0.0000        0.0000        0.0000        0.0000        0.0000        0.0000        0.0000        0.0000        0.0000        0.0000        0.0000        0.0000        0.0000        0.0000        0.0000        0.0000        0.0000        0.0000        0.0000        0.0000        0.0000        0.0000        0.0000        0.0000        0.0000        0.0000        0.0000        0.0000        0.0000        0.0000        0.0000        0.0000        0.0000        0.0000        0.0000        0.0000        0.0000        0.0000        0.0000        0.0000        0.0000        0.0000        0.0000        0.0000        0.0000        0.0000        0.0000        0.0000        0.0000        0.0000        0.0000        0.0000        0.0000        0.0000        0.0000        0.0000
        0.0000        0.0000        0.0000        0.0000        0.0000        0.0000        0.0000        0.0000        0.0000        0.0000        0.0000        0.0000        0.0000        0.0000        0.0000        0.0000        0.0000        0.0000        0.0000        0.0000        0.0000        0.0000        0.0000        0.0000        0.0000        0.0000        0.0000        0.0000        0.0000        0.0000        0.0000        0.0000        0.0000        0.0000        0.0000        0.0000        0.0000        0.0000        0.0000        0.0000        0.0000        0.0000        0.0000        0.0000        0.0000        0.0000        0.0000        0.0000        0.0000        0.0000        0.0000        0.0000        0.0000        0.0000        0.0000        0.0000        0.0000        0.0000        0.0000        0.0000        0.0000      407.7549      376.5507      282.4436      262.5154        0.0000        0.0000        0.0000        0.0000        0.0000        0.0000        0.0000        0.0000      227.1286      221.9370      191.8270      187.9865      227.2086      292.2961      399.7888      456.5362      527.5076      603.9926      605.7228      638.8425        0.0000        0.0000        0.0000        0.0000        0.0000        0.0000        0.0000        0.0000        0.0000        0.0000        0.0000        0.0000        0.0000        0.0000        0.0000      384.3077      327.8577      319.9114      253.8074      222.9202      216.3249      204.0751      203.5015      220.6639      220.7226      195.8802      152.4644      138.6062      138.8849      147.9289      158.6976      163.8640      164.2823      155.8231      144.5390      146.0545      144.5119      151.0346      165.2399      164.5595      166.2730      179.8532      188.4021      173.8743      171.5640      163.6277      152.6653      157.5328      167.1595      155.7943      141.8594      136.2578      133.2696      118.1668       90.1560       76.8043       80.7104       83.3555       91.4388       95.0468       95.4865       91.2699       93.2420      102.1105       96.1821      100.8361       87.0959       82.6421       88.4837       88.3948       84.5851       89.7030       88.4266       74.1196       59.1037       57.7830       55.1439       52.2859       48.9537       39.9756       48.6783       41.0666       56.6650       65.8128       79.7959       77.6078       93.5923       88.2461       93.3030       93.7207       87.2445       92.2658       90.7791       96.4104       94.2603      100.3241      107.1653      118.5319      145.9589      168.8282      182.5275      179.9379      191.2659      186.6204      193.5279      197.1085      188.9711        0.0000        0.0000        0.0000        0.0000        0.0000        0.0000        0.0000        0.0000        0.0000        0.0000        0.0000        0.0000        0.0000        0.0000        0.0000        0.0000        0.0000        0.0000        0.0000        0.0000        0.0000        0.0000        0.0000        0.0000        0.0000        0.0000        0.0000        0.0000        0.0000        0.0000        0.0000        0.0000        0.0000        0.0000        0.0000        0.0000        0.0000        0.0000        0.0000        0.0000        0.0000        0.0000        0.0000        0.0000        0.0000        0.0000        0.0000        0.0000        0.0000        0.0000        0.0000        0.0000        0.0000        0.0000        0.0000        0.0000        0.0000
        0.0000        0.0000        0.0000        0.0000        0.0000        0.0000        0.0000        0.0000        0.0000        0.0000        0.0000        0.0000        0.0000        0.0000        0.0000        0.0000        0.0000        0.0000        0.0000        0.0000        0.0000        0.0000        0.0000        0.0000        0.0000        0.0000        0.0000        0.0000        0.0000        0.0000        0.0000        0.0000        0.0000        0.0000        0.0000        0.0000        0.0000        0.0000        0.0000        0.0000        0.0000        0.0000        0.0000        0.0000        0.0000        0.0000        0.0000        0.0000        0.0000        0.0000        0.0000        0.0000        0.0000        0.0000        0.0000        0.0000        0.0000        0.0000        0.0000        0.0000        0.0000        0.0000      457.8775      366.0851        0.0000        0.0000        0.0000        0.0000        0.0000        0.0000        0.0000        0.0000        0.0000        0.0000      221.8152      186.7178      190.0831      224.3951      291.1195      406.2882      406.7466      463.3206      526.8729      550.5419        0.0000        0.0000        0.0000        0.0000        0.0000        0.0000        0.0000        0.0000        0.0000        0.0000        0.0000        0.0000        0.0000        0.0000        0.0000        0.0000        0.0000      308.1984      297.2620      263.9757      238.8278      219.9185      212.0639      216.1070      229.5584      232.0853      216.9485      190.3262      172.8722      169.5662      162.3376      172.5432      169.7285      171.0285      160.8442      148.1973      135.9670      138.6785      142.5883      158.8498      176.0618      174.0076      176.5706      178.4316      174.4941      167.9254      165.0172      164.9911      159.8437      164.1469      158.8574      144.5884      146.0767      126.6259      106.5682       82.5567       69.9980       65.7116       66.1484       89.2167       95.4173       89.4224       96.2690       83.5440       92.3611       92.0638       99.7451       81.3140       80.6900       79.0281       75.7998       83.4900       85.6977       86.6032       79.7995       63.5084       69.2152       64.7477       58.3602       46.8540       44.4928       44.7415       45.0250       66.4327       77.3932       82.4122       81.7644       85.7943       90.4922       90.3129       91.1528       88.8252      106.9824      115.1549      115.6162       98.3389      104.7861      108.7201      125.4783      160.1330      175.0912      185.5467      193.7809      197.3624      208.3512      210.3246      203.2534        0.0000        0.0000        0.0000        0.0000        0.0000        0.0000        0.0000        0.0000        0.0000        0.0000        0.0000        0.0000        0.0000        0.0000        0.0000        0.0000        0.0000        0.0000        0.0000        0.0000        0.0000        0.0000        0.0000        0.0000        0.0000        0.0000        0.0000        0.0000        0.0000        0.0000        0.0000        0.0000        0.0000        0.0000        0.0000        0.0000        0.0000        0.0000        0.0000        0.0000        0.0000        0.0000        0.0000        0.0000        0.0000        0.0000        0.0000        0.0000        0.0000        0.0000        0.0000        0.0000        0.0000        0.0000        0.0000        0.0000        0.0000        0.0000
        0.0000        0.0000        0.0000        0.0000        0.0000        0.0000        0.0000        0.0000        0.0000        0.0000        0.0000        0.0000        0.0000        0.0000        0.0000        0.0000        0.0000        0.0000        0.0000        0.0000        0.0000        0.0000        0.0000        0.0000        0.0000        0.0000        0.0000        0.0000        0.0000        0.0000        0.0000        0.0000        0.0000        0.0000        0.0000        0.0000        0.0000        0.0000        0.0000        0.0000        0.0000        0.0000        0.0000        0.0000        0.0000        0.0000        0.0000        0.0000        0.0000        0.0000        0.0000        0.0000        0.0000        0.0000        0.0000        0.0000        0.0000        0.0000        0.0000        0.0000        0.0000        0.0000        0.0000        0.0000        0.0000        0.0000        0.0000        0.0000        0.0000        0.0000        0.0000        0.0000        0.0000        0.0000      217.3465      198.3014      188.0113      220.1071      245.7999      286.6873      294.8822      347.4722      358.3541        0.0000        0.0000        0.0000        0.0000        0.0000        0.0000        0.0000        0.0000        0.0000        0.0000        0.0000        0.0000        0.0000        0.0000        0.0000        0.0000        0.0000        0.0000      237.5940      218.3255      243.1214      224.5070      202.4847      212.8396      244.8399      269.3698      261.0280      268.0087      245.8365      221.8385      199.4013      193.9626      183.5230      176.5070      172.2558      161.5812      141.0930      124.2012      123.6259      133.9203      173.0828      187.8966      198.5623      193.7422      191.0017      194.1470      185.4173      180.9456      164.4739      157.1590      155.2133      153.1712      152.1589      139.5654      125.1125      109.6984       71.5588       61.9931       55.6218       57.1643       69.6932       69.4100       66.3698       73.8540       72.6374       70.1131       58.6461       54.2317       51.1833       52.6742       48.7563       51.8961       72.5525       76.7874       75.7008       79.6755       81.6736       80.0779       77.9756       72.7383       64.6951       60.5964       62.5519       69.3172       76.8421       83.4888       89.7572       86.4662       75.7678       83.8242       90.7924       78.3768       98.3280      113.5798      116.9326      114.0398      126.3876      132.2819      143.2400      164.9542      219.6353      227.8443      218.9317      222.1136      214.8248      208.7211      210.1252      210.7091        0.0000        0.0000        0.0000        0.0000        0.0000        0.0000        0.0000        0.0000        0.0000        0.0000        0.0000        0.0000        0.0000        0.0000        0.0000        0.0000        0.0000        0.0000        0.0000        0.0000        0.0000        0.0000        0.0000        0.0000        0.0000        0.0000        0.0000        0.0000        0.0000        0.0000        0.0000        0.0000        0.0000        0.0000        0.0000        0.0000        0.0000        0.0000        0.0000        0.0000        0.0000        0.0000        0.0000        0.0000        0.0000        0.0000        0.0000        0.0000        0.0000        0.0000        0.0000        0.0000        0.0000        0.0000        0.0000        0.0000        0.0000        0.0000
        0.0000        0.0000        0.0000        0.0000        0.0000        0.0000        0.0000        0.0000        0.0000        0.0000        0.0000        0.0000        0.0000        0.0000        0.0000        0.0000        0.0000        0.0000        0.0000        0.0000        0.0000        0.0000        0.0000        0.0000        0.0000        0.0000        0.0000        0.0000        0.0000        0.0000        0.0000        0.0000        0.0000        0.0000        0.0000        0.0000        0.0000        0.0000        0.0000        0.0000        0.0000        0.0000        0.0000        0.0000        0.0000        0.0000        0.0000        0.0000        0.0000        0.0000        0.0000        0.0000        0.0000        0.0000        0.0000        0.0000        0.0000        0.0000        0.0000        0.0000        0.0000        0.0000        0.0000        0.0000        0.0000        0.0000        0.0000        0.0000        0.0000        0.0000        0.0000        0.0000        0.0000        0.0000        0.0000        0.0000        0.0000        0.0000        0.0000        0.0000        0.0000        0.0000        0.0000        0.0000        0.0000        0.0000        0.0000        0.0000        0.0000        0.0000        0.0000        0.0000        0.0000        0.0000        0.0000        0.0000        0.0000        0.0000        0.0000        0.0000        0.0000      221.8851      222.4355      231.0031      229.4785      225.5702      241.9733      264.3550      267.5891      264.7747      274.9977      262.0954      240.9979      214.0697      204.5741      190.0584      172.1938      172.4077      158.3594      123.7962      118.4370      130.1448      143.4802      179.3864      194.6005      193.5915      194.7550      204.2476      207.1081      193.0017      190.2883      173.2746      162.4571      157.3219      151.4659      147.4254      144.2240      129.8387      107.9491       67.6544       56.5960       54.6343       58.2174       57.1709       56.3875       57.8775       61.8641       54.5511       56.0480       49.7754       48.0996       40.4383       33.8478       31.6812       39.4330       64.0421       70.3338       76.4608       79.8848       90.2267       89.5919       89.5827       87.8146       80.0822       70.8154       76.7198       82.0453       85.7857       90.7392       89.4922       87.6026       82.4085       90.0371       86.5958       81.5578      103.5905      114.6728      116.6099      116.0702      123.8664      141.4719      154.6547      172.9798      209.0604      217.0065      213.4498      231.5758      225.0238      195.3481      200.6554        0.0000        0.0000        0.0000        0.0000        0.0000        0.0000        0.0000        0.0000        0.0000        0.0000        0.0000        0.0000        0.0000        0.0000        0.0000        0.0000        0.0000        0.0000        0.0000        0.0000        0.0000        0.0000        0.0000        0.0000        0.0000        0.0000        0.0000        0.0000        0.0000        0.0000        0.0000        0.0000        0.0000        0.0000        0.0000        0.0000        0.0000        0.0000        0.0000        0.0000        0.0000        0.0000        0.0000        0.0000        0.0000        0.0000        0.0000        0.0000        0.0000        0.0000        0.0000        0.0000        0.0000        0.0000        0.0000        0.0000        0.0000        0.0000        0.0000
        0.0000        0.0000        0.0000        0.0000        0.0000        0.0000        0.0000        0.0000        0.0000        0.0000        0.0000        0.0000        0.0000        0.0000        0.0000        0.0000        0.0000        0.0000        0.0000        0.0000        0.0000        0.0000        0.0000        0.0000        0.0000        0.0000        0.0000        0.0000        0.0000        0.0000        0.0000        0.0000        0.0000        0.0000        0.0000        0.0000        0.0000        0.0000        0.0000        0.0000        0.0000        0.0000        0.0000        0.0000        0.0000        0.0000        0.0000        0.0000        0.0000        0.0000        0.0000        0.0000        0.0000        0.0000        0.0000        0.0000        0.0000        0.0000        0.0000        0.0000        0.0000        0.0000        0.0000        0.0000        0.0000        0.0000        0.0000        0.0000        0.0000        0.0000        0.0000        0.0000        0.0000        0.0000        0.0000        0.0000        0.0000        0.0000        0.0000        0.0000        0.0000        0.0000        0.0000        0.0000        0.0000        0.0000        0.0000        0.0000        0.0000        0.0000        0.0000        0.0000        0.0000        0.0000        0.0000        0.0000        0.0000        0.0000        0.0000        0.0000        0.0000      200.4998      208.3437      231.7213      223.7867      231.7380      236.8225      260.3594      262.3622      256.0918      250.5735      253.7451      236.7782      220.1497      194.2594      179.5299      171.2141      162.9490      146.9152      119.4634      129.4131      123.4306      134.1839      170.3978      179.0904      188.5060      204.5466      209.6233      204.8474      211.0718      195.2533      168.9989      162.2246      157.6094      148.1619      147.4115      143.0114      130.1955      116.9970       76.6536       64.9463       56.2388       59.6130       60.2357       60.4110       56.2121       55.6230       49.5538       56.3891       56.5591       47.0297       33.2875       24.3178       27.0069       35.4273       61.8862       76.5184       80.3764       86.4415       96.9800      100.0107      112.8139      121.9877       95.4273       77.4310       78.7926       93.8616      101.9663      103.1942       96.3440       97.2784      102.9300      102.8944      102.0329      109.7422      110.0947      117.3099      132.7550      137.8047      140.7161      153.1082      170.4735      175.4047      195.8623      209.8520      218.9017      230.4726      196.1915      198.4209      190.1934        0.0000        0.0000        0.0000        0.0000        0.0000        0.0000        0.0000        0.0000        0.0000        0.0000        0.0000        0.0000        0.0000        0.0000        0.0000        0.0000        0.0000        0.0000        0.0000        0.0000        0.0000        0.0000        0.0000        0.0000        0.0000        0.0000        0.0000        0.0000        0.0000        0.0000        0.0000        0.0000        0.0000        0.0000        0.0000        0.0000        0.0000        0.0000        0.0000        0.0000        0.0000        0.0000        0.0000        0.0000        0.0000        0.0000        0.0000        0.0000        0.0000        0.0000        0.0000        0.0000        0.0000        0.0000        0.0000        0.0000        0.0000        0.0000        0.0000
        0.0000        0.0000        0.0000        0.0000        0.0000        0.0000        0.0000        0.0000        0.0000        0.0000        0.0000        0.0000        0.0000        0.0000        0.0000        0.0000        0.0000        0.0000        0.0000        0.0000        0.0000        0.0000        0.0000        0.0000        0.0000        0.0000        0.0000        0.0000        0.0000        0.0000        0.0000        0.0000        0.0000        0.0000        0.0000        0.0000        0.0000        0.0000        0.0000        0.0000        0.0000        0.0000        0.0000        0.0000        0.0000        0.0000        0.0000        0.0000        0.0000        0.0000        0.0000        0.0000        0.0000        0.0000        0.0000        0.0000        0.0000        0.0000        0.0000        0.0000        0.0000        0.0000        0.0000        0.0000        0.0000        0.0000        0.0000        0.0000        0.0000        0.0000        0.0000        0.0000        0.0000        0.0000        0.0000        0.0000        0.0000        0.0000        0.0000        0.0000        0.0000        0.0000        0.0000        0.0000        0.0000        0.0000        0.0000        0.0000        0.0000        0.0000        0.0000        0.0000        0.0000        0.0000        0.0000        0.0000        0.0000        0.0000        0.0000        0.0000      246.5961      190.7880      209.6562      236.5580      227.5208      235.2838      219.7315      250.4913      263.6756      271.2660      262.4353      236.1039      221.2770      203.7733      190.8646      181.9287      172.7697      160.4842      163.6769      138.2687      130.9405      133.6351      151.8492      180.8153      198.9473      204.5917      217.8587      210.7285      218.1038      214.0225      191.6306      171.5735      163.5408      165.1142      161.1697      148.2814      141.4203      135.4135      120.9810       84.8980       69.8672       68.3049       69.5032       71.9422       77.4559       68.4279       67.0721       59.3953       56.1412       51.8549       46.4068       31.8938       29.9865       31.7678       43.4498       70.7046       88.3815       97.3949       97.4734      104.5178      114.7848      119.7868      119.2497      101.9441       91.9279       90.9555      109.7267      112.5946      107.6501      104.8281      113.3983      110.5004      102.3870      104.9782      120.7976      134.5867      142.1003      156.7324      155.2917      164.9202      185.1487      196.4206      190.3934      210.4138      207.2955      198.5623      190.2512      181.7120        0.0000        0.0000        0.0000        0.0000        0.0000        0.0000        0.0000        0.0000        0.0000        0.0000        0.0000        0.0000        0.0000      251.8200        0.0000        0.0000        0.0000      281.3400        0.0000        0.0000        0.0000        0.0000        0.0000        0.0000        0.0000        0.0000        0.0000        0.0000        0.0000        0.0000        0.0000        0.0000        0.0000        0.0000        0.0000        0.0000        0.0000        0.0000        0.0000        0.0000        0.0000        0.0000        0.0000        0.0000        0.0000        0.0000        0.0000        0.0000        0.0000        0.0000        0.0000        0.0000        0.0000        0.0000        0.0000        0.0000        0.0000        0.0000        0.0000        0.0000        0.0000
        0.0000        0.0000        0.0000        0.0000        0.0000        0.0000        0.0000        0.0000        0.0000        0.0000        0.0000        0.0000        0.0000        0.0000        0.0000        0.0000        0.0000        0.0000        0.0000        0.0000        0.0000        0.0000        0.0000        0.0000        0.0000        0.0000        0.0000        0.0000        0.0000        0.0000        0.0000        0.0000        0.0000        0.0000        0.0000        0.0000        0.0000        0.0000        0.0000        0.0000        0.0000        0.0000        0.0000        0.0000        0.0000        0.0000        0.0000        0.0000        0.0000        0.0000        0.0000        0.0000        0.0000        0.0000        0.0000        0.0000        0.0000        0.0000        0.0000        0.0000        0.0000        0.0000        0.0000        0.0000        0.0000        0.0000        0.0000        0.0000        0.0000        0.0000        0.0000        0.0000        0.0000        0.0000        0.0000        0.0000        0.0000        0.0000        0.0000        0.0000        0.0000        0.0000        0.0000        0.0000        0.0000        0.0000        0.0000        0.0000        0.0000        0.0000        0.0000        0.0000        0.0000        0.0000        0.0000        0.0000        0.0000        0.0000        0.0000        0.0000      266.2713      226.0407      237.1194      219.1732      205.6395      212.6822      202.8142      225.1063      235.3329      254.1448      256.0364      235.9420      221.3174      203.6441      198.2697      188.1357      173.4543      165.3912      164.6598      160.6170      153.4483      153.3435      164.9855      193.4839      207.0964      221.9299      236.4765      217.5629      224.3146      209.8725      188.4048      172.1862      165.7780      158.3309      151.9557      147.5833      142.3336      138.8257      126.0592      106.4716       98.0122       87.2663       85.3153      104.5501      107.9507      103.8900       94.9295       68.7291       58.6128       55.4521       50.1763       39.4366       37.5635       43.6194       55.7404       92.2061      108.1633      122.1149      126.1929      123.1430      133.5386      140.0660      132.5928      120.4016      113.4207      119.7706      124.4564      122.2882      112.1142      110.0717      115.9189      120.9201      115.5208      117.8747      134.2243      169.1283      169.0489      170.8139      178.7123      190.7514      193.3620      200.0148      194.6989      190.8618      175.6937      151.3723      149.2882      133.5995        0.0000        0.0000        0.0000        0.0000        0.0000        0.0000        0.0000        0.0000        0.0000        0.0000        0.0000        0.0000      148.7400      202.7100      181.2000        0.0000      246.5400      287.0400        0.0000        0.0000        0.0000        0.0000        0.0000        0.0000        0.0000        0.0000        0.0000        0.0000        0.0000        0.0000        0.0000        0.0000        0.0000        0.0000        0.0000        0.0000        0.0000        0.0000        0.0000        0.0000        0.0000        0.0000        0.0000        0.0000        0.0000        0.0000        0.0000        0.0000        0.0000        0.0000        0.0000        0.0000        0.0000        0.0000        0.0000        0.0000        0.0000        0.0000        0.0000        0.0000        0.0000
        0.0000        0.0000        0.0000        0.0000        0.0000        0.0000        0.0000        0.0000        0.0000        0.0000        0.0000        0.0000        0.0000        0.0000        0.0000        0.0000        0.0000        0.0000        0.0000        0.0000        0.0000        0.0000        0.0000        0.0000        0.0000        0.0000        0.0000        0.0000        0.0000        0.0000        0.0000        0.0000        0.0000        0.0000        0.0000        0.0000        0.0000        0.0000        0.0000        0.0000        0.0000        0.0000        0.0000        0.0000        0.0000        0.0000        0.0000        0.0000        0.0000        0.0000        0.0000        0.0000        0.0000        0.0000        0.0000        0.0000        0.0000        0.0000        0.0000        0.0000        0.0000        0.0000        0.0000        0.0000        0.0000        0.0000        0.0000        0.0000        0.0000        0.0000        0.0000        0.0000        0.0000        0.0000        0.0000        0.0000        0.0000        0.0000        0.0000        0.0000        0.0000        0.0000        0.0000        0.0000        0.0000        0.0000        0.0000        0.0000        0.0000        0.0000        0.0000        0.0000        0.0000        0.0000        0.0000        0.0000        0.0000        0.0000        0.0000      342.1655      281.0917      237.6446      223.3328      192.1094      184.8846      194.0960      193.9187      218.7258      230.2311      238.3865      242.0724      241.5756      229.3018      208.8111      202.9467      191.1490      176.0326      165.9609      168.9958      165.9639      150.6176      149.6796      164.3675      193.9687      219.6225      245.6334      246.7853      222.4705      218.5589      208.0319      189.6661      174.2169      170.2231      161.6814      158.2379      160.4061      154.7759      159.0373      135.9132      111.2824      104.7685       99.0880      111.0225      121.6968      127.6294      119.7383      107.0122       77.9629       72.9947       58.1653       57.4857       45.6495       44.9320       52.2686       59.0806      108.1480      129.8465      145.5471      144.5437      145.5609      153.6282      152.7920      146.7938      142.8012      143.5009      142.7992      144.4026      132.1833      130.6536      128.0270      125.4551      125.3395      130.1702      131.7370      141.0708      179.8183      190.0964      197.9872      202.8825      214.4073      245.9413      223.8709      199.8762      180.8663      160.8011      144.3587      157.7276      262.2435        0.0000        0.0000        0.0000        0.0000        0.0000        0.0000      169.8537      153.4800        0.0000        0.0000        0.0000        0.0000      130.8000      130.1400        0.0000        0.0000        0.0000        0.0000        0.0000        0.0000        0.0000        0.0000        0.0000        0.0000        0.0000        0.0000        0.0000        0.0000        0.0000        0.0000        0.0000        0.0000        0.0000        0.0000        0.0000        0.0000        0.0000        0.0000        0.0000        0.0000        0.0000        0.0000        0.0000        0.0000        0.0000        0.0000        0.0000        0.0000        0.0000        0.0000        0.0000        0.0000        0.0000        0.0000        0.0000        0.0000        0.0000        0.0000        0.0000        0.0000        0.0000
        0.0000        0.0000        0.0000        0.0000        0.0000        0.0000        0.0000        0.0000        0.0000        0.0000        0.0000        0.0000        0.0000        0.0000        0.0000        0.0000        0.0000        0.0000        0.0000        0.0000        0.0000        0.0000        0.0000        0.0000        0.0000        0.0000        0.0000        0.0000        0.0000        0.0000        0.0000        0.0000        0.0000        0.0000        0.0000        0.0000        0.0000        0.0000        0.0000        0.0000        0.0000        0.0000        0.0000        0.0000        0.0000        0.0000        0.0000        0.0000        0.0000        0.0000        0.0000        0.0000        0.0000        0.0000        0.0000        0.0000        0.0000        0.0000        0.0000        0.0000        0.0000        0.0000        0.0000        0.0000        0.0000        0.0000        0.0000        0.0000        0.0000        0.0000        0.0000        0.0000        0.0000        0.0000        0.0000        0.0000        0.0000        0.0000        0.0000        0.0000        0.0000        0.0000        0.0000        0.0000        0.0000        0.0000        0.0000        0.0000        0.0000        0.0000        0.0000        0.0000        0.0000        0.0000        0.0000        0.0000        0.0000      521.3698      455.1520      324.6006      289.7670      250.2881      220.7911      199.5186      189.8277      186.1224      193.6316      217.2014      225.7237      228.8909      239.1260      242.0259      237.9797      226.6673      224.4059      195.0216      174.1462      171.6056      176.4763      177.1925      154.2307      151.9119      163.9827      201.6849      229.7915      239.2983      232.3082      212.6030      218.7433      215.7023      209.3434      187.0934      174.3223      164.9475      163.8116      170.7462      164.0398      161.0939      146.2187      125.7194      112.9863      108.8371      120.4418      140.5578      135.3556      137.3132      118.8793       82.2201       72.2668       67.0407       69.6696       53.9185       46.0358       51.4965       68.5740      117.0795      142.2593      146.2769      152.5632      149.8088      158.8467      161.6162      165.1914      159.9667      150.8908      148.4103      145.4268      144.7405      136.6457      138.0598      135.2578      137.1741      136.2737      138.1002      152.5065      185.3610      218.0515      245.7267      236.8351      249.4196      264.5693      243.1633      220.2794      180.2112      171.7198      185.1449      211.7975        0.0000        0.0000        0.0000        0.0000        0.0000      194.4422      158.7784      172.8680      286.9799        0.0000        0.0000        0.0000        0.0000        0.0000        0.0000        0.0000        0.0000        0.0000        0.0000        0.0000        0.0000        0.0000        0.0000        0.0000        0.0000        0.0000        0.0000        0.0000        0.0000        0.0000        0.0000        0.0000        0.0000        0.0000        0.0000        0.0000        0.0000        0.0000        0.0000        0.0000        0.0000        0.0000        0.0000        0.0000        0.0000        0.0000        0.0000        0.0000        0.0000        0.0000        0.0000        0.0000        0.0000        0.0000        0.0000        0.0000        0.0000        0.0000        0.0000        0.0000        0.0000        0.0000
        0.0000        0.0000        0.0000        0.0000        0.0000        0.0000        0.0000        0.0000        0.0000        0.0000        0.0000        0.0000        0.0000        0.0000        0.0000        0.0000        0.0000        0.0000        0.0000        0.0000        0.0000        0.0000        0.0000        0.0000        0.0000        0.0000        0.0000        0.0000        0.0000        0.0000        0.0000        0.0000        0.0000        0.0000        0.0000        0.0000        0.0000        0.0000        0.0000        0.0000        0.0000        0.0000        0.0000        0.0000        0.0000        0.0000        0.0000        0.0000        0.0000        0.0000        0.0000        0.0000        0.0000        0.0000        0.0000        0.0000        0.0000        0.0000        0.0000        0.0000        0.0000        0.0000        0.0000        0.0000        0.0000        0.0000        0.0000        0.0000        0.0000        0.0000        0.0000        0.0000        0.0000        0.0000        0.0000        0.0000        0.0000        0.0000        0.0000        0.0000        0.0000        0.0000        0.0000        0.0000        0.0000        0.0000        0.0000        0.0000        0.0000        0.0000        0.0000        0.0000        0.0000        0.0000        0.0000        0.0000        0.0000      494.8173      410.5599      295.4551      260.4450      255.9371      250.3119      228.8737      208.0987      212.0729      217.8783      231.1397      218.8653      225.4980      234.0710      239.2585      247.0899      254.9653      232.1785      200.8823      184.7668      171.1096      171.2591      168.8551      158.5285      164.2829      189.5647      234.1670      241.1050      236.7182      222.8956      211.4137      229.4578      218.7397      213.6515      193.5656      178.0606      171.1043      174.0432      178.9992      173.3849      162.2646      162.0455      137.2816      124.0745      125.9759      138.0880      157.5388      146.7540      144.9666      142.9415       91.5394       82.3518       79.8359       81.8970       70.2477       63.3608       61.4114       81.4143      134.0953      155.1275      164.0004      173.3191      177.0488      183.7862      190.8819      193.1861      167.4099      152.4239      149.3806      151.3022      149.4041      143.0919      135.8653      133.6859      135.3783      141.7650      158.9236      176.8642      200.8394      225.7537      243.3894      245.9317      238.2711      237.7340      221.0148      219.0143      185.2894      208.4079      222.8566      223.2171        0.0000        0.0000        0.0000      191.2500      207.9179      177.6258      152.9045      179.2148      267.1500        0.0000        0.0000        0.0000        0.0000        0.0000        0.0000        0.0000        0.0000        0.0000        0.0000        0.0000        0.0000        0.0000        0.0000        0.0000        0.0000        0.0000        0.0000        0.0000        0.0000        0.0000        0.0000        0.0000        0.0000        0.0000        0.0000        0.0000        0.0000        0.0000        0.0000        0.0000        0.0000        0.0000        0.0000        0.0000        0.0000        0.0000        0.0000        0.0000        0.0000        0.0000        0.0000        0.0000        0.0000        0.0000        0.0000        0.0000        0.0000        0.0000        0.0000        0.0000        0.0000        0.0000
        0.0000        0.0000        0.0000        0.0000        0.0000        0.0000        0.0000        0.0000        0.0000        0.0000        0.0000        0.0000        0.0000        0.0000        0.0000        0.0000        0.0000        0.0000        0.0000        0.0000        0.0000        0.0000        0.0000        0.0000        0.0000        0.0000        0.0000        0.0000        0.0000        0.0000        0.0000        0.0000        0.0000        0.0000        0.0000        0.0000        0.0000        0.0000        0.0000        0.0000        0.0000        0.0000        0.0000        0.0000        0.0000        0.0000        0.0000        0.0000        0.0000        0.0000        0.0000        0.0000        0.0000        0.0000        0.0000        0.0000        0.0000        0.0000        0.0000        0.0000        0.0000        0.0000        0.0000        0.0000        0.0000        0.0000        0.0000        0.0000        0.0000        0.0000        0.0000        0.0000        0.0000        0.0000        0.0000        0.0000        0.0000        0.0000        0.0000        0.0000        0.0000        0.0000        0.0000        0.0000        0.0000        0.0000        0.0000        0.0000        0.0000        0.0000        0.0000        0.0000        0.0000        0.0000        0.0000        0.0000      485.9379      472.7169      379.5894      336.0586      303.1457      296.8147      272.7493      246.4403      241.3352      244.4632      238.3094      224.0346      215.7849      215.4406      225.5076      232.2892      245.0033      236.1772      225.5216      231.9552      210.5584      188.9272      173.6068      186.5337      181.5163      199.1042      206.1414      224.9633      251.3604      243.8076      236.9966      237.5114      238.9442      233.5947      210.4707      192.1642      187.1799      178.8658      174.4826      188.9636      176.3599      169.0903      165.7325      151.0954      152.7500      153.7937      156.4616      139.5540      136.6354      131.2974      136.8702      122.6178      113.5286      104.4420       98.9352       86.1348       78.7551       81.7592      108.5257      152.7283      175.2802      183.8457      197.1153      202.7687      205.1089      208.5090      201.2280      176.2991      161.2108      159.3349      158.0379      150.9917      143.0507      136.1119      142.3565      143.0022      151.2010      163.9059      191.3232      228.2551      251.0981      274.7588      273.3004      250.7978      254.2082      235.4677      222.9197      359.3477      360.0917      370.8277        0.0000        0.0000        0.0000        0.0000      211.0101      172.1250      150.0167      138.0642      157.0876      164.6400        0.0000        0.0000        0.0000        0.0000        0.0000        0.0000        0.0000        0.0000        0.0000        0.0000        0.0000        0.0000        0.0000        0.0000        0.0000        0.0000        0.0000        0.0000        0.0000        0.0000        0.0000        0.0000        0.0000        0.0000        0.0000        0.0000        0.0000        0.0000        0.0000        0.0000        0.0000        0.0000        0.0000        0.0000        0.0000        0.0000        0.0000        0.0000        0.0000        0.0000        0.0000        0.0000        0.0000        0.0000        0.0000        0.0000        0.0000        0.0000        0.0000        0.0000        0.0000        0.0000        0.0000
        0.0000        0.0000        0.0000        0.0000        0.0000        0.0000        0.0000        0.0000        0.0000        0.0000        0.0000        0.0000        0.0000        0.0000        0.0000        0.0000        0.0000        0.0000        0.0000        0.0000        0.0000        0.0000        0.0000        0.0000        0.0000        0.0000        0.0000        0.0000        0.0000        0.0000        0.0000        0.0000        0.0000        0.0000        0.0000        0.0000        0.0000        0.0000        0.0000        0.0000        0.0000        0.0000        0.0000        0.0000        0.0000        0.0000        0.0000        0.0000        0.0000        0.0000        0.0000        0.0000        0.0000        0.0000        0.0000        0.0000        0.0000        0.0000        0.0000        0.0000        0.0000        0.0000        0.0000        0.0000        0.0000        0.0000        0.0000        0.0000        0.0000        0.0000        0.0000        0.0000        0.0000        0.0000        0.0000        0.0000        0.0000        0.0000        0.0000        0.0000        0.0000        0.0000        0.0000        0.0000        0.0000        0.0000        0.0000        0.0000        0.0000        0.0000        0.0000        0.0000        0.0000        0.0000        0.0000        0.0000      447.6842      413.8003      354.8464      330.4803      315.2939      299.0200      291.0573      270.4732      268.7182      260.8065      248.4964      235.2006      231.1461      226.8928      222.0063      228.9928      237.8862      238.6071      235.4168      229.7762      229.9911      210.1445      201.7938      208.0587      201.7760      213.0386      234.5779      254.1464      245.2646      262.4992      241.6092      243.5841      236.3288      230.2505      209.0951      192.0715      183.0492      174.4306      173.7625      186.1332      189.8994      176.1886      172.5699      163.5091      167.0968      172.0489      175.6999      142.1169      131.4672      130.5681      134.3757      136.3707      126.3387      116.5200      104.7676       92.9476       83.6085       89.7474      115.1775      167.4164      193.3147      206.6199      221.3688      224.8971      231.0971      226.0447      214.1764      188.4070      180.9893      175.3191      170.1725      161.0668      153.5489      144.8778      147.9885      149.0052      156.5063      165.4479      180.9356      238.2030      264.0159      282.8347      276.6835      256.1729      261.2065      252.3372      243.7091        0.0000        0.0000        0.0000        0.0000        0.0000        0.0000      244.0906      231.2899      177.1250      144.9563      136.0984      155.9527        0.0000        0.0000        0.0000        0.0000        0.0000        0.0000        0.0000        0.0000        0.0000        0.0000        0.0000        0.0000        0.0000        0.0000        0.0000        0.0000        0.0000        0.0000        0.0000        0.0000        0.0000        0.0000        0.0000        0.0000        0.0000        0.0000        0.0000        0.0000        0.0000        0.0000        0.0000        0.0000        0.0000        0.0000        0.0000        0.0000        0.0000        0.0000        0.0000        0.0000        0.0000        0.0000        0.0000        0.0000        0.0000        0.0000        0.0000        0.0000        0.0000        0.0000        0.0000        0.0000        0.0000        0.0000
        0.0000        0.0000        0.0000        0.0000        0.0000        0.0000        0.0000        0.0000        0.0000        0.0000        0.0000        0.0000        0.0000        0.0000        0.0000        0.0000        0.0000        0.0000        0.0000        0.0000        0.0000        0.0000        0.0000        0.0000        0.0000        0.0000        0.0000        0.0000        0.0000        0.0000        0.0000        0.0000        0.0000        0.0000        0.0000        0.0000        0.0000        0.0000        0.0000        0.0000        0.0000        0.0000        0.0000        0.0000        0.0000        0.0000        0.0000        0.0000        0.0000        0.0000        0.0000        0.0000        0.0000        0.0000        0.0000        0.0000        0.0000        0.0000        0.0000        0.0000        0.0000        0.0000        0.0000        0.0000        0.0000        0.0000        0.0000        0.0000        0.0000        0.0000        0.0000        0.0000        0.0000        0.0000        0.0000        0.0000        0.0000        0.0000        0.0000        0.0000        0.0000        0.0000        0.0000        0.0000        0.0000        0.0000        0.0000        0.0000        0.0000        0.0000        0.0000        0.0000        0.0000        0.0000        0.0000        0.0000      400.3085      374.1626      343.0020      332.6630      329.3696      314.8861      307.2241      282.8711      286.6685      287.1611      283.2114      259.5280      254.2600      247.4769      239.0833      239.1429      240.8565      243.9706      241.9635      243.3809      240.3900      233.3361      220.8541      212.4951      225.7882      241.6532      253.3189      259.5083      267.1161      258.4991      244.9675      247.7105      233.8671      230.9611      224.3978      193.4417      182.9200      180.6004      175.0694      191.6152      195.6578      183.1205      180.0895      169.1022      165.8439      168.5012      174.6489      146.0674      140.6008      128.4050      127.5928      130.2868      128.4395      121.9936      112.9383      102.9743       94.1533       92.9336      118.0634      172.5414      201.0364      226.9390      252.3560      255.1375      264.5257      256.5058      237.3520      206.9207      203.5220      194.8353      183.6185      172.0307      172.2505      160.1433      161.0656      159.8222      164.3163      173.5024      186.5253      239.7181      278.0035      266.2264      261.3993      245.6851      242.0868      241.1090        0.0000        0.0000        0.0000        0.0000        0.0000        0.0000      300.3100      283.1939      263.5358      200.6532      181.9648      184.0253      230.9940        0.0000        0.0000        0.0000        0.0000        0.0000        0.0000        0.0000        0.0000        0.0000        0.0000        0.0000        0.0000        0.0000        0.0000        0.0000        0.0000        0.0000        0.0000        0.0000        0.0000        0.0000        0.0000        0.0000        0.0000        0.0000        0.0000        0.0000        0.0000        0.0000        0.0000        0.0000        0.0000        0.0000        0.0000        0.0000        0.0000        0.0000        0.0000        0.0000        0.0000        0.0000        0.0000        0.0000        0.0000        0.0000        0.0000        0.0000        0.0000        0.0000        0.0000        0.0000        0.0000        0.0000        0.0000
        0.0000        0.0000        0.0000        0.0000        0.0000        0.0000        0.0000        0.0000        0.0000        0.0000        0.0000        0.0000        0.0000        0.0000        0.0000        0.0000        0.0000        0.0000        0.0000        0.0000        0.0000        0.0000        0.0000        0.0000        0.0000        0.0000        0.0000        0.0000        0.0000        0.0000        0.0000        0.0000        0.0000        0.0000        0.0000        0.0000        0.0000        0.0000        0.0000        0.0000        0.0000        0.0000        0.0000        0.0000        0.0000        0.0000        0.0000        0.0000        0.0000        0.0000        0.0000        0.0000        0.0000        0.0000        0.0000        0.0000        0.0000        0.0000        0.0000        0.0000        0.0000        0.0000        0.0000        0.0000        0.0000        0.0000        0.0000        0.0000        0.0000        0.0000        0.0000        0.0000        0.0000        0.0000        0.0000        0.0000        0.0000        0.0000        0.0000        0.0000        0.0000        0.0000        0.0000        0.0000        0.0000        0.0000        0.0000        0.0000        0.0000        0.0000        0.0000        0.0000        0.0000        0.0000        0.0000        0.0000        0.0000      377.0833      366.1589      336.2026      330.0172      318.9849      322.0805      297.3328      296.0419      306.0890      295.2638      282.3791      265.1701      262.6026      254.9863      263.7354      256.4775      239.7801      232.2020      241.8840      241.4982      236.1994      221.3873      227.9683      237.5929      256.1846      265.6904      249.6259      249.4774      257.9332      265.8156      249.7838      234.7237      234.4098      232.9333      198.7430      188.7408      175.1696      173.9500      182.7118      190.2186      190.4839      185.2561      174.7457      167.4241      172.2214      174.2020      160.1806      146.8818      127.8349      130.2759      147.9760      132.3887      138.6139      128.0177      101.6453      102.3112      113.1371      128.3473      181.7760      217.0071      239.8841      255.4037      268.3221      282.2635      290.2191      269.2427      240.3633      231.1457      213.2394      201.4321      189.9139      175.5465      172.4632      175.5133      182.6623      193.7267      204.2272      203.1546      246.3133      261.2132      261.0422      242.4398      223.8423      218.1884        0.0000        0.0000        0.0000        0.0000        0.0000        0.0000        0.0000      354.1723      325.7650      306.2250      249.9408      224.4711      219.1867      233.8355        0.0000        0.0000        0.0000        0.0000        0.0000        0.0000        0.0000        0.0000        0.0000        0.0000        0.0000        0.0000        0.0000        0.0000        0.0000        0.0000        0.0000        0.0000        0.0000        0.0000        0.0000        0.0000        0.0000        0.0000        0.0000        0.0000        0.0000        0.0000        0.0000        0.0000        0.0000        0.0000        0.0000        0.0000        0.0000        0.0000        0.0000        0.0000        0.0000        0.0000        0.0000        0.0000        0.0000        0.0000        0.0000        0.0000        0.0000        0.0000        0.0000        0.0000        0.0000        0.0000        0.0000        0.0000
        0.0000        0.0000        0.0000        0.0000        0.0000        0.0000        0.0000        0.0000        0.0000        0.0000        0.0000        0.0000        0.0000        0.0000        0.0000        0.0000        0.0000        0.0000        0.0000        0.0000        0.0000        0.0000        0.0000        0.0000        0.0000        0.0000        0.0000        0.0000        0.0000        0.0000        0.0000        0.0000        0.0000        0.0000        0.0000        0.0000        0.0000        0.0000        0.0000        0.0000        0.0000        0.0000        0.0000        0.0000        0.0000        0.0000        0.0000        0.0000        0.0000        0.0000        0.0000        0.0000        0.0000        0.0000        0.0000        0.0000        0.0000        0.0000        0.0000        0.0000        0.0000        0.0000        0.0000        0.0000        0.0000        0.0000        0.0000        0.0000        0.0000        0.0000        0.0000        0.0000        0.0000        0.0000        0.0000        0.0000        0.0000        0.0000        0.0000        0.0000        0.0000        0.0000        0.0000        0.0000        0.0000        0.0000        0.0000        0.0000        0.0000        0.0000        0.0000        0.0000        0.0000        0.0000        0.0000        0.0000      340.5077      353.0214      338.0137      325.6269        0.0000      341.0614      338.1833      323.2880      322.8221      325.0365      307.2137      289.7050      287.3639      288.6290      274.8348      255.0470      258.6539      223.8617      210.7825      228.0667      227.7621      221.0093      225.4351      221.6170      224.8485      240.3942      241.5096      256.7773      250.3573      255.9025      268.6246      265.0961      244.0820      234.2492      224.4314      186.1918      174.2562      162.7633      173.0880      189.2968      188.1901      192.5220      187.0537      168.4520      158.0157      160.0726      166.9333      160.2399      145.4157      131.8029      130.6343      149.6513      124.3493      119.7924      122.0426       95.8616       92.7327      108.9028      129.9750      183.4926      214.1759      241.0272      255.0592      313.6883      338.4923      347.1402      321.1617      284.7173      264.1146      248.0980      241.6846      226.7361      214.4281      211.4641      213.4553      231.0726      233.2081      244.9464      216.7829      206.3284      197.1467      191.8025      190.3389        0.0000        0.0000        0.0000        0.0000        0.0000      267.0900      324.3600        0.0000      423.1326      422.4035      416.0843      410.7666      338.6183      319.9088      302.1387        0.0000        0.0000        0.0000        0.0000        0.0000        0.0000        0.0000        0.0000        0.0000        0.0000        0.0000        0.0000        0.0000        0.0000        0.0000        0.0000        0.0000        0.0000        0.0000        0.0000        0.0000        0.0000        0.0000        0.0000        0.0000        0.0000        0.0000        0.0000        0.0000        0.0000        0.0000        0.0000        0.0000        0.0000        0.0000        0.0000        0.0000        0.0000        0.0000        0.0000        0.0000        0.0000        0.0000        0.0000        0.0000        0.0000        0.0000        0.0000        0.0000        0.0000        0.0000        0.0000        0.0000        0.0000        0.0000
        0.0000        0.0000        0.0000        0.0000        0.0000        0.0000        0.0000        0.0000        0.0000        0.0000        0.0000        0.0000        0.0000        0.0000        0.0000        0.0000        0.0000        0.0000        0.0000        0.0000        0.0000        0.0000        0.0000        0.0000        0.0000        0.0000        0.0000        0.0000        0.0000        0.0000        0.0000        0.0000        0.0000        0.0000        0.0000        0.0000        0.0000        0.0000        0.0000        0.0000        0.0000        0.0000        0.0000        0.0000        0.0000        0.0000        0.0000        0.0000        0.0000        0.0000        0.0000        0.0000        0.0000        0.0000        0.0000        0.0000        0.0000        0.0000        0.0000        0.0000        0.0000        0.0000        0.0000        0.0000        0.0000        0.0000        0.0000        0.0000        0.0000        0.0000        0.0000        0.0000        0.0000        0.0000        0.0000        0.0000        0.0000        0.0000        0.0000        0.0000        0.0000        0.0000        0.0000        0.0000        0.0000        0.0000        0.0000        0.0000        0.0000        0.0000        0.0000        0.0000        0.0000        0.0000        0.0000        0.0000        0.0000      311.6836        0.0000        0.0000        0.0000      319.0941      333.7446      340.3894      340.1501      342.2736      322.2742      309.5677      306.3307      300.7774      277.7896      248.3653      253.5938      234.8405      212.9845      228.7219      227.7784      224.0858      222.7236      220.6783      227.1271      228.4082      235.0001      259.9554      262.4676      264.1295      258.6289      247.7547      242.2506      233.7737      222.8034      187.7845      176.8617      165.9073      179.6770      201.0740      198.7939      205.4712      197.4546      200.5938      169.7287      154.1726      158.6680      160.1291      154.8604      139.4587      127.5960      140.5904      125.8914      113.9648      111.9997      100.0364      105.9576      123.5165      140.0883      198.0717      234.1788      255.1268      272.3467      338.6606      371.2402      378.4463      351.9305      307.9633      285.3584      269.3686      259.5817      248.1228      237.9210      232.5618      235.9293      251.5479      240.5449      220.9383      210.4859      183.0988      167.0654      165.5042      164.1996        0.0000        0.0000        0.0000        0.0000        0.0000      254.4000      261.4200      282.8100      447.3989      468.0268      523.8825      475.5829      394.7178      367.2506      377.9023        0.0000        0.0000        0.0000        0.0000        0.0000        0.0000        0.0000        0.0000        0.0000        0.0000        0.0000        0.0000        0.0000        0.0000        0.0000        0.0000        0.0000        0.0000        0.0000        0.0000        0.0000        0.0000        0.0000        0.0000        0.0000        0.0000        0.0000        0.0000        0.0000        0.0000        0.0000        0.0000        0.0000        0.0000        0.0000        0.0000        0.0000        0.0000        0.0000        0.0000        0.0000        0.0000        0.0000        0.0000        0.0000        0.0000        0.0000        0.0000        0.0000        0.0000        0.0000        0.0000        0.0000        0.0000        0.0000
        0.0000        0.0000        0.0000        0.0000        0.0000        0.0000        0.0000        0.0000        0.0000        0.0000        0.0000        0.0000        0.0000        0.0000        0.0000        0.0000        0.0000        0.0000        0.0000        0.0000        0.0000        0.0000        0.0000        0.0000        0.0000        0.0000        0.0000        0.0000        0.0000        0.0000        0.0000        0.0000        0.0000        0.0000        0.0000        0.0000        0.0000        0.0000        0.0000        0.0000        0.0000        0.0000        0.0000        0.0000        0.0000        0.0000        0.0000        0.0000        0.0000        0.0000        0.0000        0.0000        0.0000        0.0000        0.0000        0.0000        0.0000        0.0000        0.0000        0.0000        0.0000        0.0000        0.0000        0.0000        0.0000        0.0000        0.0000        0.0000        0.0000        0.0000        0.0000        0.0000        0.0000        0.0000        0.0000        0.0000        0.0000        0.0000        0.0000        0.0000        0.0000        0.0000        0.0000        0.0000        0.0000        0.0000        0.0000        0.0000        0.0000        0.0000        0.0000        0.0000        0.0000        0.0000        0.0000        0.0000        0.0000        0.0000        0.0000        0.0000        0.0000      334.4899      350.8497      353.4843      349.3986      337.9050      337.5184      317.1309      322.7844      283.8810      276.0099      270.5378      275.1612      237.3450      234.7842      236.6653      236.7338      237.8991      235.9084      236.2856      230.3207      237.1696      248.0965      273.3707      282.6866      287.7627      277.9127      258.8943      243.7334      235.4921      226.6539      196.4218      180.2028      185.7920      194.4648      210.9976      215.4611      227.5811      225.3605      196.3879      181.9371      173.5443      178.6113      173.4885      168.6230      151.0443      140.2638      145.0320      135.3123      124.3588      111.7303      101.9373      102.2701      122.9038      150.3548      214.1712      246.2752      264.9490      286.6942      347.8163      380.3374      386.8240      364.7813      318.5080      299.3027      288.7269      275.4378      264.4707      259.9955      252.2882      248.3853      260.0123      231.5522      216.6394      209.6919      176.8792      165.0530        0.0000        0.0000        0.0000        0.0000        0.0000        0.0000      208.9200      224.5200      189.3000      232.8300      522.5563      520.9644      535.7249      506.1562      438.6879      423.5863      413.1567        0.0000        0.0000        0.0000        0.0000        0.0000        0.0000        0.0000        0.0000        0.0000        0.0000        0.0000        0.0000        0.0000        0.0000        0.0000        0.0000        0.0000        0.0000        0.0000        0.0000        0.0000        0.0000        0.0000        0.0000        0.0000        0.0000        0.0000        0.0000        0.0000        0.0000        0.0000        0.0000        0.0000        0.0000        0.0000        0.0000        0.0000        0.0000        0.0000        0.0000        0.0000        0.0000        0.0000        0.0000        0.0000        0.0000        0.0000        0.0000        0.0000        0.0000        0.0000        0.0000        0.0000        0.0000        0.0000
        0.0000        0.0000        0.0000        0.0000        0.0000        0.0000        0.0000        0.0000        0.0000        0.0000        0.0000        0.0000        0.0000        0.0000        0.0000        0.0000        0.0000        0.0000        0.0000        0.0000        0.0000        0.0000        0.0000        0.0000        0.0000        0.0000        0.0000        0.0000        0.0000        0.0000        0.0000        0.0000        0.0000        0.0000        0.0000        0.0000        0.0000        0.0000        0.0000        0.0000        0.0000        0.0000        0.0000        0.0000        0.0000        0.0000        0.0000        0.0000        0.0000        0.0000        0.0000        0.0000        0.0000        0.0000        0.0000        0.0000        0.0000        0.0000        0.0000        0.0000        0.0000        0.0000        0.0000        0.0000        0.0000        0.0000        0.0000        0.0000        0.0000        0.0000        0.0000        0.0000        0.0000        0.0000        0.0000        0.0000        0.0000        0.0000        0.0000        0.0000        0.0000        0.0000        0.0000        0.0000        0.0000        0.0000        0.0000        0.0000        0.0000        0.0000        0.0000        0.0000        0.0000        0.0000        0.0000        0.0000        0.0000        0.0000        0.0000        0.0000        0.0000        0.0000      351.9658      353.6451      342.3192      344.5992      338.4948      336.9839      325.1846      295.7937      278.4151      281.3576      283.9042      251.5351      250.0505      256.5034      261.1329      248.2617      257.1085      261.4758      263.5007      266.6389      274.0335      294.0931      291.7749      292.3670      296.0478      277.3784      270.5943      255.5779      257.0148      214.9949      195.5695      199.5437      217.8264      232.5428      237.2304      241.8392      250.0985      223.0206      232.1208      225.2721      214.6952      224.8378      217.6387      195.8502      174.0823      154.7911      141.0562      140.3955      129.5838      118.8817      114.7642      131.9820      164.4753      225.8429      256.6089      273.9227      297.1205      349.6094      374.2076      373.1723      364.5021      324.0018      311.3745      297.6623      286.3608      270.0648      265.1497      247.9769      244.3872      231.2115      226.2137      216.0891      204.6925      174.4797      168.2162        0.0000        0.0000        0.0000        0.0000        0.0000        0.0000        0.0000      169.4700      153.8100      308.0400      542.6795      536.0243      540.2861      523.7404      490.1852      475.7634      484.4553        0.0000        0.0000        0.0000        0.0000        0.0000        0.0000        0.0000        0.0000        0.0000        0.0000        0.0000        0.0000        0.0000        0.0000        0.0000        0.0000        0.0000        0.0000        0.0000        0.0000        0.0000        0.0000        0.0000        0.0000        0.0000        0.0000        0.0000        0.0000        0.0000        0.0000        0.0000        0.0000        0.0000        0.0000        0.0000        0.0000        0.0000        0.0000        0.0000        0.0000        0.0000        0.0000        0.0000        0.0000        0.0000        0.0000        0.0000        0.0000        0.0000        0.0000        0.0000        0.0000        0.0000        0.0000        0.0000
        0.0000        0.0000        0.0000        0.0000        0.0000        0.0000        0.0000        0.0000        0.0000        0.0000        0.0000        0.0000        0.0000        0.0000        0.0000        0.0000        0.0000        0.0000        0.0000        0.0000        0.0000        0.0000        0.0000        0.0000        0.0000        0.0000        0.0000        0.0000        0.0000        0.0000        0.0000        0.0000        0.0000        0.0000        0.0000        0.0000        0.0000        0.0000        0.0000        0.0000        0.0000        0.0000        0.0000        0.0000        0.0000        0.0000        0.0000        0.0000        0.0000        0.0000        0.0000        0.0000        0.0000        0.0000        0.0000        0.0000        0.0000        0.0000        0.0000        0.0000        0.0000        0.0000        0.0000        0.0000        0.0000        0.0000        0.0000        0.0000        0.0000        0.0000        0.0000        0.0000        0.0000        0.0000        0.0000        0.0000        0.0000        0.0000        0.0000        0.0000        0.0000        0.0000        0.0000        0.0000        0.0000        0.0000        0.0000        0.0000        0.0000        0.0000        0.0000        0.0000        0.0000        0.0000        0.0000        0.0000        0.0000        0.0000        0.0000        0.0000        0.0000        0.0000        0.0000      384.9554      384.3721      372.5478      363.8669      328.0021      316.5411      280.6440      281.1647      298.0428      287.1776      288.1937      299.0955      310.7838      305.0677      304.2466      313.5316      355.0651      361.3718      368.5029      365.5699      314.2892      305.0148      303.5466      303.2169        0.0000        0.0000      277.6087      267.5843      243.5209      227.3924      226.5140      238.8313      244.4953      254.9458      267.7615      273.1755      283.8086      290.1332      286.7362      280.9092      291.5933      285.0100      267.2208      251.2575      208.6794      188.3366      175.6914      161.8448      133.7434      135.8103      153.7894      188.1902      252.7483      284.9253      306.7182      319.1609      305.6674      314.2539      316.6428      310.0972      318.5493      304.8213      299.5343      283.4157      253.0698      230.4291      216.8594      214.8950      196.6309      205.2085      195.0887        0.0000        0.0000        0.0000        0.0000        0.0000        0.0000        0.0000        0.0000        0.0000        0.0000        0.0000        0.0000        0.0000      503.0445      494.7452      493.1241      475.9024      511.0688      510.6180        0.0000        0.0000        0.0000        0.0000        0.0000        0.0000        0.0000        0.0000        0.0000        0.0000        0.0000        0.0000        0.0000        0.0000        0.0000        0.0000        0.0000        0.0000        0.0000        0.0000        0.0000        0.0000        0.0000        0.0000        0.0000        0.0000        0.0000        0.0000        0.0000        0.0000        0.0000        0.0000        0.0000        0.0000        0.0000        0.0000        0.0000        0.0000        0.0000        0.0000        0.0000        0.0000        0.0000        0.0000        0.0000        0.0000        0.0000        0.0000        0.0000        0.0000        0.0000        0.0000        0.0000        0.0000        0.0000        0.0000
        0.0000        0.0000        0.0000        0.0000        0.0000        0.0000        0.0000        0.0000        0.0000        0.0000        0.0000        0.0000        0.0000        0.0000        0.0000        0.0000        0.0000        0.0000        0.0000        0.0000        0.0000        0.0000        0.0000        0.0000        0.0000        0.0000        0.0000        0.0000        0.0000        0.0000        0.0000        0.0000        0.0000        0.0000        0.0000        0.0000        0.0000        0.0000        0.0000        0.0000        0.0000        0.0000        0.0000        0.0000        0.0000        0.0000        0.0000        0.0000        0.0000        0.0000        0.0000        0.0000        0.0000        0.0000        0.0000        0.0000        0.0000        0.0000        0.0000        0.0000        0.0000        0.0000        0.0000        0.0000        0.0000        0.0000        0.0000        0.0000        0.0000        0.0000        0.0000        0.0000        0.0000        0.0000        0.0000        0.0000        0.0000        0.0000        0.0000        0.0000        0.0000        0.0000        0.0000        0.0000        0.0000        0.0000        0.0000        0.0000        0.0000        0.0000        0.0000        0.0000        0.0000        0.0000        0.0000        0.0000        0.0000        0.0000        0.0000        0.0000        0.0000        0.0000        0.0000      385.3203      407.8226      383.1283      355.7845      315.6029      314.9796      282.0782      286.0749      317.7873      330.1115      324.0885      312.8835      340.3640      342.3508      351.8712      350.2786      391.8771      412.1996      418.7498      390.9378      339.8923      322.5818      327.3930        0.0000        0.0000        0.0000        0.0000        0.0000        0.0000      260.0155      264.9664      271.5903      278.1954      277.3432      279.1982      293.1014      320.7390      336.0615      333.9287      324.8298      318.2831      322.0844      318.3753      284.1779      236.8966      201.4000      186.0775      177.4489      148.5583      152.3031      162.1786      201.5528      272.8853      306.0211      331.2107      335.5461      307.6413      316.0306      310.7624      301.4281      314.4414      304.0281      293.0480      281.0909      244.3845      224.9285      218.0152      219.1460      183.3129        0.0000        0.0000        0.0000        0.0000        0.0000        0.0000        0.0000        0.0000        0.0000        0.0000        0.0000        0.0000        0.0000        0.0000        0.0000      519.8106      523.4477      503.2728      506.8819      538.8513      546.5931      549.6940        0.0000        0.0000        0.0000        0.0000        0.0000        0.0000        0.0000        0.0000        0.0000        0.0000        0.0000        0.0000        0.0000        0.0000        0.0000        0.0000        0.0000        0.0000        0.0000        0.0000        0.0000        0.0000        0.0000        0.0000        0.0000        0.0000        0.0000        0.0000        0.0000        0.0000        0.0000        0.0000        0.0000        0.0000        0.0000        0.0000        0.0000        0.0000        0.0000        0.0000        0.0000        0.0000        0.0000        0.0000        0.0000        0.0000        0.0000        0.0000        0.0000        0.0000        0.0000        0.0000        0.0000        0.0000        0.0000
        0.0000        0.0000        0.0000        0.0000        0.0000        0.0000        0.0000        0.0000        0.0000        0.0000        0.0000        0.0000        0.0000        0.0000        0.0000        0.0000        0.0000        0.0000        0.0000        0.0000        0.0000        0.0000        0.0000        0.0000        0.0000        0.0000        0.0000        0.0000        0.0000        0.0000        0.0000        0.0000        0.0000        0.0000        0.0000        0.0000        0.0000        0.0000        0.0000        0.0000        0.0000        0.0000        0.0000        0.0000        0.0000        0.0000        0.0000        0.0000        0.0000        0.0000        0.0000        0.0000        0.0000        0.0000        0.0000        0.0000        0.0000        0.0000        0.0000        0.0000        0.0000        0.0000        0.0000        0.0000        0.0000        0.0000        0.0000        0.0000        0.0000        0.0000        0.0000        0.0000        0.0000        0.0000        0.0000        0.0000        0.0000        0.0000        0.0000        0.0000        0.0000        0.0000        0.0000        0.0000        0.0000        0.0000        0.0000        0.0000        0.0000        0.0000        0.0000        0.0000        0.0000        0.0000        0.0000        0.0000        0.0000        0.0000        0.0000        0.0000        0.0000        0.0000        0.0000      381.8086      400.9071      365.5746      343.0909      315.4904      291.6775      273.3139      291.7468      328.2684      352.0407      350.5641      339.8386      356.8945      345.7909        0.0000      368.1829      408.0641        0.0000        0.0000      415.2867      349.9382        0.0000        0.0000        0.0000        0.0000        0.0000        0.0000        0.0000        0.0000      266.2019      260.1602      269.1264      290.5706      295.2294      299.3704      313.1527      358.2068      375.0556      379.6447      373.2593      366.1512      340.4716      318.8581      296.4713      234.3979      208.4906      194.6111      186.8730      148.0679      147.1054      172.7529      208.0319      287.9748      331.4900      355.1272      357.0290      317.3339      314.8086      305.8842      305.2416      315.0244      312.3694      289.0996      274.7565        0.0000        0.0000        0.0000        0.0000        0.0000        0.0000        0.0000        0.0000        0.0000        0.0000        0.0000        0.0000        0.0000        0.0000        0.0000        0.0000        0.0000        0.0000        0.0000        0.0000      526.0633      522.8361      540.6568      541.1587      568.1151        0.0000        0.0000        0.0000        0.0000        0.0000        0.0000        0.0000        0.0000        0.0000        0.0000        0.0000        0.0000        0.0000        0.0000        0.0000        0.0000        0.0000        0.0000        0.0000        0.0000        0.0000        0.0000        0.0000        0.0000        0.0000        0.0000        0.0000        0.0000        0.0000        0.0000        0.0000        0.0000        0.0000        0.0000        0.0000        0.0000        0.0000        0.0000        0.0000        0.0000        0.0000        0.0000        0.0000        0.0000        0.0000        0.0000        0.0000        0.0000        0.0000        0.0000        0.0000        0.0000        0.0000        0.0000        0.0000        0.0000        0.0000
        0.0000        0.0000        0.0000        0.0000        0.0000        0.0000        0.0000        0.0000        0.0000        0.0000        0.0000        0.0000        0.0000        0.0000        0.0000        0.0000        0.0000        0.0000        0.0000        0.0000        0.0000        0.0000        0.0000        0.0000        0.0000        0.0000        0.0000        0.0000        0.0000        0.0000        0.0000        0.0000        0.0000        0.0000        0.0000        0.0000        0.0000        0.0000        0.0000        0.0000        0.0000        0.0000        0.0000        0.0000        0.0000        0.0000        0.0000        0.0000        0.0000        0.0000        0.0000        0.0000        0.0000        0.0000        0.0000        0.0000        0.0000        0.0000        0.0000        0.0000        0.0000        0.0000        0.0000        0.0000        0.0000        0.0000        0.0000        0.0000        0.0000        0.0000        0.0000        0.0000        0.0000        0.0000        0.0000        0.0000        0.0000        0.0000        0.0000        0.0000        0.0000        0.0000        0.0000        0.0000        0.0000        0.0000        0.0000        0.0000        0.0000        0.0000        0.0000        0.0000        0.0000        0.0000        0.0000        0.0000        0.0000        0.0000        0.0000        0.0000        0.0000        0.0000        0.0000      349.0559      351.8059      364.5506      350.8010      297.8930      279.1799      278.6389      301.9633      352.7773      366.3358      358.4541        0.0000        0.0000        0.0000        0.0000        0.0000        0.0000        0.0000        0.0000        0.0000        0.0000        0.0000        0.0000        0.0000        0.0000        0.0000        0.0000        0.0000        0.0000        0.0000      264.1579      276.8554      302.4463      316.6117      334.0568      350.5869      399.2671      423.4295      418.6056      405.4241      387.7134      341.6600      302.4769      288.5907      228.0286      205.2900      199.8091      192.3678      152.1111      166.1052      172.9131      213.1754      291.0685      345.7938      381.8121      370.5069      331.0479      329.0082      321.4073      312.2489      324.1340      323.0033      281.6791        0.0000        0.0000        0.0000        0.0000        0.0000        0.0000        0.0000        0.0000        0.0000        0.0000        0.0000        0.0000        0.0000        0.0000        0.0000        0.0000        0.0000        0.0000        0.0000        0.0000        0.0000        0.0000      578.7943      572.1678      575.4351        0.0000      597.8359      592.3927        0.0000        0.0000        0.0000        0.0000        0.0000        0.0000        0.0000        0.0000        0.0000        0.0000        0.0000        0.0000        0.0000        0.0000        0.0000        0.0000        0.0000        0.0000        0.0000        0.0000        0.0000        0.0000        0.0000        0.0000        0.0000        0.0000        0.0000        0.0000        0.0000        0.0000        0.0000        0.0000        0.0000        0.0000        0.0000        0.0000        0.0000        0.0000        0.0000        0.0000        0.0000        0.0000        0.0000        0.0000        0.0000        0.0000        0.0000        0.0000        0.0000        0.0000        0.0000        0.0000        0.0000        0.0000        0.0000
        0.0000        0.0000        0.0000        0.0000        0.0000        0.0000        0.0000        0.0000        0.0000        0.0000        0.0000        0.0000        0.0000        0.0000        0.0000        0.0000        0.0000        0.0000        0.0000        0.0000        0.0000        0.0000        0.0000        0.0000        0.0000        0.0000        0.0000        0.0000        0.0000        0.0000        0.0000        0.0000        0.0000        0.0000        0.0000        0.0000        0.0000        0.0000        0.0000        0.0000        0.0000        0.0000        0.0000        0.0000        0.0000        0.0000        0.0000        0.0000        0.0000        0.0000        0.0000        0.0000        0.0000        0.0000        0.0000        0.0000        0.0000        0.0000        0.0000        0.0000        0.0000        0.0000        0.0000        0.0000        0.0000        0.0000        0.0000        0.0000        0.0000        0.0000        0.0000        0.0000        0.0000        0.0000        0.0000        0.0000        0.0000        0.0000        0.0000        0.0000        0.0000        0.0000        0.0000        0.0000        0.0000        0.0000        0.0000        0.0000        0.0000        0.0000        0.0000        0.0000        0.0000        0.0000        0.0000        0.0000        0.0000        0.0000        0.0000        0.0000        0.0000        0.0000        0.0000        0.0000        0.0000      316.7420      309.2296      278.8089      275.6451      289.4385      301.3499      383.1847      397.5608      382.7843      374.5452        0.0000        0.0000        0.0000        0.0000        0.0000        0.0000        0.0000        0.0000        0.0000        0.0000        0.0000        0.0000        0.0000        0.0000        0.0000        0.0000        0.0000        0.0000      257.1185      275.3813      338.2042      361.5566      387.4671      426.9930      495.4512      492.4546      480.2157      431.4861      309.9649      262.2596      249.6850      235.1683      220.2833      218.3431      200.0140      187.2720      172.9005      190.8266      187.3805      224.1536      322.2006      376.7056      400.5959      378.8471      365.2830      375.0315      360.0119      331.2860      113.0400      133.5900        0.0000        0.0000        0.0000        0.0000        0.0000        0.0000        0.0000        0.0000        0.0000        0.0000        0.0000        0.0000        0.0000        0.0000        0.0000        0.0000        0.0000        0.0000        0.0000        0.0000        0.0000        0.0000        0.0000        0.0000      652.8017      639.5406        0.0000      475.4401      479.6101        0.0000        0.0000        0.0000        0.0000        0.0000        0.0000        0.0000        0.0000        0.0000        0.0000        0.0000        0.0000        0.0000        0.0000        0.0000        0.0000        0.0000        0.0000        0.0000        0.0000        0.0000        0.0000        0.0000        0.0000        0.0000        0.0000        0.0000        0.0000        0.0000        0.0000        0.0000        0.0000        0.0000        0.0000        0.0000        0.0000        0.0000        0.0000        0.0000        0.0000        0.0000        0.0000        0.0000        0.0000        0.0000        0.0000        0.0000        0.0000        0.0000        0.0000        0.0000        0.0000        0.0000        0.0000        0.0000
        0.0000        0.0000        0.0000        0.0000        0.0000        0.0000        0.0000        0.0000        0.0000        0.0000        0.0000        0.0000        0.0000        0.0000        0.0000        0.0000        0.0000        0.0000        0.0000        0.0000        0.0000        0.0000        0.0000        0.0000        0.0000        0.0000        0.0000        0.0000        0.0000        0.0000        0.0000        0.0000        0.0000        0.0000        0.0000        0.0000        0.0000        0.0000        0.0000        0.0000        0.0000        0.0000        0.0000        0.0000        0.0000        0.0000        0.0000        0.0000        0.0000        0.0000        0.0000        0.0000        0.0000        0.0000        0.0000        0.0000        0.0000        0.0000        0.0000        0.0000        0.0000        0.0000        0.0000        0.0000        0.0000        0.0000        0.0000        0.0000        0.0000        0.0000        0.0000        0.0000        0.0000        0.0000        0.0000        0.0000        0.0000        0.0000        0.0000        0.0000        0.0000        0.0000        0.0000        0.0000        0.0000        0.0000        0.0000        0.0000        0.0000        0.0000        0.0000        0.0000        0.0000        0.0000        0.0000        0.0000        0.0000        0.0000        0.0000        0.0000        0.0000        0.0000        0.0000        0.0000        0.0000        0.0000      303.1048      282.7925      289.4114      296.0419      319.8931      404.2981      419.8546      411.4489      379.0577        0.0000        0.0000        0.0000        0.0000        0.0000        0.0000        0.0000        0.0000        0.0000        0.0000        0.0000        0.0000        0.0000        0.0000        0.0000        0.0000        0.0000        0.0000        0.0000        0.0000      360.1996      406.1218      439.7607      459.9478      530.7516      529.6672      516.0593      448.5655      307.4207      261.1004      219.1535      196.3925      215.8442      211.2773      179.1689      182.9582      185.2208      183.2790      188.5885      229.7821      329.4901      392.8959      383.9061      375.7569      366.7571        0.0000        0.0000      352.9314        0.0000        0.0000        0.0000        0.0000        0.0000        0.0000        0.0000        0.0000        0.0000        0.0000        0.0000        0.0000        0.0000        0.0000        0.0000        0.0000        0.0000        0.0000        0.0000        0.0000        0.0000        0.0000        0.0000        0.0000        0.0000        0.0000      717.9005      681.7240        0.0000        0.0000        0.0000        0.0000        0.0000        0.0000        0.0000        0.0000        0.0000        0.0000        0.0000        0.0000        0.0000        0.0000        0.0000        0.0000        0.0000        0.0000        0.0000        0.0000        0.0000        0.0000        0.0000        0.0000        0.0000        0.0000        0.0000        0.0000        0.0000        0.0000        0.0000        0.0000        0.0000        0.0000        0.0000        0.0000        0.0000        0.0000        0.0000        0.0000        0.0000        0.0000        0.0000        0.0000        0.0000        0.0000        0.0000        0.0000        0.0000        0.0000        0.0000        0.0000        0.0000        0.0000        0.0000        0.0000        0.0000        0.0000
[truncated: 212,709 more chars]
