# Supplementary material for: Multidimensional evaluation of the TRMM 3B43V7 satellite-based precipitation product in mainland China from 1998–2016
Source: PeerJ. 2020 Feb 20;8:e8615. doi: 10.7717/peerj.8615 (PMC7036276; doi:10.7717/peerj.8615)
Supplement: Supplemental Information 2 [file peerj-08-8615-s002.zip › TRMM_3B43 data/TRMM 3B43 data-Year-Month/2000-08.txt]

ncols         249
nrows         175
xllcorner     73.250
yllcorner     6.500
cellsize      0.25000
        0.0000        0.0000        0.0000        0.0000        0.0000        0.0000        0.0000        0.0000        0.0000        0.0000        0.0000        0.0000        0.0000        0.0000        0.0000        0.0000        0.0000        0.0000        0.0000        0.0000        0.0000        0.0000        0.0000        0.0000        0.0000        0.0000        0.0000        0.0000        0.0000        0.0000        0.0000        0.0000        0.0000        0.0000        0.0000        0.0000        0.0000        0.0000        0.0000        0.0000        0.0000        0.0000        0.0000        0.0000        0.0000        0.0000        0.0000        0.0000        0.0000        0.0000        0.0000        0.0000        0.0000        0.0000        0.0000        0.0000        0.0000        0.0000        0.0000        0.0000        0.0000        0.0000        0.0000        0.0000        0.0000        0.0000        0.0000        0.0000        0.0000        0.0000        0.0000        0.0000        0.0000        0.0000        0.0000        0.0000        0.0000        0.0000        0.0000        0.0000        0.0000        0.0000        0.0000        0.0000        0.0000        0.0000        0.0000        0.0000        0.0000        0.0000        0.0000        0.0000        0.0000        0.0000        0.0000        0.0000        0.0000        0.0000        0.0000        0.0000        0.0000        0.0000        0.0000        0.0000        0.0000        0.0000        0.0000        0.0000        0.0000        0.0000        0.0000        0.0000        0.0000        0.0000        0.0000        0.0000        0.0000        0.0000        0.0000        0.0000        0.0000        0.0000        0.0000        0.0000        0.0000        0.0000        0.0000        0.0000        0.0000        0.0000        0.0000        0.0000        0.0000        0.0000        0.0000        0.0000        0.0000        0.0000        0.0000        0.0000        0.0000        0.0000        0.0000        0.0000        0.0000        0.0000        0.0000        0.0000        0.0000        0.0000        0.0000        0.0000        0.0000        0.0000        0.0000        0.0000        0.0000        0.0000        0.0000        0.0000        0.0000        0.0000        0.0000        0.0000        0.0000        0.0000        0.0000        0.0000        0.0000        0.0000        0.0000        0.0000        0.0000       31.6694       36.3407       32.2225        0.0000        0.0000        0.0000       41.4684       42.9903       44.5358       47.0672       52.6443       57.0934       59.5534       51.6275       48.9594       45.4773       44.5770       54.2218       55.6820       57.0419       57.1538       64.3616       79.1956       79.2426       75.8437       84.5187       94.0785       87.8045       97.6184      126.4041      138.0088      129.7609      116.4734      107.5138      111.1941      103.0557      128.9903      121.3644      132.2955      140.9349      129.4530      127.8571      129.5098      125.7943      136.2269      121.5799        0.0000        0.0000        0.0000        0.0000        0.0000        0.0000        0.0000        0.0000        0.0000        0.0000        0.0000        0.0000        0.0000        0.0000        0.0000        0.0000        0.0000        0.0000        0.0000        0.0000        0.0000        0.0000        0.0000        0.0000        0.0000        0.0000        0.0000        0.0000        0.0000        0.0000
        0.0000        0.0000        0.0000        0.0000        0.0000        0.0000        0.0000        0.0000        0.0000        0.0000        0.0000        0.0000        0.0000        0.0000        0.0000        0.0000        0.0000        0.0000        0.0000        0.0000        0.0000        0.0000        0.0000        0.0000        0.0000        0.0000        0.0000        0.0000        0.0000        0.0000        0.0000        0.0000        0.0000        0.0000        0.0000        0.0000        0.0000        0.0000        0.0000        0.0000        0.0000        0.0000        0.0000        0.0000        0.0000        0.0000        0.0000        0.0000        0.0000        0.0000        0.0000        0.0000        0.0000        0.0000        0.0000        0.0000        0.0000        0.0000        0.0000        0.0000        0.0000        0.0000        0.0000        0.0000        0.0000        0.0000        0.0000        0.0000        0.0000        0.0000        0.0000        0.0000        0.0000        0.0000        0.0000        0.0000        0.0000        0.0000        0.0000        0.0000        0.0000        0.0000        0.0000        0.0000        0.0000        0.0000        0.0000        0.0000        0.0000        0.0000        0.0000        0.0000        0.0000        0.0000        0.0000        0.0000        0.0000        0.0000        0.0000        0.0000        0.0000        0.0000        0.0000        0.0000        0.0000        0.0000        0.0000        0.0000        0.0000        0.0000        0.0000        0.0000        0.0000        0.0000        0.0000        0.0000        0.0000        0.0000        0.0000        0.0000        0.0000        0.0000        0.0000        0.0000        0.0000        0.0000        0.0000        0.0000        0.0000        0.0000        0.0000        0.0000        0.0000        0.0000        0.0000        0.0000        0.0000        0.0000        0.0000        0.0000        0.0000        0.0000        0.0000        0.0000        0.0000        0.0000        0.0000        0.0000        0.0000        0.0000        0.0000        0.0000        0.0000        0.0000        0.0000        0.0000        0.0000        0.0000        0.0000        0.0000        0.0000        0.0000        0.0000        0.0000        0.0000        0.0000        0.0000        0.0000        0.0000        0.0000        0.0000        0.0000       32.2213       31.0407       33.7773       28.3138       26.3252       27.6277       27.7942       35.7013       44.9650       50.8713       50.8287       55.7750       66.9924       77.9779       66.8040       61.3594       56.2022       58.8236       56.2470       61.7515       69.2661       64.2654       72.3430       82.7105       81.9935       79.0859       89.3168      111.1881      100.5915       93.5941      106.1166      118.9191      106.5087      106.4750      111.2505      112.0307      114.8849      125.2249      113.2179      122.1569      127.5410      123.7602      134.9910      122.3552      115.0340      104.1062       86.2879       70.4787       65.6869       70.6223       79.2858      107.2926      126.8478      134.9485        0.0000        0.0000        0.0000        0.0000        0.0000        0.0000        0.0000        0.0000        0.0000        0.0000        0.0000        0.0000        0.0000        0.0000        0.0000        0.0000        0.0000        0.0000        0.0000        0.0000        0.0000        0.0000        0.0000
        0.0000        0.0000        0.0000        0.0000        0.0000        0.0000        0.0000        0.0000        0.0000        0.0000        0.0000        0.0000        0.0000        0.0000        0.0000        0.0000        0.0000        0.0000        0.0000        0.0000        0.0000        0.0000        0.0000        0.0000        0.0000        0.0000        0.0000        0.0000        0.0000        0.0000        0.0000        0.0000        0.0000        0.0000        0.0000        0.0000        0.0000        0.0000        0.0000        0.0000        0.0000        0.0000        0.0000        0.0000        0.0000        0.0000        0.0000        0.0000        0.0000        0.0000        0.0000        0.0000        0.0000        0.0000        0.0000       46.7022        0.0000       38.4826       32.3619        0.0000        0.0000        0.0000        0.0000        0.0000        0.0000        0.0000        0.0000        0.0000        0.0000        0.0000        0.0000        0.0000        0.0000        0.0000        0.0000        0.0000        0.0000        0.0000        0.0000        0.0000        0.0000        0.0000        0.0000        0.0000        0.0000        0.0000        0.0000        0.0000        0.0000        0.0000        0.0000        0.0000        0.0000        0.0000        0.0000        0.0000        0.0000        0.0000        0.0000        0.0000        0.0000        0.0000        0.0000        0.0000        0.0000        0.0000        0.0000        0.0000        0.0000        0.0000        0.0000        0.0000        0.0000        0.0000        0.0000        0.0000        0.0000        0.0000        0.0000        0.0000        0.0000        0.0000        0.0000        0.0000        0.0000        0.0000        0.0000        0.0000        0.0000        0.0000        0.0000        0.0000        0.0000        0.0000        0.0000        0.0000        0.0000        0.0000        0.0000        0.0000        0.0000        0.0000        0.0000        0.0000        0.0000        0.0000        0.0000        0.0000        0.0000        0.0000        0.0000        0.0000        0.0000        0.0000        0.0000        0.0000        0.0000        0.0000        0.0000        0.0000        0.0000        0.0000        0.0000        0.0000        0.0000        0.0000        0.0000        0.0000        0.0000        0.0000        0.0000       34.8143       32.1208       31.9309       32.9986       25.5895       26.7096       25.6118       26.8005       38.2239       45.7888       55.3302       55.4698       65.3561       70.7048       70.5409       64.7680       58.4719       64.7682       63.0250       56.2626       54.6814       56.9414       57.9646       64.7238       72.9598       73.0403       75.5983       81.8136       88.4416       90.1142       81.3361       89.7534      111.0559      102.3724      104.1960      119.2843      125.9055      106.1351      117.1780      119.0251      129.7314      123.2224      119.3457      123.4220      118.3596      111.0438       99.5229       87.2877       71.2321       67.0482       73.8075       79.6523      104.7432      124.4139      128.6051      138.7715        0.0000        0.0000        0.0000        0.0000        0.0000        0.0000        0.0000        0.0000        0.0000        0.0000        0.0000        0.0000        0.0000        0.0000        0.0000        0.0000        0.0000        0.0000        0.0000        0.0000        0.0000        0.0000
        0.0000        0.0000        0.0000        0.0000        0.0000        0.0000        0.0000        0.0000        0.0000        0.0000        0.0000        0.0000        0.0000        0.0000        0.0000        0.0000        0.0000        0.0000        0.0000        0.0000        0.0000        0.0000        0.0000        0.0000        0.0000        0.0000        0.0000        0.0000        0.0000        0.0000        0.0000        0.0000        0.0000        0.0000        0.0000        0.0000        0.0000        0.0000        0.0000        0.0000        0.0000        0.0000        0.0000        0.0000        0.0000        0.0000        0.0000        0.0000        0.0000        0.0000        0.0000        0.0000        0.0000       50.8169       48.4378       42.9033       39.0964       52.4435       37.6536       18.2128        0.0000        0.0000        0.0000        0.0000        0.0000        0.0000        0.0000        0.0000        0.0000        0.0000        0.0000        0.0000        0.0000        0.0000        0.0000        0.0000        0.0000        0.0000        0.0000        0.0000        0.0000        0.0000        0.0000        0.0000        0.0000        0.0000        0.0000        0.0000        0.0000        0.0000        0.0000        0.0000        0.0000        0.0000        0.0000        0.0000        0.0000        0.0000        0.0000        0.0000        0.0000        0.0000        0.0000        0.0000        0.0000        0.0000        0.0000        0.0000        0.0000        0.0000        0.0000        0.0000        0.0000        0.0000        0.0000        0.0000        0.0000        0.0000        0.0000        0.0000        0.0000        0.0000        0.0000        0.0000        0.0000        0.0000        0.0000        0.0000        0.0000        0.0000        0.0000        0.0000        0.0000        0.0000        0.0000        0.0000        0.0000        0.0000        0.0000        0.0000        0.0000        0.0000        0.0000        0.0000        0.0000        0.0000        0.0000        0.0000        0.0000        0.0000        0.0000        0.0000        0.0000        0.0000        0.0000        0.0000        0.0000        0.0000        0.0000        0.0000        0.0000        0.0000        0.0000        0.0000        0.0000        0.0000        0.0000        0.0000        0.0000        0.0000       36.5335       35.1763       34.6452       32.2724       30.2766       27.0821       34.9311       30.1530       33.8990       43.4317       50.1866       53.2611       54.1671       63.7927       68.9273       68.3197       67.6453       60.4921       61.8133       73.1710       67.9806       58.8697       64.0228       58.2542       63.2061       69.7305       72.8974       75.9774       83.1007       79.7219       75.2764       74.4344       85.7630       99.5520      113.6221      132.1451      117.2255      109.3811       96.8620      110.7831      126.8388      142.1549      147.0234      135.3516      143.4370      131.9886      115.2605      107.9501       94.8054       72.3138       69.1355       75.1391       80.5515      109.7124      132.2738      149.5120      149.3912      161.1225      167.6175        0.0000        0.0000        0.0000        0.0000        0.0000        0.0000        0.0000        0.0000        0.0000        0.0000        0.0000        0.0000        0.0000        0.0000        0.0000        0.0000        0.0000        0.0000        0.0000        0.0000
        0.0000        0.0000        0.0000        0.0000        0.0000        0.0000        0.0000        0.0000        0.0000        0.0000        0.0000        0.0000        0.0000        0.0000        0.0000        0.0000        0.0000        0.0000        0.0000        0.0000        0.0000        0.0000        0.0000        0.0000        0.0000        0.0000        0.0000        0.0000        0.0000        0.0000        0.0000        0.0000        0.0000        0.0000        0.0000        0.0000        0.0000        0.0000        0.0000        0.0000        0.0000        0.0000        0.0000        0.0000        0.0000        0.0000        0.0000        0.0000        0.0000        0.0000        0.0000        0.0000        0.0000       42.5485       40.2103       35.9629       33.0577       30.4479       27.5434       19.1303        0.0000        0.0000        0.0000        0.0000        0.0000        0.0000        0.0000        0.0000        0.0000        0.0000        0.0000        0.0000        0.0000        0.0000        0.0000        0.0000        0.0000        0.0000        0.0000        0.0000        0.0000        0.0000        0.0000        0.0000        0.0000        0.0000        0.0000        0.0000        0.0000        0.0000        0.0000        0.0000        0.0000        0.0000        0.0000        0.0000        0.0000        0.0000        0.0000        0.0000        0.0000        0.0000        0.0000        0.0000        0.0000        0.0000        0.0000        0.0000        0.0000        0.0000        0.0000        0.0000        0.0000        0.0000        0.0000        0.0000        0.0000        0.0000        0.0000        0.0000        0.0000        0.0000        0.0000        0.0000        0.0000        0.0000        0.0000        0.0000        0.0000        0.0000        0.0000        0.0000        0.0000        0.0000        0.0000        0.0000        0.0000        0.0000        0.0000        0.0000        0.0000        0.0000        0.0000        0.0000        0.0000        0.0000        0.0000        0.0000        0.0000        0.0000        0.0000        0.0000        0.0000        0.0000        0.0000        0.0000        0.0000        0.0000        0.0000        0.0000        0.0000        0.0000        0.0000        0.0000        0.0000        0.0000        0.0000        0.0000        0.0000        0.0000       35.6245       35.3462       37.7053       33.5341       35.0443       36.2195       36.5556       43.8663       53.7431       59.0663       64.4758       61.9923       62.7312       68.5283       67.6985       67.8786       68.5364       67.0815       73.2810       77.5389       74.3823       69.5870       67.6749       65.9718       63.1040       71.8175       87.4154       94.4147       92.1749       80.8829       80.8939       85.5224      107.7215      112.7468      111.3030      114.2436      118.8389      112.4095      111.3667      127.0702      148.6328      143.6316      129.9931      138.6676      139.0129      127.1705      115.1819      114.1549      102.4158       86.0756       87.1750       86.4695       84.4737      103.7090      128.2484      130.4799      129.1798      144.7570      150.8318      156.1238      150.0732        0.0000        0.0000        0.0000        0.0000        0.0000        0.0000        0.0000        0.0000        0.0000        0.0000        0.0000        0.0000        0.0000        0.0000        0.0000        0.0000        0.0000        0.0000
        0.0000        0.0000        0.0000        0.0000        0.0000        0.0000        0.0000        0.0000        0.0000        0.0000        0.0000        0.0000        0.0000        0.0000        0.0000        0.0000        0.0000        0.0000        0.0000        0.0000        0.0000        0.0000        0.0000        0.0000        0.0000        0.0000        0.0000        0.0000        0.0000        0.0000        0.0000        0.0000        0.0000        0.0000        0.0000        0.0000        0.0000        0.0000        0.0000        0.0000        0.0000        0.0000        0.0000        0.0000        0.0000        0.0000        0.0000        0.0000        0.0000        0.0000       34.5076       35.7814       38.6156       38.3909       36.3141       31.1651       28.3174       25.0670       22.4812       16.8052       14.0544       12.0788        0.0000        0.0000        0.0000        0.0000        0.0000        0.0000        0.0000        0.0000        0.0000        0.0000        0.0000        0.0000        0.0000        0.0000        0.0000        0.0000        0.0000        0.0000        0.0000        0.0000        0.0000        0.0000        0.0000        0.0000        0.0000        0.0000        0.0000        0.0000        0.0000        0.0000        0.0000        0.0000        0.0000        0.0000        0.0000        0.0000        0.0000        0.0000        0.0000        0.0000        0.0000        0.0000        0.0000        0.0000        0.0000        0.0000        0.0000        0.0000        0.0000        0.0000        0.0000        0.0000        0.0000        0.0000        0.0000        0.0000        0.0000        0.0000        0.0000        0.0000        0.0000        0.0000        0.0000        0.0000        0.0000        0.0000        0.0000        0.0000        0.0000        0.0000        0.0000        0.0000        0.0000        0.0000        0.0000        0.0000        0.0000        0.0000        0.0000        0.0000        0.0000        0.0000        0.0000        0.0000        0.0000        0.0000        0.0000        0.0000        0.0000        0.0000        0.0000        0.0000        0.0000        0.0000        0.0000        0.0000        0.0000        0.0000        0.0000        0.0000        0.0000        0.0000        0.0000        0.0000        0.0000        0.0000        0.0000       42.8544       44.8204       37.8274       32.6723       30.4848       28.7489       46.3476       43.1794       51.6648       58.7016       65.9639       69.5737       77.7656       72.4719       65.9962       63.9386       67.0238       70.0201       82.8507       98.6240       89.7500       90.7270       93.6611       99.6451       87.8799       92.6436       80.9552       81.4164       80.5858       79.0070       78.3139       81.5846       84.7807       88.7959       98.9748      104.0760      106.1715      116.9540      115.2710      108.4744      117.4438      124.0872      125.2768      112.9271      135.8474      122.8781      111.1058      102.3248       97.8129      112.1689      104.9945       98.1984       91.0575      101.3652      113.1172      131.6197      134.0036      135.2527      139.8635      153.2084      149.3396      158.8283        0.0000        0.0000        0.0000        0.0000        0.0000        0.0000        0.0000        0.0000        0.0000        0.0000        0.0000        0.0000        0.0000        0.0000      114.9351      112.1785      108.6467        0.0000
        0.0000        0.0000        0.0000        0.0000        0.0000        0.0000        0.0000        0.0000        0.0000        0.0000        0.0000        0.0000        0.0000        0.0000        0.0000        0.0000        0.0000        0.0000        0.0000        0.0000        0.0000        0.0000        0.0000        0.0000        0.0000        0.0000        0.0000        0.0000        0.0000        0.0000        0.0000        0.0000        0.0000        0.0000        0.0000        0.0000        0.0000        0.0000        0.0000        0.0000        0.0000        0.0000        0.0000        0.0000        0.0000        0.0000        0.0000        0.0000       23.2034       25.3618       27.4757       33.7140       34.8584       34.3374       32.1955       27.0018       24.5731       23.9455       20.7278       16.0246       14.2789       15.2978       10.9411        0.0000        0.0000        0.0000        0.0000        0.0000        0.0000        0.0000        0.0000        0.0000        0.0000        0.0000        0.0000        0.0000        0.0000        0.0000        0.0000        0.0000        0.0000        0.0000        0.0000        0.0000        0.0000        0.0000        0.0000        0.0000        0.0000        0.0000        0.0000        0.0000        0.0000        0.0000        0.0000        0.0000        0.0000        0.0000        0.0000        0.0000        0.0000        0.0000        0.0000        0.0000        0.0000        0.0000        0.0000        0.0000        0.0000        0.0000        0.0000        0.0000        0.0000        0.0000        0.0000        0.0000        0.0000        0.0000        0.0000        0.0000        0.0000        0.0000        0.0000        0.0000        0.0000        0.0000        0.0000        0.0000        0.0000        0.0000        0.0000        0.0000        0.0000        0.0000        0.0000        0.0000        0.0000        0.0000        0.0000        0.0000        0.0000        0.0000        0.0000        0.0000        0.0000        0.0000        0.0000        0.0000        0.0000        0.0000        0.0000        0.0000        0.0000        0.0000        0.0000        0.0000        0.0000        0.0000        0.0000        0.0000        0.0000        0.0000        0.0000        0.0000        0.0000        0.0000        0.0000        0.0000       49.4468       48.5054       44.8465       38.8753       34.2729       31.7046       36.2849       42.3541       52.4081       50.1067       56.7805       63.7829       72.7354       80.2073       77.6650       71.8221       67.8296       65.4760       73.4101       81.2715       80.1827       86.6040       89.9812      101.6028       99.3382       87.1245      102.2130      100.8792       85.6755       79.2031       80.4455       78.4402       79.3068       85.5080       80.8695       86.8732       93.3887      100.0696      115.9779      120.0786      111.4754       93.3943       91.8816       91.3302       90.5828       98.9019      109.5294      116.8313      106.9130      109.9291      119.3432      109.2040       95.6643      106.7591      108.9535      128.5246      141.9112      136.4253      128.2781      145.5464      163.6377      159.2623      150.9502      160.7737        0.0000        0.0000        0.0000        0.0000        0.0000        0.0000        0.0000        0.0000        0.0000      119.4548      124.9411      129.9192      138.2999      136.5404      127.3911      121.7774      123.6351
        0.0000        0.0000        0.0000        0.0000        0.0000        0.0000        0.0000        0.0000        0.0000        0.0000        0.0000        0.0000        0.0000        0.0000        0.0000        0.0000        0.0000        0.0000        0.0000        0.0000        0.0000        0.0000        0.0000        0.0000        0.0000        0.0000        0.0000        0.0000        0.0000        0.0000        0.0000        0.0000        0.0000        0.0000        0.0000        0.0000        0.0000        0.0000        0.0000        0.0000        0.0000        0.0000        0.0000        0.0000        0.0000        0.0000        0.0000        0.0000       21.6461       23.2352       24.8765       29.6134       29.3874       28.1977       26.9839       22.6674       22.3080       21.0468       18.8637       14.6040       13.0741       12.1795       12.0590       15.7084       16.5184       16.8996       19.5000        0.0000        0.0000        0.0000        0.0000        0.0000        0.0000        0.0000        0.0000        0.0000        0.0000        0.0000        0.0000        0.0000        0.0000        0.0000        0.0000        0.0000        0.0000        0.0000        0.0000        0.0000        0.0000        0.0000        0.0000        0.0000        0.0000        0.0000        0.0000        0.0000        0.0000        0.0000        0.0000        0.0000        0.0000        0.0000        0.0000        0.0000        0.0000        0.0000        0.0000        0.0000        0.0000        0.0000        0.0000        0.0000        0.0000        0.0000        0.0000        0.0000        0.0000        0.0000        0.0000        0.0000        0.0000        0.0000        0.0000        0.0000        0.0000        0.0000        0.0000        0.0000        0.0000        0.0000        0.0000        0.0000        0.0000        0.0000        0.0000        0.0000        0.0000        0.0000        0.0000        0.0000        0.0000        0.0000        0.0000        0.0000        0.0000        0.0000        0.0000        0.0000        0.0000        0.0000        0.0000        0.0000        0.0000        0.0000        0.0000        0.0000        0.0000        0.0000        0.0000        0.0000        0.0000        0.0000        0.0000        0.0000        0.0000        0.0000        0.0000        0.0000       47.8663       53.4407       49.2092       43.1187       38.2297       39.7363       44.7987       43.5295       43.7786       47.9596       50.7050       58.8324       59.4811       64.6155       66.4062       65.0370       63.5138       67.1406       80.4361       83.2984       86.8360       94.9686       84.4528       84.5635       85.9864      104.5947      114.8046      106.3582       98.7183       87.8643       83.2896       80.1703       77.2342       72.4114       86.1246       88.5159       87.4371       99.5759      107.7775      113.3540      106.4794       94.8198       90.8267       85.2887       94.1796      104.9404      108.3395      113.4206      112.7037      100.7649      102.4042      102.1127      100.8378      101.2062      100.1670      107.9336      118.9040      137.2237      132.2671      147.0914      155.5944      169.2080      171.8235        0.0000        0.0000        0.0000        0.0000        0.0000        0.0000      176.0050      161.3892      147.4409      129.4809      117.9924      116.1688      105.6845      100.2314      103.2078      113.5962        0.0000        0.0000
        0.0000        0.0000        0.0000        0.0000        0.0000        0.0000        0.0000        0.0000        0.0000        0.0000        0.0000        0.0000        0.0000        0.0000        0.0000        0.0000        0.0000        0.0000        0.0000        0.0000        0.0000        0.0000        0.0000        0.0000        0.0000        0.0000        0.0000        0.0000        0.0000        0.0000        0.0000        0.0000        0.0000        0.0000        0.0000        0.0000        0.0000        0.0000        0.0000        0.0000        0.0000        0.0000        0.0000        0.0000        0.0000        0.0000        0.0000        0.0000       22.0685       22.0651       22.3557       20.2094       20.8592       20.2956       20.8096       15.8741       15.6990       13.7389       12.8105       11.1880       11.5220       11.0658       11.2717       13.2744       12.9682       15.1906       17.3024       18.4933       19.9398        0.0000        0.0000        0.0000        0.0000        0.0000        0.0000        0.0000        0.0000        0.0000        0.0000        0.0000        0.0000        0.0000        0.0000        0.0000        0.0000        0.0000        0.0000        0.0000        0.0000        0.0000        0.0000        0.0000        0.0000        0.0000        0.0000        0.0000        0.0000        0.0000        0.0000        0.0000        0.0000        0.0000        0.0000        0.0000        0.0000        0.0000        0.0000        0.0000        0.0000        0.0000        0.0000        0.0000        0.0000        0.0000        0.0000        0.0000        0.0000        0.0000        0.0000        0.0000        0.0000        0.0000        0.0000        0.0000        0.0000        0.0000        0.0000        0.0000        0.0000        0.0000        0.0000        0.0000        0.0000        0.0000        0.0000        0.0000        0.0000        0.0000        0.0000        0.0000        0.0000        0.0000        0.0000        0.0000        0.0000        0.0000        0.0000        0.0000        0.0000        0.0000        0.0000        0.0000        0.0000        0.0000        0.0000        0.0000        0.0000        0.0000        0.0000        0.0000        0.0000        0.0000        0.0000        0.0000        0.0000        0.0000        0.0000        0.0000       38.3013       43.0525       44.9504       48.4477       50.5115       49.1221       56.6438       40.9867      102.3629      177.0874       50.5130       54.7589       71.5763       58.2745       57.9623       63.5249       62.6025       68.2534       72.0173       90.6323      108.3682      107.8566       95.5423       89.7554       82.6458       82.4858       89.0614       92.5130       91.4507       87.4081       83.2874       64.0081       62.3544       62.3295       60.9419       70.1654       75.9624       90.5384      107.8521      108.7553       99.8125      102.8320      101.0355       98.1978      102.0556      104.8736      101.6073      100.4111      118.1914      103.4407       98.6437      104.3214      106.1009      113.2537      106.5263      103.1405      111.7564      130.4991      128.9034      142.8057      156.1493      178.9202      176.4335      151.8103      158.6061      157.9756      161.6698      143.5524      150.6724      154.2092      143.7104      138.3251      129.5923      121.2469      118.3629      110.4277       99.0415      102.0182      110.8194        0.0000        0.0000
        0.0000        0.0000        0.0000        0.0000        0.0000        0.0000        0.0000        0.0000        0.0000        0.0000        0.0000        0.0000        0.0000        0.0000        0.0000        0.0000        0.0000        0.0000        0.0000        0.0000        0.0000        0.0000        0.0000        0.0000        0.0000        0.0000        0.0000        0.0000        0.0000        0.0000        0.0000        0.0000        0.0000        0.0000        0.0000        0.0000        0.0000        0.0000        0.0000        0.0000        0.0000        0.0000        0.0000        0.0000        0.0000        0.0000        0.0000        0.0000       21.8698       21.2157       19.2424       16.7373       17.0123       16.9394       17.1100       12.6939        9.6429        8.5521        7.8639        9.0519        9.0115       10.2490       11.2079       12.4983       13.2948       13.4829       14.4313       15.8533       18.0021       21.9119        0.0000        0.0000        0.0000        0.0000        0.0000        0.0000        0.0000        0.0000        0.0000        0.0000        0.0000        0.0000        0.0000        0.0000        0.0000        0.0000        0.0000        0.0000        0.0000        0.0000        0.0000        0.0000        0.0000        0.0000        0.0000        0.0000        0.0000        0.0000        0.0000        0.0000        0.0000        0.0000        0.0000        0.0000        0.0000        0.0000        0.0000        0.0000        0.0000        0.0000        0.0000        0.0000        0.0000        0.0000        0.0000        0.0000        0.0000        0.0000        0.0000        0.0000        0.0000        0.0000        0.0000        0.0000        0.0000        0.0000        0.0000        0.0000        0.0000        0.0000        0.0000        0.0000        0.0000        0.0000        0.0000        0.0000        0.0000        0.0000        0.0000        0.0000        0.0000        0.0000        0.0000        0.0000        0.0000        0.0000        0.0000        0.0000        0.0000        0.0000        0.0000        0.0000        0.0000        0.0000        0.0000        0.0000        0.0000        0.0000        0.0000        0.0000        0.0000        0.0000        0.0000        0.0000        0.0000        0.0000        0.0000        0.0000        0.0000       41.9505       42.9567       39.1537       45.6507       53.7232        0.0000       49.7934       90.9238       87.7667        0.0000        0.0000        0.0000       59.7357       66.2900       79.0546       65.8478       71.1613       77.3941       98.9691      109.5061      107.8228      103.2999       94.2434       86.6050       94.3789       91.3092       97.5963      105.8814      101.1364      101.7407       78.9847       75.9826       70.7611       71.9703       77.2936       86.0968       93.1202      105.2938      109.1168      105.1314      109.5282      110.1618      104.7475      113.8047      111.3365       98.7900       95.5013       94.7656       98.0112      102.6866      114.9857      121.3614      108.5429       97.0499      100.0997      109.3173      118.7772      132.1780      141.0642      142.5201      158.8142      159.8412      149.8829      141.0172      128.8289      138.0969      143.1511      135.6592      122.0782      123.1637      130.5616      138.2510      124.0242      123.7517      107.6920      104.7573      111.0095      118.3230        0.0000        0.0000
        0.0000        0.0000        0.0000        0.0000        0.0000        0.0000        0.0000        0.0000        0.0000        0.0000        0.0000        0.0000        0.0000        0.0000        0.0000        0.0000        0.0000        0.0000        0.0000        0.0000        0.0000        0.0000        0.0000        0.0000        0.0000        0.0000        0.0000        0.0000        0.0000        0.0000        0.0000        0.0000        0.0000        0.0000        0.0000        0.0000        0.0000        0.0000       15.1213       11.9621       11.1444        0.0000        0.0000        0.0000        0.0000        0.0000        0.0000        0.0000       20.9573       21.4331       17.8282       16.0699       15.6866       14.3509       16.6875       32.2752       19.4571        7.9654        7.0746        8.0600       10.8153       10.5705       11.6650       11.5944       11.9783       13.0609       14.0437       16.6344       18.7907       21.7914        0.0000        0.0000        0.0000        0.0000        0.0000        0.0000        0.0000        0.0000        0.0000        0.0000        0.0000        0.0000        0.0000        0.0000        0.0000        0.0000        0.0000        0.0000        0.0000        0.0000        0.0000        0.0000        0.0000        0.0000        0.0000        0.0000        0.0000        0.0000        0.0000        0.0000        0.0000        0.0000        0.0000        0.0000        0.0000        0.0000        0.0000        0.0000        0.0000        0.0000        0.0000        0.0000        0.0000        0.0000        0.0000        0.0000        0.0000        0.0000        0.0000        0.0000        0.0000        0.0000        0.0000        0.0000        0.0000        0.0000        0.0000        0.0000        0.0000        0.0000        0.0000        0.0000        0.0000        0.0000        0.0000        0.0000        0.0000        0.0000        0.0000        0.0000        0.0000        0.0000        0.0000        0.0000        0.0000        0.0000        0.0000        0.0000        0.0000        0.0000        0.0000        0.0000        0.0000        0.0000        0.0000        0.0000        0.0000        0.0000        0.0000        0.0000        0.0000        0.0000        0.0000        0.0000        0.0000        0.0000        0.0000        0.0000        0.0000        0.0000        0.0000        0.0000        0.0000        0.0000        0.0000        0.0000        0.0000        0.0000        0.0000        0.0000        0.0000        0.0000        0.0000       63.3725       72.8111       75.9138       86.9687      111.7277      109.6289      106.9478       89.3996       95.9424       87.9529       86.1523       83.6254       91.8005       96.0681      109.0477      103.7943       83.4966       63.5894       53.9368       61.1513       77.6857       85.8549       99.8244       98.6180      115.9665      111.6243      112.2984      111.2758      106.9430      117.4022      113.9954      107.0140       97.5823       95.8785       99.7118      104.6094      118.4739      121.5771      109.0644      109.6349      107.6849      109.2413      123.1223      125.9539      137.1871      142.0866      139.3347      149.9271      140.1728      139.6231      129.0712      125.3284      119.2842      108.3261       96.1276      103.0270      114.2163      115.1058      117.9965      126.4634      129.9600      119.2606      111.5428        0.0000        0.0000        0.0000
        0.0000        0.0000        0.0000        0.0000        0.0000        0.0000        0.0000        0.0000        0.0000        0.0000        0.0000        0.0000        0.0000        0.0000        0.0000        0.0000        0.0000        0.0000        0.0000        0.0000        0.0000        0.0000        0.0000        0.0000        0.0000        0.0000        0.0000        0.0000        0.0000        0.0000        0.0000        0.0000        0.0000        0.0000        0.0000        0.0000        0.0000        0.0000       14.9276       13.5567       14.1663       14.0774       15.8998       18.2242       17.6726       17.5496       19.2738       23.7888       25.7030       21.6123       17.4594       16.0103       14.9510       13.0300       14.8615       32.5233       13.7018        7.0965        5.6769        6.4829        7.6185        8.4975       10.3266       11.0817       11.8239       13.1664       14.3743       18.0145       18.7993       19.8301       23.9794       21.0999        0.0000        0.0000        0.0000        0.0000        0.0000        0.0000        0.0000        0.0000        0.0000        0.0000        0.0000        0.0000        0.0000        0.0000        0.0000        0.0000        0.0000        0.0000        0.0000        0.0000        0.0000        0.0000        0.0000        0.0000        0.0000        0.0000        0.0000        0.0000        0.0000        0.0000        0.0000        0.0000        0.0000        0.0000        0.0000        0.0000        0.0000        0.0000        0.0000        0.0000        0.0000        0.0000        0.0000        0.0000        0.0000        0.0000        0.0000        0.0000        0.0000        0.0000        0.0000        0.0000        0.0000        0.0000        0.0000        0.0000        0.0000        0.0000        0.0000        0.0000        0.0000        0.0000        0.0000        0.0000        0.0000        0.0000        0.0000        0.0000        0.0000        0.0000        0.0000        0.0000        0.0000        0.0000        0.0000        0.0000        0.0000        0.0000        0.0000        0.0000        0.0000        0.0000        0.0000        0.0000        0.0000        0.0000        0.0000        0.0000        0.0000        0.0000        0.0000        0.0000        0.0000        0.0000        0.0000        0.0000        0.0000        0.0000        0.0000        0.0000        0.0000        0.0000        0.0000        0.0000        0.0000        0.0000        0.0000        0.0000        0.0000        0.0000        0.0000        0.0000       75.0941       83.6558       99.1647      106.4719      109.5003       98.1785       93.2841       91.1130       90.9563       84.5741       79.7918       83.1507       84.3350       89.7202       82.0846       70.8198       64.6013       56.7985       56.1467       63.0942       71.5465       92.3570       94.6306      103.1668      108.1228      114.8087      117.5141      122.9013      121.2346      117.8927      119.4375      122.8760      115.6260      109.6399      117.6302      122.9658      146.9732      149.8821      125.7450      118.9328      127.0747      121.9435      121.2268      129.6716      146.3127      166.1299      145.5769      138.4729      138.8999      119.8268      110.8415       96.8937       95.7468      101.2171      105.2519      117.7439      119.8047      121.6210      120.7989      129.3563      122.1821        0.0000        0.0000        0.0000        0.0000
        0.0000        0.0000        0.0000        0.0000        0.0000        0.0000        0.0000        0.0000        0.0000        0.0000        0.0000        0.0000        0.0000        0.0000        0.0000        0.0000        0.0000        0.0000        0.0000        0.0000        0.0000        0.0000        0.0000        0.0000        0.0000        0.0000        0.0000        0.0000        0.0000        0.0000        0.0000        0.0000        0.0000        0.0000        0.0000        0.0000        0.0000       12.9799       14.0113       15.2191       15.3076       16.5752       16.8659       17.0263       17.9486       19.0589       19.8320       19.3370       19.2323       15.8149       14.1241       16.5110       14.3236       12.1475       12.3419        9.7550       20.0538        8.0436        7.2619        8.3453        8.6356        8.3960        8.7231        9.5341       10.1537       12.1097       13.6302       17.1477       17.3219       18.8601       22.3635       19.2672        0.0000        0.0000        0.0000        0.0000        0.0000        0.0000        0.0000        0.0000        0.0000        0.0000        0.0000        0.0000        0.0000        0.0000        0.0000        0.0000        0.0000        0.0000        0.0000        0.0000        0.0000        0.0000        0.0000        0.0000        0.0000        0.0000        0.0000        0.0000        0.0000        0.0000        0.0000        0.0000        0.0000        0.0000        0.0000        0.0000        0.0000        0.0000        0.0000        0.0000        0.0000        0.0000        0.0000        0.0000        0.0000        0.0000        0.0000        0.0000        0.0000        0.0000        0.0000        0.0000        0.0000        0.0000        0.0000        0.0000        0.0000        0.0000        0.0000        0.0000        0.0000        0.0000        0.0000        0.0000        0.0000        0.0000        0.0000        0.0000        0.0000        0.0000        0.0000        0.0000        0.0000        0.0000        0.0000        0.0000        0.0000        0.0000        0.0000        0.0000        0.0000        0.0000        0.0000        0.0000        0.0000        0.0000        0.0000        0.0000        0.0000        0.0000        0.0000        0.0000        0.0000        0.0000        0.0000        0.0000        0.0000        0.0000        0.0000        0.0000        0.0000        0.0000        0.0000        0.0000        0.0000        0.0000        0.0000       43.1879       47.5572       46.2843       54.2846       76.1638        0.0000       92.2488       86.3810      121.8122      120.4236      115.1398      107.9271       96.2865       91.8355       77.5165       73.8919       76.2752       73.9565       66.8493       61.5650       50.3457       51.9917       54.2733       61.4674       67.7083       80.8490       95.9748      106.3991      125.0090      118.1200      121.8180      121.8178      120.5997      110.3555      105.4478      106.2894      116.0947      117.4079      123.3705      128.1899      154.0142      164.6575      168.0954      160.9818      146.1510      140.6231      130.5819      128.2079      125.6212      134.0559      146.4078      137.8043      119.9058      108.5959      101.7278      102.5717       97.7611      102.3295      121.9635      114.1693      132.1033      135.9877      151.9886      151.4869      143.0484      140.5406        0.0000        0.0000        0.0000        0.0000
        0.0000        0.0000        0.0000        0.0000        0.0000        0.0000        0.0000        0.0000        0.0000        0.0000        0.0000        0.0000        0.0000        0.0000        0.0000        0.0000        0.0000        0.0000        0.0000        0.0000        0.0000        0.0000        0.0000        0.0000        0.0000        0.0000        0.0000        0.0000        0.0000        0.0000        0.0000        0.0000        0.0000        0.0000        0.0000        0.0000        0.0000       12.1637       13.4258       15.0188       15.8371       16.9684       18.2366       18.6854       18.3503       18.5118       18.0155       14.2367       13.2154       13.7907       14.2111       15.6901       12.4255       11.1938       12.2266        8.1781        9.1302        9.4267        8.7024        9.2450       10.0749        9.9552        9.6225       10.0057       10.4489       11.7866       13.3909       17.6984       18.4799       18.7500       18.6039       17.4310       17.1135        0.0000        0.0000        0.0000        0.0000        0.0000        0.0000        0.0000        0.0000        0.0000        0.0000        0.0000        0.0000        0.0000        0.0000        0.0000        0.0000        0.0000        0.0000        0.0000        0.0000        0.0000        0.0000        0.0000        0.0000        0.0000        0.0000        0.0000        0.0000        0.0000        0.0000        0.0000        0.0000        0.0000        0.0000        0.0000        0.0000        0.0000        0.0000        0.0000        0.0000        0.0000        0.0000        0.0000        0.0000        0.0000        0.0000        0.0000        0.0000        0.0000        0.0000        0.0000        0.0000        0.0000        0.0000        0.0000        0.0000        0.0000        0.0000        0.0000        0.0000        0.0000        0.0000        0.0000        0.0000        0.0000        0.0000        0.0000        0.0000        0.0000        0.0000        0.0000        0.0000        0.0000        0.0000        0.0000        0.0000        0.0000        0.0000        0.0000        0.0000        0.0000        0.0000        0.0000        0.0000        0.0000        0.0000        0.0000        0.0000        0.0000        0.0000        0.0000        0.0000        0.0000        0.0000        0.0000        0.0000        0.0000        0.0000        0.0000        0.0000        0.0000        0.0000       45.3206       42.1649       49.2425       34.0097       43.4878       56.6601       53.5003       48.6369       64.0555       91.0692       94.4994      103.7601      132.4802      143.1224      126.4185      121.3774      111.9247       93.9400       89.1692       89.5719       90.1993       77.2987       66.1760       61.6409       45.9257       51.3785       58.9889       59.1266       68.8903       89.3634      108.1388       94.1474      110.6746      121.3070      125.6635      129.2684      130.6748      119.5776      111.4767      112.0182      119.4201      129.7208      145.9988      163.8101      193.6355      197.2097      188.0844      181.2480      155.7508      149.7217      139.4112      135.0497      132.5911      134.5487      148.7598      135.8859      120.1405      107.7378      102.7451      105.3028      106.7448      102.2597      102.4334      112.9835      138.2016      150.8703      164.9635      170.4224      172.1849        0.0000        0.0000        0.0000        0.0000        0.0000
        0.0000        0.0000        0.0000        0.0000        0.0000        0.0000        0.0000        0.0000        0.0000        0.0000        0.0000        0.0000        0.0000        0.0000        0.0000        0.0000        0.0000        0.0000        0.0000        0.0000        0.0000        0.0000        0.0000        0.0000        0.0000        0.0000        0.0000        0.0000        0.0000        0.0000        0.0000        0.0000        0.0000        0.0000        0.0000        0.0000       11.8295       12.1084       13.0978       16.0474       16.9763       18.3563       19.7895       20.3429       18.6458       16.2729       15.1812       12.8065       12.1885       13.0681       12.6385       13.6091       10.8104       12.4866       10.6901       10.9002        9.9064       10.5600        8.6505        9.1266        9.6666       11.3194       11.3830       10.5577       11.2626       11.4851       13.6896       16.4318       18.0497       17.4805       16.9249       16.6154        0.0000        0.0000        0.0000        0.0000        0.0000        0.0000        0.0000        0.0000        0.0000        0.0000        0.0000        0.0000        0.0000        0.0000        0.0000        0.0000        0.0000        0.0000        0.0000        0.0000        0.0000        0.0000        0.0000        0.0000        0.0000        0.0000        0.0000        0.0000        0.0000        0.0000        0.0000        0.0000        0.0000        0.0000        0.0000        0.0000        0.0000        0.0000        0.0000        0.0000        0.0000        0.0000        0.0000        0.0000        0.0000        0.0000        0.0000        0.0000        0.0000        0.0000        0.0000        0.0000        0.0000        0.0000        0.0000        0.0000        0.0000        0.0000        0.0000        0.0000        0.0000        0.0000        0.0000        0.0000        0.0000        0.0000        0.0000        0.0000        0.0000        0.0000        0.0000        0.0000        0.0000        0.0000        0.0000        0.0000        0.0000        0.0000        0.0000        0.0000        0.0000        0.0000        0.0000        0.0000        0.0000        0.0000        0.0000        0.0000        0.0000        0.0000        0.0000        0.0000        0.0000        0.0000        0.0000        0.0000        0.0000        0.0000        0.0000        0.0000       62.9187       60.6820       54.1834       35.0450       34.7517       53.4243       49.9373       63.0665       59.8422       57.5967       64.7310       76.8723       84.2388       97.8001      100.7183       92.3136       93.6063      114.0551      148.9501      108.0614       88.8215       89.2756       98.5585      100.0646       96.4051       77.3465       74.9000       68.7262       77.3616       77.1537       77.2731       84.6693       94.0588      100.2164      101.4441      120.2315      126.7291      134.5788      132.6539      131.7747      126.3073      126.6152      122.3220      130.3565      146.3704      163.6234      166.6944      180.7983      193.0525      196.6726      192.3780      164.0797      157.1539      148.2952      142.6410      146.9584      143.7644      157.8648      142.7967      124.0524      110.6651       96.3830      105.6511      101.2113       93.0420       95.1569      104.1323      140.3344      165.1503      168.3263      177.2956      176.1565        0.0000        0.0000        0.0000        0.0000        0.0000
        0.0000        0.0000        0.0000        0.0000        0.0000        0.0000        0.0000        0.0000        0.0000        0.0000        0.0000        0.0000        0.0000        0.0000        0.0000        0.0000        0.0000        0.0000        0.0000        0.0000        0.0000        0.0000        0.0000        0.0000        0.0000        0.0000        0.0000        0.0000        0.0000        0.0000        0.0000        0.0000        0.0000        0.0000        0.0000       12.5980       11.3819       13.4777       14.2085       16.4700       17.6197       19.5343       18.9959       18.8958       16.5725       14.9308       13.5101       10.9204       10.3845       10.6841       10.5773       12.5192       11.5329       12.5521       12.1052       13.0870        9.4027        8.7924        8.8619       10.2934        9.8370       11.4889       11.1859       12.4466       13.4560       12.9659       14.0173       16.2302       17.3101       17.2159       17.4059       16.0109        0.0000        0.0000        0.0000        0.0000        0.0000        0.0000        0.0000        0.0000        0.0000        0.0000        0.0000        0.0000        0.0000        0.0000        0.0000        0.0000        0.0000        0.0000        0.0000        0.0000        0.0000        0.0000        0.0000        0.0000        0.0000        0.0000        0.0000        0.0000        0.0000        0.0000        0.0000        0.0000        0.0000        0.0000        0.0000        0.0000        0.0000        0.0000        0.0000        0.0000        0.0000        0.0000        0.0000        0.0000        0.0000        0.0000        0.0000        0.0000        0.0000        0.0000        0.0000        0.0000        0.0000        0.0000        0.0000        0.0000        0.0000        0.0000        0.0000        0.0000        0.0000        0.0000        0.0000        0.0000        0.0000        0.0000        0.0000        0.0000        0.0000        0.0000        0.0000        0.0000        0.0000        0.0000        0.0000        0.0000        0.0000        0.0000        0.0000        0.0000        0.0000        0.0000        0.0000        0.0000        0.0000        0.0000        0.0000        0.0000        0.0000        0.0000        0.0000        0.0000        0.0000        0.0000        0.0000        0.0000        0.0000        0.0000        0.0000       77.5759       63.9559       49.5074       44.3143       33.9729       34.5652       50.8502       64.5884       63.7789       55.9987       59.8983       70.2080       70.1264       93.5690      118.1097       93.4071       71.9543       75.2885       98.9265      134.2494      104.7537       92.9754       93.9191       99.8292       90.1357      100.9514       97.4494      108.2561       97.1322       90.8201       95.8633      102.7964      106.0547      113.3063      104.2165      109.7687      121.6900      126.9206      146.2718      141.1526      129.9694      124.5578      129.3143      137.8421      151.2969      165.4177      174.1579      177.9565      191.2645      207.4606      207.0378      208.9866      180.4545      164.2160      153.2854      145.6072      141.1282      151.0694      143.3056      136.9553      124.2568      106.0825       94.5740       98.8911       96.0107       97.7113       95.5804      108.8652      146.2139      168.3808      168.4109      168.9824      165.8965        0.0000        0.0000        0.0000        0.0000        0.0000
        0.0000        0.0000        0.0000        0.0000        0.0000        0.0000        0.0000        0.0000        0.0000        0.0000        0.0000        0.0000        0.0000        0.0000        0.0000        0.0000        0.0000        0.0000        0.0000        0.0000        0.0000        0.0000        0.0000        0.0000        0.0000        0.0000        0.0000        0.0000        0.0000        0.0000        0.0000        0.0000        0.0000        0.0000        0.0000       11.2060       11.7564       12.0754       12.3268       17.8719       19.1514       20.7659       20.2522       15.6706       14.4877       11.4626       10.6956        9.0287        8.6901       13.3663       25.2255       10.2699        8.8477        8.8521        9.4802        7.4738        7.8875        8.9175        9.4105        9.8829        9.5804       10.6811       11.4373       16.9072       14.6223       13.7156       14.5496       15.9587       16.4137       15.9238       14.6581       11.8302        0.0000        0.0000        0.0000        0.0000        0.0000        0.0000        0.0000        0.0000        0.0000        0.0000        0.0000        0.0000        0.0000        0.0000        0.0000        0.0000        0.0000        0.0000        0.0000        0.0000        0.0000        0.0000        0.0000        0.0000        0.0000        0.0000        0.0000        0.0000        0.0000        0.0000        0.0000        0.0000        0.0000        0.0000        0.0000        0.0000        0.0000        0.0000        0.0000        0.0000        0.0000        0.0000        0.0000        0.0000        0.0000        0.0000        0.0000        0.0000        0.0000        0.0000        0.0000        0.0000        0.0000        0.0000        0.0000        0.0000        0.0000        0.0000        0.0000        0.0000        0.0000        0.0000        0.0000        0.0000        0.0000        0.0000        0.0000        0.0000        0.0000        0.0000        0.0000        0.0000        0.0000        0.0000        0.0000        0.0000        0.0000        0.0000        0.0000        0.0000        0.0000        0.0000        0.0000        0.0000        0.0000        0.0000        0.0000        0.0000        0.0000        0.0000        0.0000        0.0000        0.0000        0.0000        0.0000        0.0000        0.0000        0.0000       82.0193       93.7085       83.8837       57.3568       44.7078       44.0814       51.8565       51.6236       52.2572       59.1147       56.6520       53.3029       45.2625       41.5693       60.3437      116.0542       96.6141       68.0089       56.7587       84.6642      129.3232      104.5350       91.6167       98.3051      101.0619      104.8872      114.8052      118.1854      121.5617      126.5420      135.2313      141.1324      148.7145      144.3040      152.8441      148.3280      140.9864      114.7626      115.6561      123.4817      113.4264      122.2203      122.5725      127.6443      135.1695      159.6373      189.0955      193.6881      180.1974      183.0782      205.5994      221.0027      202.6024      180.6106      172.6543      156.8000      149.6366      125.8181      114.9363      114.3257      110.3800      100.7559       94.6413       95.3117       94.2708      107.0708      112.3355      119.1745      127.8921      154.9535      165.7228      166.8693      161.9718        0.0000        0.0000        0.0000        0.0000        0.0000        0.0000
        0.0000        0.0000        0.0000        0.0000        0.0000        0.0000        0.0000        0.0000        0.0000        0.0000        0.0000        0.0000        0.0000        0.0000        0.0000        0.0000        0.0000        0.0000        0.0000        0.0000        0.0000        0.0000        0.0000        0.0000        0.0000        0.0000        0.0000        0.0000        0.0000        0.0000        0.0000        0.0000        0.0000        0.0000        0.0000       14.6392       12.7519       13.3490       13.4415       18.5593       21.4224       22.3386       19.6739       15.0917       12.9068       11.5627       11.3094       10.0253        9.2735       13.2556       12.0540       10.9887        9.4273        9.2152        9.2146        7.5765        8.5467        9.7799        9.9743       10.9663       10.5849       11.1596       10.7438       13.1153       14.9072       14.8027       14.4904       15.9898       16.6157       15.5380       14.3374        0.0000        0.0000        0.0000        0.0000        0.0000        0.0000        0.0000        0.0000        0.0000        0.0000        0.0000        0.0000        0.0000        0.0000        0.0000        0.0000        0.0000        0.0000        0.0000        0.0000        0.0000        0.0000        0.0000        0.0000        0.0000        0.0000        0.0000        0.0000        0.0000        0.0000        0.0000        0.0000        0.0000        0.0000        0.0000        0.0000        0.0000        0.0000        0.0000        0.0000        0.0000        0.0000        0.0000        0.0000        0.0000        0.0000        0.0000        0.0000        0.0000        0.0000        0.0000        0.0000        0.0000        0.0000        0.0000        0.0000        0.0000        0.0000        0.0000        0.0000        0.0000        0.0000        0.0000        0.0000        0.0000        0.0000        0.0000        0.0000        0.0000        0.0000        0.0000        0.0000        0.0000        0.0000        0.0000        0.0000        0.0000        0.0000        0.0000        0.0000        0.0000        0.0000        0.0000        0.0000        0.0000        0.0000        0.0000        0.0000        0.0000        0.0000        0.0000        0.0000        0.0000        0.0000       74.5715       72.9598        0.0000       91.9355      103.1243       93.0609       91.8521       58.2660       56.9221       63.9560       61.1733      146.6085      104.5882       64.6228       69.7085       73.7180       55.2464       46.7716       49.4416       60.8149       55.9516       49.4737       60.5572       63.9139       71.8330       87.2884       96.7868       91.3073       92.4865      108.4867      105.8245      117.5097      116.1247      128.9804      144.3422      156.7314      160.4159      163.9004      160.2906      168.9549      154.7619      150.1021      130.7282      118.4716      111.9302      108.0343      118.4213      126.8096      132.0447      129.4153      147.7987      155.2350      176.3646      187.4398      187.9275      193.5761      199.5860      206.2573      192.2340      175.1940      160.7441      142.0815      122.4474      113.4940      109.5239      109.6359       97.4936       94.5465      100.0857       94.7686      107.0697      110.6212      118.5228      132.9204      159.4859      168.7362      169.2286        0.0000        0.0000        0.0000        0.0000        0.0000        0.0000        0.0000
        0.0000        0.0000        0.0000        0.0000        0.0000        0.0000        0.0000        0.0000        0.0000        0.0000        0.0000        0.0000        0.0000        0.0000        0.0000        0.0000        0.0000        0.0000        0.0000        0.0000        0.0000        0.0000        0.0000        0.0000        0.0000        0.0000        0.0000        0.0000        0.0000       39.2132       37.0885       31.6988       31.5044       27.5740       23.1783       16.6164       13.4091       12.4543       13.0009       20.1980       21.4274       21.5908       20.9269       15.4919       12.5955       11.4144       10.5385       11.3383        9.9774        9.9303       10.6062       11.2996       10.8043       10.3797        9.5091        8.6693        9.0452        9.9602       11.0882       11.1875       11.3971       12.4375       11.4646       14.8414       15.1970       14.9757       14.7143       16.0501       15.7142       15.2694       14.5157       11.8067       10.6416        0.0000        0.0000        0.0000        0.0000        0.0000        0.0000        0.0000        0.0000        0.0000        0.0000        0.0000        0.0000        0.0000        0.0000        0.0000        0.0000        0.0000        0.0000        0.0000        0.0000        0.0000        0.0000        0.0000        0.0000        0.0000        0.0000        0.0000        0.0000        0.0000        0.0000        0.0000        0.0000        0.0000        0.0000        0.0000        0.0000        0.0000        0.0000        0.0000        0.0000        0.0000        0.0000        0.0000        0.0000        0.0000        0.0000        0.0000        0.0000        0.0000        0.0000        0.0000        0.0000        0.0000        0.0000        0.0000        0.0000        0.0000        0.0000        0.0000        0.0000        0.0000        0.0000        0.0000        0.0000        0.0000        0.0000        0.0000        0.0000        0.0000        0.0000        0.0000        0.0000        0.0000        0.0000        0.0000        0.0000        0.0000        0.0000        0.0000        0.0000        0.0000        0.0000        0.0000        0.0000        0.0000        0.0000        0.0000        0.0000        0.0000        0.0000        0.0000       77.7820       69.6101       72.9977       79.0167       81.7014       74.9429       81.3349       77.1670       75.4903       55.5441       61.4044       70.0471      231.8373       84.0122       69.5423       87.7555       75.3306       76.1527       95.3551       88.7129       78.0445       76.6069       54.2882       67.5916       60.8105       62.3552       65.9421       84.1167       86.8106       89.3593      101.9528      102.6878      113.5213      107.0093      119.6015      144.8359      160.9184      167.8553      168.7222      173.1838      167.1740      169.2739      159.3471      135.0515      119.5083      108.3359      110.9455      122.8533      127.7347      134.3940      144.0429      150.4882      158.4116      162.2027      169.4371      165.8304      169.8187      181.9883      186.3874      176.6105      174.9961      162.9327      143.3579      116.1406      103.7879      104.6872      110.6228      101.2246       93.4434       95.6355       95.7173      105.3492      111.0675      126.4541      137.1385      163.8553      166.1290        0.0000        0.0000        0.0000        0.0000        0.0000        0.0000        0.0000        0.0000
        0.0000        0.0000        0.0000        0.0000        0.0000        0.0000        0.0000        0.0000        0.0000        0.0000        0.0000        0.0000        0.0000        0.0000        0.0000        0.0000        0.0000        0.0000        0.0000        0.0000        0.0000        0.0000        0.0000        0.0000        0.0000        0.0000       39.8183       42.3167       42.8491       38.8912       37.7242       26.6616       27.0425       25.2234       22.8837       18.1711       13.5255       13.8031       14.5715       20.2789       20.6244       20.4011       19.6795       15.1424       13.1352       12.0696       11.3486       10.5614        9.6071        8.0888        8.6012        9.3243       11.7455       11.1657       11.3648       10.3820       11.0040       12.1305       12.8143       12.2742       13.8689       12.0047       12.2534       14.9322       14.9129       14.5784       14.7360       16.3749       15.6234       14.8578       14.2965       11.5849       10.2262       10.0331       11.5205       16.5996       21.6964       21.6290       20.4357       12.3225       15.0098       17.5866        0.0000        0.0000        0.0000        0.0000        0.0000        0.0000        0.0000        0.0000        0.0000        0.0000        0.0000        0.0000        0.0000        0.0000        0.0000        0.0000        0.0000        0.0000        0.0000        0.0000        0.0000        0.0000        0.0000        0.0000        0.0000        0.0000        0.0000        0.0000        0.0000        0.0000        0.0000        0.0000        0.0000        0.0000        0.0000        0.0000        0.0000        0.0000        0.0000        0.0000        0.0000        0.0000        0.0000        0.0000        0.0000        0.0000        0.0000        0.0000        0.0000        0.0000        0.0000        0.0000        0.0000        0.0000        0.0000        0.0000        0.0000        0.0000        0.0000        0.0000        0.0000        0.0000        0.0000        0.0000        0.0000        0.0000        0.0000        0.0000        0.0000        0.0000        0.0000       61.2244       72.0100       94.2850      102.9316       92.7301        0.0000        0.0000        0.0000        0.0000       66.0007       69.2509       72.5797       75.3437       78.5611       69.4569       63.9295       64.4926       66.0778       70.7002       89.8828       72.1325       61.9277       49.9584       59.3384       65.4902       89.6414      136.7964      109.3951      119.5592       97.8901      101.1146      104.5826       94.9853       89.3630       86.6528       76.9542       66.9647       74.5564       82.8494       79.7320       77.6891       89.0190       91.9748       93.2078       92.6933       98.6915      137.8313      149.8641      163.8064      160.5523      169.1058      169.6681      167.4360      159.5979      132.8535      123.6310      109.9778      107.1131      115.8545      118.5104      124.6153      131.9265      146.3365      141.6556      146.0078      149.0898      150.5958      155.1313      154.9959      153.4902      148.3466      143.2969      152.0566      156.9512      110.7458      109.6951      114.5095      116.0299      100.2183      101.8503      106.1671      107.5271      123.0864      132.7888      141.4983      145.5468      163.4343      171.8060        0.0000        0.0000        0.0000        0.0000        0.0000        0.0000        0.0000        0.0000
        0.0000        0.0000        0.0000        0.0000        0.0000        0.0000        0.0000        0.0000        0.0000        0.0000        0.0000        0.0000        0.0000        0.0000        0.0000        0.0000        0.0000        0.0000        0.0000        0.0000        0.0000        0.0000        0.0000        0.0000        0.0000       44.7251       44.5646       28.1178       22.8663       19.6271       18.4937       19.7527       21.2547       20.6744       19.1824       19.0307       16.1490       21.7206       23.0635       17.5776       18.4960       16.9299       15.6377       15.1642       13.6749       13.5070       13.7168       13.1431       13.7028       12.8604       10.3066       10.9393       12.3934       12.6314       13.1316       14.3308       17.9309       18.9762       16.9808       17.5940       17.8237       17.1295       16.5709       15.4626       14.8298       14.4824       15.0059       13.5273       13.6091       12.8204       12.3353        9.4430        9.5337        9.8497       10.9562       21.2448       30.2143       29.5705       19.2553       19.1226       23.8627       23.4795       20.0661       22.8893        0.0000        0.0000        0.0000        0.0000        0.0000        0.0000        0.0000        0.0000        0.0000        0.0000        0.0000        0.0000        0.0000        0.0000        0.0000        0.0000        0.0000        0.0000        0.0000        0.0000        0.0000        0.0000        0.0000        0.0000        0.0000        0.0000        0.0000        0.0000        0.0000        0.0000        0.0000        0.0000        0.0000        0.0000        0.0000        0.0000        0.0000        0.0000        0.0000        0.0000        0.0000        0.0000        0.0000        0.0000        0.0000        0.0000        0.0000        0.0000        0.0000        0.0000        0.0000        0.0000        0.0000        0.0000        0.0000        0.0000        0.0000        0.0000        0.0000        0.0000        0.0000        0.0000        0.0000        0.0000        0.0000        0.0000        0.0000        0.0000       66.8612       58.5778       77.7700       69.8799       64.9830       67.8126       72.6746       47.2125       47.7585       35.8206       34.8266       49.1426       50.0431       50.4752       48.7789       55.0444       58.8044       61.8212       64.0178       69.9082       56.8693       49.7010       75.5777       93.6343       82.4163       83.4977      116.5838      136.4241      130.0158      110.9890      104.9944      115.5478      108.3983      118.4889      124.1598      101.4676       74.6890       75.6708       70.9437       75.8513       76.0959       67.4751       69.7400       86.1639       93.8815      106.4442      108.6504      139.0275      152.1117      160.4614      169.9436      169.1439      162.3334      159.9512      147.4518      122.1425      109.8425      105.9595      107.1021      106.4058      108.4421      111.4081      118.1395      137.3957      138.5103      142.9940      142.7506      132.3820      130.7038      133.2326      125.5360      108.6822      104.6820      103.5022      101.6464      103.2147      102.8179      113.3583      116.7329      121.5224      131.2288      131.1806        0.0000        0.0000      156.1197      152.9949      159.5290      161.3921        0.0000        0.0000        0.0000        0.0000        0.0000        0.0000        0.0000        0.0000        0.0000
        0.0000        0.0000        0.0000        0.0000        0.0000        0.0000        0.0000        0.0000        0.0000        0.0000        0.0000        0.0000        0.0000        0.0000        0.0000        0.0000        0.0000        0.0000        0.0000        0.0000        0.0000        0.0000        0.0000        0.0000        0.0000        0.0000       45.2300       30.5039       27.7403       22.8784       40.0031       40.7097       20.2572       18.5115       19.6213       18.7677       17.8180       18.2039       19.9534       18.3834       17.8334       16.6465       15.6809       15.1234       14.3107       15.0930       14.7424       13.8491       13.4569       12.7323       12.4847       12.7066       11.9063       10.3596       14.7629       15.0677       16.5815       17.1882       17.6929       18.2026       17.7620       17.7908       17.5694       15.5375       15.4092       14.9336       14.0244       13.0795       12.9317       12.5878       12.3632        9.6680        9.5568       10.6283       12.4827       26.8604       28.8851       21.4216       18.2314       18.3062       20.0546       24.4580       23.5586       21.3236       21.3755       18.6533        0.0000        0.0000        0.0000        0.0000        0.0000        0.0000        0.0000        0.0000        0.0000        0.0000        0.0000        0.0000        0.0000        0.0000        0.0000        0.0000        0.0000        0.0000        0.0000        0.0000        0.0000        0.0000        0.0000        0.0000        0.0000        0.0000        0.0000        0.0000        0.0000        0.0000        0.0000        0.0000        0.0000        0.0000        0.0000        0.0000        0.0000        0.0000        0.0000        0.0000        0.0000        0.0000        0.0000        0.0000        0.0000        0.0000        0.0000        0.0000        0.0000        0.0000        0.0000        0.0000        0.0000        0.0000        0.0000        0.0000        0.0000        0.0000        0.0000        0.0000        0.0000        0.0000        0.0000        0.0000        0.0000        0.0000       47.8395       44.1196       85.5285       84.2570       62.6030       70.3839       50.6737       36.3190       31.8679       30.3151       33.3783       38.0349       35.2175       42.0671       40.7237       53.4142       53.9326       59.7747       64.6190       49.8260       47.4119       52.4636       85.5321      103.9707       97.2157      103.2579      125.7285      126.7086      112.3748      102.5190      100.2568      109.9438      119.9529      121.9858      118.9111      107.2400       89.9155       76.5547       77.6580       74.5581       72.3739       76.8526       81.4415      101.9523      104.2064      125.7656      112.5217      140.6807      163.5407      177.8813      174.4452      174.5443      170.7928      162.0547      146.8368      121.4670      108.5825      101.9909      104.8406      109.5858      120.3207      115.1117      112.4882      131.0854      144.6017      159.1857      148.5589      135.7996      124.5014      125.7428      124.2660      112.8778       97.3296       96.1944      103.0661      109.4533      102.8267      106.8541      115.9161      128.1646      141.8989        0.0000        0.0000        0.0000        0.0000        0.0000        0.0000        0.0000        0.0000        0.0000        0.0000        0.0000        0.0000        0.0000        0.0000        0.0000        0.0000
        0.0000        0.0000        0.0000        0.0000        0.0000        0.0000        0.0000        0.0000        0.0000        0.0000        0.0000        0.0000        0.0000        0.0000        0.0000        0.0000        0.0000        0.0000        0.0000        0.0000        0.0000        0.0000        0.0000        0.0000        0.0000        0.0000        0.0000       26.1386       21.1479       18.7457       20.7279       29.6370       22.4058       23.6278       25.3081       22.8349       21.1867       22.4771       23.4313       24.0970       22.8921       22.3664       22.5147       22.7878       20.6742       19.2441       19.3116       17.2977       15.9313       15.1774       15.0669       13.9014       14.1100       15.0990       15.0466       17.2314       17.9485       17.7166       20.0669       20.4803       19.2049       18.5427       18.6675       17.2468       15.2128       13.9487       13.5704       12.7189       12.3517       12.2157       12.1513       10.9151        9.5208       12.1679       18.5209       26.3965       24.4370       19.2455       18.9804       19.4326       19.5700       23.6824       24.1754       24.1292       24.8979       23.5437       17.5742       10.2903        8.9479        7.5563        0.0000        0.0000        0.0000        0.0000        0.0000        0.0000        0.0000        0.0000        0.0000        0.0000        0.0000        0.0000        0.0000        0.0000        0.0000        0.0000        0.0000        0.0000        0.0000        0.0000        0.0000        0.0000        0.0000        0.0000        0.0000        0.0000        0.0000        0.0000        0.0000        0.0000        0.0000        0.0000        0.0000        0.0000        0.0000        0.0000        0.0000        0.0000        0.0000        0.0000        0.0000        0.0000        0.0000        0.0000        0.0000        0.0000        0.0000        0.0000        0.0000        0.0000        0.0000        0.0000        0.0000        0.0000        0.0000        0.0000        0.0000        0.0000        0.0000        0.0000        0.0000       48.3787       45.3902       60.8896       67.5697       48.3638       55.6042       78.8841       54.5504       40.9987       31.1747       27.4498       27.8784       32.8261       33.9953       52.5559       42.3156       53.9371       52.9925       52.8193       51.3806       47.7871       58.7279       81.0248      102.9563      124.6159      107.6517       88.6556       85.0630      106.8631      113.0091      121.0628      137.2324      121.5278      125.1623      127.6138      108.4334       92.9983       91.8625       75.2037       76.6077       76.5078       79.9504       84.7856       99.7714      112.6567      126.7057      133.3762      128.9936      145.8764      162.3111      173.4415      174.4509      162.9626      164.7725      163.0184      152.0498      119.9596      110.7621      106.1939      108.7131      116.0604      119.8936      121.5512      121.4572      139.1223      145.3069      148.5685      150.7376      137.8654      128.4485      134.7831      128.2052      112.9122       95.5852      102.5125      108.8618      112.2433      117.9649      120.8877      141.0481      145.0284      156.0893        0.0000        0.0000        0.0000        0.0000        0.0000        0.0000        0.0000        0.0000        0.0000        0.0000        0.0000        0.0000        0.0000        0.0000        0.0000        0.0000
        0.0000        0.0000        0.0000        0.0000        0.0000        0.0000        0.0000        0.0000        0.0000        0.0000        0.0000        0.0000        0.0000        0.0000        0.0000        0.0000        0.0000        0.0000        0.0000        0.0000        0.0000        0.0000        0.0000        0.0000        0.0000        0.0000        0.0000       23.1942       22.0402       21.2026       22.9822       26.7296       27.5837       27.0945       27.6960       28.3793       30.0564       30.2297       31.0301       41.9420       46.1017       39.6676       36.3747       33.4332       30.6173       29.3913       30.6232       25.1770       21.6244       18.6308       20.1984       23.6961       24.9443       24.6515       22.5340       23.0713       23.8722       24.7708       24.3398       23.5115       22.6529       19.1857       17.9996       15.6623       15.6572       14.7375       13.5724       12.0640       11.9737       11.2596       11.9857       10.4947       11.3822       15.7297       16.2428       25.2990       23.8653       21.4005       23.9448       24.1629       24.2938       26.0178       24.4080       20.9443       19.6242       16.0724       14.7498       15.5327       12.7938       10.8063        0.0000        0.0000        0.0000        0.0000        0.0000        0.0000        0.0000        0.0000        0.0000        0.0000        0.0000        0.0000        0.0000        0.0000        0.0000        0.0000        0.0000        0.0000        0.0000        0.0000        0.0000        0.0000        0.0000        0.0000        0.0000        0.0000        0.0000        0.0000        0.0000        0.0000        0.0000        0.0000        0.0000        0.0000        0.0000        0.0000        0.0000        0.0000        0.0000        0.0000        0.0000        0.0000        0.0000        0.0000        0.0000        0.0000        0.0000        0.0000        0.0000        0.0000        0.0000        0.0000        0.0000        0.0000        0.0000        0.0000        0.0000        0.0000        0.0000        0.0000        0.0000        0.0000       37.9691       60.5745       52.7994       36.0849       45.3472       54.8228       43.0291       28.4489       31.2361       32.4329       29.3720       35.1774       57.9119       53.8212       46.9225       52.1576       52.2237       54.1140       60.9114       58.6486       59.4592       88.7832      101.6937       98.6624       95.3006       95.3285      102.5691      106.1267      115.2448      121.5916      129.3544      115.6130      117.2609      109.7115       91.3499       81.5730       86.9802       78.1693       82.8243       88.1415       76.5804       95.6212      126.3077      149.4946      155.9162      150.7258      147.7310      154.2832      167.7587      178.1103      175.5896      183.8564      195.0665      182.7288      161.4536      134.0017      121.0065      113.9369      112.7358      116.5120      123.2005      122.5685      132.0869      160.2408      157.0196      158.2516      164.5368      145.6766      143.1458      133.0909      128.3783      113.1270      111.3384      107.2912      117.1236      127.9038      137.4575      136.1124      134.9048      148.7823      149.4361        0.0000        0.0000        0.0000        0.0000        0.0000        0.0000        0.0000        0.0000        0.0000        0.0000        0.0000        0.0000        0.0000        0.0000        0.0000        0.0000
        0.0000        0.0000        0.0000        0.0000        0.0000        0.0000        0.0000        0.0000        0.0000        0.0000        0.0000        0.0000        0.0000        0.0000        0.0000        0.0000        0.0000        0.0000        0.0000        0.0000        0.0000        0.0000        0.0000        0.0000        0.0000        0.0000        0.0000        0.0000       36.4030       37.1280       37.6936       40.4488       41.3839       41.6495       39.3724       37.9150       38.4734       37.7661       38.8403       47.7484       62.7243       82.7728       62.8487       52.5005       47.5490       44.8240       46.4287       41.3187       40.3537       38.3901       38.1989       41.9452       44.1310       41.6552       38.8533       36.1629       34.7462       34.8014       35.0267       56.2452       53.6014       30.6483       22.5191       16.8702       15.0394       14.6937       15.3186       13.3950       14.9521       12.7529       12.1458        4.5409        7.1716       12.5137       11.4450       22.2422       25.7405       28.3234       30.4601       26.9510       33.8338       34.9845       28.5933       20.4582       20.4147       18.9356       18.1398       18.6920       17.4714       15.6985       12.4884        0.0000        0.0000        0.0000        0.0000        0.0000        0.0000        0.0000        0.0000        0.0000        0.0000        0.0000        0.0000        0.0000        0.0000        0.0000        0.0000        0.0000        0.0000        0.0000        0.0000        0.0000        0.0000        0.0000        0.0000        0.0000        0.0000        0.0000        0.0000        0.0000        0.0000        0.0000        0.0000        0.0000        0.0000        0.0000        0.0000        0.0000        0.0000        0.0000        0.0000        0.0000        0.0000        0.0000        0.0000        0.0000        0.0000        0.0000        0.0000        0.0000        0.0000        0.0000        0.0000        0.0000        0.0000        0.0000        0.0000        0.0000        0.0000        0.0000        0.0000        0.0000        0.0000       32.4099       32.2102       34.6846       35.3670       27.5820       25.5756       27.9114       26.9566       28.1928       33.5781       38.0686       42.6559       52.2968       57.8198       59.2346       54.2488       49.0334       57.4036       60.8714       55.0549       93.2670       87.3070      100.8564      118.8640      125.8687      125.2578      120.0138      124.3196      124.9466      114.2838      123.6587      108.4100      101.1318       90.3839       70.9054       63.6849       63.3537       78.8405       79.3661       70.7396       91.1020      104.7503      142.5768      140.6496      133.0311      126.1099      156.1938      175.5403      193.9420      190.4991      209.9773      227.0798      216.0751      189.9386      163.2245      142.2956      143.2163      142.8701      137.0964      129.4425      133.1606      139.7058      146.9641      153.8429      162.1555      165.3234      166.5021      166.1941      160.2862      152.9354      138.7329      128.1459      127.5254      136.3846      137.2373      144.0483      146.1951      137.9397      140.7349      144.1504        0.0000        0.0000        0.0000        0.0000        0.0000        0.0000        0.0000        0.0000        0.0000        0.0000        0.0000        0.0000        0.0000        0.0000        0.0000        0.0000
        0.0000        0.0000        0.0000        0.0000        0.0000        0.0000        0.0000        0.0000        0.0000        0.0000        0.0000        0.0000        0.0000        0.0000        0.0000        0.0000        0.0000        0.0000        0.0000        0.0000        0.0000        0.0000        0.0000        0.0000        0.0000        0.0000        0.0000        0.0000       41.8521       43.4694       44.5681       48.1812       47.4081       49.8855       47.9683       45.3253       42.8995       42.5164       44.4871       47.7914       50.7708       53.4603       53.0005       54.7964       55.2050       61.7077       75.6735       61.3256       47.2018       45.1226       53.4322       51.2108       50.2587       50.2874       46.8497       42.0905       39.5555       38.1384       36.6020       42.6750       42.1816       43.4560       33.3916       24.5315       16.2660       13.2964       15.6945       15.7695       12.4159       11.1628       12.9880        9.2717        3.4919        9.1506       20.3276       21.3088       20.4866       22.3544       25.2507       27.0713       35.9597       37.6141       26.4339       18.0823       19.9165       18.4690       21.6094       19.2662       15.7822       14.1605       17.4332        0.0000        0.0000        0.0000        0.0000        0.0000        0.0000        0.0000        0.0000        0.0000        0.0000        0.0000        0.0000        0.0000        0.0000        0.0000        0.0000        0.0000        0.0000        0.0000        0.0000        0.0000        0.0000        0.0000        0.0000        0.0000        0.0000        0.0000        0.0000        0.0000        0.0000        0.0000        0.0000        0.0000        0.0000        0.0000        0.0000        0.0000        0.0000        0.0000        0.0000        0.0000        0.0000        0.0000        0.0000        0.0000        0.0000        0.0000        0.0000        0.0000        0.0000        0.0000        0.0000        0.0000        0.0000        0.0000        0.0000        0.0000        0.0000        0.0000        0.0000       26.5068       26.2438       27.8500       26.6233       24.3706       35.1770       28.2218       23.3176       26.3400       26.8119       34.1841       31.5440       31.1459       41.1795       48.0400       68.8145       50.0463       54.4437       56.4653       58.4380       58.5782       60.0882       70.0289       85.4065      121.0204      129.2021      133.3611      136.4418      120.8712      122.5668      149.4711      118.8340      107.4377      104.5832       98.1422       95.4239       79.3255       65.0405       63.8247       60.0071       57.3632       64.4411       81.3467       99.6332      127.7380      111.6184      121.4742      135.6406      166.6930      188.9642      188.4732      188.5805      204.8663      216.3754      210.6519      192.3460      162.0221      160.1195      159.2752      153.9119      140.4278      133.8053      130.4125      136.6408      143.5317      162.4777      152.7057      152.1743      161.7790      175.3125      176.3303      163.1003      145.6185      148.5023      148.2583      142.3120      147.9945      155.1521      158.7788      146.4050      149.2398      146.4071        0.0000        0.0000        0.0000        0.0000        0.0000        0.0000        0.0000        0.0000        0.0000        0.0000        0.0000        0.0000        0.0000        0.0000        0.0000        0.0000
        0.0000        0.0000        0.0000        0.0000        0.0000        0.0000        0.0000        0.0000        0.0000        0.0000        0.0000        0.0000        0.0000        0.0000        0.0000        0.0000        0.0000        0.0000        0.0000        0.0000        0.0000        0.0000        0.0000        0.0000        0.0000        0.0000        0.0000        0.0000       52.7093       52.2631       53.3141       57.2232       56.2481       55.8769       53.1960       51.4805       46.9087       47.3558       49.6036       53.8872       54.2990       52.3736       52.2763       51.7336       53.5588       56.1162       64.8261       60.4464       54.2525       49.3346       59.9563       57.4309       56.3699       55.1068       50.3509       43.1541       41.8803       39.8244       36.6443       29.5169       25.7830       24.0693       22.5428       24.4685       27.0630       21.3526       14.1055       12.7092        9.1892        8.0916        7.8712        5.7280        6.0281        7.6322       13.6852       17.3462       18.3948       19.2040       26.8810       35.7132       30.5495       27.1180       30.8672       24.0029       16.7960       15.0002       16.7982       18.3324       18.8614       17.5818       16.2032       15.7775        0.0000        0.0000        0.0000        0.0000        0.0000        0.0000        0.0000        0.0000        0.0000        0.0000        0.0000        0.0000        0.0000        0.0000        0.0000        0.0000        0.0000        0.0000        0.0000        0.0000        0.0000        0.0000        0.0000        0.0000        0.0000        0.0000        0.0000        0.0000        0.0000        0.0000        0.0000        0.0000        0.0000        0.0000        0.0000        0.0000        0.0000        0.0000        0.0000        0.0000        0.0000        0.0000        0.0000        0.0000        0.0000        0.0000        0.0000        0.0000        0.0000        0.0000        0.0000        0.0000        0.0000        0.0000        0.0000        0.0000        0.0000        0.0000       27.3692       30.7803       24.8671       24.6887       24.5466       24.2871       30.9624       35.5136       36.2516       26.8573       27.5376       31.6200       32.7771       33.8772       41.9166       65.0913       71.9068       51.2705       55.3473       64.7242       72.2653       63.5919      144.3885      136.8133       77.4940      133.0275      152.3054      158.9526      145.0367      129.5833      135.6626      153.7608      122.2286      114.0692      114.8049      102.5809      100.3393       78.2777       67.9128       71.3997       70.7624       61.1528       69.9366       80.4369       88.8684       98.2354      106.5177      110.5586      133.7417      165.4510      160.8512      166.8891      169.8199      188.2208      206.5398      199.0284      179.6093      157.5947      158.4923      165.8632      153.0121      138.0434      136.9143      135.0439      144.9035      157.9662      153.9849      153.1545      157.3300      164.5109      180.6255      179.9638      178.7601      170.8697      168.2006      154.1405      141.1359      150.6826      152.7657      154.0037      153.9871      151.9551      151.9403      155.6598        0.0000        0.0000        0.0000        0.0000        0.0000        0.0000        0.0000        0.0000        0.0000        0.0000        0.0000        0.0000        0.0000        0.0000        0.0000
        0.0000        0.0000        0.0000        0.0000        0.0000        0.0000        0.0000        0.0000        0.0000        0.0000        0.0000        0.0000        0.0000        0.0000        0.0000        0.0000        0.0000        0.0000        0.0000        0.0000        0.0000        0.0000        0.0000        0.0000        0.0000        0.0000        0.0000       57.3838       59.7141       60.1562       57.8217       58.3675       55.4610       54.7023       52.9291       52.4195       49.9355       48.4330       49.6027       54.4131       61.4385       65.1732       57.1745       52.8440       53.3957       52.1897       49.8270       50.7115       51.1967       48.4090       51.1275       61.7314       65.3028       68.4830       60.9208       47.0125       39.2234       36.7688       33.9735       26.3301       21.6446       19.4751       16.5809       11.7016        9.4724        7.9851        7.8457        6.5885        6.1102        5.6902        5.4946        3.0780        2.4201        2.5812       13.2187       21.6475       15.8714       19.4976       18.0568       26.2515       27.6631       16.5133       23.2428       97.2588       54.8438       20.4440       22.7056       20.5180       19.1565       19.9072       16.4781       24.1752       37.4433        0.0000        0.0000        0.0000        0.0000        0.0000        0.0000        0.0000        0.0000        0.0000        0.0000        0.0000        0.0000        0.0000        0.0000        0.0000        0.0000        0.0000        0.0000        0.0000        0.0000        0.0000        0.0000        0.0000        0.0000        0.0000        0.0000        0.0000        0.0000        0.0000        0.0000        0.0000        0.0000        0.0000        0.0000        0.0000        0.0000        0.0000        0.0000        0.0000        0.0000        0.0000        0.0000        0.0000        0.0000        0.0000        0.0000        0.0000        0.0000        0.0000        0.0000        0.0000        0.0000        0.0000        0.0000        0.0000        0.0000       24.2691       24.4785       34.8705       35.9619       36.7858       30.7487       27.2270       27.0916       31.0947       37.7345       31.4830       30.2370       32.5142       34.5007       37.9206       52.6983       89.4653       89.8792       77.7412       71.3714       85.9288       90.6142       90.9333      129.3048      111.0615       98.2303      138.4208      160.4092      165.8009      147.2344      130.6568      128.7556      139.3708      112.6713      105.9423      101.6128       97.9336       91.5893       79.5841       73.5083       79.2150       78.8873       75.6010       72.0011       72.5926       76.0815      100.0065      115.7172      123.9618      134.3659      144.9335      152.2302      154.9512      155.8723      178.4494      184.0778      187.3638      171.2406      149.3050      143.0222      147.3173      146.4092      134.9973      136.5639      136.9583      149.2227      163.3642      161.7811      157.8361      154.2301      173.2634      192.5832      193.5770      180.3468      158.3562      151.8005      148.8086      145.7639      162.7047      161.0707      163.0193      167.4466      159.0461      158.4589        0.0000        0.0000        0.0000        0.0000        0.0000        0.0000        0.0000        0.0000        0.0000        0.0000        0.0000        0.0000        0.0000        0.0000        0.0000        0.0000
        0.0000        0.0000        0.0000        0.0000        0.0000        0.0000        0.0000        0.0000        0.0000        0.0000        0.0000        0.0000        0.0000        0.0000        0.0000        0.0000        0.0000        0.0000        0.0000        0.0000        0.0000        0.0000        0.0000        0.0000        0.0000        0.0000        0.0000       63.6619       62.4937       62.0955       61.6791       54.9485       52.3091       52.6648       50.5105       50.2438       49.1282       44.7424       47.8358       52.9976       52.1723       50.5975       48.4426       50.2721       54.6443       57.9845       54.4084       58.6883       56.2621       56.8448       58.6035       62.1444       65.4418       75.4414       66.5505       43.9256       35.6486       32.3452       30.1001       19.6739       16.1130       14.1028       12.7827        7.2709        5.2371        4.3681        5.1021        3.0736        3.0986        2.9483        3.2042        1.9519        1.8188        2.7191       12.9191       22.3869       18.5066       13.8192       10.5887       10.9415       17.1248        6.6078       10.5918       22.1614       30.0103       23.4293       18.1777       24.7351       21.4792       23.3128       24.6489       26.2454       16.6544       14.9537       10.2993        7.4252        4.8467        6.0907        9.2463        9.4935       13.7030        0.0000        0.0000        0.0000        0.0000        0.0000        0.0000       15.0815       18.1475       21.2147       20.2411        0.0000        0.0000        0.0000        0.0000        0.0000        0.0000        0.0000        0.0000        0.0000        0.0000        0.0000        0.0000        0.0000        0.0000        0.0000        0.0000        0.0000        0.0000        0.0000        0.0000        0.0000        0.0000        0.0000        0.0000        0.0000        0.0000        0.0000        0.0000        0.0000        0.0000        0.0000        0.0000        0.0000        0.0000        0.0000        0.0000       18.1173       17.0127       18.6665       23.9022       39.3938       39.8856       40.1898       37.0515       38.2560       37.4667       34.7477       34.7506       35.3106       34.6689       38.2218       43.1047       53.1547       72.5063       82.0895       94.6838      120.1444      135.1966      142.5166      137.5197      152.3687      177.2042      169.4975      148.0923      157.9740      164.7313      169.2455      161.2036      130.2318      128.7246      123.0051      118.4239       97.2218       90.3624       82.5046       75.2175       78.2922       76.4027       75.3459       79.3707       93.6430       91.0607       95.6217       96.7824      100.4030      109.3428      118.6111      117.2491      132.0943      134.8815      128.8566      135.1182      148.6532      149.5063      148.7217      142.8244      130.2205      133.0213      144.4814      141.9204      146.5696      146.5370      153.4480      150.8721      151.8863      159.0439      166.9898      168.2797      177.5187      189.2188      187.5948      178.1587      166.1600      166.7231      164.9118      166.0975      176.1413      176.8946      173.7238      176.0161      172.9382      175.9881        0.0000        0.0000        0.0000        0.0000        0.0000        0.0000        0.0000        0.0000        0.0000        0.0000        0.0000        0.0000        0.0000        0.0000        0.0000        0.0000
        0.0000        0.0000        0.0000        0.0000        0.0000        0.0000        0.0000        0.0000        0.0000        0.0000        0.0000        0.0000        0.0000        0.0000        0.0000        0.0000        0.0000        0.0000        0.0000        0.0000        0.0000        0.0000        0.0000        0.0000        0.0000        0.0000       77.5629       69.0575       66.4432       63.7547       61.2309       57.0342       57.7616       59.9361       49.9090       43.6226       46.4105       58.9441       68.6262       69.1051       57.3857       60.9831       54.7480       59.1609       60.2267       63.5069       69.7230       84.8742       76.0243       68.3070       62.6510       62.1722       66.0138       66.4371       64.4585       45.4521       38.7373       33.4114       27.7236       16.6182       15.1912       15.3058       12.8562        7.0679        4.8413        3.7730        4.2902        2.4871        1.9180        1.9370        2.6009        3.1291        2.0828        3.2167        9.2412       13.4539       16.9502        8.0724        5.9094        4.1490        5.2435        4.3155        5.1382       11.8762       21.2639       18.9809       16.3830       22.6318       23.9264       24.2022       25.4756       23.7996       16.1735       16.4860       10.4017        7.5669        4.2456        4.0611        5.0771        8.2947        3.4185        3.4162       15.8684       17.8634        4.1588        1.3543        1.4415        7.1357       10.7312       12.8861       14.8834       13.0513       11.0993       10.6639       21.5685        0.0000        0.0000        0.0000        0.0000        0.0000        0.0000        0.0000        0.0000        0.0000        0.0000        0.0000        0.0000        0.0000        0.0000        0.0000        0.0000        0.0000        0.0000        0.0000        0.0000        0.0000       68.4940       53.1667       48.7377       42.4025       36.0604       37.5378       36.2876       28.1234       24.4541       17.6807       16.5945       17.2887       15.4656       19.4113       24.6129       38.8990       40.5147       41.8248       40.6034       38.5938       38.2330       39.9113       38.0706       38.3263       37.3172       40.3695       48.7660       58.5939       83.3476       93.2859      105.9502      133.7343      162.9015      173.6843      172.3801      171.6561      181.2774      195.2447      180.8714      184.5736      183.8809      185.8836      169.1893      139.8625      134.6177      128.7659      104.0517      105.9581       87.5607       84.9459       76.7225       70.4154       67.3888       74.2692       84.9866      107.4695      109.6320      120.4521      122.0572      109.9286      113.2338      113.9144      122.4576      131.9244      125.8207      119.0139      126.8929      135.8304      130.4770      130.7834      132.8556      127.9501      124.4610      140.0486      141.0013      147.0562      149.7116      158.7051      167.1956      165.7846      170.4853      178.7982      182.3930      191.1240      193.2077      188.9470      186.0689      181.3720      184.2053      181.1700      183.5828      190.6768      186.3437      187.0096      189.4679        0.0000        0.0000        0.0000        0.0000        0.0000        0.0000        0.0000        0.0000        0.0000        0.0000        0.0000        0.0000        0.0000        0.0000        0.0000        0.0000        0.0000        0.0000
        0.0000        0.0000        0.0000        0.0000        0.0000        0.0000        0.0000        0.0000        0.0000        0.0000        0.0000        0.0000        0.0000        0.0000        0.0000        0.0000        0.0000        0.0000        0.0000        0.0000        0.0000        0.0000        0.0000        0.0000        0.0000        0.0000       74.9604       67.2121       62.2695       59.0243       60.2437       61.0608       63.3760       66.4371       55.5637       44.4122       40.9428       37.9502       38.9476       46.2998       53.5207       69.6602       65.7011       90.7457       68.5767       67.6120       59.7825       62.1653       60.2002       58.5128       55.4590       54.7127       58.0209       53.7782       45.7083       35.1165       32.3084       26.5825       22.7860       14.9254       13.3591       11.9764       10.0732        4.8227        3.3954        2.9454        2.4201        1.9392        1.4507        1.8513        2.8589        4.4309        4.7345        7.3410       10.5537       14.6289       12.7778        8.8990        5.8712        3.1717        3.1424        4.1212        5.7707       10.4478       13.0524       15.9094       20.1572       21.3636       19.4984       22.5161       17.6390       12.9707        9.6994        8.2048        7.7472        9.4058        7.6570        3.6846        3.5276        3.0004        3.7433        6.3320       11.0577       10.8793        1.0486        1.1011        5.2915        5.8836        8.8364        7.1265       13.7191        8.0354        9.3744       10.9790        8.9770        7.5005        7.6673        9.3279        0.0000        0.0000        0.0000        0.0000        0.0000        0.0000        0.0000        0.0000        0.0000        0.0000        0.0000        0.0000       48.5996       39.3189       42.9146       46.5215       46.0960       46.2238       41.8332       42.0416       41.6696       44.5422       36.7761       34.1432       29.8081       25.9712       22.2633       23.3568       16.8363       16.9096       16.0201       19.0851       26.2846       44.8999       47.7424       46.7507       45.6192       47.3815       45.2252       43.5053       41.2256       41.2111       41.7957       43.5992       54.3243       80.0979       83.0714       88.5525      108.1940      155.1718      161.4358      171.0959      175.4625      175.4891      189.1674      189.0431      196.9686      197.0502      192.7553      191.0071      161.8643      143.1550      141.8236      140.3758      116.4570      122.6466       99.3624       86.0037       93.8431       86.7638       82.9602       83.1199       88.7371      116.5761      130.1533      136.5436      133.1810      122.6257      110.3685      118.7814      123.7393      108.0056      106.2455      115.5377      121.0766      117.4254      123.1874      130.1136      136.5105      122.4744      130.0887      132.0716      136.9275      151.6554      154.8080      165.8757      170.7058      169.0225      179.1292      184.4843      187.5115      193.3067      196.8995      196.3824      194.3045      186.7434      187.3672      190.2049      195.4672        0.0000      198.0732      206.9707      215.5038        0.0000        0.0000        0.0000        0.0000        0.0000        0.0000        0.0000        0.0000        0.0000        0.0000        0.0000        0.0000        0.0000        0.0000        0.0000        0.0000        0.0000        0.0000
        0.0000        0.0000        0.0000        0.0000        0.0000        0.0000        0.0000        0.0000        0.0000        0.0000        0.0000        0.0000        0.0000        0.0000        0.0000        0.0000        0.0000        0.0000        0.0000        0.0000        0.0000        0.0000        0.0000        0.0000        0.0000       67.9420       62.6839       53.8793       51.2299       47.1733       46.1041       45.2745       43.6616       43.1060       39.3197       35.6659       31.0451       28.1104       29.0601       34.1472       36.5360       42.8273       43.0263       48.4229       49.5834       53.3938       54.2294       51.1097       50.2460       48.3730       45.5349       45.3056       46.4105       46.9577       45.8592       29.2542       24.4706       21.9115       17.2726       11.4906       10.5253       10.4367        8.9710        5.4366        3.6735        3.0033        3.0661        2.6092        3.2527        2.7651        4.2046        5.7930        5.1005        5.7286        6.6757        7.4117        6.6948        5.9414        4.6515        3.5664        3.9732        8.0310        7.2558       14.0040       13.4581       16.6465       16.6710       25.6169       26.4338       23.6362       22.2437       13.3467        7.3518        6.7672        6.4090        7.9721        6.4574        8.3005       11.5431        5.8267        8.7571       12.2067        3.8285        4.4849        6.0774       12.9498       19.7752        7.7693       16.5910       12.5301        5.9012        7.1233        8.2896        8.6256        9.9840        6.5468        6.7364        8.6285       11.4386       15.2858       17.8263        0.0000        0.0000        0.0000        0.0000        0.0000        0.0000        0.0000        0.0000       36.6734       35.4397       38.0538       33.4120       32.1412       35.1627       40.1471       38.0115       35.4897       36.2654       39.1488       42.5438       40.5077       31.0605       23.9340       36.5432       25.1860       25.7280       21.5816       21.8110       24.2379       29.7553       55.3576       58.5537       60.5638       56.6466       52.2271       47.3763       52.1659       51.7604       56.1801       54.9573       54.3403       70.0486       85.8751       87.3521       85.4866       86.4246      133.6273      143.0747      161.3898      171.2718      166.8939      177.1367      185.4565      187.1753      189.7788      197.9489      193.4816      176.7204      155.9272      162.0539      155.7934      116.9173      107.7715      114.1847      117.9293      117.7926      107.6756      102.4157       95.2764      103.5324      125.3534      130.6893      136.0865      131.1738      119.9165      109.3511      107.4903      103.7546      106.3881      115.7961      122.1000      119.4159      117.6095      121.6625      127.7234      130.3618      126.8412      131.3897      138.3972      144.0019      157.0411      162.1072      171.2016      172.3366      171.2889      184.1763      189.2028      195.4716      205.1319      210.0228      206.7124      209.4358      199.8958      197.0497        0.0000        0.0000        0.0000        0.0000        0.0000        0.0000        0.0000        0.0000        0.0000        0.0000        0.0000        0.0000        0.0000        0.0000        0.0000        0.0000        0.0000        0.0000        0.0000        0.0000        0.0000        0.0000        0.0000        0.0000
        0.0000        0.0000        0.0000        0.0000        0.0000        0.0000        0.0000        0.0000        0.0000        0.0000        0.0000        0.0000        0.0000        0.0000        0.0000        0.0000        0.0000        0.0000        0.0000        0.0000        0.0000        0.0000       60.7012       50.8318       47.9009       45.4303       41.9045       30.6164       28.8502       27.9792       25.1262       27.0297       27.0689       26.5054       24.6700       24.6316       22.2135       18.9851       20.1532       19.1452       19.7531       23.6789       24.2554       25.9743       28.0817       28.3549       25.0976       22.8126       23.0167       20.7677       21.4346       18.4345       18.4051       38.5204       39.7362       31.0682       16.3104       13.9183       11.1211       10.9217       10.1981        9.1296        9.8078        7.9081        4.9878        3.7156        3.7384        2.5619        2.9087        3.9836        3.0731        0.7622        2.2747        1.4332        0.9382        3.3154        5.0047        5.9981        7.3177        5.9180        5.6144        7.6024        7.3895       11.3696       17.2259       26.5490       18.9949       16.8395       19.3206       20.9356       21.3379       12.7273       10.6251        8.2978        7.9720        9.2747        7.6912        7.0502        5.6129        8.5573        6.1030        5.8450        7.9471        9.4235        9.4379        2.7741        2.9238       10.1556       22.4972       18.4978        4.6229        5.0136        6.2528        6.3997        5.9068        5.1739        5.6397        6.9324        8.9856       12.2801       14.3365       16.1584       17.9414       49.5868       35.7494       42.5576       33.0646       25.7507       21.9380       24.9360       22.6602       19.3690       21.4882       24.9640       24.9104       29.9535       41.7790       42.4365       51.2458       40.1507       40.5909       39.7299       44.6739       34.2706       31.9872       37.0764       29.2022       31.3516       29.9858       40.1774       46.8137       61.2825       66.4586       71.9781       76.7107       61.8596       67.3017       58.2850       70.0660       74.8654       76.8566       70.4392       78.3158       90.2895       88.9831      101.4770      111.0029      140.9220      151.9592      151.6548      148.2668      155.0540      179.4932      190.4409      195.4549      182.0992      177.5977      178.2972      167.7217      150.8953      151.9527      154.3876      153.7620      114.8044      116.2141      123.5239      138.6991      145.6151      132.5658      126.5080      129.3992      139.8363      137.4542      131.0289      129.5460      108.5390       95.3182       89.2614       90.3853      102.0331      108.6778      106.6176      107.7912      110.1593      112.5339      118.0645      126.3944      148.4282      150.0650      155.5007      161.2444      160.2365      166.6342      176.2199      182.0831      184.3591      185.4142      190.7436      201.5407      218.5796      228.5323      222.8506      216.9208      217.1299        0.0000        0.0000        0.0000        0.0000        0.0000        0.0000        0.0000        0.0000        0.0000        0.0000        0.0000        0.0000        0.0000        0.0000        0.0000        0.0000        0.0000        0.0000        0.0000        0.0000        0.0000        0.0000        0.0000        0.0000        0.0000
        0.0000        0.0000        0.0000        0.0000        0.0000        0.0000        0.0000        0.0000        0.0000        0.0000        0.0000        0.0000        0.0000        0.0000        0.0000        0.0000        0.0000        0.0000       54.6740       56.2128       59.3306       61.0275       55.7187       44.1251       40.0943       37.3076       33.1033       22.7883       22.5257       18.7200       18.0438       19.9390       17.3281       16.0039       15.1723       15.8787       15.9781       15.2225       14.5123       17.7664       17.3361       17.4186       18.6107       21.4067       24.0916       23.3426       19.1920       16.1040       14.9060       13.8327       14.0497       12.6378       12.5470       12.9793       14.0524       11.0981       10.1926       10.4594       10.2635        9.4962        7.6745        7.3920        7.6467        5.7886        4.8803        4.9018        4.7695        3.5975        3.3019        2.7931        1.8852        0.5790        3.2224        0.9699        0.8543        4.2140        3.6626        2.5099        3.5315        5.6517        5.9184       10.0098        7.7514       12.5099       14.8053       24.0896       18.5648       16.3531       13.4188       15.4890       15.4768       12.5103        8.4161        7.7919        7.6087        7.3314        6.9949        7.0855        6.9935        7.2548        9.7521        8.5236        9.0831       14.8197        2.5117        2.4132        2.4914       13.4966       15.5520       19.3091        7.1679        4.4875        5.1139        5.9634        5.1416        4.5984        5.0825        6.2270        7.9827       10.8448       12.6906       14.4737       16.2548       36.0087       22.0596       20.1437       28.6378       28.2980       30.9953       36.8904       33.8229       27.8464       26.2916       27.1913       30.6796       34.9644       45.1905       57.6834       37.4142       61.7890       42.8046       43.9087       42.0350       39.2043       36.3651       33.5858       30.2293       34.2183       33.1491       38.8211       45.5651       62.0649       76.3293       85.1477       96.4482       70.7573       71.6202       66.9515       67.2305       77.5508       69.4841       70.4843       77.2299       80.8125       90.2689       96.9117       94.9226      124.0675      148.9361      156.5308      150.8483      165.8389      194.2672      224.8215      214.4966      186.9555      178.2208      174.7302      166.9892      163.4024      155.6030      145.9736      139.2854      131.9539      138.4536      138.6290      144.7145      142.5463      141.9300      144.7826      150.3439      156.8573      156.5565      144.9210      133.8791      107.1556       96.6608       95.5118       91.0374      101.0020      101.6843      104.2261      103.6207      105.5920      111.0953      113.2520      128.7604      151.6756      156.5561      159.6487      167.4960      167.7537      170.2693      180.6669      186.7173      195.6854      206.7768      207.6679      207.0977      229.5128      236.7984        0.0000        0.0000        0.0000        0.0000        0.0000        0.0000        0.0000        0.0000        0.0000        0.0000        0.0000        0.0000        0.0000        0.0000        0.0000        0.0000        0.0000        0.0000        0.0000        0.0000        0.0000        0.0000        0.0000        0.0000        0.0000        0.0000        0.0000        0.0000
        0.0000        0.0000        0.0000        0.0000        0.0000        0.0000        0.0000        0.0000        0.0000        0.0000        0.0000        0.0000        0.0000        0.0000        0.0000       42.0710       46.6406       50.9690       51.3020       52.0351       52.7033       50.5518       46.3063       33.6399       28.0368       25.9251       23.3522       14.6218       11.5830        9.4027        9.3516       11.3112       10.7906       10.4139       12.1045       12.6602       12.4648       12.6021       13.2181       13.9656       13.6983       15.0514       14.3102       18.1313       17.7751       16.9641       14.6163       12.8792       10.2928        9.0611        8.3633        7.5463        8.1680        7.8417        8.7441        8.2915        6.8650        8.2624        8.0437        8.2529        5.8755        5.6955        5.6631        4.7139        4.5567        4.2843        4.3993        2.6042        2.2591        2.0422        2.0609        2.2771        1.7921        0.5544        0.5817        1.6877        1.7643        4.6523        6.7286        8.5623        5.5782        8.5100        9.9936       10.7607       12.4036       22.1755       14.3412       12.8394       13.5191       15.3508       13.8143        8.4602        7.5576        7.4840       10.7022        9.4272        9.2456        9.2627        8.8133       10.5531        8.9842        6.2049        8.1287        7.9970        7.8060        4.4721        8.0179       13.0739       14.2302       11.3576        6.5326        4.2134        5.5313        6.5828        5.2387        4.6719        5.1603        6.2531        7.9253       10.6752       12.4637       14.1258       16.9444       18.4501       19.8571       20.1614       20.7916       20.2782       27.9451       30.5401       28.0340       24.2631       27.4261       28.7931       33.8162       38.5189       39.6780       40.2256       36.6632       45.5722       49.8490       49.6740       48.7926       47.4902       48.6626       41.7634       38.4885       43.1108       39.7570       42.8938       57.2365       78.6223       87.1624       87.3700       92.9131       73.4234       66.8719       64.0688       61.1977       61.9282       74.7593       91.0096       86.1619       88.9925       93.7124      106.6586      108.4475      124.8960      144.2378      153.4603      160.6908      176.6494      200.0612      218.1357      203.7318      183.9438      178.9175      192.8641      189.7338      162.6939      159.0378      164.2021      160.1770      148.1122      156.9633      158.2258      160.7502      156.2397      161.7148      169.3635      185.9128      183.3171      183.6986      166.8266      142.9639      116.0269      104.6865       99.3769       99.6016      101.0976      105.3343      106.6085      109.5722      111.0958      114.6426      122.4392      133.0107      159.4256      175.4912      182.4144      182.3491      182.1405      182.3481      184.2398        0.0000      198.2563      210.6780      215.3544      224.2128      233.2820      231.5663        0.0000        0.0000        0.0000        0.0000        0.0000        0.0000        0.0000        0.0000        0.0000        0.0000        0.0000        0.0000        0.0000        0.0000        0.0000        0.0000        0.0000        0.0000        0.0000        0.0000        0.0000        0.0000        0.0000        0.0000        0.0000        0.0000        0.0000        0.0000
        0.0000        0.0000        0.0000        0.0000        0.0000        0.0000        0.0000        0.0000        0.0000        0.0000        0.0000        0.0000        0.0000       27.0808       28.9704       40.2660       44.2155       44.7834       43.1420       42.8760       41.0442       40.1561       35.1594       25.4347       22.2363       17.9506       16.8505       11.0596        8.3423        7.0682        6.3323        9.6007        9.3867       10.0855       10.6404       12.5174       10.9157        9.9005       10.0102       10.5707       11.6660       13.3698       13.6128       16.2625       14.5511       13.9125       13.9592       11.2517        8.4180        7.4934        7.2297        7.1719        6.8574        6.5530        6.5948        6.2158        5.9706        6.4777        6.9884        5.4348        5.0055        4.7355        4.6633        4.1475        4.0671        3.9113        3.9631        2.7845        3.1543        3.3059        4.4567        2.6962        1.1296        0.5088        0.5122        1.4263        1.4334        1.6391        2.0262        3.8498        4.4630        5.0930       10.1512        9.5270       14.9154       16.0616        9.8855       11.7017       11.5074       14.4779       12.7806        8.8539        8.8903        8.7122       10.8591        9.9685        9.3098        9.2449        9.1860       10.2359        6.9610        6.7007        5.9968       12.1894        9.6317        8.8868        8.7652        7.8972       10.1921        4.1604        3.6933        4.1815        5.0906        6.8117        6.1797        5.6352        5.8010        6.9572        8.7207       18.8078       13.5205       16.2368       16.3067       23.8885       27.3311       22.1976       25.1342       21.7269       26.0873       28.2399       25.6986       21.2386       28.5937       34.0424       28.0256       33.3502       33.5751       30.7810       33.3349       50.7543       56.3385       57.1747       60.5816       36.9523       38.7476       47.6931       45.8633       43.0896       49.2928       52.0506       62.7754       76.5752       80.6926       79.7978       90.9932       82.5500       81.3482       79.7200       75.7428       73.8246       77.9460       88.8726       87.2718       91.7706       97.1521      102.2731      112.7837      118.8460      134.9266      149.1301      172.2036      192.7350      191.4046      188.0597      185.1105      183.6241      189.4130      191.2504      193.8497      163.8024      180.1120      176.5690      173.4755      153.9785      159.4788      167.5216      175.5215      186.9727      203.5035      225.1198      213.5511      195.7345      196.2876      173.2350      156.1936      125.6311      114.8489      107.3679      107.6139      112.9644      119.6764      125.1850      128.4776      128.5711      125.8820      137.7779      150.0476      183.0556      199.5125      204.1342      200.4777      195.6310      197.0422        0.0000        0.0000        0.0000        0.0000        0.0000        0.0000        0.0000        0.0000        0.0000        0.0000        0.0000        0.0000        0.0000        0.0000        0.0000        0.0000        0.0000        0.0000        0.0000        0.0000        0.0000        0.0000        0.0000        0.0000        0.0000        0.0000        0.0000        0.0000        0.0000        0.0000        0.0000        0.0000        0.0000        0.0000        0.0000        0.0000
        0.0000        0.0000        0.0000        0.0000        0.0000        0.0000        0.0000        0.0000        0.0000       32.8261        0.0000        0.0000       33.0400       34.9864       35.2805       30.9299       30.7627       28.5250       29.3183       21.3041       21.5822       19.4655       17.8777       15.1383       11.5327        8.8739        8.6563        7.9053        5.9162        5.2301        5.1835        5.8817        6.0259        6.1966        6.0418        5.4687        5.3779        5.5327        5.9699        5.8212        6.7176        7.1370        7.4165        7.3274        7.9225        8.5240        8.1934        9.4630        7.5906        7.0491        6.8027        5.4492        4.2826        3.6523        4.4118        4.1707        3.8517        3.8579        4.2123        3.7910        3.4455        2.9899        3.8661        4.0205        3.7029        3.7735        4.6730       21.4530       15.0231        3.2797        2.1766        1.6044        1.6825        1.2406        0.3819        0.2409        0.2284        0.2529        0.3126        1.4451        1.6773        1.9068        8.4691        7.6942        8.1396        7.2775       10.0101       11.9391        9.8641        6.8164        7.3191        6.9594        6.3620        6.8787        7.5611       10.8090       10.7835       10.9118       12.3810       11.7186       11.1996       10.0896        9.3766       11.9900        7.1699        6.3329        5.0226        5.1423        4.7433        4.6148        4.6735        5.5168        5.6975        6.6531        7.4230        7.0921        7.3963        8.8116       11.0725       15.2003       17.9271       19.5901       21.4839       22.8671       30.6770       31.7473       30.5321       28.5600       31.2736       31.2128       25.7940       24.1036       29.4183       31.0315       30.1440       30.7319       31.7083       28.8857       29.1142       36.2353       45.5289       37.9887       33.0869       37.8986       31.3157       33.5905       41.5289       44.9315       45.4849       50.4259       59.0961       75.3289       76.7626       71.8726       82.0442       93.0412       92.3547       93.9519       92.7155       73.7133       70.8388       84.0512       86.5425      102.2024      108.9163      112.5000      122.3395      114.7281      125.6646      154.1568      167.6234      172.6940      184.4735      192.6679      190.6670      199.6936      209.8031      214.0031      201.7053      181.2000      189.1755      193.4306      186.7281      184.8785      193.4990      199.7385      213.9653      248.4567      259.0316      262.9095      244.0135      206.2200      191.9117      180.9212      165.0080      139.6019      126.7286      123.0005      122.8700      133.2863      136.0146      138.3831      143.6215      156.7177      160.8148      173.7485      189.8796      224.3599      236.6053      241.6575      237.2378      207.7007        0.0000        0.0000        0.0000        0.0000        0.0000        0.0000        0.0000        0.0000        0.0000        0.0000        0.0000        0.0000        0.0000        0.0000        0.0000        0.0000        0.0000        0.0000        0.0000        0.0000        0.0000        0.0000        0.0000        0.0000        0.0000        0.0000        0.0000        0.0000        0.0000        0.0000        0.0000        0.0000        0.0000        0.0000        0.0000        0.0000        0.0000
        0.0000        0.0000        0.0000        0.0000        0.0000       16.5605       17.9230       29.3751       24.9254       27.4152       29.8115       30.7791       35.3457       34.1383       31.6366       25.5516       23.9738       25.0379       20.6153       15.2555       15.5973       12.5837       11.0241        7.6258        7.6462        6.7640        6.3159        6.2427        4.8918        4.0613        4.1272        4.8913        5.1229        5.3005        5.1799        4.7853        4.8520        5.0136        5.3886        5.1950        5.5845        6.0530        6.7776        6.4036        6.8000        7.1013        6.6584        7.6031        7.5287        8.0300        7.5511        5.9198        5.1545        4.4735        3.4423        3.4518        3.5518        3.1758        3.5910        5.0605        3.2229        2.7389        3.2482        3.5858        3.3465        3.3509        3.4871        5.2072        9.9309        8.6939        0.9985        0.4570        0.6398        0.3596        0.3204        0.1841        0.1567        0.1621        0.2009        0.9278        2.7402        1.2165        6.2680        8.3422        3.1250        6.1447        2.7114        4.3064        5.3559        5.0009        4.7863        5.6441        5.9547        6.6518        6.6105       10.5300       10.5052       11.0456       13.9998       12.8227       11.4755       10.0610       12.5210       11.0705        8.2701        5.4212        5.1783        4.5897        4.6831        4.8457        5.4923        5.6218        6.0481        6.7382        7.3570        7.4786        8.5950        9.2949       11.6283       16.5302       18.0673       19.6602       22.4537       23.5511       30.1080       32.0963       30.7505       28.2146       31.5654       31.1298       22.0289       20.3929       23.5296       26.1035       25.4241       27.4179       25.7377       25.7906       24.7926       30.9456       37.4559       36.9212       27.5820       37.9908       36.8856       39.0274       37.4218       39.6528       38.9074       48.8990       55.3244       74.2821       79.6112       82.7785      104.5942      113.5935      106.6852      116.2758      106.0206       87.2218       84.3232       91.3469       93.6148      110.4185      116.6451      116.5090      120.4736      120.5384      123.6851      133.4972      156.8988      168.2465      177.1994      189.6020      201.5761      210.9782      224.8147      218.6733      210.8630      197.4702      202.3630      213.6399      211.7920      205.9612      209.4369      223.8176      241.8276      279.8785      295.9835      288.9178      274.3886      230.3496        0.0000        0.0000      170.5471      146.9607      134.0643      131.2355      132.5467      139.2383      142.4627      144.8985      152.3623      169.0781      180.7345      194.8487      208.8601      244.0620      263.3635      271.4755      259.6125        0.0000        0.0000        0.0000        0.0000        0.0000        0.0000        0.0000        0.0000        0.0000        0.0000        0.0000        0.0000        0.0000        0.0000        0.0000        0.0000        0.0000        0.0000        0.0000        0.0000        0.0000        0.0000        0.0000        0.0000        0.0000        0.0000        0.0000        0.0000        0.0000        0.0000        0.0000        0.0000        0.0000        0.0000        0.0000        0.0000        0.0000        0.0000
        0.0000        0.0000        0.0000        0.0000       13.7641       15.0059       16.2674       20.7330       23.9702       27.3396       28.1741       30.4473       30.0764       29.1951       27.2285       19.3585       17.4039       18.0012       14.2330       10.9474       10.3114        8.0446        8.5460        4.6178        4.3416        5.4301        4.9862        4.4696        3.5775        3.4084        3.9157        4.5551        4.8171        5.1771        5.4935        4.4829        4.4658        4.6507        4.9325        4.7009        4.9560        5.3996        6.0104        5.7460        6.1514        6.0946        5.8387        7.0237        7.4548        6.6581        6.3824        5.6117        4.7437        4.6036        3.8505        3.6071        3.2593        3.1320        2.9756        3.5409        2.0177        1.8266        3.1209        2.7949        2.7863        3.2765        3.5158        5.8265        2.4846        2.6255        0.5930        2.4805        0.4127        2.0171        2.8510        0.1594        0.1202        0.1117        0.1337        2.8463        3.2778        0.7713        1.6478        3.0703        1.5329        1.6526        2.3866        3.6676        4.2646        4.0352        4.0033        4.9754        8.0106        6.0703        6.7989        8.8899        9.2516       10.1370       11.2563       12.3199       12.0834       12.0799       12.7221       11.6900        9.4026       10.6087       11.6585        5.8353        6.0895        6.3116        6.2230        6.7225        6.9538        7.4964        8.0532        8.0037        8.4933        9.6957       14.7377       18.1437       17.7652       19.7200       21.6782       21.7160       21.7560       21.9219       26.5124       31.6650       35.4548       36.6845       24.0072       22.2018       18.7022       18.4376       20.3585       23.8225       21.3680       22.5037       22.2714       28.8025       34.1066       31.9429       26.1912       26.1205       35.1532       32.4860       30.2330       27.3531       35.9822       42.0683       55.7877       78.5594       92.5875       99.9925      115.2847      123.0500      117.4087      112.4862      114.5222      106.8781      109.2013      106.6183      110.9343      127.9390      129.8249      125.5958      141.8799      146.5917      130.2306      140.2066      141.0622      155.6800      167.8367      174.5651      191.1459      202.2702      217.7623      226.5621      223.0514      227.5504      230.7292      221.7004      222.5599      217.6147      227.6921      246.5679      257.5965      287.5115      312.2346      300.1608      275.4048        0.0000        0.0000        0.0000      159.9702      142.6051      133.5071      128.5614      130.8453      130.1561      129.9809      139.7857      158.9747      182.9707      196.0394      212.4083      227.8824      263.3378        0.0000        0.0000        0.0000        0.0000        0.0000        0.0000        0.0000        0.0000        0.0000        0.0000        0.0000        0.0000        0.0000        0.0000        0.0000        0.0000        0.0000        0.0000        0.0000        0.0000        0.0000        0.0000        0.0000        0.0000        0.0000        0.0000        0.0000        0.0000        0.0000        0.0000        0.0000        0.0000        0.0000        0.0000        0.0000        0.0000        0.0000        0.0000        0.0000        0.0000        0.0000
        0.0000        0.0000       16.0203       11.4153       11.6994       14.1846       16.0364       18.6802       20.4127       22.9102       23.6207       22.0183       22.4218       21.6936       19.8403       13.5666       13.7977       14.0962       12.3703        9.1062        9.7048        9.4079        7.5340        4.0933        3.7534        3.8210        4.3653        4.0862        3.8361        4.1623        4.3556        4.8118        5.0190        4.9007        5.2640        4.9615        5.3614        5.0280        4.8319        4.8742        4.8924        4.8828        5.0297        4.7637        5.1974        5.1805        4.8247        5.7112        5.2719        5.6738        5.7017        8.0485        5.2729        2.9414        4.0383        4.4981        4.7096        4.5578        3.9351        3.0124        2.4268        2.7235        3.1812        2.6590        2.7270        3.7318        3.8861        3.3254        1.2723        1.5043        0.6335        0.5047        0.4517        3.5613        9.3197        8.5130        5.8107        3.4853        0.1139        0.4864        0.5320        0.5914        0.6651        1.1131        1.2247        1.9077        2.0752        2.6895        3.5009        3.8971        4.3138        4.7774        4.9901        6.7163        8.6143       11.8590       13.6087       14.1657       12.9577       15.2374       15.2095       15.3413       15.2786       14.4032       13.0934       13.2944       12.5208        7.8458        8.0734        8.9507        9.9787        8.1306        8.2485        8.6131        9.0627        8.6618        8.9110        9.9665       13.5926       19.1236       16.9338       23.2144       19.1603       19.0520       19.4206       19.2600       20.0780       28.7765       31.7148       28.3842       30.3141       24.2607       22.2278       21.0191       21.9043       21.2381       22.1412       23.3222       27.6360       30.9106       33.3490       32.8139       25.0050       24.9577       26.6918       28.8930       31.9722       38.2392       32.6914       43.6269       59.0423       89.0599      110.1247      111.2348      118.6234      115.7402      123.8596      121.8696      133.3366      115.5998      116.1515      114.8599      122.1640      134.5141      125.9372      131.8222      126.2626      132.4274      129.2584      123.8169      135.1161      138.3837      155.4678      170.9098      166.0808      202.9496      218.5089      241.5731      231.6458      219.0381      217.2730      220.6938      207.0808      210.3095      224.7387      239.0891      246.5853      275.4262      302.7328      266.0643        0.0000        0.0000        0.0000      148.6987      144.1612      128.3778      117.0775      116.8483      118.5657      121.0005      125.1664      141.1143      168.8521      204.3770      220.9615      238.1853      252.5122        0.0000        0.0000        0.0000        0.0000        0.0000        0.0000        0.0000        0.0000        0.0000        0.0000        0.0000        0.0000        0.0000        0.0000        0.0000        0.0000        0.0000        0.0000        0.0000        0.0000        0.0000        0.0000        0.0000        0.0000        0.0000        0.0000        0.0000        0.0000        0.0000        0.0000        0.0000        0.0000        0.0000        0.0000        0.0000        0.0000        0.0000        0.0000        0.0000        0.0000        0.0000        0.0000
        0.0000       16.4234       15.7350       10.7343       10.5720       11.6688       12.9077       14.3073       15.6983       17.3223       15.4983        8.8968       10.1304        8.5794        6.9234        6.0378        6.8136        6.2587        6.4415        7.2474        7.5771        6.5429        4.8795        3.7967        3.7036        4.6671        5.2012        4.4600        4.5101        4.3381        3.8913        2.7483        2.8202        2.8473        2.9528        3.3142        3.4042        3.4228        3.5075        2.9489        2.8025        3.0418        2.7708        3.7006        3.9500        3.9831        3.8004        2.7348        2.5983        2.4193        2.2095        2.9151        4.2188        2.2933        2.8204        3.6359        4.7144        6.0076        5.1272        4.8935        3.1818        3.7563        4.2648        4.7835        4.7151        5.4701        4.4216        4.0431        3.8173        2.2456        2.0654        1.8836        1.7042        2.3112        4.2829        7.4141        6.4857        3.8657        0.3329        0.2766        0.2804        0.3076        0.3582        0.7529        0.8454        1.4358        1.1115        3.1181        4.6962        5.1950        5.1617        7.4013        9.1503       12.2887       14.2442       20.2850       24.9479       22.4380       21.9699       20.6157       20.3038       20.6316       22.2889       16.2024       14.9294       13.6943       14.1672       14.1476       14.2795       14.6353       15.1815       12.3721       11.5365       11.7317       13.5020       11.5797       12.0159       14.4571       16.9779       13.9808       15.8894       16.7332       16.5682       21.5021       26.2407       26.1229       23.1303       31.6701       36.6633       24.7712       24.8921       27.9238       29.3651       27.7131       28.3453       29.5268       30.2658       35.2491       36.5919       42.0903       42.1190       40.5864       38.6873       43.4662       40.7558       44.3463       52.2694       48.6340       48.3923       66.8351       77.0558      101.1617      106.0985      109.8369      119.6201      135.9717      150.7122      137.7233      154.8829      163.1886      149.1765      144.1828      146.1844      131.2904      125.3616      123.6293      123.2587      136.8385      131.5516      129.6547      136.9589      141.0265      145.9200      153.8506      169.1678      182.7672      190.8073      191.2367      185.5791      167.1915      168.0859      178.9280      183.5510      179.2648      185.4591      202.0873      216.3813      156.4118        0.0000        0.0000        0.0000        0.0000      112.1632       96.0739       90.9693       97.0560       94.3309       88.2091       93.5188      104.9518      116.3760      134.3621      152.1900      224.3800      250.8927      270.1696        0.0000        0.0000        0.0000        0.0000        0.0000        0.0000        0.0000        0.0000        0.0000        0.0000        0.0000        0.0000        0.0000        0.0000        0.0000        0.0000        0.0000        0.0000        0.0000        0.0000        0.0000        0.0000        0.0000        0.0000        0.0000        0.0000        0.0000        0.0000        0.0000        0.0000        0.0000        0.0000        0.0000        0.0000        0.0000        0.0000        0.0000        0.0000        0.0000        0.0000        0.0000        0.0000        0.0000
        0.0000       16.5108       16.0374       10.2295        9.4589        9.2633       10.7241       11.9415       12.7652       13.3232       12.3428        5.7149        5.4059        5.5641        4.8533        3.6043        3.2599        3.7452        3.9955        4.3830        4.1675        3.9139        3.5912        3.5328        3.4397        3.6104        3.9577        4.1492        4.6001        3.6210        3.6088        2.6977        2.7433        2.7360        2.6523        2.9569        2.8582        2.8023        2.8005        2.0353        2.0702        2.0829        2.0584        2.7730        2.8859        2.9012        2.8228        2.0775        2.0169        1.9230        1.8160        2.5964        2.6253        2.3638        2.1982        2.4223        2.3834        2.5678        2.7816        3.4458        4.1180        4.8393        5.2674        5.3356        4.4116        3.8570        3.7383        3.0684        2.6965        2.3596        3.5124        3.6853        4.4935        2.4046        2.1651        0.6483        0.4250        0.2944        0.2626        0.1884        0.1612        0.1701        0.2154        0.4760        0.5567        1.6791        1.9712        5.7470        5.9473        5.9496        5.8085        8.4234       19.4143       15.0276       12.8552       20.0906       24.9797       25.1535       23.5558       22.1879       24.5374       25.1011       24.6452       17.4445       15.9899       16.4376       17.5421       17.1339       16.7780       16.4523       16.7097       16.1208       15.7402       15.1912       13.8229       12.9341       15.1861       16.6628       18.0893       13.6693       14.6222       15.8526       17.2667       24.6963       27.3668       29.5547       32.6263       27.7924       26.1504       25.2310       25.1497       27.6993       29.4525       30.6583       30.2751       32.6329       33.6566       37.5021       39.8606       45.0605       44.8281       36.1837       39.6150       59.2614       57.9888       46.9039       53.8479       67.1905       67.2232       68.7656       73.1052       99.9663      103.2947      113.9439      121.6915      142.8143      154.4664      151.5754      156.9420      159.7181      153.7348      150.8509      144.2740      123.8383      121.2371      123.0752      123.0588      135.7661      140.1436      129.0306      130.9529      132.1824      142.2495      150.0100      161.9191      172.2208      185.0630      179.4962      166.1312      158.2103      162.9742      172.7862      182.0981      171.4600      174.7204      194.7305        0.0000        0.0000        0.0000        0.0000        0.0000       94.4683       82.3822       75.0654       78.8139       82.1057       76.6847       82.6320       88.8001      116.4315      126.4155      140.3493      164.9451      236.0313        0.0000        0.0000        0.0000        0.0000        0.0000        0.0000        0.0000        0.0000        0.0000        0.0000        0.0000        0.0000        0.0000        0.0000        0.0000        0.0000        0.0000        0.0000        0.0000        0.0000        0.0000        0.0000        0.0000        0.0000        0.0000        0.0000        0.0000        0.0000        0.0000        0.0000        0.0000        0.0000        0.0000        0.0000        0.0000        0.0000        0.0000        0.0000        0.0000        0.0000        0.0000        0.0000        0.0000        0.0000        0.0000
       17.1879       17.4948       16.0831       11.1580       11.1914       11.1698       10.1272        9.7955       11.2695       10.8325       11.1927        4.8894        3.8162        3.0433        2.9536        2.2292        2.1103        2.2785        2.4921        2.8549        3.0446        3.2008        3.3859        3.4413        3.2573        3.1074        3.2462        3.1725        3.2960        3.2875        3.3734        2.5358        2.5932        2.5867        2.5072        2.7867        2.6880        2.6127        2.5715        1.7446        1.7140        1.7142        1.7570        2.3017        2.3496        2.3506        2.3235        1.7456        1.7235        1.6873        1.6340        2.3396        2.3406        2.3617        2.2225        2.7545        2.3440        2.4971        2.6951        4.2422        5.3715        4.9649        4.5520        4.5589        4.0605        3.8409        3.8447        3.5301        2.8201        3.9129        4.8973        5.5553        5.8200        5.4536        3.0727        0.6987        0.4579        0.3056        0.2436        0.1499        0.9752        0.0958        0.1431        0.3489        0.4315        1.0411        1.3162       10.4773        6.3264        6.3457        6.9531       10.0375       31.4843       25.3904       14.1514       25.0920       35.2997       31.6062       35.6945       43.6034       33.3900       30.6345       30.7398       22.8904       21.5568       22.3050       22.7914       21.6604       21.7496       21.4695       20.2645       16.6411       16.0841       17.5936       17.1050       16.4195       16.9355       17.6188       18.4773       13.6527       14.4532       15.2260       17.1395       20.8304       25.3165       36.1366       38.0334       30.7223       25.8690       25.4364       25.7385       28.1787       29.2976       32.7248       34.0737       37.0825       36.3380       37.6118       39.5264       42.0921       45.3582       38.0472       37.1334       38.1090       45.9741       49.4782       44.7557       64.9873       77.2216       84.8201       83.8737      106.2894      114.2673      114.7186      125.2344      140.4768      145.9309      156.5299      161.1002      169.4563      167.5018      152.0576      141.8671      124.3950      132.1054      130.9455      120.8433      114.7172      127.6201      143.4741      136.5211      146.3388      154.4236      158.0736      163.3496      167.8983      180.6321      180.2889      165.5741      165.3898      160.0951      164.8360      172.7383      165.8186      174.6896        0.0000        0.0000        0.0000        0.0000        0.0000        0.0000       62.7682       59.4902       55.8885       61.5154       72.0687       68.4698       80.5602       94.8491      111.4674      113.1487        0.0000        0.0000        0.0000        0.0000        0.0000        0.0000        0.0000        0.0000        0.0000        0.0000        0.0000        0.0000        0.0000        0.0000        0.0000        0.0000        0.0000        0.0000        0.0000        0.0000        0.0000        0.0000        0.0000        0.0000        0.0000        0.0000        0.0000        0.0000        0.0000        0.0000        0.0000        0.0000        0.0000        0.0000        0.0000        0.0000        0.0000        0.0000        0.0000        0.0000        0.0000        0.0000        0.0000        0.0000        0.0000        0.0000        0.0000        0.0000
       14.8891       14.1738       15.0435       11.1792       12.3332       17.1610       13.8106       11.5088       13.2478       11.2724        9.9068        3.7952        2.9005        2.6005        2.8463        2.1747        2.0100        2.1568        2.2228        2.6432        3.0085        3.3348        3.0888        3.1707        3.0588        2.7103        2.6980        3.3369        2.7529        2.7701        2.9228        2.2640        2.3685        2.4037        2.3703        2.6765        2.6277        2.5877        2.5565        1.7435        1.7251        1.7276        1.7629        2.3035        2.3424        2.3489        2.3263        1.7604        1.7495        1.7234        1.6793        2.4715        2.3724        2.2303        2.2269        2.9699        2.9468        2.9896        3.4927        4.2893        5.9880        8.4833        4.2827        4.4068        6.4719        8.7074        8.5347        4.6767        4.9240        3.0480        2.6150        4.0595        6.0595        5.7293        3.9916        0.7716        0.5256        0.3590        0.2770        0.1611        0.8078        0.4338        0.1452        0.5309        0.6444        0.6148        0.9838       13.1128        7.9210        6.2194        6.5698       11.1943       10.8609       14.0247       15.1636       27.8407       30.9263       35.9553       38.0103       50.0333       67.8679       49.4957       41.0857       31.0051       30.9112       30.4297       30.0441       30.7562       30.3788       29.0149       26.5304       21.3044       19.8401       20.0409       20.6580       19.1634       19.1637       19.5443       20.5806       14.5177       14.8024       15.3820       16.2317       21.5535       31.4982       30.7981       27.2830       28.0946       28.3545       29.3518       31.3177       30.4089       31.4789       29.6306       30.4855       35.1209       36.5163       38.9922       38.5768       40.8191       44.3038       42.8636       42.9180       44.4663       40.1053       44.4624       42.9506       59.3260       72.3249       94.5483       99.0203      109.8825      112.1232      116.6807      116.4989      133.1623      146.9700      168.1792      171.3655      169.8985      164.9925      164.1673      152.7373      127.3738      146.7094      148.0019      119.6589      108.5227      111.7907      133.0633      154.6387      161.4725      166.8381      165.3788      163.5614      171.6500      181.4933      197.3344      191.4625      170.9924      166.5528      157.7781      164.2248      164.5420        0.0000        0.0000        0.0000        0.0000        0.0000        0.0000       83.2200       72.1819       66.2175       62.5075       59.5783       69.1349       73.2465       88.2815       97.8515       99.7197      107.3589        0.0000        0.0000        0.0000        0.0000        0.0000        0.0000        0.0000        0.0000        0.0000        0.0000        0.0000        0.0000        0.0000        0.0000        0.0000        0.0000        0.0000        0.0000        0.0000        0.0000        0.0000        0.0000        0.0000        0.0000        0.0000        0.0000        0.0000        0.0000        0.0000        0.0000        0.0000        0.0000        0.0000        0.0000        0.0000        0.0000        0.0000        0.0000        0.0000        0.0000        0.0000        0.0000        0.0000        0.0000        0.0000        0.0000        0.0000        0.0000
       11.8792       13.1768       16.2801       14.0752       14.7749       15.0446       18.2816       14.1120       12.5166       12.7191       11.1911        5.1996        3.5796        3.0687        3.5683        2.4048        2.0851        2.0284        2.3299        2.9777        3.1083        3.0668        3.0794        2.8698        2.7420        2.5524        2.4172        1.1311        1.1821        1.1433        1.2560        1.8697        2.0211        2.0987        2.1071        2.7139        2.7155        2.7106        2.6918        2.6349        2.6163        2.6246        2.6668        3.3124        3.0790        2.9251        2.7796        2.1252        2.3096        2.2933        2.2001        3.4470        3.3602        3.2551        3.1959        4.4690        5.3709        7.6945        6.4920        9.8148       14.9325       17.4552       13.4557        7.3910        6.5454        6.2248        5.8297        5.1362        4.5188        5.2999        4.3966        2.9515        3.8398        3.5667        2.4516        1.0680        0.7549        0.5260        0.3974        0.0522        0.0266        2.5011        0.2328        1.1158        1.1831        1.0072        1.0668        6.6687        8.5048        7.9146       10.8205       12.0519       13.5116       17.1378       20.1029       36.2713       45.2865       49.2946       46.0697       40.3467       46.6250       53.2893       56.5662       62.1826       55.7124       52.8581       51.9694       46.6156       44.3891       41.6101       38.8049       31.8153       31.4366       30.5409       30.2066       26.5987       26.9384       29.3764       29.5976       17.0486       17.7192       17.9484       20.8353       24.5771       27.1847       27.3898       30.3785       38.0660       39.1519       39.8565       38.2262       41.6782       38.0608       34.1773       34.9002       34.2072       35.2748       36.8224       37.3491       43.4245       43.0266       48.5464       52.1422       54.8314       64.8292       63.5680       72.7661       84.3829      100.6675      109.0519      115.3569      130.1955      130.5771      127.5119      131.7215      139.1049      140.3953      149.4425      167.8088      171.4190      170.0809      177.9492      161.1928      126.2402      126.7267      132.5386      115.8794       86.6894       72.2053      106.0154      126.2082      173.6258      193.7320      195.5736      197.7498      207.0480      213.1317      218.4099      233.5161      191.2101      171.7577      160.9516        0.0000        0.0000        0.0000        0.0000        0.0000        0.0000        0.0000        0.0000       61.4400       71.5346       71.5501       74.8022       75.1941       76.4700        0.0000      145.3200      100.7100      123.8400      139.8000        0.0000        0.0000        0.0000        0.0000        0.0000        0.0000        0.0000        0.0000        0.0000        0.0000        0.0000        0.0000        0.0000        0.0000        0.0000        0.0000        0.0000        0.0000        0.0000        0.0000        0.0000        0.0000        0.0000        0.0000        0.0000        0.0000        0.0000        0.0000        0.0000        0.0000        0.0000        0.0000        0.0000        0.0000        0.0000        0.0000        0.0000        0.0000        0.0000        0.0000        0.0000        0.0000        0.0000        0.0000        0.0000        0.0000        0.0000        0.0000
       13.4030       10.1886       14.9437       13.6903       13.6980       15.3577       17.8677       22.5253       14.5698       14.1258       12.8118        5.2573        3.6450        3.4110        4.1988        2.3574        1.9761        1.8862        2.0605        2.5880        2.7759        2.8375        2.8159        2.4578        2.3499        2.2361        2.0470        0.9024        0.8229        0.8604        1.0139        1.5893        1.7955        1.9175        1.9662        2.5865        2.6448        2.6734        2.6688        2.6193        2.6147        2.6300        2.6580        2.9430        3.0254        3.0598        2.9549        3.2525        2.8404        2.3056        3.1553        3.8973        2.9830        4.1510        6.2833        9.3696       10.8966       10.5526       10.7599       12.1107       17.1399       16.0648       12.4188        8.9452        6.1723        5.0268        5.1196        3.6839        4.5859        6.1354        6.2672        3.6662        3.1271        3.0258        2.9264        1.1452        0.8290        0.5887        0.4360        0.0553        0.0249        0.0214        0.0449        0.8869        1.5412        1.2045        1.4132        6.7357        6.0506        8.0032        9.7234       14.0431       16.1554       20.7944       27.4419       42.8137       49.8836       49.7466       46.7334       45.9504       51.3766       55.9143       58.8078       59.2030       63.8696       63.5816       63.4103       57.7194       54.6551       49.8144       46.6372       39.2940       37.4607       36.3768       35.4139       32.4617       31.3703       33.6861       28.4753       19.5178       17.7906       20.8749       25.4067       29.3591       29.5957       30.5855       33.0456       37.7492       37.7126       38.2906       42.4049       44.8062       37.3174       37.3551       36.2582       28.9923       28.3866       29.8442       34.1819       42.7482       45.5244       46.3065       55.3779       56.6629       63.2436       70.2862       72.4380       90.7254      108.8303      118.7187      125.7766      142.3261      144.9247      133.5539      145.3085      142.9009      139.3874      145.0768      157.3629      170.6633      167.0022      170.2491      154.7629      108.1395      101.0011       94.7298       90.6618       61.9224       62.4499       83.3329       94.3124      168.9815      218.8931      225.5538      230.9658      226.7284      233.3793      236.7786      251.3932        0.0000        0.0000        0.0000        0.0000        0.0000        0.0000        0.0000        0.0000        0.0000        0.0000        0.0000       47.5200       64.2040       66.8007       70.8015        0.0000        0.0000        0.0000        0.0000        0.0000        0.0000        0.0000        0.0000        0.0000        0.0000        0.0000        0.0000        0.0000        0.0000        0.0000        0.0000        0.0000        0.0000        0.0000        0.0000        0.0000        0.0000        0.0000        0.0000        0.0000        0.0000        0.0000        0.0000        0.0000        0.0000        0.0000        0.0000        0.0000        0.0000        0.0000        0.0000        0.0000        0.0000        0.0000        0.0000        0.0000        0.0000        0.0000        0.0000        0.0000        0.0000        0.0000        0.0000        0.0000        0.0000        0.0000        0.0000        0.0000        0.0000        0.0000
        0.0000        0.0000       16.6551       13.5960        0.0000       14.8155       20.1453       23.0839       20.0696       15.5538       14.5876        7.9518        5.4885        4.7142        4.0818        2.3168        2.0981        1.7545        1.8375        2.5200        2.6976        2.7550        2.6606        2.2360        2.0850        1.9341        1.7409        0.7390        0.6462        0.6849        0.8535        1.3936        1.6179        1.7618        1.8511        2.4920        2.5960        2.6433        2.6478        2.6039        2.6049        2.6187        2.6418        2.8744        2.9021        2.7539        2.7641        2.3420        2.4661        2.7742        3.2500        4.6731        5.0733        6.0747       11.8250       10.8455       14.2544       16.3087       16.4506       18.2302       19.0931       18.9216       11.7614        7.1746        6.5906        5.8645        5.7507        5.8316        6.3811       14.9105       37.1619       14.1056        4.0910        3.3758        2.7345        1.4433        1.2480        0.8827        1.3812        0.0629        0.0318        0.0278        0.0515        1.2381        1.5809        1.7031        1.5341        5.5411        5.7597        8.6872       15.5493       23.2851       20.7532       23.8547       28.4386       40.9770       57.3593       47.5902       50.2277       45.5058       49.9508       58.6572       59.5890       60.4053       64.6536       72.8621       73.9884       77.1115       73.7945       59.4971       54.8262       49.2649       51.4165       46.5790       46.9617       42.7171       40.2930       40.1545       30.9921       23.9699       23.1074       23.5344       23.6392       31.9685       33.2622       32.3356       31.9184       37.1041       38.5648       39.1971       46.3327       44.3004       37.9417       37.4631       36.3663       30.8333       31.2286       36.9270       39.3351       41.9331       48.1633       47.2495       54.2406       63.5796       65.4913       68.2577       75.2467       97.9088      118.6421      121.8478      128.9875      130.6624      131.2578      127.6691      132.2938      129.3782      127.2376      132.6761      144.9110      158.4785      152.4749      150.1887      141.9568      108.5105       96.3689       82.6723       80.6520       59.6443       62.1054       70.1206       96.8109      177.1768      218.9220      228.6731      234.4860      235.6138      246.0194      243.8461      230.9294      205.8003        0.0000        0.0000      149.1521        0.0000        0.0000        0.0000        0.0000        0.0000        0.0000       78.9600       71.6700       81.5274        0.0000        0.0000        0.0000        0.0000        0.0000        0.0000        0.0000        0.0000        0.0000        0.0000        0.0000        0.0000        0.0000        0.0000        0.0000        0.0000        0.0000        0.0000        0.0000        0.0000        0.0000        0.0000        0.0000        0.0000        0.0000        0.0000        0.0000        0.0000        0.0000        0.0000        0.0000        0.0000        0.0000        0.0000        0.0000        0.0000        0.0000        0.0000        0.0000        0.0000        0.0000        0.0000        0.0000        0.0000        0.0000        0.0000        0.0000        0.0000        0.0000        0.0000        0.0000        0.0000        0.0000        0.0000        0.0000        0.0000        0.0000
        0.0000        0.0000        0.0000        0.0000        0.0000       16.9756       19.8431       21.1010       19.4760       18.4144       14.8508        7.6336        5.9632        4.9490        4.4627        2.5311        2.2072        1.8892        1.8888        2.5564        2.6822        2.6389        2.4185        2.0286        1.8809        1.6811        1.5257        0.6501        0.5761        0.6224        0.7883        1.3039        1.5227        1.6834        1.7940        2.4633        2.6066        2.6754        2.6769        2.6331        2.6311        2.6423        2.6596        2.8334        2.7330        2.9296        2.7569        2.5847        2.9186        4.5192        5.7002        6.6629        8.7343        9.7853       13.5898       25.1634       22.7197       17.4311       26.3932       27.0446       17.2733       16.7741       20.6452        9.5963       10.0026        9.3724        9.6975        8.8825        7.5158      216.2526      101.4043      135.9923        5.1527        3.4298        1.7719        1.2369        0.9222        0.8933        1.3545        0.0766        0.0475        0.0440        0.0662        1.6817        2.1032        1.9764        2.1848        7.7023       10.3700       13.3922       26.7672       59.0468       37.7316       27.0600       27.2610       37.6260       41.3232       41.8417       44.4057       42.0264       47.1018       54.7187       53.1620       57.4393       64.3707       72.2291       75.3312       71.0044       82.3843       71.9063       69.5652       63.4245       62.3141       63.0791       62.3728       55.3220       51.1231       50.5996       39.2146       30.1940       27.3569       25.8629       27.8035       32.4784       31.0106       28.7147       30.6692       37.4104       39.6280       40.1627       39.0772       41.3565       40.0384       37.5792       35.7043       29.2098       36.0939       43.8777       45.6619       42.4567       44.0762       49.9997       56.5048       73.2367       79.8585       74.2989       83.6256      100.5119      114.0154      115.9932      122.5200      128.2593      130.3660      127.8004      130.4590      120.8891      117.6992      115.9292      122.3460      146.0398      139.7739      135.8140      126.8586      100.5146       79.8705       71.6110       68.9997       55.2554       56.9361       67.7968      100.0992      192.6477      221.1334      234.7503      240.9424      235.8159      244.9714      241.6769      231.8508      198.7769      167.4482      148.9187      141.5154       71.2193        0.0000        0.0000        0.0000        0.0000       53.4300       46.0800       52.4100       81.3834        0.0000        0.0000        0.0000        0.0000        0.0000        0.0000        0.0000        0.0000        0.0000        0.0000        0.0000        0.0000        0.0000        0.0000        0.0000        0.0000        0.0000        0.0000        0.0000        0.0000        0.0000        0.0000        0.0000        0.0000        0.0000        0.0000        0.0000        0.0000        0.0000        0.0000        0.0000        0.0000        0.0000        0.0000        0.0000        0.0000        0.0000        0.0000        0.0000        0.0000        0.0000        0.0000        0.0000        0.0000        0.0000        0.0000        0.0000        0.0000        0.0000        0.0000        0.0000        0.0000        0.0000        0.0000        0.0000        0.0000        0.0000
        0.0000        0.0000        0.0000        0.0000        0.0000       23.3515       27.1743       26.6294       27.4042       24.1848       20.0568       11.9450       10.6705        7.2961        5.6137        3.9741        2.9445        2.6403        2.4115        2.8113        3.1442        2.9579        2.5409        1.7253        1.5580        1.3055        1.3545        0.8630        0.7457        0.7531        1.7074        2.9407        3.0692        3.1060        2.3135        2.9936        3.5467        3.4902        4.2736        3.5146        3.1307        3.9565        4.2490        3.2807        2.8230        3.0393        2.6795        1.9017        5.9406        7.7417        6.8360       10.1913       18.7752       36.1294       42.9012      110.8847      170.0866       37.1978       22.6252       14.9595       16.4313       19.3318       16.9257       10.8866       11.6671       13.5603       13.5471       17.6405       14.9852       93.9426      150.2292       80.4147        5.8896        7.9248       10.9405        3.5023        2.7540        4.3184        4.3971        0.5932        0.6779        0.6879        0.7424        2.0318        1.9967        3.0835        4.2979        6.9460        7.1859       10.1119       10.7714       18.9075       24.8100       25.3201       21.4640       22.6094       24.1149       27.7526       34.6856       29.7302       32.1883       33.7907       37.0878       49.7312       55.6117       61.2986       64.4276       72.2293       75.0602       79.1925       81.9294       85.6926       94.4479       84.2974       82.6494       75.6320       74.2783       64.8720       59.6112       52.3720       45.1839       39.4361       39.9496       29.6823       29.3037       31.1674       30.6669       38.1336       39.9377       41.0451       40.0804       42.2047       40.6996       36.2183       35.5010       37.9069       43.3659       48.8058       47.5681       53.2432       56.2575       59.1122       62.1358       66.1293       76.1528       83.4162       84.6325       90.2643       99.1485      100.9818      107.3262      117.4797      111.4795      110.6484      111.4879      100.9147      107.9067      100.3498       98.3791      111.0781      116.7411      118.1992      102.7311       68.6804       52.3509       46.6321       49.0293       55.4265       58.8974       76.7472      119.4721      182.8009      212.5150      238.8653      242.5832      220.8626      213.7236      223.8008      215.7850      169.7634      147.8746      133.0591      127.6450      112.7518        0.0000        0.0000        0.0000      105.9760      103.0621       89.9600       88.9368      100.1871       98.2234        0.0000        0.0000        0.0000        0.0000        0.0000        0.0000        0.0000        0.0000        0.0000        0.0000        0.0000        0.0000        0.0000        0.0000        0.0000        0.0000        0.0000        0.0000        0.0000        0.0000        0.0000        0.0000        0.0000        0.0000        0.0000        0.0000        0.0000        0.0000        0.0000        0.0000        0.0000        0.0000        0.0000        0.0000        0.0000        0.0000        0.0000        0.0000        0.0000        0.0000        0.0000        0.0000        0.0000        0.0000        0.0000        0.0000        0.0000        0.0000        0.0000        0.0000        0.0000        0.0000        0.0000        0.0000        0.0000        0.0000
        0.0000        0.0000        0.0000        0.0000        0.0000       32.4990       32.8228       25.2085       24.2819       22.3514       25.5598       14.7333       13.0469       10.3044        7.7371        4.1424        3.6462        3.0564        2.4848        3.0831        3.1719        3.1548        2.6751        1.5807        1.2394        1.1035        0.9158        0.6668        0.6178        0.7480        1.1391        2.1149        1.7558        2.0556        2.5664        3.3563        4.0841        5.0368        4.2600        3.5680        3.5655        3.7938        4.4320        3.9712        4.8555        3.6799        4.1157        9.1624       10.6887        7.4106       10.6274       13.2737       20.5295       33.7111       28.1110       32.2258       35.5149       22.6559       25.7144       25.8741       19.9812       22.0265       34.2505       33.8921       17.1700       20.5742       21.3723       21.1992       14.8500       16.2360       16.8553        8.0690        8.6115       14.9357       10.3643        3.0449        3.7788        6.6037        6.0303        1.2192        1.5556       27.9927        1.1082        2.5365        2.2397        2.9842        5.0300        8.3789        8.4143        8.4914       10.3216       13.5567       16.5835       18.9183       23.9166       25.7001       26.0199       26.7224       30.4693       26.9575       28.7720       32.2660       37.6157       47.0855       53.9069       62.0824       65.6780       72.0474       78.7494       85.8332       88.7444       94.6967      125.0407      114.8801      100.1743       97.4624       89.1320       79.9763       70.7944       56.6249       51.7023       44.5842       43.1849       36.2220       28.0696       26.9353       29.9708       39.3117       43.2808       47.2432       46.1935       42.5591       44.1495       52.1893       51.9398       53.8607       47.3678       40.0028       41.6680       59.8656       65.0409       71.0462       75.4408       72.6533       85.0737       81.7626       82.8662       87.3886       91.5533       99.1761      102.4851      100.3727       99.2783      103.7801      106.4093       97.9472       91.8085       89.1205       91.2625      104.3977      103.6564       99.5155       97.8447       66.7416       50.4548       44.1799       48.2347       57.1620       65.9327       86.1240      124.4735      188.3449      227.6469      249.1642      241.6857      224.9291      227.2502      227.9117      213.2974      156.6022      142.4636      134.5540      121.2191      109.3242        0.0000        0.0000      108.2307      105.9408       96.9371       92.4530      100.3322      112.9756      109.0401      110.6882      110.1109      109.1542      115.6231      118.1446        0.0000        0.0000        0.0000        0.0000        0.0000        0.0000        0.0000        0.0000        0.0000        0.0000        0.0000        0.0000        0.0000        0.0000        0.0000        0.0000        0.0000        0.0000        0.0000        0.0000        0.0000        0.0000        0.0000        0.0000        0.0000        0.0000        0.0000        0.0000        0.0000        0.0000        0.0000        0.0000        0.0000        0.0000        0.0000        0.0000        0.0000        0.0000        0.0000        0.0000        0.0000        0.0000        0.0000        0.0000        0.0000        0.0000        0.0000        0.0000        0.0000        0.0000        0.0000
        0.0000        0.0000        0.0000        0.0000       31.1680       30.7265       30.0985       29.6315       27.4911       31.7987       31.2324       17.1806       16.1991       11.1753        8.1602        4.9005        3.8336        3.0569        2.7041        3.4846        3.1945        2.8407        2.4736        1.3342        1.0110        0.9177        0.8083        0.7513        0.9279        0.7924        0.8649        1.8387        1.8531        2.1182        2.8219        3.1644        4.2164        4.9438        4.2180        3.9136        3.5091        3.2484        3.1741        2.6821        5.0386        4.6496        5.0873       14.6816        9.7436       21.2215       32.7712       18.7230       23.7126       22.7107       18.7193       31.3570       42.2516       46.2918       30.2642       34.8037       45.0954       38.4578       37.3556       19.3043       30.7163       36.6147       29.9811       18.7330       13.6620       12.5720       13.7968       12.3335        9.4999       14.3383       11.0384        4.7290        4.4065        5.2823        7.9662        1.5758        2.3320        1.4105        1.6106        3.5637        2.9698        2.2713        2.4742        5.9145        6.6621        9.3854        9.6425       18.4184       18.9748       26.0323       51.4388       26.8364       28.7329       33.3736       36.8074       28.0148       27.6904       27.4987       32.0285       42.4948       50.7959       57.6705       63.1824       71.6399       77.4103       85.0274       89.8110       93.8756       98.5494      106.8028      103.1641      101.2283       97.4440       95.7567       81.1966       60.7023       57.0822       50.6123       46.6501       35.3150       32.0015       33.5855       32.8972       47.7084       49.4253       55.0740       58.6134       51.6291       63.8882       67.1974       68.1654       67.0581       55.5867       45.6440       52.9215       72.3359       83.4808       85.2518       88.9846       89.1523       88.4416       81.6549       84.6520       88.0159       89.7089       92.6950       93.1089       99.1539      105.4872      105.3723       99.8883       98.0699       94.6142       86.1538       91.3477       98.6118       93.6821       91.0348       93.8839       66.0856       47.3690       44.7754       60.5277       68.0228       74.6304       93.4855      131.8698      201.6094      236.8643      252.0720      246.2642      229.7412      217.8070      217.9599      201.8004      168.7992      148.0624      139.6343      130.7337      122.8581        0.0000      110.8519      106.8473      109.6202      105.0738      110.4637      105.1443      119.7791      118.7894      116.0164      116.1440      116.0998      121.5277      131.6823      147.4655        0.0000        0.0000        0.0000        0.0000        0.0000        0.0000        0.0000        0.0000        0.0000        0.0000        0.0000        0.0000        0.0000        0.0000        0.0000        0.0000        0.0000        0.0000        0.0000        0.0000        0.0000        0.0000        0.0000        0.0000        0.0000        0.0000        0.0000        0.0000        0.0000        0.0000        0.0000        0.0000        0.0000        0.0000        0.0000        0.0000        0.0000        0.0000        0.0000        0.0000        0.0000        0.0000        0.0000        0.0000        0.0000        0.0000        0.0000        0.0000        0.0000        0.0000
        0.0000        0.0000        0.0000        0.0000       29.5032       28.6535       32.7670       28.3779       31.5579       31.8577       28.8571       18.3260       16.4130       13.8390       10.2626        5.6549        4.6602        3.8938        3.0379        3.4101        3.0899        2.6283        2.2249        1.2428        1.0747        1.0337        1.0034        0.9021        0.8616        1.0545        1.1921        1.9069        2.0688        2.3327        2.4010        3.7484        4.4594        5.0432        4.0907        4.8499        2.9875        3.6306        3.6272        4.8613        4.0103        3.1914        7.2101       13.7211       18.6382       48.2380       52.5477       23.3245       17.5016        9.6485       17.7767       24.3601       29.3492       24.9371       26.3409       31.3858       65.2823       34.6427       25.4041       35.2952       48.5682       36.9714       34.4080       20.7746       19.4020       28.9855       28.1099       15.1885       10.8139       10.8539        8.3489        7.4483        7.6005        5.5045        7.1613        2.9559        1.9871        1.7931        2.4610        5.7126        5.0905        3.8226        3.9882       11.0726        8.1816       12.5578       14.0025       21.9572       22.4105      136.8595      186.8586       62.6872       28.2804       29.1726       27.5094       20.1407       20.6379       31.7968       36.9947       43.0597       43.8306       54.0272       61.6423       66.6185       75.5546       81.8631       83.4929       83.7553       84.7655       90.9958       92.9081       95.7929      105.6030      111.5566       95.8105       79.4888       71.5883       61.1992       54.9141       42.6980       41.1217       40.2197       45.2289       64.4591       62.6145       61.5172       64.8634       78.0648       81.1455       78.7886       70.0517       61.8386       54.7593       66.1440       68.6982       82.8502      105.0976      102.4426      103.3052      102.4489      101.1549       84.5300       87.4093       93.8713       92.6618       91.6487       90.2609       98.8606       99.8238       98.8625       94.7682       91.5921       87.8063       86.1972       88.2859       96.3750      101.6962       95.5496       84.7106       64.3766       46.0690       46.2244       60.9063       70.7158       89.1562      106.4608      139.0635      201.5811      234.2152      251.6870      242.2295      228.9936      228.9559      214.3041      203.5774      172.8729      158.5006      147.4024      139.1022      145.4548      132.0943      118.8653      121.6438      131.3762      131.9087      132.4322      124.4199      132.6877      128.7378      126.9780      127.3469      130.8769      141.5239      159.7588      164.0287        0.0000        0.0000        0.0000        0.0000        0.0000        0.0000        0.0000        0.0000        0.0000        0.0000        0.0000        0.0000        0.0000        0.0000        0.0000        0.0000        0.0000        0.0000        0.0000        0.0000        0.0000        0.0000        0.0000        0.0000        0.0000        0.0000        0.0000        0.0000        0.0000        0.0000        0.0000        0.0000        0.0000        0.0000        0.0000        0.0000        0.0000        0.0000        0.0000        0.0000        0.0000        0.0000        0.0000        0.0000        0.0000        0.0000        0.0000        0.0000        0.0000        0.0000
        0.0000        0.0000        0.0000        0.0000       20.8856       20.4910       21.9786       22.1935       25.4333       23.3215       21.2175       16.1030       19.3722       17.3982       13.1231        6.5635        6.2950        5.2826        4.2439        2.7152        2.9871        2.0072        1.5017        1.0385        1.1908        1.4666        1.9468        2.4244        1.4841        1.4527        1.5139        1.8527        2.1482        2.0557        2.8512        2.6782        4.6899        6.0618        6.4260        6.7790        8.9134        9.7656        8.6087        7.3974       17.9102       97.4404       97.7696       21.6209       23.7451       26.8488       44.0729       34.7507       23.0176       19.4631       25.1604       18.2630       21.6943       19.9626       10.3505       19.1618       28.4527       19.0116       21.7573       42.2653       48.1018       40.8124       41.5394       40.7439       35.7295       37.8360       35.4971       37.7192       34.8813       26.9425       14.4498       13.8072       12.1872       12.3772       10.5131       11.3116       12.2171       13.6490       12.3677        8.1828        8.6506        5.1449        3.8679       11.5560        9.0588       11.3625       10.6118        8.6793        9.9405       20.0468       55.5663       17.9925       14.2614       12.7508       11.8383        6.7152        7.9198        9.7260       15.0334       21.5305       26.5463       36.6576       36.8367       60.5702       77.3284       76.0585       74.3613       65.0050       65.1701       68.4320       71.8859       96.2957       97.7833       96.4925       95.3230       87.3531       84.0378       78.4692       71.4601       68.8446       64.5216       65.5002       74.5194      109.4452       96.2804       94.4849      117.1837       87.0057       77.5775       73.6580       74.2985       68.9412       68.0271       83.9085       92.2387      109.1016      122.0021      117.3868      109.0470       99.5143      101.7181       99.5975      100.5617       91.5871       86.9575       88.5064       90.0715       89.0284       87.4029       84.2104       87.6202       99.2205       87.8255       84.1190       86.4000       90.8951       93.6896       82.8926       71.6542       43.2273       39.9667       40.0068       44.0546       98.1292      131.2899      154.0162      182.9482      204.8439      234.8647      243.9674      235.8646      242.0225      255.8557      238.1938      218.7601      188.4425      182.0177      174.2920      158.8452      148.0043      139.3935      138.5973      135.5600      149.8095      158.9754      157.3843      154.8401      133.1569      132.9631      138.4016      137.0672      146.8539      138.9994      150.5360      158.3586        0.0000        0.0000        0.0000        0.0000        0.0000        0.0000        0.0000        0.0000        0.0000        0.0000        0.0000        0.0000        0.0000        0.0000        0.0000        0.0000        0.0000        0.0000        0.0000        0.0000        0.0000        0.0000        0.0000        0.0000        0.0000        0.0000        0.0000        0.0000        0.0000        0.0000        0.0000        0.0000        0.0000        0.0000        0.0000        0.0000        0.0000        0.0000        0.0000        0.0000        0.0000        0.0000        0.0000        0.0000        0.0000        0.0000        0.0000        0.0000        0.0000        0.0000
        0.0000        0.0000        0.0000        0.0000        0.0000        0.0000        0.0000        0.0000       21.9138       22.8001       22.2114       14.6208       17.3683       17.4579       14.4732        7.5050        8.9229        8.2848        6.4057        3.8765        3.7470        2.9792        2.4079        1.3053        1.3555        1.9316        2.1959        2.8161        3.1523        2.4838        3.3596        5.7081        3.9450        3.5377        6.2078        5.0977        4.9200       11.7302       10.7938       12.3718       11.8331       10.7584        7.3586       13.2468       46.0730      109.4611       40.1240       43.1952       40.0260       45.2428       42.8604       32.7617       19.0067       26.3198       78.6232       81.3774       80.3512       43.0508       30.9675       34.6650       42.6200       35.4366       23.5261       25.4671       25.9513       51.6991       57.3288       43.1005       42.0338       44.9100       45.9342       64.6232       35.9936       27.8834       24.2243       20.0379       21.4154       16.2244       18.7351       20.4179       20.0751       16.3760       13.1752        7.4170        7.1734        6.6875        7.9407       10.6153       11.7258       16.1001       11.1970        8.0238        7.3679        6.8290        9.9222       10.1999       11.5451       11.2901       11.5946        6.7206        8.1693       10.5019       12.8696       17.2432       26.2576       31.0330       34.8087       60.9083      104.2208       83.4748       71.2270       61.2016       62.1070       63.5707       69.6941       92.2527       99.4293       99.3305       96.2729       92.1853       86.2093       84.1905       81.9783       85.5124       81.4995       73.1494       77.7025       96.7440      101.4921       95.6812      101.0249       88.7428       84.2304       73.4846       77.9492       76.0578       71.7070       82.2811      112.1756      116.3481      132.3892      137.6351      123.1384      104.6449      114.1305      102.5264      100.9367       92.9504       91.7252       95.6535       90.2279       91.7029       86.4362       84.7517       85.5831       90.1617       91.4571       92.9833       87.3174       88.8337       83.6230       72.0178       70.3068       44.0637       38.7674       45.2277       52.5804      116.0645      148.2361      172.3021      190.7273      204.1405      224.5197      243.0370      248.6190      256.4848      261.8855      261.5151      235.5866      200.6908      206.0439      204.9162      197.7013      181.2778      171.1985      162.0356      159.9587      180.1847      185.4277      179.9758      173.1318      149.5135      154.1413      156.2728      149.2417      156.3860      153.7449        0.0000        0.0000        0.0000        0.0000        0.0000        0.0000        0.0000        0.0000        0.0000        0.0000        0.0000        0.0000        0.0000        0.0000        0.0000        0.0000        0.0000        0.0000        0.0000        0.0000        0.0000        0.0000        0.0000        0.0000        0.0000        0.0000        0.0000        0.0000        0.0000        0.0000        0.0000        0.0000        0.0000        0.0000        0.0000        0.0000        0.0000        0.0000        0.0000        0.0000        0.0000        0.0000        0.0000        0.0000        0.0000        0.0000        0.0000        0.0000        0.0000        0.0000        0.0000        0.0000
        0.0000        0.0000        0.0000        0.0000        0.0000        0.0000        0.0000        0.0000        0.0000        0.0000       28.6916       19.8075       19.9040       19.7982       16.3318        9.8998        9.2785       10.0741        8.2259        4.2715        4.0236        4.2536        3.8747        2.5527        2.3155        3.3219        3.0328        2.5900        3.0452        3.8532        4.2195        6.6892        6.5772        8.2592       10.7988       13.2618       17.5129       16.2490       17.0005       21.5433       22.6805       16.7857       22.2020       27.6912       22.1293       15.1689       17.1982       16.7685       33.0418       20.6716       32.0715       22.5933       18.8818       23.8473       55.8848       61.8474       79.0978       27.3001       60.2233       44.1109       42.6645       31.0194       25.7710       22.8662       19.6197       36.5334       49.0682       44.3877       42.3549       41.8320       38.5601       35.1253       43.5300       57.9933       50.9550       24.2580       29.0446       19.8351       24.6342       25.7492       23.8375       23.2737       17.2707        9.1733        7.2959        6.5500        6.9921       12.4748       16.5195       14.4520       14.3557       11.1869        9.6448       11.1814        9.2927        9.5923       11.2167       13.3127       12.4816        6.7905        7.8750        7.7571       10.3209       16.4232       21.3037       28.4857       33.8443       54.5171       64.4149       69.5236       67.2742       67.7395       61.3243       60.4677       67.6262       87.4524       93.0428       96.2422       99.0635       97.5003       90.8344       89.1952       95.8850       91.2482       77.3506       82.7902       83.4941       92.7752      101.2154      101.0491       96.4124       79.3801       76.1513       70.5666       78.8248       83.1949       86.0282       85.2269      109.7869      119.7141      135.5045      141.3755      135.6986      121.7203      121.1643      112.4677      111.1191       96.4556       93.5592       93.8592       92.2956       89.3553       84.0157       84.3910       85.5240       90.4529       90.3258       92.0039       89.5020       88.7530       79.9191       80.4081       86.6397       48.7111       40.2319       48.9554       64.6526      127.5953      152.9954      172.4135      190.3255      196.3050      213.6380      227.9625      239.1142      243.5497      260.7934      270.3874      238.1333      216.6284      206.2875      201.6293      198.3224      210.1395      205.2292      192.8773      192.6127      223.4896      233.7341      229.9014      207.3343      172.5430      153.4169      156.1310        0.0000        0.0000        0.0000        0.0000        0.0000        0.0000        0.0000        0.0000        0.0000        0.0000        0.0000        0.0000        0.0000        0.0000        0.0000        0.0000        0.0000        0.0000        0.0000        0.0000        0.0000        0.0000        0.0000        0.0000        0.0000        0.0000        0.0000        0.0000        0.0000        0.0000        0.0000        0.0000        0.0000        0.0000        0.0000        0.0000        0.0000        0.0000        0.0000        0.0000        0.0000        0.0000        0.0000        0.0000        0.0000        0.0000        0.0000        0.0000        0.0000        0.0000        0.0000        0.0000        0.0000        0.0000        0.0000
        0.0000        0.0000        0.0000        0.0000        0.0000        0.0000        0.0000        0.0000        0.0000        0.0000       36.3620       23.7063       21.6676       21.4246       20.4859       13.7308       16.2088       14.5238       10.9373        7.1959        8.0755        7.4859        6.8160        4.1591        3.6508        3.3979        3.2907        2.8160        3.0543        3.6904        8.1163        9.2469       10.1077       16.9944       21.8423       26.0073       19.0180       18.6222       16.2528       15.3360       17.4500       20.0862       19.3166       23.0968       18.3535       18.1252       16.4526       24.8006       19.8944       26.7828       19.0022       16.0434       29.3282       35.5151       47.7199       39.6533       60.0860       45.1605       74.4159       57.9511       34.0332       22.2122       17.9217       31.9923       40.8080       35.7871       25.6857       29.2487       36.7992       44.3018       51.8773       55.5755       56.0914       48.7956       62.2155       30.3739       27.5492       29.2054       35.5515       35.3211       31.1640       24.3900       24.0849        9.6520       12.4216       10.0134        9.2766       17.7707       20.8099       25.1420       21.7175       26.9577       17.4398       18.5509       18.5415       16.5363       14.5312       16.2051       16.1801        9.4928        9.8790       11.7362       12.2551       19.8740       22.5532       26.5039       30.5057       51.8778       58.6052       61.8351       58.6153       55.3245       60.1639       60.1439       64.3587       84.3805       92.9403       96.5574      102.0316      101.7233       94.4738       92.0475       89.8813       99.2432       89.4307       86.3495       90.1773      126.5619      110.4484      108.6538      102.0246       83.6554       73.2355       76.2655       79.4179       81.1181       81.0528       92.7774      107.1406      126.0693      143.8405      142.0919      143.0453      132.5999      129.9961      122.3145      116.7946      102.4370      100.9641       99.2907      111.9447       97.2374       94.4328       94.7567       99.1677       96.6622      101.6126      100.8383       93.2931       93.4942       86.1765       84.5023       87.1504       51.7575       41.5402       44.3832       54.8579      123.5694      146.3724      166.1535      179.1059      182.7818      201.2810      215.2350      219.4900      247.6982      300.7163      258.2868      236.7649      219.7857      211.9799      208.0145      206.2273      214.4788      215.5179      214.2805      226.2914      255.9562      261.0141      235.9562      216.2504      190.6932      167.3502        0.0000        0.0000        0.0000        0.0000        0.0000        0.0000        0.0000        0.0000        0.0000        0.0000        0.0000        0.0000        0.0000        0.0000        0.0000        0.0000        0.0000        0.0000        0.0000        0.0000        0.0000        0.0000        0.0000        0.0000        0.0000        0.0000        0.0000        0.0000        0.0000        0.0000        0.0000        0.0000        0.0000        0.0000        0.0000        0.0000        0.0000        0.0000        0.0000        0.0000        0.0000        0.0000        0.0000        0.0000        0.0000        0.0000        0.0000        0.0000        0.0000        0.0000        0.0000        0.0000        0.0000        0.0000        0.0000        0.0000
        0.0000        0.0000        0.0000        0.0000        0.0000        0.0000        0.0000        0.0000        0.0000        0.0000       35.9732       25.0235       22.9022       26.6684       22.5266       19.9478       20.9790       19.6874       17.5712       10.6255       12.8484       11.3987       13.9471        6.8428        5.6527        7.2590        6.4788        3.8876        5.5676        8.8222        9.3612       11.4086       14.3840       15.9930       17.4671       11.7810       13.3722       14.7728       16.7343       24.6554       41.8299       39.0582       19.1632       13.6086       19.0638       27.4570       21.9273       13.4395       24.7549       58.7882       75.7730       35.6410       13.1210        1.9031       18.4332       15.1187       18.5933       25.4932       17.4394       21.0404       10.9201       10.7146       11.0073       12.8677       10.1890        9.1150        5.6776       20.3874       17.2365       21.1742       28.0456       40.0261       41.6879       37.0177       34.6625       32.0569       27.8651       34.6959       42.4381       32.8076       27.8835       24.2029       18.1593       15.7736       16.8453       15.0094       18.7848       19.7201       21.0020       19.7710       24.5086       20.1079       15.7386       17.6791       15.7413       16.8485       20.3158       22.2158       21.4408       21.3319       22.0014       22.5491       23.9236       30.1295       32.5399       34.1032       39.0425       39.9299       43.3707       45.3681       44.6430       53.2193       54.2315       56.2225       57.3873       70.4472       79.6793       73.8904       75.1850       85.5723       88.2621      101.2819      106.6125      118.1883      104.2444      111.8079      108.0710      129.9580      126.8573      120.1104      108.5224       90.4563       85.4837       88.7768       97.0141       90.3408       93.1522      100.2464      106.1531      102.6967      117.1380      122.4567      129.0988      142.0925      135.9164      127.0623      129.2664      110.5010      117.9034      113.8125      111.3142       96.9546       93.6920       99.9626      100.7616      103.0589      106.5379      106.7035      101.1716       90.3175       85.4415       83.3902       83.5986       62.1986       49.3076       52.4990       68.8065      113.5608      141.4366      148.4110      157.3951      164.5676      189.0960      203.4587      198.9988      220.7795      258.0521      217.7998      232.1679      224.5398      220.5630      229.3515      239.1035      255.8194      299.2090      276.9390      274.8009      264.7503      284.7622      278.5757        0.0000        0.0000        0.0000        0.0000        0.0000        0.0000        0.0000        0.0000        0.0000        0.0000        0.0000        0.0000        0.0000        0.0000        0.0000        0.0000        0.0000        0.0000        0.0000        0.0000        0.0000        0.0000        0.0000        0.0000        0.0000        0.0000        0.0000        0.0000        0.0000        0.0000        0.0000        0.0000        0.0000        0.0000        0.0000        0.0000        0.0000        0.0000        0.0000        0.0000        0.0000        0.0000        0.0000        0.0000        0.0000        0.0000        0.0000        0.0000        0.0000        0.0000        0.0000        0.0000        0.0000        0.0000        0.0000        0.0000        0.0000        0.0000        0.0000
        0.0000        0.0000        0.0000        0.0000        0.0000        0.0000        0.0000        0.0000        0.0000        0.0000        0.0000       26.5862       27.3566       28.2961       27.1829       24.4239       20.0455       16.1964       18.8332       14.8170       15.8420       12.1701       14.2967        8.3405        5.4179        8.4283       11.1772        5.3279        7.2247       11.8562       11.4813       12.0209       13.0303       10.8086       17.3682        9.7573       12.8886       16.9940       20.5054       55.8093       51.0252       38.1093       24.6653       19.4672       47.0351       30.5186       20.3000       31.3988       24.5386       43.5328       57.2886       30.9183        7.7475        7.3723        7.6945       19.4044       14.4666        8.0218       14.7530       17.7591        7.8608       12.3900       12.2220       11.6445       18.8931       13.2287       11.1876       19.3898       20.5044       41.0917       28.7451       41.5776       44.5523       42.6400       46.5718       42.3308       38.8415       55.8500       90.5991       53.7757       32.6509       25.9151       22.7222       38.7272       60.1914       39.7116       18.2895       22.7287       24.8722       25.2565       25.2474       27.0092       21.8587       22.1072       23.1334       23.2746       28.6450       28.3362       27.7351       28.3351       28.8020       29.9710       30.9273       37.4037       35.0764       35.1879       38.7725       43.2876       44.2564       43.7199       45.7643       55.5224       57.5239       55.1749       58.3024       72.8358       70.6769       67.5575       71.3009       82.1893       94.0243      104.0708      114.5956      116.3335      119.8887      113.6003      110.2347      130.1495      135.3633      125.4016      111.8501      106.2358      105.2374      100.5083      104.6451      104.2657      101.2794       98.9740       96.4292       99.3268      104.2883      114.9725      118.5208      129.2369      131.2938      130.1412      128.5833      112.5131      122.9825      116.9113      111.1929      101.0899      102.1050      106.4190      109.6243      118.0190      116.2602      108.9285      100.0170      104.7143       91.3210       88.7615       82.5883       63.4172       54.9156       56.4680       72.3575      108.8675      130.4402      141.8635      149.2592      163.0730      207.0748      212.9831      202.7511      201.6705      195.8891      191.4386      225.8823      224.1895      219.6224      239.1668      267.2062      321.0968      341.3715      317.7525      306.8653      285.4340      281.2699        0.0000        0.0000        0.0000        0.0000        0.0000        0.0000        0.0000        0.0000        0.0000        0.0000        0.0000        0.0000        0.0000        0.0000        0.0000        0.0000        0.0000        0.0000        0.0000        0.0000        0.0000        0.0000        0.0000        0.0000        0.0000        0.0000        0.0000        0.0000        0.0000        0.0000        0.0000        0.0000        0.0000        0.0000        0.0000        0.0000        0.0000        0.0000        0.0000        0.0000        0.0000        0.0000        0.0000        0.0000        0.0000        0.0000        0.0000        0.0000        0.0000        0.0000        0.0000        0.0000        0.0000        0.0000        0.0000        0.0000        0.0000        0.0000        0.0000        0.0000
        0.0000        0.0000        0.0000        0.0000        0.0000        0.0000        0.0000        0.0000        0.0000        0.0000        0.0000        0.0000        0.0000        0.0000       31.9728       24.7613       23.3690       17.2379       14.7585       14.3729       17.7004       16.0072       12.7498        6.6662        7.1132        7.6700        9.1870        8.9314       11.9894       16.5467       18.3662       18.4782       13.3735       11.1220       10.5449       13.1496       25.1706       18.5321       18.5332       54.1054       53.8035       43.1962       13.6878       28.3975       27.5843        7.7761       16.4053       30.1073       31.1408       34.3891       45.2362       11.9625       21.3129        5.1667        9.3652       16.1322       18.4553       29.4329       39.4299       17.1727       26.0600       16.3495       15.5903       27.5679       27.9024       19.3251       32.0265       65.6122       47.0275       40.8297       23.1218       45.4647       42.5373       44.1311       52.7431       49.9514       52.0624       48.0701       48.6457       41.2682       38.8181       33.2511       28.4431       19.9917       27.4921       29.2173       28.1410       34.6069       37.3245       34.0185       36.9613       26.8857       27.2710       27.1589       27.2835       36.9078       38.6690       39.1816       35.7968       37.5001       54.5125       49.8857       40.7779       47.0329       43.2967       42.7410       43.8882       48.4117       50.4931       48.9790       48.4836       55.8898       60.4103       56.8294       60.0251       62.9893       67.6863       70.2722       79.0533      101.9720      108.7490      113.2436      112.8653      113.9566      120.1539      127.9965      121.6593      149.9799      148.9860      126.5022      119.4294      106.0971      109.9151      108.9310      114.4122      123.2229      112.0490      105.4905       98.3795       99.8252      107.2628      115.9955      118.8403      131.3527      143.6928      138.8617      132.5538      111.7493      117.2305      113.5333      119.4239      107.2639      109.7572      117.2978      124.6777      135.7289      124.3683      122.2620      119.3201      111.7566       96.7473       89.9394      102.4338       75.1409       60.9495       62.9089       72.3075      105.3124      123.7261      130.3658      150.3376      173.2314      195.0018      174.2928      165.4854      176.0249      170.5034      189.5631      217.3394      239.9171      240.5367      270.3676      303.3770      327.5102      332.6465      351.9484        0.0000        0.0000        0.0000        0.0000        0.0000        0.0000        0.0000        0.0000        0.0000        0.0000        0.0000        0.0000        0.0000        0.0000        0.0000        0.0000        0.0000        0.0000        0.0000        0.0000        0.0000        0.0000        0.0000        0.0000        0.0000        0.0000        0.0000        0.0000        0.0000        0.0000        0.0000        0.0000        0.0000        0.0000        0.0000        0.0000        0.0000        0.0000        0.0000        0.0000        0.0000        0.0000        0.0000        0.0000        0.0000        0.0000        0.0000        0.0000        0.0000        0.0000        0.0000        0.0000        0.0000        0.0000        0.0000        0.0000        0.0000        0.0000        0.0000        0.0000        0.0000        0.0000        0.0000
        0.0000        0.0000        0.0000        0.0000        0.0000        0.0000        0.0000        0.0000        0.0000        0.0000        0.0000        0.0000        0.0000        0.0000        0.0000        0.0000        0.0000        0.0000       22.0806       13.7154       12.0193       10.3649        9.1106        8.3468       11.9675       10.4209        9.3773        7.1837       10.3820       19.0825       17.9392       20.3855       19.5919       12.2419       14.2590       22.6622       19.0660       15.1902       27.3341       45.1397       64.7924       41.4992       25.8679       23.7625       23.1597       14.6332       26.9518       42.6742       35.9685       30.5002       28.1659       12.9063       12.1568        7.3307        4.5308       14.6943       14.5840       25.1161       30.5186       11.4096       15.0589       19.1422       18.0931       29.5762       27.8655       18.7320       22.0246       23.0513       31.1835       35.0804       28.7634       49.3387       46.7582       47.1473       51.2298       72.1854       56.8785       52.4646       50.1568       49.5829       46.1150       40.2677       34.6847       26.0197       31.5248       31.8678       35.7856       39.5056       48.4281       41.3076       42.5868       35.0004       39.7424       38.6132       49.1226       53.5312       61.6364       52.5315       49.8204       52.6536       69.1504       63.0815       55.3755       56.2122       49.6799       49.6558       51.9661       51.4836       52.8903       56.8831       56.4260       62.3370       62.3347       65.5481       66.0088       70.2596       73.4213       75.9183       78.3585       97.6015      109.1220      105.1306      110.1498      122.7017      132.8278      142.4208      136.8041      146.5065      132.3189      134.3775      130.2934      112.2385      119.3602      118.0943      122.1653      125.3054      121.5034      113.5172      106.3452      102.7779      106.4678      110.4427      106.9106      126.7596      137.2863      135.4751      125.6507      116.5578      118.5145      124.5171      126.5833      108.7679      111.3743      114.1175      125.3822      141.5189      138.8773      137.3120      130.1225      117.7248      100.6548       94.6496       92.9275       74.8401       66.3891       58.7776       72.0905      103.9801      114.8084      115.1974      132.0430      143.3069      154.8087      153.1949      143.9289      180.5193      196.2737      208.6899      234.0595      247.9805      273.8595      295.0799      309.9914      329.9661      370.6352      378.5654        0.0000        0.0000        0.0000        0.0000        0.0000        0.0000        0.0000        0.0000        0.0000        0.0000        0.0000        0.0000        0.0000        0.0000        0.0000        0.0000        0.0000        0.0000        0.0000        0.0000        0.0000        0.0000        0.0000        0.0000        0.0000        0.0000        0.0000        0.0000        0.0000        0.0000        0.0000        0.0000        0.0000        0.0000        0.0000        0.0000        0.0000        0.0000        0.0000        0.0000        0.0000        0.0000        0.0000        0.0000        0.0000        0.0000        0.0000        0.0000        0.0000        0.0000        0.0000        0.0000        0.0000        0.0000        0.0000        0.0000        0.0000        0.0000        0.0000        0.0000        0.0000        0.0000        0.0000
        0.0000        0.0000        0.0000        0.0000        0.0000        0.0000        0.0000        0.0000        0.0000        0.0000        0.0000        0.0000        0.0000        0.0000        0.0000        0.0000        0.0000        0.0000        0.0000        3.4301        3.4035        3.5407        3.1493        4.7344        6.1129        5.8978        4.8034        4.7815        6.3090        5.8592       14.4476       14.4837       14.9316       10.6626       12.7320       12.3710       15.1985       17.3246       23.5959       29.8366       23.6046       31.0920       25.4849       22.1991       15.1962        5.3747       54.4415       53.6735       41.9239       64.1048       49.7505       19.9370        6.0170       10.0545       23.8521       22.5080       14.3428       12.1366       15.1441       13.3382       30.0167       21.5816       22.1339       23.2700       22.5762       26.7232       25.2474       21.0477       46.5517       33.9762       23.3031       41.6305       37.9850       40.7487       37.3543       56.4732       48.4161       47.4396       34.7194       37.8733       32.9546       28.7739       27.3698       29.5680       32.7149       34.8232       37.0033       33.1010       34.8940       44.9519       51.7393       44.7836       54.1322       53.0922       57.8489       54.5333       50.1625       53.4747       49.1552       51.3448       50.8548       54.6509       58.2710       70.3320       81.1685       65.3522       60.0262       56.5091       61.6470       68.8523       69.0500       72.0086       70.3011       74.7980       71.0714       76.6950       80.0224       85.2830       84.2586       98.2936      104.2747      104.8606      107.5843      120.2854      140.7308      148.2750      136.8900      125.6349      118.4568      115.2321      131.7487      127.6970      130.7363      129.8275      127.7629      115.8316      120.7384      114.3697      110.7374      100.2482      102.5429      108.1703      105.2177      108.4559      118.6745      117.2477      109.7244      113.2649      112.0863      116.0801      117.2884      118.4236      117.3771      122.9699      128.7547      163.2941      182.3394      177.9929      155.3495      121.9575      108.5522      100.5597       89.8072       66.6117       54.8089       52.5351       64.5435       67.8073       77.3547       79.3541       73.7754       84.1759      100.7862       97.2125      118.6203      183.9798      185.0095      180.8867      192.5607      259.2516      294.3524      331.5406      347.6836      371.0392      424.5759      406.1033        0.0000        0.0000        0.0000        0.0000        0.0000        0.0000        0.0000        0.0000        0.0000        0.0000        0.0000        0.0000        0.0000        0.0000        0.0000        0.0000        0.0000        0.0000        0.0000        0.0000        0.0000        0.0000        0.0000        0.0000        0.0000        0.0000        0.0000        0.0000        0.0000        0.0000        0.0000        0.0000        0.0000        0.0000        0.0000        0.0000        0.0000        0.0000        0.0000        0.0000        0.0000        0.0000        0.0000        0.0000        0.0000        0.0000        0.0000        0.0000        0.0000        0.0000        0.0000        0.0000        0.0000        0.0000        0.0000        0.0000        0.0000        0.0000        0.0000        0.0000        0.0000        0.0000        0.0000
        0.0000        0.0000        0.0000        0.0000        0.0000        0.0000        0.0000        0.0000        0.0000        0.0000        0.0000        0.0000        0.0000        0.0000        0.0000        0.0000        0.0000        0.0000        0.0000        3.5530        4.0510        3.0272        3.6222        4.0476        4.6597        5.1351        6.2471        5.1037        5.9449        5.6300       12.2803        8.2272       13.9105       19.3851       17.8330       12.2440       14.7476       26.9729       35.9592       28.6183       37.1351       28.5654       17.8206       10.3811       16.4596       31.0217       34.2194       46.4339       33.9224       37.1421       31.0872       39.2449       32.7759       13.9410       26.8730       36.1107       29.6242       15.8279       15.7255       25.6374       24.4782       23.9125       54.7565       38.6413       54.7935       46.6563       29.9355       32.5106       35.4693       39.0056       31.4362       42.6879       37.0892       37.8120       36.0344       53.9990       51.0388       46.9649       41.0635       49.8673       36.9481       36.0990       36.0606       36.6593       44.0249       57.4646       52.0829       48.0300       51.9465       49.4374       56.5428       54.5889       61.0782       59.6832       62.9541       57.7981       62.3880       63.9223       65.5687       63.1464       57.8472       57.6848       63.7057       76.8605       88.2649       71.9401       70.1576       64.0065       66.2547       74.2264       70.2026       74.2997       75.1759       70.9858       73.4615       80.8667       81.1183       84.5773       86.1378      100.4656      106.8908      114.9790      118.7548      130.4328      138.1665      147.1476      142.4473      133.9651      130.8966      126.2026      141.5832      152.1978      150.1656      140.6014      134.7989      126.2524      122.9825      116.5963      112.3019      101.3146      105.3774      121.0255      114.8759      111.8238      118.3454      116.3917      109.9720      113.1742      116.1569      118.1118      120.1944      131.2352      128.1404      134.8101      139.5701      170.3332      188.1138      182.8037      163.7673      136.9689      121.4058      109.7023       94.9608       64.3902       52.8219       48.4750       51.0068       53.5074       60.0835       48.7916       58.7749       74.4797       83.7981       72.9733       99.1708      134.9648      121.1966      126.9771      161.9765      252.6338      291.3314      346.2339      364.1504      375.2982      403.3681      430.0584      439.8914      359.4263        0.0000        0.0000        0.0000        0.0000        0.0000        0.0000        0.0000        0.0000        0.0000        0.0000        0.0000        0.0000        0.0000        0.0000        0.0000        0.0000        0.0000        0.0000        0.0000        0.0000        0.0000        0.0000        0.0000        0.0000        0.0000        0.0000        0.0000        0.0000        0.0000        0.0000        0.0000        0.0000        0.0000        0.0000        0.0000        0.0000        0.0000        0.0000        0.0000        0.0000        0.0000        0.0000        0.0000        0.0000        0.0000        0.0000        0.0000        0.0000        0.0000        0.0000        0.0000        0.0000        0.0000        0.0000        0.0000        0.0000        0.0000        0.0000        0.0000        0.0000        0.0000
        0.0000        0.0000        0.0000        0.0000        0.0000        0.0000        0.0000        0.0000        0.0000        0.0000        0.0000        0.0000        0.0000        0.0000        0.0000        0.0000        0.0000        0.0000        0.0000        0.0000        4.0719        3.9371        5.8352        5.7900        7.9712       10.8401        7.9519        9.4581       11.5978        9.9714       14.8557       11.5293       12.6096       13.3194       16.6074       13.9586       32.1014       33.2163       33.4478       20.7066       42.6600       17.2020       11.7122       14.6824       18.4671       18.9310       14.8389       20.7332       22.4566       38.8485       20.9629       35.2737       37.7430       31.3742       23.2807       14.9485       10.2812       13.7801       35.2155       41.3044       18.1080       24.3341       89.3747       78.4408       26.8654       27.2444       21.2857       32.6270       42.0490       39.5913       33.3582       52.3192       41.9963       45.8158       43.2156       46.4351       45.2115       51.2698       59.6670       47.4233       42.2809       53.4944       56.2008       54.9736       62.6964       60.5529       71.0486       73.2144       60.5247       50.0003       51.6648       56.5272       60.0003       66.3111       69.7257       64.9440       66.6819       68.5798       68.2464       65.4977       62.5524       64.0513       66.6911       83.4263       82.1513       89.6187       81.4908       75.2599       83.0346       84.3754       87.4896       83.5907       81.9991       80.4367       79.8857       83.8817       87.5339       90.4088       93.0508      107.6825      116.0294      122.7011      127.7379      146.2964      157.4824      156.7551      142.9510      143.5517      141.0451      140.4224      141.0772      146.6498      153.2316      147.6558      145.7926      135.7802      140.2831      135.4410      123.7369      110.9914      112.9744      115.7748      112.5883      114.9517      113.9370      112.7817      126.6808      122.0162      124.1294      126.7742      127.7372      137.2352      141.5692      141.9465      153.6235      183.2897      190.6310      189.0220      180.3212      146.2574      132.1952      123.4151      105.9070       68.2165       57.4083       51.6737       49.2383       41.1906       40.5531       45.2661       66.9629       80.1084       83.6431       74.1810       86.3324       94.5336       95.2143      119.0777      178.2857      270.9846      329.2811      381.4878      404.7063      407.5403      467.3988      467.7144      454.9751      386.7243      260.7116        0.0000        0.0000        0.0000        0.0000        0.0000        0.0000        0.0000        0.0000        0.0000        0.0000        0.0000        0.0000        0.0000        0.0000        0.0000        0.0000        0.0000        0.0000        0.0000        0.0000        0.0000        0.0000        0.0000        0.0000        0.0000        0.0000        0.0000        0.0000        0.0000        0.0000        0.0000        0.0000        0.0000        0.0000        0.0000        0.0000        0.0000        0.0000        0.0000        0.0000        0.0000        0.0000        0.0000        0.0000        0.0000        0.0000        0.0000        0.0000        0.0000        0.0000        0.0000        0.0000        0.0000        0.0000        0.0000        0.0000        0.0000        0.0000        0.0000        0.0000
        0.0000        0.0000        0.0000        0.0000        0.0000        0.0000        0.0000        0.0000        0.0000        0.0000        0.0000        0.0000        0.0000        0.0000        0.0000        0.0000        0.0000        0.0000        0.0000        0.0000        0.0000        4.7098        4.5551        4.3123        7.8545       11.3034        9.8543       11.3790       12.3553       16.3503        9.7793       12.6998       16.1730       17.0630       22.5226       27.0261       43.7724       42.6903       58.5018       32.0391       36.4072       25.3957       24.1703       23.4527       14.6992       22.0789        8.3608       32.0926       44.0017       34.7019       64.0690       40.5100       34.2709       35.9338       28.4895       21.0368       19.9545       20.7608       27.4106       19.4614       17.0191       19.0166       32.9778       29.6869       20.7372       17.1247       24.6106       23.5231       27.5881       31.2716       43.6450       46.1085       51.6525       48.1921       55.5828       61.7355       67.8091       69.9691       57.1491       48.8159       47.0551       57.8836       53.8148       61.8208       76.5415       69.2685       68.6242       81.6170       78.9134       60.6266       83.6745       68.1272       68.3490       70.0471       68.4263       68.7033       66.6474       69.7150       64.8769       66.2062       66.1546       67.1128       72.7571       86.4106       89.4868       82.9464       84.0100       90.3527       99.1268      105.6423      101.6281       90.3649       88.5755       91.9088       89.8550       92.6957       95.6039       99.0911      101.9009      116.2975      127.6016      130.2362      130.5451      148.2372      149.1674      140.0973      136.3760      133.9477      144.2478      138.9460      145.2801      155.2016      172.7215      159.9235      160.2652      153.2345      149.0295      143.6398      137.1793      122.9432      127.5546      123.4702      119.6504      116.6679      115.8202      116.5843      115.3181      121.5098      117.9725      122.8753      130.8554      141.8831      155.2606      158.0002      163.1317      195.6085      199.6326      196.0551      181.6840      145.7587      138.1373      126.6680      122.6488       77.5013       58.6244       54.6376       52.2528       47.9691       47.1039       50.6766       66.3642       84.7103       78.3715       77.4273       78.3638      102.5757      110.8179      133.9126      173.0622      284.7053      322.1810      351.6079      356.2607      376.3389      433.1952      395.6474      419.1447      318.2512      242.6273      231.5098        0.0000        0.0000        0.0000        0.0000        0.0000        0.0000        0.0000        0.0000        0.0000        0.0000        0.0000        0.0000        0.0000        0.0000        0.0000        0.0000        0.0000        0.0000        0.0000        0.0000        0.0000        0.0000        0.0000        0.0000        0.0000        0.0000        0.0000        0.0000        0.0000        0.0000        0.0000        0.0000        0.0000        0.0000        0.0000        0.0000        0.0000        0.0000        0.0000        0.0000        0.0000        0.0000        0.0000        0.0000        0.0000        0.0000        0.0000        0.0000        0.0000        0.0000        0.0000        0.0000        0.0000        0.0000        0.0000        0.0000        0.0000        0.0000        0.0000
        0.0000        0.0000        0.0000        0.0000        0.0000        0.0000        0.0000        0.0000        0.0000        0.0000        0.0000        0.0000        0.0000        0.0000        0.0000        0.0000        0.0000        0.0000        0.0000        0.0000        0.0000       16.5642       22.9707       16.4012       20.4699       27.9927       40.6879       19.8203       20.9902       21.4853       24.6941       12.4861       22.3158       24.8826       26.9027       27.7697       57.1205       46.8100       42.9703       36.7087       39.5402       38.5867       34.7301       41.9503       28.4632       31.8651       28.0738       34.3367       36.2911       33.9684       36.6061       33.3490       38.0744       24.9360       17.1833       19.9416       14.1312       22.1751       26.6039       27.0673       22.2982       20.4289       27.7277       33.9469       21.8322       37.6633       33.2832       50.3870       73.3401       68.6232       70.4218       56.7658       52.3269       54.2094       60.5963       76.9412       99.3546       84.4026       61.7472       38.2645       43.1797       48.0530       45.8740       66.3424       69.8903       63.3473       75.4000       68.5664       68.7540       67.1644       75.2450       67.5951       65.3340       65.8112       65.7987       71.5765       68.6099       73.6304       75.1025       77.7601       76.5812       76.7250       78.5564       84.0419       81.4763       88.0007       87.1023      103.1537      106.4299      105.1706      103.7934       91.0382       86.8227       91.9869       93.1576      101.1186      102.0960      105.2495      114.9105      119.8479      128.7122      128.9845      128.8482      134.2818      126.8712      116.7334      114.0262      124.3402      130.0376      132.6835      131.9437      143.8150      145.3201      149.3264      152.8226      172.0450      168.2710      164.7843      158.3717      148.1752      147.8744      145.5712      140.9228      134.5393      128.2408      124.4145      126.5748      124.6574      126.0955      128.6835      148.2362      180.5029      192.4266      198.6014      201.5929      206.4245      209.0964      202.0361      184.7030      152.4766      142.5114      127.3265      116.2087       84.2437       69.6146       62.4185       59.3987       67.9571       65.4717       68.3505       76.5901       86.5518       79.6339       72.7033       94.6162      123.5364      119.0988      141.6870      175.1051      261.7404      302.4213      346.8503      358.5605      318.2312      338.9738      327.1939      292.6488      220.3632      231.9089      196.8623        0.0000        0.0000        0.0000        0.0000        0.0000        0.0000        0.0000        0.0000        0.0000        0.0000        0.0000        0.0000        0.0000        0.0000        0.0000        0.0000        0.0000        0.0000        0.0000        0.0000        0.0000        0.0000        0.0000        0.0000        0.0000        0.0000        0.0000        0.0000        0.0000        0.0000        0.0000        0.0000        0.0000        0.0000        0.0000        0.0000        0.0000        0.0000        0.0000        0.0000        0.0000        0.0000        0.0000        0.0000        0.0000        0.0000        0.0000        0.0000        0.0000        0.0000        0.0000        0.0000        0.0000        0.0000        0.0000        0.0000        0.0000        0.0000        0.0000
        0.0000        0.0000        0.0000        0.0000        0.0000        0.0000        0.0000        0.0000        0.0000        0.0000        0.0000        0.0000        0.0000        0.0000        0.0000        0.0000        0.0000        0.0000        0.0000        0.0000        0.0000       18.3050       14.4641       12.2838       14.8733       50.6504       41.0942       16.4508       21.0307       21.6741       29.5718       18.5313       27.8713       38.0958       55.5927       54.9269       42.1447       40.4327       38.9920       27.9768       35.6945       24.6918       22.2709       21.7213       26.1287       24.5788       29.9716       34.6240       29.6949       25.1360       26.5138       19.1248       24.9454       16.0269       29.7871       22.7658       12.7697       11.6321       16.2734       22.5925       24.2658       26.5918       19.4489       25.8836       31.3556       28.2102       40.2049       84.4120       78.8487       73.7564       70.9851       65.3373       54.1063       55.9540       55.6488       54.3657       82.9687       79.8824       58.5704       49.4502       48.5523       52.7541       52.9075       63.4377       71.0136       87.5096       93.2311       73.6286       74.2852       67.1588       69.4017       68.7407       75.0455       81.6598       80.2974       78.7723       78.9332       82.8849       81.0892       86.6706       90.4066       92.3269       85.5756       82.9284       84.9032       94.2406      105.3544      113.9861      116.9116      113.5340      103.6686       97.1410       98.3536      101.8403      101.0055      104.4764      108.6032      117.6603      125.7523      130.8678      131.3677      127.8716      126.7753      140.6967      126.7774      122.2393      119.2035      126.3576      126.1933      134.8225      140.9317      140.5897      146.6181      147.9943      152.9394      176.7619      183.4076      184.5052      177.7775      160.9248      157.6662      152.2156      151.9096      142.0779      133.6165      132.3624      139.8883      130.8840      129.7919      139.8290      156.4210      195.4560      214.8582      218.4367      230.0153      235.3083      228.5583      218.2310      201.7688      164.2158      148.3308      132.9050      120.3870       93.7824       83.1293       71.7588       70.5417       78.5133       84.0444       78.7625       98.7027       82.3001       80.5874       76.8426       94.0829      120.7374      127.8950      149.5035      179.3259      266.3099      306.0004      342.0856      331.9671      324.3943      318.6016      295.8155      244.5438      176.1399      193.8535      165.9976        0.0000        0.0000        0.0000        0.0000        0.0000        0.0000        0.0000        0.0000        0.0000        0.0000        0.0000        0.0000        0.0000        0.0000        0.0000        0.0000        0.0000        0.0000        0.0000        0.0000        0.0000        0.0000        0.0000        0.0000        0.0000        0.0000        0.0000        0.0000        0.0000        0.0000        0.0000        0.0000        0.0000        0.0000        0.0000        0.0000        0.0000        0.0000        0.0000        0.0000        0.0000        0.0000        0.0000        0.0000        0.0000        0.0000        0.0000        0.0000        0.0000        0.0000        0.0000        0.0000        0.0000        0.0000        0.0000        0.0000        0.0000        0.0000        0.0000
        0.0000        0.0000        0.0000        0.0000        0.0000        0.0000        0.0000        0.0000        0.0000        0.0000        0.0000        0.0000        0.0000        0.0000        0.0000        0.0000        0.0000        0.0000        0.0000        0.0000        0.0000       16.9350       14.7960       14.7694       24.7665       47.3599       41.2365       14.2811       31.1471       27.9344       30.8509       20.9501       27.4315       23.9295       37.2158       45.2781       26.1810       21.0982       12.2819       21.1669       24.3556       22.5368       21.9311       25.5641       26.3609       27.4078       27.1746       34.1059       34.4414       30.4179       26.4140       15.7800        6.5406       12.6401       20.9329       13.3537       10.8550       19.2197       13.0482       18.6115       26.5855       27.4978       37.4198       32.7583       29.7775       27.0167       63.8114       63.8413       61.4256       53.1419       54.1658       66.3235       60.4668       63.5225       70.2459       58.6262       66.3238       66.1882       70.5168       65.9602       53.9097       89.8793       78.3849       74.7288       77.4336       80.8177       82.7213       74.3593       70.1855       69.3034       69.2542       76.2634       80.6447       86.5049       87.8346       92.2906      104.1023      110.1004      102.0216       98.9290      105.9066      102.7335      100.9643       99.8942       95.3489      102.8375      110.4276      142.3318      136.2424      126.2799      122.5089      111.9494      107.1332      100.2488      106.3236      114.6019      120.0465      133.0472      138.8760      143.1724      140.6644      136.4883      134.0963      143.1907      129.0586      124.9780      133.3105      139.2857      134.9649      137.1781      145.5494      144.3909      148.5707      165.0826      164.7515      190.3876      187.2455      195.1401      194.3850      171.8048      167.4572      160.8477      158.5804      149.8202      140.9056      139.7138      151.3948      140.4935      130.9727      141.0125      156.2450      203.0897      222.0279      235.6530      236.9724      240.6666      238.0050      224.8949      204.6268      168.5770      158.8848      148.8757      130.7813      103.5263       93.8139       87.6281       90.6972       96.6836       82.2872       93.3967       83.3209       87.6390       88.1563       83.6360      100.3599      117.3270      122.1041      125.1773      147.1465      236.3903      281.3510      311.6718      321.6847      310.0062      281.7312      247.1227      204.5723      147.8467      135.2282      130.6551      148.2111        0.0000        0.0000        0.0000        0.0000        0.0000        0.0000        0.0000        0.0000        0.0000        0.0000        0.0000        0.0000        0.0000        0.0000        0.0000        0.0000        0.0000        0.0000        0.0000        0.0000        0.0000        0.0000        0.0000        0.0000        0.0000        0.0000        0.0000        0.0000        0.0000        0.0000        0.0000        0.0000        0.0000        0.0000        0.0000        0.0000        0.0000        0.0000        0.0000        0.0000        0.0000        0.0000        0.0000        0.0000        0.0000        0.0000        0.0000        0.0000        0.0000        0.0000        0.0000        0.0000        0.0000        0.0000        0.0000        0.0000        0.0000        0.0000
        0.0000        0.0000        0.0000        0.0000        0.0000        0.0000        0.0000        0.0000        0.0000        0.0000        0.0000        0.0000        0.0000        0.0000        0.0000        0.0000        0.0000        0.0000        0.0000        0.0000        0.0000        0.0000       13.0326       16.4964       37.6859       33.5576       24.3148       14.5481       35.9304       20.5634       22.6532       18.2780       24.1701       16.3435       14.2551       11.0126       25.3031       24.6146       13.1603       23.1193       24.3419       25.2574       29.3850       23.5189       29.6331       29.0380       28.2546       30.1125       25.7719       26.3477       36.6414       13.1340       14.4623       32.0959       22.8959       14.4307       16.9808       16.9732       22.3999       18.3507       19.5694       23.1407       40.5836       25.9789       25.7034       47.3250       46.0420       57.8536       67.0243       70.9302       65.4438       85.3449       81.1035       85.7458      101.5626       95.7027       74.0387       73.7610       84.6347       78.1319       71.8355       84.5742       76.1586       84.1179       83.1430      101.2288      104.7847       96.9912       90.5276       87.5019       92.8897       99.1755       94.9303      100.5637      101.1796      103.3214      113.9929      111.4959       95.0934      103.1492      104.7422      104.0351      104.8793      112.3153      108.6403      106.5245      120.9038      157.4476      143.2374      131.9516      132.6773      125.0349      116.9514      118.1649      122.9274      135.3752      147.1204      148.1759      146.7592      156.4627      145.8488      140.9900      132.5190      137.6425      136.8016      131.1534      144.3505      168.4518      167.5034      151.2416      151.2888      145.3992      148.3883      159.3127      187.3457      193.5688      190.6132      193.4291      188.3687      176.0049      188.3835      186.6998      168.7434      152.7553      152.3971      147.6502      146.8376      142.8747      139.3535      144.7351      155.1963      191.5399      210.7962      228.9264      244.8049      243.7242      238.7028      222.9795      202.1743      175.2883      168.3484      161.8473      144.3291      113.9580      100.9501       96.8375      108.3661      100.8565       85.3939       87.3972       82.8648       95.6301       91.6855       85.2316       98.9222      114.8636      124.0649      138.4996      141.1480      225.9941      247.2615      288.6729      301.0795      238.9434      221.4178      192.3771      171.2976      143.8097      132.9974      126.5541      143.6973        0.0000        0.0000        0.0000        0.0000        0.0000        0.0000        0.0000        0.0000        0.0000        0.0000        0.0000        0.0000        0.0000        0.0000        0.0000        0.0000        0.0000        0.0000        0.0000        0.0000        0.0000        0.0000        0.0000        0.0000        0.0000        0.0000        0.0000        0.0000        0.0000        0.0000        0.0000        0.0000        0.0000        0.0000        0.0000        0.0000        0.0000        0.0000        0.0000        0.0000        0.0000        0.0000        0.0000        0.0000        0.0000        0.0000        0.0000        0.0000        0.0000        0.0000        0.0000        0.0000        0.0000        0.0000        0.0000        0.0000        0.0000        0.0000
        0.0000        0.0000        0.0000        0.0000        0.0000        0.0000        0.0000        0.0000        0.0000        0.0000        0.0000        0.0000        0.0000        0.0000        0.0000        0.0000        0.0000        0.0000        0.0000        0.0000        0.0000        8.9542        7.3308       20.0250       15.0838       14.3481       17.4345       19.0312       18.3180       29.6350       71.5194       15.5676        9.6948       16.0378       17.1988       23.7446       30.1805       28.3719       29.0573       29.0784       30.3465       31.4466       39.6213       29.3724       33.7525       32.7482       30.6891       29.2233       29.0776       25.5516       35.8840       16.2698       19.1492       90.8934       56.2461       24.9564       33.3196       41.0806       28.7303       32.1191       35.6623       42.7602       31.9657       34.9504       40.3022       42.1301       52.1069       72.2513       81.3970       75.0169       74.6333       93.1416      105.6937      101.0889      104.4338      109.9477       94.1754      106.9727      106.2909       94.7551       85.8200       83.0983       79.8641       81.9162       83.1202      101.2216      117.5542      105.6398       90.2738       96.5849      107.1872      124.1125      116.2481      119.9314      121.4106      117.2746      113.3149      113.0996      107.2719      103.3010      103.7471      103.6663      111.9908      118.3815      121.2060      123.1891      124.8269      146.8854      137.2258      139.6976      136.4043      137.0504      139.5557      139.2549      138.5651      155.2945      167.3062      162.1727      156.7418      162.2134      141.1416      134.0567      128.5662      136.3015      133.7667      133.0157      145.0507      166.4815      167.9629      166.7895      155.3361      147.0230      151.7095      168.7207      176.7065      179.3279      172.7947      182.9133      176.2204      190.7677      199.0594      184.9892      175.4952      162.5825      168.3129      160.8590      148.4404      134.6839      129.2688      128.1443      140.3880      169.2289      185.3995      204.2018      208.9318      206.7054      206.9432      200.9070      188.3201      172.7385      162.4313      153.6358      146.8964      141.6591      128.6093      122.5652      137.8968      119.6334       94.6153       92.0613       95.5822       87.2123       84.6260       87.6222      108.9549      133.0591      129.4332      149.6131      160.9657      198.1184      219.7192      246.5690      241.3016      154.6879      142.3290      130.1057      129.2535      124.5022      116.0935      120.6666      143.3087      161.8832        0.0000        0.0000        0.0000        0.0000        0.0000        0.0000        0.0000        0.0000        0.0000        0.0000        0.0000        0.0000        0.0000        0.0000        0.0000        0.0000        0.0000        0.0000        0.0000        0.0000        0.0000        0.0000        0.0000        0.0000        0.0000        0.0000        0.0000        0.0000        0.0000        0.0000        0.0000        0.0000        0.0000        0.0000        0.0000        0.0000        0.0000        0.0000        0.0000        0.0000        0.0000        0.0000        0.0000        0.0000        0.0000        0.0000        0.0000        0.0000        0.0000        0.0000        0.0000        0.0000        0.0000        0.0000        0.0000        0.0000        0.0000
        0.0000        0.0000        0.0000        0.0000        0.0000        0.0000        0.0000        0.0000        0.0000        0.0000        0.0000        0.0000        0.0000        0.0000        0.0000        0.0000        0.0000        0.0000        0.0000        0.0000       14.4639       10.4922       20.4064       52.5939       17.5819       11.5660       16.5204       14.2939       12.8990       15.1241       50.5078       10.5371       13.3601       14.4996       16.9244       21.0543       19.3870       20.4638       26.2119       33.9945       39.6151       36.2052       31.8298       39.0492       43.3397       38.1523       37.6653       34.4246       32.5455       30.4817       34.3096       23.6116       25.6479       35.5092       44.0803       33.9842       43.3617       68.9320       45.3814       49.0854       46.2925       55.9234       45.0181       42.0809       43.6417       52.0328       55.9962       71.1645       72.6759       81.5260       88.0035      123.7323      139.2902      121.5156      111.5680      107.2902      113.3638      123.4468      113.2098      112.4734      104.3448       95.6832       91.1555       91.0281       91.9299       93.3409      114.6281      112.8458      111.6859      107.6075      116.2801      134.7077      133.4706      139.6062      140.2099      131.7690      129.1203      120.4505      116.0911      116.3561      111.7259      118.8162      122.0094      129.8672      127.2031      127.7467      134.7401      157.2743      151.4223      149.1443      140.9022      145.4355      145.1881      146.6852      148.0321      160.1052      163.0953      161.1835      154.6721      149.5519      132.2601      145.9353      135.6698      138.8737      139.0209      137.3185      140.7957      164.9201      171.4552      170.5161      164.5816      161.2685      171.1374      178.9819      182.8701      186.8048      184.6250      185.1044      176.6203      182.5060      181.6799      182.5752      175.4890      164.3385      159.9994      162.8460      146.9976      129.2306      129.7404      127.8215      139.7809      167.9966      179.5781      189.6960      193.9514      199.2999      204.9919      202.2184      193.2874      183.5827      169.3608      161.0854      151.4497      145.2079      137.7179      130.4073      146.8555      130.5170      100.9452       95.4549       93.7855       91.1290       91.8723       90.4835      107.1330      139.7665      143.3246      141.9264      156.4143      183.0377      200.1254      225.2923      204.9982      127.5659      114.9098      106.8351      113.6575      115.9585      102.0294      108.5543      137.0402      169.3259      212.0711        0.0000        0.0000        0.0000        0.0000        0.0000        0.0000        0.0000        0.0000        0.0000        0.0000        0.0000        0.0000        0.0000        0.0000        0.0000        0.0000        0.0000        0.0000        0.0000        0.0000        0.0000        0.0000        0.0000        0.0000        0.0000        0.0000        0.0000        0.0000        0.0000        0.0000        0.0000        0.0000        0.0000        0.0000        0.0000        0.0000        0.0000        0.0000        0.0000        0.0000        0.0000        0.0000        0.0000        0.0000        0.0000        0.0000        0.0000        0.0000        0.0000        0.0000        0.0000        0.0000        0.0000        0.0000        0.0000        0.0000
        0.0000        0.0000        0.0000        0.0000        0.0000        0.0000        0.0000        0.0000        0.0000        0.0000        0.0000        0.0000        0.0000        0.0000        0.0000        0.0000        0.0000        0.0000        0.0000        0.0000       21.2227       16.6566       25.1730       31.7774       19.8251       27.6170       22.2441       15.9666       15.8322       14.7732       13.2808       17.8338       13.2468       15.1101       20.9692       31.0722       32.5664       33.6904       46.6000       46.6358       43.7413       47.4643       49.3909       54.0173       42.3668       34.4877       47.9118       37.2566       44.7677       39.5074       44.1151       35.2686       42.5701       34.3911       61.0625       59.8683       68.6916       71.0017       82.3750       81.2547       77.4137       75.7604       60.5023       47.6482       49.7716       66.7538      101.5495       79.1375       70.2222       77.5413       94.5516      111.1949      136.7336      131.1766      118.3253      114.4786      125.2729      126.9541      124.0784      117.9963      105.2847      101.2247      100.1986       99.7708      107.3130      109.3841      119.4924      127.0944      113.5380      119.3211      135.3332      145.0330      147.8488      147.7961      146.5877      133.7371      125.8467      122.4974      123.1431      124.1803      117.5825      118.3361      122.2758      137.1595      131.5661      134.7370      142.0206      159.1656      155.2137      144.5632      147.6780      152.3041      146.6009      152.4920      148.5936      157.9810      154.4486      154.9359      158.1271      149.3017      135.0262      138.5148      136.8776      140.9799      127.0508      128.9948      140.9205      174.7414      183.3130      169.8307      172.9301      169.1924      180.8113      192.8543      197.3996      199.6982      190.4861      188.3196      188.6391      190.5728      190.6453      186.2448      176.1521      167.5344      160.3487      161.2390      155.6183      137.6994      133.5718      135.8212      141.9429      167.6822      182.3853      187.8139      188.3567      191.2768      192.6625      193.1262      189.5756      178.1599      172.1105      176.2748      163.6071      154.4438      148.6612      147.2959      152.5443      130.2643      110.6196      100.0442      108.7263      133.2005       97.6695       99.2178      110.2854      133.0325      141.0662      143.3092      162.8224      185.5693      199.9966      206.4957      182.9064      116.6649      108.0042      100.1509      109.2246      107.7274      105.7693      116.7027      152.6935      204.8145      233.9418      216.7450        0.0000        0.0000        0.0000        0.0000        0.0000        0.0000        0.0000        0.0000        0.0000        0.0000        0.0000        0.0000        0.0000        0.0000        0.0000        0.0000        0.0000        0.0000        0.0000        0.0000        0.0000        0.0000        0.0000        0.0000        0.0000        0.0000        0.0000        0.0000        0.0000        0.0000        0.0000        0.0000        0.0000        0.0000        0.0000        0.0000        0.0000        0.0000        0.0000        0.0000        0.0000        0.0000        0.0000        0.0000        0.0000        0.0000        0.0000        0.0000        0.0000        0.0000        0.0000        0.0000        0.0000        0.0000        0.0000
        0.0000        0.0000        0.0000        0.0000        0.0000        0.0000        0.0000        0.0000        0.0000        0.0000        0.0000        0.0000        0.0000        0.0000        0.0000        0.0000        0.0000        0.0000        0.0000        0.0000       28.7542       20.3646       28.1750       16.2287       20.8873       70.5149       76.8833       33.1881       26.6241       25.9817       23.6162       22.4141       24.2960       23.9683       35.5196       29.4490       34.7132       36.2170       37.5532       52.8373       58.6980       74.0807      135.1642       50.0163       41.1902       43.5878       98.3878       55.5587       47.3148       48.2006       53.6632       38.9054       41.3616       38.6364       54.0594       75.1021       81.8961       85.1663       90.0173       80.1535      101.2635       81.2007       86.5636       71.3748       68.2036       51.3166       63.4184       71.2806       64.8256       74.2064       95.5340      104.7566      143.1681      135.0161      127.8941      128.3602      122.0292      122.9547      129.2816      120.6636      109.0405      106.8834      118.7311      112.0892      123.6093      135.6201      139.3473      129.7696      117.9681      124.0826      131.8614      149.0694      150.0771      152.4577      154.3728      135.6964      124.0107      134.9760      133.6031      129.1734      130.4734      134.0285      131.0675      134.8263      142.4061      133.5625      138.1436      142.5449      141.6317      141.8624      144.7847      140.8854      141.1903      144.7135      146.5237      160.4709      148.1358      135.8209      151.3220      155.5741      149.8872      155.1126      141.6225      140.8988      136.8835      142.4028      159.0198      186.5687      178.7212      186.0476      193.8852      184.9614      191.9727      198.5776      213.9235      212.4291      203.8312      191.4328      200.4701      201.8489      199.5028      198.2816      194.1607      171.0081      159.3420      158.8505      161.9659      134.4140      134.6536      134.8757      140.4767      170.5367      190.0156      189.6243      185.0319      178.2533      176.7331      179.6272      178.1951      166.4367      165.9163      174.7639      167.7625      154.5260      157.4971      153.0732      155.6185      128.1710      114.4069      108.6273      107.7892      113.1200      104.2254      109.5263      116.0474      159.2901      167.9790      150.7359      159.3811      183.0705      204.0257      205.3315      187.6725      133.3872      115.9248      125.8046      128.8623      126.8921      124.1482      139.1713      157.3450      211.0977      239.5599      216.6889      200.4487        0.0000        0.0000        0.0000        0.0000        0.0000        0.0000        0.0000        0.0000        0.0000        0.0000        0.0000        0.0000        0.0000        0.0000        0.0000        0.0000        0.0000        0.0000        0.0000        0.0000        0.0000        0.0000        0.0000        0.0000        0.0000        0.0000        0.0000        0.0000        0.0000        0.0000        0.0000        0.0000        0.0000        0.0000        0.0000        0.0000        0.0000        0.0000        0.0000        0.0000        0.0000        0.0000        0.0000        0.0000        0.0000        0.0000        0.0000        0.0000        0.0000        0.0000        0.0000        0.0000        0.0000        0.0000
        0.0000        0.0000        0.0000        0.0000        0.0000        0.0000        0.0000        0.0000        0.0000        0.0000        0.0000        0.0000        0.0000        0.0000        0.0000        0.0000        0.0000        0.0000        0.0000        0.0000        0.0000       34.7405       30.8953       78.2069       97.0697      114.7877      119.8246       80.6739       85.3056       74.3281       63.8400       36.5466       38.7531       32.0996       40.4099       57.7543       60.4418       67.5596       62.3843       59.0700       66.8931       79.5464       70.9637       59.9206       59.4157       55.1271       57.6429       46.7800       54.9075       59.1556       64.3962       56.1474       50.2619       53.9651       69.2029       66.2174       96.0743      101.6136       71.3425      105.0129      100.1690       92.5343      108.5301       94.4666       66.8249       61.3913       49.5642       55.6335       64.0306       63.3587       83.1807      106.9291      144.1856      148.1399      125.3208      119.3626      116.7307      124.6546      134.2995      136.2491      126.6356      122.5593      121.5228      133.3254      139.8035      146.5722      143.7898      133.2946      143.7169      144.4963      141.2327      133.7307      145.8853      146.3192      146.4813      134.9157      137.4313      144.4920      150.0257      146.9106      154.6117      145.7316      149.1494      127.0064      119.1785      111.6876      121.8243      128.8313      128.1173      128.5899      123.4648      133.7155      126.3654      131.5090      125.5178      119.7720      111.6464      106.0391      116.3812      173.1596      184.2896      172.7062      173.9396      160.5502      149.4742      164.5019      182.9020      197.0945      195.1676      206.2859      209.2173      205.4968      211.9868      223.2378      218.9290      217.0367      195.3081      180.2962      194.4330      209.9273      198.9573      193.0531      196.7398      165.1333      149.1186      150.7786      142.8266      127.3923      121.9706      121.9695      134.3815      168.0547      186.7132      189.5300      181.3623      146.7163      138.8260      137.1504      141.1123      151.5462      154.2205      153.5867      153.4135      145.7412      149.1121      149.6456      144.9563      141.5274      122.7893      122.2537      123.9276      139.8797      130.4434      135.1894      140.7961      164.0183      153.3188      157.5586      155.9529      153.5321      165.3180      153.4050      144.6737      159.2620      152.8770      144.9738      157.7047      159.3631      163.3638      171.7408      187.2570      213.5826      224.8268      222.3428      215.9480      101.6400        0.0000        0.0000        0.0000        0.0000        0.0000        0.0000        0.0000        0.0000        0.0000        0.0000        0.0000        0.0000        0.0000        0.0000        0.0000        0.0000        0.0000        0.0000        0.0000        0.0000        0.0000        0.0000        0.0000        0.0000        0.0000        0.0000        0.0000        0.0000        0.0000        0.0000        0.0000        0.0000        0.0000        0.0000        0.0000        0.0000        0.0000        0.0000        0.0000        0.0000        0.0000        0.0000        0.0000        0.0000        0.0000        0.0000        0.0000        0.0000        0.0000        0.0000        0.0000        0.0000        0.0000
        0.0000        0.0000        0.0000        0.0000        0.0000        0.0000        0.0000        0.0000        0.0000        0.0000        0.0000        0.0000        0.0000        0.0000        0.0000        0.0000        0.0000        0.0000        0.0000        0.0000        0.0000       26.2945       36.2378      102.8172      128.9738      137.5691      138.9678      105.0984      101.6863       99.3335       84.6136       46.6213       40.2661       40.1745       42.0596       65.5702       75.9354       84.7854      106.4514       71.3444       91.4800       75.3650       74.9779       79.8420       75.1182       70.3564       77.2896       69.6745       64.5822       71.7114       78.2519       58.5001       69.2452       65.7632       76.0418       72.7008       90.9649       90.7984      101.7220       89.1797       93.8201       77.8381       90.2758       77.0177       66.4653       62.3825       47.9683       44.2323       69.2747       67.9437       69.8162      114.3501      130.3057      130.1013      132.4227      115.0962      117.5272      128.7428      138.3141      137.5717      131.1306      129.0717      132.6528      158.0356      154.7571      143.8718      144.2823      150.1840      157.9177      164.9547      163.2094      152.6875      143.3151      141.5760      147.6161      151.2202      147.2550      158.7648      165.9276      163.5392      166.4667      166.0581      152.5874      130.3121      124.2563      110.6178      116.2390      131.1146      130.7547      131.1497      123.3185      127.7392      128.3685      123.3525      121.2470      118.0558      115.4121      103.2375      119.7556      181.3505      193.7865      188.6115      180.9463      167.7297      175.5765      182.0790      195.7528      213.7161      209.1452      219.0872      229.6648      224.4994      234.7931      236.4616      224.3889      223.5102      200.5693      201.5272      198.1609      205.3977      218.7025      222.7429      225.0720      191.2450      159.9897      148.7110      135.6290      121.0918      124.7838      129.4740      150.0402      172.2396      190.5854      197.2164      192.1665      141.5611      128.1126      129.8157      136.3626      160.2489      158.0881      149.3382      140.2982      135.3414      132.2498      135.2410      143.6313      140.8082      122.3644      125.7766      129.0838      135.6090      150.1097      149.3239      144.9299      143.8549      148.1243      165.2558      159.9584      150.7982      148.5609      152.4627      159.5859      169.7951      164.5203      165.2599      172.6153      153.1822      156.1459      181.9989      197.5845      203.3901      222.9743      236.8640      216.1776       89.3700        0.0000        0.0000        0.0000        0.0000        0.0000        0.0000        0.0000        0.0000        0.0000        0.0000        0.0000        0.0000        0.0000        0.0000        0.0000        0.0000        0.0000        0.0000        0.0000        0.0000        0.0000        0.0000        0.0000        0.0000        0.0000        0.0000        0.0000        0.0000        0.0000        0.0000        0.0000        0.0000        0.0000        0.0000        0.0000        0.0000        0.0000        0.0000        0.0000        0.0000        0.0000        0.0000        0.0000        0.0000        0.0000        0.0000        0.0000        0.0000        0.0000        0.0000        0.0000        0.0000        0.0000
        0.0000        0.0000        0.0000        0.0000        0.0000        0.0000        0.0000        0.0000        0.0000        0.0000        0.0000        0.0000        0.0000        0.0000        0.0000        0.0000        0.0000        0.0000        0.0000        0.0000        0.0000       47.1957       53.7664      148.3472      172.9883      182.6730      173.1378      135.9784      129.2842      120.5692      106.8874       59.9433       47.2586       46.8897       43.9658       81.2782       89.0961       91.6080      102.6433       83.8854       89.3784       74.0343       83.3937       96.1544       70.6167       79.7050       79.0556       73.6041       80.8377       80.7040       75.3928       81.2393       94.5767       79.8656       91.7408       94.9777       91.6703       85.9575      109.4598      128.6412      121.2830      112.7403       94.3793       94.2518       57.4092       45.7363       44.4480       51.0906       60.7825       68.3745       86.1731      102.4925      119.7307      117.4393      113.3921      116.9930      125.3333      132.6537      133.8125      125.4615      127.6842      134.1019      155.5801      166.7720      162.0080      166.2097      166.1603      175.4377      183.7435      190.6477      176.9688      155.4697      156.7472      160.1948      169.8683      167.3516      147.6174      153.2501      128.6720      153.8782      170.3382      170.6125      153.8506      135.5547      119.4733      111.9645      124.2722      129.4917      138.7465      134.5049      127.1869      134.2794      139.5366      133.3455      129.0563      144.8700      129.0480      117.1260      130.4424      182.1349      199.1354      215.4301      208.1996      180.4287      185.7741      180.1593      199.0125      219.8673      214.7324      226.7090      231.4490      221.8204      243.4092      235.2458      216.3770      209.4409      214.8192      220.6653      214.5139      201.6804      208.8728      233.2237      218.1278      191.1384      156.0677      144.5845      139.2892      130.1219      138.7791      162.0100      182.0132      197.2030      219.3549      222.7810      204.6914      154.4118      128.2120      129.0366      140.1551      155.3550      150.0559      144.6968      141.9594      132.6249      129.9153      130.9668      140.5619      142.6972      133.3892      133.4733      139.4160      149.5784      158.8661      162.8168      160.2560      157.7285      165.5303      176.5494      177.1256      154.4050      157.4024      159.2423      163.8887      180.3940      169.0980      163.6509      165.4510      156.9435      155.7882      170.3590      184.0915      195.2708      208.0296      207.5258      195.5067       57.8100        0.0000        0.0000        0.0000        0.0000        0.0000        0.0000        0.0000        0.0000        0.0000        0.0000        0.0000        0.0000        0.0000        0.0000        0.0000        0.0000        0.0000        0.0000        0.0000        0.0000        0.0000        0.0000        0.0000        0.0000        0.0000        0.0000        0.0000        0.0000        0.0000        0.0000        0.0000        0.0000        0.0000        0.0000        0.0000        0.0000        0.0000        0.0000        0.0000        0.0000        0.0000        0.0000        0.0000        0.0000        0.0000        0.0000        0.0000        0.0000        0.0000        0.0000        0.0000        0.0000        0.0000
        0.0000        0.0000        0.0000        0.0000        0.0000        0.0000        0.0000        0.0000        0.0000        0.0000        0.0000        0.0000        0.0000        0.0000        0.0000        0.0000        0.0000        0.0000        0.0000        0.0000        0.0000       74.6942       78.3227      199.6095      222.8412      226.9755      216.3900      171.0074      163.2356      162.4579      146.0393       72.0949       59.0483       54.9647       61.5448       93.1524      110.4522      108.1110      108.3818      101.6607      103.4641       93.9110       92.5669      129.3669       90.0074       79.7834       82.0569       93.0718       93.0044       91.7928      131.1492      109.4898      108.6731       81.9225       97.8947      106.5955       88.3951       72.7665       86.5788       93.9800       87.0407       87.4363      110.7346      102.7600       81.5769       65.2424       63.5726       71.1320       76.6173       79.4583       85.2769      113.4060      114.9191      123.0455      115.4607      121.9269      129.4007      132.7587      136.8275      130.0517      124.2780      140.5457      147.1960      146.5150      152.4758      155.5679      155.7212      181.7762      182.9523      183.0889      163.3408      153.7504      152.6109      144.8309      152.8758      148.1747      171.1259      128.3773      140.1861      189.6366      168.9162      150.6964      146.8119      138.7255      125.0772      124.4365      139.1377      131.8572      147.6793      148.3039      143.7533      148.6065      150.3215      139.5408      140.0478      132.3898      139.1616      142.4067      154.6487      203.0645      226.5325      240.4669      232.0983      209.5940      212.9791      200.1799      202.5286      228.6750      210.7057      204.7800      211.0708      238.8767      249.6804      238.1523      212.7715      215.1645      216.4759      223.6871      219.3798      187.0278      173.8107      209.6041      206.5035      188.2600      161.6715      150.0463      141.1670      136.5940      147.1272      167.6263      185.4250      220.7815      238.5964      252.4590      209.0699      152.7233      139.2788      140.5749      140.5509      160.8308      150.5568      149.1734      138.0679      130.3356      123.5218      127.4206      134.8029      136.7421      136.0177      141.8610      150.6409      176.5016      179.7247      177.3950      174.1940      178.2355      183.6531      199.9845      194.4283      170.4975      179.1044      189.4251      189.7020      201.7104      183.7745      173.8759      173.8206      145.2866      143.2972      152.3579      160.3849      167.1740      194.2605      211.3605      188.3104        0.0000        0.0000        0.0000        0.0000        0.0000        0.0000        0.0000        0.0000        0.0000        0.0000        0.0000        0.0000        0.0000        0.0000        0.0000        0.0000        0.0000        0.0000        0.0000        0.0000        0.0000        0.0000        0.0000        0.0000        0.0000        0.0000        0.0000        0.0000        0.0000        0.0000        0.0000        0.0000        0.0000        0.0000        0.0000        0.0000        0.0000        0.0000        0.0000        0.0000        0.0000        0.0000        0.0000        0.0000        0.0000        0.0000        0.0000        0.0000        0.0000        0.0000        0.0000        0.0000        0.0000        0.0000
        0.0000        0.0000        0.0000        0.0000        0.0000        0.0000        0.0000        0.0000        0.0000        0.0000        0.0000        0.0000        0.0000        0.0000        0.0000        0.0000        0.0000        0.0000        0.0000        0.0000        0.0000        0.0000      273.9202      255.7572      270.4117      276.0821      267.2268      289.9877      286.3501      261.4258      211.5151       89.3161       61.9769       50.6572       62.2477      132.0093      160.0665      163.2799      158.3615      135.0248      127.8573      122.7254      115.1621       82.0328       83.4945       76.5813       85.0228       91.8796       97.9283      101.3767      128.5633      138.1887      148.4241      141.0662      136.9117      112.0418      106.6207      102.2676      101.4077       83.6298       81.5474       89.3977       84.0468       86.7964       90.5971       88.9387       86.9902       88.3620       91.5780       91.7064      112.3983      109.6623      117.4334      126.8162      132.5596      157.3715      154.7180      154.1665      155.3974      167.7993      172.5280      179.4221      179.1480      183.7915      189.1965      182.9544      191.7293      198.2761      181.7686      179.9086      187.7067      167.3119      159.0590      146.6404      151.4408      154.2304      153.8679      148.8270      171.5667      170.3512      170.5010      154.6668      150.1990      149.2048      144.1452      149.9103      156.8088      158.2802      168.3779      174.5392      166.4848      171.0032      157.2686      143.8005      150.6681      172.9738      174.7467      191.1513      200.4842      235.7408      270.2661      275.8974      267.3005      229.8848      222.4858      191.5921      200.1998      199.1086      176.7898      169.0839      170.8652      200.8602      200.8189      202.4965      191.1094      212.7448      230.3305      241.1656      219.5322      176.4417      173.3850      183.9865      192.7322      205.9787      194.0929      175.1138      162.5391      171.8714      182.0883      193.3542      235.9600      265.7891      289.1134      274.6843      224.6731      169.5667      151.7741      148.1088      152.0024      157.4757      160.6599      154.0665      147.2393      126.4980      120.7117      122.8727      133.6541      133.8529      141.0285      139.9253      148.8129      168.9978      184.7907      168.5855      171.2397      201.6463      207.3858      224.2509      230.7601      252.9850      253.8226      246.8369      240.2608      218.6955      209.5092      182.0540      166.7113      130.3803      120.9570      124.6168      129.0349      142.9328      162.2252      162.8143      158.9379      172.2108      178.7028      197.8403      204.8894        0.0000        0.0000        0.0000        0.0000        0.0000        0.0000        0.0000        0.0000        0.0000        0.0000        0.0000        0.0000        0.0000        0.0000        0.0000        0.0000        0.0000        0.0000        0.0000        0.0000        0.0000        0.0000        0.0000        0.0000        0.0000        0.0000        0.0000        0.0000        0.0000        0.0000        0.0000        0.0000        0.0000        0.0000        0.0000        0.0000        0.0000        0.0000        0.0000        0.0000        0.0000        0.0000        0.0000        0.0000        0.0000        0.0000        0.0000        0.0000        0.0000        0.0000
        0.0000        0.0000        0.0000        0.0000        0.0000        0.0000        0.0000        0.0000        0.0000        0.0000        0.0000        0.0000        0.0000        0.0000        0.0000        0.0000        0.0000        0.0000        0.0000        0.0000        0.0000        0.0000        0.0000        0.0000        0.0000        0.0000      322.0776      350.3235      350.7291      318.9291      253.9225      109.3408       73.9865       59.5381       72.3581      155.9503      178.7403      186.4822      179.6456      157.0990      146.2113      137.1112      122.4158       92.4743       84.9354       85.2931       83.0775       80.1445      102.9577      109.1653      135.4699      162.2879      168.5777      163.3430      148.8868      123.5965      119.3035      128.7775      113.8282       95.9641      104.9287       94.5354       91.3673       98.8909       98.6258       94.1388       95.9764      100.8307      100.7171       99.5072      115.2722      119.6116      129.2007      135.1553      144.2222      166.6691      173.4985      162.9716      156.7845      175.3089      163.8274      176.0434      175.1716      197.1743      203.8838      189.7909      174.3447      154.1909      142.2150      136.6464      157.0527      150.6360      137.8302      142.8069      152.3069      143.1267      163.9106      182.8982      170.4889      164.0960      162.4278      163.3804      158.0898      166.1478      160.8474      155.1259      168.5339      170.3914      178.9869      184.5980      182.0987      192.0947      166.6468      156.6906      163.6154      196.3399      203.2182      214.5459      224.2818      267.2686      292.8196      312.3278      298.0469      263.2541      238.3163      199.4271      195.2004      172.7912      158.6160      158.4092      160.2665      181.1433      179.9485      192.5111      197.5150      225.1401      226.5288      222.4246      218.5097      168.2749      163.1636      179.3823      192.2089      196.1749      194.2050      194.6925      182.3540      201.0251      210.3344      225.8997      246.4462      304.2164      300.6396      264.8203      226.2312      177.1402      156.3311      154.6302      159.0407      153.7094      159.0561      161.8427      149.2033      131.0554      122.7907      123.5918      136.8143      149.8385      178.7918      171.2460      182.3185      188.1278      195.4938      168.4258      170.3878      197.2178      234.2106      256.2762      264.8741      282.8694      288.5338      285.0860      263.7549      228.9741      230.4593      210.8654      189.2196      137.6950      118.0165      124.5248      135.0711      140.7584      147.4405      154.6206      163.9157      174.7406      185.0154      192.4615      199.6685        0.0000        0.0000        0.0000        0.0000        0.0000        0.0000        0.0000        0.0000        0.0000        0.0000        0.0000        0.0000        0.0000        0.0000        0.0000        0.0000        0.0000        0.0000        0.0000        0.0000        0.0000        0.0000        0.0000        0.0000        0.0000        0.0000        0.0000        0.0000        0.0000        0.0000        0.0000        0.0000        0.0000        0.0000        0.0000        0.0000        0.0000        0.0000        0.0000        0.0000        0.0000        0.0000        0.0000        0.0000        0.0000        0.0000        0.0000        0.0000        0.0000        0.0000
        0.0000        0.0000        0.0000        0.0000        0.0000        0.0000        0.0000        0.0000        0.0000        0.0000        0.0000        0.0000        0.0000        0.0000        0.0000        0.0000        0.0000        0.0000        0.0000        0.0000        0.0000        0.0000        0.0000        0.0000        0.0000        0.0000        0.0000      415.6174      420.7019      383.9623      310.4409      132.5454       95.4695       77.4817       89.6888      180.5671      194.3463      197.1865      187.2366      168.0521      147.6034      143.9035      138.4946      101.2773       89.8852       86.8205       83.1719       86.5103      106.7272      118.1276      141.3486      171.2409      185.4795      181.6426      170.7917      142.5845      141.0520      144.1181      136.4348      121.8541      118.1711      109.5750      104.0177      108.1420      112.8005      106.7219      103.3001      117.4965      115.0136      116.6877      126.8590      168.9525      160.7086      151.5576      155.7423      188.8988      193.7507      169.5782      163.6729      182.1658      187.3380      176.4736      168.4177      191.0023      194.7405      182.2932      167.6639      135.0864      128.4258      124.3003      134.7117      126.0597      128.0395      137.7360      147.7432      155.6432      204.2701      209.1729      184.4418      170.8878      154.7804      166.0981      155.6407      153.3201      151.3726      162.0031      163.7306      169.5136      182.2591      185.6631      186.4536      201.2577      179.4503      166.5469      175.7344      214.8202      220.1704      220.3388      243.4578      290.0279      335.6658      344.6711      329.7803      279.2823      248.7747      239.5149      206.6139      169.6716      156.7633      154.2644      156.0731      163.8013      162.8672      181.0195      182.3019      200.4847      195.7667      170.2721      170.0874      162.8535      181.1032      198.1192      180.8062      192.3010      182.6514      206.1583      193.9620      196.1266      204.0216      221.6683      235.0229      275.4663      267.1720      250.7536      227.5136      168.9130      153.1481      159.6064      149.7502      151.5406      150.0941      147.3141      146.4183      134.0035      133.1404      130.0780      151.5582      160.6494      174.5689      182.1546      189.8256      178.0875      183.9218      192.0443      196.8320      236.8235      271.5903      271.2672      269.5768      290.1559      291.6913      296.4576      274.3448      227.3294      221.9103      204.1556      207.7098      153.3194      136.8429      125.5894      129.2889      132.3684      153.9553      167.2549      173.9919      177.4992      184.3580      192.5531      192.3605      170.1600        0.0000        0.0000        0.0000        0.0000        0.0000        0.0000        0.0000        0.0000        0.0000        0.0000        0.0000        0.0000        0.0000        0.0000        0.0000        0.0000        0.0000        0.0000        0.0000        0.0000        0.0000        0.0000        0.0000        0.0000        0.0000        0.0000        0.0000        0.0000        0.0000        0.0000        0.0000        0.0000        0.0000        0.0000        0.0000        0.0000        0.0000        0.0000        0.0000        0.0000        0.0000        0.0000        0.0000        0.0000        0.0000        0.0000        0.0000        0.0000        0.0000
        0.0000        0.0000        0.0000        0.0000        0.0000        0.0000        0.0000        0.0000        0.0000        0.0000        0.0000        0.0000        0.0000        0.0000        0.0000        0.0000        0.0000        0.0000        0.0000        0.0000        0.0000        0.0000        0.0000        0.0000        0.0000        0.0000        0.0000        0.0000        0.0000        0.0000      382.6254      168.3410      126.9620      107.4205      109.9793      211.7755      204.7073      199.2801      183.6357      158.1960      147.4548      139.3922      136.4671       97.3110       84.8610       84.5138       89.4916       93.7565      115.4424      126.9502      128.6609      180.5912      201.1026      195.7709      197.3203      172.2275      168.6516      163.5296      164.4723      141.8105      131.6178      134.5897      136.2301      164.5865      156.5107      133.2166      133.1030      130.1129      139.5175      151.7570      188.0270      194.3977      198.4147      171.2575      172.3774      185.4924      172.6172      170.0743      173.0007      200.9678      212.3223      202.3412      177.0406      205.9659      200.0438      184.9350      164.3176      143.5394      124.8460      126.9363      124.2428      115.5672      127.3179      131.1824      138.5759      149.0798      180.8846      193.8261      183.4547      164.8849      165.2414      173.2500      164.1279      158.9899      156.4580      164.8298      169.0588      177.1829      185.3640      200.3070      203.8270      198.7532      185.6267      190.0482      194.8170      225.4896      222.4700      239.4170      266.6175      318.3056      372.5771      373.0067      357.6759      306.1288      272.0215      239.3220      211.1210      180.9614      173.7857      167.9879      168.5334      168.7650      163.3178      162.5489      172.6272      171.6330      183.0596      153.5634      166.4614      168.8669      181.7220      181.9522      172.6529      187.1992      184.1830      175.4558      183.9108      179.6889      182.0351      186.8396      199.2806      217.8089      213.8306      200.7316      176.7999      142.8705      135.1706      125.7446      123.9084      140.6691      143.2273      137.7268      137.4814      141.5321      147.3123      148.8347      163.1436      191.0188      176.5676      188.5098      196.5960      198.1433      209.4970      201.2650      218.1062      276.5336      294.2220      260.9145      265.7408      288.5564      279.2372      277.4580      269.8119      243.4297      230.4689      221.9129      197.3546      166.1645      164.6602      161.2410      167.4502      162.3624      176.4680      186.9608      184.7042      189.4282      184.1734      191.9399      195.0720      194.4000        0.0000        0.0000        0.0000        0.0000        0.0000        0.0000        0.0000        0.0000        0.0000        0.0000        0.0000        0.0000        0.0000        0.0000        0.0000        0.0000        0.0000        0.0000        0.0000        0.0000        0.0000        0.0000        0.0000        0.0000        0.0000        0.0000        0.0000        0.0000        0.0000        0.0000        0.0000        0.0000        0.0000        0.0000        0.0000        0.0000        0.0000        0.0000        0.0000        0.0000        0.0000        0.0000        0.0000        0.0000        0.0000        0.0000        0.0000        0.0000        0.0000
        0.0000        0.0000        0.0000        0.0000        0.0000        0.0000        0.0000        0.0000        0.0000        0.0000        0.0000        0.0000        0.0000        0.0000        0.0000        0.0000        0.0000        0.0000        0.0000        0.0000        0.0000        0.0000        0.0000        0.0000        0.0000        0.0000        0.0000        0.0000        0.0000        0.0000        0.0000      352.0209      278.9051        0.0000        0.0000      186.6816      177.0913      165.9242      140.9198       74.6329       64.0595       59.1678       58.1417       71.0708       65.9940       65.7534       73.3854       99.3450      111.9861      129.6467      154.3012      199.9506      220.2536      230.8551      239.4893      230.1917      221.2351      210.6252      207.7901      209.6819      193.5163      191.8657      189.1540      203.2681      192.1816      204.7133      191.4825      156.1050      169.4776      188.6174      212.8156      225.7264      255.3488      231.7489      203.4931      220.9176      186.8469      195.6054      207.7813      315.7647      283.1869      265.4434      217.8954      262.2771      235.2201      231.6238      240.8111      191.7694      183.9343      174.9837      150.3657      137.9713      149.0251      163.5365      186.0894      179.8536      195.6947      209.1532      214.4305      176.6189      196.9202      192.7870      176.2778      176.6068      183.1874      192.0294      191.7116      198.3210      218.0641      238.3598      245.5347      235.3127      239.0674      246.2345      233.5304      225.0665      231.5460      240.9108      270.6794      336.2970      369.4084      370.0689      356.0699      294.5367      269.7600      245.8418      219.9205      195.3067      177.5191      171.7359      163.8698      154.1318      147.6383      150.9536      139.0097      132.3713      121.0955      123.5842      140.5918      181.0365      177.3056      170.4240      170.6514      171.9694      163.0845      165.5242      170.5710      155.6970      148.7422      155.0916      155.4194      135.3940      127.6681      115.4561      109.5686       90.9765       95.3086       79.6074       82.9844      112.5716      110.9188      121.1056      134.4019      134.7420      130.2785      141.9216      182.5900      213.9601      204.3409      211.9701      219.0255      208.5379      213.0692      216.0025      245.6489      249.8097      256.5894      257.2984      244.6978      235.1519      233.8412      231.0080      240.4097      226.6821      212.8362      214.0795      194.3552      214.1444      220.0996      214.6539      212.6377      210.0279      214.9734      221.6196      223.2588      188.5281      191.0270      191.2580        0.0000        0.0000        0.0000        0.0000        0.0000        0.0000        0.0000        0.0000        0.0000        0.0000        0.0000        0.0000        0.0000        0.0000        0.0000        0.0000        0.0000        0.0000        0.0000        0.0000        0.0000        0.0000        0.0000        0.0000        0.0000        0.0000        0.0000        0.0000        0.0000        0.0000        0.0000        0.0000        0.0000        0.0000        0.0000        0.0000        0.0000        0.0000        0.0000        0.0000        0.0000        0.0000        0.0000        0.0000        0.0000        0.0000        0.0000        0.0000        0.0000        0.0000        0.0000
        0.0000        0.0000        0.0000        0.0000        0.0000        0.0000        0.0000        0.0000        0.0000        0.0000        0.0000        0.0000        0.0000        0.0000        0.0000        0.0000        0.0000        0.0000        0.0000        0.0000        0.0000        0.0000        0.0000        0.0000        0.0000        0.0000        0.0000        0.0000        0.0000        0.0000        0.0000        0.0000        0.0000        0.0000        0.0000        0.0000        0.0000      166.0126      138.5759       69.9542       58.1432       49.4159       51.2892       63.0218       67.5184       73.2963       80.1758      111.6624      118.0878      132.4511      172.1045      200.0779      226.4350      255.9439      258.0489      259.7716      264.9987      266.7143      257.9782      250.5685      239.1294      239.8681      231.6803      244.8200      223.4339      201.2578      224.0869      202.2459      200.8490      220.5915      211.4879      220.6777      217.5439      204.3744      191.3935      201.6478      196.8755      200.0704      214.2173      308.8118      275.7187      272.9222      281.3893      283.0135      246.5179      224.9407      305.0605      330.7671      206.1872      177.7206      150.8063      143.8902      145.2502      167.0473      186.5472      166.4219      200.4584      193.5365      229.6456      188.6910      181.5499      195.8965      166.3260      174.5662      178.7386      172.9807      186.4943      199.6307      225.0306      227.9956      221.7637      243.3433      250.2887      269.0242      285.2491      233.6587      227.8353      241.5335      271.7622      333.8303      356.9734      369.1869      361.1209      301.5062      269.3555      232.4448      224.5672      200.1453      179.7067      171.2571      160.2583      151.8438      139.0630      135.1252      152.5562      128.2799      111.1249      118.7205      135.3863      172.3994      174.2863      185.9870      190.8647      165.9230      168.7220      172.0230      160.5222      140.8174      130.7218      139.7818      132.5265      106.9350       95.7414       94.2120       83.2761       67.7929       62.6080       63.0171       74.9542       98.6729      101.6703      124.7386      133.8993      130.5389      138.0595      149.1030      171.7743      200.6092      203.3905      216.3829      225.7707      214.4790      226.5820      239.0175      255.5364      249.6932      251.4689      237.9196      225.8181      218.9180      215.0418      230.3036      236.2433      217.2261      199.3848      209.0556      198.4130      209.7945      220.3559      233.3374      244.2128      252.2346      246.0264      244.9103      236.5346      193.2553      189.2324        0.0000        0.0000        0.0000        0.0000        0.0000        0.0000        0.0000        0.0000        0.0000        0.0000        0.0000        0.0000        0.0000        0.0000        0.0000        0.0000        0.0000        0.0000        0.0000        0.0000        0.0000        0.0000        0.0000        0.0000        0.0000        0.0000        0.0000        0.0000        0.0000        0.0000        0.0000        0.0000        0.0000        0.0000        0.0000        0.0000        0.0000        0.0000        0.0000        0.0000        0.0000        0.0000        0.0000        0.0000        0.0000        0.0000        0.0000        0.0000        0.0000        0.0000        0.0000        0.0000
        0.0000        0.0000        0.0000        0.0000        0.0000        0.0000        0.0000        0.0000        0.0000        0.0000        0.0000        0.0000        0.0000        0.0000        0.0000        0.0000        0.0000        0.0000        0.0000        0.0000        0.0000        0.0000        0.0000        0.0000        0.0000        0.0000        0.0000        0.0000        0.0000        0.0000        0.0000        0.0000        0.0000        0.0000        0.0000        0.0000        0.0000        0.0000        0.0000       87.5417       78.0971       73.2247       70.6945       88.7940       92.7987      101.8552      106.6298      148.2153      144.4166      146.3529      164.7816      205.4696      221.2831      234.1270      254.7351      258.1569      273.4917      278.2796      286.2025      281.6150      268.2249      272.0631      242.6453      263.5097      244.5704      217.0800      223.1228      208.0651      209.5080      214.5616      214.8193      195.7384      209.4685      196.5650      187.8753      196.0599      198.1421      217.4229      253.9140      345.9458      325.0846      285.0090      249.5853      240.6651      230.7063      218.2924      248.6004      257.6880      193.5627      182.7547      159.8242      133.0609      174.8478      156.6646      161.6067      148.5959      169.6928      194.3623      238.0779      187.3691      169.6701      185.5432      180.0313      172.9808      177.4241      175.6428      174.4607      192.6052      207.0659      230.6356      234.5464      240.6917      230.8031      218.0153      220.8463      229.1734      232.9972      247.5816      270.3968      308.7896      333.7150      355.0805      335.5919      290.8444      265.6971      235.5060      218.4224      212.9565      200.1226      185.4664      167.5159      166.0310      153.5657      122.8573      127.8066      123.9742      114.7201      110.1924      134.5770      175.4776      181.9281      199.6368      209.7902      174.7875      174.7468      166.4154      144.5425      122.9888      115.2232      115.2527      114.5604       96.8853       79.4389       72.8757       68.4062       61.3714       60.6115       65.0842       69.3098      101.1097      138.4742      129.4147      125.6199      131.3307      153.0167      149.7788      161.3289      196.3914      206.8560      231.6146      238.8441      222.3778      230.5331      245.9133      254.8120      249.7455      245.4099      240.9636      223.2529      217.5408      219.6784      228.7464      232.8072      230.7806      217.2681      215.2852      222.2194      232.0019      246.9727      251.1564      269.5321      263.7189      268.8296      261.3804      258.7890      201.5996      192.6864        0.0000        0.0000        0.0000        0.0000        0.0000        0.0000        0.0000        0.0000        0.0000        0.0000        0.0000        0.0000        0.0000        0.0000        0.0000        0.0000        0.0000        0.0000        0.0000        0.0000        0.0000        0.0000        0.0000        0.0000        0.0000        0.0000        0.0000        0.0000        0.0000        0.0000        0.0000        0.0000        0.0000        0.0000        0.0000        0.0000        0.0000        0.0000        0.0000        0.0000        0.0000        0.0000        0.0000        0.0000        0.0000        0.0000        0.0000        0.0000        0.0000        0.0000        0.0000        0.0000
        0.0000        0.0000        0.0000        0.0000        0.0000        0.0000        0.0000        0.0000        0.0000        0.0000        0.0000        0.0000        0.0000        0.0000        0.0000        0.0000        0.0000        0.0000        0.0000        0.0000        0.0000        0.0000        0.0000        0.0000        0.0000        0.0000        0.0000        0.0000        0.0000        0.0000        0.0000        0.0000        0.0000        0.0000        0.0000        0.0000        0.0000        0.0000        0.0000        0.0000      124.1524      121.0785      114.4868      143.2761      139.1632      143.6262      142.5253      176.7903      168.1040      164.3501      182.8891      200.1539      209.7707      217.5272      237.1756      246.1245      280.8174      285.3189      285.9510      283.7723      274.4984      279.7543      253.9294      285.1470      252.0841      227.1250      219.1416      196.5647      213.2271      220.6768      229.0590      214.4969      226.7700      204.5616      194.8973      226.0630      223.6519      254.0299      267.0677      337.2769      306.3311      284.8557      248.6276      261.5699      258.0117      281.8620      299.3142      291.4910      248.6354      180.3635      141.3429      126.4356      116.8519      146.6400      142.2247      126.1162      146.1721      162.3159      163.2682      179.8120      169.9955      170.8561      185.7533      201.5766      200.9381      177.9283      159.3606      183.0176      197.3348      212.0467      227.1051      229.6395      208.4994      210.3803      210.3914      227.2080      231.9649      243.9267      250.2042      281.2386      299.3056      328.8022      308.1292      255.3202      233.7400      231.0178      231.4999      220.6981      206.2901      202.3382      186.3483      174.3092      159.4947      132.0388      134.8085      127.6998      122.0547      124.0392      150.3468      189.6445      201.2580      214.0704      211.0651      174.7087      160.7745      165.4767      142.1622      120.6589      105.6587      107.0994      104.3345       92.5223       95.5680       75.5207       69.6893       61.2867       63.3371       66.8238       74.6346      111.3885      136.0599      130.4456      153.6195      143.7573      136.8981      135.2240      153.2244      198.0699      202.8002      223.1822      229.6944      216.0430      219.2810      245.6261      246.0950      237.0078      239.7629      235.3981      238.6510      224.4991      229.8270      239.1934      236.9815      226.0743      245.7000      232.2961      237.1577      248.1311      268.1441      272.4905      275.5611      280.0469      281.2072      265.4452      235.6880      213.3259        0.0000        0.0000        0.0000        0.0000        0.0000        0.0000        0.0000        0.0000        0.0000        0.0000        0.0000        0.0000        0.0000        0.0000        0.0000        0.0000        0.0000        0.0000        0.0000        0.0000        0.0000        0.0000        0.0000        0.0000        0.0000        0.0000        0.0000        0.0000        0.0000        0.0000        0.0000        0.0000        0.0000        0.0000        0.0000        0.0000        0.0000        0.0000        0.0000        0.0000        0.0000        0.0000        0.0000        0.0000        0.0000        0.0000        0.0000        0.0000        0.0000        0.0000        0.0000        0.0000        0.0000
        0.0000        0.0000        0.0000        0.0000        0.0000        0.0000        0.0000        0.0000        0.0000        0.0000        0.0000        0.0000        0.0000        0.0000        0.0000        0.0000        0.0000        0.0000        0.0000        0.0000        0.0000        0.0000        0.0000        0.0000        0.0000        0.0000        0.0000        0.0000        0.0000        0.0000        0.0000        0.0000        0.0000        0.0000        0.0000        0.0000        0.0000        0.0000        0.0000        0.0000        0.0000        0.0000        0.0000      322.2357      305.8445      290.7701      275.4837      217.4810      205.8155      195.4290      196.4007      157.5375      154.4992      164.8408      187.3679      287.1184      316.6476      318.9488      301.0652      269.6830      265.3205      250.3317      228.7028      185.7745      184.3403      164.6332      163.9084      210.8884      228.9915      235.1770      231.7902      231.3041      221.1724      202.2072      203.8543      190.3212      181.2039      186.3836      199.4439      340.4646      294.7636      262.4949      273.0013      392.5344      443.4337      460.1779      414.1794      319.8506      268.5923      240.1981      207.3470      132.8263      124.4465      122.0298      136.5004      141.0163      171.9056      191.9557      204.0765      170.4383      178.7261      182.5433      201.9109      209.4215      215.2391      205.0578      188.9637      189.1671      188.9299      203.1185      211.8669      223.4121      215.2277      224.9240      227.3603      245.9701      253.3930      249.5513      243.1348      219.5396      235.5098      239.8326      223.9470      219.6173      201.1907      197.0269      209.5665      221.7077      215.2185      214.1814      206.3045      183.0824      165.4899      145.5109      150.8408      161.5255      158.5865      157.9571      171.1246      204.5283      221.0688      220.5326      201.2914      167.8569      148.2136      130.4468      118.9021       85.9878       75.8929       76.0174       91.3486       90.1955       85.1723       75.7615       68.8468       82.6833       86.1571       87.5690      102.8306      120.6146      138.0689      145.5568      143.5171      142.2335      143.1196      147.6678      161.2850      158.3299      153.2791      163.5115      186.7712      211.4888      187.7788      199.0601      206.9832      239.6580      248.2292      247.1424      251.7293      225.0387      222.4257      218.3207      228.9504      240.3287      260.3544      260.8276      251.1583      264.5244      278.0424      296.6077      303.7441      307.3913      339.9380      312.7422      250.9915       99.4800        0.0000        0.0000        0.0000        0.0000        0.0000        0.0000        0.0000        0.0000        0.0000        0.0000        0.0000        0.0000        0.0000        0.0000        0.0000        0.0000        0.0000        0.0000        0.0000        0.0000        0.0000        0.0000        0.0000        0.0000        0.0000        0.0000        0.0000        0.0000        0.0000        0.0000        0.0000        0.0000        0.0000        0.0000        0.0000        0.0000        0.0000        0.0000        0.0000        0.0000        0.0000        0.0000        0.0000        0.0000        0.0000        0.0000        0.0000        0.0000        0.0000        0.0000        0.0000        0.0000        0.0000
        0.0000        0.0000        0.0000        0.0000        0.0000        0.0000        0.0000        0.0000        0.0000        0.0000        0.0000        0.0000        0.0000        0.0000        0.0000        0.0000        0.0000        0.0000        0.0000        0.0000        0.0000        0.0000        0.0000        0.0000        0.0000        0.0000        0.0000        0.0000        0.0000        0.0000        0.0000        0.0000        0.0000        0.0000        0.0000        0.0000        0.0000        0.0000        0.0000        0.0000        0.0000        0.0000        0.0000        0.0000      392.3170      365.1062      336.6825      257.4938      235.1028      218.3557      206.0270      158.5908      151.2478      160.8483      187.7092      287.3860      319.6391      324.6830      304.3805      269.9779      266.2343      247.9747      225.0135      179.3482      155.6388      147.3900      156.8647      211.7666      226.9788      240.3365      231.0373      225.8968      220.8244      209.4915      199.3749      163.2667      161.0563      167.6853      168.4357      236.5220      257.3951      290.9053      319.0666      426.9613      499.4554      512.6130      452.3732      338.0667      296.8883      255.2503      216.2480      132.6689      110.1015      109.2097      127.1255      129.4049      156.1454      157.7072      181.8750      170.0696      168.7603      171.0884      177.6513      179.3513      194.2766      191.7248      180.8488      189.8870      176.5344      187.8536      200.8811      213.2108      219.1562      231.4581      244.4020      264.1670      269.3551      253.5131      233.0169      197.5059      206.1220      206.3756      190.8477      187.8180      190.1735      187.3135      199.7042      221.2243      229.3140      219.0524      216.3400      180.0596      166.5101      154.2202      153.0996      174.7891      179.7036      177.2698      203.9930      231.1350      227.8372      240.6699      204.0071      167.3219      148.4303      132.6638      124.6213       76.3368       65.6898       64.4917       75.6793       73.0014       83.2846       89.2722       82.6075       97.3094       97.0510       98.9458      113.1251      124.8497      131.9471      135.9274      137.8114      139.6556      145.9305      147.5450      148.7781      145.8254      154.0034      153.8091      157.4256      169.2930      174.5321      188.1997      201.0568      260.3003      259.2102      256.1277      250.2569      223.8761      215.4661      220.2838      224.1934      241.3705      247.0571      248.0464      257.9376      274.6903      290.2557      308.4035      319.6067      320.5131      316.4132      298.4518      261.0059       92.9100        0.0000        0.0000        0.0000        0.0000        0.0000        0.0000        0.0000        0.0000        0.0000        0.0000        0.0000        0.0000        0.0000        0.0000        0.0000        0.0000        0.0000        0.0000        0.0000        0.0000        0.0000        0.0000        0.0000        0.0000        0.0000        0.0000        0.0000        0.0000        0.0000        0.0000        0.0000        0.0000        0.0000        0.0000        0.0000        0.0000        0.0000        0.0000        0.0000        0.0000        0.0000        0.0000        0.0000        0.0000        0.0000        0.0000        0.0000        0.0000        0.0000        0.0000        0.0000        0.0000        0.0000
        0.0000        0.0000        0.0000        0.0000        0.0000        0.0000        0.0000        0.0000        0.0000        0.0000        0.0000        0.0000        0.0000        0.0000        0.0000        0.0000        0.0000        0.0000        0.0000        0.0000        0.0000        0.0000        0.0000        0.0000        0.0000        0.0000        0.0000        0.0000        0.0000        0.0000        0.0000        0.0000        0.0000        0.0000        0.0000        0.0000        0.0000        0.0000        0.0000        0.0000        0.0000        0.0000        0.0000        0.0000        0.0000        0.0000      396.4776      308.2455      286.6344      270.0558      249.5045      189.5600      176.7341      181.9596      209.0982      309.6151      341.4120      350.4530      340.1057      297.0142      290.0125      264.3779      240.1881      186.0957      157.4324      154.8003      153.6919      207.5713      223.3830      232.8224      233.0377      221.6231      210.3278      203.7289      189.0650      138.4274      139.0217      139.8340      154.1028      267.1522      292.6946      332.3337      351.1657      485.0667      535.8730      561.5474      492.3012      371.8411      340.0650      311.5627      278.0588      174.4930      144.9064      133.2468      147.6849      174.1681      191.7300      197.3532      171.2467      178.9492      173.4446      188.8070      168.6246      164.3705      162.8119      167.7018      177.4245      190.2963      183.3953      190.5522      200.8831      211.0437      221.5760      246.4435      244.9503      254.1241      265.0839      245.5141      220.3543      184.3377      179.9334      172.3654      170.5173      180.2000      180.2806      172.9142      186.3105      213.0778      220.1344      219.3042      208.1158      171.0480      159.4782      148.5491      151.9084      174.0910      180.0514      196.2026      239.9167      230.4892      231.0265      225.8937      215.2773      171.1390      160.8858      139.1062      135.7154       81.0314       69.9177       75.8852       80.9273       75.3817       77.3545       89.1292       94.6264      105.5994      100.7272      120.4576      131.7470      136.5901      140.6893      142.9539      144.5375      148.7166      153.7036      144.3128      147.8731      155.8773      190.7725      140.5447      150.1504      163.5943      177.1619      182.4398      202.7540      249.4778      265.1163      262.3018      242.4356      215.1022      219.2701      223.6143      234.2537      235.8452      241.6873      241.9154      251.3740      274.8378      292.0747      302.3450      312.9541      306.0736      298.3536      287.2566      260.0770       62.7300        0.0000        0.0000        0.0000        0.0000        0.0000        0.0000        0.0000        0.0000        0.0000        0.0000        0.0000        0.0000        0.0000        0.0000        0.0000        0.0000        0.0000        0.0000        0.0000        0.0000        0.0000        0.0000        0.0000        0.0000        0.0000        0.0000        0.0000        0.0000        0.0000        0.0000        0.0000        0.0000        0.0000        0.0000        0.0000        0.0000        0.0000        0.0000        0.0000        0.0000        0.0000        0.0000        0.0000        0.0000        0.0000        0.0000        0.0000        0.0000        0.0000        0.0000        0.0000        0.0000        0.0000
        0.0000        0.0000        0.0000        0.0000        0.0000        0.0000        0.0000        0.0000        0.0000        0.0000        0.0000        0.0000        0.0000        0.0000        0.0000        0.0000        0.0000        0.0000        0.0000        0.0000        0.0000        0.0000        0.0000        0.0000        0.0000        0.0000        0.0000        0.0000        0.0000        0.0000        0.0000        0.0000        0.0000        0.0000        0.0000        0.0000        0.0000        0.0000        0.0000        0.0000        0.0000        0.0000        0.0000        0.0000        0.0000        0.0000        0.0000      372.9930      363.4992      349.2709      323.6708      246.4081      230.3849      232.9700      254.7896      362.4211      385.7443      396.4628      392.6689      345.5792      338.5229      318.8496      282.4030      204.9857      174.4216      165.7936      166.4629      225.7243      232.2853      232.7809      234.2404      215.8724      217.5487      210.3669      199.9850      151.1587      158.6707      169.3775      165.5676      282.4709      343.2631      374.1196      371.8018      506.8161      558.5124      571.4608      519.3176      413.3778      359.7310      332.9087      340.6191      223.2549      191.0650      199.0665      209.9097      249.6385      282.7615      288.3753      258.2218      247.6427      202.1144      174.3809      180.4329      176.6248      171.6744      166.9715      187.3775      198.9972      213.8600      226.4125      212.3627      224.7077      226.7824      241.4049      241.5931      244.3082      249.6447      234.1588      212.7515      175.7852      161.0535      153.8495      164.7992      172.7372      169.0940      178.2931      182.9780      213.1855      213.4133      215.4747      191.5007      159.4509      152.0689      146.8086      151.1895      174.2579      193.8243      207.4407      220.1803      214.2444      210.0931      214.8300      239.9737      200.6361      173.8207      175.0682      161.1378      116.8168       98.9065       96.9771       94.0056      112.3535      106.0284      104.4776      112.7563      125.0575      125.1650      145.5626      161.7859      155.8831      167.8730      158.9404      164.1709      167.8792      158.0263      164.1103      159.4632      156.6017      153.0203      144.9875      167.8539      155.4991      169.4309      188.3388      223.1472      270.9826      270.0114      271.5723      249.3141      231.6137      216.8512      221.7425      238.7890      238.3289      252.3671      261.4224      275.3736      288.2232      303.2526      285.1303      285.9833      269.1631      266.8017      252.2765      242.6796        0.0000        0.0000        0.0000        0.0000        0.0000        0.0000        0.0000        0.0000        0.0000        0.0000        0.0000        0.0000        0.0000        0.0000        0.0000        0.0000        0.0000        0.0000        0.0000        0.0000        0.0000        0.0000        0.0000        0.0000        0.0000        0.0000        0.0000        0.0000        0.0000        0.0000        0.0000        0.0000        0.0000        0.0000        0.0000        0.0000        0.0000        0.0000        0.0000        0.0000        0.0000        0.0000        0.0000        0.0000        0.0000        0.0000        0.0000        0.0000        0.0000        0.0000        0.0000        0.0000        0.0000        0.0000
        0.0000        0.0000        0.0000        0.0000        0.0000        0.0000        0.0000        0.0000        0.0000        0.0000        0.0000        0.0000        0.0000        0.0000        0.0000        0.0000        0.0000        0.0000        0.0000        0.0000        0.0000        0.0000        0.0000        0.0000        0.0000        0.0000        0.0000        0.0000        0.0000        0.0000        0.0000        0.0000        0.0000        0.0000        0.0000        0.0000        0.0000        0.0000        0.0000        0.0000        0.0000        0.0000        0.0000        0.0000        0.0000        0.0000        0.0000        0.0000        0.0000        0.0000      541.1271      452.6448      423.4937      420.7075      442.0605      442.5952      461.5118      470.3175      468.4069      468.9105      464.3220      443.3288      392.0284      266.6939      229.7042      208.8876        0.0000        0.0000      201.5051      200.6446      202.5555      236.5159      238.8776      233.3125      227.8118      226.7800      235.7663      252.3350      275.6021      327.3307      360.0096      393.7926      405.5630      448.1921      516.4581      526.8619      489.2789      372.2518      302.3441        0.0000        0.0000        0.0000        0.0000      373.1957      395.3506      547.8406      639.8472      639.0279        0.0000      341.5594      256.7289      227.4910      224.0469      210.5228      194.9610      193.3916      220.3549      232.8018      238.5745      247.3870      234.0910      220.0164      225.6911      236.2325      244.6893      238.0951      237.6208      223.9480      199.2290      162.3315      149.8939      157.0201      163.5298      171.4561      180.9530      170.8527      169.5007      193.4213      201.1743      202.2318      179.3559      153.9669      146.9622      148.2190      150.3624      178.4514      183.5925      196.0881      197.2320      202.8953      200.5858      219.5838      219.4987      203.9134      191.2511      184.1265      183.3866      190.8679      172.5152      163.8844      160.9323      163.2092      157.5835      154.8541      179.1205      171.7365      172.0191      177.3746      190.0921      175.1862      185.0965      186.1504      195.4157      174.6913      168.3756      182.3983      177.5983      162.6259      180.1875      166.4886      157.4226      157.0415      156.8298      167.1837      202.8649      271.3635      277.3316      282.8220      273.4826      230.9533      208.0109      209.4441      225.0154      260.7887      276.9275      292.0522      305.4846      278.5523      288.8606      257.8421      251.5705      220.7754      190.1118        0.0000        0.0000        0.0000        0.0000        0.0000        0.0000        0.0000        0.0000        0.0000        0.0000        0.0000        0.0000        0.0000        0.0000        0.0000        0.0000        0.0000        0.0000        0.0000        0.0000        0.0000        0.0000        0.0000        0.0000        0.0000        0.0000        0.0000        0.0000        0.0000        0.0000        0.0000        0.0000        0.0000        0.0000        0.0000        0.0000        0.0000        0.0000        0.0000        0.0000        0.0000        0.0000        0.0000        0.0000        0.0000        0.0000        0.0000        0.0000        0.0000        0.0000        0.0000        0.0000        0.0000        0.0000        0.0000        0.0000
        0.0000        0.0000        0.0000        0.0000        0.0000        0.0000        0.0000        0.0000        0.0000        0.0000        0.0000        0.0000        0.0000        0.0000        0.0000        0.0000        0.0000        0.0000        0.0000        0.0000        0.0000        0.0000        0.0000        0.0000        0.0000        0.0000        0.0000        0.0000        0.0000        0.0000        0.0000        0.0000        0.0000        0.0000        0.0000        0.0000        0.0000        0.0000        0.0000        0.0000        0.0000        0.0000        0.0000        0.0000        0.0000        0.0000        0.0000        0.0000        0.0000        0.0000        0.0000        0.0000        0.0000        0.0000        0.0000      504.4599      516.1309      522.1104        0.0000        0.0000        0.0000      502.2074      446.2583      300.6499      262.7339        0.0000        0.0000        0.0000        0.0000        0.0000        0.0000        0.0000      260.0997      261.1455      256.4452      251.8121      261.6613      271.9011      300.5275      341.0946      376.4937      394.8835      432.2717      486.1534      558.9288      529.8831      477.3402      373.0659        0.0000        0.0000        0.0000        0.0000        0.0000        0.0000      564.9578      752.4477        0.0000        0.0000        0.0000      426.3953      305.5610      251.6455      244.7329      226.6483      203.6930      203.8735      244.1054      249.6104      236.1662      247.3420      230.2162      225.9778      229.0200      234.9121      225.8249      231.6358      228.2148      217.7590      198.2119      151.0497      137.1529      156.9659      160.6418      159.0740      170.2922      155.9269      170.4502      188.0461      199.6188      189.2041      175.5850      157.6463      151.8186      161.7801      165.2257      187.6716      197.5333      198.7349      192.9942      199.2513      210.6633      219.9364      212.8078      204.9013      197.8169      192.2794      193.3286      209.6005      204.2132      193.5851      181.2659      177.9707      180.6926      196.9734      202.0642      194.2961      190.8511      203.1069      195.2119      176.1913      185.6161      190.5573      204.5914      185.9120      186.6666      181.0388      180.4378      175.7014      185.5194      190.9673      173.4820      159.1705      161.1912      178.4428      195.8550      254.3975      289.5644      314.5253      286.2538      227.8594      215.4608      215.0444      225.5691      261.0610      287.4344      318.4307      317.3897      283.9965      274.5211      240.5159      230.9987      198.6198      177.3937        0.0000        0.0000        0.0000        0.0000        0.0000        0.0000        0.0000        0.0000        0.0000        0.0000        0.0000        0.0000        0.0000        0.0000        0.0000        0.0000        0.0000        0.0000        0.0000        0.0000        0.0000        0.0000        0.0000        0.0000        0.0000        0.0000        0.0000        0.0000        0.0000        0.0000        0.0000        0.0000        0.0000        0.0000        0.0000        0.0000        0.0000        0.0000        0.0000        0.0000        0.0000        0.0000        0.0000        0.0000        0.0000        0.0000        0.0000        0.0000        0.0000        0.0000        0.0000        0.0000        0.0000        0.0000        0.0000        0.0000
        0.0000        0.0000        0.0000        0.0000        0.0000        0.0000        0.0000        0.0000        0.0000        0.0000        0.0000        0.0000        0.0000        0.0000        0.0000        0.0000        0.0000        0.0000        0.0000        0.0000        0.0000        0.0000        0.0000        0.0000        0.0000        0.0000        0.0000        0.0000        0.0000        0.0000        0.0000        0.0000        0.0000        0.0000        0.0000        0.0000        0.0000        0.0000        0.0000        0.0000        0.0000        0.0000        0.0000        0.0000        0.0000        0.0000        0.0000        0.0000        0.0000        0.0000        0.0000        0.0000        0.0000        0.0000        0.0000        0.0000        0.0000        0.0000        0.0000        0.0000        0.0000      569.1640      521.2802      364.1537      325.6567        0.0000        0.0000        0.0000        0.0000        0.0000        0.0000        0.0000        0.0000      304.5105      300.9591      296.0407      295.3977      307.1072      335.7679      363.8188      377.5634      398.1563      453.9873      517.9847      549.7175        0.0000        0.0000        0.0000        0.0000        0.0000        0.0000        0.0000        0.0000        0.0000        0.0000        0.0000        0.0000        0.0000        0.0000        0.0000      319.9901      261.1434      262.9244      253.6699      235.7567      215.3977      236.5157      244.1656      250.8257      255.9654      236.8357      224.0397      225.3486      225.4473      220.4360      234.0043      230.7846      226.0017      204.4619      169.1293      149.6825      144.3442      153.6514      152.3958      155.6746      172.5145      177.8315      190.8666      192.8330      197.6298      194.1644      175.6868      165.2518      176.0402      181.4832      205.3825      201.9302      203.7259      191.1171      197.9637      203.1444      210.5811      210.7866      216.9638      204.3746      220.3664      198.5698      195.8267      203.8752      210.6270      192.1061      184.5523      192.1233      187.6880      191.9721      186.9174      190.9897      198.4236      187.6955      180.0269      184.2846      183.3367      185.6102      188.8999      194.9651      188.5336      185.5110      169.8959      178.8170      205.3961      184.3402      174.7272      177.2869      202.7920      219.5434      282.4265      327.8535      315.2618      295.7884      229.6716      219.9794      227.3701      228.7637      282.4155      307.2603      313.4341      309.2679      293.7985      272.2290      235.6720      219.0536      177.5069        0.0000        0.0000        0.0000        0.0000        0.0000        0.0000        0.0000        0.0000        0.0000        0.0000        0.0000        0.0000        0.0000        0.0000        0.0000        0.0000        0.0000        0.0000        0.0000        0.0000        0.0000        0.0000        0.0000        0.0000        0.0000        0.0000        0.0000        0.0000        0.0000        0.0000        0.0000        0.0000        0.0000        0.0000        0.0000        0.0000        0.0000        0.0000        0.0000        0.0000        0.0000        0.0000        0.0000        0.0000        0.0000        0.0000        0.0000        0.0000        0.0000        0.0000        0.0000        0.0000        0.0000        0.0000        0.0000        0.0000        0.0000
        0.0000        0.0000        0.0000        0.0000        0.0000        0.0000        0.0000        0.0000        0.0000        0.0000        0.0000        0.0000        0.0000        0.0000        0.0000        0.0000        0.0000        0.0000        0.0000        0.0000        0.0000        0.0000        0.0000        0.0000        0.0000        0.0000        0.0000        0.0000        0.0000        0.0000        0.0000        0.0000        0.0000        0.0000        0.0000        0.0000        0.0000        0.0000        0.0000        0.0000        0.0000        0.0000        0.0000        0.0000        0.0000        0.0000        0.0000        0.0000        0.0000        0.0000        0.0000        0.0000        0.0000        0.0000        0.0000        0.0000        0.0000        0.0000        0.0000        0.0000        0.0000        0.0000      614.6766      481.1310        0.0000        0.0000        0.0000        0.0000        0.0000        0.0000        0.0000        0.0000        0.0000        0.0000      364.4356      356.9785      356.4322      369.5981      377.8459      400.4040      414.3844      429.5477      447.9999      513.5580        0.0000        0.0000        0.0000        0.0000        0.0000        0.0000        0.0000        0.0000        0.0000        0.0000        0.0000        0.0000        0.0000        0.0000        0.0000        0.0000        0.0000      274.6992      258.0181      242.4442      219.1425      210.4475      212.3373      250.1499      256.4113      247.7082      243.8645      242.3543      263.5107      249.7999      237.3056      232.4790      226.3150      208.6697      198.0777      162.1009      147.0477      146.5112      159.6627      161.4368      160.0765      165.4896      182.3919      195.7139      207.0226      211.9997      210.1789      191.3169      188.7040      190.0407      187.1257      205.7441      205.7145      193.3643      188.3320      189.1964      200.6877      203.8707      210.4440      204.7966      219.8750      232.5316      193.7669      189.6795      191.2419      198.5731      194.6290      178.9517      173.4866      179.6770      180.8516      162.8395      181.0701      206.8906      195.0232      177.2840      182.6103      181.2090      185.2310      179.9618      191.9452      190.9323      193.3544      179.8910      190.6139      200.7904      201.1381      211.6614      215.6994      228.2492      229.3408      306.5894      333.7088      332.3250      301.5887      230.5665      215.7236      229.8482      245.3018      300.8787      339.6516      346.9539      340.9553      301.9262      269.1644      247.5402      222.1952        0.0000        0.0000        0.0000        0.0000        0.0000        0.0000        0.0000        0.0000        0.0000        0.0000        0.0000        0.0000        0.0000        0.0000        0.0000        0.0000        0.0000        0.0000        0.0000        0.0000        0.0000        0.0000        0.0000        0.0000        0.0000        0.0000        0.0000        0.0000        0.0000        0.0000        0.0000        0.0000        0.0000        0.0000        0.0000        0.0000        0.0000        0.0000        0.0000        0.0000        0.0000        0.0000        0.0000        0.0000        0.0000        0.0000        0.0000        0.0000        0.0000        0.0000        0.0000        0.0000        0.0000        0.0000        0.0000        0.0000        0.0000        0.0000
        0.0000        0.0000        0.0000        0.0000        0.0000        0.0000        0.0000        0.0000        0.0000        0.0000        0.0000        0.0000        0.0000        0.0000        0.0000        0.0000        0.0000        0.0000        0.0000        0.0000        0.0000        0.0000        0.0000        0.0000        0.0000        0.0000        0.0000        0.0000        0.0000        0.0000        0.0000        0.0000        0.0000        0.0000        0.0000        0.0000        0.0000        0.0000        0.0000        0.0000        0.0000        0.0000        0.0000        0.0000        0.0000        0.0000        0.0000        0.0000        0.0000        0.0000        0.0000        0.0000        0.0000        0.0000        0.0000        0.0000        0.0000        0.0000        0.0000        0.0000        0.0000        0.0000        0.0000        0.0000        0.0000        0.0000        0.0000        0.0000        0.0000        0.0000        0.0000        0.0000        0.0000        0.0000      425.7048      399.3629      392.9138      385.7106      388.6651      400.9579      393.1248      417.6588      424.5015        0.0000        0.0000        0.0000        0.0000        0.0000        0.0000        0.0000        0.0000        0.0000        0.0000        0.0000        0.0000        0.0000        0.0000        0.0000        0.0000        0.0000        0.0000      219.7760      209.6450      219.8631      224.3866      225.0965      239.5682      282.9005      314.0716      309.9742      316.1218      314.4574      308.4030      291.3542      270.9981      228.9803      209.6464      199.1990      183.4815      170.8178      157.6388      161.0245      156.4571      147.1660      150.7616      162.1473      181.1683      218.3797      226.6536      230.9140      233.4318      256.8350      251.5940      246.7003      237.7588      212.1715      208.0582      201.8862      195.9379      192.2558      189.5536      198.9018      197.4142      176.3238      178.7757      183.8028      172.5759      171.4306      151.7809      144.3770      155.4704      168.2579      173.5542      131.0698      155.3660      140.9857      151.5664      173.5824      198.9436      185.0030      186.5807      186.9604      191.9738      191.6666      205.3745      207.2973      193.4338      197.2399      205.0887      210.2220      216.6659      251.9377      256.8690      257.7803      274.2081      318.6013      327.7872      320.0320      303.2229      249.8578      238.5286      253.7539      276.3319      358.4199      416.3572      384.9796      376.2899      302.5695      273.0763      257.3987      233.5912        0.0000        0.0000        0.0000        0.0000        0.0000        0.0000        0.0000        0.0000        0.0000        0.0000        0.0000        0.0000        0.0000        0.0000        0.0000        0.0000        0.0000        0.0000        0.0000        0.0000        0.0000        0.0000        0.0000        0.0000        0.0000        0.0000        0.0000        0.0000        0.0000        0.0000        0.0000        0.0000        0.0000        0.0000        0.0000        0.0000        0.0000        0.0000        0.0000        0.0000        0.0000        0.0000        0.0000        0.0000        0.0000        0.0000        0.0000        0.0000        0.0000        0.0000        0.0000        0.0000        0.0000        0.0000        0.0000        0.0000        0.0000        0.0000
        0.0000        0.0000        0.0000        0.0000        0.0000        0.0000        0.0000        0.0000        0.0000        0.0000        0.0000        0.0000        0.0000        0.0000        0.0000        0.0000        0.0000        0.0000        0.0000        0.0000        0.0000        0.0000        0.0000        0.0000        0.0000        0.0000        0.0000        0.0000        0.0000        0.0000        0.0000        0.0000        0.0000        0.0000        0.0000        0.0000        0.0000        0.0000        0.0000        0.0000        0.0000        0.0000        0.0000        0.0000        0.0000        0.0000        0.0000        0.0000        0.0000        0.0000        0.0000        0.0000        0.0000        0.0000        0.0000        0.0000        0.0000        0.0000        0.0000        0.0000        0.0000        0.0000        0.0000        0.0000        0.0000        0.0000        0.0000        0.0000        0.0000        0.0000        0.0000        0.0000        0.0000        0.0000        0.0000        0.0000        0.0000        0.0000        0.0000        0.0000        0.0000        0.0000        0.0000        0.0000        0.0000        0.0000        0.0000        0.0000        0.0000        0.0000        0.0000        0.0000        0.0000        0.0000        0.0000        0.0000        0.0000        0.0000        0.0000        0.0000        0.0000      199.0410      189.6441      212.1463      202.9728      232.2773      279.0997      324.8209      342.6366      349.3755      363.1772      337.6217      318.6977      296.5439      269.8336      225.0422      202.6589      198.2112      179.3336      160.0310      166.1754      156.5570      168.6526      165.7957      173.2528      173.9507      195.4667      235.4489      249.6851      249.6456      258.2964      270.5602      272.7684      270.9906      259.3087      216.9982      209.3691      207.0673      203.6127      193.0198      195.9925      199.8377      195.5260      166.4061      157.2180      145.9225      140.4195      134.2243      139.5219      145.3887      137.7684      156.6817      139.6948      118.6631      137.7359      159.4100      153.2396      157.1413      161.5843      186.3964      189.0119      208.8584      198.4978      189.4042      209.7955      211.0519      206.2529      198.0518      217.6768      219.0009      231.6749      258.9996      267.9251      268.0403      292.4067      324.7898      334.5967      324.8356      305.8562      256.7645      249.1439      265.7077      290.0011      371.9183      415.4851      406.6938      390.9101      305.4779      300.3373      265.1224        0.0000        0.0000        0.0000        0.0000        0.0000        0.0000        0.0000        0.0000        0.0000        0.0000        0.0000        0.0000        0.0000        0.0000        0.0000        0.0000        0.0000        0.0000        0.0000        0.0000        0.0000        0.0000        0.0000        0.0000        0.0000        0.0000        0.0000        0.0000        0.0000        0.0000        0.0000        0.0000        0.0000        0.0000        0.0000        0.0000        0.0000        0.0000        0.0000        0.0000        0.0000        0.0000        0.0000        0.0000        0.0000        0.0000        0.0000        0.0000        0.0000        0.0000        0.0000        0.0000        0.0000        0.0000        0.0000        0.0000        0.0000        0.0000        0.0000
        0.0000        0.0000        0.0000        0.0000        0.0000        0.0000        0.0000        0.0000        0.0000        0.0000        0.0000        0.0000        0.0000        0.0000        0.0000        0.0000        0.0000        0.0000        0.0000        0.0000        0.0000        0.0000        0.0000        0.0000        0.0000        0.0000        0.0000        0.0000        0.0000        0.0000        0.0000        0.0000        0.0000        0.0000        0.0000        0.0000        0.0000        0.0000        0.0000        0.0000        0.0000        0.0000        0.0000        0.0000        0.0000        0.0000        0.0000        0.0000        0.0000        0.0000        0.0000        0.0000        0.0000        0.0000        0.0000        0.0000        0.0000        0.0000        0.0000        0.0000        0.0000        0.0000        0.0000        0.0000        0.0000        0.0000        0.0000        0.0000        0.0000        0.0000        0.0000        0.0000        0.0000        0.0000        0.0000        0.0000        0.0000        0.0000        0.0000        0.0000        0.0000        0.0000        0.0000        0.0000        0.0000        0.0000        0.0000        0.0000        0.0000        0.0000        0.0000        0.0000        0.0000        0.0000        0.0000        0.0000        0.0000        0.0000        0.0000        0.0000        0.0000      192.0662      187.9143      213.6988      223.8980      251.8844      299.5523      329.9969      353.5564      357.9891      351.1613      310.3730      297.8815      284.3675      243.5410      206.5869      187.0897      182.5814      177.2593      157.9101      157.2218      163.1780      198.5344      193.6483      189.0812      202.1655      221.5594      254.0447      255.7086      251.4722      265.4737      272.9065      281.4033      279.9995      280.6295      227.1101      213.5934      204.7286      198.3911      193.8574      194.9727      178.5835      165.9433      150.2483      138.6304      125.6259      129.4299      123.3799      130.7307      158.8858      169.7718      137.1422      111.9861      122.6627      129.4489      153.6012      131.7277      154.3679      151.6860      165.2391      181.0196      190.7126      196.8244      196.5784      215.8067      218.5047      234.4161      241.6725      248.7339      249.3345      255.7825      274.6861      270.1945      275.0224      292.8745      334.7751      339.6688      327.2828      306.9730      259.3816      251.9676      271.7017      299.7252      387.6167      401.8668      402.9686      403.8158      316.6941      302.2564      291.8957        0.0000        0.0000        0.0000        0.0000        0.0000        0.0000        0.0000        0.0000        0.0000        0.0000        0.0000        0.0000        0.0000        0.0000        0.0000        0.0000        0.0000        0.0000        0.0000        0.0000        0.0000        0.0000        0.0000        0.0000        0.0000        0.0000        0.0000        0.0000        0.0000        0.0000        0.0000        0.0000        0.0000        0.0000        0.0000        0.0000        0.0000        0.0000        0.0000        0.0000        0.0000        0.0000        0.0000        0.0000        0.0000        0.0000        0.0000        0.0000        0.0000        0.0000        0.0000        0.0000        0.0000        0.0000        0.0000        0.0000        0.0000        0.0000        0.0000
        0.0000        0.0000        0.0000        0.0000        0.0000        0.0000        0.0000        0.0000        0.0000        0.0000        0.0000        0.0000        0.0000        0.0000        0.0000        0.0000        0.0000        0.0000        0.0000        0.0000        0.0000        0.0000        0.0000        0.0000        0.0000        0.0000        0.0000        0.0000        0.0000        0.0000        0.0000        0.0000        0.0000        0.0000        0.0000        0.0000        0.0000        0.0000        0.0000        0.0000        0.0000        0.0000        0.0000        0.0000        0.0000        0.0000        0.0000        0.0000        0.0000        0.0000        0.0000        0.0000        0.0000        0.0000        0.0000        0.0000        0.0000        0.0000        0.0000        0.0000        0.0000        0.0000        0.0000        0.0000        0.0000        0.0000        0.0000        0.0000        0.0000        0.0000        0.0000        0.0000        0.0000        0.0000        0.0000        0.0000        0.0000        0.0000        0.0000        0.0000        0.0000        0.0000        0.0000        0.0000        0.0000        0.0000        0.0000        0.0000        0.0000        0.0000        0.0000        0.0000        0.0000        0.0000        0.0000        0.0000        0.0000        0.0000        0.0000        0.0000      221.8221      178.9424      177.0158      207.2379      238.3295      262.7292      264.1258      298.4124      317.1469      321.6510      311.2085      282.8701      262.7454      244.2291      216.0159      180.5759      175.3420      176.0950      172.1534      158.5729      163.4134      173.2075      184.8817      181.3253      190.2002      207.7956      237.1529      301.4509      252.7431      254.2000      264.3687      265.6632      263.3497      259.1670      248.9256      218.8130      205.5611      200.3686      197.5619      182.5122      190.9153      176.4520      161.6881      134.5218      123.9661      114.8934      143.0987      150.8112      146.1844      156.9657      157.9636      133.8487      103.6535      107.1104      126.4146      134.3816      126.8767      141.7126      147.8483      170.1833      187.6412      186.2663      193.4643      188.0912      192.7938      197.5392      226.9648      263.9595      292.6191      286.9293      283.7615      302.8138      309.9588      317.9445      300.5617      326.6053      330.5372      314.7148      299.7426      259.5421      261.3600      299.8139      299.0384      366.4009      371.2461      376.3228      383.9224      331.7343        0.0000        0.0000        0.0000        0.0000        0.0000        0.0000        0.0000        0.0000        0.0000        0.0000        0.0000        0.0000        0.0000      154.4100        0.0000        0.0000        0.0000      173.4300        0.0000        0.0000        0.0000        0.0000        0.0000        0.0000        0.0000        0.0000        0.0000        0.0000        0.0000        0.0000        0.0000        0.0000        0.0000        0.0000        0.0000        0.0000        0.0000        0.0000        0.0000        0.0000        0.0000        0.0000        0.0000        0.0000        0.0000        0.0000        0.0000        0.0000        0.0000        0.0000        0.0000        0.0000        0.0000        0.0000        0.0000        0.0000        0.0000        0.0000        0.0000        0.0000        0.0000
        0.0000        0.0000        0.0000        0.0000        0.0000        0.0000        0.0000        0.0000        0.0000        0.0000        0.0000        0.0000        0.0000        0.0000        0.0000        0.0000        0.0000        0.0000        0.0000        0.0000        0.0000        0.0000        0.0000        0.0000        0.0000        0.0000        0.0000        0.0000        0.0000        0.0000        0.0000        0.0000        0.0000        0.0000        0.0000        0.0000        0.0000        0.0000        0.0000        0.0000        0.0000        0.0000        0.0000        0.0000        0.0000        0.0000        0.0000        0.0000        0.0000        0.0000        0.0000        0.0000        0.0000        0.0000        0.0000        0.0000        0.0000        0.0000        0.0000        0.0000        0.0000        0.0000        0.0000        0.0000        0.0000        0.0000        0.0000        0.0000        0.0000        0.0000        0.0000        0.0000        0.0000        0.0000        0.0000        0.0000        0.0000        0.0000        0.0000        0.0000        0.0000        0.0000        0.0000        0.0000        0.0000        0.0000        0.0000        0.0000        0.0000        0.0000        0.0000        0.0000        0.0000        0.0000        0.0000        0.0000        0.0000        0.0000        0.0000        0.0000      215.4346      180.7729      193.4059      204.6008      223.4531      245.5442      248.6227      249.8088      256.3549      268.1399      257.6871      225.2211      200.3531      177.4397      153.8849      142.5576      144.7101      143.9888      153.6267      167.9644      182.3805      191.2766      184.4670      198.6168      219.3654      246.2705      244.9515      236.4062      220.5883      231.7671      240.4196      227.4967      211.9235      202.9043      192.6734      199.6805      198.1891      189.1154      183.9857      165.1391      157.2523      151.6371      146.2363      142.0502      129.6122      131.1777      147.9358      173.5588      181.2835      163.6325      148.8219      119.7034      105.2897       97.1010      114.9466      133.2939      129.7021      133.0013      149.4013      173.1221      179.6518      167.8050      186.5659      192.6722      203.7014      204.8063      237.0520      333.0091      362.2330      368.8214      366.7007      356.5140      351.3773      343.1803      335.7709      314.7893      312.6277      285.8474      294.8966      316.6933      311.0449      326.1733      334.7873      277.1502      280.3163      289.9157      300.7370      399.7988        0.0000        0.0000        0.0000        0.0000        0.0000        0.0000        0.0000        0.0000        0.0000        0.0000        0.0000        0.0000      266.6100      216.7500      212.7000        0.0000      187.3200      199.5300        0.0000        0.0000        0.0000        0.0000        0.0000        0.0000        0.0000        0.0000        0.0000        0.0000        0.0000        0.0000        0.0000        0.0000        0.0000        0.0000        0.0000        0.0000        0.0000        0.0000        0.0000        0.0000        0.0000        0.0000        0.0000        0.0000        0.0000        0.0000        0.0000        0.0000        0.0000        0.0000        0.0000        0.0000        0.0000        0.0000        0.0000        0.0000        0.0000        0.0000        0.0000        0.0000        0.0000
        0.0000        0.0000        0.0000        0.0000        0.0000        0.0000        0.0000        0.0000        0.0000        0.0000        0.0000        0.0000        0.0000        0.0000        0.0000        0.0000        0.0000        0.0000        0.0000        0.0000        0.0000        0.0000        0.0000        0.0000        0.0000        0.0000        0.0000        0.0000        0.0000        0.0000        0.0000        0.0000        0.0000        0.0000        0.0000        0.0000        0.0000        0.0000        0.0000        0.0000        0.0000        0.0000        0.0000        0.0000        0.0000        0.0000        0.0000        0.0000        0.0000        0.0000        0.0000        0.0000        0.0000        0.0000        0.0000        0.0000        0.0000        0.0000        0.0000        0.0000        0.0000        0.0000        0.0000        0.0000        0.0000        0.0000        0.0000        0.0000        0.0000        0.0000        0.0000        0.0000        0.0000        0.0000        0.0000        0.0000        0.0000        0.0000        0.0000        0.0000        0.0000        0.0000        0.0000        0.0000        0.0000        0.0000        0.0000        0.0000        0.0000        0.0000        0.0000        0.0000        0.0000        0.0000        0.0000        0.0000        0.0000        0.0000        0.0000      253.7767      217.6303      197.0005      199.9332      219.9525      224.6612      245.5029      245.8771      235.6021      229.7005      236.6711      227.3515      186.1482      181.8568      154.1674      140.7604      142.7914      130.7346      132.7136      140.8860      160.4614      176.5949      184.7605      191.8392      203.4132      222.3231      239.1576      230.7035      222.9146      225.8804      203.9608      216.6652      211.1589      197.6637      196.5601      181.2082      187.6232      180.7028      183.0004      169.6139      156.7422      150.5431      141.0261      141.6814      138.4114      130.6995      141.1009      153.8437      196.6596      207.6331      186.6615      156.3632      118.3462      107.0068       98.3083      101.0170      111.5205      113.6708      120.7787      145.8710      174.0579      155.8820      165.7227      192.6619      185.9477      193.9669      211.6894      261.0140      369.0878      396.6213      412.7302      394.4034      382.8241      361.1092      351.7350      334.6587      322.6184      298.4406      301.1481      307.8937      345.2123      357.6621      359.8327      354.1890      307.9172      273.5983      263.3052      282.6106      378.7552        0.0000        0.0000        0.0000        0.0000        0.0000        0.0000      354.9002      153.0600        0.0000        0.0000        0.0000        0.0000      243.3600      232.2300        0.0000        0.0000        0.0000        0.0000        0.0000        0.0000        0.0000        0.0000        0.0000        0.0000        0.0000        0.0000        0.0000        0.0000        0.0000        0.0000        0.0000        0.0000        0.0000        0.0000        0.0000        0.0000        0.0000        0.0000        0.0000        0.0000        0.0000        0.0000        0.0000        0.0000        0.0000        0.0000        0.0000        0.0000        0.0000        0.0000        0.0000        0.0000        0.0000        0.0000        0.0000        0.0000        0.0000        0.0000        0.0000        0.0000        0.0000
        0.0000        0.0000        0.0000        0.0000        0.0000        0.0000        0.0000        0.0000        0.0000        0.0000        0.0000        0.0000        0.0000        0.0000        0.0000        0.0000        0.0000        0.0000        0.0000        0.0000        0.0000        0.0000        0.0000        0.0000        0.0000        0.0000        0.0000        0.0000        0.0000        0.0000        0.0000        0.0000        0.0000        0.0000        0.0000        0.0000        0.0000        0.0000        0.0000        0.0000        0.0000        0.0000        0.0000        0.0000        0.0000        0.0000        0.0000        0.0000        0.0000        0.0000        0.0000        0.0000        0.0000        0.0000        0.0000        0.0000        0.0000        0.0000        0.0000        0.0000        0.0000        0.0000        0.0000        0.0000        0.0000        0.0000        0.0000        0.0000        0.0000        0.0000        0.0000        0.0000        0.0000        0.0000        0.0000        0.0000        0.0000        0.0000        0.0000        0.0000        0.0000        0.0000        0.0000        0.0000        0.0000        0.0000        0.0000        0.0000        0.0000        0.0000        0.0000        0.0000        0.0000        0.0000        0.0000        0.0000        0.0000      279.5272      266.1151      245.9968      227.9522      196.1904      187.5376      205.7656      217.4427      216.5110      224.4461      221.4416      223.2514      222.0548      207.8130      185.7406      169.0904      146.0264      138.3897      130.6084      129.4361      126.6254      131.1938      155.1539      168.4880      184.4257      195.6564      201.6321      211.6291      224.0686      224.8031      198.3338      201.6963      203.2104      243.5752      206.3842      202.3777      175.3146      170.4845      172.7626      180.4250      179.8799      174.4771      148.4348      146.2116      144.8927      146.0801      146.8416      138.4780      147.8375      178.3089      201.7867      204.0750      190.8706      173.5473      120.6610      102.9312       92.9540       95.7900      107.6059      107.6488      121.6971      147.4882      150.9413      162.9011      168.4453      181.4159      185.0396      188.8409      227.3753      274.8452      383.4706      429.5587      428.7246      421.4039      396.7348      375.5900      355.9325      341.3483      315.4350      295.5154      299.7381      340.4353      376.5904      379.0878      374.1857      356.7195      295.1841      279.2055      261.3903      283.0081        0.0000        0.0000        0.0000        0.0000        0.0000      373.6969      378.0676      358.5520      166.7400        0.0000        0.0000        0.0000        0.0000        0.0000        0.0000        0.0000        0.0000        0.0000        0.0000        0.0000        0.0000        0.0000        0.0000        0.0000        0.0000        0.0000        0.0000        0.0000        0.0000        0.0000        0.0000        0.0000        0.0000        0.0000        0.0000        0.0000        0.0000        0.0000        0.0000        0.0000        0.0000        0.0000        0.0000        0.0000        0.0000        0.0000        0.0000        0.0000        0.0000        0.0000        0.0000        0.0000        0.0000        0.0000        0.0000        0.0000        0.0000        0.0000        0.0000        0.0000        0.0000        0.0000
        0.0000        0.0000        0.0000        0.0000        0.0000        0.0000        0.0000        0.0000        0.0000        0.0000        0.0000        0.0000        0.0000        0.0000        0.0000        0.0000        0.0000        0.0000        0.0000        0.0000        0.0000        0.0000        0.0000        0.0000        0.0000        0.0000        0.0000        0.0000        0.0000        0.0000        0.0000        0.0000        0.0000        0.0000        0.0000        0.0000        0.0000        0.0000        0.0000        0.0000        0.0000        0.0000        0.0000        0.0000        0.0000        0.0000        0.0000        0.0000        0.0000        0.0000        0.0000        0.0000        0.0000        0.0000        0.0000        0.0000        0.0000        0.0000        0.0000        0.0000        0.0000        0.0000        0.0000        0.0000        0.0000        0.0000        0.0000        0.0000        0.0000        0.0000        0.0000        0.0000        0.0000        0.0000        0.0000        0.0000        0.0000        0.0000        0.0000        0.0000        0.0000        0.0000        0.0000        0.0000        0.0000        0.0000        0.0000        0.0000        0.0000        0.0000        0.0000        0.0000        0.0000        0.0000        0.0000        0.0000        0.0000      271.9742      254.6315      232.8808      213.3564      210.4548      205.8240      211.0689      221.9076      203.6771      203.8855      224.5585      230.0331      220.4628      226.8779      201.5132      176.8091      159.0242      144.4984      135.5261      133.2944      130.6066      136.4830      157.0398      168.8212      181.3900      184.2628      202.1264      228.3857      231.7167      218.8564      198.9842      193.2167      183.7473      190.5381      186.1264      175.4164      174.5339      176.1273      179.1899      185.0236      187.6346      178.9286      152.4251      141.9345      149.7300      156.5210      152.6199      151.9102      161.3650      173.5965      195.5283      174.5354      161.3974      145.0869      105.6978       99.5172       92.9145       94.0262      100.9978      110.7473      111.8523      130.7340      137.9920      157.0558      168.9631      182.3516      177.9642      189.2841      223.7795      259.2932      370.8893      425.0458      434.9817      420.6246      397.1263      387.1713      373.4784      350.7314      312.6281      309.8151      314.6182      344.5180      379.1498      374.6360      356.4069      334.7519      268.6029      269.6913      305.0879      310.3212        0.0000        0.0000        0.0000      396.9300      380.2086      386.0623      401.5466      373.0268      221.8200        0.0000        0.0000        0.0000        0.0000        0.0000        0.0000        0.0000        0.0000        0.0000        0.0000        0.0000        0.0000        0.0000        0.0000        0.0000        0.0000        0.0000        0.0000        0.0000        0.0000        0.0000        0.0000        0.0000        0.0000        0.0000        0.0000        0.0000        0.0000        0.0000        0.0000        0.0000        0.0000        0.0000        0.0000        0.0000        0.0000        0.0000        0.0000        0.0000        0.0000        0.0000        0.0000        0.0000        0.0000        0.0000        0.0000        0.0000        0.0000        0.0000        0.0000        0.0000        0.0000        0.0000
        0.0000        0.0000        0.0000        0.0000        0.0000        0.0000        0.0000        0.0000        0.0000        0.0000        0.0000        0.0000        0.0000        0.0000        0.0000        0.0000        0.0000        0.0000        0.0000        0.0000        0.0000        0.0000        0.0000        0.0000        0.0000        0.0000        0.0000        0.0000        0.0000        0.0000        0.0000        0.0000        0.0000        0.0000        0.0000        0.0000        0.0000        0.0000        0.0000        0.0000        0.0000        0.0000        0.0000        0.0000        0.0000        0.0000        0.0000        0.0000        0.0000        0.0000        0.0000        0.0000        0.0000        0.0000        0.0000        0.0000        0.0000        0.0000        0.0000        0.0000        0.0000        0.0000        0.0000        0.0000        0.0000        0.0000        0.0000        0.0000        0.0000        0.0000        0.0000        0.0000        0.0000        0.0000        0.0000        0.0000        0.0000        0.0000        0.0000        0.0000        0.0000        0.0000        0.0000        0.0000        0.0000        0.0000        0.0000        0.0000        0.0000        0.0000        0.0000        0.0000        0.0000        0.0000        0.0000        0.0000      376.3101      360.1147      328.3139      275.4241      262.8221      260.0979      245.0005      226.1423      227.0687      210.8721      210.5104      243.7244      253.2075      255.3761      244.5241      228.2619      193.4438      185.7041      182.4563      161.9293      149.3651      147.8493      145.4913      158.1349      168.0676      178.3491      192.8587      195.4910      192.9328      199.1349      208.2556      177.2903      158.2774      158.7232      160.4549      163.2911      166.9019      159.4825      168.2254      201.6951      193.4122      195.1465      191.8657      162.2041      158.3498      162.4123      172.4171      184.5057      154.3650      156.8224      158.5018      152.7331      148.6299      132.3300      119.6018      101.9961       91.7366       86.0927       89.5466       77.1479       87.5126      101.7774      107.2144      129.5842      128.7028      143.7888      153.0125      170.8980      190.2280      217.2103      261.7729      364.9715      403.3039      419.0315      423.8994      410.1934      389.5631      373.5857      375.4468      377.8761      368.8002      358.1684      371.9799      339.4229      308.9190      296.0780      289.6684      268.6543      511.0912      504.3248        0.0000        0.0000        0.0000        0.0000      409.0604      404.8208      410.4620      421.4033      425.8887      312.3000        0.0000        0.0000        0.0000        0.0000        0.0000        0.0000        0.0000        0.0000        0.0000        0.0000        0.0000        0.0000        0.0000        0.0000        0.0000        0.0000        0.0000        0.0000        0.0000        0.0000        0.0000        0.0000        0.0000        0.0000        0.0000        0.0000        0.0000        0.0000        0.0000        0.0000        0.0000        0.0000        0.0000        0.0000        0.0000        0.0000        0.0000        0.0000        0.0000        0.0000        0.0000        0.0000        0.0000        0.0000        0.0000        0.0000        0.0000        0.0000        0.0000        0.0000        0.0000        0.0000        0.0000
        0.0000        0.0000        0.0000        0.0000        0.0000        0.0000        0.0000        0.0000        0.0000        0.0000        0.0000        0.0000        0.0000        0.0000        0.0000        0.0000        0.0000        0.0000        0.0000        0.0000        0.0000        0.0000        0.0000        0.0000        0.0000        0.0000        0.0000        0.0000        0.0000        0.0000        0.0000        0.0000        0.0000        0.0000        0.0000        0.0000        0.0000        0.0000        0.0000        0.0000        0.0000        0.0000        0.0000        0.0000        0.0000        0.0000        0.0000        0.0000        0.0000        0.0000        0.0000        0.0000        0.0000        0.0000        0.0000        0.0000        0.0000        0.0000        0.0000        0.0000        0.0000        0.0000        0.0000        0.0000        0.0000        0.0000        0.0000        0.0000        0.0000        0.0000        0.0000        0.0000        0.0000        0.0000        0.0000        0.0000        0.0000        0.0000        0.0000        0.0000        0.0000        0.0000        0.0000        0.0000        0.0000        0.0000        0.0000        0.0000        0.0000        0.0000        0.0000        0.0000        0.0000        0.0000        0.0000        0.0000      390.5657      381.6947      344.2256      305.1733      280.7620      269.0701      260.1332      251.1819      237.3618      227.1943      230.6992      263.5272      269.4293      262.7740      253.5704      219.9977      208.9235      192.9418      186.7875      168.8843      150.8132      148.3913      155.3012      172.1446      182.1848      190.3473      202.8604      191.2930      182.6537      182.5100      170.2998      156.1753      151.4195      152.1827      146.4413      144.3939      153.1445      150.4905      154.5544      195.6657      199.3603      194.2116      189.3677      166.8534      162.7999      163.0940      178.7221      157.6427      149.7063      150.0541      155.2482      147.8001      134.1305      121.7083      118.6590       97.8070       89.8858       86.5837       83.0157       74.0554       73.1119       79.6038      103.0029      119.0530      130.0315      140.4775      155.7768      175.6301      190.8222      216.2122      271.2302      366.8216      405.4624      427.3219      431.2052      423.6216      388.5701      373.6201      364.8739      401.8897      394.4252      373.2634      336.6532      315.8013      278.1273      263.1043      291.6407        0.0000        0.0000        0.0000        0.0000        0.0000        0.0000      439.1522      427.6173      455.1164      460.5336      443.3400      440.0001        0.0000        0.0000        0.0000        0.0000        0.0000        0.0000        0.0000        0.0000        0.0000        0.0000        0.0000        0.0000        0.0000        0.0000        0.0000        0.0000        0.0000        0.0000        0.0000        0.0000        0.0000        0.0000        0.0000        0.0000        0.0000        0.0000        0.0000        0.0000        0.0000        0.0000        0.0000        0.0000        0.0000        0.0000        0.0000        0.0000        0.0000        0.0000        0.0000        0.0000        0.0000        0.0000        0.0000        0.0000        0.0000        0.0000        0.0000        0.0000        0.0000        0.0000        0.0000        0.0000        0.0000        0.0000
        0.0000        0.0000        0.0000        0.0000        0.0000        0.0000        0.0000        0.0000        0.0000        0.0000        0.0000        0.0000        0.0000        0.0000        0.0000        0.0000        0.0000        0.0000        0.0000        0.0000        0.0000        0.0000        0.0000        0.0000        0.0000        0.0000        0.0000        0.0000        0.0000        0.0000        0.0000        0.0000        0.0000        0.0000        0.0000        0.0000        0.0000        0.0000        0.0000        0.0000        0.0000        0.0000        0.0000        0.0000        0.0000        0.0000        0.0000        0.0000        0.0000        0.0000        0.0000        0.0000        0.0000        0.0000        0.0000        0.0000        0.0000        0.0000        0.0000        0.0000        0.0000        0.0000        0.0000        0.0000        0.0000        0.0000        0.0000        0.0000        0.0000        0.0000        0.0000        0.0000        0.0000        0.0000        0.0000        0.0000        0.0000        0.0000        0.0000        0.0000        0.0000        0.0000        0.0000        0.0000        0.0000        0.0000        0.0000        0.0000        0.0000        0.0000        0.0000        0.0000        0.0000        0.0000        0.0000        0.0000      416.2962      390.2745      344.8662      303.6577      301.3082      271.7161      260.3768      250.5985      253.2910      246.2615      239.7161      267.0135      278.1700      272.2876      248.8583      221.3378      209.7096      189.9413      190.4606      163.5615      154.7197      150.5711      158.4422      176.3283      184.2176      199.2575      216.0602      183.0467      183.1872      192.8508      177.6166      167.2417      171.8008      152.0710      145.8750      140.4012      154.7291      151.7423      158.7386      185.7135      195.5054      184.7145      180.3640      169.3286      159.8447      158.2871      150.1799      141.0235      142.2648      144.3766      139.6015      138.5691      125.1552      116.8862      112.7618      104.4043       97.4195       93.0716       83.4706       79.9960       79.1889       80.9874      100.2210      131.9745      144.2647      156.2705      177.2816      195.5418      204.7508      228.9441      267.4299      367.8470      397.4307      415.3128      410.0930      403.8708      381.2297      356.3648      357.5866      377.4921      381.1037      352.3144      322.9124      272.8624      268.5835      260.5533        0.0000        0.0000        0.0000        0.0000        0.0000        0.0000      446.9091      440.4523      434.7875      474.1104      454.4556      482.6567      506.7140        0.0000        0.0000        0.0000        0.0000        0.0000        0.0000        0.0000        0.0000        0.0000        0.0000        0.0000        0.0000        0.0000        0.0000        0.0000        0.0000        0.0000        0.0000        0.0000        0.0000        0.0000        0.0000        0.0000        0.0000        0.0000        0.0000        0.0000        0.0000        0.0000        0.0000        0.0000        0.0000        0.0000        0.0000        0.0000        0.0000        0.0000        0.0000        0.0000        0.0000        0.0000        0.0000        0.0000        0.0000        0.0000        0.0000        0.0000        0.0000        0.0000        0.0000        0.0000        0.0000        0.0000        0.0000
        0.0000        0.0000        0.0000        0.0000        0.0000        0.0000        0.0000        0.0000        0.0000        0.0000        0.0000        0.0000        0.0000        0.0000        0.0000        0.0000        0.0000        0.0000        0.0000        0.0000        0.0000        0.0000        0.0000        0.0000        0.0000        0.0000        0.0000        0.0000        0.0000        0.0000        0.0000        0.0000        0.0000        0.0000        0.0000        0.0000        0.0000        0.0000        0.0000        0.0000        0.0000        0.0000        0.0000        0.0000        0.0000        0.0000        0.0000        0.0000        0.0000        0.0000        0.0000        0.0000        0.0000        0.0000        0.0000        0.0000        0.0000        0.0000        0.0000        0.0000        0.0000        0.0000        0.0000        0.0000        0.0000        0.0000        0.0000        0.0000        0.0000        0.0000        0.0000        0.0000        0.0000        0.0000        0.0000        0.0000        0.0000        0.0000        0.0000        0.0000        0.0000        0.0000        0.0000        0.0000        0.0000        0.0000        0.0000        0.0000        0.0000        0.0000        0.0000        0.0000        0.0000        0.0000        0.0000        0.0000        0.0000      355.6344      341.2081      315.7821      294.5318      280.7818      267.4311      237.5792      250.4200      252.9915      248.9927      270.2111      268.1768      290.2024      254.9800      226.9572      189.1785      169.0734      178.5701      150.5323      141.4419      143.4334      160.3315      160.4890      179.2051      198.3524      203.9230      190.5440      188.1128      197.9359      182.4634      173.9343      173.2784      150.7938      146.1009      142.6819      146.9452      159.7431      161.5242      176.7201      173.6621      173.4617      176.0917      167.1332      158.9271      164.7651      143.8898      133.7847      123.8019      128.1030      130.6802      119.4516      116.7447      113.2706      107.9935      105.0242       98.9471       92.6295      103.9959       95.9208      100.7049      104.4063      113.2481      149.9176      173.3134      185.3074      193.3732      203.5601      217.7446      235.4529      265.5340      347.8564      371.2824      395.2829      387.2950      364.7878      355.6745      341.6419      351.3463      354.6671      330.1835      319.4533      306.1759      262.1399      259.7796        0.0000        0.0000        0.0000        0.0000        0.0000        0.0000        0.0000      462.7258      474.7509      474.8167      472.2100      469.0301      475.6719      462.5717        0.0000        0.0000        0.0000        0.0000        0.0000        0.0000        0.0000        0.0000        0.0000        0.0000        0.0000        0.0000        0.0000        0.0000        0.0000        0.0000        0.0000        0.0000        0.0000        0.0000        0.0000        0.0000        0.0000        0.0000        0.0000        0.0000        0.0000        0.0000        0.0000        0.0000        0.0000        0.0000        0.0000        0.0000        0.0000        0.0000        0.0000        0.0000        0.0000        0.0000        0.0000        0.0000        0.0000        0.0000        0.0000        0.0000        0.0000        0.0000        0.0000        0.0000        0.0000        0.0000        0.0000        0.0000
        0.0000        0.0000        0.0000        0.0000        0.0000        0.0000        0.0000        0.0000        0.0000        0.0000        0.0000        0.0000        0.0000        0.0000        0.0000        0.0000        0.0000        0.0000        0.0000        0.0000        0.0000        0.0000        0.0000        0.0000        0.0000        0.0000        0.0000        0.0000        0.0000        0.0000        0.0000        0.0000        0.0000        0.0000        0.0000        0.0000        0.0000        0.0000        0.0000        0.0000        0.0000        0.0000        0.0000        0.0000        0.0000        0.0000        0.0000        0.0000        0.0000        0.0000        0.0000        0.0000        0.0000        0.0000        0.0000        0.0000        0.0000        0.0000        0.0000        0.0000        0.0000        0.0000        0.0000        0.0000        0.0000        0.0000        0.0000        0.0000        0.0000        0.0000        0.0000        0.0000        0.0000        0.0000        0.0000        0.0000        0.0000        0.0000        0.0000        0.0000        0.0000        0.0000        0.0000        0.0000        0.0000        0.0000        0.0000        0.0000        0.0000        0.0000        0.0000        0.0000        0.0000        0.0000        0.0000        0.0000      314.7369      305.4565      299.3395      299.4937        0.0000      274.4072      266.4080      252.5232      250.7509      254.7562      255.7835      270.0309      277.7286      277.1507      256.0758      192.8848      160.2623      138.5772      122.0856      114.9112      103.9780      110.2523      118.2580      132.9827      142.1958      150.3094      164.8206      167.4433      162.9023      169.0762      165.1970      181.6764      178.7467      178.1146      176.5116      183.5599      181.8940      185.7247      169.1164      140.0412      142.7417      134.4548      133.9655      133.5449      132.9535      129.6357      125.4352      140.7936      120.5997      116.6625      114.5547      113.4333      112.6694      109.1336      103.3726       94.8967       97.2647      104.4882      116.8150      119.3866      119.3586      138.1838      153.9047      194.3766      216.7088      229.7999      241.5623      243.2088      256.9308      273.5672      288.6141      295.0017      318.2966      319.0097      311.9025      321.2340      325.2615      333.2233      331.1696      262.8951      225.2476      232.6438      239.1764        0.0000        0.0000        0.0000        0.0000        0.0000      438.6301      436.4399        0.0000      536.9640      533.8105      559.9873      587.6373      510.9732      513.8900      473.9734        0.0000        0.0000        0.0000        0.0000        0.0000        0.0000        0.0000        0.0000        0.0000        0.0000        0.0000        0.0000        0.0000        0.0000        0.0000        0.0000        0.0000        0.0000        0.0000        0.0000        0.0000        0.0000        0.0000        0.0000        0.0000        0.0000        0.0000        0.0000        0.0000        0.0000        0.0000        0.0000        0.0000        0.0000        0.0000        0.0000        0.0000        0.0000        0.0000        0.0000        0.0000        0.0000        0.0000        0.0000        0.0000        0.0000        0.0000        0.0000        0.0000        0.0000        0.0000        0.0000        0.0000        0.0000        0.0000
        0.0000        0.0000        0.0000        0.0000        0.0000        0.0000        0.0000        0.0000        0.0000        0.0000        0.0000        0.0000        0.0000        0.0000        0.0000        0.0000        0.0000        0.0000        0.0000        0.0000        0.0000        0.0000        0.0000        0.0000        0.0000        0.0000        0.0000        0.0000        0.0000        0.0000        0.0000        0.0000        0.0000        0.0000        0.0000        0.0000        0.0000        0.0000        0.0000        0.0000        0.0000        0.0000        0.0000        0.0000        0.0000        0.0000        0.0000        0.0000        0.0000        0.0000        0.0000        0.0000        0.0000        0.0000        0.0000        0.0000        0.0000        0.0000        0.0000        0.0000        0.0000        0.0000        0.0000        0.0000        0.0000        0.0000        0.0000        0.0000        0.0000        0.0000        0.0000        0.0000        0.0000        0.0000        0.0000        0.0000        0.0000        0.0000        0.0000        0.0000        0.0000        0.0000        0.0000        0.0000        0.0000        0.0000        0.0000        0.0000        0.0000        0.0000        0.0000        0.0000        0.0000        0.0000        0.0000        0.0000        0.0000      270.8361        0.0000        0.0000        0.0000      284.7602      279.0689      255.2284      257.6674      272.2503      269.5643      269.3119      276.8884      266.3117      248.5793      171.8793      145.7826      133.9247      109.9951       98.1451      103.1013      106.7948      116.6388      129.0240      139.3798      149.4456      155.8453      152.7883      155.2491      168.5838      168.6621      183.0723      182.0441      185.0025      189.2073      200.7207      203.8828      187.5130      169.4538      134.0495      124.8479      115.5612      114.5975      112.1657      115.9268      121.5636      114.8313      126.1945      114.8175      109.6572      112.8324      114.5754      103.9672       99.6980      102.1518       93.8445       96.2896       95.8113      104.0597      116.5583      125.7624      142.4921      161.0829      210.5062      238.1675      253.9952      264.5555      269.2749      280.9987      285.2124      290.0633      285.6972      292.2349      290.2239      291.1404      300.6324      284.2214      264.3501      251.8933      210.5508      200.6805      221.1972      222.3772        0.0000        0.0000        0.0000        0.0000        0.0000      435.0601      352.6500      356.5199      555.4335      563.5923      598.3421      613.9904      527.5849      511.7451      527.9978        0.0000        0.0000        0.0000        0.0000        0.0000        0.0000        0.0000        0.0000        0.0000        0.0000        0.0000        0.0000        0.0000        0.0000        0.0000        0.0000        0.0000        0.0000        0.0000        0.0000        0.0000        0.0000        0.0000        0.0000        0.0000        0.0000        0.0000        0.0000        0.0000        0.0000        0.0000        0.0000        0.0000        0.0000        0.0000        0.0000        0.0000        0.0000        0.0000        0.0000        0.0000        0.0000        0.0000        0.0000        0.0000        0.0000        0.0000        0.0000        0.0000        0.0000        0.0000        0.0000        0.0000        0.0000        0.0000
        0.0000        0.0000        0.0000        0.0000        0.0000        0.0000        0.0000        0.0000        0.0000        0.0000        0.0000        0.0000        0.0000        0.0000        0.0000        0.0000        0.0000        0.0000        0.0000        0.0000        0.0000        0.0000        0.0000        0.0000        0.0000        0.0000        0.0000        0.0000        0.0000        0.0000        0.0000        0.0000        0.0000        0.0000        0.0000        0.0000        0.0000        0.0000        0.0000        0.0000        0.0000        0.0000        0.0000        0.0000        0.0000        0.0000        0.0000        0.0000        0.0000        0.0000        0.0000        0.0000        0.0000        0.0000        0.0000        0.0000        0.0000        0.0000        0.0000        0.0000        0.0000        0.0000        0.0000        0.0000        0.0000        0.0000        0.0000        0.0000        0.0000        0.0000        0.0000        0.0000        0.0000        0.0000        0.0000        0.0000        0.0000        0.0000        0.0000        0.0000        0.0000        0.0000        0.0000        0.0000        0.0000        0.0000        0.0000        0.0000        0.0000        0.0000        0.0000        0.0000        0.0000        0.0000        0.0000        0.0000        0.0000        0.0000        0.0000        0.0000        0.0000      300.6564      282.4850      263.6822      249.8702      267.2223      285.9965      276.7315      270.7823      266.8680      229.2696      165.5888      145.1755      132.9069      129.8892      113.7321      112.4244      118.9008      125.6860      138.2496      149.2260      157.2551      160.8094      165.5167      171.6276      175.1504      177.8882      192.5938      189.5521      193.3629      189.1403      196.8643      191.0189      177.8048      181.3233      131.4236      117.4160      126.0520      116.5821      115.8033      114.7473      117.0346      121.2839      122.3131      110.8984      113.4780      117.3665      119.0330      100.7868      100.9693      105.7424       99.9538      104.0883      100.5655      102.6067      123.6270      132.8913      146.1822      169.4681      226.2183      247.5124      267.6635      286.2063      293.0908      309.1949      309.5785      307.4535      299.9373      299.7020      286.9000      285.8012      291.0112      266.3574      252.3288      231.9212      212.5648      218.2226        0.0000        0.0000        0.0000        0.0000        0.0000        0.0000      462.3901      378.3300      339.6300      357.0900      611.4191      609.0059      638.2120      605.6004      524.9319      578.4445      559.5650        0.0000        0.0000        0.0000        0.0000        0.0000        0.0000        0.0000        0.0000        0.0000        0.0000        0.0000        0.0000        0.0000        0.0000        0.0000        0.0000        0.0000        0.0000        0.0000        0.0000        0.0000        0.0000        0.0000        0.0000        0.0000        0.0000        0.0000        0.0000        0.0000        0.0000        0.0000        0.0000        0.0000        0.0000        0.0000        0.0000        0.0000        0.0000        0.0000        0.0000        0.0000        0.0000        0.0000        0.0000        0.0000        0.0000        0.0000        0.0000        0.0000        0.0000        0.0000        0.0000        0.0000        0.0000        0.0000
        0.0000        0.0000        0.0000        0.0000        0.0000        0.0000        0.0000        0.0000        0.0000        0.0000        0.0000        0.0000        0.0000        0.0000        0.0000        0.0000        0.0000        0.0000        0.0000        0.0000        0.0000        0.0000        0.0000        0.0000        0.0000        0.0000        0.0000        0.0000        0.0000        0.0000        0.0000        0.0000        0.0000        0.0000        0.0000        0.0000        0.0000        0.0000        0.0000        0.0000        0.0000        0.0000        0.0000        0.0000        0.0000        0.0000        0.0000        0.0000        0.0000        0.0000        0.0000        0.0000        0.0000        0.0000        0.0000        0.0000        0.0000        0.0000        0.0000        0.0000        0.0000        0.0000        0.0000        0.0000        0.0000        0.0000        0.0000        0.0000        0.0000        0.0000        0.0000        0.0000        0.0000        0.0000        0.0000        0.0000        0.0000        0.0000        0.0000        0.0000        0.0000        0.0000        0.0000        0.0000        0.0000        0.0000        0.0000        0.0000        0.0000        0.0000        0.0000        0.0000        0.0000        0.0000        0.0000        0.0000        0.0000        0.0000        0.0000        0.0000        0.0000        0.0000      291.6165      278.4026      257.6751      264.1903      285.2478      285.9136      282.2291      268.8422      255.7306      175.7082      167.5820      155.5825      158.8252      151.7319      154.4196      149.9491      150.5005      169.2374      170.6646      181.1326      195.5065      199.3187      205.7204      203.0801      196.7839      205.6461      205.4500      196.3708      187.7190      194.0775      180.3500      174.3726      173.9431      136.2948      128.1876      132.1483      131.3924      128.4240      125.3957      126.6403      122.9813      122.0054      114.7066      117.3460      118.5782      116.1101      100.1147      105.5328      113.5992      103.9034      105.0555      107.7154      116.3270      137.2955      145.2083      160.4786      184.2394      234.1712      260.0262      283.6117      303.6229      317.7905      335.6163      336.6074      328.2215      312.0215      308.1340      302.3588      293.8672      292.8431      283.0230      272.2592      247.3808      219.8977      230.1675        0.0000        0.0000        0.0000        0.0000        0.0000        0.0000        0.0000      416.1899      399.9600      499.6800      600.6219      615.0666      624.5155      584.9586      576.6577      587.4688      587.3942        0.0000        0.0000        0.0000        0.0000        0.0000        0.0000        0.0000        0.0000        0.0000        0.0000        0.0000        0.0000        0.0000        0.0000        0.0000        0.0000        0.0000        0.0000        0.0000        0.0000        0.0000        0.0000        0.0000        0.0000        0.0000        0.0000        0.0000        0.0000        0.0000        0.0000        0.0000        0.0000        0.0000        0.0000        0.0000        0.0000        0.0000        0.0000        0.0000        0.0000        0.0000        0.0000        0.0000        0.0000        0.0000        0.0000        0.0000        0.0000        0.0000        0.0000        0.0000        0.0000        0.0000        0.0000        0.0000
        0.0000        0.0000        0.0000        0.0000        0.0000        0.0000        0.0000        0.0000        0.0000        0.0000        0.0000        0.0000        0.0000        0.0000        0.0000        0.0000        0.0000        0.0000        0.0000        0.0000        0.0000        0.0000        0.0000        0.0000        0.0000        0.0000        0.0000        0.0000        0.0000        0.0000        0.0000        0.0000        0.0000        0.0000        0.0000        0.0000        0.0000        0.0000        0.0000        0.0000        0.0000        0.0000        0.0000        0.0000        0.0000        0.0000        0.0000        0.0000        0.0000        0.0000        0.0000        0.0000        0.0000        0.0000        0.0000        0.0000        0.0000        0.0000        0.0000        0.0000        0.0000        0.0000        0.0000        0.0000        0.0000        0.0000        0.0000        0.0000        0.0000        0.0000        0.0000        0.0000        0.0000        0.0000        0.0000        0.0000        0.0000        0.0000        0.0000        0.0000        0.0000        0.0000        0.0000        0.0000        0.0000        0.0000        0.0000        0.0000        0.0000        0.0000        0.0000        0.0000        0.0000        0.0000        0.0000        0.0000        0.0000        0.0000        0.0000        0.0000        0.0000        0.0000        0.0000      297.3154      289.8302      289.1214      297.1965      279.9976      270.3493      263.8964      242.8325      236.0804      235.6095      237.0868      249.6199      287.1263      296.8680      290.2404      281.1499      247.7250      243.6271      251.3960      279.0945      316.9950      322.1566      318.5753      302.3974        0.0000        0.0000      202.1688      193.2927      176.3536      168.5421      170.9875      164.8763      141.2771      139.8572      133.3062      135.0016      147.8073      153.1198      150.5340      140.9608      111.5332      102.4772      102.7351       96.6720       92.8940       92.8157       94.1604       92.0100      115.4241      122.2795      133.5873      133.3602      150.2724      159.7080      172.9218      200.6149      235.5312      260.2104      276.3461      297.3776      365.8964      391.7714      396.7937      387.4505      345.3777      334.8897      330.4737      324.9510      334.2468      336.8763      277.5077        0.0000        0.0000        0.0000        0.0000        0.0000        0.0000        0.0000        0.0000        0.0000        0.0000        0.0000        0.0000        0.0000      570.6097      535.6700      555.9721      538.5352      557.1613      549.1339        0.0000        0.0000        0.0000        0.0000        0.0000        0.0000        0.0000        0.0000        0.0000        0.0000        0.0000        0.0000        0.0000        0.0000        0.0000        0.0000        0.0000        0.0000        0.0000        0.0000        0.0000        0.0000        0.0000        0.0000        0.0000        0.0000        0.0000        0.0000        0.0000        0.0000        0.0000        0.0000        0.0000        0.0000        0.0000        0.0000        0.0000        0.0000        0.0000        0.0000        0.0000        0.0000        0.0000        0.0000        0.0000        0.0000        0.0000        0.0000        0.0000        0.0000        0.0000        0.0000        0.0000        0.0000        0.0000        0.0000
        0.0000        0.0000        0.0000        0.0000        0.0000        0.0000        0.0000        0.0000        0.0000        0.0000        0.0000        0.0000        0.0000        0.0000        0.0000        0.0000        0.0000        0.0000        0.0000        0.0000        0.0000        0.0000        0.0000        0.0000        0.0000        0.0000        0.0000        0.0000        0.0000        0.0000        0.0000        0.0000        0.0000        0.0000        0.0000        0.0000        0.0000        0.0000        0.0000        0.0000        0.0000        0.0000        0.0000        0.0000        0.0000        0.0000        0.0000        0.0000        0.0000        0.0000        0.0000        0.0000        0.0000        0.0000        0.0000        0.0000        0.0000        0.0000        0.0000        0.0000        0.0000        0.0000        0.0000        0.0000        0.0000        0.0000        0.0000        0.0000        0.0000        0.0000        0.0000        0.0000        0.0000        0.0000        0.0000        0.0000        0.0000        0.0000        0.0000        0.0000        0.0000        0.0000        0.0000        0.0000        0.0000        0.0000        0.0000        0.0000        0.0000        0.0000        0.0000        0.0000        0.0000        0.0000        0.0000        0.0000        0.0000        0.0000        0.0000        0.0000        0.0000        0.0000        0.0000      290.1349      320.3607      303.2490      289.0622      260.7874      288.0327      276.6084      256.7694      264.1562      269.9220      271.8806      296.9470      355.3889      366.1946      361.5950      344.1901      299.7599      285.4113      294.9283      320.4633      366.9713      390.2920      370.0461        0.0000        0.0000        0.0000        0.0000        0.0000        0.0000      161.9255      160.5293      156.7908      141.2852      139.8462      136.7038      142.9939      158.6499      170.8671      173.9620      156.3995      122.5547      108.2076       98.6243       92.8879       90.4839       87.6454       84.7513       92.4616      118.9069      128.5519      136.5992      147.5895      161.8602      169.8884      187.5131      214.2101      248.7901      276.7504      298.1182      319.6959      392.8223      424.2997      433.0743      418.1610      372.2925      355.8527      347.5121      338.2159      332.4832        0.0000        0.0000        0.0000        0.0000        0.0000        0.0000        0.0000        0.0000        0.0000        0.0000        0.0000        0.0000        0.0000        0.0000        0.0000      547.3672      552.5924      514.6854      511.3914      512.7444      509.1194      473.1340        0.0000        0.0000        0.0000        0.0000        0.0000        0.0000        0.0000        0.0000        0.0000        0.0000        0.0000        0.0000        0.0000        0.0000        0.0000        0.0000        0.0000        0.0000        0.0000        0.0000        0.0000        0.0000        0.0000        0.0000        0.0000        0.0000        0.0000        0.0000        0.0000        0.0000        0.0000        0.0000        0.0000        0.0000        0.0000        0.0000        0.0000        0.0000        0.0000        0.0000        0.0000        0.0000        0.0000        0.0000        0.0000        0.0000        0.0000        0.0000        0.0000        0.0000        0.0000        0.0000        0.0000        0.0000        0.0000
        0.0000        0.0000        0.0000        0.0000        0.0000        0.0000        0.0000        0.0000        0.0000        0.0000        0.0000        0.0000        0.0000        0.0000        0.0000        0.0000        0.0000        0.0000        0.0000        0.0000        0.0000        0.0000        0.0000        0.0000        0.0000        0.0000        0.0000        0.0000        0.0000        0.0000        0.0000        0.0000        0.0000        0.0000        0.0000        0.0000        0.0000        0.0000        0.0000        0.0000        0.0000        0.0000        0.0000        0.0000        0.0000        0.0000        0.0000        0.0000        0.0000        0.0000        0.0000        0.0000        0.0000        0.0000        0.0000        0.0000        0.0000        0.0000        0.0000        0.0000        0.0000        0.0000        0.0000        0.0000        0.0000        0.0000        0.0000        0.0000        0.0000        0.0000        0.0000        0.0000        0.0000        0.0000        0.0000        0.0000        0.0000        0.0000        0.0000        0.0000        0.0000        0.0000        0.0000        0.0000        0.0000        0.0000        0.0000        0.0000        0.0000        0.0000        0.0000        0.0000        0.0000        0.0000        0.0000        0.0000        0.0000        0.0000        0.0000        0.0000        0.0000        0.0000        0.0000      287.0125      298.6693      272.1500      282.9645      264.9048      257.6437      259.0314      262.3889      280.6823      289.4508      292.8681      318.0247      373.7592      389.3480        0.0000      377.1397      322.7775        0.0000        0.0000      337.3942      389.7126        0.0000        0.0000        0.0000        0.0000        0.0000        0.0000        0.0000        0.0000      153.5799      159.1625      158.5779      153.5087      155.7671      160.1340      173.6126      203.0134      222.0273      219.7614      193.4302      146.5279      129.6966      110.8099      106.6601      101.3940      103.1014       99.0480       99.3141      131.9786      144.2928      171.1387      185.0199      187.7063      200.8065      214.6336      231.2461      265.7794      286.1666      318.0886      338.1254      413.7401      446.0932      454.7468      441.1151        0.0000        0.0000        0.0000        0.0000        0.0000        0.0000        0.0000        0.0000        0.0000        0.0000        0.0000        0.0000        0.0000        0.0000        0.0000        0.0000        0.0000        0.0000        0.0000        0.0000      501.1689      519.3809      508.4424      534.2443      499.0078        0.0000        0.0000        0.0000        0.0000        0.0000        0.0000        0.0000        0.0000        0.0000        0.0000        0.0000        0.0000        0.0000        0.0000        0.0000        0.0000        0.0000        0.0000        0.0000        0.0000        0.0000        0.0000        0.0000        0.0000        0.0000        0.0000        0.0000        0.0000        0.0000        0.0000        0.0000        0.0000        0.0000        0.0000        0.0000        0.0000        0.0000        0.0000        0.0000        0.0000        0.0000        0.0000        0.0000        0.0000        0.0000        0.0000        0.0000        0.0000        0.0000        0.0000        0.0000        0.0000        0.0000        0.0000        0.0000        0.0000        0.0000
        0.0000        0.0000        0.0000        0.0000        0.0000        0.0000        0.0000        0.0000        0.0000        0.0000        0.0000        0.0000        0.0000        0.0000        0.0000        0.0000        0.0000        0.0000        0.0000        0.0000        0.0000        0.0000        0.0000        0.0000        0.0000        0.0000        0.0000        0.0000        0.0000        0.0000        0.0000        0.0000        0.0000        0.0000        0.0000        0.0000        0.0000        0.0000        0.0000        0.0000        0.0000        0.0000        0.0000        0.0000        0.0000        0.0000        0.0000        0.0000        0.0000        0.0000        0.0000        0.0000        0.0000        0.0000        0.0000        0.0000        0.0000        0.0000        0.0000        0.0000        0.0000        0.0000        0.0000        0.0000        0.0000        0.0000        0.0000        0.0000        0.0000        0.0000        0.0000        0.0000        0.0000        0.0000        0.0000        0.0000        0.0000        0.0000        0.0000        0.0000        0.0000        0.0000        0.0000        0.0000        0.0000        0.0000        0.0000        0.0000        0.0000        0.0000        0.0000        0.0000        0.0000        0.0000        0.0000        0.0000        0.0000        0.0000        0.0000        0.0000        0.0000        0.0000        0.0000      271.1274      276.6558      258.6438      270.3851      242.3439      243.4801      244.7736      243.1216      270.3957      283.8438      294.0423        0.0000        0.0000        0.0000        0.0000        0.0000        0.0000        0.0000        0.0000        0.0000        0.0000        0.0000        0.0000        0.0000        0.0000        0.0000        0.0000        0.0000        0.0000        0.0000      151.5053      168.9402      174.0717      193.3207      198.8653      220.0079      264.8749      291.6018      290.2687      267.6801      206.3434      202.2558      175.1964      145.3429      133.9859      132.0089      128.8986      129.2585      154.6025      175.3518      193.6564      208.4203      227.5794      239.7415      257.9856      267.3738      297.8039      309.1961      331.3728      354.1732      414.6205      446.4012      446.1119        0.0000        0.0000        0.0000        0.0000        0.0000        0.0000        0.0000        0.0000        0.0000        0.0000        0.0000        0.0000        0.0000        0.0000        0.0000        0.0000        0.0000        0.0000        0.0000        0.0000        0.0000        0.0000      516.5762      495.8051      532.7113        0.0000      475.6931      544.1221        0.0000        0.0000        0.0000        0.0000        0.0000        0.0000        0.0000        0.0000        0.0000        0.0000        0.0000        0.0000        0.0000        0.0000        0.0000        0.0000        0.0000        0.0000        0.0000        0.0000        0.0000        0.0000        0.0000        0.0000        0.0000        0.0000        0.0000        0.0000        0.0000        0.0000        0.0000        0.0000        0.0000        0.0000        0.0000        0.0000        0.0000        0.0000        0.0000        0.0000        0.0000        0.0000        0.0000        0.0000        0.0000        0.0000        0.0000        0.0000        0.0000        0.0000        0.0000        0.0000        0.0000        0.0000        0.0000
        0.0000        0.0000        0.0000        0.0000        0.0000        0.0000        0.0000        0.0000        0.0000        0.0000        0.0000        0.0000        0.0000        0.0000        0.0000        0.0000        0.0000        0.0000        0.0000        0.0000        0.0000        0.0000        0.0000        0.0000        0.0000        0.0000        0.0000        0.0000        0.0000        0.0000        0.0000        0.0000        0.0000        0.0000        0.0000        0.0000        0.0000        0.0000        0.0000        0.0000        0.0000        0.0000        0.0000        0.0000        0.0000        0.0000        0.0000        0.0000        0.0000        0.0000        0.0000        0.0000        0.0000        0.0000        0.0000        0.0000        0.0000        0.0000        0.0000        0.0000        0.0000        0.0000        0.0000        0.0000        0.0000        0.0000        0.0000        0.0000        0.0000        0.0000        0.0000        0.0000        0.0000        0.0000        0.0000        0.0000        0.0000        0.0000        0.0000        0.0000        0.0000        0.0000        0.0000        0.0000        0.0000        0.0000        0.0000        0.0000        0.0000        0.0000        0.0000        0.0000        0.0000        0.0000        0.0000        0.0000        0.0000        0.0000        0.0000        0.0000        0.0000        0.0000        0.0000        0.0000        0.0000      217.4297      217.2813      205.3962      217.5692      221.3699      221.5683      272.0622      285.5929      299.0692      317.0934        0.0000        0.0000        0.0000        0.0000        0.0000        0.0000        0.0000        0.0000        0.0000        0.0000        0.0000        0.0000        0.0000        0.0000        0.0000        0.0000        0.0000        0.0000      133.4785      149.5190      223.7600      259.9422      291.4914      340.2939      418.7555      463.6791      455.0313      406.1807      345.2925      308.1137      268.5516      241.9952      209.0745      193.8758      190.2962      201.4625      197.1119      212.0282      243.4332      293.2486      316.9531      325.0729      332.9468      351.2554      327.7284      334.0927      354.9614      349.9302      332.3100      475.3500        0.0000        0.0000        0.0000        0.0000        0.0000        0.0000        0.0000        0.0000        0.0000        0.0000        0.0000        0.0000        0.0000        0.0000        0.0000        0.0000        0.0000        0.0000        0.0000        0.0000        0.0000        0.0000        0.0000        0.0000      463.1964      490.9329        0.0000      432.2399      478.2599        0.0000        0.0000        0.0000        0.0000        0.0000        0.0000        0.0000        0.0000        0.0000        0.0000        0.0000        0.0000        0.0000        0.0000        0.0000        0.0000        0.0000        0.0000        0.0000        0.0000        0.0000        0.0000        0.0000        0.0000        0.0000        0.0000        0.0000        0.0000        0.0000        0.0000        0.0000        0.0000        0.0000        0.0000        0.0000        0.0000        0.0000        0.0000        0.0000        0.0000        0.0000        0.0000        0.0000        0.0000        0.0000        0.0000        0.0000        0.0000        0.0000        0.0000        0.0000        0.0000        0.0000        0.0000        0.0000
        0.0000        0.0000        0.0000        0.0000        0.0000        0.0000        0.0000        0.0000        0.0000        0.0000        0.0000        0.0000        0.0000        0.0000        0.0000        0.0000        0.0000        0.0000        0.0000        0.0000        0.0000        0.0000        0.0000        0.0000        0.0000        0.0000        0.0000        0.0000        0.0000        0.0000        0.0000        0.0000        0.0000        0.0000        0.0000        0.0000        0.0000        0.0000        0.0000        0.0000        0.0000        0.0000        0.0000        0.0000        0.0000        0.0000        0.0000        0.0000        0.0000        0.0000        0.0000        0.0000        0.0000        0.0000        0.0000        0.0000        0.0000        0.0000        0.0000        0.0000        0.0000        0.0000        0.0000        0.0000        0.0000        0.0000        0.0000        0.0000        0.0000        0.0000        0.0000        0.0000        0.0000        0.0000        0.0000        0.0000        0.0000        0.0000        0.0000        0.0000        0.0000        0.0000        0.0000        0.0000        0.0000        0.0000        0.0000        0.0000        0.0000        0.0000        0.0000        0.0000        0.0000        0.0000        0.0000        0.0000        0.0000        0.0000        0.0000        0.0000        0.0000        0.0000        0.0000        0.0000        0.0000        0.0000      216.3148      194.8354      206.0654      205.9319      224.1040      279.5053      311.3822      319.4440      306.9807        0.0000        0.0000        0.0000        0.0000        0.0000        0.0000        0.0000        0.0000        0.0000        0.0000        0.0000        0.0000        0.0000        0.0000        0.0000        0.0000        0.0000        0.0000        0.0000        0.0000      260.4567      315.6837      372.5728      419.7413      509.6636      545.9777      538.6260      506.2031      395.0880      354.1947      309.9674      276.6027      245.9213      274.8839      229.2606      228.9334      227.2582      233.9674      294.3604      337.7160      403.9333      427.2833      401.5052      396.9058      348.1454        0.0000        0.0000      358.1834        0.0000        0.0000        0.0000        0.0000        0.0000        0.0000        0.0000        0.0000        0.0000        0.0000        0.0000        0.0000        0.0000        0.0000        0.0000        0.0000        0.0000        0.0000        0.0000        0.0000        0.0000        0.0000        0.0000        0.0000        0.0000        0.0000      451.8494      469.4915        0.0000        0.0000        0.0000        0.0000        0.0000        0.0000        0.0000        0.0000        0.0000        0.0000        0.0000        0.0000        0.0000        0.0000        0.0000        0.0000        0.0000        0.0000        0.0000        0.0000        0.0000        0.0000        0.0000        0.0000        0.0000        0.0000        0.0000        0.0000        0.0000        0.0000        0.0000        0.0000        0.0000        0.0000        0.0000        0.0000        0.0000        0.0000        0.0000        0.0000        0.0000        0.0000        0.0000        0.0000        0.0000        0.0000        0.0000        0.0000        0.0000        0.0000        0.0000        0.0000        0.0000        0.0000        0.0000        0.0000        0.0000        0.0000
[truncated: 212,709 more chars]
