# Supplementary material for: Multidimensional evaluation of the TRMM 3B43V7 satellite-based precipitation product in mainland China from 1998–2016
Source: PeerJ. 2020 Feb 20;8:e8615. doi: 10.7717/peerj.8615 (PMC7036276; doi:10.7717/peerj.8615)
Supplement: Supplemental Information 2 [file peerj-08-8615-s002.zip › TRMM_3B43 data/TRMM 3B43 data-Year-Month/2000-09.txt]

ncols         249
nrows         175
xllcorner     73.250
yllcorner     6.500
cellsize      0.25000
        0.0000        0.0000        0.0000        0.0000        0.0000        0.0000        0.0000        0.0000        0.0000        0.0000        0.0000        0.0000        0.0000        0.0000        0.0000        0.0000        0.0000        0.0000        0.0000        0.0000        0.0000        0.0000        0.0000        0.0000        0.0000        0.0000        0.0000        0.0000        0.0000        0.0000        0.0000        0.0000        0.0000        0.0000        0.0000        0.0000        0.0000        0.0000        0.0000        0.0000        0.0000        0.0000        0.0000        0.0000        0.0000        0.0000        0.0000        0.0000        0.0000        0.0000        0.0000        0.0000        0.0000        0.0000        0.0000        0.0000        0.0000        0.0000        0.0000        0.0000        0.0000        0.0000        0.0000        0.0000        0.0000        0.0000        0.0000        0.0000        0.0000        0.0000        0.0000        0.0000        0.0000        0.0000        0.0000        0.0000        0.0000        0.0000        0.0000        0.0000        0.0000        0.0000        0.0000        0.0000        0.0000        0.0000        0.0000        0.0000        0.0000        0.0000        0.0000        0.0000        0.0000        0.0000        0.0000        0.0000        0.0000        0.0000        0.0000        0.0000        0.0000        0.0000        0.0000        0.0000        0.0000        0.0000        0.0000        0.0000        0.0000        0.0000        0.0000        0.0000        0.0000        0.0000        0.0000        0.0000        0.0000        0.0000        0.0000        0.0000        0.0000        0.0000        0.0000        0.0000        0.0000        0.0000        0.0000        0.0000        0.0000        0.0000        0.0000        0.0000        0.0000        0.0000        0.0000        0.0000        0.0000        0.0000        0.0000        0.0000        0.0000        0.0000        0.0000        0.0000        0.0000        0.0000        0.0000        0.0000        0.0000        0.0000        0.0000        0.0000        0.0000        0.0000        0.0000        0.0000        0.0000        0.0000        0.0000        0.0000        0.0000        0.0000        0.0000        0.0000        0.0000        0.0000        0.0000        0.0000        0.0000        0.0000        0.0000        0.0000        0.0000       24.7469       24.2949       24.8486        0.0000        0.0000        0.0000       25.8663       27.7076       27.0079       23.7710       22.0860       22.5075       23.5923       22.5779       21.8743       23.4453       25.9976       25.2584       31.5004       28.4490       27.1786       29.8980       31.8156       33.6553       40.9738       48.2063       48.2629       49.7653       53.4848       55.3714       62.1091       68.3739       67.2857       63.5621       61.9580       62.6971       64.9273       56.7698       45.4302       53.1699       48.5532       46.3427       45.7939       42.2795       34.9299       32.9179        0.0000        0.0000        0.0000        0.0000        0.0000        0.0000        0.0000        0.0000        0.0000        0.0000        0.0000        0.0000        0.0000        0.0000        0.0000        0.0000        0.0000        0.0000        0.0000        0.0000        0.0000        0.0000        0.0000        0.0000        0.0000        0.0000        0.0000        0.0000        0.0000        0.0000
        0.0000        0.0000        0.0000        0.0000        0.0000        0.0000        0.0000        0.0000        0.0000        0.0000        0.0000        0.0000        0.0000        0.0000        0.0000        0.0000        0.0000        0.0000        0.0000        0.0000        0.0000        0.0000        0.0000        0.0000        0.0000        0.0000        0.0000        0.0000        0.0000        0.0000        0.0000        0.0000        0.0000        0.0000        0.0000        0.0000        0.0000        0.0000        0.0000        0.0000        0.0000        0.0000        0.0000        0.0000        0.0000        0.0000        0.0000        0.0000        0.0000        0.0000        0.0000        0.0000        0.0000        0.0000        0.0000        0.0000        0.0000        0.0000        0.0000        0.0000        0.0000        0.0000        0.0000        0.0000        0.0000        0.0000        0.0000        0.0000        0.0000        0.0000        0.0000        0.0000        0.0000        0.0000        0.0000        0.0000        0.0000        0.0000        0.0000        0.0000        0.0000        0.0000        0.0000        0.0000        0.0000        0.0000        0.0000        0.0000        0.0000        0.0000        0.0000        0.0000        0.0000        0.0000        0.0000        0.0000        0.0000        0.0000        0.0000        0.0000        0.0000        0.0000        0.0000        0.0000        0.0000        0.0000        0.0000        0.0000        0.0000        0.0000        0.0000        0.0000        0.0000        0.0000        0.0000        0.0000        0.0000        0.0000        0.0000        0.0000        0.0000        0.0000        0.0000        0.0000        0.0000        0.0000        0.0000        0.0000        0.0000        0.0000        0.0000        0.0000        0.0000        0.0000        0.0000        0.0000        0.0000        0.0000        0.0000        0.0000        0.0000        0.0000        0.0000        0.0000        0.0000        0.0000        0.0000        0.0000        0.0000        0.0000        0.0000        0.0000        0.0000        0.0000        0.0000        0.0000        0.0000        0.0000        0.0000        0.0000        0.0000        0.0000        0.0000        0.0000        0.0000        0.0000        0.0000        0.0000        0.0000        0.0000        0.0000        0.0000       19.1401       20.1405       21.5099       21.7285       21.6687       21.8467       21.9305       23.0235       22.2579       21.2982       20.8607       18.1644       17.8069       20.1563       20.3302       20.9627       21.5479       22.9196       25.9905       28.9546       28.4081       28.8175       33.0269       31.0966       32.0639       36.9256       40.8035       39.5192       41.9562       45.0788       44.4009       45.3828       49.7381       53.8866       51.2529       54.3252       63.6673       61.8039       53.5657       39.2844       37.0614       38.6715       43.5592       46.1324       39.7207       37.1052       36.0880       36.5419       36.5455       37.4734       38.0936       43.9830       43.2040       49.1562        0.0000        0.0000        0.0000        0.0000        0.0000        0.0000        0.0000        0.0000        0.0000        0.0000        0.0000        0.0000        0.0000        0.0000        0.0000        0.0000        0.0000        0.0000        0.0000        0.0000        0.0000        0.0000        0.0000
        0.0000        0.0000        0.0000        0.0000        0.0000        0.0000        0.0000        0.0000        0.0000        0.0000        0.0000        0.0000        0.0000        0.0000        0.0000        0.0000        0.0000        0.0000        0.0000        0.0000        0.0000        0.0000        0.0000        0.0000        0.0000        0.0000        0.0000        0.0000        0.0000        0.0000        0.0000        0.0000        0.0000        0.0000        0.0000        0.0000        0.0000        0.0000        0.0000        0.0000        0.0000        0.0000        0.0000        0.0000        0.0000        0.0000        0.0000        0.0000        0.0000        0.0000        0.0000        0.0000        0.0000        0.0000        0.0000       26.5936        0.0000       20.9750       16.7776        0.0000        0.0000        0.0000        0.0000        0.0000        0.0000        0.0000        0.0000        0.0000        0.0000        0.0000        0.0000        0.0000        0.0000        0.0000        0.0000        0.0000        0.0000        0.0000        0.0000        0.0000        0.0000        0.0000        0.0000        0.0000        0.0000        0.0000        0.0000        0.0000        0.0000        0.0000        0.0000        0.0000        0.0000        0.0000        0.0000        0.0000        0.0000        0.0000        0.0000        0.0000        0.0000        0.0000        0.0000        0.0000        0.0000        0.0000        0.0000        0.0000        0.0000        0.0000        0.0000        0.0000        0.0000        0.0000        0.0000        0.0000        0.0000        0.0000        0.0000        0.0000        0.0000        0.0000        0.0000        0.0000        0.0000        0.0000        0.0000        0.0000        0.0000        0.0000        0.0000        0.0000        0.0000        0.0000        0.0000        0.0000        0.0000        0.0000        0.0000        0.0000        0.0000        0.0000        0.0000        0.0000        0.0000        0.0000        0.0000        0.0000        0.0000        0.0000        0.0000        0.0000        0.0000        0.0000        0.0000        0.0000        0.0000        0.0000        0.0000        0.0000        0.0000        0.0000        0.0000        0.0000        0.0000        0.0000        0.0000        0.0000        0.0000        0.0000        0.0000       15.4420       16.6045       17.7633       17.8852       18.2398       18.0135       19.4223       17.7725       19.0719       18.2538       18.5992       17.1214       18.2980       16.0000       19.4126       20.8242       19.8215       20.3066       22.3678       26.6062       29.6771       32.2918       38.3359       36.0914       33.0925       31.4959       33.3251       35.0411       35.0699       39.8203       43.0042       39.1328       40.7999       41.2143       47.5407       51.4823       54.3791       54.9869       52.6882       46.4923       40.0961       35.8855       35.1366       35.0716       34.5449       34.1439       31.7916       31.9192       37.3631       37.9777       38.9320       39.7781       43.6664       43.9756       55.6350       52.5392        0.0000        0.0000        0.0000        0.0000        0.0000        0.0000        0.0000        0.0000        0.0000        0.0000        0.0000        0.0000        0.0000        0.0000        0.0000        0.0000        0.0000        0.0000        0.0000        0.0000        0.0000        0.0000
        0.0000        0.0000        0.0000        0.0000        0.0000        0.0000        0.0000        0.0000        0.0000        0.0000        0.0000        0.0000        0.0000        0.0000        0.0000        0.0000        0.0000        0.0000        0.0000        0.0000        0.0000        0.0000        0.0000        0.0000        0.0000        0.0000        0.0000        0.0000        0.0000        0.0000        0.0000        0.0000        0.0000        0.0000        0.0000        0.0000        0.0000        0.0000        0.0000        0.0000        0.0000        0.0000        0.0000        0.0000        0.0000        0.0000        0.0000        0.0000        0.0000        0.0000        0.0000        0.0000        0.0000       30.4029       28.7276       27.2545       24.0472       25.3321       19.6280        9.8809        0.0000        0.0000        0.0000        0.0000        0.0000        0.0000        0.0000        0.0000        0.0000        0.0000        0.0000        0.0000        0.0000        0.0000        0.0000        0.0000        0.0000        0.0000        0.0000        0.0000        0.0000        0.0000        0.0000        0.0000        0.0000        0.0000        0.0000        0.0000        0.0000        0.0000        0.0000        0.0000        0.0000        0.0000        0.0000        0.0000        0.0000        0.0000        0.0000        0.0000        0.0000        0.0000        0.0000        0.0000        0.0000        0.0000        0.0000        0.0000        0.0000        0.0000        0.0000        0.0000        0.0000        0.0000        0.0000        0.0000        0.0000        0.0000        0.0000        0.0000        0.0000        0.0000        0.0000        0.0000        0.0000        0.0000        0.0000        0.0000        0.0000        0.0000        0.0000        0.0000        0.0000        0.0000        0.0000        0.0000        0.0000        0.0000        0.0000        0.0000        0.0000        0.0000        0.0000        0.0000        0.0000        0.0000        0.0000        0.0000        0.0000        0.0000        0.0000        0.0000        0.0000        0.0000        0.0000        0.0000        0.0000        0.0000        0.0000        0.0000        0.0000        0.0000        0.0000        0.0000        0.0000        0.0000        0.0000        0.0000        0.0000        0.0000       12.7005       13.4826       15.0301       15.3141       15.4025       15.5041       18.5230       17.2122       17.0264       15.9120       17.8537       17.0686       18.5231       17.1589       19.1895       18.4726       18.3115       20.3217       20.1337       21.6381       25.7217       36.9116       42.7524       38.2383       30.7076       29.9172       30.9564       33.3981       35.6006       33.3371       39.3614       43.0184       47.4968       45.3738       46.5298       45.8263       49.5970       65.2846       55.0918       51.3868       49.3746       43.8439       40.7969       37.3439       36.5994       34.2310       32.9629       32.0617       31.2963       35.8956       36.5788       36.9120       37.8997       41.5268       40.7305       50.7779       52.1220       67.4082       59.0960        0.0000        0.0000        0.0000        0.0000        0.0000        0.0000        0.0000        0.0000        0.0000        0.0000        0.0000        0.0000        0.0000        0.0000        0.0000        0.0000        0.0000        0.0000        0.0000        0.0000
        0.0000        0.0000        0.0000        0.0000        0.0000        0.0000        0.0000        0.0000        0.0000        0.0000        0.0000        0.0000        0.0000        0.0000        0.0000        0.0000        0.0000        0.0000        0.0000        0.0000        0.0000        0.0000        0.0000        0.0000        0.0000        0.0000        0.0000        0.0000        0.0000        0.0000        0.0000        0.0000        0.0000        0.0000        0.0000        0.0000        0.0000        0.0000        0.0000        0.0000        0.0000        0.0000        0.0000        0.0000        0.0000        0.0000        0.0000        0.0000        0.0000        0.0000        0.0000        0.0000        0.0000       21.8482       20.2498       19.9444       19.0624       16.6004       14.0934       12.2686        0.0000        0.0000        0.0000        0.0000        0.0000        0.0000        0.0000        0.0000        0.0000        0.0000        0.0000        0.0000        0.0000        0.0000        0.0000        0.0000        0.0000        0.0000        0.0000        0.0000        0.0000        0.0000        0.0000        0.0000        0.0000        0.0000        0.0000        0.0000        0.0000        0.0000        0.0000        0.0000        0.0000        0.0000        0.0000        0.0000        0.0000        0.0000        0.0000        0.0000        0.0000        0.0000        0.0000        0.0000        0.0000        0.0000        0.0000        0.0000        0.0000        0.0000        0.0000        0.0000        0.0000        0.0000        0.0000        0.0000        0.0000        0.0000        0.0000        0.0000        0.0000        0.0000        0.0000        0.0000        0.0000        0.0000        0.0000        0.0000        0.0000        0.0000        0.0000        0.0000        0.0000        0.0000        0.0000        0.0000        0.0000        0.0000        0.0000        0.0000        0.0000        0.0000        0.0000        0.0000        0.0000        0.0000        0.0000        0.0000        0.0000        0.0000        0.0000        0.0000        0.0000        0.0000        0.0000        0.0000        0.0000        0.0000        0.0000        0.0000        0.0000        0.0000        0.0000        0.0000        0.0000        0.0000        0.0000        0.0000        0.0000        0.0000       10.8699       11.4004       12.8284       13.3270       16.4871       18.7670       16.6879       13.9458       16.1137       15.9985       17.6916       17.7464       21.2875       18.3005       17.0739       15.6271       17.3253       18.4877       20.9701       23.4518       26.1001       32.4977       36.0405       30.4051       27.2406       27.5822       29.9149       29.8825       28.0064       28.6792       33.6785       39.2860       44.0195       43.1230       44.7063       47.2498       52.2079       50.9801       43.9993       42.2026       46.2118       48.7577       49.6501       47.9789       44.1178       41.4307       39.5353       37.7730       37.1696       30.7556       32.2062       36.0797       36.8880       38.1568       35.3709       49.5343       56.0917       57.9779       64.1046       66.2357       80.9980        0.0000        0.0000        0.0000        0.0000        0.0000        0.0000        0.0000        0.0000        0.0000        0.0000        0.0000        0.0000        0.0000        0.0000        0.0000        0.0000        0.0000        0.0000
        0.0000        0.0000        0.0000        0.0000        0.0000        0.0000        0.0000        0.0000        0.0000        0.0000        0.0000        0.0000        0.0000        0.0000        0.0000        0.0000        0.0000        0.0000        0.0000        0.0000        0.0000        0.0000        0.0000        0.0000        0.0000        0.0000        0.0000        0.0000        0.0000        0.0000        0.0000        0.0000        0.0000        0.0000        0.0000        0.0000        0.0000        0.0000        0.0000        0.0000        0.0000        0.0000        0.0000        0.0000        0.0000        0.0000        0.0000        0.0000        0.0000        0.0000       16.2070       18.9691       18.9630       18.5269       17.3917       17.2292       15.8445       14.4661       13.1766       12.0168       10.4827        9.1772        0.0000        0.0000        0.0000        0.0000        0.0000        0.0000        0.0000        0.0000        0.0000        0.0000        0.0000        0.0000        0.0000        0.0000        0.0000        0.0000        0.0000        0.0000        0.0000        0.0000        0.0000        0.0000        0.0000        0.0000        0.0000        0.0000        0.0000        0.0000        0.0000        0.0000        0.0000        0.0000        0.0000        0.0000        0.0000        0.0000        0.0000        0.0000        0.0000        0.0000        0.0000        0.0000        0.0000        0.0000        0.0000        0.0000        0.0000        0.0000        0.0000        0.0000        0.0000        0.0000        0.0000        0.0000        0.0000        0.0000        0.0000        0.0000        0.0000        0.0000        0.0000        0.0000        0.0000        0.0000        0.0000        0.0000        0.0000        0.0000        0.0000        0.0000        0.0000        0.0000        0.0000        0.0000        0.0000        0.0000        0.0000        0.0000        0.0000        0.0000        0.0000        0.0000        0.0000        0.0000        0.0000        0.0000        0.0000        0.0000        0.0000        0.0000        0.0000        0.0000        0.0000        0.0000        0.0000        0.0000        0.0000        0.0000        0.0000        0.0000        0.0000        0.0000        0.0000        0.0000        0.0000        0.0000        0.0000        9.7145       10.2646        9.9835       10.9426       11.0861       12.5329       15.4957       12.9339       13.5304       14.7223       15.9187       16.7423       16.7955       19.5073       15.2344       16.5273       15.6856       16.9928       17.8780       18.6774       22.0863       23.1751       27.0694       26.5976       26.2049       24.7876       24.2058       27.5185       25.7319       22.8707       25.9735       27.6653       32.2365       34.6361       39.9651       41.9411       44.9467       44.7347       39.7385       41.9096       41.9285       45.2820       55.7333       58.4988       51.3505       49.1085       46.2407       42.9562       43.2032       41.0408       33.8148       34.6966       38.5706       42.0322       43.2739       38.9881       46.2104       47.5521       61.3636       70.0233       88.2857       91.2966        0.0000        0.0000        0.0000        0.0000        0.0000        0.0000        0.0000        0.0000        0.0000        0.0000        0.0000        0.0000        0.0000        0.0000      102.5027      107.6386      107.8961        0.0000
        0.0000        0.0000        0.0000        0.0000        0.0000        0.0000        0.0000        0.0000        0.0000        0.0000        0.0000        0.0000        0.0000        0.0000        0.0000        0.0000        0.0000        0.0000        0.0000        0.0000        0.0000        0.0000        0.0000        0.0000        0.0000        0.0000        0.0000        0.0000        0.0000        0.0000        0.0000        0.0000        0.0000        0.0000        0.0000        0.0000        0.0000        0.0000        0.0000        0.0000        0.0000        0.0000        0.0000        0.0000        0.0000        0.0000        0.0000        0.0000       11.5436       11.9145       12.3856       15.4688       16.6360       16.4094       15.2380       14.7935       14.4127       13.7785       12.2465       11.6233       11.5151       10.8917        9.5722        0.0000        0.0000        0.0000        0.0000        0.0000        0.0000        0.0000        0.0000        0.0000        0.0000        0.0000        0.0000        0.0000        0.0000        0.0000        0.0000        0.0000        0.0000        0.0000        0.0000        0.0000        0.0000        0.0000        0.0000        0.0000        0.0000        0.0000        0.0000        0.0000        0.0000        0.0000        0.0000        0.0000        0.0000        0.0000        0.0000        0.0000        0.0000        0.0000        0.0000        0.0000        0.0000        0.0000        0.0000        0.0000        0.0000        0.0000        0.0000        0.0000        0.0000        0.0000        0.0000        0.0000        0.0000        0.0000        0.0000        0.0000        0.0000        0.0000        0.0000        0.0000        0.0000        0.0000        0.0000        0.0000        0.0000        0.0000        0.0000        0.0000        0.0000        0.0000        0.0000        0.0000        0.0000        0.0000        0.0000        0.0000        0.0000        0.0000        0.0000        0.0000        0.0000        0.0000        0.0000        0.0000        0.0000        0.0000        0.0000        0.0000        0.0000        0.0000        0.0000        0.0000        0.0000        0.0000        0.0000        0.0000        0.0000        0.0000        0.0000        0.0000        0.0000        0.0000        0.0000        0.0000        8.3119        8.6144        8.8050        9.3705       10.4963       10.5975       10.6936       11.8429       12.0706       13.2447       14.7973       16.2583       16.3117       16.8504       20.1371       17.0669       17.2143       15.9895       20.1004       21.4882       21.4961       25.2179       23.5892       26.2609       26.4072       26.0121       24.2727       21.2258       20.9116       19.9310       20.1368       22.1297       25.7218       28.5229       29.8551       34.1872       39.6333       40.4884       36.2089       35.0300       42.0306       43.7809       41.4003       50.5394       54.5202       52.5480       51.6473       47.7823       43.7465       43.7199       45.1152       39.1592       35.7612       35.2104       37.4204       47.6233       54.9578       53.0322       55.5942       63.5420       68.2743       89.9960       76.8261       71.3878        0.0000        0.0000        0.0000        0.0000        0.0000        0.0000        0.0000        0.0000        0.0000       62.9755       63.5884       81.7596       97.1078      103.8898      111.4128      111.4408      111.7704
        0.0000        0.0000        0.0000        0.0000        0.0000        0.0000        0.0000        0.0000        0.0000        0.0000        0.0000        0.0000        0.0000        0.0000        0.0000        0.0000        0.0000        0.0000        0.0000        0.0000        0.0000        0.0000        0.0000        0.0000        0.0000        0.0000        0.0000        0.0000        0.0000        0.0000        0.0000        0.0000        0.0000        0.0000        0.0000        0.0000        0.0000        0.0000        0.0000        0.0000        0.0000        0.0000        0.0000        0.0000        0.0000        0.0000        0.0000        0.0000       11.1404       10.9514       10.8754       13.3122       13.8219       13.6955       12.7985       12.9360       12.8469       12.7220       12.1268       11.3847       10.4411        9.7894        9.0615        9.4119        9.4231        9.0183        8.6188        0.0000        0.0000        0.0000        0.0000        0.0000        0.0000        0.0000        0.0000        0.0000        0.0000        0.0000        0.0000        0.0000        0.0000        0.0000        0.0000        0.0000        0.0000        0.0000        0.0000        0.0000        0.0000        0.0000        0.0000        0.0000        0.0000        0.0000        0.0000        0.0000        0.0000        0.0000        0.0000        0.0000        0.0000        0.0000        0.0000        0.0000        0.0000        0.0000        0.0000        0.0000        0.0000        0.0000        0.0000        0.0000        0.0000        0.0000        0.0000        0.0000        0.0000        0.0000        0.0000        0.0000        0.0000        0.0000        0.0000        0.0000        0.0000        0.0000        0.0000        0.0000        0.0000        0.0000        0.0000        0.0000        0.0000        0.0000        0.0000        0.0000        0.0000        0.0000        0.0000        0.0000        0.0000        0.0000        0.0000        0.0000        0.0000        0.0000        0.0000        0.0000        0.0000        0.0000        0.0000        0.0000        0.0000        0.0000        0.0000        0.0000        0.0000        0.0000        0.0000        0.0000        0.0000        0.0000        0.0000        0.0000        0.0000        0.0000        0.0000        0.0000        7.2832        7.9605        8.3210        8.3023        8.7985        9.8671        9.8383       10.8697       11.7359       16.5445       14.4649       15.1651       16.0486       17.4803       20.0686       16.5811       16.4696       16.2773       18.2156       20.0960       19.7824       19.7997       20.6712       20.8505       22.0292       20.3161       19.0110       17.9496       16.7210       16.3086       19.8451       22.2905       24.0378       27.3245       29.9886       32.1029       42.8942       34.3060       33.2058       31.8752       35.0474       42.5880       41.0506       49.8674       56.5770       56.0579       53.4424       48.6798       44.2722       43.5939       43.1571       36.5828       34.5507       36.5784       36.9996       41.7659       48.4615       46.1854       47.9088       53.4303       59.7791       69.0718       65.7876        0.0000        0.0000        0.0000        0.0000        0.0000        0.0000       45.4880       44.2016       50.4994       60.0171       62.4487       66.4243       91.9770      103.7079      109.1251      103.8105        0.0000        0.0000
        0.0000        0.0000        0.0000        0.0000        0.0000        0.0000        0.0000        0.0000        0.0000        0.0000        0.0000        0.0000        0.0000        0.0000        0.0000        0.0000        0.0000        0.0000        0.0000        0.0000        0.0000        0.0000        0.0000        0.0000        0.0000        0.0000        0.0000        0.0000        0.0000        0.0000        0.0000        0.0000        0.0000        0.0000        0.0000        0.0000        0.0000        0.0000        0.0000        0.0000        0.0000        0.0000        0.0000        0.0000        0.0000        0.0000        0.0000        0.0000       11.9456       11.9035       11.9047       11.9441       11.9275       12.0710       11.2912        8.6743        9.0382        8.1078        7.2435        8.0210        7.6829        7.4762        7.0587        8.2488        8.4370        8.1781        7.5516        8.0600        6.8635        0.0000        0.0000        0.0000        0.0000        0.0000        0.0000        0.0000        0.0000        0.0000        0.0000        0.0000        0.0000        0.0000        0.0000        0.0000        0.0000        0.0000        0.0000        0.0000        0.0000        0.0000        0.0000        0.0000        0.0000        0.0000        0.0000        0.0000        0.0000        0.0000        0.0000        0.0000        0.0000        0.0000        0.0000        0.0000        0.0000        0.0000        0.0000        0.0000        0.0000        0.0000        0.0000        0.0000        0.0000        0.0000        0.0000        0.0000        0.0000        0.0000        0.0000        0.0000        0.0000        0.0000        0.0000        0.0000        0.0000        0.0000        0.0000        0.0000        0.0000        0.0000        0.0000        0.0000        0.0000        0.0000        0.0000        0.0000        0.0000        0.0000        0.0000        0.0000        0.0000        0.0000        0.0000        0.0000        0.0000        0.0000        0.0000        0.0000        0.0000        0.0000        0.0000        0.0000        0.0000        0.0000        0.0000        0.0000        0.0000        0.0000        0.0000        0.0000        0.0000        0.0000        0.0000        0.0000        0.0000        0.0000        0.0000        0.0000        6.1688        6.1327        5.8123        7.8605        7.9756       10.0826        9.3432       10.7924       71.3622      108.6279       15.6401       15.0478       16.4835       17.2884       21.4527       21.0772       19.9313       19.4864       22.0858       25.3947       23.7439       20.7967       19.8226       16.5261       16.1218       14.8247       15.1985       15.3817       15.9501       16.2623       18.9880       20.0000       22.7682       26.2679       29.1006       29.8983       35.6467       39.6372       32.5969       32.4683       36.1732       39.4921       45.0737       47.5771       45.2729       47.9445       50.0608       49.1914       45.0596       41.7215       42.5612       37.5447       35.5752       39.3716       41.1939       42.0625       51.0227       42.0266       44.4932       46.4542       52.9205       57.7359       53.3322       51.5223       51.5290       49.1736       51.5698       47.3790       44.1444       37.8124       41.5656       56.8486       62.8995       66.1379       75.8104       95.6795      106.7374      109.3956      110.1784        0.0000        0.0000
        0.0000        0.0000        0.0000        0.0000        0.0000        0.0000        0.0000        0.0000        0.0000        0.0000        0.0000        0.0000        0.0000        0.0000        0.0000        0.0000        0.0000        0.0000        0.0000        0.0000        0.0000        0.0000        0.0000        0.0000        0.0000        0.0000        0.0000        0.0000        0.0000        0.0000        0.0000        0.0000        0.0000        0.0000        0.0000        0.0000        0.0000        0.0000        0.0000        0.0000        0.0000        0.0000        0.0000        0.0000        0.0000        0.0000        0.0000        0.0000       11.9227       11.5087       11.1337       11.1959       10.9891       10.8568        9.9666        7.5337        7.1596        6.4672        5.5164        6.4148        6.1992        6.8478        7.3188        8.1915        9.2173        8.9350        8.7793        8.7294        7.9069        7.3918        0.0000        0.0000        0.0000        0.0000        0.0000        0.0000        0.0000        0.0000        0.0000        0.0000        0.0000        0.0000        0.0000        0.0000        0.0000        0.0000        0.0000        0.0000        0.0000        0.0000        0.0000        0.0000        0.0000        0.0000        0.0000        0.0000        0.0000        0.0000        0.0000        0.0000        0.0000        0.0000        0.0000        0.0000        0.0000        0.0000        0.0000        0.0000        0.0000        0.0000        0.0000        0.0000        0.0000        0.0000        0.0000        0.0000        0.0000        0.0000        0.0000        0.0000        0.0000        0.0000        0.0000        0.0000        0.0000        0.0000        0.0000        0.0000        0.0000        0.0000        0.0000        0.0000        0.0000        0.0000        0.0000        0.0000        0.0000        0.0000        0.0000        0.0000        0.0000        0.0000        0.0000        0.0000        0.0000        0.0000        0.0000        0.0000        0.0000        0.0000        0.0000        0.0000        0.0000        0.0000        0.0000        0.0000        0.0000        0.0000        0.0000        0.0000        0.0000        0.0000        0.0000        0.0000        0.0000        0.0000        0.0000        0.0000        0.0000        4.8480        5.4867        7.2247        7.7029        8.0444        0.0000       10.6561       55.0671       44.7964        0.0000        0.0000        0.0000       15.8266       20.7367       27.6232       23.7112       21.6526       24.8412       27.6076       25.5102       24.0392       20.1796       15.6855       15.2788       14.9400       14.0492       14.8908       15.2818       16.5424       18.5799       18.8152       17.7255       19.2344       22.7621       25.4533       26.6476       31.5570       30.2615       33.1008       34.9866       37.4836       41.2223       44.6207       48.4785       46.2174       50.6918       50.0940       49.4811       54.7979       47.9013       42.0140       37.7878       42.5590       47.2916       42.9083       55.6624       51.6453       42.5986       45.6043       50.6071       50.9815       49.3695       50.4283       46.7676       42.8918       43.6672       43.6762       36.9974       35.5345       41.2652       62.9648       69.7195       75.0655       83.3772       96.8253      104.9145      109.2177      110.2009        0.0000        0.0000
        0.0000        0.0000        0.0000        0.0000        0.0000        0.0000        0.0000        0.0000        0.0000        0.0000        0.0000        0.0000        0.0000        0.0000        0.0000        0.0000        0.0000        0.0000        0.0000        0.0000        0.0000        0.0000        0.0000        0.0000        0.0000        0.0000        0.0000        0.0000        0.0000        0.0000        0.0000        0.0000        0.0000        0.0000        0.0000        0.0000        0.0000        0.0000        8.6142        9.8247        9.8318        0.0000        0.0000        0.0000        0.0000        0.0000        0.0000        0.0000       11.0176       10.5798       10.3547       10.4680       10.4559       10.1912       10.2120        9.3789        8.3629        6.0698        5.4782        6.0090        5.6187        6.4775        7.4223        8.6366        9.1807        9.1347        9.2547        9.3276        9.9863        7.5836        0.0000        0.0000        0.0000        0.0000        0.0000        0.0000        0.0000        0.0000        0.0000        0.0000        0.0000        0.0000        0.0000        0.0000        0.0000        0.0000        0.0000        0.0000        0.0000        0.0000        0.0000        0.0000        0.0000        0.0000        0.0000        0.0000        0.0000        0.0000        0.0000        0.0000        0.0000        0.0000        0.0000        0.0000        0.0000        0.0000        0.0000        0.0000        0.0000        0.0000        0.0000        0.0000        0.0000        0.0000        0.0000        0.0000        0.0000        0.0000        0.0000        0.0000        0.0000        0.0000        0.0000        0.0000        0.0000        0.0000        0.0000        0.0000        0.0000        0.0000        0.0000        0.0000        0.0000        0.0000        0.0000        0.0000        0.0000        0.0000        0.0000        0.0000        0.0000        0.0000        0.0000        0.0000        0.0000        0.0000        0.0000        0.0000        0.0000        0.0000        0.0000        0.0000        0.0000        0.0000        0.0000        0.0000        0.0000        0.0000        0.0000        0.0000        0.0000        0.0000        0.0000        0.0000        0.0000        0.0000        0.0000        0.0000        0.0000        0.0000        0.0000        0.0000        0.0000        0.0000        0.0000        0.0000        0.0000        0.0000        0.0000        0.0000        0.0000        0.0000        0.0000       23.0905       23.3883       22.4511       23.7254       26.5372       28.2425       24.1096       20.4848       15.5716       15.4282       16.1262       13.5670       12.2458       13.6950       13.4072       16.2370       16.4369       21.0598       18.8215       19.5967       21.7345       24.3778       26.7038       28.0668       32.2810       35.9844       37.8818       45.4366       46.0952       45.7270       46.5223       45.5205       45.9097       62.3983       64.1730       56.3051       42.8033       36.8007       40.2233       46.2034       48.9273       52.9140       49.5921       44.8699       47.4338       50.6784       50.3929       51.3494       50.5981       45.9721       42.4165       45.4665       41.6158       30.2126       35.4912       43.6049       64.5822       69.4608       79.5386       85.2344       99.4801      106.7331      112.6062        0.0000        0.0000        0.0000
        0.0000        0.0000        0.0000        0.0000        0.0000        0.0000        0.0000        0.0000        0.0000        0.0000        0.0000        0.0000        0.0000        0.0000        0.0000        0.0000        0.0000        0.0000        0.0000        0.0000        0.0000        0.0000        0.0000        0.0000        0.0000        0.0000        0.0000        0.0000        0.0000        0.0000        0.0000        0.0000        0.0000        0.0000        0.0000        0.0000        0.0000        0.0000        7.9987       10.6299       13.3485       14.1062       15.9503       17.0681       15.6345       14.0593       12.6975       13.7897       15.5078       11.3584        9.6368        9.3481        9.7807        8.9983        9.1943        9.6982        7.6655        6.9329        6.4706        5.4360        6.1101        6.1781        6.9306        8.4483        8.3090        8.8094        8.3302        8.3329        9.2011        7.8819        7.2793        7.0440        0.0000        0.0000        0.0000        0.0000        0.0000        0.0000        0.0000        0.0000        0.0000        0.0000        0.0000        0.0000        0.0000        0.0000        0.0000        0.0000        0.0000        0.0000        0.0000        0.0000        0.0000        0.0000        0.0000        0.0000        0.0000        0.0000        0.0000        0.0000        0.0000        0.0000        0.0000        0.0000        0.0000        0.0000        0.0000        0.0000        0.0000        0.0000        0.0000        0.0000        0.0000        0.0000        0.0000        0.0000        0.0000        0.0000        0.0000        0.0000        0.0000        0.0000        0.0000        0.0000        0.0000        0.0000        0.0000        0.0000        0.0000        0.0000        0.0000        0.0000        0.0000        0.0000        0.0000        0.0000        0.0000        0.0000        0.0000        0.0000        0.0000        0.0000        0.0000        0.0000        0.0000        0.0000        0.0000        0.0000        0.0000        0.0000        0.0000        0.0000        0.0000        0.0000        0.0000        0.0000        0.0000        0.0000        0.0000        0.0000        0.0000        0.0000        0.0000        0.0000        0.0000        0.0000        0.0000        0.0000        0.0000        0.0000        0.0000        0.0000        0.0000        0.0000        0.0000        0.0000        0.0000        0.0000        0.0000        0.0000        0.0000        0.0000        0.0000        0.0000       24.5302       23.8718       24.4307       28.3098       27.7082       24.6258       19.4953       15.2965       13.9962       12.3160       11.1960       10.5355       11.2281       12.5593       15.7640       17.4567       17.8120       17.4498       16.7208       19.6390       22.8054       24.7463       28.2479       34.8615       38.8619       46.7521       47.9460       46.8966       42.6391       41.9623       41.2186       45.3219       51.5464       56.5670       50.0535       37.2833       35.8651       37.0173       49.4471       52.6749       48.3183       50.9901       54.9229       52.3624       56.3614       60.6257       59.9927       52.8967       48.1189       49.0355       51.8485       43.6477       36.5769       39.9895       46.0953       74.7475       81.1693       90.7239       93.8374      102.1648      106.1857        0.0000        0.0000        0.0000        0.0000
        0.0000        0.0000        0.0000        0.0000        0.0000        0.0000        0.0000        0.0000        0.0000        0.0000        0.0000        0.0000        0.0000        0.0000        0.0000        0.0000        0.0000        0.0000        0.0000        0.0000        0.0000        0.0000        0.0000        0.0000        0.0000        0.0000        0.0000        0.0000        0.0000        0.0000        0.0000        0.0000        0.0000        0.0000        0.0000        0.0000        0.0000        6.5635        7.7833        9.3337       11.3576       12.1212       11.4957       12.0241       13.1784       12.7702       13.1074       12.5722       11.5633        8.2389        7.4059        7.5468        7.2895        6.3626        6.3377        5.6361        6.4379        4.4410        4.4828        5.5910        5.3204        5.2297        5.5624        5.6199        5.7356        5.1234        5.1502        6.3068        5.7789        5.8948        6.1702        5.3576        0.0000        0.0000        0.0000        0.0000        0.0000        0.0000        0.0000        0.0000        0.0000        0.0000        0.0000        0.0000        0.0000        0.0000        0.0000        0.0000        0.0000        0.0000        0.0000        0.0000        0.0000        0.0000        0.0000        0.0000        0.0000        0.0000        0.0000        0.0000        0.0000        0.0000        0.0000        0.0000        0.0000        0.0000        0.0000        0.0000        0.0000        0.0000        0.0000        0.0000        0.0000        0.0000        0.0000        0.0000        0.0000        0.0000        0.0000        0.0000        0.0000        0.0000        0.0000        0.0000        0.0000        0.0000        0.0000        0.0000        0.0000        0.0000        0.0000        0.0000        0.0000        0.0000        0.0000        0.0000        0.0000        0.0000        0.0000        0.0000        0.0000        0.0000        0.0000        0.0000        0.0000        0.0000        0.0000        0.0000        0.0000        0.0000        0.0000        0.0000        0.0000        0.0000        0.0000        0.0000        0.0000        0.0000        0.0000        0.0000        0.0000        0.0000        0.0000        0.0000        0.0000        0.0000        0.0000        0.0000        0.0000        0.0000        0.0000        0.0000        0.0000        0.0000        0.0000        0.0000        0.0000        0.0000        0.0000       18.8318       21.7696       23.5699       23.4919       22.0352        0.0000       24.8976       21.7503       18.4647       18.4022       17.1734       14.3939       13.3539       11.6071       10.0676        9.7176        8.8904        8.9942        8.2294       13.6978       15.1129       12.6151       10.3034       11.6608       17.1906       19.1045       21.4593       25.8178       31.4337       33.3502       38.2244       40.7615       45.2359       41.9609       42.0603       44.2468       45.0024       53.4078       47.5233       45.0289       47.0028       47.8269       49.5720       61.6474       60.6607       61.7041       62.1037       66.3252       70.9818       75.6330       71.4860       70.5560       61.7619       61.0682       62.0661       60.4059       59.9537       49.9174       58.2750       68.9942       95.6469      108.3237      107.8107      103.0311      103.4921      107.6506        0.0000        0.0000        0.0000        0.0000
        0.0000        0.0000        0.0000        0.0000        0.0000        0.0000        0.0000        0.0000        0.0000        0.0000        0.0000        0.0000        0.0000        0.0000        0.0000        0.0000        0.0000        0.0000        0.0000        0.0000        0.0000        0.0000        0.0000        0.0000        0.0000        0.0000        0.0000        0.0000        0.0000        0.0000        0.0000        0.0000        0.0000        0.0000        0.0000        0.0000        0.0000        6.8875        8.0846        9.7448       10.4605       11.1065       11.1814       11.8062       11.7289       10.3706       10.2640        7.5357        6.7581        6.0759        6.2192        6.3262        5.7113        5.7377        6.5176        4.8528        4.0742        3.6800        3.8812        5.0687        4.7083        4.6670        5.0780        5.7498        6.1011        4.8201        4.5649        5.7837        5.9170        4.9218        5.0216        5.7801        5.7227        0.0000        0.0000        0.0000        0.0000        0.0000        0.0000        0.0000        0.0000        0.0000        0.0000        0.0000        0.0000        0.0000        0.0000        0.0000        0.0000        0.0000        0.0000        0.0000        0.0000        0.0000        0.0000        0.0000        0.0000        0.0000        0.0000        0.0000        0.0000        0.0000        0.0000        0.0000        0.0000        0.0000        0.0000        0.0000        0.0000        0.0000        0.0000        0.0000        0.0000        0.0000        0.0000        0.0000        0.0000        0.0000        0.0000        0.0000        0.0000        0.0000        0.0000        0.0000        0.0000        0.0000        0.0000        0.0000        0.0000        0.0000        0.0000        0.0000        0.0000        0.0000        0.0000        0.0000        0.0000        0.0000        0.0000        0.0000        0.0000        0.0000        0.0000        0.0000        0.0000        0.0000        0.0000        0.0000        0.0000        0.0000        0.0000        0.0000        0.0000        0.0000        0.0000        0.0000        0.0000        0.0000        0.0000        0.0000        0.0000        0.0000        0.0000        0.0000        0.0000        0.0000        0.0000        0.0000        0.0000        0.0000        0.0000        0.0000        0.0000        0.0000        0.0000       13.6490       13.0676       11.7258       14.2823       18.9799       21.9725       24.5904       25.9861       25.8895       28.5795       27.4967       22.3130       16.6659       18.5041       16.0156       14.5554       12.3647        9.9904        9.0391        9.3595        8.3235        7.2896        6.1941        6.1651        5.8668        7.3722        8.2027        8.4936       14.0855       16.5950       19.0885       21.3000       24.7519       29.9928       32.2361       38.5565       44.4879       47.8534       45.2664       49.5629       46.0502       49.2298       49.4228       49.3012       53.4047       53.5973       63.5754       64.9299       69.0572       67.7290       68.4254       70.0363       79.1431       80.9436       80.6451       83.1701       70.9894       67.3539       65.7738       75.3317       78.9368       66.5921       66.3260       76.2613       97.7881      120.5955      116.9546      115.9897      111.8193        0.0000        0.0000        0.0000        0.0000        0.0000
        0.0000        0.0000        0.0000        0.0000        0.0000        0.0000        0.0000        0.0000        0.0000        0.0000        0.0000        0.0000        0.0000        0.0000        0.0000        0.0000        0.0000        0.0000        0.0000        0.0000        0.0000        0.0000        0.0000        0.0000        0.0000        0.0000        0.0000        0.0000        0.0000        0.0000        0.0000        0.0000        0.0000        0.0000        0.0000        0.0000        6.7716        6.9483        7.9119        9.6891       10.7959       11.0993       11.2347       13.3514       11.1814        9.4673        8.5408        6.2050        5.7819        5.4192        5.2608        5.4766        5.6063        5.2466        5.7284        3.4804        2.9416        3.1807        3.0330        4.5353        4.2537        4.5496        5.7809        5.7013        5.5188        5.1973        4.6073        5.7462        5.7865        5.0269        4.9099        4.6920        0.0000        0.0000        0.0000        0.0000        0.0000        0.0000        0.0000        0.0000        0.0000        0.0000        0.0000        0.0000        0.0000        0.0000        0.0000        0.0000        0.0000        0.0000        0.0000        0.0000        0.0000        0.0000        0.0000        0.0000        0.0000        0.0000        0.0000        0.0000        0.0000        0.0000        0.0000        0.0000        0.0000        0.0000        0.0000        0.0000        0.0000        0.0000        0.0000        0.0000        0.0000        0.0000        0.0000        0.0000        0.0000        0.0000        0.0000        0.0000        0.0000        0.0000        0.0000        0.0000        0.0000        0.0000        0.0000        0.0000        0.0000        0.0000        0.0000        0.0000        0.0000        0.0000        0.0000        0.0000        0.0000        0.0000        0.0000        0.0000        0.0000        0.0000        0.0000        0.0000        0.0000        0.0000        0.0000        0.0000        0.0000        0.0000        0.0000        0.0000        0.0000        0.0000        0.0000        0.0000        0.0000        0.0000        0.0000        0.0000        0.0000        0.0000        0.0000        0.0000        0.0000        0.0000        0.0000        0.0000        0.0000        0.0000        0.0000        0.0000       11.7897       12.8112       12.2890       12.8251       12.5144       12.5592       14.3759       18.7326       21.8348       24.2036       26.7273       25.8991       26.1327       25.2482       23.2871       19.0096       17.7626       15.3759       14.6439       11.0726        9.9582        8.3921        8.3860        6.8908        6.0510        5.7346        5.8120        4.6265        5.5654        6.2562        7.9594       13.3801       16.3281       19.5866       19.7657       22.6729       28.1663       32.9537       38.7816       46.9317       47.7623       44.0374       49.4084       44.8615       47.4383       48.4054       52.7904       55.4856       60.1618       85.1983       80.8308       66.8266       68.7674       71.5996       76.3001       83.9232       90.7436       92.7675       96.0969       85.7964       81.4424       76.2125       83.5722       87.9892       71.7448       71.4836       81.4622       96.2462      115.9478      114.0398      114.6661      115.2277        0.0000        0.0000        0.0000        0.0000        0.0000
        0.0000        0.0000        0.0000        0.0000        0.0000        0.0000        0.0000        0.0000        0.0000        0.0000        0.0000        0.0000        0.0000        0.0000        0.0000        0.0000        0.0000        0.0000        0.0000        0.0000        0.0000        0.0000        0.0000        0.0000        0.0000        0.0000        0.0000        0.0000        0.0000        0.0000        0.0000        0.0000        0.0000        0.0000        0.0000        7.8741        7.0246        7.1702        7.8581        9.4678       10.4319       10.5931       10.2029       10.8221        9.0470        8.0186        7.5282        5.5099        5.0622        4.5719        5.4891        6.7055        5.0817        4.6235        4.1940        3.2021        3.0083        2.8603        2.9286        4.0740        4.6031        5.8253        6.1554        6.4070        6.0701        6.1047        5.8131        6.7334        6.3692        5.8550        5.2500        5.7889        0.0000        0.0000        0.0000        0.0000        0.0000        0.0000        0.0000        0.0000        0.0000        0.0000        0.0000        0.0000        0.0000        0.0000        0.0000        0.0000        0.0000        0.0000        0.0000        0.0000        0.0000        0.0000        0.0000        0.0000        0.0000        0.0000        0.0000        0.0000        0.0000        0.0000        0.0000        0.0000        0.0000        0.0000        0.0000        0.0000        0.0000        0.0000        0.0000        0.0000        0.0000        0.0000        0.0000        0.0000        0.0000        0.0000        0.0000        0.0000        0.0000        0.0000        0.0000        0.0000        0.0000        0.0000        0.0000        0.0000        0.0000        0.0000        0.0000        0.0000        0.0000        0.0000        0.0000        0.0000        0.0000        0.0000        0.0000        0.0000        0.0000        0.0000        0.0000        0.0000        0.0000        0.0000        0.0000        0.0000        0.0000        0.0000        0.0000        0.0000        0.0000        0.0000        0.0000        0.0000        0.0000        0.0000        0.0000        0.0000        0.0000        0.0000        0.0000        0.0000        0.0000        0.0000        0.0000        0.0000        0.0000        0.0000        0.0000       10.8781       12.5941       12.3307       12.8371       12.7714       14.6584       14.9956       17.0859       18.4353       21.5471       25.7773       27.2243       23.6720       23.4443       21.4882       18.3008       15.6690       15.3692       12.1525       12.1989       11.3766       10.5205        8.8436        7.3844        6.1082        6.3115        6.1127        5.6981        4.1962        5.7982        6.8178        8.3207       13.9660       17.9260       19.3436       19.8874       23.2320       30.3646       33.8919       44.8803       60.4379       48.8230       43.9820       48.3895       46.0891       50.3290       52.7210       55.2362       60.8677       69.7242       74.9941       72.2733       67.4952       72.3903       77.6240       82.7566       91.5644       99.3580       99.6930       96.6023       89.7794       92.6149       89.6691       87.9424       86.8326       83.2799       78.9306       85.9559      102.4776      111.1143      120.4683      130.2590      121.7297        0.0000        0.0000        0.0000        0.0000        0.0000
        0.0000        0.0000        0.0000        0.0000        0.0000        0.0000        0.0000        0.0000        0.0000        0.0000        0.0000        0.0000        0.0000        0.0000        0.0000        0.0000        0.0000        0.0000        0.0000        0.0000        0.0000        0.0000        0.0000        0.0000        0.0000        0.0000        0.0000        0.0000        0.0000        0.0000        0.0000        0.0000        0.0000        0.0000        0.0000        7.8833        7.2327        8.0859        8.5453       12.0090       12.2057       12.1060       10.9198        7.4097        6.2462        5.6017        5.2069        3.9080        3.7056       13.2344       31.8918        7.3662        7.8089        4.3585        3.9653        2.9020        2.7714        2.8435        3.1101        4.1114        4.7307        5.0534        5.3229        6.0133        6.1478        6.3331        5.8931        6.6066        6.6516        6.4009        5.3588        4.9785        0.0000        0.0000        0.0000        0.0000        0.0000        0.0000        0.0000        0.0000        0.0000        0.0000        0.0000        0.0000        0.0000        0.0000        0.0000        0.0000        0.0000        0.0000        0.0000        0.0000        0.0000        0.0000        0.0000        0.0000        0.0000        0.0000        0.0000        0.0000        0.0000        0.0000        0.0000        0.0000        0.0000        0.0000        0.0000        0.0000        0.0000        0.0000        0.0000        0.0000        0.0000        0.0000        0.0000        0.0000        0.0000        0.0000        0.0000        0.0000        0.0000        0.0000        0.0000        0.0000        0.0000        0.0000        0.0000        0.0000        0.0000        0.0000        0.0000        0.0000        0.0000        0.0000        0.0000        0.0000        0.0000        0.0000        0.0000        0.0000        0.0000        0.0000        0.0000        0.0000        0.0000        0.0000        0.0000        0.0000        0.0000        0.0000        0.0000        0.0000        0.0000        0.0000        0.0000        0.0000        0.0000        0.0000        0.0000        0.0000        0.0000        0.0000        0.0000        0.0000        0.0000        0.0000        0.0000        0.0000        0.0000        0.0000        9.1154       10.4499       10.5456       10.9819       13.2963       13.6750       12.9202       13.1607       14.5172       12.6496       15.7253       16.9387       17.2577       16.3754       16.5100       15.9748       13.0576       11.6849       11.2543       11.5941       12.5922       12.1814       11.0062       10.0911        8.1839        6.3737        6.2089        6.5854        6.0269        5.1122        5.8451        7.0918        8.6719       14.1897       18.0865       19.6452       19.9104       22.2072       27.2690       34.3410       46.2850       55.9803       42.9565       38.3605       42.6499       53.0775       59.3145       64.0486       66.8623       71.9853       77.8384       76.1942       79.4955       84.1527       82.1076       83.5352       87.0006       95.9825      104.7901      107.4679      105.5223      107.0640      108.4271      104.3135      100.6661       90.6224       87.9398       85.7048       90.8733      101.0429      110.5049      118.7486      119.3802        0.0000        0.0000        0.0000        0.0000        0.0000        0.0000
        0.0000        0.0000        0.0000        0.0000        0.0000        0.0000        0.0000        0.0000        0.0000        0.0000        0.0000        0.0000        0.0000        0.0000        0.0000        0.0000        0.0000        0.0000        0.0000        0.0000        0.0000        0.0000        0.0000        0.0000        0.0000        0.0000        0.0000        0.0000        0.0000        0.0000        0.0000        0.0000        0.0000        0.0000        0.0000        9.6916        7.4715        8.8830       10.0418       13.2666       13.2925       13.5477       10.7464        6.6084        5.3502        5.0132        4.6703        3.5219        3.3232       11.7829        7.1778        5.6996        4.8275        4.1573        3.7845        2.9740        2.9094        3.2203        3.6902        4.8328        5.3200        5.2463        5.3335        6.6727        6.6717        6.8862        6.5422        7.6559        7.3784        6.8183        5.8448        0.0000        0.0000        0.0000        0.0000        0.0000        0.0000        0.0000        0.0000        0.0000        0.0000        0.0000        0.0000        0.0000        0.0000        0.0000        0.0000        0.0000        0.0000        0.0000        0.0000        0.0000        0.0000        0.0000        0.0000        0.0000        0.0000        0.0000        0.0000        0.0000        0.0000        0.0000        0.0000        0.0000        0.0000        0.0000        0.0000        0.0000        0.0000        0.0000        0.0000        0.0000        0.0000        0.0000        0.0000        0.0000        0.0000        0.0000        0.0000        0.0000        0.0000        0.0000        0.0000        0.0000        0.0000        0.0000        0.0000        0.0000        0.0000        0.0000        0.0000        0.0000        0.0000        0.0000        0.0000        0.0000        0.0000        0.0000        0.0000        0.0000        0.0000        0.0000        0.0000        0.0000        0.0000        0.0000        0.0000        0.0000        0.0000        0.0000        0.0000        0.0000        0.0000        0.0000        0.0000        0.0000        0.0000        0.0000        0.0000        0.0000        0.0000        0.0000        0.0000        0.0000        0.0000        8.2943        9.9956        0.0000       16.3718       10.7047        9.7237       11.3412       11.6045       13.0230       13.4984       17.7785       95.2496       55.6230       13.6578       12.7893       13.6995       13.0908       13.7014       12.6395       13.7743       14.6665       15.1522       12.2024       11.0132       11.4957       12.0460       10.5893       10.3056        9.8199        8.5892        6.3489        5.7978        6.5401        7.6243        6.5877        6.2364        6.8331        8.6807       14.0865       16.6220       18.4831       22.1945       23.9931       28.9307       35.5151       37.4770       41.6744       39.5758       38.9852       44.6925       58.2236       68.5107       67.9249       74.1132       79.9274       81.9205       87.1016       97.9416       98.9361       94.4142       92.3519       92.8918      105.9054      114.1783      119.2682      120.1789      114.4081      115.6225      113.6849      111.0252       97.5260       94.7811       93.3532       95.6942      112.1263      119.0373      121.0473        0.0000        0.0000        0.0000        0.0000        0.0000        0.0000        0.0000
        0.0000        0.0000        0.0000        0.0000        0.0000        0.0000        0.0000        0.0000        0.0000        0.0000        0.0000        0.0000        0.0000        0.0000        0.0000        0.0000        0.0000        0.0000        0.0000        0.0000        0.0000        0.0000        0.0000        0.0000        0.0000        0.0000        0.0000        0.0000        0.0000       38.4791       34.0129       24.3293       24.7872       18.6721       14.3355        9.5608        7.1807        6.9546        7.9751       10.9263       11.6973       11.1220        9.7914        6.1721        5.0393        4.6688        4.6709        3.4411        3.2336        3.1488        3.4758        4.1406        4.1951        4.2004        3.9516        3.1746        3.3723        3.4070        3.7980        4.8896        5.2827        5.4292        5.9917        7.6769        7.6831        7.7052        7.5118        9.1227        8.6556        7.5503        6.7678        5.3628        4.1902        0.0000        0.0000        0.0000        0.0000        0.0000        0.0000        0.0000        0.0000        0.0000        0.0000        0.0000        0.0000        0.0000        0.0000        0.0000        0.0000        0.0000        0.0000        0.0000        0.0000        0.0000        0.0000        0.0000        0.0000        0.0000        0.0000        0.0000        0.0000        0.0000        0.0000        0.0000        0.0000        0.0000        0.0000        0.0000        0.0000        0.0000        0.0000        0.0000        0.0000        0.0000        0.0000        0.0000        0.0000        0.0000        0.0000        0.0000        0.0000        0.0000        0.0000        0.0000        0.0000        0.0000        0.0000        0.0000        0.0000        0.0000        0.0000        0.0000        0.0000        0.0000        0.0000        0.0000        0.0000        0.0000        0.0000        0.0000        0.0000        0.0000        0.0000        0.0000        0.0000        0.0000        0.0000        0.0000        0.0000        0.0000        0.0000        0.0000        0.0000        0.0000        0.0000        0.0000        0.0000        0.0000        0.0000        0.0000        0.0000        0.0000        0.0000        0.0000        7.0687        8.3771       11.1596       10.6263       13.3625       15.7874       10.2495       11.0654       13.8258       16.3485       12.7424       37.1425      133.5620       26.5763       15.8745       13.2865       14.3209       16.9399       15.7989       14.7271       15.8066       15.4519       15.4306       15.3043       13.3769       10.4961        9.1499        8.4913        9.1373        8.2403        7.4995        5.5119        5.9063        7.9246        8.0820        6.8726        6.8376        8.9471       13.2548       33.4093       18.3054       20.7907       26.7731       27.0771       28.3124       33.6271       33.7885       38.4297       38.2415       39.4187       44.7141       64.8869       70.8881       74.8628       81.2371       89.4468       86.3983       92.5450      104.6776       95.9194       93.1797       95.3882      103.4661      118.2490      130.1713      130.1656      131.6137      125.2701      125.0920      124.3125      125.8863      112.4021      109.9422      109.2791      111.0662      121.8622      124.7815        0.0000        0.0000        0.0000        0.0000        0.0000        0.0000        0.0000        0.0000
        0.0000        0.0000        0.0000        0.0000        0.0000        0.0000        0.0000        0.0000        0.0000        0.0000        0.0000        0.0000        0.0000        0.0000        0.0000        0.0000        0.0000        0.0000        0.0000        0.0000        0.0000        0.0000        0.0000        0.0000        0.0000        0.0000       39.8480       43.9582       41.1049       38.1988       34.0528       22.5063       20.2804       17.2985       13.6137        9.4763        8.2025        8.2075        8.0522       10.4340       10.6358        9.5656        9.0385        6.2528        5.1737        4.7528        4.8476        3.5338        3.3782        3.4406        3.6417        4.4357        4.4843        4.5278        4.2381        3.2851        3.4514        3.3704        3.8148        5.1622        5.5240        6.1048        7.2099        8.6184        8.8126        8.9855        8.6840       10.4575        9.8425        8.7735        8.2610        6.6367        6.1045        5.9339        6.5180        5.6235        5.9528        7.4834        7.1304        4.2646        4.6501        4.5958        0.0000        0.0000        0.0000        0.0000        0.0000        0.0000        0.0000        0.0000        0.0000        0.0000        0.0000        0.0000        0.0000        0.0000        0.0000        0.0000        0.0000        0.0000        0.0000        0.0000        0.0000        0.0000        0.0000        0.0000        0.0000        0.0000        0.0000        0.0000        0.0000        0.0000        0.0000        0.0000        0.0000        0.0000        0.0000        0.0000        0.0000        0.0000        0.0000        0.0000        0.0000        0.0000        0.0000        0.0000        0.0000        0.0000        0.0000        0.0000        0.0000        0.0000        0.0000        0.0000        0.0000        0.0000        0.0000        0.0000        0.0000        0.0000        0.0000        0.0000        0.0000        0.0000        0.0000        0.0000        0.0000        0.0000        0.0000        0.0000        0.0000        0.0000        0.0000        4.0608        4.0613        3.7711        3.9001        4.0929        0.0000        0.0000        0.0000        0.0000        4.5018        6.4463        6.9867        7.9208        8.3381        9.6192       12.3635       11.4329       10.1825       11.0213       12.0295       14.2257       16.0178       13.5833       16.0460       17.0970       18.5896       14.7210       13.5156       16.3487       17.6051       16.6518       18.3694       17.6302       14.8217       13.6581       10.4329       11.1159        8.9008        8.6332        8.1440        7.3460        7.8633        6.1607        6.7457        8.5471        8.1332        7.8877        9.3790       11.1454       13.3053       35.5917       25.7424       28.4694       33.3549       34.5267       32.5689       32.9697       34.4194       40.6262       39.8798       43.3753       45.6012       59.5118       67.8339       74.8295       82.9925       95.7856      104.7529      104.2574      108.7435      107.1078      101.4767      103.6444      116.3139      130.9294      138.4695      140.7257      142.4278      141.9095      138.9501      141.8055      141.3304      131.5080      135.2925      132.2400      127.9077      135.1490      133.5995        0.0000        0.0000        0.0000        0.0000        0.0000        0.0000        0.0000        0.0000
        0.0000        0.0000        0.0000        0.0000        0.0000        0.0000        0.0000        0.0000        0.0000        0.0000        0.0000        0.0000        0.0000        0.0000        0.0000        0.0000        0.0000        0.0000        0.0000        0.0000        0.0000        0.0000        0.0000        0.0000        0.0000       40.7961       39.2334       28.5957       24.8821       21.7319       20.2270       20.0513       18.0949       15.6084       13.4532       11.7035       10.4729       15.9872       13.9769        8.6084        7.8798        7.1667        6.7919        7.2451        6.1123        6.3203        5.9789        4.9707        5.0828        5.1723        5.1711        4.9610        5.0300        5.5177        5.5301        5.3206        4.7926        4.6982        5.0666        7.3158        8.3075        9.7367       10.8212       13.0783       13.7487       13.6042       12.1356       10.5366        9.6959        9.6788        9.4722        5.8614        5.1181        5.6518        7.4824       11.2725       12.8207       14.1928       14.2953       15.1985       15.5298       14.7674       12.6588        9.6133        0.0000        0.0000        0.0000        0.0000        0.0000        0.0000        0.0000        0.0000        0.0000        0.0000        0.0000        0.0000        0.0000        0.0000        0.0000        0.0000        0.0000        0.0000        0.0000        0.0000        0.0000        0.0000        0.0000        0.0000        0.0000        0.0000        0.0000        0.0000        0.0000        0.0000        0.0000        0.0000        0.0000        0.0000        0.0000        0.0000        0.0000        0.0000        0.0000        0.0000        0.0000        0.0000        0.0000        0.0000        0.0000        0.0000        0.0000        0.0000        0.0000        0.0000        0.0000        0.0000        0.0000        0.0000        0.0000        0.0000        0.0000        0.0000        0.0000        0.0000        0.0000        0.0000        0.0000        0.0000        0.0000        0.0000        0.0000        0.0000        5.3965        5.7682        5.8233        5.8319        5.8945        5.6007        5.7420        4.8488        4.5340        4.8023        4.6634        4.5185        4.8004        6.0468        5.2955        9.5385       12.6291       12.8057       11.5018       12.3529       12.1030       15.5781       17.3454       18.8021       18.6262       20.5575       19.9142       16.6237       15.3504       15.6542       17.9126       12.1019        9.9879        9.3874       10.5653       11.1430       11.7236       11.9549       11.8415        9.1169        6.4528        7.2040        9.6779        7.7043        6.7817        7.7496        8.5815       11.6202       13.2411       15.8560       17.9771       19.5810       25.6436       28.1363       29.7963       34.9955       32.0819       33.1175       35.5885       45.8708       44.9431       49.1262       51.5914       68.0195       73.7981       83.2637       92.5133      105.4705      118.1182      119.6546      120.5202      123.2901      119.5322      120.1452      129.6558      133.9108      138.4404      144.6609      147.5016      154.5399      153.7303      158.0083        0.0000        0.0000      183.9803      179.2786      175.5012      151.0737        0.0000        0.0000        0.0000        0.0000        0.0000        0.0000        0.0000        0.0000        0.0000
        0.0000        0.0000        0.0000        0.0000        0.0000        0.0000        0.0000        0.0000        0.0000        0.0000        0.0000        0.0000        0.0000        0.0000        0.0000        0.0000        0.0000        0.0000        0.0000        0.0000        0.0000        0.0000        0.0000        0.0000        0.0000        0.0000       37.5130       30.2744       27.1848       23.1476       27.4764       27.7119       18.1989       17.0159       14.8250       12.6572       10.8804        9.3083       10.1954        9.1627        7.7330        7.0511        6.8778        6.6177        5.9666        5.7523        5.9593        5.4001        5.8056        5.8162        5.5382        5.4028        5.4704        5.7616        6.0990        5.8413        5.1859        5.1896        5.5022        8.0272        9.0737       10.8524       12.1488       14.2241       14.6931       14.3077       12.9603       10.9499       10.2670       10.5168       10.0282        6.4981        6.1085        7.1179        9.2329       14.1370       16.9905       18.3930       18.3298       19.6918       20.0747       18.7554       16.0721       12.5235       10.1199        7.9308        0.0000        0.0000        0.0000        0.0000        0.0000        0.0000        0.0000        0.0000        0.0000        0.0000        0.0000        0.0000        0.0000        0.0000        0.0000        0.0000        0.0000        0.0000        0.0000        0.0000        0.0000        0.0000        0.0000        0.0000        0.0000        0.0000        0.0000        0.0000        0.0000        0.0000        0.0000        0.0000        0.0000        0.0000        0.0000        0.0000        0.0000        0.0000        0.0000        0.0000        0.0000        0.0000        0.0000        0.0000        0.0000        0.0000        0.0000        0.0000        0.0000        0.0000        0.0000        0.0000        0.0000        0.0000        0.0000        0.0000        0.0000        0.0000        0.0000        0.0000        0.0000        0.0000        0.0000        0.0000        0.0000        0.0000        6.9744        7.4992        7.5549        7.9517        8.0328        8.6692        6.7101        5.8655        5.4080        5.3493        4.9054        4.9048        6.0122        5.8292        5.5038        9.1268       11.5929       13.7938       12.0355       14.2119       14.1723       15.1230       19.2679       21.1698       22.4966       21.6009       20.6683       18.5398       19.1085       19.1890       16.3158       11.0068        8.2662        7.9357        8.4622       11.5829       13.3523       13.3142       10.1420        7.9125        9.1685       11.3514       13.9045       12.0091        7.6530        7.7050       10.1165       13.9770       15.8423       17.8590       20.0076       21.5770       23.9984       25.9107       29.5291       32.7128       33.1467       33.3976       35.7783       44.1798       45.7353       47.4877       50.8116       66.7114       76.3630       85.7504       96.7061      114.5886      121.1020      121.6676      129.3847      131.4994      127.1133      134.8159      132.7195      138.1775      145.9164      153.6396      157.2076      164.5031      166.0157        0.0000        0.0000        0.0000        0.0000        0.0000        0.0000        0.0000        0.0000        0.0000        0.0000        0.0000        0.0000        0.0000        0.0000        0.0000        0.0000
        0.0000        0.0000        0.0000        0.0000        0.0000        0.0000        0.0000        0.0000        0.0000        0.0000        0.0000        0.0000        0.0000        0.0000        0.0000        0.0000        0.0000        0.0000        0.0000        0.0000        0.0000        0.0000        0.0000        0.0000        0.0000        0.0000        0.0000       25.3267       21.9038       20.4919       20.1722       24.2582       19.9572       19.6359       18.4481       14.9769       12.1798       10.5113        9.9574       10.3828        8.8209        7.6294        7.0234        6.8272        6.6629        6.0223        5.8324        5.9835        6.5515        6.5222        6.8100        6.7521        6.3207        6.2838        6.1132        5.7211        5.6065        5.4247        6.1620        8.7935        9.6932       10.9404       11.8408       13.6105       13.4735       13.4153       12.6098       10.5301       10.4148        9.9976        9.5066        6.3738        6.1351        7.5811        9.4258       15.1521       17.9379       19.3885       19.5275       20.5376       21.3821       19.6293       16.4929       12.6249       10.4819        8.6139        7.6788        3.0003        2.2979        2.4908        0.0000        0.0000        0.0000        0.0000        0.0000        0.0000        0.0000        0.0000        0.0000        0.0000        0.0000        0.0000        0.0000        0.0000        0.0000        0.0000        0.0000        0.0000        0.0000        0.0000        0.0000        0.0000        0.0000        0.0000        0.0000        0.0000        0.0000        0.0000        0.0000        0.0000        0.0000        0.0000        0.0000        0.0000        0.0000        0.0000        0.0000        0.0000        0.0000        0.0000        0.0000        0.0000        0.0000        0.0000        0.0000        0.0000        0.0000        0.0000        0.0000        0.0000        0.0000        0.0000        0.0000        0.0000        0.0000        0.0000        0.0000        0.0000        0.0000        0.0000        0.0000        7.1858        8.2578        8.8488        8.9362        8.6927        8.7842        8.5790        9.3083        9.0375        7.4723        6.2131        5.8847        5.0938        4.6807        5.3608        7.1654        9.3978       10.5543       11.5998       12.5513       16.4942       20.6394       18.9021       20.1712       21.5065       23.4152       24.4843       21.9565       22.1652       21.5296       20.7039       17.2600       10.5274        8.6537        7.9168        6.9612        9.2947       15.4308       14.8835       15.6862        8.6612       10.9836       17.1599       23.2227       17.8807       10.7223       10.1693       11.3547       15.8480       17.8983       20.1867       22.8727       23.6330       25.0356       27.3816       30.8234       33.1420       34.8116       36.1537       39.0093       45.3017       40.7821       43.4290       50.6648       68.3686       82.5147       94.3655      104.7402      114.2789      121.1797      123.4667      138.4974      151.2966      139.8905      132.4330      134.9922      138.0142      140.4132      149.9404      155.1445      169.8037      176.1094        0.0000        0.0000        0.0000        0.0000        0.0000        0.0000        0.0000        0.0000        0.0000        0.0000        0.0000        0.0000        0.0000        0.0000        0.0000        0.0000
        0.0000        0.0000        0.0000        0.0000        0.0000        0.0000        0.0000        0.0000        0.0000        0.0000        0.0000        0.0000        0.0000        0.0000        0.0000        0.0000        0.0000        0.0000        0.0000        0.0000        0.0000        0.0000        0.0000        0.0000        0.0000        0.0000        0.0000       26.1799       24.2436       23.0287       22.1326       23.6408       22.4367       20.7595       19.4466       17.8045       17.5549       16.9610       14.4966       22.8891       21.9483       17.1712       13.3924        9.5939        9.2314        9.0116        8.7603        8.6073        8.4425        7.6623        7.8423        8.1322        8.0539        7.8826        7.1646        7.2391        6.3558        6.5057        6.8508        9.5018        9.3432        9.6207       10.6058       12.3458       12.6141       12.5702       11.7891        9.7089        9.3297        8.6269        8.2522        5.5890        5.5366        6.6247        8.8818       14.1115       16.8534       18.4100       18.7067       19.9174       20.3293       18.3490       15.1880       11.7086        9.5957        7.7931        6.9081        2.2280        2.3330        0.7365        0.0000        0.0000        0.0000        0.0000        0.0000        0.0000        0.0000        0.0000        0.0000        0.0000        0.0000        0.0000        0.0000        0.0000        0.0000        0.0000        0.0000        0.0000        0.0000        0.0000        0.0000        0.0000        0.0000        0.0000        0.0000        0.0000        0.0000        0.0000        0.0000        0.0000        0.0000        0.0000        0.0000        0.0000        0.0000        0.0000        0.0000        0.0000        0.0000        0.0000        0.0000        0.0000        0.0000        0.0000        0.0000        0.0000        0.0000        0.0000        0.0000        0.0000        0.0000        0.0000        0.0000        0.0000        0.0000        0.0000        0.0000        0.0000        0.0000        0.0000        0.0000        0.0000        9.2668        9.8271        9.9904        9.7545        9.9111       10.3799       11.8620       11.5622        9.0006        7.5682        8.8910        8.1176        6.0128       10.5132       10.2702       10.0025       10.4874       10.8879       12.2002       17.7754       24.0914       21.0870       21.7993       25.4151       27.8356       25.5352       24.5851       21.7480       23.2689       22.1817       16.6642       11.7120        9.9880        9.5252        7.1450        8.7883       11.3690       12.1420       12.9503        8.5109        9.8869       13.8081       16.5757       14.2801       15.5906       17.2026       13.4965       16.4491       19.1437       22.1932       23.7433       25.2629       28.5500       30.0970       34.1854       37.0850       39.0497       38.3539       43.2505       46.9391       44.1449       48.1917       60.9698       81.9899       95.4889      106.8530      108.2853      127.8596      136.2241      143.8760      153.9707      150.3985      140.9602      135.3633      134.7548      137.3243      146.5717      150.8831      158.2233      177.3528      187.9843        0.0000        0.0000        0.0000        0.0000        0.0000        0.0000        0.0000        0.0000        0.0000        0.0000        0.0000        0.0000        0.0000        0.0000        0.0000        0.0000
        0.0000        0.0000        0.0000        0.0000        0.0000        0.0000        0.0000        0.0000        0.0000        0.0000        0.0000        0.0000        0.0000        0.0000        0.0000        0.0000        0.0000        0.0000        0.0000        0.0000        0.0000        0.0000        0.0000        0.0000        0.0000        0.0000        0.0000        0.0000       32.9946       31.2075       29.6071       30.1773       30.1739       27.1508       24.5477       24.3502       23.4524       22.4652       20.9560       23.7984       35.4055       36.1823       24.2533       18.8548       16.8295       16.6411       18.1300       13.8781       12.4500       12.3855       13.1376       13.6998       13.8083       13.2014       12.6425       12.4116       11.0402       10.6387       11.6422       23.1381       23.0821       10.6247        8.8178       11.2944       11.7710       12.1551       10.7180        8.5979        8.0238        7.5007        7.2911        2.6290        2.0934        2.6769        4.2835       14.5605       17.6515       19.4532       19.8055       20.7619       20.5417       18.0875       15.5664       11.8340        9.0836        7.2279        6.8029        5.9265        5.3824        4.4732        5.7072        0.0000        0.0000        0.0000        0.0000        0.0000        0.0000        0.0000        0.0000        0.0000        0.0000        0.0000        0.0000        0.0000        0.0000        0.0000        0.0000        0.0000        0.0000        0.0000        0.0000        0.0000        0.0000        0.0000        0.0000        0.0000        0.0000        0.0000        0.0000        0.0000        0.0000        0.0000        0.0000        0.0000        0.0000        0.0000        0.0000        0.0000        0.0000        0.0000        0.0000        0.0000        0.0000        0.0000        0.0000        0.0000        0.0000        0.0000        0.0000        0.0000        0.0000        0.0000        0.0000        0.0000        0.0000        0.0000        0.0000        0.0000        0.0000        0.0000        0.0000        0.0000        0.0000       10.0425       10.2505        9.8268       10.0205        9.9748        9.7176       10.4373       10.1318       11.3481       12.8173       12.0958        6.0239        8.2916        6.5043        8.6378       10.9628       13.7847       11.8954       16.2719       17.9276       15.4954       16.3298       23.3397       26.8289       24.6407       24.4163       21.8276       18.9444       16.4330       14.4055        9.2796        7.4283        6.7131        7.0638        8.9998        9.7679       10.4957       10.0025        8.3340        8.9462       11.0080       11.3307       15.2818       20.0429       17.2272       13.6060       16.8893       19.2287       21.2354       23.2597       26.1323       28.6928       31.5046       34.2263       38.9565       40.9164       38.9420       41.3365       45.8669       48.9297       53.6356       75.0478       82.9679       93.5906       94.4989      105.8537      130.8912      142.6817      145.4142      154.9970      147.0062      142.2142      138.0644      144.4830      143.8718      149.0401      155.8601      164.1021      181.0940      195.5741        0.0000        0.0000        0.0000        0.0000        0.0000        0.0000        0.0000        0.0000        0.0000        0.0000        0.0000        0.0000        0.0000        0.0000        0.0000        0.0000
        0.0000        0.0000        0.0000        0.0000        0.0000        0.0000        0.0000        0.0000        0.0000        0.0000        0.0000        0.0000        0.0000        0.0000        0.0000        0.0000        0.0000        0.0000        0.0000        0.0000        0.0000        0.0000        0.0000        0.0000        0.0000        0.0000        0.0000        0.0000       37.5171       34.4118       32.8912       35.8217       33.8273       32.2370       29.8883       29.2351       26.0045       24.0848       22.4146       20.1242       17.9486       18.5307       19.2125       20.6596       21.2837       21.7499       21.5354       15.7453       14.7194       15.0390       16.6661       16.9703       16.5817       15.8843       14.7485       14.4185       12.7467       11.6259       11.0227       13.5329       16.2475       16.5438       14.2210       17.0059       14.0647       13.4472       13.9111       11.3350        8.1765        7.1638        6.7005        1.6858        1.4649        2.0291        4.5903       14.2243       16.8057       19.7225       18.9777       19.3739       18.0368       17.3326       15.4863       11.8567        9.4730        8.0138        6.6033        6.9244        7.4732        8.8221        7.1477        0.0000        0.0000        0.0000        0.0000        0.0000        0.0000        0.0000        0.0000        0.0000        0.0000        0.0000        0.0000        0.0000        0.0000        0.0000        0.0000        0.0000        0.0000        0.0000        0.0000        0.0000        0.0000        0.0000        0.0000        0.0000        0.0000        0.0000        0.0000        0.0000        0.0000        0.0000        0.0000        0.0000        0.0000        0.0000        0.0000        0.0000        0.0000        0.0000        0.0000        0.0000        0.0000        0.0000        0.0000        0.0000        0.0000        0.0000        0.0000        0.0000        0.0000        0.0000        0.0000        0.0000        0.0000        0.0000        0.0000        0.0000        0.0000        0.0000        0.0000        9.6737       10.4536       10.9649       11.2279       10.7910       11.0251       11.0624       10.8929       11.8425       11.6633       11.1578       12.1654       10.7793        6.8067        6.6768        7.2574        9.8536       11.8424       12.4258       14.2334       16.3502       15.4916       13.2644       16.2943       22.8080       26.9562       27.7591       26.1159       22.0562       18.6566       16.8195       14.7175        8.7934        6.8042        6.0174        7.0378        9.2023        9.5082        9.8784       11.5315        9.9152       11.3559       12.6184       14.4238       19.6188       20.9847       15.1833       12.9301       18.2229       21.0830       22.6896       24.4633       27.4323       31.4046       35.6063       36.6535       40.8678       40.9635       40.4793       44.7716       57.8765       58.6110       65.5067       85.9569       96.6727       89.9763       96.8683      105.8619      136.5889      146.4056      155.3183      151.1247      146.2651      148.6173      151.8537      160.9606      158.6577      163.2680      166.4377      178.2175      195.0485      202.4012        0.0000        0.0000        0.0000        0.0000        0.0000        0.0000        0.0000        0.0000        0.0000        0.0000        0.0000        0.0000        0.0000        0.0000        0.0000        0.0000
        0.0000        0.0000        0.0000        0.0000        0.0000        0.0000        0.0000        0.0000        0.0000        0.0000        0.0000        0.0000        0.0000        0.0000        0.0000        0.0000        0.0000        0.0000        0.0000        0.0000        0.0000        0.0000        0.0000        0.0000        0.0000        0.0000        0.0000        0.0000       44.5507       39.7373       40.5222       42.5372       38.7693       35.3319       32.3868       31.1299       27.9096       25.0306       22.4949       20.2922       19.6256       19.9149       19.2197       19.8109       20.6077       21.2204       20.8417       15.9628       15.5491       15.5841       17.1608       18.2306       17.0238       16.4005       15.2178       14.8945       13.6760       11.6133       10.4655        6.4846        5.0898        5.2104        7.8192       16.4330       27.9811       23.0263       15.4228       11.2400        7.9525        6.2836        5.2700        1.3013        1.3592        3.0427        2.7068       11.8790       14.7217       15.6005       15.9577       18.9911       17.3581       15.5771       16.1850       14.8777        8.9024        7.6657        8.0438        8.6523        9.9061        6.9899        5.6912        0.9981        0.0000        0.0000        0.0000        0.0000        0.0000        0.0000        0.0000        0.0000        0.0000        0.0000        0.0000        0.0000        0.0000        0.0000        0.0000        0.0000        0.0000        0.0000        0.0000        0.0000        0.0000        0.0000        0.0000        0.0000        0.0000        0.0000        0.0000        0.0000        0.0000        0.0000        0.0000        0.0000        0.0000        0.0000        0.0000        0.0000        0.0000        0.0000        0.0000        0.0000        0.0000        0.0000        0.0000        0.0000        0.0000        0.0000        0.0000        0.0000        0.0000        0.0000        0.0000        0.0000        0.0000        0.0000        0.0000        0.0000        0.0000        0.0000        9.6190       11.1790       11.9664       12.5167       12.8615       12.3899       12.6979       12.7771       12.5787       13.7219       13.5255       14.3072       14.5463        8.5650        8.4406        8.6949        8.3069       10.8450       11.2349       12.5280       14.5672       15.1590       79.0011       69.7731       17.2523       26.8382       29.5770       27.7716       25.4892       20.4336       18.2938       16.2874       14.5690        9.0007        7.7594        7.1333        7.3945       10.1104       13.4402       16.1271       17.8172       17.7519       11.1935       12.1918       17.7379       21.5614       23.7410       14.9335       16.7852       21.1548       22.4469       23.4210       25.9354       30.1089       37.6013       41.9859       43.4552       44.7909       46.7246       47.1389       51.6079       60.9828       66.4410       77.4554       83.4049       91.5200       98.0252      107.3236      118.0137      138.4080      156.6542      157.0405      158.2747      156.6624      154.5871      158.1600      163.9821      165.8739      167.0035      183.0143      190.7243      204.1566      204.7896      200.5936        0.0000        0.0000        0.0000        0.0000        0.0000        0.0000        0.0000        0.0000        0.0000        0.0000        0.0000        0.0000        0.0000        0.0000        0.0000
        0.0000        0.0000        0.0000        0.0000        0.0000        0.0000        0.0000        0.0000        0.0000        0.0000        0.0000        0.0000        0.0000        0.0000        0.0000        0.0000        0.0000        0.0000        0.0000        0.0000        0.0000        0.0000        0.0000        0.0000        0.0000        0.0000        0.0000       48.0906       48.6437       44.8846       42.4726       42.4288       40.4711       37.2656       32.9898       32.6642       28.3264       25.4416       23.5369       23.7991       24.8422       27.5195       20.4378       20.6533       20.8119       21.3048       20.2303       15.6039       15.7132       15.8932       16.6955       19.6402       19.4144       21.4696       19.6124       17.1826       13.9964       11.6659        9.0988        5.5386        4.5049        4.3928        5.3166        8.3941        8.4054        6.8100        6.6794        5.8232        5.3290        4.5149        4.2325        1.0714        1.1934        1.1568        2.0148        8.9178       11.5747       11.9066       12.4891       12.6452       12.2568       11.6161       12.2965       44.5376       25.8979        5.8528        5.5017        7.2994        6.9202        5.8234        4.8168        0.8280        0.9080        0.0000        0.0000        0.0000        0.0000        0.0000        0.0000        0.0000        0.0000        0.0000        0.0000        0.0000        0.0000        0.0000        0.0000        0.0000        0.0000        0.0000        0.0000        0.0000        0.0000        0.0000        0.0000        0.0000        0.0000        0.0000        0.0000        0.0000        0.0000        0.0000        0.0000        0.0000        0.0000        0.0000        0.0000        0.0000        0.0000        0.0000        0.0000        0.0000        0.0000        0.0000        0.0000        0.0000        0.0000        0.0000        0.0000        0.0000        0.0000        0.0000        0.0000        0.0000        0.0000        0.0000        0.0000        0.0000        0.0000       10.6055       11.3907       13.1930       14.0430       14.7063       15.1599       14.6181       15.0532       15.0915       14.7780       16.0171       15.6933       18.6833       19.0426       10.6861       10.6877       10.2957        9.7742       12.0583       11.3206       13.2776       16.0047       12.7171       34.7765       21.7828       18.0523       29.0637       31.3064       26.2798       24.7209       20.8019       18.0066       15.9330       15.0183       10.0062        8.7473        8.3850        8.6572       12.8793       16.4879       17.6167       22.8569       22.2710       13.8003       14.2429       16.2344       16.9138       17.0205       15.4786       19.2396       23.7605       25.4212       28.5206       30.8956       35.4310       44.0980       41.6398       47.5461       48.3053       46.1280       50.4330       58.3712       69.8612       75.7808       81.9053       89.4348      105.5130      114.6869      120.4802      131.1177      149.5160      165.3397      170.3775      172.5096      166.8144      164.8467      164.8767      177.0997      171.6608      178.7363      191.6606      195.5280      204.6491      205.2011        0.0000        0.0000        0.0000        0.0000        0.0000        0.0000        0.0000        0.0000        0.0000        0.0000        0.0000        0.0000        0.0000        0.0000        0.0000        0.0000
        0.0000        0.0000        0.0000        0.0000        0.0000        0.0000        0.0000        0.0000        0.0000        0.0000        0.0000        0.0000        0.0000        0.0000        0.0000        0.0000        0.0000        0.0000        0.0000        0.0000        0.0000        0.0000        0.0000        0.0000        0.0000        0.0000        0.0000       48.9106       46.9001       45.6425       44.0201       40.6692       37.8213       35.1988       31.5498       30.1886       26.2443       23.0367       21.2196       20.3676       18.2219       16.5020       15.8958       20.5683       20.1794       20.4435       20.3870       18.5615       19.0234       18.6457       18.2169       19.6790       19.8005       21.7023       20.9767       13.3153       11.5628        9.9066        7.8053        4.5727        4.0059        3.7023        4.2221        3.9062        3.5584        3.5474        4.2943        2.6576        2.0516        2.5168        2.0357        0.6431        0.3303        0.4835        1.0156        4.9977        6.1010        7.1648        7.2829        4.3257        4.5893        4.4722        4.5366        8.9456       18.1985        4.9519        4.0109        5.3896        5.2394        5.0329        5.4449        2.6534        2.6379        2.5188        2.3132        1.7580        1.5901        1.3864        1.1436        0.6291        0.4547        0.0000        0.0000        0.0000        0.0000        0.0000        0.0000        0.0000        0.0000        0.0000        0.0000        0.0000        0.0000        0.0000        0.0000        0.0000        0.0000        0.0000        0.0000        0.0000        0.0000        0.0000        0.0000        0.0000        0.0000        0.0000        0.0000        0.0000        0.0000        0.0000        0.0000        0.0000        0.0000        0.0000        0.0000        0.0000        0.0000        0.0000        0.0000        0.0000        0.0000        0.0000        0.0000        0.0000        0.0000        0.0000        0.0000       13.8419       14.4822       14.8075       15.5879       17.8542       18.5673       19.0260       19.5235       21.1601       21.8216       21.8553       21.2962       20.7435       20.1983       22.2216       22.4304       17.2920       14.4977       13.1089       13.7462       13.6924       13.4246       14.8883       17.7076       13.6312       13.5825       14.7463       18.9605       23.8063       25.1658       23.5085       22.7968       21.2983       18.3490       14.7836       14.4189       14.0219       13.2102       13.0053       14.6508       18.4015       21.4569       23.2121       26.3097       23.6921       24.3286       22.5818       20.8632       20.5410       22.0813       25.9369       27.1332       28.7415       31.0803       34.1741       36.2326       37.0899       42.8783       45.4599       46.5772       47.2287       52.7883       56.5929       60.4682       62.5898       65.1088       71.9828       84.9818      114.9249      129.7737      142.4572      157.7201      173.5757      188.5278      194.6233      193.3808      172.1247      173.6406      178.1306      189.8384      207.5079      207.8696      205.7177      212.1432      218.4860      222.9302        0.0000        0.0000        0.0000        0.0000        0.0000        0.0000        0.0000        0.0000        0.0000        0.0000        0.0000        0.0000        0.0000        0.0000        0.0000        0.0000
        0.0000        0.0000        0.0000        0.0000        0.0000        0.0000        0.0000        0.0000        0.0000        0.0000        0.0000        0.0000        0.0000        0.0000        0.0000        0.0000        0.0000        0.0000        0.0000        0.0000        0.0000        0.0000        0.0000        0.0000        0.0000        0.0000       56.4031       52.2470       49.3410       46.6401       43.4613       39.8791       37.4028       35.8288       31.6535       27.8366       26.3502       23.6943       23.0601       22.0497       16.9279       16.7752       16.8188       21.7113       21.6651       20.5298       23.3634       23.2319       22.1274       19.3201       18.4676       18.6238       18.9761       19.1468       16.9174       11.5545        9.9113        8.0931        6.6291        4.4587        3.6682        3.1913        3.2326        2.8609        2.3540        2.1878        2.6516        1.0829        1.3653        1.9757        1.5482        0.6155        0.1848        0.3745        0.9181        3.9642        4.7519        4.7798        4.4989        2.7369        2.1373        2.5683        2.1865        3.4009        4.9182        4.5900        3.6793        4.9849        6.7600        7.8430        9.2410        2.4555        2.5817        2.6170        2.5827        2.1135        2.0893        1.9096        1.5815        0.8719        0.6337        0.4487        0.3214        0.0000        0.0000        0.0000        0.0000        0.0000        0.0000        0.0000        0.0000        0.2104        0.2886        0.4535        0.7035        0.0000        0.0000        0.0000        0.0000        0.0000        0.0000        0.0000        0.0000        0.0000        0.0000        0.0000        0.0000        0.0000        0.0000        0.0000        0.0000        0.0000        0.0000        0.0000        0.0000        0.0000        8.7556       11.6794       11.8938       13.0857       12.9113       13.5874       13.9500       16.4200       14.7281       14.6862       14.7814       15.9461       16.3063       17.6101       17.9565       19.7787       20.3897       21.3273       22.0632       23.9723       24.8878       24.9148       24.0373       25.9552       25.7003       21.4457       20.0498       17.9171       15.8209       14.4895       13.0659       15.2075       14.0386       15.4457       16.9058       14.1282       13.9856       16.9873       21.8454       24.9326       25.4746       25.9000       23.4815       19.6052       17.8973       16.4372       15.8903       15.1830       14.9362       16.0156       17.1070       22.6364       27.5669       31.8799       30.7408       27.6489       30.6046       29.0131       25.3181       24.4668       27.1333       28.6243       29.8707       33.4754       34.1092       36.0689       38.3810       39.6237       41.9455       46.2157       47.8233       52.6903       57.5339       59.9846       61.9486       61.2643       64.6382       76.6372       89.3275      120.1943      138.5707      157.2877      172.0155      193.2957      210.0184      213.5585      204.4717      182.2190      185.6825      186.7370      197.4102      212.2084      210.2585      218.4114      237.7364        0.0000        0.0000        0.0000        0.0000        0.0000        0.0000        0.0000        0.0000        0.0000        0.0000        0.0000        0.0000        0.0000        0.0000        0.0000        0.0000        0.0000        0.0000
        0.0000        0.0000        0.0000        0.0000        0.0000        0.0000        0.0000        0.0000        0.0000        0.0000        0.0000        0.0000        0.0000        0.0000        0.0000        0.0000        0.0000        0.0000        0.0000        0.0000        0.0000        0.0000        0.0000        0.0000        0.0000        0.0000       54.6402       50.5045       46.1501       43.0468       40.8639       36.6186       33.4787       32.0601       28.4674       24.9513       22.2193       19.1235       16.9899       17.3956       17.1092       22.0568       19.3422       32.0834       19.5871       16.6300       16.0594       17.0269       17.5602       17.1485       15.6810       15.0617       15.0511       14.3000       12.1583        8.6091        7.0016        6.1552        5.6419        3.6266        3.4257        3.1575        2.8511        2.0709        2.2319        2.2844        1.9627        1.3973        1.8409        2.5811        1.0627        0.3488        0.2769        0.3093        0.4987        2.5347        3.0199        3.0545        2.5183        1.3049        1.7907        1.0382        1.5690        3.4028        3.2830        3.5098        3.2655        4.7427        5.6916        7.5692        7.6329        2.2831        2.5122        2.6541        2.7238        2.3144        2.3735        2.2381        1.9162        1.1111        0.8748        0.6712        0.5045        0.0000        0.0000        0.0000        0.0000        0.0000        0.0000        0.0000        0.0000        0.2895        0.3983        0.6077        0.9150        1.9692        3.4286        4.0703        0.0000        0.0000        0.0000        0.0000        0.0000        0.0000        0.0000        0.0000        0.0000        0.0000        0.0000        0.0000       16.0222        7.8451        7.9051        6.5436        7.3125        8.9002       10.1493       12.7636       13.6491       15.1190       15.0058       15.5305       15.0466       15.5736       15.5264       15.5966       15.7377       16.2856       16.8698       17.7303       18.5472       21.0155       22.2241       23.2365       23.8463       25.7160       27.4241       27.0141       26.1782       24.7927       24.5012       22.5431       21.3156       18.9626       16.0104       16.1925       17.9235       17.3528       16.9577       16.4224       16.8617       17.1056       19.7384       24.5127       25.5680       28.4092       27.6826       28.3957       26.2530       21.0984       18.4860       18.1980       19.7927       16.6195       16.0093       18.5747       19.8426       24.7300       31.0016       34.7068       31.5916       29.2181       31.8321       30.9274       27.7372       27.0908       27.8174       29.2245       31.2587       34.8280       35.9010       37.3088       38.7016       40.0695       43.3891       46.9745       48.2786       51.1410       52.9629       58.5933       62.2059       61.9914       65.6444       77.4764       93.4688      124.5781      146.9283      166.0051      180.6721      201.4501      214.2873      213.4863      210.0486      187.7446      189.0282      192.3618      199.3309        0.0000      217.7943      226.0567      236.1708        0.0000        0.0000        0.0000        0.0000        0.0000        0.0000        0.0000        0.0000        0.0000        0.0000        0.0000        0.0000        0.0000        0.0000        0.0000        0.0000        0.0000        0.0000
        0.0000        0.0000        0.0000        0.0000        0.0000        0.0000        0.0000        0.0000        0.0000        0.0000        0.0000        0.0000        0.0000        0.0000        0.0000        0.0000        0.0000        0.0000        0.0000        0.0000        0.0000        0.0000        0.0000        0.0000        0.0000       50.9793       46.9970       43.6275       39.9460       36.3123       33.8710       30.5495       27.5098       25.6357       23.2446       19.9924       17.3352       15.3861       13.8344       14.0134       12.4771       11.4541        9.9576       11.5750       10.9650       10.4117       10.9983       12.4257       12.6473       11.8840       11.4754       10.5864       11.1312       10.8386        9.3858        6.6861        6.0128       10.2257        4.5026        3.5012        3.2293        2.6984        2.6434        2.5584        2.5264        2.3350        2.4365        1.9251        1.6855        2.7934        0.9281        0.3716        0.3323        0.1666        0.2937        1.7854        2.5984        2.8856        2.0274        1.6310        1.1524        1.2406        1.3876        2.5361        3.0811        3.1098        3.3300        4.2253        5.5190        7.0655        7.4234        2.1332        2.4327        3.3643        2.7485        2.3776        2.4668        2.4012        3.3721        1.3515        1.1784        0.9869        0.7788        0.0000        0.0000        0.0000        0.0000        0.0000        0.0000        0.1664        0.0000        0.4487        0.6087        0.8572        1.1945        2.7150        4.0474        4.6094        6.0091       10.0759       12.0929        0.0000        0.0000        0.0000        0.0000        0.0000        0.0000        0.0000        0.0000       30.1086       30.4812       26.2750       22.8609       14.3800       13.0092       12.3464       14.3151       15.5612       13.1568       15.4382       16.1165       16.3409       16.5289       17.2325       18.2138       15.9241       15.9543       16.9124       17.3981       17.9279       19.2685       21.8732       23.6138       24.6403       25.0685       31.5032       28.8463       29.6373       25.6443       24.4924       24.4605       21.8421       22.2429       19.1090       16.8018       17.7637       21.1904       20.1260       20.9915       20.2520       19.4414       21.0352       28.7834       35.1871       38.0793       37.1959       32.4603       29.0089       24.8871       19.5570       20.0494       20.4669       21.4426       17.9384       18.2846       19.3306       20.9676       25.6008       26.7793       28.4214       31.3695       29.0291       27.8712       27.3802       28.5353       27.8381       29.2297       30.5978       32.9887       35.1793       36.4428       39.2858       40.5580       41.6311       43.3022       49.6223       54.2695       49.8939       53.8239       60.6791       65.4357       65.1431       65.5974       74.6005       90.4872      128.2520      149.9506      166.8886      185.2337      197.6131      207.3814      209.4552      210.8152      189.6296      196.7128        0.0000        0.0000        0.0000        0.0000        0.0000        0.0000        0.0000        0.0000        0.0000        0.0000        0.0000        0.0000        0.0000        0.0000        0.0000        0.0000        0.0000        0.0000        0.0000        0.0000        0.0000        0.0000        0.0000        0.0000
        0.0000        0.0000        0.0000        0.0000        0.0000        0.0000        0.0000        0.0000        0.0000        0.0000        0.0000        0.0000        0.0000        0.0000        0.0000        0.0000        0.0000        0.0000        0.0000        0.0000        0.0000        0.0000       57.0751       46.9434       41.6477       38.9972       36.8829       27.7881       26.1318       23.0309       19.0372       23.1486       22.3407       20.1011       17.0257       15.2950       13.6306       11.1305       10.0071        8.5888        7.1068        6.4822        5.6491        5.3529        5.0242        4.6409        5.4508        4.6439        4.1796        3.0138        2.2869        2.2398        2.3725        2.9246        2.2582        4.7644        3.6993        8.6960        3.0620        3.3096        2.9231        2.5216        2.3455        3.9666        3.5799        4.0292        2.6126        4.0676        3.5815        3.7188        4.4032        1.9182        1.6783        1.8460        6.2165        0.8662        1.0948        1.1364        0.9920        0.8973        0.7440        0.6558        0.6304        0.2044        0.5191        0.1984        0.4434        0.5682        1.4835        1.0190        1.5279        2.3508        2.7979        3.1170        3.3240        2.8893        3.0430        3.0397        2.9701        3.3023        3.0682        2.6902        2.1687        0.8133        0.5506        0.3733        0.2864        0.0726        0.0407        0.0582        0.1251        0.7055        0.9483        1.2781        1.7017        2.5479        3.2710        3.4723        5.3293        9.5774       15.5827       19.4666       17.4046       35.8145       33.0887       35.6388       27.6629       20.5228       23.0633       39.3822       58.9493       50.3616       35.9965       25.3433       24.0269       14.1842       16.0881       17.5798       17.5505       17.4236       18.0020       17.8464       17.6144       17.8249       16.8792       16.2360       17.3891       20.4832       20.2018       19.7925       20.1562       26.9806       27.0635       32.7790       33.5197       35.7407       32.3954       31.9350       27.0132       26.7519       24.7816       20.1189       18.7709       17.7027       20.6770       23.1761       22.0870       23.8404       25.6226       24.7929       25.7366       33.0083       43.0462       47.1188       43.5115       34.7371       27.8747       26.1953       25.6395       24.8389       25.2193       24.7927       22.9170       22.0018       23.6866       26.6494       28.0778       25.3800       23.0851       21.6685       22.0253       22.9191       22.9010       23.7887       25.0861       28.3198       30.0762       32.2068       34.5380       36.1907       37.3211       38.3744       39.9983       41.8100       42.4019       46.1981       49.4930       53.4991       59.2133       64.0756       68.5070       62.6930       66.1097       73.0849       86.4394      117.2302      136.9193      150.8855      168.1784      178.3809      188.2927      194.1915      196.1065      190.1640        0.0000        0.0000        0.0000        0.0000        0.0000        0.0000        0.0000        0.0000        0.0000        0.0000        0.0000        0.0000        0.0000        0.0000        0.0000        0.0000        0.0000        0.0000        0.0000        0.0000        0.0000        0.0000        0.0000        0.0000        0.0000
        0.0000        0.0000        0.0000        0.0000        0.0000        0.0000        0.0000        0.0000        0.0000        0.0000        0.0000        0.0000        0.0000        0.0000        0.0000        0.0000        0.0000        0.0000       55.7922       59.6616       60.5652       59.8271       52.8988       42.4893       38.0306       34.2455       30.7718       22.1875       18.6656       16.8654       14.8876       19.1648       17.1732       14.3992       11.6154       10.6944       10.1019        8.8770        8.0687        6.6427        5.5719        4.5525        4.3786        4.8272        4.5034        4.4257        3.5994        2.2667        1.9720        1.6151        1.4065        1.4029        1.3411        1.2181        1.3919        2.3569        2.7151        3.2535        2.3539        3.4923        2.8831        2.4860        2.5784        4.6708        4.6141        3.7741        3.2295        3.6979        4.0630        3.3851        3.8693        2.9156        1.6043        1.9391        6.9829        1.0479        0.7439        0.7605        0.6607        0.5917        0.4875        0.4095        0.3578        0.6579        0.5918        0.5338        0.1092        0.5369        0.8915        1.1527        1.0329        2.1654        2.6973        3.0881        3.3539        3.0928        3.1687        3.3580        3.1470        3.7930        3.6829        3.7988        2.7222        1.0461        0.7367        0.5210        0.3988        0.1017        0.0570        0.0763        0.1594        0.8900        1.1875        1.6975        2.2140        3.1147        3.9861        4.4942        7.3823       15.8007       24.8705       27.8485       26.6376       37.9481       42.3696       41.7823       40.0706       21.5182       31.3743       46.4288       65.5333       53.7929       37.5244       28.3942       21.8592       18.6791       16.2807       16.3139       17.5197       19.1307       19.8417       19.7029       18.7392       18.3607       18.0181       17.6330       16.8219       18.6330       17.9602       25.2127       22.5928       30.5564       35.5282       52.0016       48.7290       35.2499       30.9681       28.2670       27.0510       26.2554       26.2680       19.7268       19.4013       21.3294       23.0796       22.1801       24.1274       27.0162       25.3634       26.8854       31.0832       40.1169       46.3267       46.5536       43.4085       36.5523       30.8451       26.9859       28.4772       28.0572       27.7193       28.6749       30.7682       27.2311       29.2849       31.9413       29.8483       26.4628       23.1210       20.1208       20.1715       21.4312       21.8638       23.7433       25.4887       29.5111       31.7165       32.2192       33.7789       35.8598       38.4968       42.2641       48.6173       44.1059       41.2023       43.9860       48.9055       56.9416       63.0092       66.5251       70.1517       64.7926       68.6586       75.5652       86.3497      118.6804      136.2789      149.7832      162.6579      176.5177      188.5878        0.0000        0.0000        0.0000        0.0000        0.0000        0.0000        0.0000        0.0000        0.0000        0.0000        0.0000        0.0000        0.0000        0.0000        0.0000        0.0000        0.0000        0.0000        0.0000        0.0000        0.0000        0.0000        0.0000        0.0000        0.0000        0.0000        0.0000        0.0000
        0.0000        0.0000        0.0000        0.0000        0.0000        0.0000        0.0000        0.0000        0.0000        0.0000        0.0000        0.0000        0.0000        0.0000        0.0000       40.8765       47.4433       52.4243       53.5744       55.9372       56.3167       55.6416       49.4542       38.8173       35.1445       30.6962       25.2490       16.2057       14.1561       13.1298       11.0742       13.8612       11.8666       10.5505        9.3101        9.0299        9.0298        8.1657        7.1258        5.2910        4.7512        4.0619        3.4080        2.9912        2.6952        2.8096        2.3247        1.3908        0.8433        0.7465        0.6339        0.5036        0.8065        1.0621        1.2685        1.4288        1.6895        1.7042        2.7181        3.0746        2.7364        2.4196        2.3475        3.5147        2.6343        2.2565        2.3410        3.2858        4.4465        3.4915        2.4058        1.3842        2.6463        2.7585        5.4711        0.4571        0.5088        0.5018        0.4330        0.3841        0.3136        0.2499        0.1929        0.2567        0.0263        0.0317        0.0616        0.2310        0.3071        0.4996        0.8058        2.1737        2.7526        3.2027        3.5216        3.1485        3.3919        3.5030        3.4749        4.2721        4.2311        3.9026        3.2726        1.3064        0.9866        0.7639        0.6374        0.1881        0.1413        0.1676        0.2669        1.3388        1.6904        2.0776        2.6792        4.2271        4.3981        4.8990        7.4019       18.0130       24.1140       28.3213       22.5818       34.1529       38.7484       45.1470       54.7559       34.6424       44.0106       52.6780       52.8470       34.8844       31.5842       26.7295       21.1579       20.2873       18.9983       23.3447       22.4452       22.4005       21.5787       20.1583       18.8437       19.5929       18.1441       16.8872       16.1766       17.2923       18.9389       18.4641       22.8472       31.4130       40.3150       46.2856       41.2025       33.3969       28.1755       31.3199       27.1309       25.8219       25.6348       21.9819       20.3620       20.0118       21.5555       23.8991       24.1614       28.9214       26.6069       30.3867       36.8526       48.0489       48.1394       52.3638       50.2822       40.4528       35.6728       30.1755       26.2708       23.9152       24.5035       25.6406       30.1015       32.0205       27.6795       25.7289       28.7845       30.8560       31.2043       24.1931       20.9166       21.8327       22.1897       22.4721       25.3604       29.0148       31.0478       31.8537       33.9769       36.7998       40.4679       45.3693       47.6525       44.3236       39.2518       41.8856       48.9944       57.4681       65.3846       68.0036       73.4593       70.2655       71.5122       79.7768        0.0000      122.2270      141.0144      159.3832      169.4030      179.8345      190.9335        0.0000        0.0000        0.0000        0.0000        0.0000        0.0000        0.0000        0.0000        0.0000        0.0000        0.0000        0.0000        0.0000        0.0000        0.0000        0.0000        0.0000        0.0000        0.0000        0.0000        0.0000        0.0000        0.0000        0.0000        0.0000        0.0000        0.0000        0.0000
        0.0000        0.0000        0.0000        0.0000        0.0000        0.0000        0.0000        0.0000        0.0000        0.0000        0.0000        0.0000        0.0000       23.5012       29.9404       39.9959       46.7871       48.9995       49.3144       49.2025       50.4428       49.9363       43.4263       34.1671       30.9064       23.5044       17.9012       11.5913        9.7058        8.1961        8.4796       11.1850       10.2230        9.3136        8.6167        9.0904        7.9753        6.3163        5.7230        4.7708        3.7750        3.2275        2.7323        3.2025        3.1115        2.2202        1.9280        0.9637        0.9374        0.4915        0.6259        1.0587        1.1940        1.0886        0.9459        1.0768        1.3716        1.2948        1.4229        1.9019        1.7268        1.7666        1.7249        2.0823        2.2514        1.5824        1.7793        2.5938        1.8337        2.6820        3.3935        3.1439        4.3772        4.0239        4.1949        0.4073        0.3948        0.3631        0.3135        0.2768        0.2251        0.1788        0.1379        0.0325        0.0188        0.0311        0.0693        0.2715        0.5827        0.5774        1.1941        2.3667        2.9654        3.4548        3.8296        3.4405        3.7191        3.8606        3.8382        4.7452        4.7120        4.4101        3.8242        1.5958        1.2999        1.0985        0.9966        0.3314        0.2933        0.3316        0.4479        2.0450        2.4517        2.9521        3.4558        4.4359        4.5265        5.1767       11.8697       14.5239       12.9951       18.5526       19.3760       29.8483       28.7924       38.4517       47.8126       38.9429       35.0201       37.0753       32.6725       21.6369       16.1996       16.0387       34.0101       33.1115       26.0349       19.5718       19.6559       18.5884       18.9156       18.5660       17.5151       17.5996       16.8381       17.4588       17.5509       16.4099       24.3910       25.3259       24.3971       28.6827       31.3836       36.7020       39.9267       33.7527       39.4680       38.2329       32.4187       28.4209       24.8406       21.9281       26.4950       24.8562       29.1327       29.0402       27.5075       27.8275       29.8202       32.1976       35.5224       42.0728       43.2726       44.0850       43.1023       37.8496       32.6664       31.2541       24.3804       22.3613       22.2705       24.8432       29.9389       29.1309       24.5571       23.5097       30.7277       31.6286       36.2034       30.4323       23.2162       22.7821       21.3947       21.8617       23.8739       28.3544       30.6684       31.1997       34.1054       37.4371       41.1213       43.9075       42.7940       38.9499       35.0843       40.3900       48.9780       57.6087       66.1899       71.5841       77.9050       75.3415       81.4294        0.0000        0.0000        0.0000        0.0000        0.0000        0.0000        0.0000        0.0000        0.0000        0.0000        0.0000        0.0000        0.0000        0.0000        0.0000        0.0000        0.0000        0.0000        0.0000        0.0000        0.0000        0.0000        0.0000        0.0000        0.0000        0.0000        0.0000        0.0000        0.0000        0.0000        0.0000        0.0000        0.0000        0.0000        0.0000        0.0000
        0.0000        0.0000        0.0000        0.0000        0.0000        0.0000        0.0000        0.0000        0.0000       21.0724        0.0000        0.0000       20.7496       25.6016       30.6352       37.0248       41.6538       44.0604       42.8774       34.6342       36.9899       36.0743       30.7915       21.8672       16.0927       13.8429       10.7264        7.7226        6.8353        4.9765        4.6279        4.4256        3.8075        3.8603        3.6349        4.3771        4.2960        4.0372        3.5901        2.9186        2.5012        2.1707        1.9192        1.2614        1.0677        1.1011        0.7225        0.8024        0.6652        0.2429        0.2307        0.2275        0.2152        0.2375        0.2951        0.4145        0.6435        0.8590        0.9910        0.8091        0.4943        0.5994        0.5192        1.0230        1.4919        1.7145       11.4403       65.6974       58.0239        8.6718        7.2259        6.4589        6.5874        6.9312        3.2504        0.0107        0.0084        0.0067        0.0058        0.0000        0.0000        0.0000        0.0000        0.0000        0.0000        0.0000        0.0000        0.8839        1.7094        2.3556        2.8629        4.9671        5.9199        6.6932        6.4019        9.4975       10.0260        8.4525        6.3176        5.4508        5.8393        5.5307        5.0719        4.0344        3.3970        3.0968        3.6484        2.0864        1.9569        2.1818        2.7548        3.7541        4.3808        5.0119        5.4112        5.0969        6.2280        8.2828       15.1893       16.4461       14.3633       18.1742       24.6836       29.0020       26.5694       26.5478       25.8128       26.0248       25.9039       23.3241       22.2004       18.4420       15.3075       17.0234       26.9457       23.9432       18.3643       18.6877       18.8030       18.2474       18.3744       18.3935       16.8448       15.6874       15.0831       14.8770       15.0165       18.4662       26.0422       35.5198       30.8437       35.7802       42.0187       42.2819       37.4062       38.8825       44.4207       39.9280       35.0464       30.3882       26.8828       27.6270       30.8620       31.1478       32.5609       29.4484       29.4928       35.2328       38.2913       39.3837       41.8481       40.6562       42.1662       41.2049       40.2965       35.4869       31.4130       28.6157       28.6904       24.2643       21.6417       20.8168       22.1251       21.6228       21.2067       25.2325       32.8529       40.7237       37.3439       34.9684       33.3497       22.3439       19.7777       20.4862       22.5475       27.7208       29.6571       32.5365       35.3490       42.0139       46.3268       45.1921       43.5993       28.1726       26.2554       28.4918       34.0608       49.1842       57.9118       66.7741       76.3763       92.6678        0.0000        0.0000        0.0000        0.0000        0.0000        0.0000        0.0000        0.0000        0.0000        0.0000        0.0000        0.0000        0.0000        0.0000        0.0000        0.0000        0.0000        0.0000        0.0000        0.0000        0.0000        0.0000        0.0000        0.0000        0.0000        0.0000        0.0000        0.0000        0.0000        0.0000        0.0000        0.0000        0.0000        0.0000        0.0000        0.0000        0.0000
        0.0000        0.0000        0.0000        0.0000        0.0000       15.6644       16.3786       17.2888       13.0628       14.7017       16.3465       20.0608       26.1368       28.3396       31.0472       34.8854       38.9091       40.4022       39.1981       30.5150       30.4403       27.5049       23.6705       16.1210       12.1574        9.7146        8.0703        5.8935        4.9969        4.3695        3.7554        2.6615        2.4637        2.3517        2.2494        3.0595        3.2510        3.1616        2.9147        2.4801        2.2507        2.0287        1.8054        1.1973        1.0271        0.8565        0.7521        0.5397        0.5845        0.2064        0.1895        0.2668        0.1612        0.1648        0.1908        0.3302        0.7105        0.7333        0.7489        0.6060        0.2772        0.2932        0.3118        1.1681        1.1863        2.1754       13.2313       33.0660       55.5503       43.0438        8.6327        6.7331        5.8922        4.8936        5.5922        0.0092        0.0049        0.0025        0.0021        0.0000        0.0000        0.0000        0.0000        0.0000        0.0000        0.0000        0.0000        0.7012        2.5687        2.6874        3.5667        5.0497        6.1390        6.2609        6.5117        7.2599        7.1818        7.4033        7.5959        5.9481        6.6422        6.2867        6.5246        5.4005        5.2550        4.6640        4.1561        2.7052        2.6103        2.8922        3.5266        4.8043        5.5869        6.0736        6.1693        5.6031        6.1418        9.6824       15.2358       19.4195       17.0084       19.4847       19.0223       20.3058       19.8557       22.9568       22.4462       22.5082       18.5991       15.9689       13.0397       14.7335       15.1471       15.9868       16.7057       17.7091       18.3718       18.5335       18.4544       17.9200       17.9474       16.9842       16.1492       14.3666       12.6338       12.7677       13.0860       18.6465       25.7209       31.6359       32.0931       33.1871       31.3131       28.7435       34.3542       35.5276       41.3084       42.2991       30.8290       29.3574       29.0409       29.1776       32.8305       30.9624       31.7088       30.7984       32.9365       41.1946       43.4883       46.5877       46.9783       47.5258       51.1056       53.3910       43.8962       31.8085       28.6168       27.6052       28.0208       25.5108       20.8857       19.6273       19.4447       20.1934       20.5560       24.2357       27.2363       36.7851       38.9059       39.3305       36.5492       24.3409        0.0000        0.0000       22.5804       27.2697       30.5947       31.3595       35.8788       41.7640       44.9210       44.1667       41.0907       27.7272       24.0564       25.9803       32.2556       46.4251       56.7238       66.8808       79.3522        0.0000        0.0000        0.0000        0.0000        0.0000        0.0000        0.0000        0.0000        0.0000        0.0000        0.0000        0.0000        0.0000        0.0000        0.0000        0.0000        0.0000        0.0000        0.0000        0.0000        0.0000        0.0000        0.0000        0.0000        0.0000        0.0000        0.0000        0.0000        0.0000        0.0000        0.0000        0.0000        0.0000        0.0000        0.0000        0.0000        0.0000        0.0000
        0.0000        0.0000        0.0000        0.0000       16.1372       16.2771       14.3307       12.8507       12.9809       15.4658       18.1241       23.0908       24.4946       26.6978       29.3461       31.5447       33.3838       33.7546       32.0878       24.4203       22.6312       20.4277       17.7440       11.4224        8.3123        7.0495        6.0295        4.0774        3.2273        2.0875        1.7836        1.3370        1.6814        1.7922        1.7785        2.1804        2.4201        2.4751        2.3511        2.0713        1.9589        1.8118        1.6317        1.0996        1.0961        0.8151        0.7285        0.4254        0.3002        0.2227        0.1953        0.3556        0.3267        0.1322        0.1351        0.1624        0.3281        0.7340        0.5039        0.5037        0.2350        0.2547        0.3411        2.5422        1.8694        2.2545        6.1954       41.8726       31.4853       31.6025        8.4941        5.3052        3.6377        2.2312        2.9408        0.0102        0.0047        0.0017        0.0012        0.0000        0.0000        0.0000        0.0000        0.0492        0.0000        0.0000        0.0000        0.8651        2.3770        3.0989        3.6105        5.4498        5.6013        5.6710        6.2617        8.4624        8.4350        8.1727        8.5587        8.3519        8.0746        8.4277        7.3299        6.6380        6.0423        5.6074        5.6864        3.5834        3.6674        3.8685        4.5615        5.9021        6.8378        7.3502        7.8374        8.8820       10.6679       13.2902       17.5035       12.9013       12.6390       14.3395       15.3710       16.9265       19.2115       21.1047       17.8190       13.8279       12.0093       11.7974       11.5754       14.3784       15.3001       16.1164       17.2693       18.6059       18.5278       18.7946       18.6760       17.8668       17.7212       17.6103       16.8414       13.8998       13.1922       12.8679       13.3316       18.4157       20.1181       21.5436       22.9691       26.6254       33.5623       32.2142       36.1513       31.4983       31.5121       32.7473       30.7237       32.3224       34.5364       35.8545       33.4974       33.0251       33.4610       33.8064       35.6011       42.2333       41.9591       46.5760       44.4031       45.4398       47.1031       47.7192       45.1340       30.4640       27.2979       24.3439       23.1360       23.4026       19.1593       18.4993       18.9043       20.4222       19.6743       20.7201       25.1584       35.0503       40.4739       39.6609       36.2204        0.0000        0.0000        0.0000       22.6295       27.6792       29.3679       30.2837       32.5436       39.5131       44.0691       42.6474       37.5674       23.0931       20.5620       23.9822       30.9115       46.1867        0.0000        0.0000        0.0000        0.0000        0.0000        0.0000        0.0000        0.0000        0.0000        0.0000        0.0000        0.0000        0.0000        0.0000        0.0000        0.0000        0.0000        0.0000        0.0000        0.0000        0.0000        0.0000        0.0000        0.0000        0.0000        0.0000        0.0000        0.0000        0.0000        0.0000        0.0000        0.0000        0.0000        0.0000        0.0000        0.0000        0.0000        0.0000        0.0000        0.0000        0.0000
        0.0000        0.0000       22.9677       14.5888       13.2153       11.9518       12.7680       13.3629       14.2417       16.5253       18.8846       20.1401       20.7314       20.9741       22.0925       23.6111       25.6519       25.0885       24.8031       19.2988       18.4773       16.0694       13.4803        8.6801        6.7227        6.1393        5.0224        2.9794        1.8817        1.5587        1.4731        1.3427        1.3542        1.1806        1.1386        1.7631        1.9420        1.9910        1.9085        1.7542        1.6247        1.5234        1.3969        0.9654        0.8659        0.7631        0.7258        0.4516        0.3598        0.2929        0.2490        0.3475        0.1676        0.1394        0.1286        0.1388        0.1261        0.3515        0.4071        0.5229        0.3188        0.2744        0.4046        3.8293        4.0646        5.7142        6.7323       30.1348       17.7639       19.6243        7.9969        2.9042        3.2163        2.3969        3.6449        0.0137        0.0077        0.0041        0.0030        0.0000        0.0000        0.0000        0.0000        0.0000        0.0000        0.0000        0.0000        1.0386        1.2921        3.4393        3.6264        4.3255        5.2395        6.1652        7.0802       10.6234       11.3174       14.0946       13.6594       11.0408       11.3296       10.9568        9.4752        7.6477        7.0318        6.8064        7.2639        4.7140        4.7428        5.1103        5.8547        7.3712        8.1852        8.8856        9.6578        8.8426       10.4015       14.0525       15.8853       15.9271       13.2173       12.2722       14.0225       14.0450       12.1677       11.2227       10.7705       13.2291       13.3376       12.9998       12.7425       14.8766       15.5103       16.5117       18.6255       20.6594       18.9619       19.8590       19.5170       18.8507       19.2472       19.1653       18.2317       16.5298       16.1665       15.8803       14.6053       21.3939       18.0912       18.4952       20.0645       30.2086       34.9916       31.6036       33.1063       30.9799       32.1541       34.5846       33.0198       40.4017       43.6163       44.3180       40.2721       35.7947       34.7225       34.3960       37.2109       43.7437       45.4706       48.1095       40.9299       35.8976       36.3083       33.9765       32.5001       27.3916       26.6710       25.1016       23.9708       21.0038       19.5448       18.7539       18.5574       17.7965       17.9243       19.3917       23.8081       32.1086       38.5306       38.5766        0.0000        0.0000        0.0000       19.2043       20.9622       24.5781       26.0653       28.1676       28.8380       35.3365       39.3624       39.3203       33.4273       21.5282       19.3838       24.3868       32.8376        0.0000        0.0000        0.0000        0.0000        0.0000        0.0000        0.0000        0.0000        0.0000        0.0000        0.0000        0.0000        0.0000        0.0000        0.0000        0.0000        0.0000        0.0000        0.0000        0.0000        0.0000        0.0000        0.0000        0.0000        0.0000        0.0000        0.0000        0.0000        0.0000        0.0000        0.0000        0.0000        0.0000        0.0000        0.0000        0.0000        0.0000        0.0000        0.0000        0.0000        0.0000        0.0000
        0.0000       18.8748       17.5057       14.6512       13.9011       13.7971       14.3246       14.0006       15.8176       18.7036       18.5891       13.5795       12.7000       12.9035       13.3251       11.3888       11.2675        9.7230        9.7054        6.1517        5.6358        5.3951        4.6622        5.6216        4.5477        4.2182        3.0267        2.4041        1.8892        1.4597        1.2962        0.6596        0.5629        0.5435        0.6016        0.9249        1.0046        1.0310        1.0045        0.8302        0.8092        0.7764        0.7328        1.0487        0.9810        0.8540        1.0630        0.6097        0.5370        0.4631        0.3864        0.3096        0.2331        0.1801        0.1501        0.0000        0.0000        0.0000        0.0000        0.1575        0.1575        0.0000        0.1248        4.9983        4.5446        4.5034        5.0689        9.2403       10.4833       10.2826        7.9082        4.6837        4.0567        4.9618        4.4966        0.5056        0.3157        0.1948        0.1452        0.0532        0.0249        0.0093        0.0617        0.0573        0.0521        0.0565        0.0000        1.2897        1.6227        2.4509        2.9897        6.2802        7.4239        8.8123       10.9538       18.6700       20.3472       21.1931       20.1763       17.7775       17.5515       18.2408       15.0578        9.6105        8.2250        7.9844        8.4415        8.8634        8.9989        9.2207       11.5458       14.9871       15.7565       15.4335       16.1207       15.2297       17.0253       18.6428       19.0311       15.1436       13.7978       13.3455       13.6613       14.7700       14.4015       14.2607       14.1457       16.5834       16.9999       18.8141       15.7476       16.2453       16.4340       16.8200       19.1444       18.5603       19.5591       20.1692       20.4453       21.6139       22.6021       26.7169       20.6600       17.2783       18.7867       19.2599       25.3504       22.9498       18.0098       15.7085       18.7313       29.1848       33.3382       31.0226       29.5334       32.5590       34.1336       37.6481       42.2750       58.6940       62.0610       60.0832       57.5371       50.1529       46.6387       46.2523       46.8375       45.5138       50.8601       45.3101       36.2890       24.0438       22.1421       21.4467       21.4248       25.6071       24.6902       24.0799       24.3206       23.7385       21.9907       23.6449       22.1394       18.0101       15.0388       16.2212       19.6607       19.7191        0.0000        0.0000        0.0000        0.0000       22.6447       20.5902       21.1017       20.8006       23.5233       24.1824       27.0676       30.9874       32.9393       30.9965       28.0624       21.2028       20.3339       26.0366        0.0000        0.0000        0.0000        0.0000        0.0000        0.0000        0.0000        0.0000        0.0000        0.0000        0.0000        0.0000        0.0000        0.0000        0.0000        0.0000        0.0000        0.0000        0.0000        0.0000        0.0000        0.0000        0.0000        0.0000        0.0000        0.0000        0.0000        0.0000        0.0000        0.0000        0.0000        0.0000        0.0000        0.0000        0.0000        0.0000        0.0000        0.0000        0.0000        0.0000        0.0000        0.0000        0.0000
        0.0000       17.3349       16.2616       14.0265       13.6266       13.9381       13.0745       13.0250       14.0300       13.4506       12.4785        9.6466        9.4106        8.7084        9.4058        6.5580        6.0726        6.3362        6.0464        3.2145        2.8061        2.8153        2.1949        3.1740        2.9371        2.6478        2.3021        1.8278        2.2887        2.3655        2.4569        1.5004        0.7645        0.4999        0.4226        0.6297        0.6701        0.8953        0.7865        0.6839        0.5970        0.5927        0.8343        1.5915        1.4725        1.0308        0.8710        1.7392        1.3282        0.5504        0.4546        0.3572        0.2608        0.1891        0.1423        0.0000        0.0000        0.0000        0.0000        0.3545        0.0000        0.1575        0.1248        3.1763        3.9200        5.5075        5.5663        9.0094        9.5277       11.6413        8.7726        7.2927        6.1573        5.2605        4.4172        0.6127        0.4098        0.4645        0.5820        0.2182        0.0842        0.0134        0.1383        0.6061        0.1872        0.3791        0.0751        0.9749        1.8772        3.6754        3.9102        8.6632       11.9374       13.8125       13.7289       22.3125       23.6976       24.7236       27.8401       23.7031       24.2064       21.0530       18.8032       12.1877       10.7175       10.8783       12.2284       10.6368       10.4048       10.5759       13.6503       16.4052       16.3906       19.7193       20.4749       21.7857       21.9112       20.1906       17.6005       15.4955       16.9539       15.6459       14.6394       16.4478       16.1377       17.1659       17.0459       20.7134       18.5113       17.9071       16.6196       16.4757       16.2385       17.0614       18.7965       18.9948       20.0584       20.7987       21.6766       23.3661       24.1964       23.5896       26.8422       19.7764       21.8186       27.1032       16.1301       18.0488       19.8364       20.9272       23.2845       28.0371       29.0584       29.8316       30.2161       32.3867       37.7586       42.1024       53.3433       63.0004       66.8113       65.9352       62.4970       54.3186       51.5946       50.0417       50.8380       52.7254       56.1388       47.2551       32.6980       21.8363       19.7125       18.5132       19.5072       23.4596       22.8600       24.1246       23.0436       22.4093       20.4668       20.1834       19.3375       16.2237       17.9779       16.8607        0.0000        0.0000        0.0000        0.0000        0.0000       20.6674       18.2779       16.8731       16.6306       19.5718       22.1832       25.9747       28.7067       29.8898       33.2218       32.3720       26.6851       21.6521        0.0000        0.0000        0.0000        0.0000        0.0000        0.0000        0.0000        0.0000        0.0000        0.0000        0.0000        0.0000        0.0000        0.0000        0.0000        0.0000        0.0000        0.0000        0.0000        0.0000        0.0000        0.0000        0.0000        0.0000        0.0000        0.0000        0.0000        0.0000        0.0000        0.0000        0.0000        0.0000        0.0000        0.0000        0.0000        0.0000        0.0000        0.0000        0.0000        0.0000        0.0000        0.0000        0.0000        0.0000        0.0000
       15.2492       15.1722       14.4380       12.6285       12.3084       13.2547       12.5560       12.4103       11.9976       11.4635       11.0321        8.0421        9.5127        8.2761        7.9009        4.4309        4.8103        5.0222        3.9377        1.6862        1.5296        1.2470        1.3501        2.1406        2.1093        2.5134        2.2838        2.1633        2.6167        2.6575        2.4482        2.6771        1.8863        1.5116        1.2215        1.2698        0.9445        1.0149        1.2997        1.8246        1.9177        1.7146        1.2976        1.4939        1.5093        0.7529        0.7532        0.6608        1.3754        0.6087        0.5070        0.4034        0.3012        0.2192        0.1579        0.0000        0.0000        0.0000        0.0000        0.1575        0.0000        0.2737        0.4344        5.3168        5.8451        6.4309        6.5518        7.1544        9.6827       10.0285       10.5638        8.0195        8.4666        7.4286        7.0832        0.7300        0.9795        0.5377        0.4708        0.2810        0.1545        0.2654        0.3258        0.2560        0.1828        0.6111        0.5587        4.6325        3.3818        5.3594        4.8222        9.6704       22.5581       17.4500       16.5602       24.4382       29.3356       29.8568       37.2966       35.8413       31.6488       31.1679       27.1401       20.9777       17.5810       18.0610       17.2544       14.3134       13.5182       14.2120       15.8503       18.7799       20.6328       22.4636       26.0322       22.7751       21.9558       21.4170       21.6598       17.2255       17.4992       16.9400       16.0137       18.2270       17.9895       18.9097       21.9997       24.1313       20.6376       19.8799       23.0636       18.8346       21.8190       19.5437       18.8413       19.6708       20.6790       21.4558       22.5228       24.3483       25.4913       25.7766       33.0862       29.5206       22.9709       24.5088       18.3214       19.2248       17.1041       18.4410       25.3047       27.8859       28.7359       33.4892       35.1543       40.5483       44.3044       47.0076       53.0408       64.0329       72.3043       75.6784       72.1926       61.0054       59.7012       56.0103       53.9807       49.4347       39.4768       33.7780       31.0551       21.0855       18.4608       19.0118       18.1474       21.0065       21.0008       23.1682       21.7714       20.7905       19.3240       18.0557       17.0351       16.2417       14.9890        0.0000        0.0000        0.0000        0.0000        0.0000        0.0000       18.4969       18.0739       17.9653       16.7529       15.5663       17.7259       22.1110       23.5746       29.3580       33.3846        0.0000        0.0000        0.0000        0.0000        0.0000        0.0000        0.0000        0.0000        0.0000        0.0000        0.0000        0.0000        0.0000        0.0000        0.0000        0.0000        0.0000        0.0000        0.0000        0.0000        0.0000        0.0000        0.0000        0.0000        0.0000        0.0000        0.0000        0.0000        0.0000        0.0000        0.0000        0.0000        0.0000        0.0000        0.0000        0.0000        0.0000        0.0000        0.0000        0.0000        0.0000        0.0000        0.0000        0.0000        0.0000        0.0000        0.0000        0.0000
       10.6257       11.5395       12.4130       10.1456       10.3952       12.2255       13.0845       11.1201       11.0909       11.2806       11.2715        7.6558        7.1149        6.6373        7.0465        4.3690        3.9232        3.6423        3.0900        1.6512        1.6740        1.7771        1.4694        2.4000        2.7035        3.1669        2.7701        3.0205        3.6912        3.8089        3.0198        2.5265        2.6421        3.0748        1.8162        1.3579        1.8635        0.7374        0.7467        0.8769        1.1137        1.1284        0.4665        0.8768        1.8392        1.3146        0.8688        0.6746        0.6796        0.6361        0.5430        0.4480        0.3543        0.2708        0.1967        0.0000        0.0000        0.0000        0.0000        0.0000        0.2672        0.6587        0.6665        6.5947        6.9473        7.2278        7.2931       10.5363       12.0373       11.5164       11.0546       10.1321       11.4454       10.4486        8.9170        0.8101        0.5798        0.4187        0.4087        0.1838        0.1850        0.7237        0.1423        0.1028        0.0772        0.0000        0.0000        9.4338        8.5206        3.7364        6.4021       12.7486       16.7586       17.8887       19.8010       32.0627       32.1466       33.9236       39.1736       39.3432       49.6793       51.6091       41.0761       28.4748       26.7141       23.2827       22.3538       18.9493       18.6506       19.3334       19.3077       20.3378       21.9828       23.2931       24.6363       20.1123       21.3137       23.8978       24.1544       20.9594       20.1814       18.5180       17.6613       19.8414       19.9567       20.0481       20.4059       24.4187       21.7163       21.1772       23.2847       27.6792       30.0553       25.8670       21.1792       22.4740       22.0662       23.8776       37.0050       30.0186       27.4106       28.1481       28.4856       24.5859       23.2889       22.7817       21.6327       21.3873       18.7240       19.5553       23.7995       32.5490       39.1027       39.8549       41.3502       47.6390       49.0984       54.4042       62.6319       73.0407       82.0996       85.0312       82.6963       70.0222       68.0389       66.2707       61.8652       48.4977       38.5011       32.7181       29.7404       22.9071       20.5741       18.8768       17.4260       20.1485       20.4344       22.6105       19.8879       20.4729       19.8935       18.0165       17.3087       21.1780        0.0000        0.0000        0.0000        0.0000        0.0000        0.0000       10.9500       20.5797       19.8243       19.5713       18.7566       16.8324       17.9293       24.2766       24.1176       30.7981       34.3455        0.0000        0.0000        0.0000        0.0000        0.0000        0.0000        0.0000        0.0000        0.0000        0.0000        0.0000        0.0000        0.0000        0.0000        0.0000        0.0000        0.0000        0.0000        0.0000        0.0000        0.0000        0.0000        0.0000        0.0000        0.0000        0.0000        0.0000        0.0000        0.0000        0.0000        0.0000        0.0000        0.0000        0.0000        0.0000        0.0000        0.0000        0.0000        0.0000        0.0000        0.0000        0.0000        0.0000        0.0000        0.0000        0.0000        0.0000        0.0000
        3.9480        6.7896       10.6664        6.0626        6.7505        6.7324        6.8049        8.1564        7.6140        7.2026        6.9884        6.1152        5.7237        5.3787        5.0584        4.3840        4.0717        3.7157        3.3149        2.9531        2.5315        2.2598        2.1314        2.1510        2.6241        2.9502        2.5615        4.7113        3.5349        1.5872        2.1917        2.1507        2.0294        2.7754        3.0529        1.6816        1.4288        1.3455        0.5034        0.5433        0.8990        0.5811        0.6191        1.4377        2.2388        1.8551        1.0746        0.6398        0.6517        0.6210        0.5407        0.4304        0.3556        0.2814        0.2059        0.0281        0.0118        0.0061        0.1684        0.1247        0.0563        0.1180        0.3045        1.0095        1.2691        1.4747        2.3371        3.2198        4.2470        4.5764        4.2321        2.1898        2.1916        2.2104        1.6692        0.9966        0.7371        0.5498        0.6892        0.3950        0.1421        0.1266        0.1804        0.5755        0.6320        0.9466        1.5160        5.4384        7.1848        9.1812       12.1257       17.7656       21.0390       22.1605       24.0060       40.9652       51.7203       59.3475       59.6699       47.4184       49.7186       55.5549       61.2111       59.3969       53.2297       43.4468       44.8504       39.0867       35.1584       36.0183       35.5163       28.9959       30.0464       30.5122       31.9586       31.3946       30.1170       31.5380       33.0545       27.5557       27.3528       25.7159       27.5894       28.1187       27.3814       25.9476       26.4623       28.4863       30.0747       33.0911       40.9305       37.9923       36.9340       31.8696       28.7984       26.0355       28.3924       27.4937       28.8495       30.4957       29.0482       29.5964       31.0066       32.5907       32.7907       33.4269       32.7603       35.2436       35.6881       35.6687       38.4692       42.5287       49.6486       50.3915       52.8084       54.6345       57.5813       63.4758       68.4870       77.5550       88.6107       87.3100       81.8841       75.5314       73.3582       72.2684       65.2372       48.5807       39.5035       34.8986       31.6517       31.4289       29.3381       26.4388       24.4876       22.8127       22.0713       22.5385       22.8134       28.4318       27.3064       28.2041        0.0000        0.0000        0.0000        0.0000        0.0000        0.0000        0.0000        0.0000        9.6000       21.1349       20.1239       22.4207       21.0212        7.3500        0.0000       41.2200       40.7700       70.6200       74.9700        0.0000        0.0000        0.0000        0.0000        0.0000        0.0000        0.0000        0.0000        0.0000        0.0000        0.0000        0.0000        0.0000        0.0000        0.0000        0.0000        0.0000        0.0000        0.0000        0.0000        0.0000        0.0000        0.0000        0.0000        0.0000        0.0000        0.0000        0.0000        0.0000        0.0000        0.0000        0.0000        0.0000        0.0000        0.0000        0.0000        0.0000        0.0000        0.0000        0.0000        0.0000        0.0000        0.0000        0.0000        0.0000        0.0000        0.0000        0.0000
        8.3433        7.2238        8.7210        4.2444        5.8202        5.8825        4.8442        5.7845        7.3481        6.8171        6.6902        5.3615        5.0249        4.7644        4.5881        4.1051        3.9301        3.6423        3.2524        2.9065        2.4955        2.1766        1.9485        1.8778        1.1636        1.1350        1.7680        2.9437        0.9157        0.3435        2.6306        3.3987        0.7556        1.0670        0.9853        0.5109        0.8383        0.7475        0.4592        0.4942        1.5739        1.7331        1.0078        1.0337        2.0798        1.5030        1.5315        0.6447        0.6685        0.6420        0.5721        0.4664        0.4000        0.3246        0.2396        0.0332        0.0149        0.1626        0.2435        0.0617        0.0811        0.6016        1.0282        1.6219        1.6866        1.6162        2.2636        3.1093        4.3387        4.9012        3.6892        2.1729        2.7820        2.4470        1.5623        1.0734        0.8170        0.6234        0.6644        0.2655        0.1751        0.1681        0.2456        0.8124        0.9401        1.3976        3.6606        5.0008        9.2835       12.0837       15.4231       23.0854       17.3503       21.4313       24.2828       46.4726       61.5706       67.3525       71.1425       54.8913       57.5186       58.0311       60.2615       60.4539       67.5560       56.4906       53.7289       52.3139       49.9924       47.0535       45.1824       36.1953       36.0333       36.6335       36.5372       34.0502       33.1211       32.8263       33.4817       29.0931       28.0398       29.9773       34.0646       29.5321       29.1375       30.1573       29.6927       31.9197       31.8696       34.8142       40.0225       41.5080       35.1561       28.2067       24.2522       23.8321       24.9581       25.8489       27.0560       28.4922       29.3992       30.8671       32.3605       37.4397       37.7260       36.9666       40.7887       45.5050       42.3271       43.1529       43.4860       49.0740       53.3438       54.1606       51.7891       57.0773       57.1524       62.7243       69.1231       76.8432       82.7511       84.6660       82.2948       78.1055       75.4548       73.2758       67.9070       52.1051       43.8037       39.6316       35.7581       34.4547       32.8199       27.4494       26.9920       23.9696       22.4531       24.2962       20.4680        0.0000        0.0000        0.0000        0.0000        0.0000        0.0000        0.0000        0.0000        0.0000        0.0000        0.0000       13.5000       21.3751       22.5465       22.9951        0.0000        0.0000        0.0000        0.0000        0.0000        0.0000        0.0000        0.0000        0.0000        0.0000        0.0000        0.0000        0.0000        0.0000        0.0000        0.0000        0.0000        0.0000        0.0000        0.0000        0.0000        0.0000        0.0000        0.0000        0.0000        0.0000        0.0000        0.0000        0.0000        0.0000        0.0000        0.0000        0.0000        0.0000        0.0000        0.0000        0.0000        0.0000        0.0000        0.0000        0.0000        0.0000        0.0000        0.0000        0.0000        0.0000        0.0000        0.0000        0.0000        0.0000        0.0000        0.0000        0.0000        0.0000        0.0000
        0.0000        0.0000        7.1610        3.0730        0.0000        4.7611        4.6719        4.2785        6.1459        5.6675        5.6173        5.4847        4.3054        4.4307        4.2717        3.7045        3.6173        3.3914        3.0184        2.6931        2.3058        1.9853        1.7241        1.1415        0.9348        0.8317        0.6945        0.5664        2.7128        1.9870        4.1762        3.3096        1.8916        0.8156        0.5276        0.5201        1.3016        1.7592        0.4871        0.4595        1.6745        1.8374        1.3772        1.6063        1.4374        1.3814        1.3233        0.6419        0.6746        0.6553        0.5946        0.4985        0.5693        0.4563        0.4445        0.2798        0.5035        0.8279        1.0012        0.3633        0.1429        1.2333        1.1779        1.5901        1.6914        1.7521        2.7643        5.4441        4.6561        6.5667       13.5286        6.8134        2.3969        1.8493        1.5916        1.1117        0.8456        0.6446        0.5147        0.2756        0.1836        0.1838        0.2761        1.7300        2.0512        2.7965        3.1518        6.6275        9.1745       12.7165       12.0467       19.2168       20.3470       22.3019       28.7026       62.2990       73.7466       79.3413       85.7462       63.7555       60.8080       60.1697       65.0127       63.3647       67.2109       65.1019       63.7148       72.7655       77.4247       61.6882       59.5885       52.1985       48.7097       47.5075       45.1485       38.1700       37.0222       37.7987       37.1789       29.0697       25.4537       25.7900       29.4252       28.6544       30.1954       29.8002       31.4624       32.9308       33.2089       36.0160       38.7241       36.2732       28.8245       25.8595       25.7113       24.4507       24.1835       25.0724       25.9148       28.7323       30.5598       32.1164       33.3423       39.4636       41.6306       42.4027       44.4198       49.4628       47.0490       44.7035       49.1810       49.2412       48.2913       49.2274       51.2863       53.2078       58.9863       63.2061       68.3529       76.8144       80.2905       83.8935       84.0390       84.6745       82.7876       78.4379       72.0911       54.5253       47.4925       42.7539       41.6478       39.1109       33.2218       30.4855       27.7647       23.5502       20.5086       20.1285       19.0727       14.7662        0.0000        0.0000       19.4700        0.0000        0.0000        0.0000        0.0000        0.0000        0.0000       34.0200       27.4800       29.1387        0.0000        0.0000        0.0000        0.0000        0.0000        0.0000        0.0000        0.0000        0.0000        0.0000        0.0000        0.0000        0.0000        0.0000        0.0000        0.0000        0.0000        0.0000        0.0000        0.0000        0.0000        0.0000        0.0000        0.0000        0.0000        0.0000        0.0000        0.0000        0.0000        0.0000        0.0000        0.0000        0.0000        0.0000        0.0000        0.0000        0.0000        0.0000        0.0000        0.0000        0.0000        0.0000        0.0000        0.0000        0.0000        0.0000        0.0000        0.0000        0.0000        0.0000        0.0000        0.0000        0.0000        0.0000        0.0000        0.0000        0.0000
        0.0000        0.0000        0.0000        0.0000        0.0000        3.9299        4.5699        4.8074        5.4038        4.9242        5.1617        4.4986        4.0765        4.0103        3.8772        3.1959        3.1591        2.9725        2.6377        2.3415        1.9928        1.7050        1.4770        0.9739        0.9923        0.6732        0.6127        1.9882        2.1252        2.3359        2.2704        1.7514        2.0433        1.2077        0.5615        1.5042        1.8282        1.3021        0.4429        0.8811        1.6457        1.5295        1.5844        0.6076        0.6708        1.0744        0.7767        0.6348        0.6725        0.6634        0.6200        0.6696        0.7016        1.4877        1.9426        2.9645        1.5483        1.2270        4.9781        2.0771        1.3053        5.3879        6.1466        3.3762        3.0487        2.5617        3.2386        4.7497        2.7015       69.1263       38.1487       56.9001        4.2285        2.3443        1.5544        1.1014        0.8230        0.6162        0.4889        0.2587        0.1697        0.1755        0.2737        0.9990        1.2988        2.3000        4.5148        7.0190        8.3806       10.1020       13.5373       23.0391       27.9866       27.7980       33.0939       57.4081       66.9191       72.7178       75.1134       60.5237       61.7302       65.8767       63.8344       62.5937       64.3799       66.5356       77.0090       68.3552       81.1983       74.6584       75.3762       66.3886       67.1401       66.2689       57.7922       48.6322       44.9517       41.6603       38.0020       29.6117       29.1182       27.8925       28.4542       29.4455       29.8589       28.9325       29.0864       32.5969       32.7416       35.0001       37.6200       32.4754       29.3591       27.4382       28.2758       25.9286       26.4663       26.6031       28.0045       30.5019       31.3343       34.2739       39.2206       42.0326       44.9956       46.5848       49.0709       49.1948       49.9802       44.4505       48.1936       50.1675       46.0473       47.7025       49.1604       52.1419       56.6460       59.5026       64.9057       74.7811       80.4390       85.7078       88.3451       90.1510       88.0459       87.7225       80.9259       61.6150       56.1952       49.8322       44.7210       42.1162       36.5153       32.3960       27.8125       25.1610       24.1075       19.6309       18.2864       17.0794       20.4186       20.1143       24.2794       11.6074        0.0000        0.0000        0.0000        0.0000       19.0200       22.4100       17.1900       36.1255        0.0000        0.0000        0.0000        0.0000        0.0000        0.0000        0.0000        0.0000        0.0000        0.0000        0.0000        0.0000        0.0000        0.0000        0.0000        0.0000        0.0000        0.0000        0.0000        0.0000        0.0000        0.0000        0.0000        0.0000        0.0000        0.0000        0.0000        0.0000        0.0000        0.0000        0.0000        0.0000        0.0000        0.0000        0.0000        0.0000        0.0000        0.0000        0.0000        0.0000        0.0000        0.0000        0.0000        0.0000        0.0000        0.0000        0.0000        0.0000        0.0000        0.0000        0.0000        0.0000        0.0000        0.0000        0.0000        0.0000        0.0000
        0.0000        0.0000        0.0000        0.0000        0.0000        6.1441        9.9329        6.6154       12.1577       13.3262       14.3739        2.1230        2.1481        2.1937        2.0421        2.1525        2.1646        2.0481        1.8109        1.5411        1.3008        1.1049        0.9539        0.6102        0.4953        1.2435        0.7150        0.6623        0.7803        0.9649        0.6650        1.5106        0.9772        1.1902        0.9235        1.7260        1.5534        0.8616        0.7557        1.2016        1.5617        1.0615        0.8954        0.5140        0.5740        0.6305        0.6856        0.5990        0.6453        0.6693        0.7620        2.2552        2.8997        8.1938       11.1550       22.3863       38.5940       16.1452       11.5483       12.9318       11.4115       15.2853       13.8052        9.5308        9.5372        7.7546       12.8995       14.9842       12.9865       58.3555       85.6214       52.5095       11.6591       10.3909        6.9228        0.5754        0.4162        0.3024        0.2395        0.1231        0.1068        0.1018        0.1893        0.8882        1.1023        1.5044        2.1186        1.9275        2.1268        3.6547        6.3149       21.8599       25.9462       30.2718       36.8163       45.3579       50.1863       52.4552       51.2125       54.4271       51.5567       52.0522       56.3845       64.3665       66.8015       69.8802       73.8879       78.9816       80.9185       87.2009       92.8336       98.9504      102.1634       95.5055       86.0198       67.0287       56.7917       53.0916       51.7604       41.4543       38.9175       37.2693       34.8907       30.9875       29.9690       29.0588       28.9260       31.0647       31.4494       30.9456       34.7787       34.2882       31.4855       29.1693       31.9502       30.6056       35.3316       35.2668       34.7924       36.2894       37.4514       37.9923       36.2119       43.7267       42.3800       42.8880       42.6888       41.2244       41.1867       43.6306       42.1349       42.6283       40.5966       38.6172       40.6371       43.7884       49.4383       53.0026       55.4852       62.7302       71.5549       74.5980       82.9108      104.3733      106.9316      109.3301       97.4951       81.7134       74.2151       68.0327       60.2511       45.0438       39.3905       34.1784       30.8235       28.3256       21.6258       19.1988       19.2109       22.8880       22.9151       19.6740       16.4691       28.4727        0.0000        0.0000        0.0000       45.8976       49.9589       49.0574       46.7277       45.7353       42.7616        0.0000        0.0000        0.0000        0.0000        0.0000        0.0000        0.0000        0.0000        0.0000        0.0000        0.0000        0.0000        0.0000        0.0000        0.0000        0.0000        0.0000        0.0000        0.0000        0.0000        0.0000        0.0000        0.0000        0.0000        0.0000        0.0000        0.0000        0.0000        0.0000        0.0000        0.0000        0.0000        0.0000        0.0000        0.0000        0.0000        0.0000        0.0000        0.0000        0.0000        0.0000        0.0000        0.0000        0.0000        0.0000        0.0000        0.0000        0.0000        0.0000        0.0000        0.0000        0.0000        0.0000        0.0000        0.0000        0.0000
        0.0000        0.0000        0.0000        0.0000        0.0000        8.2733       10.7291       10.7963       10.2662       12.8023       14.9528        1.3815        2.0139        2.1447        1.7516        1.7620        1.8133        1.8271        1.6105        1.2763        1.0630        0.8931        0.7680        0.5903        0.7451        1.7542        0.9725        0.4427        0.4826        0.5848        0.5230        1.1036        0.9166        0.9399        0.8654        1.8850        1.4991        0.8929        1.0186        1.7243        1.1457        0.9211        0.3173        0.4781        0.5379        0.6035        0.6751        0.6191        0.6959        0.7901        0.8991        3.3825        2.7400        4.7249        6.8344       11.6396       16.8429       12.1741       11.4258       14.5888       15.4698       14.6335       10.2488        6.8816        4.5057       10.9434       15.4037       15.0441       10.4520        9.5195        9.0778       11.9260        9.3761        5.8500        7.5350        0.5645        0.3987        0.2853        0.2261        0.1242        0.0710       27.5633        0.1787        0.9157        1.1549        1.7149        2.4813        1.8795        2.1219        3.8170        7.3983       23.6671       29.4133       34.2872       41.0348       50.3031       56.2125       53.3662       53.2922       52.8555       50.8647       53.8275       62.8695       64.5345       72.3903       78.1796       80.8562       88.0461       90.1113       91.3671       99.5251      108.8139      139.1987      130.3832      110.8605       84.9497       67.1265       61.1335       58.2633       48.9981       42.9128       40.4617       37.6842       32.6463       31.5913       28.9218       28.6872       30.7762       31.7198       32.6483       33.8254       32.0419       31.4232       32.9994       35.1926       41.9306       39.4253       35.9660       36.2174       37.5007       36.5871       36.5701       37.9949       39.4467       45.1786       44.3872       43.4067       38.9332       39.9069       39.3604       36.6566       39.8226       37.4361       38.2641       40.3391       41.0442       41.3041       48.0437       53.7921       59.8844       73.0819       78.6579       92.3888      112.9583      117.6403      122.7120      106.1027       88.5534       78.9253       73.9245       65.9128       50.8647       40.8823       37.5339       34.3863       28.3785       24.4357       27.6648       27.3230       31.0375       23.4277       21.3974       24.9918       33.9522        0.0000        0.0000       44.2358       49.9597       56.0333       56.9372       55.4553       52.4852       49.1225       44.3104       37.2282       23.0757       20.8559       20.9013        0.0000        0.0000        0.0000        0.0000        0.0000        0.0000        0.0000        0.0000        0.0000        0.0000        0.0000        0.0000        0.0000        0.0000        0.0000        0.0000        0.0000        0.0000        0.0000        0.0000        0.0000        0.0000        0.0000        0.0000        0.0000        0.0000        0.0000        0.0000        0.0000        0.0000        0.0000        0.0000        0.0000        0.0000        0.0000        0.0000        0.0000        0.0000        0.0000        0.0000        0.0000        0.0000        0.0000        0.0000        0.0000        0.0000        0.0000        0.0000        0.0000        0.0000        0.0000
        0.0000        0.0000        0.0000        0.0000        8.9034       11.3297       12.1900       10.2212       12.9867       11.3086       14.3898        2.7862        2.8272        1.4898        1.3900        1.6070        1.6429        1.5668        1.3699        1.1352        0.9297        0.7709        0.6896        0.7797        0.8140        1.6214        0.6162        0.3717        0.3894        1.1395        0.6438        0.8336        0.9594        0.9860        1.2187        1.3690        0.7731        0.6949        1.5971        0.9888        0.2869        0.4838        0.3226        0.4849        0.5523        0.6284        0.7037        0.7003        0.9416        3.0353        3.5515        3.0190        3.5557        4.4726        5.4415       10.1260       10.8975        7.9254        8.4927       12.0951       13.8743       14.7416       14.1602       12.3900        8.1919       11.8957       14.8553       18.1509       11.3823        7.6111       10.6716        9.3812       13.0777       11.1925        5.4265        1.0346        0.8515        0.7014        0.5863        0.3369        0.2590        0.2210        0.2358        1.1659        1.2673        1.4762        1.8540        1.6948        2.0681        3.7173        5.9844       25.4270       28.4580       30.8178       43.8500       48.7864       54.0246       53.7506       48.5400       45.5999       46.3797       54.5161       62.6737       65.0513       66.5454       73.3166       72.0563       78.6170       88.3866       99.6558      113.8689      108.2588      111.3295      121.1793      111.7094       90.2474       74.1314       67.8213       63.3374       53.7135       47.3385       43.2860       41.2542       36.0177       33.0166       31.3182       31.0814       31.7791       32.3009       36.1665       33.9404       32.9206       33.6538       33.4566       40.5131       47.2491       44.0419       40.3263       42.0468       45.2554       46.0083       41.2284       42.7840       44.4274       43.2560       38.2972       34.9650       38.8906       38.9198       37.3267       39.5345       37.5161       36.5246       35.5428       40.2971       40.7616       42.1734       47.6730       56.6174       66.0844       76.4381       83.7042      103.3335      118.5535      122.8453      119.0305      102.4488       89.9664       83.3580       72.7139       62.2388       49.8484       43.5070       39.5657       34.6726       29.6644       30.8488       29.9162       31.5355       31.1364       24.5264       26.6481       28.8689       37.5584        0.0000       45.3953       60.2950       57.3545       62.0991       63.9400       65.5268       62.4076       55.4334       48.3390       40.5938       22.8559       24.9646       24.5823       30.3404        0.0000        0.0000        0.0000        0.0000        0.0000        0.0000        0.0000        0.0000        0.0000        0.0000        0.0000        0.0000        0.0000        0.0000        0.0000        0.0000        0.0000        0.0000        0.0000        0.0000        0.0000        0.0000        0.0000        0.0000        0.0000        0.0000        0.0000        0.0000        0.0000        0.0000        0.0000        0.0000        0.0000        0.0000        0.0000        0.0000        0.0000        0.0000        0.0000        0.0000        0.0000        0.0000        0.0000        0.0000        0.0000        0.0000        0.0000        0.0000        0.0000        0.0000
        0.0000        0.0000        0.0000        0.0000       12.7995       14.6607       14.2964       11.5079       12.0789       11.1138       10.6801        2.0199        2.1251        1.6467        1.5627        1.8354        1.7664        1.6415        1.4019        1.1997        0.9456        0.7547        0.6620        0.5933        0.4604        0.7525        1.0898        1.0832        0.6337        1.6143        1.0051        0.8706        1.0507        1.0826        0.9590        0.9018        1.0263        0.9550        0.8798        0.3927        0.3461        0.3421        0.3764        0.5403        0.5866        0.6472        1.2185        1.7993        1.8603        5.1757        6.5117        4.5447        4.3477        6.4689        8.1055       12.6055       12.1003       15.0550       15.1269       11.9306       12.3220       14.2693       16.0989       16.6221       13.7201       11.8611       10.8984       17.6010       17.6475       17.7022       16.9460       16.0474       13.5458       10.2459        6.8549        1.9530        1.7440        1.5263        1.3022        0.7164        0.5512        0.4573        0.3848        1.6757        1.4656        1.5792        1.7021        2.4622        2.3014        2.9102        4.8775       24.1380       27.8150       89.3937      107.8468       71.3098       46.2171       44.6385       39.9351       40.8174       41.5892       49.0626       52.3393       55.4084       61.3597       65.1936       71.1777       75.2476       85.0820       89.7181       96.3683      102.6410      102.3822      103.0608       96.7362       77.4471       79.4985       81.9746       71.4134       64.0075       59.7800       50.3979       44.5639       39.2674       35.3082       33.4886       33.8705       37.8431       36.8746       38.3312       37.2681       34.1244       34.2692       37.9947       40.7651       44.5751       44.9076       40.9364       41.6115       48.4112       52.3345       49.3371       48.0494       49.4988       41.1762       35.2832       33.1333       36.4465       34.9042       33.1612       34.7557       37.8749       34.8080       35.8646       35.5540       43.3031       49.8480       56.4413       65.6703       75.0910       79.4943       85.7615       97.6070      111.6447      121.2786      117.1469      103.6700       88.6187       83.0665       72.1452       63.1693       50.6593       43.1760       38.8822       36.1388       38.6846       40.1293       34.4943       33.6846       33.0770       34.8705       26.1121       31.8524       47.7583       59.0097       60.6040       67.7632       63.1638       69.2786       70.3737       71.7763       62.7703       60.4685       52.9358       43.2524       26.3477       23.7434       20.5116       18.5788        0.0000        0.0000        0.0000        0.0000        0.0000        0.0000        0.0000        0.0000        0.0000        0.0000        0.0000        0.0000        0.0000        0.0000        0.0000        0.0000        0.0000        0.0000        0.0000        0.0000        0.0000        0.0000        0.0000        0.0000        0.0000        0.0000        0.0000        0.0000        0.0000        0.0000        0.0000        0.0000        0.0000        0.0000        0.0000        0.0000        0.0000        0.0000        0.0000        0.0000        0.0000        0.0000        0.0000        0.0000        0.0000        0.0000        0.0000        0.0000        0.0000        0.0000
        0.0000        0.0000        0.0000        0.0000       13.8235       13.0169       12.2763       11.5886       10.7549        9.4645        8.0383       11.6202       10.6500        9.1875        8.4560        8.1354        5.8541        4.8903        3.6739        1.2301        1.1470        0.8356        0.5708        0.6767        0.6286        0.3036        0.4921        1.0616        0.8401        0.5556        0.6478        0.8784        0.9962        1.1137        1.1054        1.4014        1.0726        0.8651        0.7308        2.0574        1.1605        1.0816        0.9082        1.9219        4.7669       15.6476       11.5347        7.3277        5.5287        7.5742        8.8932       11.0531       11.6267       17.0161       20.8534       23.1055       19.8926       17.6962       19.3127       28.2915       26.8045       23.4831       20.3087       22.5835       27.5917       32.4925       32.6099       30.8191       28.5389       30.9006       26.2418       27.4140       13.4903       11.2892       19.5351       15.5193       13.8245       13.6662       17.2573       10.3790        6.3703        6.0774        5.1050        3.2526        3.6833        6.7322       10.2821       12.9021       17.5112       20.7236       20.7763       18.2212       17.4399       25.5806       58.4333       26.9166       23.1199       21.9050       23.8105       21.8048       23.2910       24.6952       27.9609       37.0924       41.7332       48.7071       53.2627       65.0401       68.1140       69.3930       75.7011       80.5186       81.2873       81.6012       80.9266       88.6932       92.4920       87.1005       79.5913       70.0202       72.3651       65.4667       57.8932       45.9416       44.1248       41.8402       40.3711       40.1569       40.6890       38.6150       36.6772       39.4020       39.2298       41.4360       48.2916       51.2896       50.9190       48.3843       47.8582       51.7801       53.0761       48.9396       47.0745       43.2907       48.7772       41.3531       38.1549       34.6006       31.4978       32.3229       32.8504       35.1895       35.5396       37.9809       42.7556       47.2044       52.2679       58.0438       68.9662       81.6154       90.0070       98.9610      109.1765      117.1205      124.4113      120.7826      105.7116       79.9048       69.7055       64.3424       57.9611       51.6755       45.5070       40.1366       37.2372       47.2705       49.3961       45.4713       43.4327       42.4419       48.7588       55.0116       52.9183       48.5187       54.7327       59.3372       68.7855       74.8102       76.6965       78.8122       72.9632       54.7734       49.3207       45.8885       39.4122       22.3669       16.5779       17.0811       16.2147        0.0000        0.0000        0.0000        0.0000        0.0000        0.0000        0.0000        0.0000        0.0000        0.0000        0.0000        0.0000        0.0000        0.0000        0.0000        0.0000        0.0000        0.0000        0.0000        0.0000        0.0000        0.0000        0.0000        0.0000        0.0000        0.0000        0.0000        0.0000        0.0000        0.0000        0.0000        0.0000        0.0000        0.0000        0.0000        0.0000        0.0000        0.0000        0.0000        0.0000        0.0000        0.0000        0.0000        0.0000        0.0000        0.0000        0.0000        0.0000        0.0000        0.0000
        0.0000        0.0000        0.0000        0.0000        0.0000        0.0000        0.0000        0.0000       11.5391        9.6008        7.8540        9.2582        9.6988        8.1528        7.1354        7.8403        7.0588        5.2140        4.4647        2.3467        1.4118        1.7610        1.3519        0.6110        0.2825        0.2620        0.4643        1.0653        2.1193        1.0714        0.7030        1.4294        1.0781        1.2640        1.7459        2.0771        2.1987        1.9418        1.6185        2.1933        1.5053        1.7563        3.2129        4.8691        7.2305        6.3124        6.7996        7.4479        8.4541       13.0322       11.8096        9.7534       15.1942       19.2860       19.2448       21.1737       24.4962       22.7447       21.7385       23.1153       22.6650       17.6696       12.1352       23.4532       34.0494       38.8358       30.4019       33.4180       41.2544       39.7522       30.4107       25.3421       37.0713       34.2662       23.9323       18.6225       18.6130       18.4521       19.8234       13.3981        9.1049        8.3040       12.3353        8.1135       10.1157       12.4981       13.0324       21.8614       22.2775       19.5726       15.3240       14.8139       13.9531       11.3398       16.7338       18.2308       18.3305       20.3020       22.2461       19.6414       19.5709       21.8415       24.7560       35.0217       39.5183       45.8764       50.1697       59.1128       77.9038       69.4751       70.4534       74.5004       75.0075       74.8485       77.6702       88.5537       90.9168       91.1359       86.0757       74.5434       71.1851       65.9594       64.1021       58.9240       50.6486       49.5470       43.6760       45.0039       44.7457       39.1375       40.1351       43.7181       45.6263       50.1331       50.8185       54.9197       55.4140       57.7492       52.0382       53.3343       54.9295       51.1735       48.8286       44.4212       47.9876       40.3672       40.1982       36.1629       34.2963       33.7212       35.4540       39.4583       38.1597       38.5280       45.0662       52.0363       55.2749       69.7347       73.4205       85.3614       89.0320      100.7385      118.4723      122.2695      123.2979      111.9823       97.1360       72.9094       65.5073       59.6421       56.2786       50.5294       44.9950       40.0543       40.9406       50.1777       54.6290       54.4659       52.6008       63.3742       45.7338       51.7835       64.0038       56.8547       60.7299       70.2114       72.9744       76.4089       79.4199       75.0526       70.7899       56.1773       54.1874       46.3477       35.2062       20.3904       16.1530        0.0000        0.0000        0.0000        0.0000        0.0000        0.0000        0.0000        0.0000        0.0000        0.0000        0.0000        0.0000        0.0000        0.0000        0.0000        0.0000        0.0000        0.0000        0.0000        0.0000        0.0000        0.0000        0.0000        0.0000        0.0000        0.0000        0.0000        0.0000        0.0000        0.0000        0.0000        0.0000        0.0000        0.0000        0.0000        0.0000        0.0000        0.0000        0.0000        0.0000        0.0000        0.0000        0.0000        0.0000        0.0000        0.0000        0.0000        0.0000        0.0000        0.0000        0.0000        0.0000
        0.0000        0.0000        0.0000        0.0000        0.0000        0.0000        0.0000        0.0000        0.0000        0.0000        8.7926        9.3512        7.7092        5.9152        4.2041        6.2292        5.6440        5.8827        3.0784        1.3252        1.9902        2.0058        2.5098        1.6628        1.0173        0.7535        0.4706        0.7208        0.8568        0.6868        0.7909        1.0310        1.2212        1.6211        2.7968        3.6620        4.8864        5.8646        4.5251        5.9693        5.3838        4.9271        3.7600        5.9629        6.4064        7.3328        7.0775        4.6796       11.1386       12.1335        9.7315        6.0648       13.0027       22.9284       20.0081       21.5361       21.5231       19.6223       16.2762       15.4629       19.5563       16.3408       14.1769       28.9833       21.6815       12.8172       14.3080       21.0135       36.7236       30.1333       45.7285       30.2323       28.5973       45.8134       39.7738       26.5864       23.3393       25.7405       22.9654       17.9965       15.4043       16.6163       21.1755       14.6400       14.4227       15.3711       13.3697       18.5089       20.3420       22.4969       23.5273       20.0634       16.0344       17.9721       19.3152       19.6370       22.8510       21.7007       28.1732       23.2013       25.2766       28.4490       30.3851       39.7395       42.8789       42.3971       46.8406       57.8644       58.3096       62.9257       73.6267       84.6025       77.9462       75.0883       74.6999       82.5405       86.6422       86.7007       84.9483       81.6924       75.3358       66.0965       60.3428       62.3462       54.0219       52.5958       51.2028       48.1105       46.0472       38.6967       43.4467       55.2988       52.2355       56.8307       54.0167       55.7720       59.1293       61.9386       56.7929       59.2985       54.1132       56.3064       52.4119       52.1654       55.0204       49.5977       46.5489       41.8167       41.0894       44.6042       43.4433       44.3547       42.6146       44.8456       47.1636       61.0986       69.8494       76.2805       75.8750       92.1035      101.4145      119.7944      126.3839      119.9033      117.7523      115.4393      103.5967       79.4558       64.6436       59.8470       58.6264       50.4454       46.8723       41.6678       43.4585       53.5799       56.7192       61.9128       60.9079       56.4452       48.1802       53.9992       68.5984       63.5389       71.3662       74.7709       76.0818       80.7635       86.3524       81.2864       77.7065       60.4215       53.4954       41.8195        0.0000        0.0000        0.0000        0.0000        0.0000        0.0000        0.0000        0.0000        0.0000        0.0000        0.0000        0.0000        0.0000        0.0000        0.0000        0.0000        0.0000        0.0000        0.0000        0.0000        0.0000        0.0000        0.0000        0.0000        0.0000        0.0000        0.0000        0.0000        0.0000        0.0000        0.0000        0.0000        0.0000        0.0000        0.0000        0.0000        0.0000        0.0000        0.0000        0.0000        0.0000        0.0000        0.0000        0.0000        0.0000        0.0000        0.0000        0.0000        0.0000        0.0000        0.0000        0.0000        0.0000        0.0000        0.0000
        0.0000        0.0000        0.0000        0.0000        0.0000        0.0000        0.0000        0.0000        0.0000        0.0000       10.1375        9.3291        8.0212        6.6234        4.8831        4.0551        3.7886        4.5725        4.0168        2.2378        2.0682        2.4400        1.3279        1.1059        1.1075        1.0848        0.9096        1.5789        1.4451        0.8885        0.8969        1.3680        2.2436        3.5826        2.1661        2.4311        2.9301        1.4832        1.7368        5.4093        7.8245        5.4712        2.7310        3.3639        6.0773        9.8244        9.4821        5.5316        8.9422        9.2155        6.0919        5.2773       12.0795       15.7658        9.3422       20.4574       27.4217       17.4885       16.1459       20.9521       18.0337       10.8155       13.8787       17.1881        6.6059        9.6924       20.7881       24.6435       21.2518       42.0334       44.3112       29.5859       34.7395       48.6332       45.7115       36.8652       32.4863       39.6663       38.0226       27.3492       29.9315       39.5866       32.8216       18.9675       21.5357       20.7214       22.9419       26.1130       26.3093       28.7313       31.9226       32.5778       25.3679       25.5194       25.6845       31.1133       34.1039       39.0766       39.6686       29.9192       30.7237       32.2928       35.4279       42.8211       42.4643       41.2219       43.7102       56.2939       59.4974       60.4185       62.2853       69.9512       68.0073       71.7311       71.3576       80.8655       86.7528       94.6297       96.3185       87.0531       82.1194       71.0649       69.8212       60.4258       54.3406       55.8582       61.7287       55.9005       54.6227       43.7252       48.2524       54.0835       54.9826       52.7536       54.3872       55.9232       59.0272       61.9209       63.7888       66.6791       57.9286       58.1186       60.4507       55.9806       55.5631       55.4390       54.1967       51.0645       48.6081       47.6775       49.9900       48.3005       43.8361       44.2692       52.1330       63.7983       71.4096       77.5608       81.8269       97.7106      109.8178      123.6457      125.2377      117.5123      115.7516      108.3866      102.5357       83.8648       66.2103       61.7224       59.9318       53.7945       46.7537       44.5912       45.9880       60.9872       62.9096       66.2254       61.0299       65.8825       58.7559       58.1127       68.1344       69.8312       73.1135       83.7374       80.5506       83.1620       92.2008       93.9098       97.4722       73.8440       63.1670        0.0000        0.0000        0.0000        0.0000        0.0000        0.0000        0.0000        0.0000        0.0000        0.0000        0.0000        0.0000        0.0000        0.0000        0.0000        0.0000        0.0000        0.0000        0.0000        0.0000        0.0000        0.0000        0.0000        0.0000        0.0000        0.0000        0.0000        0.0000        0.0000        0.0000        0.0000        0.0000        0.0000        0.0000        0.0000        0.0000        0.0000        0.0000        0.0000        0.0000        0.0000        0.0000        0.0000        0.0000        0.0000        0.0000        0.0000        0.0000        0.0000        0.0000        0.0000        0.0000        0.0000        0.0000        0.0000        0.0000
        0.0000        0.0000        0.0000        0.0000        0.0000        0.0000        0.0000        0.0000        0.0000        0.0000       16.1350       24.9831       17.1329       17.3109        7.1906       10.6665        7.8636        5.5609        7.9457       11.3997       12.8580       11.8601       14.8315       13.4641       13.7447       18.5505       12.0663        5.4192        7.0426        4.5825        4.7409        5.3750        6.2932        5.5911        4.7675        6.9059        6.0105        5.2494        8.8452       18.2201       14.1727       10.4461        6.3972        6.1528        7.3065        4.9504        9.2627        8.1593        9.6489       11.4738       25.1501       20.8866       24.8987       21.6571       30.3463       37.9618       43.7151       32.7991       40.1531       47.8352       30.7914       25.2376       14.2067       10.2130        8.5885       17.7405       29.5543       26.6818       36.7587       30.4061       31.4449       36.7661       41.3371       36.3279       42.5532       44.4909       52.2695       50.0586       43.1495       34.1140       34.5195       32.0823       27.6965       19.5490       18.4362       20.1701       18.4119       23.8764       20.6863       20.7108       22.7054       21.4968       24.7754       29.9621       41.9389       30.9650       32.2725       36.4825       29.4982       28.4819       31.8856       34.0785       37.9455       43.9305       43.8953       43.0175       43.9818       48.4605       48.5384       49.5942       52.1614       54.9804       56.5519       63.0972       69.8240       74.5897       85.6244       95.7153       94.7497       86.7847       79.1678       76.9847       72.8928       71.2395       69.5128       65.4527       68.2136       66.0589       68.7551       56.3500       55.2999       49.7263       48.3718       45.5591       48.0391       55.3732       62.3338       68.5170       74.4112       71.7203       65.4337       68.1650       70.2632       72.2127       72.7738       70.8457       71.2325       62.2605       57.3273       55.6095       55.1725       46.4339       42.9289       44.6864       55.9513       69.7635       79.1555       89.5962      100.4991      125.4408      128.0302      124.9460      124.2657      118.3925      126.6855      118.5820      109.4537       70.1393       57.3783       50.6797       49.7094       52.1543       46.3093       42.8541       43.8522       49.0181       47.2826       45.6937       47.2252       44.9116       47.6567       49.9164       52.7080       61.3929       68.4078       72.9139       75.8144       85.6654       94.3617      100.8910        0.0000        0.0000        0.0000        0.0000        0.0000        0.0000        0.0000        0.0000        0.0000        0.0000        0.0000        0.0000        0.0000        0.0000        0.0000        0.0000        0.0000        0.0000        0.0000        0.0000        0.0000        0.0000        0.0000        0.0000        0.0000        0.0000        0.0000        0.0000        0.0000        0.0000        0.0000        0.0000        0.0000        0.0000        0.0000        0.0000        0.0000        0.0000        0.0000        0.0000        0.0000        0.0000        0.0000        0.0000        0.0000        0.0000        0.0000        0.0000        0.0000        0.0000        0.0000        0.0000        0.0000        0.0000        0.0000        0.0000        0.0000        0.0000        0.0000
        0.0000        0.0000        0.0000        0.0000        0.0000        0.0000        0.0000        0.0000        0.0000        0.0000        0.0000       19.0173       21.5668       23.7555       21.2880       21.0009       14.8811        8.5332        6.3120        8.0925        9.4115        8.9742       13.6111       14.2052       17.5793       14.7159       15.4737        8.8614        9.7688        6.2651        4.2827        4.2059        6.7439        6.9072        5.9761        6.6595        8.3877        8.5118       12.6023       20.2608       15.0596       12.2288        8.7152        6.4945        4.0300        4.5408        6.3537        3.8009        9.8552       18.3642       15.7220       17.7040       17.6317       23.3236       23.6074       17.9011       33.6035       25.8031       21.5335       26.5766       22.0449       18.1886       11.9062       11.4063       18.2670       44.8509       37.3400       38.4903       35.4137       23.5687       15.7468       31.9312       40.9740       52.3406       54.6119       50.1624       54.1667       58.1297       54.4100       45.6529       42.3322       38.8069       35.3214       29.4938       29.4497       25.8132       22.4657       22.9596       19.6258       21.5629       27.6556       37.2884       34.3543       31.4945       29.2418       28.4611       30.3916       36.8872       31.9909       29.4118       35.0392       41.7919       43.3301       47.5728       49.1260       45.1764       47.1965       50.3886       51.0591       49.8011       51.1315       55.6409       64.3072       64.6470       71.7614       83.3595       93.4676      100.6427       90.8906       92.2812       85.3832       87.7523       84.4199       78.7990       78.4254       77.5159       67.8061       69.8727       71.3542       77.2972       74.8380       65.5434       58.7157       54.9123       58.7890       62.2187       65.0896       77.2430       78.3784       72.7458       72.9631       73.7004       74.3397       84.2710       79.8967       77.2505       77.0786       64.6170       57.1632       57.2854       54.2379       49.4256       46.9253       48.3052       52.8183       71.5178       79.2760       90.3169      101.1928      130.6085      135.6728      133.9435      132.6830      128.7426      136.0943      129.1081      109.3030       71.7891       59.6249       51.6850       53.1873       48.3248       43.4099       42.3673       41.4063       43.6865       40.4319       39.9452       42.5406       45.6161       49.1599       46.2902       50.5719       69.1021       75.5251       82.6940       84.5952       91.0263       98.4351        0.0000        0.0000        0.0000        0.0000        0.0000        0.0000        0.0000        0.0000        0.0000        0.0000        0.0000        0.0000        0.0000        0.0000        0.0000        0.0000        0.0000        0.0000        0.0000        0.0000        0.0000        0.0000        0.0000        0.0000        0.0000        0.0000        0.0000        0.0000        0.0000        0.0000        0.0000        0.0000        0.0000        0.0000        0.0000        0.0000        0.0000        0.0000        0.0000        0.0000        0.0000        0.0000        0.0000        0.0000        0.0000        0.0000        0.0000        0.0000        0.0000        0.0000        0.0000        0.0000        0.0000        0.0000        0.0000        0.0000        0.0000        0.0000        0.0000        0.0000
        0.0000        0.0000        0.0000        0.0000        0.0000        0.0000        0.0000        0.0000        0.0000        0.0000        0.0000        0.0000        0.0000        0.0000       17.1052       22.4831       29.5691        8.2162        5.6030        5.5890        5.6493        6.5575        6.3943        8.3489        9.5776       11.4068       11.6293        9.3256        8.8366       17.7518       16.8566       13.9006        8.6700        7.1939        6.3092        7.1916        8.2076       10.3467       13.1645       15.6451       16.8976        7.7828        7.7846        6.1472        7.0578        6.0333        5.6697        8.9303        9.3500       16.4184       18.7295       18.3981       15.3311       19.5228       13.3389       19.8473       25.7995       19.0817       14.7667       15.7570       13.9094       15.1306       11.9502       22.5926       30.5893       29.2028       36.3687       33.1961       13.7503       19.4019       21.6997       34.7763       47.7636       67.1627       67.9497       54.4287       55.9390       59.7274       61.2302       53.2052       47.5723       43.5754       39.9455       28.9480       28.4426       26.6609       25.0104       28.7316       33.7434       31.5362       33.9930       47.6693       44.7572       47.0993       42.1938       29.8274       31.3160       30.5217       31.8192       36.7591       46.0659       45.0846       45.0352       50.2392       53.1672       49.9063       53.1908       51.0914       52.8161       51.7172       52.5733       56.0316       68.1140       71.6348       82.3070       97.1024      102.1807       98.1874       98.4232       94.5871       95.0915       90.4729       89.2075       87.7500       86.2041       85.2170       82.5612       73.3102       78.9198       80.6012       70.9587       69.1910       70.2708       68.6811       73.8854       75.9888       71.5310       71.2435       74.9399       83.0149       83.0914       78.8056       79.5579       83.0340       84.5323       84.0861       79.7212       67.7794       61.7938       63.7138       62.9296       55.3597       51.3329       54.2214       60.2607       79.4817       90.0301      105.3258      117.0038      140.8297      149.8600      146.8753      140.2039      133.6179      145.8035      133.4445      104.5252       72.8297       63.1773       58.8327       56.6464       52.7259       52.2253       48.1245       44.7183       44.1541       40.4479       38.0658       39.4949       40.1102       40.2688       42.2381       49.1895       64.7044       71.4666       73.8552        0.0000        0.0000        0.0000        0.0000        0.0000        0.0000        0.0000        0.0000        0.0000        0.0000        0.0000        0.0000        0.0000        0.0000        0.0000        0.0000        0.0000        0.0000        0.0000        0.0000        0.0000        0.0000        0.0000        0.0000        0.0000        0.0000        0.0000        0.0000        0.0000        0.0000        0.0000        0.0000        0.0000        0.0000        0.0000        0.0000        0.0000        0.0000        0.0000        0.0000        0.0000        0.0000        0.0000        0.0000        0.0000        0.0000        0.0000        0.0000        0.0000        0.0000        0.0000        0.0000        0.0000        0.0000        0.0000        0.0000        0.0000        0.0000        0.0000        0.0000        0.0000        0.0000        0.0000
        0.0000        0.0000        0.0000        0.0000        0.0000        0.0000        0.0000        0.0000        0.0000        0.0000        0.0000        0.0000        0.0000        0.0000        0.0000        0.0000        0.0000        0.0000        5.0326        5.2898        5.9750        6.4961        5.4863        8.2982        8.4546        9.6603       11.7843        8.5988        9.2692        8.8804        8.2595        7.6214       10.3689        8.8872        6.7615        8.9824       11.7902       10.3226        8.3764        9.6811       10.6255        8.0941        7.0958        6.4982        5.9347        8.2941       12.2036       12.3984       14.7494        9.9374       12.8453       14.8308       13.3582       16.8390        6.9446       10.9833       15.1947       19.8719       14.5345       22.2095       21.9494       20.6274       20.8651       31.4009       25.4318       22.6213       31.4895       25.7888       15.3122        9.0031       22.2565       26.2009       35.3011       52.9723       51.9788       47.4361       49.9577       54.9167       57.3844       47.3531       46.1141       45.9175       43.4474       35.6167       34.0930       34.1177       36.4571       39.3423       47.1402       45.0312       48.7823       66.4448       55.2579       49.9773       53.8916       50.8776       45.9110       39.3576       38.1247       42.1947       54.1026       45.1512       42.8736       53.4301       54.7891       52.3110       55.7630       54.2235       56.4377       58.2295       62.5814       63.3753       70.9487       78.2736       92.6993      109.3745      114.3527      112.1550      105.0414       99.3550       95.5130       98.1021       98.7337       91.8385       88.2414       84.3041       82.0785       76.5545       73.8427       77.5890       84.4211       75.1965       76.1302       80.5407       80.3106       85.6315       78.8870       73.3120       76.1832       85.4201       84.2072       81.2267       79.3764       80.6232       76.9868       81.5313       79.4636       70.7086       65.4699       66.7418       67.1515       61.4861       65.0249       63.2822       70.9741       89.2236      105.8494      117.6525      123.8514      142.0768      150.5443      150.0249      147.5831      140.4017      135.5021      126.3154      110.2431       77.6140       71.0529       66.2602       65.9654       65.3152       63.9508       58.5619       52.5169       51.1656       45.3093       43.0376       39.8304       42.0286       39.4400       41.1816       43.7175       51.3535       54.3500       58.2977        0.0000        0.0000        0.0000        0.0000        0.0000        0.0000        0.0000        0.0000        0.0000        0.0000        0.0000        0.0000        0.0000        0.0000        0.0000        0.0000        0.0000        0.0000        0.0000        0.0000        0.0000        0.0000        0.0000        0.0000        0.0000        0.0000        0.0000        0.0000        0.0000        0.0000        0.0000        0.0000        0.0000        0.0000        0.0000        0.0000        0.0000        0.0000        0.0000        0.0000        0.0000        0.0000        0.0000        0.0000        0.0000        0.0000        0.0000        0.0000        0.0000        0.0000        0.0000        0.0000        0.0000        0.0000        0.0000        0.0000        0.0000        0.0000        0.0000        0.0000        0.0000        0.0000        0.0000
        0.0000        0.0000        0.0000        0.0000        0.0000        0.0000        0.0000        0.0000        0.0000        0.0000        0.0000        0.0000        0.0000        0.0000        0.0000        0.0000        0.0000        0.0000        0.0000       11.8810       14.1087       13.6614       14.0757       10.4641       10.5411       13.6525       16.6010       16.6349       16.6425       15.2482       15.8613       16.7387       17.1795       14.0597       12.0412       16.6889       21.4421       17.0621       18.3194       18.5195       14.9285       12.4516       12.6869       15.3557       14.3392       12.0953       17.9087       12.6497       12.1514       13.6613       21.3127       24.4365       22.4087       30.2406       21.6632       17.1659       22.8330       18.7875       23.8201       24.6304       22.4206       24.7059       33.9069       40.6936       23.5011       28.1761       24.4594       22.4569       18.6726       23.1670       25.0004       35.0528       37.7234       39.7321       42.3261       35.7818       35.5185       39.0354       43.6050       38.0627       34.2821       33.9213       32.4489       39.0257       41.3642       46.7426       42.1655       49.1597       62.8443       57.3473       60.6133       62.9375       61.1789       61.1151       57.7038       51.4389       54.8289       49.3513       52.2082       45.9324       45.9345       46.8683       51.6537       54.3502       60.3567       55.7910       53.5389       52.8984       56.3280       63.6832       64.2789       69.4574       75.1014       87.8074       91.1155      112.3973      121.8598      124.7369      117.3170      110.4217      102.7410      106.2599       99.4983       94.5241       91.6002       86.7751       82.6943       72.3938       78.2209       79.4129       81.3167       84.1281       90.2880       92.5467       91.9302       91.9407       88.9450       84.3393       80.6834       69.2382       66.6956       63.8463       61.7186       59.9999       61.6701       70.3998       69.9767       69.9465       69.1891       71.8829       72.1799       70.0018       76.4657       79.5014       77.9156      106.9121      129.9542      138.2029      147.6908      125.8644      126.9875      127.2992      128.7134      127.0194      123.3444      118.4639      114.6293      110.6994      102.2368       96.1293       92.2496       89.7542       90.8071       83.4285       72.9246       55.5889       51.0301       43.7709       39.9397       41.2613       39.1257       42.0386       42.1064       42.2267       41.9569       41.3081        0.0000        0.0000        0.0000        0.0000        0.0000        0.0000        0.0000        0.0000        0.0000        0.0000        0.0000        0.0000        0.0000        0.0000        0.0000        0.0000        0.0000        0.0000        0.0000        0.0000        0.0000        0.0000        0.0000        0.0000        0.0000        0.0000        0.0000        0.0000        0.0000        0.0000        0.0000        0.0000        0.0000        0.0000        0.0000        0.0000        0.0000        0.0000        0.0000        0.0000        0.0000        0.0000        0.0000        0.0000        0.0000        0.0000        0.0000        0.0000        0.0000        0.0000        0.0000        0.0000        0.0000        0.0000        0.0000        0.0000        0.0000        0.0000        0.0000        0.0000        0.0000        0.0000        0.0000
        0.0000        0.0000        0.0000        0.0000        0.0000        0.0000        0.0000        0.0000        0.0000        0.0000        0.0000        0.0000        0.0000        0.0000        0.0000        0.0000        0.0000        0.0000        0.0000       18.6092       15.3137       10.3855       12.7486       13.5572       15.7921       16.3942       15.7961       11.9564       12.7362       14.8958       14.4593       13.1796       14.6173       10.8647        8.7712       12.7832       16.4856        8.6836       10.2877       10.9424        9.3909        9.0611       11.6234       18.4023       16.2439       10.0456       11.5792       14.1031       18.6388       21.6593       30.5482       24.2060       15.1004       16.3552       18.1902       22.7886       28.9585       34.3082       32.7332       28.8447       19.8100       24.7584       40.3970       34.8668       25.9839       47.4337       56.5734       34.6535       23.4077       24.6159       28.7024       33.0266       28.7821       38.7471       39.6009       44.2091       45.7741       44.5323       42.9113       34.6168       34.6338       35.7887       37.7515       50.7767       53.7688       56.1600       49.2487       60.2066       69.3895       65.8337       75.1980       76.5918       72.0716       74.1519       68.3930       61.6497       62.5178       57.8857       59.5430       52.5542       50.5610       50.7946       55.5868       60.4392       63.7999       61.0170       57.2172       58.0291       69.2570       72.1230       66.1060       81.6267       88.3520      101.7462      104.6095      117.0355      127.2550      134.9794      127.6912      112.5000      110.3798      110.4347      104.4464      102.2760       95.8586       87.5711       81.7935       71.3977       67.8408       74.3686       86.6170       98.4071      102.1670      100.3534      102.0111       97.9315       93.4135       84.4538       78.8240       66.5360       59.5636       57.9811       58.2156       61.6942       59.6235       67.5677       66.6932       71.2511       76.6509       74.6619       79.3649       80.5397       77.5706       81.0587       83.9021      115.0098      130.5166      139.5789      147.1200      121.1747      124.7673      130.1836      139.7683      129.0620      119.0920      117.1399      121.3529      125.4786      116.4233      111.5660      104.2601      104.5566      106.6532       99.0122       88.2628      105.6095       57.4755       52.5838       47.4513       48.7713       45.6776       44.2372       43.4332       38.3406       34.9896       38.0499       37.1686       28.5786        0.0000        0.0000        0.0000        0.0000        0.0000        0.0000        0.0000        0.0000        0.0000        0.0000        0.0000        0.0000        0.0000        0.0000        0.0000        0.0000        0.0000        0.0000        0.0000        0.0000        0.0000        0.0000        0.0000        0.0000        0.0000        0.0000        0.0000        0.0000        0.0000        0.0000        0.0000        0.0000        0.0000        0.0000        0.0000        0.0000        0.0000        0.0000        0.0000        0.0000        0.0000        0.0000        0.0000        0.0000        0.0000        0.0000        0.0000        0.0000        0.0000        0.0000        0.0000        0.0000        0.0000        0.0000        0.0000        0.0000        0.0000        0.0000        0.0000        0.0000        0.0000
        0.0000        0.0000        0.0000        0.0000        0.0000        0.0000        0.0000        0.0000        0.0000        0.0000        0.0000        0.0000        0.0000        0.0000        0.0000        0.0000        0.0000        0.0000        0.0000        0.0000       17.9632       17.8957       12.0835       15.4709       18.1911       20.1526       16.5843       15.5987       12.3819       11.1818       16.0872        7.6340        7.7407        7.8749        9.6483       12.0089       12.5844        8.5595        5.6822       10.4688       13.0906        6.6491        9.0661       11.9144       14.8881        8.6670        8.6687       18.1505       20.4565       16.4217       13.0014       21.7184       20.1485       21.6571       27.6787       34.5450       22.8531       32.4727       27.3893       20.7212       19.7255       32.5226       39.3360       29.0994       30.6996       50.2413       56.5139       38.6224       34.3969       32.4235       40.6718       34.7247       41.9088       40.2188       41.2176       46.7751       42.1717       42.4211       42.4740       34.2495       38.5089       39.1158       45.8622       52.3930       56.4598       65.1069       63.1261       74.2936       69.5865       79.5488       89.0823       87.2597       90.7013       83.5357       80.1580       67.1839       70.3118       66.7378       61.5464       57.0413       55.5836       54.6549       59.9270       63.0579       65.9432       65.1509       62.6448       64.4462       71.7556       76.4358       75.9322       95.6996      102.7511      105.5348      113.5635      126.4372      137.0276      140.7910      135.5186      132.4620      123.9406      116.0064      104.8350       96.5780       92.5992       93.7038       83.6551       71.0003       69.4038       72.3630       87.9139       98.1487      103.0407      111.4993      109.3979       98.9309       92.2995       86.5911       80.2728       63.8987       58.8139       58.6998       58.8521       63.0083       65.2612       68.3539       71.4041       78.6553       86.8773       92.2877       93.6435       93.4205       80.3537       90.1482       98.4483      125.1693      143.2186      150.7126      150.4507      121.6461      126.0713      130.7767      135.2802      133.2922      125.6077      123.6446      129.6934      132.3696      132.9388      128.7957      121.2867      118.4717      114.9538      108.4445       96.1213       73.2351       64.8476       61.8068       56.9525       51.9524       48.5613       49.6113       47.2617       46.4848       40.6080       38.1302       37.8747       33.6296       33.7620        0.0000        0.0000        0.0000        0.0000        0.0000        0.0000        0.0000        0.0000        0.0000        0.0000        0.0000        0.0000        0.0000        0.0000        0.0000        0.0000        0.0000        0.0000        0.0000        0.0000        0.0000        0.0000        0.0000        0.0000        0.0000        0.0000        0.0000        0.0000        0.0000        0.0000        0.0000        0.0000        0.0000        0.0000        0.0000        0.0000        0.0000        0.0000        0.0000        0.0000        0.0000        0.0000        0.0000        0.0000        0.0000        0.0000        0.0000        0.0000        0.0000        0.0000        0.0000        0.0000        0.0000        0.0000        0.0000        0.0000        0.0000        0.0000        0.0000        0.0000
        0.0000        0.0000        0.0000        0.0000        0.0000        0.0000        0.0000        0.0000        0.0000        0.0000        0.0000        0.0000        0.0000        0.0000        0.0000        0.0000        0.0000        0.0000        0.0000        0.0000        0.0000       15.6350       14.6479        9.8050       16.3058       19.4063       15.1211        9.2166       10.1426       14.6140       13.7443        8.9372        8.8686        4.8725        4.7637        8.6393        9.9806        9.8865        3.6718        2.9553        6.5102        8.0434       11.3175       10.8650       14.0443       14.1686       12.2198        9.3533        6.9822       13.4243       22.7165       20.7088       17.2995       15.6314       22.9844       34.1019       40.0757       41.3686       35.5690       25.7860       26.4335       38.6430       31.0284       30.0104       31.0596       36.6631       40.2853       35.0400       48.6053       49.0462       54.1945       48.4592       52.9514       44.4770       53.7050       39.5336       45.1723       42.2073       44.3385       39.0397       39.8216       43.6353       54.4283       59.4904       67.4096       69.4888       76.3185       96.1800       78.4508       74.3757       76.1105       93.2368       97.1767       88.8166       83.8158       71.3938       72.9683       68.1312       66.2249       64.3847       64.7306       61.6195       63.8027       66.3369       67.4801       67.7669       69.1634       65.4037       68.6413       75.8584       73.1198       85.5660       90.4796       98.3003      121.0521      138.4929      154.6912      147.3277      138.0628      132.9001      129.4038      120.9961      110.8405       98.3339       93.0864       94.3230       86.7537       76.7985       80.4353       83.7434       90.0778      104.7758      107.7349      110.3535      109.0837      103.3169       96.3726       89.3339       83.2559       67.7805       63.5343       61.5332       61.1288       63.2512       64.1284       69.5473       72.7818       85.5977       85.1024       92.6624       99.7639       91.2656       91.5942       95.6799      114.0983      140.9707      147.1425      158.0095      162.9754      138.6768      132.4444      135.7136      140.6833      135.3331      139.2457      140.5888      141.8832      146.5058      145.1350      141.1448      143.2733      131.3133      122.4794      118.9397      111.5130       82.0122       77.2660       74.7208       67.8895       70.9804       53.9626       55.5267       51.4372       49.5652       47.6619       44.3192       38.8871       31.1122       25.5105       25.0642        0.0000        0.0000        0.0000        0.0000        0.0000        0.0000        0.0000        0.0000        0.0000        0.0000        0.0000        0.0000        0.0000        0.0000        0.0000        0.0000        0.0000        0.0000        0.0000        0.0000        0.0000        0.0000        0.0000        0.0000        0.0000        0.0000        0.0000        0.0000        0.0000        0.0000        0.0000        0.0000        0.0000        0.0000        0.0000        0.0000        0.0000        0.0000        0.0000        0.0000        0.0000        0.0000        0.0000        0.0000        0.0000        0.0000        0.0000        0.0000        0.0000        0.0000        0.0000        0.0000        0.0000        0.0000        0.0000        0.0000        0.0000        0.0000        0.0000
        0.0000        0.0000        0.0000        0.0000        0.0000        0.0000        0.0000        0.0000        0.0000        0.0000        0.0000        0.0000        0.0000        0.0000        0.0000        0.0000        0.0000        0.0000        0.0000        0.0000        0.0000        6.0063        5.7380       10.2008        8.7454       10.1699       21.5825       21.6096       17.8814       16.4470       13.4431       12.8400       15.6148        9.0149       12.3903       22.7179       16.6805       10.2613       11.8640        8.5257        7.6535       11.5246        9.2808       10.1004       13.5563       19.0802       16.5908       10.8800       17.7538       21.7578       27.1441       35.8342       25.4778       25.3208       25.5959       25.8773       31.6739       31.9807       30.6395       26.7979       30.7785       30.1866       21.6282       23.4487       29.4809       35.4708       30.4765       32.7393       39.1345       46.7953       59.3568       58.3382       53.8101       48.0307       47.0459       42.2832       42.9214       35.8912       41.6886       35.2394       42.9718       44.7692       48.0179       61.6963       63.1604       70.3267       80.7136       92.8686       81.5491       78.3710       83.8171       81.9598       77.0101       79.3830       82.0037       76.2077       77.8654       74.7609       73.0857       72.8548       70.3066       69.0377       70.0619       69.6994       73.2372       71.4643       70.1458       73.5895       77.0313       75.9996       85.4578       81.4926       76.9321       95.8064      107.8725      141.0325      159.3192      163.6299      147.9982      133.9290      121.3544      119.0677      108.8282       93.7763       85.3973       82.7841       78.4790       86.3659       86.5936       92.4999       96.6464      111.0099      118.4256      114.9407      114.5363      103.2044      101.7054       89.7059       83.8442       76.2047       72.5460       68.3897       65.3438       68.7174       71.0344       72.6561       75.7024       86.8263       93.5595      101.1444      113.9773      125.4059      120.8224      122.0397      125.5800      130.5017      142.5305      154.9173      152.3755      156.5482      159.7304      155.6301      155.1738      147.6881      146.1960      148.3142      152.0732      147.6815      139.4345      142.3100      140.7809      135.4629      130.1208      131.2112      128.7304      118.9991      111.3687      106.8234       97.1213       75.7764       63.1107       57.8176       58.7372       59.2120       53.6490       49.7305       47.5507       44.7047       48.2794       46.9750        0.0000        0.0000        0.0000        0.0000        0.0000        0.0000        0.0000        0.0000        0.0000        0.0000        0.0000        0.0000        0.0000        0.0000        0.0000        0.0000        0.0000        0.0000        0.0000        0.0000        0.0000        0.0000        0.0000        0.0000        0.0000        0.0000        0.0000        0.0000        0.0000        0.0000        0.0000        0.0000        0.0000        0.0000        0.0000        0.0000        0.0000        0.0000        0.0000        0.0000        0.0000        0.0000        0.0000        0.0000        0.0000        0.0000        0.0000        0.0000        0.0000        0.0000        0.0000        0.0000        0.0000        0.0000        0.0000        0.0000        0.0000        0.0000        0.0000
        0.0000        0.0000        0.0000        0.0000        0.0000        0.0000        0.0000        0.0000        0.0000        0.0000        0.0000        0.0000        0.0000        0.0000        0.0000        0.0000        0.0000        0.0000        0.0000        0.0000        0.0000        6.2477        3.7742        8.8702        5.8840        8.3595       12.6178       12.2661       10.7630       14.6206       11.8990       10.3918        8.7757        9.2855       11.7598       19.0435       19.3805       12.1093       15.4274       13.4113       13.1713       13.6481       11.4475       12.0067       14.4488       17.1167       16.0761       11.1354       12.0192       17.9848       21.0835       18.2286       30.3029       29.8885       25.4296       21.9791       19.8717       23.1582       31.3978       21.0744       29.5819       28.1430       26.7568       32.3401       41.6736       47.2610       44.3149       45.5482       59.5017       61.9554       55.7048       58.0994       56.4870       58.7781       68.0023       58.8667       52.2309       50.7007       50.7883       45.8190       46.6703       46.6068       53.1896       66.5082       75.7862       89.1752       94.1708       93.6088       88.7676       89.4401       89.9096       81.4207       80.7329       88.6583       96.6572       85.3797       89.1121       84.5893       80.5686       78.3435       77.2475       77.8122       77.3275       74.1520       75.1205       78.0324       77.3237       82.4297       81.8003       82.7834       86.6563       86.5890       80.7962       99.3160      107.3116      144.5380      158.3488      154.3236      146.9546      141.4034      130.2423      121.0314      108.7281       95.7118       85.8903       78.2776       77.3679       88.8442       98.3379      109.8714      110.3316      121.0826      126.9750      118.6245      118.4988      105.5588      104.1834      113.8658       95.3338       79.2249       72.2598       70.8770       71.5241       75.4761       77.7312       81.1318       85.0546       94.1272      101.3695      112.8197      126.4046      145.5702      149.7834      139.2414      137.1396      141.9673      158.1453      164.1885      167.0674      177.5033      177.6007      177.4942      170.9404      161.1573      151.3016      145.7118      147.8488      143.2167      145.5121      155.0443      152.9450      144.4669      141.8838      143.9322      140.3338      133.3633      121.8991      121.3684      114.5900       92.4020       74.2904       64.4112       64.8815       63.8219       61.0513       54.2384       53.0295       53.3235       49.3522       47.9294        0.0000        0.0000        0.0000        0.0000        0.0000        0.0000        0.0000        0.0000        0.0000        0.0000        0.0000        0.0000        0.0000        0.0000        0.0000        0.0000        0.0000        0.0000        0.0000        0.0000        0.0000        0.0000        0.0000        0.0000        0.0000        0.0000        0.0000        0.0000        0.0000        0.0000        0.0000        0.0000        0.0000        0.0000        0.0000        0.0000        0.0000        0.0000        0.0000        0.0000        0.0000        0.0000        0.0000        0.0000        0.0000        0.0000        0.0000        0.0000        0.0000        0.0000        0.0000        0.0000        0.0000        0.0000        0.0000        0.0000        0.0000        0.0000        0.0000
        0.0000        0.0000        0.0000        0.0000        0.0000        0.0000        0.0000        0.0000        0.0000        0.0000        0.0000        0.0000        0.0000        0.0000        0.0000        0.0000        0.0000        0.0000        0.0000        0.0000        0.0000        7.5753        5.8025       17.4319        7.9570        7.7666       10.6235        7.0219        9.9812       12.6122        8.1350       10.9687        6.3919        4.7810        7.1481       11.7054       18.8487        7.8618        5.5638        5.0127       12.0127       12.9426       12.5735       12.0340       15.0971       16.1541       14.0049       15.6461       12.5203       15.3884       21.7591       26.7854       28.1674       28.0987       30.2197       21.8386       24.7785       32.2147       36.4567       27.3478       23.1629       29.3674       25.6415       38.5873       49.8517       54.3966       61.7210       48.1269       60.9919       71.2605       60.7721       61.0520       59.2472       61.0294       70.7504       66.5082       60.6583       57.5952       43.9513       43.0162       44.9461       44.7529       50.2412       70.9043       76.3933       82.4438       82.1111       87.8126       82.8509       82.1421       83.7731       84.3364       93.6665      102.5126      103.4407       99.3261      104.9507       98.8031       93.5960       86.4091       85.6391       84.1963       81.5358       77.8149       80.4328       81.9235       79.6565       89.0455       84.2577       82.6241       86.0206       87.3488       87.7028       96.7140      111.6807      146.0102      135.2637      136.2218      131.0348      126.0053      121.9129      115.1035      115.2294      113.4176      102.8448       84.7815       87.6637      109.5252      115.5262      125.2257      113.0904      118.2321      127.6096      130.8712      125.8412      114.2593      125.9533      124.7334      104.0586       85.5575       82.3139       82.0970       79.5511       82.0311       83.7003       87.2897       90.6402       98.9801      106.1570      109.5953      122.0290      144.6010      155.1488      147.7439      138.7838      140.7822      156.8336      157.8611      152.4508      162.7175      175.9544      185.8687      193.4224      173.5808      166.4037      163.6355      165.1002      162.3327      154.2846      162.0878      161.7815      154.2620      148.1387      158.9082      152.2486      135.4678      136.4224      132.3153      119.3770       89.8788       78.8279       69.2355       64.4004       63.1936       58.9430       52.6304       50.7376       53.2042       52.7085       52.5960       59.9644        0.0000        0.0000        0.0000        0.0000        0.0000        0.0000        0.0000        0.0000        0.0000        0.0000        0.0000        0.0000        0.0000        0.0000        0.0000        0.0000        0.0000        0.0000        0.0000        0.0000        0.0000        0.0000        0.0000        0.0000        0.0000        0.0000        0.0000        0.0000        0.0000        0.0000        0.0000        0.0000        0.0000        0.0000        0.0000        0.0000        0.0000        0.0000        0.0000        0.0000        0.0000        0.0000        0.0000        0.0000        0.0000        0.0000        0.0000        0.0000        0.0000        0.0000        0.0000        0.0000        0.0000        0.0000        0.0000        0.0000        0.0000        0.0000
        0.0000        0.0000        0.0000        0.0000        0.0000        0.0000        0.0000        0.0000        0.0000        0.0000        0.0000        0.0000        0.0000        0.0000        0.0000        0.0000        0.0000        0.0000        0.0000        0.0000        0.0000        0.0000        2.7309       12.5221       11.2986       15.0267       18.0227       16.2447        9.5803        4.8376        5.2983        7.8737        8.5527        6.9868        8.3707       12.7916       15.6020        8.4252        5.1406        4.1650        9.8763       12.7503       15.4735       16.6201       14.6417       12.6125       16.3275       14.8875       17.2096       21.8874       26.2050       29.9902       23.6747       20.7120       25.6659       28.3623       39.9597       39.3149       40.9562       37.8369       26.2881       23.0490       35.9919       56.6249       68.6915       57.5107       67.0690       58.0611       54.4499       47.9155       59.4666       64.3601       71.7243       75.8773       92.4050       76.6462       58.2229       61.8929       55.1022       47.7943       49.1519       51.3418       58.8272       69.9247       70.0218       76.0975       79.3537       84.3764       82.9381       82.5623       89.6573      102.7880      112.8660      112.7634      114.4703      112.0306      108.9790      108.7221      114.1468      102.3261       95.0858       95.0116       95.3421       86.1205       88.7741       92.8674       86.8361       91.5275       92.1791       89.7676       89.6849       96.7477       90.1824       95.6808      100.4224      130.7751      131.5951      125.2005      116.1886      121.9753      118.8824      109.1338       94.0257       86.7396       86.1568       79.6306       87.5196      113.5146      123.2083      126.2554      123.2594      139.5415      143.3717      139.1414      136.2510      127.5120      139.8960      124.8199      109.7079      104.9721       99.6677       91.7542       94.7343      104.5455      105.3064       98.9874      102.3135      107.7046      112.5364      121.0389      126.8737      135.4560      131.3808      130.6299      131.6216      134.8858      134.0344      130.9770      152.2553      169.3501      176.5332      178.7595      198.1732      185.1116      185.8299      187.2278      193.4125      188.4454      173.3009      171.4700      164.3717      152.9667      158.2490      164.5962      158.6024      143.2150      139.7229      133.2954      119.1663       88.6386       79.8320       74.7587       66.7207       70.6475       64.6517       62.7575       53.2920       53.3366       51.6702       53.2204       55.4296        0.0000        0.0000        0.0000        0.0000        0.0000        0.0000        0.0000        0.0000        0.0000        0.0000        0.0000        0.0000        0.0000        0.0000        0.0000        0.0000        0.0000        0.0000        0.0000        0.0000        0.0000        0.0000        0.0000        0.0000        0.0000        0.0000        0.0000        0.0000        0.0000        0.0000        0.0000        0.0000        0.0000        0.0000        0.0000        0.0000        0.0000        0.0000        0.0000        0.0000        0.0000        0.0000        0.0000        0.0000        0.0000        0.0000        0.0000        0.0000        0.0000        0.0000        0.0000        0.0000        0.0000        0.0000        0.0000        0.0000        0.0000        0.0000
        0.0000        0.0000        0.0000        0.0000        0.0000        0.0000        0.0000        0.0000        0.0000        0.0000        0.0000        0.0000        0.0000        0.0000        0.0000        0.0000        0.0000        0.0000        0.0000        0.0000        0.0000        9.8680        7.9537       23.0602       19.4012       15.7571       17.5317       37.7578       43.2785       22.0515       36.8130       27.7054        9.8543        9.7128        8.7768        8.1492       13.2570       19.2989       16.7440        9.2754       11.3135       20.6141       24.2533       22.7764       20.5388       22.5300       26.8746       15.8402       22.5701       29.0510       29.3793       25.8147       27.1385       18.5383       27.3966       26.5535       39.9702       45.7956       43.7804       22.5994       18.0839       26.1279       31.3936       45.9425       58.5034       55.9625       53.8245       62.4836       67.3969       66.1044       60.3758       70.2997       74.5971       78.0648       80.8689       72.9160       72.6044       71.1237       65.5828       61.4689       61.9550       72.7204       70.5243       71.7877       72.2463       76.7820       84.7855       88.3431       86.1851       91.7815      101.7427      108.9534      115.8036      112.4652      115.2413      111.8763      113.0006      109.6383      118.1671      108.1663       96.5100      101.0124       98.8423       96.1331       97.3441       98.0257      100.8248       99.1543       98.9792       97.7001       90.3947      100.4558      100.1540       96.4302       98.0479      116.2501      124.7018      114.9482      109.4026      109.8507      100.3815       90.9929       84.1054       76.4204       67.9718       66.8480       78.8512      109.2739      125.4250      135.2699      137.8456      146.5856      158.9053      156.3336      156.8798      160.4132      156.4187      151.8324      147.3026      137.9095      123.0775      127.4896      135.4549      119.4985      104.5769       98.1493      113.4464      135.2551      137.7156      145.5284      145.2951      135.3145      132.5923      133.5748      128.7675      119.1920      119.6792      116.0859      131.0749      168.2450      186.2681      196.8438      204.2370      206.1729      214.0386      223.9022      228.6987      214.1436      206.8580      190.9453      179.0358      164.7248      165.5042      160.3310      145.7722      133.3547      130.9105      127.7137      109.4650       92.6850       78.3988       72.2892       69.9116       96.2387       78.8553       77.6756       71.9396       58.6787       55.5418       59.4766       61.1306       54.3762        0.0000        0.0000        0.0000        0.0000        0.0000        0.0000        0.0000        0.0000        0.0000        0.0000        0.0000        0.0000        0.0000        0.0000        0.0000        0.0000        0.0000        0.0000        0.0000        0.0000        0.0000        0.0000        0.0000        0.0000        0.0000        0.0000        0.0000        0.0000        0.0000        0.0000        0.0000        0.0000        0.0000        0.0000        0.0000        0.0000        0.0000        0.0000        0.0000        0.0000        0.0000        0.0000        0.0000        0.0000        0.0000        0.0000        0.0000        0.0000        0.0000        0.0000        0.0000        0.0000        0.0000        0.0000        0.0000        0.0000        0.0000
        0.0000        0.0000        0.0000        0.0000        0.0000        0.0000        0.0000        0.0000        0.0000        0.0000        0.0000        0.0000        0.0000        0.0000        0.0000        0.0000        0.0000        0.0000        0.0000        0.0000       16.4938       10.2277        9.6268       32.0709       40.0490       12.1525       11.8424        9.2011       12.6102       23.9240       44.0474       37.3254       13.1819       12.4700       10.7382        5.8585       13.8274       15.8920       11.7352       10.8781        9.0118       17.9941       26.4848       22.4536       21.8300       26.9248       27.6456       14.3066       18.7390       22.3284       26.4458       20.1654       31.7247       32.7700       40.8166       36.4314       53.9416       56.8599       63.2735       38.7500       38.3952       36.7064       40.8963       54.6469       64.2784       70.1060       68.8764       70.1531       70.4307       73.1028       66.1089       70.5173       77.9723       88.0564       96.5923       83.7266       77.5319       77.9868       79.5346       76.0464       72.6886       75.5754       76.9808       76.2224       76.9254       81.8253       86.1382       85.8446       89.7100       98.5051      112.6784      115.0038      128.1171      136.9303      134.6123      118.7964      124.4459      118.4257      116.6766      109.1019      106.7923      106.0733      103.9675      103.8344      108.5388      107.9830      106.5895      114.1339      102.9720       96.4904       95.5325      106.0132      110.6573      110.5534      100.3278      108.2397      119.1551      118.4753      111.0772      104.0226       97.0973       92.4359       83.4916       77.8322       74.8716       79.3358       82.8881      120.5985      137.4131      145.8557      143.1275      152.0485      160.2603      160.5978      169.1360      168.6453      167.4282      171.1582      174.4528      172.6727      155.4494      137.0331      134.3288      114.5820      102.8577       99.1206      113.3123      148.3589      152.4017      150.2285      149.0597      138.2531      145.2986      136.4043      123.6407      111.4515      107.0672      113.4453      130.4841      172.1875      199.3431      224.2563      228.5669      230.5185      233.6399      243.3833      255.4839      225.1152      218.0521      205.1824      191.9365      177.7070      176.7888      161.1107      140.2466      135.1594      120.4388      108.4937      102.0983       85.6214       75.6200       72.0506       73.0351       87.5110       89.4825       94.8185       73.2523       60.5811       59.6400       63.6334       61.6111       55.5928       62.0581        0.0000        0.0000        0.0000        0.0000        0.0000        0.0000        0.0000        0.0000        0.0000        0.0000        0.0000        0.0000        0.0000        0.0000        0.0000        0.0000        0.0000        0.0000        0.0000        0.0000        0.0000        0.0000        0.0000        0.0000        0.0000        0.0000        0.0000        0.0000        0.0000        0.0000        0.0000        0.0000        0.0000        0.0000        0.0000        0.0000        0.0000        0.0000        0.0000        0.0000        0.0000        0.0000        0.0000        0.0000        0.0000        0.0000        0.0000        0.0000        0.0000        0.0000        0.0000        0.0000        0.0000        0.0000        0.0000        0.0000
        0.0000        0.0000        0.0000        0.0000        0.0000        0.0000        0.0000        0.0000        0.0000        0.0000        0.0000        0.0000        0.0000        0.0000        0.0000        0.0000        0.0000        0.0000        0.0000        0.0000       19.8164       13.8920       12.5096       51.1200       28.6144       30.8949       12.9280       14.3419       14.5649       16.4790       20.3988       24.4503       31.4869       24.3673       10.6767       16.9688       18.4639       20.9573       18.2153       17.3007       12.3623       20.2179       19.7119       19.0870       18.2355       29.5031       24.7133       15.7931       21.3193       21.8376       26.1692       27.0050       49.1445       52.3781       57.3332       36.0833       39.3743       65.6972       70.8364       53.1237       61.6278       68.8692       52.7964       50.9455       59.1265       68.5681       64.0257       71.4312       71.7501       70.4718       73.1926       80.8004       90.4250       94.3777      103.6971       96.8482       89.8035       85.8399      102.5281       91.5308       97.6716       99.5633      103.4337       98.0163       93.9329       88.9908       97.5307       98.6247      102.6016      110.5915      123.6893      120.7740      133.5108      144.1820      145.3345      132.7562      126.8981      116.7824      113.9763      119.0529      109.6004      112.1252      108.7806      105.6231      104.3163      106.7785      108.2879      107.7244      104.2361       99.3819       96.7622      108.0212      107.8302      101.8527       94.1034      104.3640      106.5205      119.3552      113.6054      105.9627       96.5486       91.0991       89.7689       87.3888       75.2946       78.4249       88.4529      132.7540      142.8724      143.6911      150.3930      158.9266      164.7376      174.3575      184.8086      184.4662      193.6189      210.2398      212.5207      196.3161      187.0923      165.0361      142.1296      118.0601      115.0914      106.3769      123.1501      150.0156      162.5519      156.8486      153.7933      141.7224      139.1275      131.6161      124.6185      116.4191      124.4364      131.2034      128.8533      180.6268      203.7710      218.3617      224.0636      249.9296      256.8983      264.9763      261.7097      228.3950      217.4683      209.0759      197.4794      181.1605      175.3716      158.7921      138.9847      127.0157      116.6564      107.0347       99.1412       86.1240       76.9518       69.5922       72.7785       83.9429       93.4495       92.9843       86.7384       70.0316       62.9352       65.5784       67.9888       62.4928       71.2939       71.7045        0.0000        0.0000        0.0000        0.0000        0.0000        0.0000        0.0000        0.0000        0.0000        0.0000        0.0000        0.0000        0.0000        0.0000        0.0000        0.0000        0.0000        0.0000        0.0000        0.0000        0.0000        0.0000        0.0000        0.0000        0.0000        0.0000        0.0000        0.0000        0.0000        0.0000        0.0000        0.0000        0.0000        0.0000        0.0000        0.0000        0.0000        0.0000        0.0000        0.0000        0.0000        0.0000        0.0000        0.0000        0.0000        0.0000        0.0000        0.0000        0.0000        0.0000        0.0000        0.0000        0.0000        0.0000        0.0000
        0.0000        0.0000        0.0000        0.0000        0.0000        0.0000        0.0000        0.0000        0.0000        0.0000        0.0000        0.0000        0.0000        0.0000        0.0000        0.0000        0.0000        0.0000        0.0000        0.0000       16.8466       13.1199       17.9271       33.3167       28.3242       43.5262       47.3028       22.2168       38.3428       35.7628       25.6394       19.3229       18.4484       24.1059       19.8533       19.5564       20.9537       31.7711       37.9635       27.9331       24.3800       15.9862       41.9544       20.5632       26.9717       23.8397       29.8893       26.2288       22.7681       25.2953       29.2155       27.7907       48.0934       67.2271       58.3462       35.6570       33.9871       54.1783       83.5053       70.0583       75.7810       81.9926       75.6398       64.5317       69.8071       74.1255       76.9772       80.2410       73.5544       91.0272      102.6433      107.0606      100.1769      101.4595      114.1545      112.1089      112.3520      101.9366      118.9828      117.2970       96.4613      101.6893      112.3561      102.0605      103.1754       97.1872      106.1443      119.6037      126.7221      114.8997      122.9203      121.7654      124.3667      133.8077      148.1638      129.7747      127.7100      116.4901      119.3115      116.2662      116.0359      116.4196      114.9314      108.3212      104.2166      104.1066       97.8527      104.0742      105.4740      113.0413      101.9746      110.8586      110.1028      105.3263      104.2632      117.3949      108.6366      109.5497      108.0277      107.9672      102.4757       95.0035       95.4199       94.1400       82.1202       82.2903       99.3343      127.1580      132.3637      138.6914      156.5834      168.2544      177.3823      200.6028      205.0382      215.1024      245.0410      248.1371      238.7263      220.9538      196.1189      186.2236      165.8796      135.2188      123.8358      127.9937      126.3747      145.7773      160.8567      162.7205      160.2321      142.0160      144.6686      139.3676      140.5439      131.5704      132.8149      137.3214      147.4658      178.6780      209.7610      225.2354      238.5062      248.3336      242.8254      237.3333      229.8446      213.9897      211.7953      207.0989      189.7420      177.0607      169.2658      151.6052      130.4930      116.1803      104.2609       98.7072       96.9528       88.7085       83.8331       77.7555       74.6208       82.8102       81.3220       82.0268       78.0277       69.6836       69.6000       62.2667       73.9049       70.7644       75.7411       75.9091       84.5187        0.0000        0.0000        0.0000        0.0000        0.0000        0.0000        0.0000        0.0000        0.0000        0.0000        0.0000        0.0000        0.0000        0.0000        0.0000        0.0000        0.0000        0.0000        0.0000        0.0000        0.0000        0.0000        0.0000        0.0000        0.0000        0.0000        0.0000        0.0000        0.0000        0.0000        0.0000        0.0000        0.0000        0.0000        0.0000        0.0000        0.0000        0.0000        0.0000        0.0000        0.0000        0.0000        0.0000        0.0000        0.0000        0.0000        0.0000        0.0000        0.0000        0.0000        0.0000        0.0000        0.0000        0.0000
        0.0000        0.0000        0.0000        0.0000        0.0000        0.0000        0.0000        0.0000        0.0000        0.0000        0.0000        0.0000        0.0000        0.0000        0.0000        0.0000        0.0000        0.0000        0.0000        0.0000        0.0000        5.4832        4.5427       43.2917       49.9488       60.6349       70.3964       56.2794       47.0603       60.4802       51.5726       20.9379       17.2947       18.9228       15.1491       24.9156       36.3034       44.7653       40.2404       32.3799       33.5133       34.4069       31.0313       24.7529       24.2841       19.1293       26.4876       24.3355       22.0317       25.4606       25.0219       29.4810       35.4609       52.2455       53.7526       48.3522       47.0418       70.6185       63.9425       47.9126       49.6772       54.9026       50.3888       52.7289       60.8259       68.1882       67.0176       84.6019       86.1806       94.1980       92.4589       99.9988       99.9345      109.2058      121.6556      111.5554      106.6527      106.8911      126.2199      160.5954      142.2392      152.3689      178.4088      155.8665      137.3846      163.7134      159.3625      158.5481      160.3913      144.7801      169.4165      127.0496      109.7314      104.2511      137.0881      112.6240      110.6371       92.7686       95.6693      109.3942      119.9401      123.1274      125.0184      118.6397      114.3416      106.6210      106.5134      112.7259      107.8986      111.2463      102.3421      115.0870      121.6356      121.0444      119.6816      116.8065      110.2340      112.8235      108.4071      119.1475      120.9097      113.4641      103.9516      103.6803      101.9455      102.0359      109.6028      131.6350      138.4593      157.1322      170.2370      194.8280      201.1093      204.9841      202.9413      225.5659      242.8668      243.6245      236.9727      228.8672      218.7542      203.3411      180.1665      157.7254      141.4093      128.7252      134.8222      153.8236      166.0309      168.5046      169.4007      157.7950      160.0818      157.4458      160.5403      158.2558      152.3488      146.6379      154.7202      175.2429      196.7649      211.1530      233.1051      237.3772      220.6051      210.6835      192.0952      198.2954      206.1418      193.9756      186.6525      180.5526      167.1209      145.5523      132.2020      101.0315       88.7806       79.1266       77.3932       94.8595      101.2784       99.7513       95.9438       75.1270       72.9676       74.4363       70.6826       67.3919       62.4606       63.5784       64.3853       70.6406       82.0014       81.8095       86.4753      102.0000        0.0000        0.0000        0.0000        0.0000        0.0000        0.0000        0.0000        0.0000        0.0000        0.0000        0.0000        0.0000        0.0000        0.0000        0.0000        0.0000        0.0000        0.0000        0.0000        0.0000        0.0000        0.0000        0.0000        0.0000        0.0000        0.0000        0.0000        0.0000        0.0000        0.0000        0.0000        0.0000        0.0000        0.0000        0.0000        0.0000        0.0000        0.0000        0.0000        0.0000        0.0000        0.0000        0.0000        0.0000        0.0000        0.0000        0.0000        0.0000        0.0000        0.0000        0.0000        0.0000        0.0000
        0.0000        0.0000        0.0000        0.0000        0.0000        0.0000        0.0000        0.0000        0.0000        0.0000        0.0000        0.0000        0.0000        0.0000        0.0000        0.0000        0.0000        0.0000        0.0000        0.0000        0.0000        5.3079        6.2319       50.6769       66.0673       71.2801       68.9628       77.6703       71.5657       66.3287       65.2248       25.0142       25.5662       31.6771       24.0941       48.1273       46.2243       45.4815       54.1504       33.3280       50.5100       52.3489       43.8774       36.7437       32.8020       28.4753       34.5951       34.6593       34.8701       34.8718       47.0626       32.3386       40.4412       47.3061       57.0561       51.0574       55.5885       62.3731       74.4363       44.9995       48.3421       51.9497       51.4361       55.4141       59.2636       78.7678       81.9987       95.9288       91.8504      101.1584       99.0600      100.7036      108.1224      113.5601      114.6732      105.7206      109.0295      126.4377      122.5221      177.1438      179.1903      181.6992      196.3549      170.6595      155.9835      171.3138      172.2431      165.4912      165.4162      176.2614      200.5640      122.9883      107.1734      100.1566      105.8452       97.5689       98.8726      102.5951      103.0384      108.8938      142.0236      138.2888      137.6416      128.1905      111.5013      104.6355      102.1148      106.1551      103.3161       98.6402      112.1574      126.7136      124.4783      125.6569      123.9042      126.5257      122.0087      117.6651      110.8031      119.3576      127.4728      117.7839      115.7053      111.9965      107.3298      108.7779      117.2832      133.3600      151.8242      158.9206      174.4370      209.6968      218.0389      231.1743      240.9512      242.2038      227.7997      228.8528      244.2860      234.7033      228.1123      214.8881      203.7124      161.5044      152.8755      146.4937      145.9149      162.2558      174.8144      181.4635      186.3411      178.5933      176.2532      172.8517      176.1868      160.6352      156.0203      156.0916      162.0802      172.6212      179.0350      196.0916      220.8130      214.6566      198.2353      198.8376      189.9346      189.7588      192.1750      186.0724      180.2243      173.6008      167.0513      141.8265      119.7860       93.8345      100.1812       80.5716       70.1578       83.4663       85.1445       84.8850       81.2324       76.5543       75.6112       78.3389       69.9980       69.7968       69.6844       62.3475       66.1370       89.9530       93.9214       87.2285       86.5475       85.2900        0.0000        0.0000        0.0000        0.0000        0.0000        0.0000        0.0000        0.0000        0.0000        0.0000        0.0000        0.0000        0.0000        0.0000        0.0000        0.0000        0.0000        0.0000        0.0000        0.0000        0.0000        0.0000        0.0000        0.0000        0.0000        0.0000        0.0000        0.0000        0.0000        0.0000        0.0000        0.0000        0.0000        0.0000        0.0000        0.0000        0.0000        0.0000        0.0000        0.0000        0.0000        0.0000        0.0000        0.0000        0.0000        0.0000        0.0000        0.0000        0.0000        0.0000        0.0000        0.0000        0.0000
        0.0000        0.0000        0.0000        0.0000        0.0000        0.0000        0.0000        0.0000        0.0000        0.0000        0.0000        0.0000        0.0000        0.0000        0.0000        0.0000        0.0000        0.0000        0.0000        0.0000        0.0000       10.6633       11.3143       78.7303       87.8095       88.7507       78.5755       68.1861       80.0134       67.1715       79.3979       45.7682       37.3027       36.0484       33.4002       58.5621       61.8885       74.2825       68.9116       39.8579       44.4552       40.2134       43.4179       34.4783       30.0879       34.0952       43.5821       34.5131       38.1285       45.0565       51.1760       43.6557       50.5302       65.2897       83.5849       59.4179       58.3860       59.9157       69.0279       50.0251       53.7375       55.3049       50.4475       61.5329       63.3835       87.8554       91.3347       99.7009       97.5998      103.4841       95.4763      101.7091      109.2275      117.4376      108.0329      100.9193      111.0175      128.9539      132.1961      201.0087      232.1200      223.0337      211.8341      172.9691      187.2258      189.5785      186.5195      178.9017      158.1515      162.0720      180.3349      110.2982      111.2632      107.2644      118.6849       98.1610      105.3720      116.7289      109.7532      129.1540      124.6093      140.1449      137.3245      123.4367      112.0068      103.0703       99.8547      106.1601      112.0629      115.7171      124.4512      136.6413      142.1675      159.7269      147.7748      153.1113      138.2262      131.6045      122.9173      145.1070      136.0441      128.2466      116.6361      114.6931      109.5001      108.4355      119.7170      138.6505      152.6277      153.6076      172.1442      219.1382      231.0811      234.8167      242.1921      228.6219      214.7027      225.5238      245.7396      225.1682      215.2906      208.3882      201.7774      163.9827      155.0987      146.9686      155.4449      174.8388      180.0017      190.4378      199.9544      191.2162      199.5152      203.7603      201.7903      182.4957      191.7044      186.7486      187.5577      196.7721      191.4778      209.6480      203.8509      202.9508      181.8541      174.9339      180.4414      185.6398      179.8545      170.3833      163.8025      157.2833      150.0622      133.4411      116.8609       85.6968       82.1909       73.2477       71.2553       81.6852       83.6427       88.6341       84.2620       76.5371       75.3615       80.8795       77.0428       70.9866       64.2108       64.7789       66.6756       85.4743       92.1462       96.9015      122.5171       69.1800        0.0000        0.0000        0.0000        0.0000        0.0000        0.0000        0.0000        0.0000        0.0000        0.0000        0.0000        0.0000        0.0000        0.0000        0.0000        0.0000        0.0000        0.0000        0.0000        0.0000        0.0000        0.0000        0.0000        0.0000        0.0000        0.0000        0.0000        0.0000        0.0000        0.0000        0.0000        0.0000        0.0000        0.0000        0.0000        0.0000        0.0000        0.0000        0.0000        0.0000        0.0000        0.0000        0.0000        0.0000        0.0000        0.0000        0.0000        0.0000        0.0000        0.0000        0.0000        0.0000        0.0000
        0.0000        0.0000        0.0000        0.0000        0.0000        0.0000        0.0000        0.0000        0.0000        0.0000        0.0000        0.0000        0.0000        0.0000        0.0000        0.0000        0.0000        0.0000        0.0000        0.0000        0.0000       18.2005       13.7012      100.9616      127.8711      121.5651      101.9012       81.3776       80.9264       71.6012       74.4676       56.0142       59.8166       52.7266       39.7990       67.7938       86.6225       98.1602       82.8336       53.2362       51.0157       53.9744       41.6078       50.5308       47.5842       45.9054       59.1401       39.5079       46.5189       54.9098       64.8148       52.9564       59.9435       73.3149       76.3775       49.8505       52.0153       64.0259       64.5944       52.9792       61.2469       47.1249       55.3820       64.3231       63.5322       76.6686       74.6176      105.8040       99.6711       88.1163       95.3295      107.9863      116.7219      109.8230      109.1469      103.0614      111.8537      120.0172      129.7755      198.4760      218.5861      209.4808      210.6846      167.9272      154.1891      149.8411      139.8690      119.3419      127.3267      125.9150      123.0305       93.8025       94.9364       93.1017      102.1473       95.9414      103.3982      105.2803      106.0703      117.9826      110.2826      122.2212      116.7026      111.1004      106.3400       99.9602      100.0878      114.8728      126.6356      127.6495      142.5496      159.8172      165.2351      176.0853      164.6640      172.4346      165.7292      159.4307      167.7707      158.6575      140.8956      128.1316      118.6912      116.7666      108.8925      106.7198      112.6073      125.4189      132.7316      146.2382      164.6511      206.8875      234.3982      239.3848      229.1777      213.1525      212.3366      200.1732      222.4622      216.6311      197.9237      196.4348      203.1233      168.1860      159.4642      150.2392      155.0954      177.6379      192.6008      195.2981      207.2363      203.6937      224.7576      241.6724      244.3569      241.6662      221.1164      196.9496      204.1700      223.2117      224.1713      217.2135      212.7191      218.6602      181.7232      177.0482      186.9240      185.1671      178.2538      171.3672      160.3146      147.7810      127.0992      117.3168      108.0880       83.3878       74.1298       69.4560       72.0370       87.9611      102.7625       92.8797       89.9864       91.8410       79.7769       78.5902       92.1942       86.1132       64.6318       66.2888       69.9951       81.6626       88.0510      108.5353      127.3182        0.0000        0.0000        0.0000        0.0000        0.0000        0.0000        0.0000        0.0000        0.0000        0.0000        0.0000        0.0000        0.0000        0.0000        0.0000        0.0000        0.0000        0.0000        0.0000        0.0000        0.0000        0.0000        0.0000        0.0000        0.0000        0.0000        0.0000        0.0000        0.0000        0.0000        0.0000        0.0000        0.0000        0.0000        0.0000        0.0000        0.0000        0.0000        0.0000        0.0000        0.0000        0.0000        0.0000        0.0000        0.0000        0.0000        0.0000        0.0000        0.0000        0.0000        0.0000        0.0000        0.0000        0.0000
        0.0000        0.0000        0.0000        0.0000        0.0000        0.0000        0.0000        0.0000        0.0000        0.0000        0.0000        0.0000        0.0000        0.0000        0.0000        0.0000        0.0000        0.0000        0.0000        0.0000        0.0000        0.0000      129.6336      110.0393      112.5894      108.9421       96.0759       86.7915       80.2661       72.3645       60.3846       34.8592       26.6035       28.3224       34.9304       63.4468       74.1638       75.0848       69.1394       55.1727       46.3402       36.1721       31.5951        8.2900       11.2806        7.7739        7.8241       40.0394       52.7670       55.5006       56.0684       41.9310       48.4924       48.5225       50.8657       51.0602       55.8901       59.0122       56.4787       53.6587       55.0630       59.0988       61.1051       70.6304       73.9591       66.9696       69.1903       80.3759       87.5821       90.5186       88.8278      118.6734      120.1470      107.7021      111.4268      117.1335      126.6073      135.9882      146.7387      208.8070      229.4329      226.2808      214.7813      198.7418      183.3953      167.9241      147.7440      143.5169      138.2450      149.4611      143.3957      107.7602      109.3164      109.2261      121.2264       96.2196      120.1127      120.5957      140.3494      108.8197      104.8226       99.4334      108.6995      104.6960      100.1364      101.0120      103.5948      135.5353      154.2835      160.8883      149.7169      206.7213      222.8173      210.0114      183.9468      173.8131      170.0356      169.6744      166.7115      162.2374      149.0371      132.4969      126.2473      112.4872      104.6349      101.5701      101.6212      110.3226      111.6221      133.2815      159.2716      168.7931      187.0348      194.8157      211.7330      180.2178      179.2711      170.9126      166.0562      179.9745      163.9436      163.8519      165.9139      165.7182      164.7990      168.3377      160.7962      187.8907      202.8310      201.2836      206.7970      217.8762      213.6928      228.9619      227.5867      251.2155      241.0221      239.1328      252.7499      295.8565      282.1214      262.8542      244.6354      204.4335      185.4577      179.3510      176.5665      174.8410      164.4543      158.8486      157.9545      125.2428       99.9057       88.5604       82.2908       90.2364       85.1740       80.8774       88.5996      107.8737      117.3160      117.8233      102.1452       87.9870       88.3323       91.3147       90.5484       63.9847       59.9854       57.0572       64.3170       78.0775       86.3728      106.5501      131.3608      184.7436      226.1164      292.1211      340.4780        0.0000        0.0000        0.0000        0.0000        0.0000        0.0000        0.0000        0.0000        0.0000        0.0000        0.0000        0.0000        0.0000        0.0000        0.0000        0.0000        0.0000        0.0000        0.0000        0.0000        0.0000        0.0000        0.0000        0.0000        0.0000        0.0000        0.0000        0.0000        0.0000        0.0000        0.0000        0.0000        0.0000        0.0000        0.0000        0.0000        0.0000        0.0000        0.0000        0.0000        0.0000        0.0000        0.0000        0.0000        0.0000        0.0000        0.0000        0.0000        0.0000        0.0000
        0.0000        0.0000        0.0000        0.0000        0.0000        0.0000        0.0000        0.0000        0.0000        0.0000        0.0000        0.0000        0.0000        0.0000        0.0000        0.0000        0.0000        0.0000        0.0000        0.0000        0.0000        0.0000        0.0000        0.0000        0.0000        0.0000      104.6108       99.3229       93.0347       82.1267       69.2880       40.5319       31.1475       31.7807       39.9015       75.7820       87.6308       88.6470       76.4020       62.1076       55.1664       42.2866       37.9690        8.0341        7.1933       10.1224       12.8473       56.6819       62.1954       63.6140       74.1375       52.0906       55.6883       52.3505       49.6477       48.5541       52.0707       56.3275       54.7440       50.9969       53.8593       58.6615       60.4620       65.0336       68.8985       61.4300       62.7582       75.4819       77.4183       78.9930       91.4572      114.3587      117.0908      106.1225      118.5040      128.8291      136.3121      142.2156      152.0335      232.8494      224.9817      212.5699      207.1979      178.8926      177.2982      149.8079      112.4537      106.0101      103.3901      131.0162      125.5478      100.7486      109.3248      111.1541       99.5599       94.5503      120.8193       94.1076      104.1416       91.3720       90.2865       92.2778       99.6797      105.5425      101.6147       97.6606      108.0091      134.7964      151.8288      145.8481      170.0169      239.6270      235.6249      210.8963      190.2914      192.2550      182.2109      163.4680      156.4525      168.9242      154.1726      128.9097      118.7652      111.2685      105.5258       98.0085      100.1885      101.1153      100.4365      119.4648      151.6817      165.3700      174.9197      166.7593      184.9516      176.6684      173.5516      165.8008      160.3388      154.6690      148.8014      151.3237      164.2386      171.3275      170.8348      160.3486      163.3215      190.5625      198.9559      204.5861      206.9611      216.3784      215.9124      213.1672      223.9954      269.4989      269.4705      261.2454      271.1509      293.0684      296.2431      279.4871      246.6704      196.5692      188.0383      162.9826      161.3009      161.1782      158.5285      158.6270      155.3463      120.9543       90.9292       77.5236       75.6765       87.6142       84.9478       88.0661      108.0966      128.1345      122.1747      123.9455      113.6863      101.6376       91.4488       93.3538       89.3013       62.2614       56.4327       57.4203       65.1959       78.6660       90.9111      108.5208      139.6396      195.6639      244.7415      278.2309      295.1361        0.0000        0.0000        0.0000        0.0000        0.0000        0.0000        0.0000        0.0000        0.0000        0.0000        0.0000        0.0000        0.0000        0.0000        0.0000        0.0000        0.0000        0.0000        0.0000        0.0000        0.0000        0.0000        0.0000        0.0000        0.0000        0.0000        0.0000        0.0000        0.0000        0.0000        0.0000        0.0000        0.0000        0.0000        0.0000        0.0000        0.0000        0.0000        0.0000        0.0000        0.0000        0.0000        0.0000        0.0000        0.0000        0.0000        0.0000        0.0000        0.0000        0.0000
        0.0000        0.0000        0.0000        0.0000        0.0000        0.0000        0.0000        0.0000        0.0000        0.0000        0.0000        0.0000        0.0000        0.0000        0.0000        0.0000        0.0000        0.0000        0.0000        0.0000        0.0000        0.0000        0.0000        0.0000        0.0000        0.0000        0.0000      119.0500      113.4003      104.4170       92.1769       52.9173       48.7451       45.0307       50.5465       90.4333       99.0177       95.6103       84.0692       64.4021       51.1489       49.2216       51.3499       12.3095       10.8138        8.0921       17.6568       72.1866       81.1956       86.0273       89.3035       53.9099       56.1403       59.4048       56.6132       50.8280       52.0438       57.9323       60.4952       56.7057       61.0220       56.4618       56.4142       58.6166       63.9762       61.5986       65.7206       75.5906       74.0009       76.3338       81.1221       95.7353       96.5948      108.7059      126.1403      129.8877      134.4592      137.0912      145.4604      196.8441      239.9565      222.2520      188.2677      156.9002      123.0227      121.8788      112.9184      109.5750       89.0812       85.5002       91.9481       80.1117       85.7106       89.6225       93.2643       89.4890       99.6905       90.1389       94.3268       79.4091       82.8408       95.6798       97.4449       91.1317       85.8990       92.7541       99.2986      116.7755      115.8250      121.2855      151.6063      199.8703      187.3370      177.1447      165.4391      168.0206      165.1089      162.5327      146.7186      148.2911      140.6711      127.3865      113.4963       95.6137       88.1928       82.0587       97.2468      104.5620       99.4806      113.8153      138.1620      155.5381      164.7779      168.2077      186.7671      177.0059      172.7120      170.1229      164.2204      157.2554      161.3852      159.0966      163.9050      160.3784      157.4319      154.9710      162.0098      190.3445      199.2720      207.6598      214.5110      227.1599      227.8281      215.2261      220.9599      241.1837      246.0730      256.5077      261.4707      275.4608      271.0260      264.6722      239.6281      190.5324      164.8077      158.0038      150.9718      148.0940      159.7022      137.4273      131.9687       97.7859       77.3968       66.6364       67.1816       82.3319       84.6658       84.9634      100.0568      122.4358      128.6551      130.5462      118.6098      104.3472       96.8983       85.9778       87.8255       60.2894       61.7021       66.2371       76.7730       89.1167       96.6077      118.7513      156.5751      217.2630      250.2143      276.1906      273.2597      243.4499        0.0000        0.0000        0.0000        0.0000        0.0000        0.0000        0.0000        0.0000        0.0000        0.0000        0.0000        0.0000        0.0000        0.0000        0.0000        0.0000        0.0000        0.0000        0.0000        0.0000        0.0000        0.0000        0.0000        0.0000        0.0000        0.0000        0.0000        0.0000        0.0000        0.0000        0.0000        0.0000        0.0000        0.0000        0.0000        0.0000        0.0000        0.0000        0.0000        0.0000        0.0000        0.0000        0.0000        0.0000        0.0000        0.0000        0.0000        0.0000        0.0000
        0.0000        0.0000        0.0000        0.0000        0.0000        0.0000        0.0000        0.0000        0.0000        0.0000        0.0000        0.0000        0.0000        0.0000        0.0000        0.0000        0.0000        0.0000        0.0000        0.0000        0.0000        0.0000        0.0000        0.0000        0.0000        0.0000        0.0000        0.0000        0.0000        0.0000      124.8896       77.8378       66.8923       64.3160       68.8275      114.3690      113.1898      103.6508       85.8990       58.5288       47.9856       46.9624       47.4451       17.5495       18.5784       12.0254       11.5331       63.8696       84.8380      106.5928       96.7108       63.7495       62.0438       62.4026       62.3488       56.4419       60.1145       63.4521       60.1285       56.9271       62.0485       56.5504       60.3494       60.1619       58.9544       62.2476       63.3013       73.5767       69.0554       68.8408       86.0421       87.8748       93.7851       96.4125      103.3991      109.9978      113.8563      120.6054      119.9629      149.6790      171.4734      181.8459      167.3055      176.3322      152.7167      144.0775      122.0049      109.0404       86.6937       83.6440       90.5882       80.5038       76.0894       87.4234       91.8384       90.5378       90.7794       97.9416      101.5919       71.5006       76.4962       92.4882       83.5880       80.6500       82.2740       82.5139       82.1102      105.5868      108.4711      117.6626      137.9712      162.6456      154.2434      155.3030      159.8107      156.1082      155.3724      147.8122      141.4886      142.7098      125.3041      119.0054      109.8437      102.1464       85.9534       81.9760       88.0405      112.4203      103.0439      112.4730      144.8615      159.3259      168.5411      183.8838      188.7442      186.6280      191.9585      165.2135      157.0620      153.4646      163.0146      153.4945      144.9679      157.9796      157.5431      155.8426      167.7895      190.4137      201.6210      199.9448      215.1976      214.8844      200.1117      207.0851      207.4024      217.7755      216.1246      223.2164      230.2945      236.4777      228.3451      217.0658      195.8171      161.6188      151.9939      152.3060      158.4347      155.7455      146.9324      133.4857      117.3764       90.1115       69.9106       64.3697       64.8396       94.1947       80.9147       80.3263       82.3879      118.2495      120.2604      139.8584      128.9692       99.5081       87.4611       82.1012       93.9951       72.6219       78.3799       86.2797       99.5126      109.0513      121.6685      130.8576      177.8041      221.6099      244.7302      263.0885      263.5734      252.3300        0.0000        0.0000        0.0000        0.0000        0.0000        0.0000        0.0000        0.0000        0.0000        0.0000        0.0000        0.0000        0.0000        0.0000        0.0000        0.0000        0.0000        0.0000        0.0000        0.0000        0.0000        0.0000        0.0000        0.0000        0.0000        0.0000        0.0000        0.0000        0.0000        0.0000        0.0000        0.0000        0.0000        0.0000        0.0000        0.0000        0.0000        0.0000        0.0000        0.0000        0.0000        0.0000        0.0000        0.0000        0.0000        0.0000        0.0000        0.0000        0.0000
        0.0000        0.0000        0.0000        0.0000        0.0000        0.0000        0.0000        0.0000        0.0000        0.0000        0.0000        0.0000        0.0000        0.0000        0.0000        0.0000        0.0000        0.0000        0.0000        0.0000        0.0000        0.0000        0.0000        0.0000        0.0000        0.0000        0.0000        0.0000        0.0000        0.0000        0.0000      154.8414      141.5211        0.0000        0.0000      107.7047      103.9057       93.2934       75.0817       23.9151       17.2588       15.4726       13.7792       15.9659       17.4794       20.1208       24.5241       67.7134       80.6453       94.2337       87.6066       71.0247       71.3628       77.5746       71.3630       57.3636       61.2057       70.8453       70.2814       68.8390       60.4962       63.6859       65.2482       56.6795       57.1014       60.3489       70.3760       69.2356       69.3966       70.9428       89.8532       91.0599      108.8674       91.6558       91.8795       93.7017       95.2137       91.4920       98.7511      196.2174      167.5790      182.6521      208.0369      220.8459      193.4387      174.9911      177.0903      121.8758      118.5306      114.0598      125.2095      100.2938       92.6908       89.1890      123.9772      154.8058      151.0602      140.5494      154.4564       88.4967       91.4356       92.3677       97.4565       84.3162       90.3829       96.3611       94.5148      112.8162      117.9788      116.7189      129.7243      143.9173      131.5097      141.6140      143.8483      139.1810      138.9039      131.1697      122.5275      122.3386      116.0637      107.1333       97.9897       81.1028       72.1508       65.1842       83.9577      103.1452      111.0279      118.8454      144.6167      172.7561      178.9986      176.2540      168.4090      152.0963      168.0939      166.7962      157.2382      138.2339      134.1887      133.1278      134.8889      154.6168      157.3406      164.1780      171.0842      186.3917      191.5023      189.9957      202.8801      199.2706      189.2302      188.4248      189.7508      158.9146      152.5130      152.5892      155.6786      161.5149      136.1434      125.3963      118.9668      136.6694      141.6227      140.5274      144.8484      146.9048      142.0342      129.3756      127.8515       82.9402       64.1645       63.1332       68.8889       90.6965       75.1626       74.2462       76.0065       83.1168       90.8070       94.7786       93.4688       78.0874       61.5381       54.6807       63.3820       88.1540      102.9236      116.6766      131.5267      144.7077      160.2373      177.6693      203.2134      210.1366      238.0102      247.4904        0.0000        0.0000        0.0000        0.0000        0.0000        0.0000        0.0000        0.0000        0.0000        0.0000        0.0000        0.0000        0.0000        0.0000        0.0000        0.0000        0.0000        0.0000        0.0000        0.0000        0.0000        0.0000        0.0000        0.0000        0.0000        0.0000        0.0000        0.0000        0.0000        0.0000        0.0000        0.0000        0.0000        0.0000        0.0000        0.0000        0.0000        0.0000        0.0000        0.0000        0.0000        0.0000        0.0000        0.0000        0.0000        0.0000        0.0000        0.0000        0.0000        0.0000        0.0000
        0.0000        0.0000        0.0000        0.0000        0.0000        0.0000        0.0000        0.0000        0.0000        0.0000        0.0000        0.0000        0.0000        0.0000        0.0000        0.0000        0.0000        0.0000        0.0000        0.0000        0.0000        0.0000        0.0000        0.0000        0.0000        0.0000        0.0000        0.0000        0.0000        0.0000        0.0000        0.0000        0.0000        0.0000        0.0000        0.0000        0.0000      101.6484       79.2994       25.5034       17.4333       14.8201       16.3499       16.9621       16.7170       20.1292       29.2373       76.5868       93.8857      101.4533      100.1661       73.1110       75.1456       73.5781       72.7348       63.7400       63.9909       72.6547       78.0224       73.0352       66.8092       63.1466       64.9169       61.3926       63.0238       54.5527       59.4951       59.1412       72.4500       79.0369       87.6114       89.5682      101.3321       84.9796       73.9935       81.0026       86.3848       87.0061       83.7323      150.3775      126.4373      128.6382      160.0626      143.4063      125.5232      111.2157      214.2649      192.7852      117.7086      118.8029      103.3721       94.2080       81.5447       93.9545      130.1225      137.5271      151.7301      131.3950      166.4513       93.2037       69.2568       69.0817      100.4331       78.9983       80.6565       80.7457       81.3437       92.2222       92.4953       99.6298      119.3704      136.0126      126.3634      150.1629      159.3457      130.2585      133.4526      123.4823      111.3838      111.9919      107.6614       98.0409       96.7809       84.6320       74.9109       65.0862       77.1692      104.6949      128.0799      127.8491      143.1002      169.6673      198.9212      194.6504      173.1528      152.5670      149.6195      157.6801      146.5614      127.3545      131.3447      134.8355      136.5820      165.4347      164.2202      170.6651      176.2284      185.0391      183.1422      180.9760      187.2650      185.6157      182.2294      178.1782      171.3855      134.8925      125.8591      118.4982      121.5340      110.9613      110.5106      106.7173      109.7293      131.1463      144.6907      146.9847      138.6172      135.2993      127.3063      120.0388      103.8488       73.9717       62.2107       57.4256       61.2593       90.2642       70.3358       70.6867       77.7761       87.7670       88.8610       79.2609       84.3195       62.0207       52.7444       47.9829       51.9889       80.8114      102.4853      115.4279      130.8504      176.8490      178.6030      186.6525      204.7640      206.6169      228.1989        0.0000        0.0000        0.0000        0.0000        0.0000        0.0000        0.0000        0.0000        0.0000        0.0000        0.0000        0.0000        0.0000        0.0000        0.0000        0.0000        0.0000        0.0000        0.0000        0.0000        0.0000        0.0000        0.0000        0.0000        0.0000        0.0000        0.0000        0.0000        0.0000        0.0000        0.0000        0.0000        0.0000        0.0000        0.0000        0.0000        0.0000        0.0000        0.0000        0.0000        0.0000        0.0000        0.0000        0.0000        0.0000        0.0000        0.0000        0.0000        0.0000        0.0000        0.0000        0.0000
        0.0000        0.0000        0.0000        0.0000        0.0000        0.0000        0.0000        0.0000        0.0000        0.0000        0.0000        0.0000        0.0000        0.0000        0.0000        0.0000        0.0000        0.0000        0.0000        0.0000        0.0000        0.0000        0.0000        0.0000        0.0000        0.0000        0.0000        0.0000        0.0000        0.0000        0.0000        0.0000        0.0000        0.0000        0.0000        0.0000        0.0000        0.0000        0.0000       36.6810       28.6392       25.1756       27.2983       32.3916       30.5626       34.6380       40.2245       97.4325      104.7511      110.1158      109.0163       83.8250       84.0156       78.8065       72.9729       61.0490       68.5058       78.9122       82.5682       79.5943       70.9198       69.7079       65.8499       57.8156       65.2486       67.5409       57.1763       63.8006       68.1588       77.5310       83.7921       83.6437       97.3745       87.1254       76.9723       89.5387       87.2665       78.3068       84.6416      133.2973      120.3636      154.8312      166.3923      128.2404      135.9031      135.3996      163.0512      198.6969      170.6993      143.5637      140.3575      106.6526      113.4659      103.0308      112.0790      117.8048      141.9635      132.1885      140.1703       96.5732       74.4180       69.2516       85.0293       72.7921       70.5481       68.5694       73.2038       85.1597       84.5120       98.7231      108.4340      112.7828      112.8093      122.6982      131.7897      125.9252      126.7707      118.7375      108.9661      107.6261      106.0210      103.0623       92.7175       77.0162       70.4972       65.6182       73.2931       97.1398      110.8246      131.0987      145.5810      158.4327      165.0281      183.4605      176.7670      161.1204      156.5110      150.7726      142.3223      120.7708      124.5000      128.3584      132.0912      154.8483      157.1751      160.5156      166.4294      166.0766      163.7630      160.3193      160.5274      155.4771      162.3439      158.1774      149.4313      122.1979      114.5243      104.6197      105.5615      103.2900      113.6650      119.4554      118.5685      130.5143      136.2029      139.3891      122.0980      123.4702      119.6133      104.6858       89.4790       64.2825       56.7472       53.5552       59.0162       84.9135       73.2745       72.5502       78.4621       87.4030       90.0655       76.1533       67.0043       63.4877       52.6703       51.3522       51.1223       78.7342       94.5733      109.5799      130.9506      172.6067      165.1687      174.8808      195.1816      193.0651      210.8649        0.0000        0.0000        0.0000        0.0000        0.0000        0.0000        0.0000        0.0000        0.0000        0.0000        0.0000        0.0000        0.0000        0.0000        0.0000        0.0000        0.0000        0.0000        0.0000        0.0000        0.0000        0.0000        0.0000        0.0000        0.0000        0.0000        0.0000        0.0000        0.0000        0.0000        0.0000        0.0000        0.0000        0.0000        0.0000        0.0000        0.0000        0.0000        0.0000        0.0000        0.0000        0.0000        0.0000        0.0000        0.0000        0.0000        0.0000        0.0000        0.0000        0.0000        0.0000        0.0000
        0.0000        0.0000        0.0000        0.0000        0.0000        0.0000        0.0000        0.0000        0.0000        0.0000        0.0000        0.0000        0.0000        0.0000        0.0000        0.0000        0.0000        0.0000        0.0000        0.0000        0.0000        0.0000        0.0000        0.0000        0.0000        0.0000        0.0000        0.0000        0.0000        0.0000        0.0000        0.0000        0.0000        0.0000        0.0000        0.0000        0.0000        0.0000        0.0000        0.0000       51.1974       47.6443       46.9721       57.2555       57.4894       60.8134       63.1616      135.3266      135.8903      129.0914      119.9865       95.1879       98.2585       88.5572       88.3756       73.9715       81.0117       82.9377       78.4263       74.1725       69.5598       68.5720       75.4826       54.6041       75.8730       71.6724       66.1956       73.9601       82.7950       83.2835       84.5493       89.3001      100.4777      105.1620       95.5782       88.7009       82.3485       82.9299       93.5634      152.4395      128.7153      175.1141      185.5041      159.6314      174.7899      198.7138      249.1702      299.1100      208.1006      189.0954      204.5199      147.0142      124.4096      116.5692      121.0996      122.5751      125.5555      125.7282      118.8537       89.8657       84.9296       80.5366       82.7022       69.0649       68.4761       62.2558       67.6738       79.5524       86.4119       96.1852       96.0860      105.4156      107.0199      115.3932      116.2456      132.9648      129.7962      129.9269      121.9441      117.1906      108.6617      103.2159      101.3255       79.1763       74.8234       70.4131       80.8348      108.0708      119.3120      134.2235      164.0329      161.9894      163.5103      170.2662      164.3377      177.7189      178.2002      156.9452      146.5222      130.4098      131.7105      125.9832      126.0194      129.1164      127.0428      148.1817      150.7052      140.5766      135.9864      139.3080      136.3890      141.1947      142.8859      144.3264      144.9677      126.9445      132.8878      122.1010      117.2992      115.9487      121.2113      124.8243      121.4660      132.5930      142.8606      154.1907      123.4193      114.8445      103.9092       94.0813       77.8842       59.1683       54.7657       52.9339       66.5192       87.1758       77.3586       70.5556       78.5310       78.8748       71.5878       65.6063       67.5011       58.7133       42.5065       38.7342       48.0894       76.3033       89.3987      101.4219      115.7816      127.6433      134.5167      147.6152      164.7222      169.6683        0.0000        0.0000        0.0000        0.0000        0.0000        0.0000        0.0000        0.0000        0.0000        0.0000        0.0000        0.0000        0.0000        0.0000        0.0000        0.0000        0.0000        0.0000        0.0000        0.0000        0.0000        0.0000        0.0000        0.0000        0.0000        0.0000        0.0000        0.0000        0.0000        0.0000        0.0000        0.0000        0.0000        0.0000        0.0000        0.0000        0.0000        0.0000        0.0000        0.0000        0.0000        0.0000        0.0000        0.0000        0.0000        0.0000        0.0000        0.0000        0.0000        0.0000        0.0000        0.0000        0.0000
        0.0000        0.0000        0.0000        0.0000        0.0000        0.0000        0.0000        0.0000        0.0000        0.0000        0.0000        0.0000        0.0000        0.0000        0.0000        0.0000        0.0000        0.0000        0.0000        0.0000        0.0000        0.0000        0.0000        0.0000        0.0000        0.0000        0.0000        0.0000        0.0000        0.0000        0.0000        0.0000        0.0000        0.0000        0.0000        0.0000        0.0000        0.0000        0.0000        0.0000        0.0000        0.0000        0.0000      206.7841      208.7057      205.8647      198.6454      169.3427      161.4203      149.6394      131.5666       89.1601       76.0331       72.0586       77.2636      102.5313      107.0139      106.8688       99.8708       81.5733       75.7979       67.4765       68.1859       51.3746       54.3263       52.7937       56.5980       85.2858       94.1129      100.6250       99.4531       96.3999       99.6401       92.6267       88.1353       62.0036       55.8416       60.8896       67.1514      166.6757      171.7550      176.9172      179.1098      270.4706      308.1720      350.6846      411.0612      379.1353      351.0322      333.6701      319.9441      236.2605      192.7238      172.3780      166.2384      141.8120      138.0061      139.2475      150.8643      119.2250       97.4099      103.6967      104.5707       73.7415       66.4255       61.3015       75.9678       83.8237       88.4296       95.6091       97.3426      106.6721      110.8567      125.4784      130.6020      174.1740      188.6401      179.4060      162.8919      133.5646      107.2768       91.7854       83.0994       88.0096       88.5986       89.1897       95.3708      116.3410      129.5425      146.4868      158.4520      154.9266      160.4563      165.2142      161.2781      176.6812      171.9311      159.6909      142.8724      103.3204      107.0450       95.1829       96.6380       93.3103       83.8797       92.1634       92.9585       89.8494       94.8832       95.2081       91.4459      110.4953      114.8482      118.9947      123.1418      147.7634      158.1542      151.8973      146.6695      154.7589      161.2635      155.1108      147.5645      138.4816      133.0905      136.3425      120.1309       95.7437       83.0561       72.2932       58.3543       48.3822       42.6341       46.6343       49.8486       76.9902       69.6284       70.7956       73.3499       62.4835       53.0862       47.9238       48.9812       31.3459       25.3056       32.9281       41.7873       74.3237       87.6071       97.1571      105.3802       76.1928       71.9993       77.2916       89.5692       18.0000        0.0000        0.0000        0.0000        0.0000        0.0000        0.0000        0.0000        0.0000        0.0000        0.0000        0.0000        0.0000        0.0000        0.0000        0.0000        0.0000        0.0000        0.0000        0.0000        0.0000        0.0000        0.0000        0.0000        0.0000        0.0000        0.0000        0.0000        0.0000        0.0000        0.0000        0.0000        0.0000        0.0000        0.0000        0.0000        0.0000        0.0000        0.0000        0.0000        0.0000        0.0000        0.0000        0.0000        0.0000        0.0000        0.0000        0.0000        0.0000        0.0000        0.0000        0.0000        0.0000        0.0000
        0.0000        0.0000        0.0000        0.0000        0.0000        0.0000        0.0000        0.0000        0.0000        0.0000        0.0000        0.0000        0.0000        0.0000        0.0000        0.0000        0.0000        0.0000        0.0000        0.0000        0.0000        0.0000        0.0000        0.0000        0.0000        0.0000        0.0000        0.0000        0.0000        0.0000        0.0000        0.0000        0.0000        0.0000        0.0000        0.0000        0.0000        0.0000        0.0000        0.0000        0.0000        0.0000        0.0000        0.0000      280.0399      271.8492      253.3421      209.1701      191.8793      172.6378      151.2505       99.0401       81.9292       77.8595       85.6904      115.3080      123.6199      120.8665      111.2958       87.3674       82.5506       75.4628       70.0421       58.8184       55.1734       49.1376       56.6956       86.9645      101.6715      106.3460      104.9703       94.6787       93.2394       88.1615       80.2161       49.8064       48.7734       53.2393       63.0303      142.5237      166.8422      189.7627      227.2210      344.4259      395.7918      455.8510      438.9393      438.9419      436.5974      405.8692      373.2180      286.0385      242.9588      206.4627      190.9468      151.9378      153.1421      154.5360      160.7628      127.3220      112.7727      115.1121      102.1205       68.3930       67.5458       69.6424       76.7998       77.7420       80.4772       87.4508       88.9484      102.5707      107.6659      114.4107      141.7179      181.1608      190.6848      195.4596      177.0011      145.5012      114.6829       90.5662       80.3062       86.5340       84.8369       89.2220       97.2234      120.3575      142.8369      141.6233      156.5159      157.7584      167.5380      170.0127      177.8015      175.8076      190.3554      170.4247      149.0492      107.2250       94.0145       95.1181       90.5612       85.5952       77.6103       60.4226       59.6663       67.1378       75.6013       83.2503       82.2422      101.7199      111.7965      111.3856      120.6441      147.0100      159.4454      159.8264      157.3370      164.7885      173.9853      159.8549      163.6629      138.2347      127.7488      123.6078      115.8616       83.8397       76.2532       61.8252       51.9478       46.1642       42.3960       55.3070       55.4997       75.8143       82.8492       74.7946       62.8395       52.9682       47.2364       42.5153       39.4511       31.3113       31.4643       32.3177       48.4836       74.1394       85.7171       91.1195       93.7058       66.0926       57.6929       59.9998       71.6055       19.9500        0.0000        0.0000        0.0000        0.0000        0.0000        0.0000        0.0000        0.0000        0.0000        0.0000        0.0000        0.0000        0.0000        0.0000        0.0000        0.0000        0.0000        0.0000        0.0000        0.0000        0.0000        0.0000        0.0000        0.0000        0.0000        0.0000        0.0000        0.0000        0.0000        0.0000        0.0000        0.0000        0.0000        0.0000        0.0000        0.0000        0.0000        0.0000        0.0000        0.0000        0.0000        0.0000        0.0000        0.0000        0.0000        0.0000        0.0000        0.0000        0.0000        0.0000        0.0000        0.0000        0.0000
        0.0000        0.0000        0.0000        0.0000        0.0000        0.0000        0.0000        0.0000        0.0000        0.0000        0.0000        0.0000        0.0000        0.0000        0.0000        0.0000        0.0000        0.0000        0.0000        0.0000        0.0000        0.0000        0.0000        0.0000        0.0000        0.0000        0.0000        0.0000        0.0000        0.0000        0.0000        0.0000        0.0000        0.0000        0.0000        0.0000        0.0000        0.0000        0.0000        0.0000        0.0000        0.0000        0.0000        0.0000        0.0000        0.0000      282.7893      234.3879      215.0902      194.6080      170.2371      110.7468       92.8149       88.9054       97.8549      132.4977      142.4514      141.9997      132.8006      103.4528       98.3923       89.2232       79.7412       58.6430       52.7429       55.8318       57.7253       95.4325      110.3643      114.9051      110.7212       96.9194       94.8242       96.0498       86.7117       50.1352       50.5267       57.1924       69.7199      167.3394      197.4477      252.4798      333.0458      463.2447      488.0704      520.8426      492.1740      485.7605      484.9315      497.2119      425.0187      326.3864      272.6729      259.0244      231.5462      193.5277      202.1517      184.9760      170.2358      141.1584      134.2906      172.0703      100.9044       79.7603       75.0847       67.3302       78.2616       88.5780       98.0510       88.9674       91.6965      106.8161      112.7447      116.2412      133.6238      175.0643      195.3949      211.1808      168.1755      133.9648      104.6293       91.0976      100.9286       95.1202       90.8708       93.9865      104.9249      123.5574      134.9012      136.7042      146.4424      152.8516      169.9770      173.6610      181.1834      185.7977      194.2158      172.5210      146.0852      102.6599       87.5192       87.8551       74.2109       78.3724       71.1984       55.7917       52.5336       60.4293       66.4079       70.9661       76.6879      103.0051      103.4167      109.6259      119.3345      144.4921      160.7810      170.1117      170.2408      176.0429      185.8285      182.9321      170.5331      153.8292      127.5470      109.7606      107.4772       81.3206       62.3138       51.8156       50.4162       44.5142       46.3991       58.4271       56.8077       72.3779       74.2737       70.2721       62.4533       53.2678       44.2454       39.0693       37.1077       32.7756       28.0688       30.5683       36.8011       65.1567       87.7731       88.6504       75.9110       49.7079       48.9909       46.7252       40.9169       17.7900        0.0000        0.0000        0.0000        0.0000        0.0000        0.0000        0.0000        0.0000        0.0000        0.0000        0.0000        0.0000        0.0000        0.0000        0.0000        0.0000        0.0000        0.0000        0.0000        0.0000        0.0000        0.0000        0.0000        0.0000        0.0000        0.0000        0.0000        0.0000        0.0000        0.0000        0.0000        0.0000        0.0000        0.0000        0.0000        0.0000        0.0000        0.0000        0.0000        0.0000        0.0000        0.0000        0.0000        0.0000        0.0000        0.0000        0.0000        0.0000        0.0000        0.0000        0.0000        0.0000        0.0000
        0.0000        0.0000        0.0000        0.0000        0.0000        0.0000        0.0000        0.0000        0.0000        0.0000        0.0000        0.0000        0.0000        0.0000        0.0000        0.0000        0.0000        0.0000        0.0000        0.0000        0.0000        0.0000        0.0000        0.0000        0.0000        0.0000        0.0000        0.0000        0.0000        0.0000        0.0000        0.0000        0.0000        0.0000        0.0000        0.0000        0.0000        0.0000        0.0000        0.0000        0.0000        0.0000        0.0000        0.0000        0.0000        0.0000        0.0000      242.1354      230.3552      213.3498      189.0257      125.8491      108.2325      104.6837      115.8948      156.6646      167.2055      169.6070      162.8733      128.6199      124.4397      118.0064      105.9254       75.4461       67.0388       66.5833       68.6498      109.5686      118.0493      121.2208      119.2125      104.4944      107.4572      109.5557      110.0311       53.9715       63.6574       85.6219       97.7584      231.5475      299.4539      366.7798      396.2851      495.7761      523.7750      543.9313      528.4341      532.4020      505.8574      516.7490      493.9258      367.9023      315.3417      298.0980      285.8709      259.8820      245.8217      234.0437      213.9148      169.7036      133.2439      116.6668      113.3773      100.2010       96.7921       86.8452       87.7725       95.5715      100.1533       97.1952       97.1203      107.3205      120.7812      120.3076      142.4531      169.8243      173.7413      175.2078      166.3068      127.7451      102.4354       97.6436      112.6964       90.0376       88.0362       90.4194      102.9552      116.3109      122.4706      132.9177      145.4666      147.0995      155.4995      157.9215      160.1112      173.2536      210.3606      185.3543      138.5537      102.6559      104.9377       86.0520       73.2521       72.2828       62.4827       53.7390       52.1082       58.7013       62.6790       73.7771       83.6440      100.0482      108.4015      108.8611      119.5616      150.0154      171.9557      181.9590      181.6840      189.8548      196.6409      183.8006      168.4590      150.1871      129.3077      108.7318       99.8073       73.8425       53.7761       51.7063       56.6245       56.2634       58.4055       61.3977       66.1648       76.3974       76.4653       69.0950       63.0848       53.3343       48.1073       43.2209       38.4814       28.8893       31.7592       33.7120       34.5338       58.8858       71.5261       73.8608       69.4985       44.6515       46.2858       44.5621       43.1616        0.0000        0.0000        0.0000        0.0000        0.0000        0.0000        0.0000        0.0000        0.0000        0.0000        0.0000        0.0000        0.0000        0.0000        0.0000        0.0000        0.0000        0.0000        0.0000        0.0000        0.0000        0.0000        0.0000        0.0000        0.0000        0.0000        0.0000        0.0000        0.0000        0.0000        0.0000        0.0000        0.0000        0.0000        0.0000        0.0000        0.0000        0.0000        0.0000        0.0000        0.0000        0.0000        0.0000        0.0000        0.0000        0.0000        0.0000        0.0000        0.0000        0.0000        0.0000        0.0000        0.0000        0.0000
        0.0000        0.0000        0.0000        0.0000        0.0000        0.0000        0.0000        0.0000        0.0000        0.0000        0.0000        0.0000        0.0000        0.0000        0.0000        0.0000        0.0000        0.0000        0.0000        0.0000        0.0000        0.0000        0.0000        0.0000        0.0000        0.0000        0.0000        0.0000        0.0000        0.0000        0.0000        0.0000        0.0000        0.0000        0.0000        0.0000        0.0000        0.0000        0.0000        0.0000        0.0000        0.0000        0.0000        0.0000        0.0000        0.0000        0.0000        0.0000        0.0000        0.0000      221.9517      165.2728      144.9084      140.6239      155.0995      193.0624      207.1658      211.6390      207.6232      195.3143      189.0168      179.8672      162.8687      111.4131      100.1879       95.5110        0.0000        0.0000      108.1896      109.0248      110.8309      120.2853      123.8897      124.1686      134.9908      151.8913      170.6842      209.5453      274.9869      391.4906      454.2992      504.0538      532.9409      512.0419      543.0007      558.0359      541.2269      447.9070      417.9712        0.0000        0.0000        0.0000        0.0000      347.1900      346.2668      400.3060      406.6093      398.2293        0.0000      240.3018      181.2354      144.5081      136.1790      138.8289      125.1761      114.4265      119.8444      123.9426      122.0440      123.1383      120.7701      119.6179      129.7990      129.8315      134.7960      162.7198      169.5831      163.7070      147.1629      110.4344       95.7960       88.0626       92.1444       89.1624       81.1553       82.3799       92.9446      111.6038      121.3894      130.0881      144.5259      135.5936      138.9655      146.6805      157.4650      153.8176      149.2995      139.7166      124.1645      111.2207       90.4938       84.9713       72.6355       68.0172       66.3425       60.7868       61.8921       75.1040       75.3559       81.1096       87.3742       92.4348       89.9677       90.6398      105.8442      158.4907      185.9128      198.7673      207.1069      226.9660      231.8402      207.8220      180.4274      133.6556      105.6780       88.9339       74.4983       68.1400       53.6010       60.5535       71.2118       96.3308      104.2329       93.0295       90.0179       91.4286       92.4170       85.0697       74.2913       58.6991       55.5747       46.5423       44.0093       43.0113       40.8844       43.0905       48.6910       56.9403       52.1030       56.9105       60.4846       64.5510       54.2383        0.0000        0.0000        0.0000        0.0000        0.0000        0.0000        0.0000        0.0000        0.0000        0.0000        0.0000        0.0000        0.0000        0.0000        0.0000        0.0000        0.0000        0.0000        0.0000        0.0000        0.0000        0.0000        0.0000        0.0000        0.0000        0.0000        0.0000        0.0000        0.0000        0.0000        0.0000        0.0000        0.0000        0.0000        0.0000        0.0000        0.0000        0.0000        0.0000        0.0000        0.0000        0.0000        0.0000        0.0000        0.0000        0.0000        0.0000        0.0000        0.0000        0.0000        0.0000        0.0000        0.0000        0.0000        0.0000        0.0000
        0.0000        0.0000        0.0000        0.0000        0.0000        0.0000        0.0000        0.0000        0.0000        0.0000        0.0000        0.0000        0.0000        0.0000        0.0000        0.0000        0.0000        0.0000        0.0000        0.0000        0.0000        0.0000        0.0000        0.0000        0.0000        0.0000        0.0000        0.0000        0.0000        0.0000        0.0000        0.0000        0.0000        0.0000        0.0000        0.0000        0.0000        0.0000        0.0000        0.0000        0.0000        0.0000        0.0000        0.0000        0.0000        0.0000        0.0000        0.0000        0.0000        0.0000        0.0000        0.0000        0.0000        0.0000        0.0000      218.5309      236.8016      242.9391        0.0000        0.0000        0.0000      216.5999      196.0535      133.5742      123.1365        0.0000        0.0000        0.0000        0.0000        0.0000        0.0000        0.0000      138.4582      149.6556      164.1251      188.6996      212.1902      252.2794      331.7214      456.0070      524.3380      564.6999      588.5690      589.1234      679.4720      655.0810      570.8449      454.0756        0.0000        0.0000        0.0000        0.0000        0.0000        0.0000      430.7096      531.0450        0.0000        0.0000        0.0000      307.8563      225.3467      174.8631      157.0966      153.3359      138.4021      123.7639      130.8972      134.9575      135.0524      134.6989      134.2173      122.2729      122.1356      128.1752      127.9645      158.4164      169.4833      164.4538      148.6019       97.9705       85.1179       80.7517       77.7026       80.2645       77.4719       80.2703       91.0675      120.1035      129.3082      140.4605      147.4997      139.7687      142.8190      148.1923      152.8978      152.5644      147.1320      138.5564      125.8933      121.8202       90.5911       87.8467       75.4688       70.0473       71.5520       63.8325       64.5062       75.9783       76.0213       78.4922       85.5064       77.8768       75.5188       81.2926      101.8041      156.5304      183.1926      209.9439      216.1041      231.0935      228.9174      217.9261      185.5856      137.3480      107.0978       88.5932       76.2787       62.2938       81.6218       88.1086      103.1335      115.2774      114.9146      109.1283      105.2368      100.0681       98.7770       91.3814       82.5517       64.0918       55.8926       47.4796       45.1228       47.5137       50.5745       51.3795       50.3027       53.1637       41.3341       40.4999       43.6423       51.5505       50.5209        0.0000        0.0000        0.0000        0.0000        0.0000        0.0000        0.0000        0.0000        0.0000        0.0000        0.0000        0.0000        0.0000        0.0000        0.0000        0.0000        0.0000        0.0000        0.0000        0.0000        0.0000        0.0000        0.0000        0.0000        0.0000        0.0000        0.0000        0.0000        0.0000        0.0000        0.0000        0.0000        0.0000        0.0000        0.0000        0.0000        0.0000        0.0000        0.0000        0.0000        0.0000        0.0000        0.0000        0.0000        0.0000        0.0000        0.0000        0.0000        0.0000        0.0000        0.0000        0.0000        0.0000        0.0000        0.0000        0.0000
        0.0000        0.0000        0.0000        0.0000        0.0000        0.0000        0.0000        0.0000        0.0000        0.0000        0.0000        0.0000        0.0000        0.0000        0.0000        0.0000        0.0000        0.0000        0.0000        0.0000        0.0000        0.0000        0.0000        0.0000        0.0000        0.0000        0.0000        0.0000        0.0000        0.0000        0.0000        0.0000        0.0000        0.0000        0.0000        0.0000        0.0000        0.0000        0.0000        0.0000        0.0000        0.0000        0.0000        0.0000        0.0000        0.0000        0.0000        0.0000        0.0000        0.0000        0.0000        0.0000        0.0000        0.0000        0.0000        0.0000        0.0000        0.0000        0.0000        0.0000        0.0000      255.3015      244.2917      176.6530      164.4426        0.0000        0.0000        0.0000        0.0000        0.0000        0.0000        0.0000        0.0000      170.0359      193.9486      219.5318      242.1401      284.3394      356.2378      479.4568      544.9492      579.4293      616.9279      601.9983      669.5100        0.0000        0.0000        0.0000        0.0000        0.0000        0.0000        0.0000        0.0000        0.0000        0.0000        0.0000        0.0000        0.0000        0.0000        0.0000      258.4291      211.9417      181.5894      168.3927      159.1277      149.6337      146.9347      147.6683      153.9836      156.1471      150.3740      143.4166      137.7767      139.7532      147.0140      171.4517      176.6499      166.0428      140.3950       94.1966       75.8397       72.3579       79.7743       73.7182       71.2135       75.8065       90.3893      116.5177      127.2764      133.6542      145.0812      145.5840      147.0896      143.4606      144.0454      180.3839      180.8753      138.9929      130.8391       97.9843       87.1134       87.7585       85.9887       74.1368       80.9083       73.4087       72.5861       88.5352       90.2541       90.2306       97.1993       87.7708       76.4022       77.6325       93.1841      142.3091      177.6365      194.7543      197.0184      215.8951      220.0139      210.5172      179.5420      126.7612       94.0730       84.8920       77.5211       60.6082       54.2029       56.5891       91.0589       90.2079       89.8351       90.3416       90.0185       98.2891       99.8572       92.1265       81.1842       65.7729       60.4058       55.4489       50.8434       54.1443       63.0378       54.0825       44.0801       41.6129       32.8674       32.0764       34.5872       41.2024        0.0000        0.0000        0.0000        0.0000        0.0000        0.0000        0.0000        0.0000        0.0000        0.0000        0.0000        0.0000        0.0000        0.0000        0.0000        0.0000        0.0000        0.0000        0.0000        0.0000        0.0000        0.0000        0.0000        0.0000        0.0000        0.0000        0.0000        0.0000        0.0000        0.0000        0.0000        0.0000        0.0000        0.0000        0.0000        0.0000        0.0000        0.0000        0.0000        0.0000        0.0000        0.0000        0.0000        0.0000        0.0000        0.0000        0.0000        0.0000        0.0000        0.0000        0.0000        0.0000        0.0000        0.0000        0.0000        0.0000        0.0000
        0.0000        0.0000        0.0000        0.0000        0.0000        0.0000        0.0000        0.0000        0.0000        0.0000        0.0000        0.0000        0.0000        0.0000        0.0000        0.0000        0.0000        0.0000        0.0000        0.0000        0.0000        0.0000        0.0000        0.0000        0.0000        0.0000        0.0000        0.0000        0.0000        0.0000        0.0000        0.0000        0.0000        0.0000        0.0000        0.0000        0.0000        0.0000        0.0000        0.0000        0.0000        0.0000        0.0000        0.0000        0.0000        0.0000        0.0000        0.0000        0.0000        0.0000        0.0000        0.0000        0.0000        0.0000        0.0000        0.0000        0.0000        0.0000        0.0000        0.0000        0.0000        0.0000      307.3936      242.8543        0.0000        0.0000        0.0000        0.0000        0.0000        0.0000        0.0000        0.0000        0.0000        0.0000      217.9565      249.8667      275.5362      327.4856      394.0541      494.9183      540.0157      569.6393      570.8022      550.1667        0.0000        0.0000        0.0000        0.0000        0.0000        0.0000        0.0000        0.0000        0.0000        0.0000        0.0000        0.0000        0.0000        0.0000        0.0000        0.0000        0.0000      209.8433      184.6181      170.3472      160.8845      158.3548      155.3456      176.1371      168.1345      173.4629      170.9334      159.6833      155.4052      152.0309      158.9095      173.3152      167.3863      152.9075      125.5204       88.1379       71.1672       64.8128       71.9071       68.5681       67.9412       74.4151       85.9217      116.5121      124.7723      133.3611      150.7184      150.7676      151.1745      146.8832      147.2633      151.4887      151.1823      139.5236      132.0541      105.4876      100.1154      102.9947       97.3230       87.9100       79.2874       74.3548       74.4358       87.1219      106.9376      120.9543      109.4978       88.5089       75.9037       76.0286       90.9593      130.6039      152.8408      172.5585      181.9024      204.6983      198.3588      184.5678      164.0769      115.8385       93.6291       81.0695       76.6657       66.8501       61.8120       53.8787       58.7006       75.2644       74.5002       73.5475       74.2564       90.1300       87.4901       84.0175       81.4007       69.1442       64.3660       58.7153       52.4811       50.3357       47.6270       43.4429       44.3658       35.9678       22.3865       23.6565       27.4013        0.0000        0.0000        0.0000        0.0000        0.0000        0.0000        0.0000        0.0000        0.0000        0.0000        0.0000        0.0000        0.0000        0.0000        0.0000        0.0000        0.0000        0.0000        0.0000        0.0000        0.0000        0.0000        0.0000        0.0000        0.0000        0.0000        0.0000        0.0000        0.0000        0.0000        0.0000        0.0000        0.0000        0.0000        0.0000        0.0000        0.0000        0.0000        0.0000        0.0000        0.0000        0.0000        0.0000        0.0000        0.0000        0.0000        0.0000        0.0000        0.0000        0.0000        0.0000        0.0000        0.0000        0.0000        0.0000        0.0000        0.0000        0.0000
        0.0000        0.0000        0.0000        0.0000        0.0000        0.0000        0.0000        0.0000        0.0000        0.0000        0.0000        0.0000        0.0000        0.0000        0.0000        0.0000        0.0000        0.0000        0.0000        0.0000        0.0000        0.0000        0.0000        0.0000        0.0000        0.0000        0.0000        0.0000        0.0000        0.0000        0.0000        0.0000        0.0000        0.0000        0.0000        0.0000        0.0000        0.0000        0.0000        0.0000        0.0000        0.0000        0.0000        0.0000        0.0000        0.0000        0.0000        0.0000        0.0000        0.0000        0.0000        0.0000        0.0000        0.0000        0.0000        0.0000        0.0000        0.0000        0.0000        0.0000        0.0000        0.0000        0.0000        0.0000        0.0000        0.0000        0.0000        0.0000        0.0000        0.0000        0.0000        0.0000        0.0000        0.0000      234.3090      291.8347      330.4487      357.7256      388.8614      380.3268      401.0632      413.4890      415.2702        0.0000        0.0000        0.0000        0.0000        0.0000        0.0000        0.0000        0.0000        0.0000        0.0000        0.0000        0.0000        0.0000        0.0000        0.0000        0.0000        0.0000        0.0000      189.1847      175.2649      186.2066      175.4218      168.8622      181.8129      203.3423      218.4256      213.8911      207.3831      206.6705      199.5319      201.8600      190.6470      163.1173      155.7025      140.3579      114.4471       77.1978       67.2959       58.5621       64.4089       63.1973       68.9502       75.1398       97.6959      111.0002      124.0071      124.5521      127.8028      134.5183      136.9244      137.5896      134.6650      133.4223      137.7844      136.1853      128.8026      111.5310      101.6389      100.2053      106.9165      112.2105      113.7820       91.8962       89.4685      100.0733      108.0861      110.2784      101.1586       77.8206       75.4354       73.1656       81.0972       92.8360      109.0024      122.5796      136.6451      163.7488      161.6428      148.2013      132.5453      124.1502      102.8335       98.4970       91.7954       78.4046       72.3203       57.8183       58.4358       57.5559       51.1442       55.8956       62.9083       68.5739       69.4612       68.8634       71.8356       90.8490       77.1706       63.6503       55.6363       48.5067       44.3318       38.9048       35.8228       12.6419        6.5606        7.8131        1.9211        0.0000        0.0000        0.0000        0.0000        0.0000        0.0000        0.0000        0.0000        0.0000        0.0000        0.0000        0.0000        0.0000        0.0000        0.0000        0.0000        0.0000        0.0000        0.0000        0.0000        0.0000        0.0000        0.0000        0.0000        0.0000        0.0000        0.0000        0.0000        0.0000        0.0000        0.0000        0.0000        0.0000        0.0000        0.0000        0.0000        0.0000        0.0000        0.0000        0.0000        0.0000        0.0000        0.0000        0.0000        0.0000        0.0000        0.0000        0.0000        0.0000        0.0000        0.0000        0.0000        0.0000        0.0000        0.0000        0.0000        0.0000        0.0000
        0.0000        0.0000        0.0000        0.0000        0.0000        0.0000        0.0000        0.0000        0.0000        0.0000        0.0000        0.0000        0.0000        0.0000        0.0000        0.0000        0.0000        0.0000        0.0000        0.0000        0.0000        0.0000        0.0000        0.0000        0.0000        0.0000        0.0000        0.0000        0.0000        0.0000        0.0000        0.0000        0.0000        0.0000        0.0000        0.0000        0.0000        0.0000        0.0000        0.0000        0.0000        0.0000        0.0000        0.0000        0.0000        0.0000        0.0000        0.0000        0.0000        0.0000        0.0000        0.0000        0.0000        0.0000        0.0000        0.0000        0.0000        0.0000        0.0000        0.0000        0.0000        0.0000        0.0000        0.0000        0.0000        0.0000        0.0000        0.0000        0.0000        0.0000        0.0000        0.0000        0.0000        0.0000        0.0000        0.0000        0.0000        0.0000        0.0000        0.0000        0.0000        0.0000        0.0000        0.0000        0.0000        0.0000        0.0000        0.0000        0.0000        0.0000        0.0000        0.0000        0.0000        0.0000        0.0000        0.0000        0.0000        0.0000        0.0000        0.0000        0.0000      190.1641      176.6837      189.0975      177.7499      190.5487      192.0629      214.6466      229.6798      229.0315      219.1244      204.2881      205.1301      201.6803      185.8173      161.3741      143.4543      125.2149      107.4113       74.0150       62.3663       55.6078       56.7193       58.1779       62.1606       68.1483       78.5152       94.3888      111.2400      120.2517      124.4273      128.6704      125.1240      124.7346      129.5205      130.2872      134.9725      134.5759      132.2467      123.4356      109.7101       98.0414      105.9381      109.2312      120.7977      103.4529       98.7130      109.9240       93.7599       92.0509       87.1305       82.4282       80.0541       76.3678       80.5117       88.2035       99.9971      107.8557      115.2072      135.7778      140.9820      135.7827      124.3078      124.8851      121.9778      109.4499       87.9959       81.1384       67.1705       63.3004       58.6281       51.4476       48.7666       53.7309       59.9180       58.4406       61.2447       71.3365       72.9901       73.5545       75.2222       68.1277       56.2937       46.4818       44.8115       37.3272       33.8242       10.4000        5.8387        4.2695        0.0000        0.0000        0.0000        0.0000        0.0000        0.0000        0.0000        0.0000        0.0000        0.0000        0.0000        0.0000        0.0000        0.0000        0.0000        0.0000        0.0000        0.0000        0.0000        0.0000        0.0000        0.0000        0.0000        0.0000        0.0000        0.0000        0.0000        0.0000        0.0000        0.0000        0.0000        0.0000        0.0000        0.0000        0.0000        0.0000        0.0000        0.0000        0.0000        0.0000        0.0000        0.0000        0.0000        0.0000        0.0000        0.0000        0.0000        0.0000        0.0000        0.0000        0.0000        0.0000        0.0000        0.0000        0.0000        0.0000        0.0000        0.0000        0.0000
        0.0000        0.0000        0.0000        0.0000        0.0000        0.0000        0.0000        0.0000        0.0000        0.0000        0.0000        0.0000        0.0000        0.0000        0.0000        0.0000        0.0000        0.0000        0.0000        0.0000        0.0000        0.0000        0.0000        0.0000        0.0000        0.0000        0.0000        0.0000        0.0000        0.0000        0.0000        0.0000        0.0000        0.0000        0.0000        0.0000        0.0000        0.0000        0.0000        0.0000        0.0000        0.0000        0.0000        0.0000        0.0000        0.0000        0.0000        0.0000        0.0000        0.0000        0.0000        0.0000        0.0000        0.0000        0.0000        0.0000        0.0000        0.0000        0.0000        0.0000        0.0000        0.0000        0.0000        0.0000        0.0000        0.0000        0.0000        0.0000        0.0000        0.0000        0.0000        0.0000        0.0000        0.0000        0.0000        0.0000        0.0000        0.0000        0.0000        0.0000        0.0000        0.0000        0.0000        0.0000        0.0000        0.0000        0.0000        0.0000        0.0000        0.0000        0.0000        0.0000        0.0000        0.0000        0.0000        0.0000        0.0000        0.0000        0.0000        0.0000        0.0000      197.3582      191.6865      201.8615      194.4666      195.8087      192.9495      223.1733      226.5260      226.9669      209.6819      198.1305      190.9695      180.6177      170.7194      149.9612      128.2881      109.8404       94.6723       67.4540       58.1590       55.6679       53.3568       53.4748       60.0036       65.8195       73.9488       89.6093       99.8874      102.3393      113.0354      112.7862      119.0385      117.9946      126.5779      130.8111      127.3173      128.8390      116.3021      102.3955      103.8490      105.8343       99.0410      114.5247      106.4742      102.8694      104.4982      109.0454       99.8652      105.1170      100.7353       83.7533       75.6898       76.9591       81.3261       89.4472      100.0582      115.9906      135.4868      129.9688      133.5564      127.4509      120.3348      113.5703      104.2836       94.0284       90.1705       76.1853       58.9459       53.3344       47.5978       44.3791       44.3368       52.2367       58.2851       55.9078       60.8038       67.7570       71.6730       71.3147       75.4301       70.0530       63.0600       60.9452       50.7438       35.1789       35.8711       13.0443       10.7609       10.3290        0.0000        0.0000        0.0000        0.0000        0.0000        0.0000        0.0000        0.0000        0.0000        0.0000        0.0000        0.0000        0.0000        0.0000        0.0000        0.0000        0.0000        0.0000        0.0000        0.0000        0.0000        0.0000        0.0000        0.0000        0.0000        0.0000        0.0000        0.0000        0.0000        0.0000        0.0000        0.0000        0.0000        0.0000        0.0000        0.0000        0.0000        0.0000        0.0000        0.0000        0.0000        0.0000        0.0000        0.0000        0.0000        0.0000        0.0000        0.0000        0.0000        0.0000        0.0000        0.0000        0.0000        0.0000        0.0000        0.0000        0.0000        0.0000        0.0000
        0.0000        0.0000        0.0000        0.0000        0.0000        0.0000        0.0000        0.0000        0.0000        0.0000        0.0000        0.0000        0.0000        0.0000        0.0000        0.0000        0.0000        0.0000        0.0000        0.0000        0.0000        0.0000        0.0000        0.0000        0.0000        0.0000        0.0000        0.0000        0.0000        0.0000        0.0000        0.0000        0.0000        0.0000        0.0000        0.0000        0.0000        0.0000        0.0000        0.0000        0.0000        0.0000        0.0000        0.0000        0.0000        0.0000        0.0000        0.0000        0.0000        0.0000        0.0000        0.0000        0.0000        0.0000        0.0000        0.0000        0.0000        0.0000        0.0000        0.0000        0.0000        0.0000        0.0000        0.0000        0.0000        0.0000        0.0000        0.0000        0.0000        0.0000        0.0000        0.0000        0.0000        0.0000        0.0000        0.0000        0.0000        0.0000        0.0000        0.0000        0.0000        0.0000        0.0000        0.0000        0.0000        0.0000        0.0000        0.0000        0.0000        0.0000        0.0000        0.0000        0.0000        0.0000        0.0000        0.0000        0.0000        0.0000        0.0000        0.0000      236.4112      199.5833      200.0367      204.0419      203.5438      207.9894      206.3035      223.9536      226.5294      213.8418      194.2085      183.6366      173.5003      160.1407      145.4771      123.3508      109.6992       93.3708       81.2492       57.9764       52.1569       46.0682       52.7662       49.8193       49.8688       54.6061       65.6600       81.5048       82.0970       87.3424       95.1898       98.0822      102.1381      106.6860      111.9334      118.2057      130.7737      130.7036      114.3437      103.9800      100.4200       95.4875       97.2730      108.8900      108.5034      107.9942      113.2004      117.2752      119.3764      123.1348      117.9474       80.2230       64.8411       61.8270       72.1322       78.5713       98.3994      112.4569      128.5986      129.4304      137.6342      131.0129      123.7353      108.3786      101.6053       92.3810       93.0347       91.1744       58.2289       53.6556       50.3705       46.5093       47.0721       61.4264       53.0043       60.0006       68.6085       70.1980       75.2818       81.1287       72.4512       64.6295       61.7930       57.6452       38.3929       26.3356       20.8812       20.9533        0.0000        0.0000        0.0000        0.0000        0.0000        0.0000        0.0000        0.0000        0.0000        0.0000        0.0000        0.0000        0.0000      130.4700        0.0000        0.0000        0.0000      212.6700        0.0000        0.0000        0.0000        0.0000        0.0000        0.0000        0.0000        0.0000        0.0000        0.0000        0.0000        0.0000        0.0000        0.0000        0.0000        0.0000        0.0000        0.0000        0.0000        0.0000        0.0000        0.0000        0.0000        0.0000        0.0000        0.0000        0.0000        0.0000        0.0000        0.0000        0.0000        0.0000        0.0000        0.0000        0.0000        0.0000        0.0000        0.0000        0.0000        0.0000        0.0000        0.0000        0.0000
        0.0000        0.0000        0.0000        0.0000        0.0000        0.0000        0.0000        0.0000        0.0000        0.0000        0.0000        0.0000        0.0000        0.0000        0.0000        0.0000        0.0000        0.0000        0.0000        0.0000        0.0000        0.0000        0.0000        0.0000        0.0000        0.0000        0.0000        0.0000        0.0000        0.0000        0.0000        0.0000        0.0000        0.0000        0.0000        0.0000        0.0000        0.0000        0.0000        0.0000        0.0000        0.0000        0.0000        0.0000        0.0000        0.0000        0.0000        0.0000        0.0000        0.0000        0.0000        0.0000        0.0000        0.0000        0.0000        0.0000        0.0000        0.0000        0.0000        0.0000        0.0000        0.0000        0.0000        0.0000        0.0000        0.0000        0.0000        0.0000        0.0000        0.0000        0.0000        0.0000        0.0000        0.0000        0.0000        0.0000        0.0000        0.0000        0.0000        0.0000        0.0000        0.0000        0.0000        0.0000        0.0000        0.0000        0.0000        0.0000        0.0000        0.0000        0.0000        0.0000        0.0000        0.0000        0.0000        0.0000        0.0000        0.0000        0.0000        0.0000      261.1545      243.0536      235.3109      233.0795      237.5517      246.5066      233.7299      225.4595      194.0173      177.6998      168.0289      142.7508      127.1717      119.3111      107.0054       86.6948       73.4814       65.0259       56.9883       38.9398       45.8029       45.4876       33.7621       40.0663       40.6992       44.5243       46.9273       54.6232       59.9373       64.2762       76.9147       81.1457       87.4034       91.2852       91.7309      123.5914      143.9633      143.8809      122.5351       98.1763       87.8744       87.2814       90.7539      122.1219      125.1063      132.6672      133.9040      150.0559      157.7374      141.4414      126.9152       67.0685       46.7278       39.8216       48.1411       72.2367       92.9100      107.3949      123.0587      145.2772      161.8931      154.5131      138.2934      124.9249      109.7338       97.4654      101.1651       77.6045       71.1230       64.0795       52.1032       47.9719       60.2583       69.1366       64.5847       80.6684       74.9249       72.2907       84.5046       88.3882       76.8501       60.2484       53.1992       25.4403       14.8460       12.3699        8.1594       31.4736        0.0000        0.0000        0.0000        0.0000        0.0000        0.0000        0.0000        0.0000        0.0000        0.0000        0.0000        0.0000      107.1000      117.1800      145.2900        0.0000      179.9700      191.0400        0.0000        0.0000        0.0000        0.0000        0.0000        0.0000        0.0000        0.0000        0.0000        0.0000        0.0000        0.0000        0.0000        0.0000        0.0000        0.0000        0.0000        0.0000        0.0000        0.0000        0.0000        0.0000        0.0000        0.0000        0.0000        0.0000        0.0000        0.0000        0.0000        0.0000        0.0000        0.0000        0.0000        0.0000        0.0000        0.0000        0.0000        0.0000        0.0000        0.0000        0.0000        0.0000        0.0000
        0.0000        0.0000        0.0000        0.0000        0.0000        0.0000        0.0000        0.0000        0.0000        0.0000        0.0000        0.0000        0.0000        0.0000        0.0000        0.0000        0.0000        0.0000        0.0000        0.0000        0.0000        0.0000        0.0000        0.0000        0.0000        0.0000        0.0000        0.0000        0.0000        0.0000        0.0000        0.0000        0.0000        0.0000        0.0000        0.0000        0.0000        0.0000        0.0000        0.0000        0.0000        0.0000        0.0000        0.0000        0.0000        0.0000        0.0000        0.0000        0.0000        0.0000        0.0000        0.0000        0.0000        0.0000        0.0000        0.0000        0.0000        0.0000        0.0000        0.0000        0.0000        0.0000        0.0000        0.0000        0.0000        0.0000        0.0000        0.0000        0.0000        0.0000        0.0000        0.0000        0.0000        0.0000        0.0000        0.0000        0.0000        0.0000        0.0000        0.0000        0.0000        0.0000        0.0000        0.0000        0.0000        0.0000        0.0000        0.0000        0.0000        0.0000        0.0000        0.0000        0.0000        0.0000        0.0000        0.0000        0.0000        0.0000        0.0000      285.4934      260.8121      267.5080      255.2428      269.0550      252.2438      254.4622      243.4784      215.9039      183.1621      176.1301      157.8610      125.4892      117.5061       99.6320       80.7571       71.1819       60.8354       52.7960       47.4980       29.7568       26.5887       29.7799       25.8195       30.1408       33.3032       37.3321       42.0473       45.9651       48.8484       54.1895       63.1679       75.1021       84.0792       76.1687       84.5444      112.5951      129.1913      139.8836      130.4792       93.2742       84.6292       88.7018       93.5030      130.5177      142.7795      146.7871      150.9137      168.6181      182.3983      159.9710      118.7669       57.9777       40.3666       35.3466       43.2458       74.9203       92.1811      102.0610      116.2161      139.5538      153.2321      147.5808      134.1047      126.1719      111.8702       84.9183       80.5458       74.0277       61.5859       63.7091       53.9350       50.6577       64.1458       71.1727       67.2898       94.5750       86.2985       73.7803       75.9901       89.3427       81.6830       62.3362       47.0157       16.4919       10.9146       10.6819        9.4506       16.5678        0.0000        0.0000        0.0000        0.0000        0.0000        0.0000       88.5316       35.7600        0.0000        0.0000        0.0000        0.0000      131.1900      129.5700        0.0000        0.0000        0.0000        0.0000        0.0000        0.0000        0.0000        0.0000        0.0000        0.0000        0.0000        0.0000        0.0000        0.0000        0.0000        0.0000        0.0000        0.0000        0.0000        0.0000        0.0000        0.0000        0.0000        0.0000        0.0000        0.0000        0.0000        0.0000        0.0000        0.0000        0.0000        0.0000        0.0000        0.0000        0.0000        0.0000        0.0000        0.0000        0.0000        0.0000        0.0000        0.0000        0.0000        0.0000        0.0000        0.0000        0.0000
        0.0000        0.0000        0.0000        0.0000        0.0000        0.0000        0.0000        0.0000        0.0000        0.0000        0.0000        0.0000        0.0000        0.0000        0.0000        0.0000        0.0000        0.0000        0.0000        0.0000        0.0000        0.0000        0.0000        0.0000        0.0000        0.0000        0.0000        0.0000        0.0000        0.0000        0.0000        0.0000        0.0000        0.0000        0.0000        0.0000        0.0000        0.0000        0.0000        0.0000        0.0000        0.0000        0.0000        0.0000        0.0000        0.0000        0.0000        0.0000        0.0000        0.0000        0.0000        0.0000        0.0000        0.0000        0.0000        0.0000        0.0000        0.0000        0.0000        0.0000        0.0000        0.0000        0.0000        0.0000        0.0000        0.0000        0.0000        0.0000        0.0000        0.0000        0.0000        0.0000        0.0000        0.0000        0.0000        0.0000        0.0000        0.0000        0.0000        0.0000        0.0000        0.0000        0.0000        0.0000        0.0000        0.0000        0.0000        0.0000        0.0000        0.0000        0.0000        0.0000        0.0000        0.0000        0.0000        0.0000        0.0000      316.7990      284.7133      283.9121      265.6372      262.9067      259.2002      282.9592      270.6534      254.1106      230.7098      195.4081      181.2254      163.7052      147.8047      117.6948      102.6847       88.2808       79.6856       63.5373       54.3367       47.4283       42.0599       25.2529       18.5549       19.2560       18.5594       26.9146       32.0521       37.8038       42.8535       43.7013       46.4046       50.8408       53.4623       54.7105       57.8235       62.9452       73.4915       98.1857      110.1197      114.2075      106.2245       86.0890       82.2819       89.3668       93.2482      128.4679      152.7867      160.6857      160.5070      169.5489      164.1685      156.2435      118.9344       60.8970       39.9128       34.7528       45.7511       75.0325       84.2845       99.5815      110.5155      133.3863      153.9284      148.2827      137.1724      122.5353      100.8125       85.2488       82.4378       71.6660       63.6640       63.6030       60.9502       60.7767       76.8921       81.9749       71.5118       93.3482       90.5284       83.4411       85.6324       79.8390       80.8186       65.8809       48.8530       15.4360       14.3931       13.1445        9.2603        0.0000        0.0000        0.0000        0.0000        0.0000       83.9599       87.8333       92.5108       27.3300        0.0000        0.0000        0.0000        0.0000        0.0000        0.0000        0.0000        0.0000        0.0000        0.0000        0.0000        0.0000        0.0000        0.0000        0.0000        0.0000        0.0000        0.0000        0.0000        0.0000        0.0000        0.0000        0.0000        0.0000        0.0000        0.0000        0.0000        0.0000        0.0000        0.0000        0.0000        0.0000        0.0000        0.0000        0.0000        0.0000        0.0000        0.0000        0.0000        0.0000        0.0000        0.0000        0.0000        0.0000        0.0000        0.0000        0.0000        0.0000        0.0000        0.0000        0.0000        0.0000        0.0000
        0.0000        0.0000        0.0000        0.0000        0.0000        0.0000        0.0000        0.0000        0.0000        0.0000        0.0000        0.0000        0.0000        0.0000        0.0000        0.0000        0.0000        0.0000        0.0000        0.0000        0.0000        0.0000        0.0000        0.0000        0.0000        0.0000        0.0000        0.0000        0.0000        0.0000        0.0000        0.0000        0.0000        0.0000        0.0000        0.0000        0.0000        0.0000        0.0000        0.0000        0.0000        0.0000        0.0000        0.0000        0.0000        0.0000        0.0000        0.0000        0.0000        0.0000        0.0000        0.0000        0.0000        0.0000        0.0000        0.0000        0.0000        0.0000        0.0000        0.0000        0.0000        0.0000        0.0000        0.0000        0.0000        0.0000        0.0000        0.0000        0.0000        0.0000        0.0000        0.0000        0.0000        0.0000        0.0000        0.0000        0.0000        0.0000        0.0000        0.0000        0.0000        0.0000        0.0000        0.0000        0.0000        0.0000        0.0000        0.0000        0.0000        0.0000        0.0000        0.0000        0.0000        0.0000        0.0000        0.0000        0.0000      285.7261      257.6583      289.1507      298.1611      269.0345      266.2139      282.6471      270.9727      247.1698      224.1022      192.9410      171.1325      154.1020      136.5994      114.9703      100.8412       89.8308       71.7951       60.8738       51.7340       46.8402       40.6729       33.8553       30.1339       22.0397       21.7093       26.7200       33.2519       44.7338       44.5830       50.8014       53.1113       48.6868       50.4104       50.5450       50.3566       57.0423       59.4311       82.4345       92.2299       96.6673       90.6141       71.3632       78.3117       89.5009       91.0545      117.7405      127.1616      124.1796      133.3509      159.9571      142.9305      139.7169      107.6009       56.8398       39.3538       37.7430       44.1309       69.3059       84.3722       98.6309      111.0176      142.1117      154.5647      149.5569      142.6621      118.8704      102.8946       97.4106       96.3229       81.7068       74.9319       75.1104       74.4032       82.6274       81.3567       88.6077       84.8131       96.4526      101.7894      100.4433       92.2228       80.7928       71.1558       66.6469       48.8492       21.2536       16.6022       10.9143       10.7848        0.0000        0.0000        0.0000       15.2400       69.0068       78.0012       82.4128       88.8794       36.5700        0.0000        0.0000        0.0000        0.0000        0.0000        0.0000        0.0000        0.0000        0.0000        0.0000        0.0000        0.0000        0.0000        0.0000        0.0000        0.0000        0.0000        0.0000        0.0000        0.0000        0.0000        0.0000        0.0000        0.0000        0.0000        0.0000        0.0000        0.0000        0.0000        0.0000        0.0000        0.0000        0.0000        0.0000        0.0000        0.0000        0.0000        0.0000        0.0000        0.0000        0.0000        0.0000        0.0000        0.0000        0.0000        0.0000        0.0000        0.0000        0.0000        0.0000        0.0000        0.0000        0.0000
        0.0000        0.0000        0.0000        0.0000        0.0000        0.0000        0.0000        0.0000        0.0000        0.0000        0.0000        0.0000        0.0000        0.0000        0.0000        0.0000        0.0000        0.0000        0.0000        0.0000        0.0000        0.0000        0.0000        0.0000        0.0000        0.0000        0.0000        0.0000        0.0000        0.0000        0.0000        0.0000        0.0000        0.0000        0.0000        0.0000        0.0000        0.0000        0.0000        0.0000        0.0000        0.0000        0.0000        0.0000        0.0000        0.0000        0.0000        0.0000        0.0000        0.0000        0.0000        0.0000        0.0000        0.0000        0.0000        0.0000        0.0000        0.0000        0.0000        0.0000        0.0000        0.0000        0.0000        0.0000        0.0000        0.0000        0.0000        0.0000        0.0000        0.0000        0.0000        0.0000        0.0000        0.0000        0.0000        0.0000        0.0000        0.0000        0.0000        0.0000        0.0000        0.0000        0.0000        0.0000        0.0000        0.0000        0.0000        0.0000        0.0000        0.0000        0.0000        0.0000        0.0000        0.0000        0.0000        0.0000      249.2622      237.2239      222.4129      273.0532      274.2566      257.6491      250.1037      256.6584      252.4628      251.8613      235.3174      186.3193      164.1831      154.1109      136.0503      124.2668      108.6513       99.7630       84.5356       56.7108       48.7474       76.7979       33.3959       36.0103       37.8964       31.3447       28.4697       30.2236       33.1589       43.0662       47.8697       48.4750       48.6044       50.6144       54.6400       46.9821       44.8907       48.8977       47.2713       50.6521       54.1419       59.9699       58.1469       62.5491       69.1167       80.1482       88.4097       93.5910       85.9581       86.9914       90.4629      106.4118      100.3185      100.2685       85.1149       53.7817       30.6284       29.1802       43.5764       66.2750       72.4496       88.4459      102.7538      132.6641      145.3868      147.7279      141.2788      121.1054      112.1308      106.8122      100.7857       93.1569       79.9795       82.4725       80.5845       96.1056       93.9828       95.1578       88.5772      121.5862      137.4516      117.3049       99.2620       70.4519       48.2897       39.5704       34.4467       19.4638        2.9864        6.9210        0.0000        0.0000        0.0000        0.0000       16.4963       60.8178       73.1199       79.6047       85.0408       72.1800        0.0000        0.0000        0.0000        0.0000        0.0000        0.0000        0.0000        0.0000        0.0000        0.0000        0.0000        0.0000        0.0000        0.0000        0.0000        0.0000        0.0000        0.0000        0.0000        0.0000        0.0000        0.0000        0.0000        0.0000        0.0000        0.0000        0.0000        0.0000        0.0000        0.0000        0.0000        0.0000        0.0000        0.0000        0.0000        0.0000        0.0000        0.0000        0.0000        0.0000        0.0000        0.0000        0.0000        0.0000        0.0000        0.0000        0.0000        0.0000        0.0000        0.0000        0.0000        0.0000        0.0000
        0.0000        0.0000        0.0000        0.0000        0.0000        0.0000        0.0000        0.0000        0.0000        0.0000        0.0000        0.0000        0.0000        0.0000        0.0000        0.0000        0.0000        0.0000        0.0000        0.0000        0.0000        0.0000        0.0000        0.0000        0.0000        0.0000        0.0000        0.0000        0.0000        0.0000        0.0000        0.0000        0.0000        0.0000        0.0000        0.0000        0.0000        0.0000        0.0000        0.0000        0.0000        0.0000        0.0000        0.0000        0.0000        0.0000        0.0000        0.0000        0.0000        0.0000        0.0000        0.0000        0.0000        0.0000        0.0000        0.0000        0.0000        0.0000        0.0000        0.0000        0.0000        0.0000        0.0000        0.0000        0.0000        0.0000        0.0000        0.0000        0.0000        0.0000        0.0000        0.0000        0.0000        0.0000        0.0000        0.0000        0.0000        0.0000        0.0000        0.0000        0.0000        0.0000        0.0000        0.0000        0.0000        0.0000        0.0000        0.0000        0.0000        0.0000        0.0000        0.0000        0.0000        0.0000        0.0000        0.0000      213.6100      204.6516      199.1072      249.3780      239.6314      251.7942      241.4025      242.8474      263.7558      254.8662      227.4138      179.1828      158.6549      145.4128      134.0345      127.6495      113.7203      104.3632       80.2785       56.9215       43.6129       47.8766       39.9438       31.7157       32.3073       30.0555       31.2016       31.6756       43.8432       40.8106       45.1496       47.9583       47.5366       48.4720       48.2963       42.3148       47.1322       48.9151       43.2066       41.2001       44.8925       51.8199       50.3926       56.9064       58.5647       67.6164       72.6407       71.7785       72.8920       76.5630       82.5609       91.5778       82.0514       74.1155       65.5596       43.4244       28.5598       25.5078       35.0516       58.6379       67.1779       82.7833       98.6889      133.5864      147.1013      156.2522      150.2712      128.2296      119.1071      111.3351      106.7563      100.6085       84.8682       86.8048       93.1992       96.7004       93.0413      105.8130      105.4468      125.4587      129.5944      121.4352       97.4659       54.5168       43.9349       39.3123       34.6771        0.0000        0.0000        0.0000        0.0000        0.0000        0.0000       11.6253       14.7137       61.2813       72.3801       79.4043       89.5832        0.0000        0.0000        0.0000        0.0000        0.0000        0.0000        0.0000        0.0000        0.0000        0.0000        0.0000        0.0000        0.0000        0.0000        0.0000        0.0000        0.0000        0.0000        0.0000        0.0000        0.0000        0.0000        0.0000        0.0000        0.0000        0.0000        0.0000        0.0000        0.0000        0.0000        0.0000        0.0000        0.0000        0.0000        0.0000        0.0000        0.0000        0.0000        0.0000        0.0000        0.0000        0.0000        0.0000        0.0000        0.0000        0.0000        0.0000        0.0000        0.0000        0.0000        0.0000        0.0000        0.0000        0.0000
        0.0000        0.0000        0.0000        0.0000        0.0000        0.0000        0.0000        0.0000        0.0000        0.0000        0.0000        0.0000        0.0000        0.0000        0.0000        0.0000        0.0000        0.0000        0.0000        0.0000        0.0000        0.0000        0.0000        0.0000        0.0000        0.0000        0.0000        0.0000        0.0000        0.0000        0.0000        0.0000        0.0000        0.0000        0.0000        0.0000        0.0000        0.0000        0.0000        0.0000        0.0000        0.0000        0.0000        0.0000        0.0000        0.0000        0.0000        0.0000        0.0000        0.0000        0.0000        0.0000        0.0000        0.0000        0.0000        0.0000        0.0000        0.0000        0.0000        0.0000        0.0000        0.0000        0.0000        0.0000        0.0000        0.0000        0.0000        0.0000        0.0000        0.0000        0.0000        0.0000        0.0000        0.0000        0.0000        0.0000        0.0000        0.0000        0.0000        0.0000        0.0000        0.0000        0.0000        0.0000        0.0000        0.0000        0.0000        0.0000        0.0000        0.0000        0.0000        0.0000        0.0000        0.0000        0.0000        0.0000      186.4225      190.1766      185.3475      232.9648      237.0550      239.3043      222.8434      248.5341      239.5210      229.0801      203.9050      172.9407      161.3966      153.0686      129.7023      130.4881      115.6099       95.9348       80.2116       57.5940       51.0886       40.6056       43.9685       36.9583       31.6929       34.3538       39.0415       39.1892       39.4138       43.8765       45.1134       49.4600       52.6688       52.3126       53.4261       45.7279       50.9010       47.1096       50.7428       48.9522       48.9214       46.4920       48.8005       61.0890       66.6584       69.5392       66.2059       63.8317       69.7672       74.2376       82.3967       82.0235       77.0671       70.0183       58.5773       32.4819       26.4705       27.2166       37.0455       55.4111       64.0041       78.6549       96.0928      132.6483      149.0386      156.9811      154.1450      138.7931      135.3560      123.1665      112.9892       97.3945       89.0210       92.7874      121.4172      125.9624      102.8168       97.9175       97.9179      116.4009      117.4712      111.2735       96.8812       59.7637       48.0762       39.1320        0.0000        0.0000        0.0000        0.0000        0.0000        0.0000       11.8628       11.0174       18.2830       66.3258       74.7510       85.0027       93.6669        0.0000        0.0000        0.0000        0.0000        0.0000        0.0000        0.0000        0.0000        0.0000        0.0000        0.0000        0.0000        0.0000        0.0000        0.0000        0.0000        0.0000        0.0000        0.0000        0.0000        0.0000        0.0000        0.0000        0.0000        0.0000        0.0000        0.0000        0.0000        0.0000        0.0000        0.0000        0.0000        0.0000        0.0000        0.0000        0.0000        0.0000        0.0000        0.0000        0.0000        0.0000        0.0000        0.0000        0.0000        0.0000        0.0000        0.0000        0.0000        0.0000        0.0000        0.0000        0.0000        0.0000        0.0000
        0.0000        0.0000        0.0000        0.0000        0.0000        0.0000        0.0000        0.0000        0.0000        0.0000        0.0000        0.0000        0.0000        0.0000        0.0000        0.0000        0.0000        0.0000        0.0000        0.0000        0.0000        0.0000        0.0000        0.0000        0.0000        0.0000        0.0000        0.0000        0.0000        0.0000        0.0000        0.0000        0.0000        0.0000        0.0000        0.0000        0.0000        0.0000        0.0000        0.0000        0.0000        0.0000        0.0000        0.0000        0.0000        0.0000        0.0000        0.0000        0.0000        0.0000        0.0000        0.0000        0.0000        0.0000        0.0000        0.0000        0.0000        0.0000        0.0000        0.0000        0.0000        0.0000        0.0000        0.0000        0.0000        0.0000        0.0000        0.0000        0.0000        0.0000        0.0000        0.0000        0.0000        0.0000        0.0000        0.0000        0.0000        0.0000        0.0000        0.0000        0.0000        0.0000        0.0000        0.0000        0.0000        0.0000        0.0000        0.0000        0.0000        0.0000        0.0000        0.0000        0.0000        0.0000        0.0000        0.0000        0.0000      202.7281      195.5721      227.7399      221.9423      215.7139      223.5440      254.8189      222.3817      208.6675      186.3238      172.4472      161.7533      147.7360      138.4855      127.6417      117.2773       93.6344       85.0402       61.7231       54.4014       49.0213       49.0887       44.4046       47.5237       42.7776       52.6783       43.7700       43.5116       47.2777       57.2212       56.8164       60.5128       62.0122       62.5299       51.8069       50.4879       50.1400       52.8122       63.9713       64.5051       51.9136       54.8270       72.9742       76.7341       68.5863       71.0632       74.0049       70.9220       71.9887       72.3640       82.9070       83.1371       78.8282       62.2423       36.4872       27.3120       30.1429       41.8056       56.8687       64.3265       76.1362       92.5355      124.4074      138.4952      148.6943      158.3884      144.3164      145.5551      132.0854      121.7726      110.1802      116.6844      115.6607      123.3328      131.8892      107.2255       99.5689       98.4420      109.4417      101.7167       97.5003       87.8428       59.1404       46.8035        0.0000        0.0000        0.0000        0.0000        0.0000        0.0000        0.0000       15.8509       17.3563       21.1584       74.6145       80.0376       91.8703       99.0139        0.0000        0.0000        0.0000        0.0000        0.0000        0.0000        0.0000        0.0000        0.0000        0.0000        0.0000        0.0000        0.0000        0.0000        0.0000        0.0000        0.0000        0.0000        0.0000        0.0000        0.0000        0.0000        0.0000        0.0000        0.0000        0.0000        0.0000        0.0000        0.0000        0.0000        0.0000        0.0000        0.0000        0.0000        0.0000        0.0000        0.0000        0.0000        0.0000        0.0000        0.0000        0.0000        0.0000        0.0000        0.0000        0.0000        0.0000        0.0000        0.0000        0.0000        0.0000        0.0000        0.0000        0.0000
        0.0000        0.0000        0.0000        0.0000        0.0000        0.0000        0.0000        0.0000        0.0000        0.0000        0.0000        0.0000        0.0000        0.0000        0.0000        0.0000        0.0000        0.0000        0.0000        0.0000        0.0000        0.0000        0.0000        0.0000        0.0000        0.0000        0.0000        0.0000        0.0000        0.0000        0.0000        0.0000        0.0000        0.0000        0.0000        0.0000        0.0000        0.0000        0.0000        0.0000        0.0000        0.0000        0.0000        0.0000        0.0000        0.0000        0.0000        0.0000        0.0000        0.0000        0.0000        0.0000        0.0000        0.0000        0.0000        0.0000        0.0000        0.0000        0.0000        0.0000        0.0000        0.0000        0.0000        0.0000        0.0000        0.0000        0.0000        0.0000        0.0000        0.0000        0.0000        0.0000        0.0000        0.0000        0.0000        0.0000        0.0000        0.0000        0.0000        0.0000        0.0000        0.0000        0.0000        0.0000        0.0000        0.0000        0.0000        0.0000        0.0000        0.0000        0.0000        0.0000        0.0000        0.0000        0.0000        0.0000      219.9625      209.9814      202.5278      198.3139        0.0000      180.8815      198.5537      225.3023      176.6929      155.1420      147.8642      175.6452      165.5007      157.0632      148.3419      111.9606       95.9761       85.5666       81.3522       63.4852       53.1525       53.4489       50.8635       58.3699       56.4946       54.5031       55.2202       55.7468       55.9034       57.8024       65.4135       72.4123       74.0279       77.1349       81.3039       84.6338       79.8787       79.9342       76.2874       72.5823       75.8118       86.0460       75.3487       82.8383       81.2506       74.1071       75.0232       78.5724       75.1597       79.0543       82.6598       83.2674       76.8129       63.8696       55.4439       34.4754       27.8220       36.1124       39.2532       67.8118       75.2688       88.9161      103.0820      113.1995      125.5393      136.5842      145.0437      166.8932      173.5728      168.3609      154.1097      129.9629      122.2292      119.5493      115.4291      141.6527      107.4704      118.4169       99.9645       61.1598       54.1327       53.0721       54.3465        0.0000        0.0000        0.0000        0.0000        0.0000       11.1000       18.2700        0.0000       79.5236       81.8841       92.4795      103.3886       91.2138       96.9560      102.3522        0.0000        0.0000        0.0000        0.0000        0.0000        0.0000        0.0000        0.0000        0.0000        0.0000        0.0000        0.0000        0.0000        0.0000        0.0000        0.0000        0.0000        0.0000        0.0000        0.0000        0.0000        0.0000        0.0000        0.0000        0.0000        0.0000        0.0000        0.0000        0.0000        0.0000        0.0000        0.0000        0.0000        0.0000        0.0000        0.0000        0.0000        0.0000        0.0000        0.0000        0.0000        0.0000        0.0000        0.0000        0.0000        0.0000        0.0000        0.0000        0.0000        0.0000        0.0000        0.0000        0.0000        0.0000        0.0000
        0.0000        0.0000        0.0000        0.0000        0.0000        0.0000        0.0000        0.0000        0.0000        0.0000        0.0000        0.0000        0.0000        0.0000        0.0000        0.0000        0.0000        0.0000        0.0000        0.0000        0.0000        0.0000        0.0000        0.0000        0.0000        0.0000        0.0000        0.0000        0.0000        0.0000        0.0000        0.0000        0.0000        0.0000        0.0000        0.0000        0.0000        0.0000        0.0000        0.0000        0.0000        0.0000        0.0000        0.0000        0.0000        0.0000        0.0000        0.0000        0.0000        0.0000        0.0000        0.0000        0.0000        0.0000        0.0000        0.0000        0.0000        0.0000        0.0000        0.0000        0.0000        0.0000        0.0000        0.0000        0.0000        0.0000        0.0000        0.0000        0.0000        0.0000        0.0000        0.0000        0.0000        0.0000        0.0000        0.0000        0.0000        0.0000        0.0000        0.0000        0.0000        0.0000        0.0000        0.0000        0.0000        0.0000        0.0000        0.0000        0.0000        0.0000        0.0000        0.0000        0.0000        0.0000        0.0000        0.0000        0.0000      200.7195        0.0000        0.0000        0.0000      163.7224      184.9043      189.1668      150.2977      142.6841      137.9965      162.1989      171.7523      152.7244      131.4021      105.5572       95.0903       92.0443       80.6433       70.0704       59.2752       50.7899       51.0658       58.8033       62.6225       60.1947       61.3936       65.0862       63.6649       66.2073       71.1981       77.1112       79.5931       80.0248       80.1968       93.2530       98.3706       94.2418       91.7726       84.0842       94.1158      108.6251       92.9741      120.4604      112.6436       85.2260       78.8406       76.6498       78.0507       79.0434       87.0639       82.4156       65.4630       59.7650       46.9991       26.6729       22.8247       30.6247       42.4075       71.3519       79.0852       89.7736      103.7215      117.1629      124.7730      133.9790      147.4305      173.6852      182.9575      181.8415      165.8448      134.9118      119.7189      117.6441      115.5551      132.4580      106.4249      100.1926       77.2831       57.3735       49.4281       47.1880       42.9307        0.0000        0.0000        0.0000        0.0000        0.0000       30.7800       21.6600       11.7600       94.4391      107.9317      118.6144      122.0025      103.5563      106.1473      110.7865        0.0000        0.0000        0.0000        0.0000        0.0000        0.0000        0.0000        0.0000        0.0000        0.0000        0.0000        0.0000        0.0000        0.0000        0.0000        0.0000        0.0000        0.0000        0.0000        0.0000        0.0000        0.0000        0.0000        0.0000        0.0000        0.0000        0.0000        0.0000        0.0000        0.0000        0.0000        0.0000        0.0000        0.0000        0.0000        0.0000        0.0000        0.0000        0.0000        0.0000        0.0000        0.0000        0.0000        0.0000        0.0000        0.0000        0.0000        0.0000        0.0000        0.0000        0.0000        0.0000        0.0000        0.0000        0.0000
        0.0000        0.0000        0.0000        0.0000        0.0000        0.0000        0.0000        0.0000        0.0000        0.0000        0.0000        0.0000        0.0000        0.0000        0.0000        0.0000        0.0000        0.0000        0.0000        0.0000        0.0000        0.0000        0.0000        0.0000        0.0000        0.0000        0.0000        0.0000        0.0000        0.0000        0.0000        0.0000        0.0000        0.0000        0.0000        0.0000        0.0000        0.0000        0.0000        0.0000        0.0000        0.0000        0.0000        0.0000        0.0000        0.0000        0.0000        0.0000        0.0000        0.0000        0.0000        0.0000        0.0000        0.0000        0.0000        0.0000        0.0000        0.0000        0.0000        0.0000        0.0000        0.0000        0.0000        0.0000        0.0000        0.0000        0.0000        0.0000        0.0000        0.0000        0.0000        0.0000        0.0000        0.0000        0.0000        0.0000        0.0000        0.0000        0.0000        0.0000        0.0000        0.0000        0.0000        0.0000        0.0000        0.0000        0.0000        0.0000        0.0000        0.0000        0.0000        0.0000        0.0000        0.0000        0.0000        0.0000        0.0000        0.0000        0.0000        0.0000        0.0000      167.9727      169.0356      167.0396      142.8287      138.5956      142.0192      180.6952      197.0371      164.3822      141.1840      102.2204       98.4758       97.5938       94.1081       89.8054       71.7631       65.2567       61.0013       67.4754       66.0233       65.7330       75.1382       75.3344       81.3873       85.3090       91.4225       98.1122       97.8294       97.5124       94.1159       97.8468      107.0781      108.5577      102.5390       93.2134       95.8863       93.8663       88.1150       83.5283      119.3560      119.4923       85.0703       75.1638       75.9504       86.7621       88.3451       83.1709       69.8768       70.7284       55.4028       32.4032       24.5439       32.3293       39.0089       66.0102       79.7679       87.9655       99.0344      105.9920      109.8748      126.6397      142.8476      170.4529      190.1532      188.3285      171.7019      141.1001      126.0983      119.3548      114.7181      114.5658      102.2937       87.7153       67.8983       54.5439       41.7301        0.0000        0.0000        0.0000        0.0000        0.0000        0.0000        9.3900       19.4400       34.7400       18.5100      121.7099      134.7103      126.7210      123.2069      108.4837      120.5403      114.8011        0.0000        0.0000        0.0000        0.0000        0.0000        0.0000        0.0000        0.0000        0.0000        0.0000        0.0000        0.0000        0.0000        0.0000        0.0000        0.0000        0.0000        0.0000        0.0000        0.0000        0.0000        0.0000        0.0000        0.0000        0.0000        0.0000        0.0000        0.0000        0.0000        0.0000        0.0000        0.0000        0.0000        0.0000        0.0000        0.0000        0.0000        0.0000        0.0000        0.0000        0.0000        0.0000        0.0000        0.0000        0.0000        0.0000        0.0000        0.0000        0.0000        0.0000        0.0000        0.0000        0.0000        0.0000        0.0000
        0.0000        0.0000        0.0000        0.0000        0.0000        0.0000        0.0000        0.0000        0.0000        0.0000        0.0000        0.0000        0.0000        0.0000        0.0000        0.0000        0.0000        0.0000        0.0000        0.0000        0.0000        0.0000        0.0000        0.0000        0.0000        0.0000        0.0000        0.0000        0.0000        0.0000        0.0000        0.0000        0.0000        0.0000        0.0000        0.0000        0.0000        0.0000        0.0000        0.0000        0.0000        0.0000        0.0000        0.0000        0.0000        0.0000        0.0000        0.0000        0.0000        0.0000        0.0000        0.0000        0.0000        0.0000        0.0000        0.0000        0.0000        0.0000        0.0000        0.0000        0.0000        0.0000        0.0000        0.0000        0.0000        0.0000        0.0000        0.0000        0.0000        0.0000        0.0000        0.0000        0.0000        0.0000        0.0000        0.0000        0.0000        0.0000        0.0000        0.0000        0.0000        0.0000        0.0000        0.0000        0.0000        0.0000        0.0000        0.0000        0.0000        0.0000        0.0000        0.0000        0.0000        0.0000        0.0000        0.0000        0.0000        0.0000        0.0000        0.0000        0.0000        0.0000      170.7180      156.3871      157.3699      138.7223      150.2066      175.0269      179.8781      169.2834      154.1905      130.7633      122.3286      118.5160      120.8866      103.4915       93.9971       78.3744       70.5832       77.8649       79.1023       79.9237       84.0835       93.7332      104.9470      111.6362      121.7320      128.5319      119.7866      107.9891      100.9789      101.2512      108.4590      105.0470      110.1305      102.1103      104.5136       98.1780      101.9507       82.2939       85.7020      105.0089       95.6741       89.8448       81.5993       84.7517       94.8138       87.1726       78.2216       73.6705       64.2086       40.9023       37.9425       39.3623       42.8513       63.7256       77.8594       86.6788       82.3342       85.6204       90.9070      106.2298      130.2304      161.8963      188.0420      187.7838      175.8908      146.2082      132.4168      121.6045      104.4739      101.8840       87.1266       73.1576       62.4571       48.2723       43.0318        0.0000        0.0000        0.0000        0.0000        0.0000        0.0000        0.0000       37.2000       37.8900       43.0500      122.0053      126.2869      124.6635      114.4476      112.3272      109.9625      103.5921        0.0000        0.0000        0.0000        0.0000        0.0000        0.0000        0.0000        0.0000        0.0000        0.0000        0.0000        0.0000        0.0000        0.0000        0.0000        0.0000        0.0000        0.0000        0.0000        0.0000        0.0000        0.0000        0.0000        0.0000        0.0000        0.0000        0.0000        0.0000        0.0000        0.0000        0.0000        0.0000        0.0000        0.0000        0.0000        0.0000        0.0000        0.0000        0.0000        0.0000        0.0000        0.0000        0.0000        0.0000        0.0000        0.0000        0.0000        0.0000        0.0000        0.0000        0.0000        0.0000        0.0000        0.0000        0.0000
        0.0000        0.0000        0.0000        0.0000        0.0000        0.0000        0.0000        0.0000        0.0000        0.0000        0.0000        0.0000        0.0000        0.0000        0.0000        0.0000        0.0000        0.0000        0.0000        0.0000        0.0000        0.0000        0.0000        0.0000        0.0000        0.0000        0.0000        0.0000        0.0000        0.0000        0.0000        0.0000        0.0000        0.0000        0.0000        0.0000        0.0000        0.0000        0.0000        0.0000        0.0000        0.0000        0.0000        0.0000        0.0000        0.0000        0.0000        0.0000        0.0000        0.0000        0.0000        0.0000        0.0000        0.0000        0.0000        0.0000        0.0000        0.0000        0.0000        0.0000        0.0000        0.0000        0.0000        0.0000        0.0000        0.0000        0.0000        0.0000        0.0000        0.0000        0.0000        0.0000        0.0000        0.0000        0.0000        0.0000        0.0000        0.0000        0.0000        0.0000        0.0000        0.0000        0.0000        0.0000        0.0000        0.0000        0.0000        0.0000        0.0000        0.0000        0.0000        0.0000        0.0000        0.0000        0.0000        0.0000        0.0000        0.0000        0.0000        0.0000        0.0000        0.0000        0.0000      188.2212      173.1110      178.0737      172.6389      164.5141      151.8064      151.3948      146.2760      154.0804      151.5027      153.9371      146.9185      146.3371      134.6958      125.0905      110.6335       91.5264       87.4857       93.6551      103.6341      153.7203      174.9895      185.5448      182.0682        0.0000        0.0000      130.1526      122.1808       83.8520       76.6188       79.9976       83.9445       94.5743       97.0142      102.6773       98.5298       97.4302      107.1497      118.5113      103.6834      109.5199      101.3475       99.5173       90.5336      102.2000      109.2872      101.2370       88.4960       60.9369       58.4890       55.3252       62.1677       53.2656       61.3952       73.1995       61.5165       50.5598       57.1143       70.4968       90.8253      156.8681      185.6961      191.3837      188.3829      137.0660      112.6125      102.9868       94.0057       78.8192       69.2353       60.4454        0.0000        0.0000        0.0000        0.0000        0.0000        0.0000        0.0000        0.0000        0.0000        0.0000        0.0000        0.0000        0.0000       89.0484       88.4479       88.8715       83.3251       88.5325       85.4827        0.0000        0.0000        0.0000        0.0000        0.0000        0.0000        0.0000        0.0000        0.0000        0.0000        0.0000        0.0000        0.0000        0.0000        0.0000        0.0000        0.0000        0.0000        0.0000        0.0000        0.0000        0.0000        0.0000        0.0000        0.0000        0.0000        0.0000        0.0000        0.0000        0.0000        0.0000        0.0000        0.0000        0.0000        0.0000        0.0000        0.0000        0.0000        0.0000        0.0000        0.0000        0.0000        0.0000        0.0000        0.0000        0.0000        0.0000        0.0000        0.0000        0.0000        0.0000        0.0000        0.0000        0.0000        0.0000        0.0000
        0.0000        0.0000        0.0000        0.0000        0.0000        0.0000        0.0000        0.0000        0.0000        0.0000        0.0000        0.0000        0.0000        0.0000        0.0000        0.0000        0.0000        0.0000        0.0000        0.0000        0.0000        0.0000        0.0000        0.0000        0.0000        0.0000        0.0000        0.0000        0.0000        0.0000        0.0000        0.0000        0.0000        0.0000        0.0000        0.0000        0.0000        0.0000        0.0000        0.0000        0.0000        0.0000        0.0000        0.0000        0.0000        0.0000        0.0000        0.0000        0.0000        0.0000        0.0000        0.0000        0.0000        0.0000        0.0000        0.0000        0.0000        0.0000        0.0000        0.0000        0.0000        0.0000        0.0000        0.0000        0.0000        0.0000        0.0000        0.0000        0.0000        0.0000        0.0000        0.0000        0.0000        0.0000        0.0000        0.0000        0.0000        0.0000        0.0000        0.0000        0.0000        0.0000        0.0000        0.0000        0.0000        0.0000        0.0000        0.0000        0.0000        0.0000        0.0000        0.0000        0.0000        0.0000        0.0000        0.0000        0.0000        0.0000        0.0000        0.0000        0.0000        0.0000        0.0000      202.4752      186.0462      188.1904      171.2802      173.5961      158.5219      154.7059      167.1864      185.1894      169.4317      176.3189      163.0411      158.7856      148.5348      139.7893      127.5207      102.6918       95.5280      111.7965      130.6051      187.0825      216.2129      232.6016        0.0000        0.0000        0.0000        0.0000        0.0000        0.0000       75.7797       75.5210       80.9460       95.4405       99.5148      103.4023      108.7723      112.4056      114.9455      129.0089      132.0056      114.8479      107.8616      100.4840      107.3912      114.1428      116.5804      114.1701       97.4458       75.5780       62.4675       61.7407       58.5967       53.1832       50.7604       60.0285       58.0913       41.3782       43.7400       55.5178       75.7332      148.6186      178.0180      188.6436      170.9823      122.8824      110.1021       99.0245       91.1079       70.1751        0.0000        0.0000        0.0000        0.0000        0.0000        0.0000        0.0000        0.0000        0.0000        0.0000        0.0000        0.0000        0.0000        0.0000        0.0000       83.2626       82.4967       84.0006       77.9824       86.4403       81.4319      101.6449        0.0000        0.0000        0.0000        0.0000        0.0000        0.0000        0.0000        0.0000        0.0000        0.0000        0.0000        0.0000        0.0000        0.0000        0.0000        0.0000        0.0000        0.0000        0.0000        0.0000        0.0000        0.0000        0.0000        0.0000        0.0000        0.0000        0.0000        0.0000        0.0000        0.0000        0.0000        0.0000        0.0000        0.0000        0.0000        0.0000        0.0000        0.0000        0.0000        0.0000        0.0000        0.0000        0.0000        0.0000        0.0000        0.0000        0.0000        0.0000        0.0000        0.0000        0.0000        0.0000        0.0000        0.0000        0.0000
        0.0000        0.0000        0.0000        0.0000        0.0000        0.0000        0.0000        0.0000        0.0000        0.0000        0.0000        0.0000        0.0000        0.0000        0.0000        0.0000        0.0000        0.0000        0.0000        0.0000        0.0000        0.0000        0.0000        0.0000        0.0000        0.0000        0.0000        0.0000        0.0000        0.0000        0.0000        0.0000        0.0000        0.0000        0.0000        0.0000        0.0000        0.0000        0.0000        0.0000        0.0000        0.0000        0.0000        0.0000        0.0000        0.0000        0.0000        0.0000        0.0000        0.0000        0.0000        0.0000        0.0000        0.0000        0.0000        0.0000        0.0000        0.0000        0.0000        0.0000        0.0000        0.0000        0.0000        0.0000        0.0000        0.0000        0.0000        0.0000        0.0000        0.0000        0.0000        0.0000        0.0000        0.0000        0.0000        0.0000        0.0000        0.0000        0.0000        0.0000        0.0000        0.0000        0.0000        0.0000        0.0000        0.0000        0.0000        0.0000        0.0000        0.0000        0.0000        0.0000        0.0000        0.0000        0.0000        0.0000        0.0000        0.0000        0.0000        0.0000        0.0000        0.0000        0.0000      198.5647      198.5553      184.9177      184.7499      178.5215      166.6913      161.4291      172.7744      183.7029      202.9009      207.2076      182.3416      178.5511      167.1892        0.0000      141.8671      116.1826        0.0000        0.0000      128.9132      191.4554        0.0000        0.0000        0.0000        0.0000        0.0000        0.0000        0.0000        0.0000       84.3308       83.7553       90.1465      106.8991      115.1229      120.5437      127.0166      139.1670      136.0642      144.7642      139.4201      132.4014      110.4552      110.1020      111.5848      127.2625      123.3043      115.9554      104.4638       83.8690       70.2280       67.1287       61.5549       62.9080       56.2930       51.0114       43.9959       33.6296       34.3466       46.0714       65.4500      133.8454      164.5033      178.9522      164.9851        0.0000        0.0000        0.0000        0.0000        0.0000        0.0000        0.0000        0.0000        0.0000        0.0000        0.0000        0.0000        0.0000        0.0000        0.0000        0.0000        0.0000        0.0000        0.0000        0.0000       78.8547       77.5699       78.3610       84.4432      109.3001        0.0000        0.0000        0.0000        0.0000        0.0000        0.0000        0.0000        0.0000        0.0000        0.0000        0.0000        0.0000        0.0000        0.0000        0.0000        0.0000        0.0000        0.0000        0.0000        0.0000        0.0000        0.0000        0.0000        0.0000        0.0000        0.0000        0.0000        0.0000        0.0000        0.0000        0.0000        0.0000        0.0000        0.0000        0.0000        0.0000        0.0000        0.0000        0.0000        0.0000        0.0000        0.0000        0.0000        0.0000        0.0000        0.0000        0.0000        0.0000        0.0000        0.0000        0.0000        0.0000        0.0000        0.0000        0.0000        0.0000        0.0000
        0.0000        0.0000        0.0000        0.0000        0.0000        0.0000        0.0000        0.0000        0.0000        0.0000        0.0000        0.0000        0.0000        0.0000        0.0000        0.0000        0.0000        0.0000        0.0000        0.0000        0.0000        0.0000        0.0000        0.0000        0.0000        0.0000        0.0000        0.0000        0.0000        0.0000        0.0000        0.0000        0.0000        0.0000        0.0000        0.0000        0.0000        0.0000        0.0000        0.0000        0.0000        0.0000        0.0000        0.0000        0.0000        0.0000        0.0000        0.0000        0.0000        0.0000        0.0000        0.0000        0.0000        0.0000        0.0000        0.0000        0.0000        0.0000        0.0000        0.0000        0.0000        0.0000        0.0000        0.0000        0.0000        0.0000        0.0000        0.0000        0.0000        0.0000        0.0000        0.0000        0.0000        0.0000        0.0000        0.0000        0.0000        0.0000        0.0000        0.0000        0.0000        0.0000        0.0000        0.0000        0.0000        0.0000        0.0000        0.0000        0.0000        0.0000        0.0000        0.0000        0.0000        0.0000        0.0000        0.0000        0.0000        0.0000        0.0000        0.0000        0.0000        0.0000        0.0000      198.5613      190.4986      184.6386      180.5501      182.6615      181.7698      172.4133      179.3884      199.8559      215.1543      213.4358        0.0000        0.0000        0.0000        0.0000        0.0000        0.0000        0.0000        0.0000        0.0000        0.0000        0.0000        0.0000        0.0000        0.0000        0.0000        0.0000        0.0000        0.0000        0.0000       94.8763      111.6544      132.7319      143.2364      153.4088      163.4745      191.3502      173.5283      167.3009      161.7489      142.8991      123.6796      125.0432      115.8818      130.0761      128.4965      120.4561      113.9231       89.5548       80.5356       68.9184       68.2648       59.0772       46.8297       42.8695       40.7940       31.9870       30.3006       39.8876       59.2102      113.6536      138.8246      171.1075        0.0000        0.0000        0.0000        0.0000        0.0000        0.0000        0.0000        0.0000        0.0000        0.0000        0.0000        0.0000        0.0000        0.0000        0.0000        0.0000        0.0000        0.0000        0.0000        0.0000        0.0000        0.0000       84.2760       84.4362       82.6958        0.0000      104.1898      118.4206        0.0000        0.0000        0.0000        0.0000        0.0000        0.0000        0.0000        0.0000        0.0000        0.0000        0.0000        0.0000        0.0000        0.0000        0.0000        0.0000        0.0000        0.0000        0.0000        0.0000        0.0000        0.0000        0.0000        0.0000        0.0000        0.0000        0.0000        0.0000        0.0000        0.0000        0.0000        0.0000        0.0000        0.0000        0.0000        0.0000        0.0000        0.0000        0.0000        0.0000        0.0000        0.0000        0.0000        0.0000        0.0000        0.0000        0.0000        0.0000        0.0000        0.0000        0.0000        0.0000        0.0000        0.0000        0.0000
        0.0000        0.0000        0.0000        0.0000        0.0000        0.0000        0.0000        0.0000        0.0000        0.0000        0.0000        0.0000        0.0000        0.0000        0.0000        0.0000        0.0000        0.0000        0.0000        0.0000        0.0000        0.0000        0.0000        0.0000        0.0000        0.0000        0.0000        0.0000        0.0000        0.0000        0.0000        0.0000        0.0000        0.0000        0.0000        0.0000        0.0000        0.0000        0.0000        0.0000        0.0000        0.0000        0.0000        0.0000        0.0000        0.0000        0.0000        0.0000        0.0000        0.0000        0.0000        0.0000        0.0000        0.0000        0.0000        0.0000        0.0000        0.0000        0.0000        0.0000        0.0000        0.0000        0.0000        0.0000        0.0000        0.0000        0.0000        0.0000        0.0000        0.0000        0.0000        0.0000        0.0000        0.0000        0.0000        0.0000        0.0000        0.0000        0.0000        0.0000        0.0000        0.0000        0.0000        0.0000        0.0000        0.0000        0.0000        0.0000        0.0000        0.0000        0.0000        0.0000        0.0000        0.0000        0.0000        0.0000        0.0000        0.0000        0.0000        0.0000        0.0000        0.0000        0.0000        0.0000        0.0000      198.9129      191.6783      189.8503      186.4498      193.5469      196.0994      199.8254      216.6079      218.5705      186.5637        0.0000        0.0000        0.0000        0.0000        0.0000        0.0000        0.0000        0.0000        0.0000        0.0000        0.0000        0.0000        0.0000        0.0000        0.0000        0.0000        0.0000        0.0000      100.2062      118.5964      180.1554      203.7205      226.9354      239.1842      258.5616      237.5154      231.4187      198.5645      115.4743       95.6225      110.3919      102.0948      142.2226      135.6071      117.4182      100.1222       95.3447       98.2846       88.4061       71.0747       64.5033       62.0796       54.4826       52.7642       28.6259       26.7980       28.9852       42.8051       46.5900       46.2900        0.0000        0.0000        0.0000        0.0000        0.0000        0.0000        0.0000        0.0000        0.0000        0.0000        0.0000        0.0000        0.0000        0.0000        0.0000        0.0000        0.0000        0.0000        0.0000        0.0000        0.0000        0.0000        0.0000        0.0000      101.0773       98.6825        0.0000      122.7300      171.5400        0.0000        0.0000        0.0000        0.0000        0.0000        0.0000        0.0000        0.0000        0.0000        0.0000        0.0000        0.0000        0.0000        0.0000        0.0000        0.0000        0.0000        0.0000        0.0000        0.0000        0.0000        0.0000        0.0000        0.0000        0.0000        0.0000        0.0000        0.0000        0.0000        0.0000        0.0000        0.0000        0.0000        0.0000        0.0000        0.0000        0.0000        0.0000        0.0000        0.0000        0.0000        0.0000        0.0000        0.0000        0.0000        0.0000        0.0000        0.0000        0.0000        0.0000        0.0000        0.0000        0.0000        0.0000        0.0000
        0.0000        0.0000        0.0000        0.0000        0.0000        0.0000        0.0000        0.0000        0.0000        0.0000        0.0000        0.0000        0.0000        0.0000        0.0000        0.0000        0.0000        0.0000        0.0000        0.0000        0.0000        0.0000        0.0000        0.0000        0.0000        0.0000        0.0000        0.0000        0.0000        0.0000        0.0000        0.0000        0.0000        0.0000        0.0000        0.0000        0.0000        0.0000        0.0000        0.0000        0.0000        0.0000        0.0000        0.0000        0.0000        0.0000        0.0000        0.0000        0.0000        0.0000        0.0000        0.0000        0.0000        0.0000        0.0000        0.0000        0.0000        0.0000        0.0000        0.0000        0.0000        0.0000        0.0000        0.0000        0.0000        0.0000        0.0000        0.0000        0.0000        0.0000        0.0000        0.0000        0.0000        0.0000        0.0000        0.0000        0.0000        0.0000        0.0000        0.0000        0.0000        0.0000        0.0000        0.0000        0.0000        0.0000        0.0000        0.0000        0.0000        0.0000        0.0000        0.0000        0.0000        0.0000        0.0000        0.0000        0.0000        0.0000        0.0000        0.0000        0.0000        0.0000        0.0000        0.0000        0.0000        0.0000      206.6070      195.4206      191.6217      194.6572      201.5088      210.8564      229.4500      220.8265      197.3232        0.0000        0.0000        0.0000        0.0000        0.0000        0.0000        0.0000        0.0000        0.0000        0.0000        0.0000        0.0000        0.0000        0.0000        0.0000        0.0000        0.0000        0.0000        0.0000        0.0000      213.0567      251.1159      291.6547      289.5276      294.6611      270.4914      260.4587      218.5558      114.5154       95.7766       93.7176       96.6041      119.7963      130.1103      118.9799       99.7408      103.7449      107.5048      101.5680       89.7683       83.4805       76.7892       56.7160       66.6416       29.9889        0.0000        0.0000       37.0601        0.0000        0.0000        0.0000        0.0000        0.0000        0.0000        0.0000        0.0000        0.0000        0.0000        0.0000        0.0000        0.0000        0.0000        0.0000        0.0000        0.0000        0.0000        0.0000        0.0000        0.0000        0.0000        0.0000        0.0000        0.0000        0.0000      111.6405      102.1192        0.0000        0.0000        0.0000        0.0000        0.0000        0.0000        0.0000        0.0000        0.0000        0.0000        0.0000        0.0000        0.0000        0.0000        0.0000        0.0000        0.0000        0.0000        0.0000        0.0000        0.0000        0.0000        0.0000        0.0000        0.0000        0.0000        0.0000        0.0000        0.0000        0.0000        0.0000        0.0000        0.0000        0.0000        0.0000        0.0000        0.0000        0.0000        0.0000        0.0000        0.0000        0.0000        0.0000        0.0000        0.0000        0.0000        0.0000        0.0000        0.0000        0.0000        0.0000        0.0000        0.0000        0.0000        0.0000        0.0000        0.0000        0.0000
[truncated: 212,709 more chars]
