# Supplementary material for: Multidimensional evaluation of the TRMM 3B43V7 satellite-based precipitation product in mainland China from 1998–2016
Source: PeerJ. 2020 Feb 20;8:e8615. doi: 10.7717/peerj.8615 (PMC7036276; doi:10.7717/peerj.8615)
Supplement: Supplemental Information 2 [file peerj-08-8615-s002.zip › TRMM_3B43 data/TRMM 3B43 data-Year-Month/2000-10.txt]

ncols         249
nrows         175
xllcorner     73.250
yllcorner     6.500
cellsize      0.25000
        0.0000        0.0000        0.0000        0.0000        0.0000        0.0000        0.0000        0.0000        0.0000        0.0000        0.0000        0.0000        0.0000        0.0000        0.0000        0.0000        0.0000        0.0000        0.0000        0.0000        0.0000        0.0000        0.0000        0.0000        0.0000        0.0000        0.0000        0.0000        0.0000        0.0000        0.0000        0.0000        0.0000        0.0000        0.0000        0.0000        0.0000        0.0000        0.0000        0.0000        0.0000        0.0000        0.0000        0.0000        0.0000        0.0000        0.0000        0.0000        0.0000        0.0000        0.0000        0.0000        0.0000        0.0000        0.0000        0.0000        0.0000        0.0000        0.0000        0.0000        0.0000        0.0000        0.0000        0.0000        0.0000        0.0000        0.0000        0.0000        0.0000        0.0000        0.0000        0.0000        0.0000        0.0000        0.0000        0.0000        0.0000        0.0000        0.0000        0.0000        0.0000        0.0000        0.0000        0.0000        0.0000        0.0000        0.0000        0.0000        0.0000        0.0000        0.0000        0.0000        0.0000        0.0000        0.0000        0.0000        0.0000        0.0000        0.0000        0.0000        0.0000        0.0000        0.0000        0.0000        0.0000        0.0000        0.0000        0.0000        0.0000        0.0000        0.0000        0.0000        0.0000        0.0000        0.0000        0.0000        0.0000        0.0000        0.0000        0.0000        0.0000        0.0000        0.0000        0.0000        0.0000        0.0000        0.0000        0.0000        0.0000        0.0000        0.0000        0.0000        0.0000        0.0000        0.0000        0.0000        0.0000        0.0000        0.0000        0.0000        0.0000        0.0000        0.0000        0.0000        0.0000        0.0000        0.0000        0.0000        0.0000        0.0000        0.0000        0.0000        0.0000        0.0000        0.0000        0.0000        0.0000        0.0000        0.0000        0.0000        0.0000        0.0000        0.0000        0.0000        0.0000        0.0000        0.0000        0.0000        0.0000        0.0000        0.0000        0.0000        0.0000        6.8784        7.1030        7.0543        0.0000        0.0000        0.0000       11.2376       13.8343       15.9194       20.6956       23.8449       27.1658       33.2100       34.8167       31.9196       31.9691       34.8323       36.3891       36.9432       35.6402       36.4106       35.4931       40.3821       40.9794       42.2259       41.8926       50.6052       50.3905       47.1755       42.5246       39.7395       43.6334       44.6600       42.1030       30.9903       29.0050       29.1803       31.2992       38.8681       43.6082       46.6770       48.8981       48.2356       50.9414       58.0844       62.8680        0.0000        0.0000        0.0000        0.0000        0.0000        0.0000        0.0000        0.0000        0.0000        0.0000        0.0000        0.0000        0.0000        0.0000        0.0000        0.0000        0.0000        0.0000        0.0000        0.0000        0.0000        0.0000        0.0000        0.0000        0.0000        0.0000        0.0000        0.0000        0.0000        0.0000
        0.0000        0.0000        0.0000        0.0000        0.0000        0.0000        0.0000        0.0000        0.0000        0.0000        0.0000        0.0000        0.0000        0.0000        0.0000        0.0000        0.0000        0.0000        0.0000        0.0000        0.0000        0.0000        0.0000        0.0000        0.0000        0.0000        0.0000        0.0000        0.0000        0.0000        0.0000        0.0000        0.0000        0.0000        0.0000        0.0000        0.0000        0.0000        0.0000        0.0000        0.0000        0.0000        0.0000        0.0000        0.0000        0.0000        0.0000        0.0000        0.0000        0.0000        0.0000        0.0000        0.0000        0.0000        0.0000        0.0000        0.0000        0.0000        0.0000        0.0000        0.0000        0.0000        0.0000        0.0000        0.0000        0.0000        0.0000        0.0000        0.0000        0.0000        0.0000        0.0000        0.0000        0.0000        0.0000        0.0000        0.0000        0.0000        0.0000        0.0000        0.0000        0.0000        0.0000        0.0000        0.0000        0.0000        0.0000        0.0000        0.0000        0.0000        0.0000        0.0000        0.0000        0.0000        0.0000        0.0000        0.0000        0.0000        0.0000        0.0000        0.0000        0.0000        0.0000        0.0000        0.0000        0.0000        0.0000        0.0000        0.0000        0.0000        0.0000        0.0000        0.0000        0.0000        0.0000        0.0000        0.0000        0.0000        0.0000        0.0000        0.0000        0.0000        0.0000        0.0000        0.0000        0.0000        0.0000        0.0000        0.0000        0.0000        0.0000        0.0000        0.0000        0.0000        0.0000        0.0000        0.0000        0.0000        0.0000        0.0000        0.0000        0.0000        0.0000        0.0000        0.0000        0.0000        0.0000        0.0000        0.0000        0.0000        0.0000        0.0000        0.0000        0.0000        0.0000        0.0000        0.0000        0.0000        0.0000        0.0000        0.0000        0.0000        0.0000        0.0000        0.0000        0.0000        0.0000        0.0000        0.0000        0.0000        0.0000        0.0000        7.3932        7.5409        7.7044        7.5201        7.8788        9.2240       10.2283       13.0758       14.9645       18.9763       21.5789       27.7112       30.7435       32.6625       32.7952       31.0613       30.5309       31.4227       31.1928       28.0864       29.9566       33.6377       40.2157       44.5274       51.2177       57.3663       54.9686       62.9688       54.9222       58.7149       59.0864       53.0046       44.4284       40.7766       39.8260       32.9515       32.1284       33.0354       35.5527       39.7384       41.6346       43.5321       46.7980       48.3681       49.8056       58.3616       56.3870       58.1957       56.7737       57.8570       60.6625       60.9096       59.1677       59.8057        0.0000        0.0000        0.0000        0.0000        0.0000        0.0000        0.0000        0.0000        0.0000        0.0000        0.0000        0.0000        0.0000        0.0000        0.0000        0.0000        0.0000        0.0000        0.0000        0.0000        0.0000        0.0000        0.0000
        0.0000        0.0000        0.0000        0.0000        0.0000        0.0000        0.0000        0.0000        0.0000        0.0000        0.0000        0.0000        0.0000        0.0000        0.0000        0.0000        0.0000        0.0000        0.0000        0.0000        0.0000        0.0000        0.0000        0.0000        0.0000        0.0000        0.0000        0.0000        0.0000        0.0000        0.0000        0.0000        0.0000        0.0000        0.0000        0.0000        0.0000        0.0000        0.0000        0.0000        0.0000        0.0000        0.0000        0.0000        0.0000        0.0000        0.0000        0.0000        0.0000        0.0000        0.0000        0.0000        0.0000        0.0000        0.0000       59.6716        0.0000       46.1182       36.4573        0.0000        0.0000        0.0000        0.0000        0.0000        0.0000        0.0000        0.0000        0.0000        0.0000        0.0000        0.0000        0.0000        0.0000        0.0000        0.0000        0.0000        0.0000        0.0000        0.0000        0.0000        0.0000        0.0000        0.0000        0.0000        0.0000        0.0000        0.0000        0.0000        0.0000        0.0000        0.0000        0.0000        0.0000        0.0000        0.0000        0.0000        0.0000        0.0000        0.0000        0.0000        0.0000        0.0000        0.0000        0.0000        0.0000        0.0000        0.0000        0.0000        0.0000        0.0000        0.0000        0.0000        0.0000        0.0000        0.0000        0.0000        0.0000        0.0000        0.0000        0.0000        0.0000        0.0000        0.0000        0.0000        0.0000        0.0000        0.0000        0.0000        0.0000        0.0000        0.0000        0.0000        0.0000        0.0000        0.0000        0.0000        0.0000        0.0000        0.0000        0.0000        0.0000        0.0000        0.0000        0.0000        0.0000        0.0000        0.0000        0.0000        0.0000        0.0000        0.0000        0.0000        0.0000        0.0000        0.0000        0.0000        0.0000        0.0000        0.0000        0.0000        0.0000        0.0000        0.0000        0.0000        0.0000        0.0000        0.0000        0.0000        0.0000        0.0000        0.0000        7.8685        8.3674        9.0088        8.7308        8.3778        8.5877        9.2919       10.3624       14.0827       15.3274       17.4328       21.5600       27.3629       29.2119       33.0304       34.0470       31.5406       34.6394       37.6419       34.8832       30.8684       39.2038       40.9365       35.8869       42.8227       44.8419       47.1204       57.6506       62.9048       62.2298       64.1647       57.5316       55.0574       54.9873       52.6753       41.4238       32.5314       29.8525       31.6199       34.5295       39.5783       41.4981       42.2497       46.5803       44.7687       53.4919       57.3085       60.6830       61.2604       59.3509       59.4774       58.7402       56.7994       55.0530       55.3890       56.0715        0.0000        0.0000        0.0000        0.0000        0.0000        0.0000        0.0000        0.0000        0.0000        0.0000        0.0000        0.0000        0.0000        0.0000        0.0000        0.0000        0.0000        0.0000        0.0000        0.0000        0.0000        0.0000
        0.0000        0.0000        0.0000        0.0000        0.0000        0.0000        0.0000        0.0000        0.0000        0.0000        0.0000        0.0000        0.0000        0.0000        0.0000        0.0000        0.0000        0.0000        0.0000        0.0000        0.0000        0.0000        0.0000        0.0000        0.0000        0.0000        0.0000        0.0000        0.0000        0.0000        0.0000        0.0000        0.0000        0.0000        0.0000        0.0000        0.0000        0.0000        0.0000        0.0000        0.0000        0.0000        0.0000        0.0000        0.0000        0.0000        0.0000        0.0000        0.0000        0.0000        0.0000        0.0000        0.0000       74.7886       68.2552       61.1431       53.4679       45.5811       37.0586       13.4815        0.0000        0.0000        0.0000        0.0000        0.0000        0.0000        0.0000        0.0000        0.0000        0.0000        0.0000        0.0000        0.0000        0.0000        0.0000        0.0000        0.0000        0.0000        0.0000        0.0000        0.0000        0.0000        0.0000        0.0000        0.0000        0.0000        0.0000        0.0000        0.0000        0.0000        0.0000        0.0000        0.0000        0.0000        0.0000        0.0000        0.0000        0.0000        0.0000        0.0000        0.0000        0.0000        0.0000        0.0000        0.0000        0.0000        0.0000        0.0000        0.0000        0.0000        0.0000        0.0000        0.0000        0.0000        0.0000        0.0000        0.0000        0.0000        0.0000        0.0000        0.0000        0.0000        0.0000        0.0000        0.0000        0.0000        0.0000        0.0000        0.0000        0.0000        0.0000        0.0000        0.0000        0.0000        0.0000        0.0000        0.0000        0.0000        0.0000        0.0000        0.0000        0.0000        0.0000        0.0000        0.0000        0.0000        0.0000        0.0000        0.0000        0.0000        0.0000        0.0000        0.0000        0.0000        0.0000        0.0000        0.0000        0.0000        0.0000        0.0000        0.0000        0.0000        0.0000        0.0000        0.0000        0.0000        0.0000        0.0000        0.0000        0.0000        8.9977       10.0749       10.2432       10.2318       10.1800       10.1837        9.9023       10.0312       12.2949       16.2119       14.5475       16.1132       18.9633       21.8101       27.1182       31.7798       31.6493       34.8119       34.3457       35.0649       32.4687       30.2313       31.9062       31.0453       30.6253       33.2779       38.6688       38.0986       44.5420       55.2163       64.2289       62.1348       49.7640       49.9705       50.0382       58.6235       45.6137       31.7184       28.7454       33.9640       39.3864       43.7426       42.4570       49.2396       54.8194       51.9261       53.8832       51.3580       53.2185       51.7266       52.7396       52.5654       54.7414       52.5330       53.2977       55.7612       58.7256       57.7598       55.9182        0.0000        0.0000        0.0000        0.0000        0.0000        0.0000        0.0000        0.0000        0.0000        0.0000        0.0000        0.0000        0.0000        0.0000        0.0000        0.0000        0.0000        0.0000        0.0000        0.0000
        0.0000        0.0000        0.0000        0.0000        0.0000        0.0000        0.0000        0.0000        0.0000        0.0000        0.0000        0.0000        0.0000        0.0000        0.0000        0.0000        0.0000        0.0000        0.0000        0.0000        0.0000        0.0000        0.0000        0.0000        0.0000        0.0000        0.0000        0.0000        0.0000        0.0000        0.0000        0.0000        0.0000        0.0000        0.0000        0.0000        0.0000        0.0000        0.0000        0.0000        0.0000        0.0000        0.0000        0.0000        0.0000        0.0000        0.0000        0.0000        0.0000        0.0000        0.0000        0.0000        0.0000       59.7569       56.2996       56.9394       54.8297       47.1223       38.2793       27.7335        0.0000        0.0000        0.0000        0.0000        0.0000        0.0000        0.0000        0.0000        0.0000        0.0000        0.0000        0.0000        0.0000        0.0000        0.0000        0.0000        0.0000        0.0000        0.0000        0.0000        0.0000        0.0000        0.0000        0.0000        0.0000        0.0000        0.0000        0.0000        0.0000        0.0000        0.0000        0.0000        0.0000        0.0000        0.0000        0.0000        0.0000        0.0000        0.0000        0.0000        0.0000        0.0000        0.0000        0.0000        0.0000        0.0000        0.0000        0.0000        0.0000        0.0000        0.0000        0.0000        0.0000        0.0000        0.0000        0.0000        0.0000        0.0000        0.0000        0.0000        0.0000        0.0000        0.0000        0.0000        0.0000        0.0000        0.0000        0.0000        0.0000        0.0000        0.0000        0.0000        0.0000        0.0000        0.0000        0.0000        0.0000        0.0000        0.0000        0.0000        0.0000        0.0000        0.0000        0.0000        0.0000        0.0000        0.0000        0.0000        0.0000        0.0000        0.0000        0.0000        0.0000        0.0000        0.0000        0.0000        0.0000        0.0000        0.0000        0.0000        0.0000        0.0000        0.0000        0.0000        0.0000        0.0000        0.0000        0.0000        0.0000        0.0000       14.2533       13.8236       13.2717       13.7523       13.6872       11.6333       12.4425       11.8515       12.4972       11.4130       11.9427       13.0784       18.2580       22.1640       24.1041       28.8571       32.2012       41.8848       48.2256       44.1895       44.2449       35.1244       33.0427       25.2363       25.9332       26.8278       28.4511       31.9383       33.8010       45.4972       49.5753       53.4097       53.6725       45.1333       44.5037       48.0351       47.3987       38.0678       34.0669       35.3425       38.0142       36.1431       38.0699       42.0674       50.2299       48.8880       47.9348       46.1971       45.4439       46.6032       48.8688       50.5855       50.8931       54.3674       56.6363       57.5452       59.0790       57.0113       54.0703       50.6241       52.7644        0.0000        0.0000        0.0000        0.0000        0.0000        0.0000        0.0000        0.0000        0.0000        0.0000        0.0000        0.0000        0.0000        0.0000        0.0000        0.0000        0.0000        0.0000
        0.0000        0.0000        0.0000        0.0000        0.0000        0.0000        0.0000        0.0000        0.0000        0.0000        0.0000        0.0000        0.0000        0.0000        0.0000        0.0000        0.0000        0.0000        0.0000        0.0000        0.0000        0.0000        0.0000        0.0000        0.0000        0.0000        0.0000        0.0000        0.0000        0.0000        0.0000        0.0000        0.0000        0.0000        0.0000        0.0000        0.0000        0.0000        0.0000        0.0000        0.0000        0.0000        0.0000        0.0000        0.0000        0.0000        0.0000        0.0000        0.0000        0.0000       65.3844       59.0594       59.0990       55.5013       52.9990       53.4034       50.7712       46.8523       40.0568       30.2376       24.4807       20.4142        0.0000        0.0000        0.0000        0.0000        0.0000        0.0000        0.0000        0.0000        0.0000        0.0000        0.0000        0.0000        0.0000        0.0000        0.0000        0.0000        0.0000        0.0000        0.0000        0.0000        0.0000        0.0000        0.0000        0.0000        0.0000        0.0000        0.0000        0.0000        0.0000        0.0000        0.0000        0.0000        0.0000        0.0000        0.0000        0.0000        0.0000        0.0000        0.0000        0.0000        0.0000        0.0000        0.0000        0.0000        0.0000        0.0000        0.0000        0.0000        0.0000        0.0000        0.0000        0.0000        0.0000        0.0000        0.0000        0.0000        0.0000        0.0000        0.0000        0.0000        0.0000        0.0000        0.0000        0.0000        0.0000        0.0000        0.0000        0.0000        0.0000        0.0000        0.0000        0.0000        0.0000        0.0000        0.0000        0.0000        0.0000        0.0000        0.0000        0.0000        0.0000        0.0000        0.0000        0.0000        0.0000        0.0000        0.0000        0.0000        0.0000        0.0000        0.0000        0.0000        0.0000        0.0000        0.0000        0.0000        0.0000        0.0000        0.0000        0.0000        0.0000        0.0000        0.0000        0.0000        0.0000        0.0000        0.0000       17.2612       17.3972       17.6385       17.9733       14.7981       13.7719       12.5502       13.0911       14.0032       15.0515       13.1802       12.2418       13.2404       15.1135       24.2135       22.7043       27.6330       27.7739       38.7159       44.4396       46.3848       46.0574       39.2485       32.8479       25.7886       26.9140       27.2975       29.7258       30.9304       31.5919       40.0359       44.3086       46.4899       47.2460       42.1133       40.5863       38.8699       44.1881       43.8860       36.8740       34.8395       36.5347       34.6809       35.6867       41.4049       38.9473       42.3227       42.9474       44.7822       42.7175       45.4547       49.0752       52.0516       57.5896       58.7259       63.5246       61.6420       58.5469       52.4071       52.3049       50.5388       51.5185        0.0000        0.0000        0.0000        0.0000        0.0000        0.0000        0.0000        0.0000        0.0000        0.0000        0.0000        0.0000        0.0000        0.0000       55.3370       61.4129       74.1529        0.0000
        0.0000        0.0000        0.0000        0.0000        0.0000        0.0000        0.0000        0.0000        0.0000        0.0000        0.0000        0.0000        0.0000        0.0000        0.0000        0.0000        0.0000        0.0000        0.0000        0.0000        0.0000        0.0000        0.0000        0.0000        0.0000        0.0000        0.0000        0.0000        0.0000        0.0000        0.0000        0.0000        0.0000        0.0000        0.0000        0.0000        0.0000        0.0000        0.0000        0.0000        0.0000        0.0000        0.0000        0.0000        0.0000        0.0000        0.0000        0.0000       55.9265       58.1815       58.8661       52.9615       51.1125       49.7981       49.0378       49.4233       48.1672       46.6434       46.0738       36.4148       27.4141       24.1836       22.3880        0.0000        0.0000        0.0000        0.0000        0.0000        0.0000        0.0000        0.0000        0.0000        0.0000        0.0000        0.0000        0.0000        0.0000        0.0000        0.0000        0.0000        0.0000        0.0000        0.0000        0.0000        0.0000        0.0000        0.0000        0.0000        0.0000        0.0000        0.0000        0.0000        0.0000        0.0000        0.0000        0.0000        0.0000        0.0000        0.0000        0.0000        0.0000        0.0000        0.0000        0.0000        0.0000        0.0000        0.0000        0.0000        0.0000        0.0000        0.0000        0.0000        0.0000        0.0000        0.0000        0.0000        0.0000        0.0000        0.0000        0.0000        0.0000        0.0000        0.0000        0.0000        0.0000        0.0000        0.0000        0.0000        0.0000        0.0000        0.0000        0.0000        0.0000        0.0000        0.0000        0.0000        0.0000        0.0000        0.0000        0.0000        0.0000        0.0000        0.0000        0.0000        0.0000        0.0000        0.0000        0.0000        0.0000        0.0000        0.0000        0.0000        0.0000        0.0000        0.0000        0.0000        0.0000        0.0000        0.0000        0.0000        0.0000        0.0000        0.0000        0.0000        0.0000        0.0000        0.0000        0.0000       18.3312       17.6429       17.0710       17.6306       17.7656       15.1713       14.4532       13.6723       14.4896       15.7140       15.5516       14.5776       13.6718       13.3102       15.8152       18.5730       21.7938       25.1622       30.2934       34.4270       41.5182       41.4589       49.6202       34.6127       26.8327       25.1903       28.1806       26.2295       28.1276       31.6307       30.8512       38.4168       41.2214       42.5972       40.9905       37.6119       42.2173       40.6637       39.3361       57.3605       46.7391       39.5611       38.4984       38.7168       40.6135       49.0264       50.1735       47.7544       51.2366       46.1000       44.8229       50.4946       56.8830       56.8948       57.5248       56.8778       59.7073       60.2670       59.3605       51.5676       48.6577       45.8232       49.4356       51.9779        0.0000        0.0000        0.0000        0.0000        0.0000        0.0000        0.0000        0.0000        0.0000       57.5856       58.3152       57.1160       57.9606       60.6102       65.4728       80.8517       86.6485
        0.0000        0.0000        0.0000        0.0000        0.0000        0.0000        0.0000        0.0000        0.0000        0.0000        0.0000        0.0000        0.0000        0.0000        0.0000        0.0000        0.0000        0.0000        0.0000        0.0000        0.0000        0.0000        0.0000        0.0000        0.0000        0.0000        0.0000        0.0000        0.0000        0.0000        0.0000        0.0000        0.0000        0.0000        0.0000        0.0000        0.0000        0.0000        0.0000        0.0000        0.0000        0.0000        0.0000        0.0000        0.0000        0.0000        0.0000        0.0000       50.2922       50.7265       52.2998       49.5109       49.1078       48.1439       44.3889       46.1859       45.5468       44.1269       43.1269       34.8702       36.6638       34.8259       29.5458       22.3202       20.0692       13.4610       11.8447        0.0000        0.0000        0.0000        0.0000        0.0000        0.0000        0.0000        0.0000        0.0000        0.0000        0.0000        0.0000        0.0000        0.0000        0.0000        0.0000        0.0000        0.0000        0.0000        0.0000        0.0000        0.0000        0.0000        0.0000        0.0000        0.0000        0.0000        0.0000        0.0000        0.0000        0.0000        0.0000        0.0000        0.0000        0.0000        0.0000        0.0000        0.0000        0.0000        0.0000        0.0000        0.0000        0.0000        0.0000        0.0000        0.0000        0.0000        0.0000        0.0000        0.0000        0.0000        0.0000        0.0000        0.0000        0.0000        0.0000        0.0000        0.0000        0.0000        0.0000        0.0000        0.0000        0.0000        0.0000        0.0000        0.0000        0.0000        0.0000        0.0000        0.0000        0.0000        0.0000        0.0000        0.0000        0.0000        0.0000        0.0000        0.0000        0.0000        0.0000        0.0000        0.0000        0.0000        0.0000        0.0000        0.0000        0.0000        0.0000        0.0000        0.0000        0.0000        0.0000        0.0000        0.0000        0.0000        0.0000        0.0000        0.0000        0.0000        0.0000        0.0000       15.9001       15.8349       15.6714       15.5716       15.2888       13.4937       14.0300       13.7626       14.6562       14.1277       12.4801       11.4493       11.2455       11.1209       16.3609       19.1086       19.2272       19.7009       22.9756       32.8319       41.3048       46.9317       40.6419       25.7611       25.1175       25.1264       24.6692       24.4300       27.1716       27.8536       28.0392       33.3731       32.6215       31.3333       32.2855       30.5935       38.2680       31.9749       32.1556       48.8222       53.9226       47.8917       44.1958       43.6127       39.3612       45.9716       44.8964       46.3700       51.5023       52.0846       51.6449       55.1517       54.8898       50.7984       48.9225       50.1552       50.5232       50.1377       52.0445       49.2817       49.7474       48.5022       49.3707        0.0000        0.0000        0.0000        0.0000        0.0000        0.0000       78.1092       77.1841       68.8891       66.9927       67.4327       65.3987       64.6965       64.2591       67.5117       70.8996        0.0000        0.0000
        0.0000        0.0000        0.0000        0.0000        0.0000        0.0000        0.0000        0.0000        0.0000        0.0000        0.0000        0.0000        0.0000        0.0000        0.0000        0.0000        0.0000        0.0000        0.0000        0.0000        0.0000        0.0000        0.0000        0.0000        0.0000        0.0000        0.0000        0.0000        0.0000        0.0000        0.0000        0.0000        0.0000        0.0000        0.0000        0.0000        0.0000        0.0000        0.0000        0.0000        0.0000        0.0000        0.0000        0.0000        0.0000        0.0000        0.0000        0.0000       41.6657       41.0348       40.9295       39.4440       44.0549       40.6358       38.4132       40.1165       39.2414       38.7988       37.4923       39.9329       38.2927       37.3746       34.8972       32.7069       33.5182       30.9465       24.0940       18.5610       15.7796        0.0000        0.0000        0.0000        0.0000        0.0000        0.0000        0.0000        0.0000        0.0000        0.0000        0.0000        0.0000        0.0000        0.0000        0.0000        0.0000        0.0000        0.0000        0.0000        0.0000        0.0000        0.0000        0.0000        0.0000        0.0000        0.0000        0.0000        0.0000        0.0000        0.0000        0.0000        0.0000        0.0000        0.0000        0.0000        0.0000        0.0000        0.0000        0.0000        0.0000        0.0000        0.0000        0.0000        0.0000        0.0000        0.0000        0.0000        0.0000        0.0000        0.0000        0.0000        0.0000        0.0000        0.0000        0.0000        0.0000        0.0000        0.0000        0.0000        0.0000        0.0000        0.0000        0.0000        0.0000        0.0000        0.0000        0.0000        0.0000        0.0000        0.0000        0.0000        0.0000        0.0000        0.0000        0.0000        0.0000        0.0000        0.0000        0.0000        0.0000        0.0000        0.0000        0.0000        0.0000        0.0000        0.0000        0.0000        0.0000        0.0000        0.0000        0.0000        0.0000        0.0000        0.0000        0.0000        0.0000        0.0000        0.0000        0.0000       12.1388       12.9809       13.2670       14.5893       14.4909       13.0362       16.6807       16.1107       15.6780       16.1877       11.9749       12.8988       13.4437       13.7492       16.6340       18.0232       20.8885       20.9101       22.8862       26.5804       26.5720       25.3227       21.2385       21.9692       24.3155       23.3457       23.1963       23.6025       25.7845       25.8756       26.1799       22.1618       22.5801       24.7260       24.1131       21.3598       25.3554       21.7308       21.2551       29.6701       50.1399       45.1206       37.9412       42.0786       40.7750       45.5824       49.5300       50.2598       49.9176       49.5021       52.5055       45.5438       44.0204       41.6180       44.3849       47.6357       46.9922       47.5144       45.3979       43.3686       42.9574       47.2388       50.3643       50.9402       52.7570       55.7582       59.6783       61.9269       69.5479       71.4321       72.0102       62.1920       60.1006       59.8456       56.5824       58.8510       59.6476       65.5205       73.2403        0.0000        0.0000
        0.0000        0.0000        0.0000        0.0000        0.0000        0.0000        0.0000        0.0000        0.0000        0.0000        0.0000        0.0000        0.0000        0.0000        0.0000        0.0000        0.0000        0.0000        0.0000        0.0000        0.0000        0.0000        0.0000        0.0000        0.0000        0.0000        0.0000        0.0000        0.0000        0.0000        0.0000        0.0000        0.0000        0.0000        0.0000        0.0000        0.0000        0.0000        0.0000        0.0000        0.0000        0.0000        0.0000        0.0000        0.0000        0.0000        0.0000        0.0000       45.3297       38.7307       37.7439       33.5755       31.1396       31.5481       32.3871       37.3801       37.5022       38.4115       35.9932       39.4492       39.5025       39.0989       38.2047       37.5045       37.4533       34.8213       30.2661       23.4978       19.5700       16.6958        0.0000        0.0000        0.0000        0.0000        0.0000        0.0000        0.0000        0.0000        0.0000        0.0000        0.0000        0.0000        0.0000        0.0000        0.0000        0.0000        0.0000        0.0000        0.0000        0.0000        0.0000        0.0000        0.0000        0.0000        0.0000        0.0000        0.0000        0.0000        0.0000        0.0000        0.0000        0.0000        0.0000        0.0000        0.0000        0.0000        0.0000        0.0000        0.0000        0.0000        0.0000        0.0000        0.0000        0.0000        0.0000        0.0000        0.0000        0.0000        0.0000        0.0000        0.0000        0.0000        0.0000        0.0000        0.0000        0.0000        0.0000        0.0000        0.0000        0.0000        0.0000        0.0000        0.0000        0.0000        0.0000        0.0000        0.0000        0.0000        0.0000        0.0000        0.0000        0.0000        0.0000        0.0000        0.0000        0.0000        0.0000        0.0000        0.0000        0.0000        0.0000        0.0000        0.0000        0.0000        0.0000        0.0000        0.0000        0.0000        0.0000        0.0000        0.0000        0.0000        0.0000        0.0000        0.0000        0.0000        0.0000        0.0000        0.0000       12.2264       13.5246       15.4643       15.5397       15.4954        0.0000       14.3718       16.3446       15.2985        0.0000        0.0000        0.0000       11.7806       16.1487       19.0248       21.5979       22.2425       22.7160       21.7056       20.6111       19.4831       18.6313       20.6179       20.8188       22.3759       23.9009       24.9315       26.7087       25.2833       22.3579       20.3904       24.2541       22.8456       21.6326       20.2152       18.9874       17.8580       20.3452       25.7373       43.9148       42.4487       36.9030       42.1548       43.5991       45.6906       46.1815       47.4176       51.1150       56.9615       53.8705       50.3212       46.7558       42.8311       43.7425       45.6775       46.7257       47.6495       46.0307       43.2948       42.0312       42.2712       46.1625       51.1551       53.9666       55.6065       60.7626       65.3490       65.8657       72.4242       72.0225       60.0094       54.3653       60.8979       58.7468       56.6852       58.9279       61.5620       67.0297        0.0000        0.0000
        0.0000        0.0000        0.0000        0.0000        0.0000        0.0000        0.0000        0.0000        0.0000        0.0000        0.0000        0.0000        0.0000        0.0000        0.0000        0.0000        0.0000        0.0000        0.0000        0.0000        0.0000        0.0000        0.0000        0.0000        0.0000        0.0000        0.0000        0.0000        0.0000        0.0000        0.0000        0.0000        0.0000        0.0000        0.0000        0.0000        0.0000        0.0000       48.9404       43.9777       36.9181        0.0000        0.0000        0.0000        0.0000        0.0000        0.0000        0.0000       36.9345       36.5157       33.8633       28.8883       28.0692       27.6412       30.0106       34.5882       33.8686       33.3108       35.0312       39.4535       40.3507       41.2002       40.0135       39.3354       38.3706       36.1197       32.6177       28.9488       28.2223       25.2609        0.0000        0.0000        0.0000        0.0000        0.0000        0.0000        0.0000        0.0000        0.0000        0.0000        0.0000        0.0000        0.0000        0.0000        0.0000        0.0000        0.0000        0.0000        0.0000        0.0000        0.0000        0.0000        0.0000        0.0000        0.0000        0.0000        0.0000        0.0000        0.0000        0.0000        0.0000        0.0000        0.0000        0.0000        0.0000        0.0000        0.0000        0.0000        0.0000        0.0000        0.0000        0.0000        0.0000        0.0000        0.0000        0.0000        0.0000        0.0000        0.0000        0.0000        0.0000        0.0000        0.0000        0.0000        0.0000        0.0000        0.0000        0.0000        0.0000        0.0000        0.0000        0.0000        0.0000        0.0000        0.0000        0.0000        0.0000        0.0000        0.0000        0.0000        0.0000        0.0000        0.0000        0.0000        0.0000        0.0000        0.0000        0.0000        0.0000        0.0000        0.0000        0.0000        0.0000        0.0000        0.0000        0.0000        0.0000        0.0000        0.0000        0.0000        0.0000        0.0000        0.0000        0.0000        0.0000        0.0000        0.0000        0.0000        0.0000        0.0000        0.0000        0.0000        0.0000        0.0000        0.0000        0.0000        0.0000        0.0000        0.0000        0.0000        0.0000        0.0000        0.0000       16.2364       16.0500       16.5755       17.8832       17.3823       17.7126       17.7467       17.6990       18.8831       21.2154       21.8502       22.5915       21.9160       24.6095       22.4834       20.6096       21.2801       21.7426       21.2615       19.1394       19.4238       16.5661       18.4470       21.8459       30.8418       40.1193       55.4772       40.6407       45.6998       44.2913       46.1335       46.4352       46.3863       47.8162       53.8691       58.7134       47.7135       49.4384       53.0571       52.3507       49.2218       49.8009       47.7295       49.5085       47.4734       45.7913       46.8661       46.9619       51.3057       50.3901       55.4045       60.0446       62.7519       63.0658       75.3963       73.4865       57.6179       53.7644       58.5599       57.7650       57.8636       59.0094       60.6772        0.0000        0.0000        0.0000
        0.0000        0.0000        0.0000        0.0000        0.0000        0.0000        0.0000        0.0000        0.0000        0.0000        0.0000        0.0000        0.0000        0.0000        0.0000        0.0000        0.0000        0.0000        0.0000        0.0000        0.0000        0.0000        0.0000        0.0000        0.0000        0.0000        0.0000        0.0000        0.0000        0.0000        0.0000        0.0000        0.0000        0.0000        0.0000        0.0000        0.0000        0.0000       59.9087       70.4409       76.8351       57.7085       42.8781       44.4585       40.1350       39.1675       49.3365       46.0825       40.5621       34.1275       33.1598       30.1350       28.2647       25.2418       26.3654       30.0469       29.8717       31.6604       36.1536       39.0016       39.0096       41.8604       38.3832       38.6391       38.6460       37.7312       33.1874       28.1140       26.9126       23.9171       19.1854       12.4989        0.0000        0.0000        0.0000        0.0000        0.0000        0.0000        0.0000        0.0000        0.0000        0.0000        0.0000        0.0000        0.0000        0.0000        0.0000        0.0000        0.0000        0.0000        0.0000        0.0000        0.0000        0.0000        0.0000        0.0000        0.0000        0.0000        0.0000        0.0000        0.0000        0.0000        0.0000        0.0000        0.0000        0.0000        0.0000        0.0000        0.0000        0.0000        0.0000        0.0000        0.0000        0.0000        0.0000        0.0000        0.0000        0.0000        0.0000        0.0000        0.0000        0.0000        0.0000        0.0000        0.0000        0.0000        0.0000        0.0000        0.0000        0.0000        0.0000        0.0000        0.0000        0.0000        0.0000        0.0000        0.0000        0.0000        0.0000        0.0000        0.0000        0.0000        0.0000        0.0000        0.0000        0.0000        0.0000        0.0000        0.0000        0.0000        0.0000        0.0000        0.0000        0.0000        0.0000        0.0000        0.0000        0.0000        0.0000        0.0000        0.0000        0.0000        0.0000        0.0000        0.0000        0.0000        0.0000        0.0000        0.0000        0.0000        0.0000        0.0000        0.0000        0.0000        0.0000        0.0000        0.0000        0.0000        0.0000        0.0000        0.0000        0.0000        0.0000        0.0000       15.4384       19.2007       19.3827       18.5892       16.8999       17.7812       17.6695       17.9986       19.0115       18.8789       21.3537       22.1444       21.1050       19.6401       20.8828       20.6346       20.6045       22.5893       22.0199       24.0856       23.0962       20.1986       24.0170       27.1606       33.8514       37.4231       39.6586       45.8597       40.4504       45.2389       43.7563       46.6863       51.6012       52.4439       54.7865       50.9281       58.4586       62.1175       64.4471       58.6120       49.2622       45.6981       46.6173       48.9091       59.0461       61.2604       64.9042       71.8025       55.0385       53.7362       55.5862       56.7170       63.9910       77.7492       73.3409       63.0101       63.1318       62.5275       56.5055       57.9479       58.0617        0.0000        0.0000        0.0000        0.0000
        0.0000        0.0000        0.0000        0.0000        0.0000        0.0000        0.0000        0.0000        0.0000        0.0000        0.0000        0.0000        0.0000        0.0000        0.0000        0.0000        0.0000        0.0000        0.0000        0.0000        0.0000        0.0000        0.0000        0.0000        0.0000        0.0000        0.0000        0.0000        0.0000        0.0000        0.0000        0.0000        0.0000        0.0000        0.0000        0.0000        0.0000       53.3988       48.1383       45.1837       51.2641       48.8458       40.4657       37.0896       41.9908       37.8009       34.8328       27.5683       25.6235       22.4769       20.7677       21.9248       21.4293       21.6044       25.6699       35.4257       31.4871       28.1524       30.2385       33.2674       33.5407       36.3807       35.4189       37.6360       38.0970       37.2567       33.2630       29.1571       26.2482       24.1393       24.1304       15.0796        0.0000        0.0000        0.0000        0.0000        0.0000        0.0000        0.0000        0.0000        0.0000        0.0000        0.0000        0.0000        0.0000        0.0000        0.0000        0.0000        0.0000        0.0000        0.0000        0.0000        0.0000        0.0000        0.0000        0.0000        0.0000        0.0000        0.0000        0.0000        0.0000        0.0000        0.0000        0.0000        0.0000        0.0000        0.0000        0.0000        0.0000        0.0000        0.0000        0.0000        0.0000        0.0000        0.0000        0.0000        0.0000        0.0000        0.0000        0.0000        0.0000        0.0000        0.0000        0.0000        0.0000        0.0000        0.0000        0.0000        0.0000        0.0000        0.0000        0.0000        0.0000        0.0000        0.0000        0.0000        0.0000        0.0000        0.0000        0.0000        0.0000        0.0000        0.0000        0.0000        0.0000        0.0000        0.0000        0.0000        0.0000        0.0000        0.0000        0.0000        0.0000        0.0000        0.0000        0.0000        0.0000        0.0000        0.0000        0.0000        0.0000        0.0000        0.0000        0.0000        0.0000        0.0000        0.0000        0.0000        0.0000        0.0000        0.0000        0.0000        0.0000        0.0000        0.0000        0.0000        0.0000        0.0000        0.0000       12.8170       11.1012       11.9191       14.1438       16.2431        0.0000       19.4632       23.1833       14.1857       12.5716       13.4372       13.8371       14.1173       13.7974       12.8959       15.5111       16.3113       16.7081       16.0230       17.1400       16.6205       14.7484       15.2467       14.7289       16.5968       15.7385       17.3636       20.1835       21.4456       26.3666       27.7548       28.4976       33.9799       39.2393       41.9301       39.8781       40.2885       45.8397       45.0313       47.8626       47.2063       50.0582       52.1809       55.6452       56.2104       53.4060       50.7822       53.2130       56.7519       62.4580       59.4702       57.1005       59.3574       58.0126       58.3454       59.7574       55.6070       63.0171       67.6833       75.8803       73.6129       72.1954       67.7753       63.8947       60.3237       62.6003        0.0000        0.0000        0.0000        0.0000
        0.0000        0.0000        0.0000        0.0000        0.0000        0.0000        0.0000        0.0000        0.0000        0.0000        0.0000        0.0000        0.0000        0.0000        0.0000        0.0000        0.0000        0.0000        0.0000        0.0000        0.0000        0.0000        0.0000        0.0000        0.0000        0.0000        0.0000        0.0000        0.0000        0.0000        0.0000        0.0000        0.0000        0.0000        0.0000        0.0000        0.0000       52.3961       48.6110       45.0199       44.7883       42.1870       38.9432       37.9204       37.1967       32.9491       26.8538       22.9453       18.2959       17.1177       17.5327       20.6708       20.1883       23.7187       22.2211       28.0601       26.3993       26.2786       27.3792       31.9386       34.7942       35.8472       34.3839       37.1938       42.1118       38.7859       34.3951       30.6402       29.3245       27.1401       23.1361       15.0951       10.8019        0.0000        0.0000        0.0000        0.0000        0.0000        0.0000        0.0000        0.0000        0.0000        0.0000        0.0000        0.0000        0.0000        0.0000        0.0000        0.0000        0.0000        0.0000        0.0000        0.0000        0.0000        0.0000        0.0000        0.0000        0.0000        0.0000        0.0000        0.0000        0.0000        0.0000        0.0000        0.0000        0.0000        0.0000        0.0000        0.0000        0.0000        0.0000        0.0000        0.0000        0.0000        0.0000        0.0000        0.0000        0.0000        0.0000        0.0000        0.0000        0.0000        0.0000        0.0000        0.0000        0.0000        0.0000        0.0000        0.0000        0.0000        0.0000        0.0000        0.0000        0.0000        0.0000        0.0000        0.0000        0.0000        0.0000        0.0000        0.0000        0.0000        0.0000        0.0000        0.0000        0.0000        0.0000        0.0000        0.0000        0.0000        0.0000        0.0000        0.0000        0.0000        0.0000        0.0000        0.0000        0.0000        0.0000        0.0000        0.0000        0.0000        0.0000        0.0000        0.0000        0.0000        0.0000        0.0000        0.0000        0.0000        0.0000        0.0000        0.0000        0.0000        0.0000        8.9427       10.0021       11.1602       10.3428       13.3057       14.3138       16.9413       24.2750       26.9899       25.2838       26.7508       21.8465       18.2969       17.2616       15.2875       14.2439       13.4038       12.5069       13.3305       17.4391       20.1899       15.7852       15.2682       19.3626       13.5033       12.2850       11.0671       11.1829       12.0555       12.3066       13.9310       15.6967       17.5339       20.2762       19.8899       22.7277       30.7256       40.0216       36.9293       35.1782       38.2058       40.4692       42.3339       43.8704       48.7947       51.8157       54.1436       54.3028       55.7827       54.3242       53.5097       53.8616       57.8905       57.5592       56.1322       55.5301       61.6022       62.8940       65.9280       59.7752       62.6620       63.6324       69.4263       71.4751       76.1973       76.9913       76.6476       72.1216       63.0412        0.0000        0.0000        0.0000        0.0000        0.0000
        0.0000        0.0000        0.0000        0.0000        0.0000        0.0000        0.0000        0.0000        0.0000        0.0000        0.0000        0.0000        0.0000        0.0000        0.0000        0.0000        0.0000        0.0000        0.0000        0.0000        0.0000        0.0000        0.0000        0.0000        0.0000        0.0000        0.0000        0.0000        0.0000        0.0000        0.0000        0.0000        0.0000        0.0000        0.0000        0.0000       50.7303       47.3619       45.1060       43.4529       41.2187       40.3735       40.0951       40.8865       30.0424       28.5236       24.8975       18.8707       17.4535       16.0296       16.3824       21.2374       21.3282       21.3679       23.0053       24.3808       24.8376       24.7154       25.5762       30.6796       32.2870       32.7215       32.4130       35.8705       39.9646       38.8484       34.1778       32.7424       31.1128       26.9738       29.0164       15.6290        0.0000        0.0000        0.0000        0.0000        0.0000        0.0000        0.0000        0.0000        0.0000        0.0000        0.0000        0.0000        0.0000        0.0000        0.0000        0.0000        0.0000        0.0000        0.0000        0.0000        0.0000        0.0000        0.0000        0.0000        0.0000        0.0000        0.0000        0.0000        0.0000        0.0000        0.0000        0.0000        0.0000        0.0000        0.0000        0.0000        0.0000        0.0000        0.0000        0.0000        0.0000        0.0000        0.0000        0.0000        0.0000        0.0000        0.0000        0.0000        0.0000        0.0000        0.0000        0.0000        0.0000        0.0000        0.0000        0.0000        0.0000        0.0000        0.0000        0.0000        0.0000        0.0000        0.0000        0.0000        0.0000        0.0000        0.0000        0.0000        0.0000        0.0000        0.0000        0.0000        0.0000        0.0000        0.0000        0.0000        0.0000        0.0000        0.0000        0.0000        0.0000        0.0000        0.0000        0.0000        0.0000        0.0000        0.0000        0.0000        0.0000        0.0000        0.0000        0.0000        0.0000        0.0000        0.0000        0.0000        0.0000        0.0000        0.0000        0.0000       10.1877        9.6283        8.7667        9.1385       11.1396       11.8702       15.9467       17.6484       17.7878       23.7646       33.8170       36.9090       37.8131       32.1990       31.0525       20.8082       18.2849       22.6553       15.7796       13.1578       12.9466       12.6876       17.5764       16.0584       15.3785       18.4052       22.5618       14.9361       12.9748       12.6742       13.3029       15.8838       13.1977       18.6746       18.1541       17.0307       17.3722       19.9040       23.6038       30.2999       39.8172       38.3586       34.8306       39.0941       42.4703       46.9317       45.9277       46.2965       51.9010       52.5629       51.2738       50.6337       52.0281       54.6550       56.2232       58.5363       62.5965       56.6670       54.0830       55.4948       62.9469       64.8715       64.5621       62.2984       68.2930       73.2144       81.2285       82.6497       80.1013       76.1885       73.8183       69.7569        0.0000        0.0000        0.0000        0.0000        0.0000
        0.0000        0.0000        0.0000        0.0000        0.0000        0.0000        0.0000        0.0000        0.0000        0.0000        0.0000        0.0000        0.0000        0.0000        0.0000        0.0000        0.0000        0.0000        0.0000        0.0000        0.0000        0.0000        0.0000        0.0000        0.0000        0.0000        0.0000        0.0000        0.0000        0.0000        0.0000        0.0000        0.0000        0.0000        0.0000       48.3521       45.8065       43.5271       43.9612       41.3691       38.1688       36.2604       34.2014       30.1124       27.8339       25.6689       25.2663       18.6645       17.0253       16.8280       21.4400       28.3739       20.5923       20.9861       23.6175       26.1033       23.4195       24.2395       25.1364       29.2411       29.6478       30.7901       30.7950       34.8211       36.7636       37.6338       35.0057       27.6952       27.4468       23.3889       20.7267       14.5640        0.0000        0.0000        0.0000        0.0000        0.0000        0.0000        0.0000        0.0000        0.0000        0.0000        0.0000        0.0000        0.0000        0.0000        0.0000        0.0000        0.0000        0.0000        0.0000        0.0000        0.0000        0.0000        0.0000        0.0000        0.0000        0.0000        0.0000        0.0000        0.0000        0.0000        0.0000        0.0000        0.0000        0.0000        0.0000        0.0000        0.0000        0.0000        0.0000        0.0000        0.0000        0.0000        0.0000        0.0000        0.0000        0.0000        0.0000        0.0000        0.0000        0.0000        0.0000        0.0000        0.0000        0.0000        0.0000        0.0000        0.0000        0.0000        0.0000        0.0000        0.0000        0.0000        0.0000        0.0000        0.0000        0.0000        0.0000        0.0000        0.0000        0.0000        0.0000        0.0000        0.0000        0.0000        0.0000        0.0000        0.0000        0.0000        0.0000        0.0000        0.0000        0.0000        0.0000        0.0000        0.0000        0.0000        0.0000        0.0000        0.0000        0.0000        0.0000        0.0000        0.0000        0.0000        0.0000        0.0000        0.0000        0.0000        0.0000        8.1692       11.7076       11.3558       11.3953       13.9074       16.8419       18.3936       16.6460       12.5115       15.4966       20.2319       29.9975       24.3321       32.9589       29.5564       27.9907       22.6485       25.0200       17.9566       16.7203       14.8650       14.0569       13.1158       14.7900       14.5807       14.2061       18.2062       15.8409       13.4842       13.9610       14.9793       20.7433       24.8269       27.8883       28.8798       24.8324       21.3652       19.2122       22.1949       25.8911       36.2884       40.3691       37.0978       39.1687       47.8989       47.8701       48.1942       47.8613       47.5334       47.8785       53.6913       54.5507       53.1051       52.6889       55.0745       57.7835       61.1505       62.6666       56.1834       58.4397       58.4102       59.1019       59.9791       62.2083       63.0291       65.6720       66.6498       76.1407       85.0342       80.1934       77.5280       80.0307       72.7012        0.0000        0.0000        0.0000        0.0000        0.0000
        0.0000        0.0000        0.0000        0.0000        0.0000        0.0000        0.0000        0.0000        0.0000        0.0000        0.0000        0.0000        0.0000        0.0000        0.0000        0.0000        0.0000        0.0000        0.0000        0.0000        0.0000        0.0000        0.0000        0.0000        0.0000        0.0000        0.0000        0.0000        0.0000        0.0000        0.0000        0.0000        0.0000        0.0000        0.0000       33.3617       31.4018       32.5507       34.9741       37.4702       38.5817       35.1876       32.2043       31.1272       25.6922       23.8220       24.5826       25.7973       22.4569       35.7937       76.7976       43.1068       41.9369       25.5275       29.0546       29.1633       23.9962       24.1719       25.3850       28.1244       27.5990       27.6883       27.5279       27.8991       27.9491       27.7407       25.7709       26.8242       28.9307       24.5962       20.6684       18.1228        0.0000        0.0000        0.0000        0.0000        0.0000        0.0000        0.0000        0.0000        0.0000        0.0000        0.0000        0.0000        0.0000        0.0000        0.0000        0.0000        0.0000        0.0000        0.0000        0.0000        0.0000        0.0000        0.0000        0.0000        0.0000        0.0000        0.0000        0.0000        0.0000        0.0000        0.0000        0.0000        0.0000        0.0000        0.0000        0.0000        0.0000        0.0000        0.0000        0.0000        0.0000        0.0000        0.0000        0.0000        0.0000        0.0000        0.0000        0.0000        0.0000        0.0000        0.0000        0.0000        0.0000        0.0000        0.0000        0.0000        0.0000        0.0000        0.0000        0.0000        0.0000        0.0000        0.0000        0.0000        0.0000        0.0000        0.0000        0.0000        0.0000        0.0000        0.0000        0.0000        0.0000        0.0000        0.0000        0.0000        0.0000        0.0000        0.0000        0.0000        0.0000        0.0000        0.0000        0.0000        0.0000        0.0000        0.0000        0.0000        0.0000        0.0000        0.0000        0.0000        0.0000        0.0000        0.0000        0.0000        0.0000        0.0000        5.0559        6.3659        8.7125        9.5601       10.6116       12.5883       12.1759       13.1647       13.0616        9.0386        8.3503        9.8455       11.4259       12.9448       19.7416       31.4900       42.1396       28.6517       26.0605       23.7729       22.2449       19.9308       17.1106       16.9210       16.5187       17.4117       17.9675       18.3948       18.9156       20.8028       21.5576       22.8899       23.4603       34.5538       35.4608       33.5340       29.9195       29.9666       30.2153       29.7982       32.9226       39.9649       41.2945       41.3281       42.0483       50.1332       49.7864       46.9997       49.1764       49.2660       50.8902       56.0258       58.6617       51.5897       51.9600       52.4802       56.0246       55.8281       60.5077       61.0032       60.5002       57.0904       56.6363       59.5622       61.8671       65.5139       64.2883       66.1680       70.7328       78.2972       84.2497       87.8687       86.5450        0.0000        0.0000        0.0000        0.0000        0.0000        0.0000
        0.0000        0.0000        0.0000        0.0000        0.0000        0.0000        0.0000        0.0000        0.0000        0.0000        0.0000        0.0000        0.0000        0.0000        0.0000        0.0000        0.0000        0.0000        0.0000        0.0000        0.0000        0.0000        0.0000        0.0000        0.0000        0.0000        0.0000        0.0000        0.0000        0.0000        0.0000        0.0000        0.0000        0.0000        0.0000       33.3369       26.7835       31.4186       28.2044       34.1679       33.6232       33.6929       29.1418       24.7523       24.3471       25.9475       24.4948       22.8975       22.3506       35.6763       42.3306       37.6656       31.2115       26.1102       26.5597       27.3246       24.7668       23.8515       24.2116       26.1728       25.9217       26.6398       26.5089       25.7320       25.6041       25.7002       24.3619       26.0681       25.7362       23.1612       20.1125        0.0000        0.0000        0.0000        0.0000        0.0000        0.0000        0.0000        0.0000        0.0000        0.0000        0.0000        0.0000        0.0000        0.0000        0.0000        0.0000        0.0000        0.0000        0.0000        0.0000        0.0000        0.0000        0.0000        0.0000        0.0000        0.0000        0.0000        0.0000        0.0000        0.0000        0.0000        0.0000        0.0000        0.0000        0.0000        0.0000        0.0000        0.0000        0.0000        0.0000        0.0000        0.0000        0.0000        0.0000        0.0000        0.0000        0.0000        0.0000        0.0000        0.0000        0.0000        0.0000        0.0000        0.0000        0.0000        0.0000        0.0000        0.0000        0.0000        0.0000        0.0000        0.0000        0.0000        0.0000        0.0000        0.0000        0.0000        0.0000        0.0000        0.0000        0.0000        0.0000        0.0000        0.0000        0.0000        0.0000        0.0000        0.0000        0.0000        0.0000        0.0000        0.0000        0.0000        0.0000        0.0000        0.0000        0.0000        0.0000        0.0000        0.0000        0.0000        0.0000        0.0000        0.0000        7.6340        6.7962        0.0000        9.1035        4.8719        5.5301        5.8406        8.3960        8.2464        8.4168        9.6716       20.3280       24.8451       15.6726       12.1289        9.2066       12.3393       14.0851       16.0681       23.6657       29.9691       33.1498       28.7103       27.6223       23.2589       24.8741       22.9733       19.7446       18.2718       17.3513       20.2167       20.3962       20.8611       21.2299       23.2818       24.3194       25.8080       26.6746       32.3891       33.9583       34.0243       34.1624       35.2421       37.6889       36.3358       34.7172       38.0345       39.3001       42.2760       53.9935       51.5744       53.6017       52.3590       54.1590       50.2308       55.2240       63.6309       60.3628       58.1516       55.7090       50.8074       56.1933       58.3346       56.5465       60.1680       61.9478       60.1057       61.8559       60.6765       59.9025       62.9747       63.9981       65.8199       70.6489       78.3960       81.0936       83.8543        0.0000        0.0000        0.0000        0.0000        0.0000        0.0000        0.0000
        0.0000        0.0000        0.0000        0.0000        0.0000        0.0000        0.0000        0.0000        0.0000        0.0000        0.0000        0.0000        0.0000        0.0000        0.0000        0.0000        0.0000        0.0000        0.0000        0.0000        0.0000        0.0000        0.0000        0.0000        0.0000        0.0000        0.0000        0.0000        0.0000       95.2698       83.6009       58.0012       50.0002       51.0036       40.4468       29.0022       24.6152       24.9410       26.8965       33.1793       31.4531       29.2892       26.0830       24.3303       24.5813       25.4329       23.5842       23.1427       23.2912       24.4725       25.4942       25.5790       26.4990       25.7649       25.8937       26.8609       26.4028       25.8769       23.0216       25.4502       26.8414       25.3336       24.8230       24.2280       24.0041       23.9399       23.6154       25.6837       25.1832       25.3320       22.9359       18.0654       15.9425        0.0000        0.0000        0.0000        0.0000        0.0000        0.0000        0.0000        0.0000        0.0000        0.0000        0.0000        0.0000        0.0000        0.0000        0.0000        0.0000        0.0000        0.0000        0.0000        0.0000        0.0000        0.0000        0.0000        0.0000        0.0000        0.0000        0.0000        0.0000        0.0000        0.0000        0.0000        0.0000        0.0000        0.0000        0.0000        0.0000        0.0000        0.0000        0.0000        0.0000        0.0000        0.0000        0.0000        0.0000        0.0000        0.0000        0.0000        0.0000        0.0000        0.0000        0.0000        0.0000        0.0000        0.0000        0.0000        0.0000        0.0000        0.0000        0.0000        0.0000        0.0000        0.0000        0.0000        0.0000        0.0000        0.0000        0.0000        0.0000        0.0000        0.0000        0.0000        0.0000        0.0000        0.0000        0.0000        0.0000        0.0000        0.0000        0.0000        0.0000        0.0000        0.0000        0.0000        0.0000        0.0000        0.0000        0.0000        0.0000        0.0000        0.0000        0.0000       11.1841       10.1187        9.7802        6.5996        5.7842        4.6186        6.5099        8.7865        7.6164        8.3577       10.6977       19.0581       42.4156       22.5274       15.2653       12.4918       17.6158       19.9540       23.2294       26.1164       31.7363       34.6821       35.2688       25.5957       26.2049       27.1693       22.7485       20.9323       19.0389       19.4131       19.3758       21.2037       20.8058       22.2894       22.4431       23.6879       23.5346       25.9578       27.6031       37.7175       39.0873       37.8256       38.6554       39.7871       40.6111       36.0570       36.4072       41.4835       40.5301       41.3256       46.9233       53.3291       55.6029       55.3141       55.6000       61.6459       62.6404       65.2908       64.6698       56.3010       51.3856       49.0496       47.8424       55.8599       56.7347       57.2744       57.5644       54.8063       52.5072       54.7100       55.5182       58.7794       60.8041       62.6839       65.2868       71.5610       77.2844        0.0000        0.0000        0.0000        0.0000        0.0000        0.0000        0.0000        0.0000
        0.0000        0.0000        0.0000        0.0000        0.0000        0.0000        0.0000        0.0000        0.0000        0.0000        0.0000        0.0000        0.0000        0.0000        0.0000        0.0000        0.0000        0.0000        0.0000        0.0000        0.0000        0.0000        0.0000        0.0000        0.0000        0.0000       98.5524       87.1933       82.2788       77.4074       70.8944       51.4863       45.5847       42.2511       40.7974       34.6632       29.8277       27.1873       24.8957       29.4105       28.4955       25.9018       26.9739       26.7867       24.0284       23.1569       23.3710       23.9398       25.7420       25.1593       25.0850       26.1760       25.7674       24.8596       25.3329       25.7322       23.9953       23.0284       22.8463       24.1541       24.3328       25.4518       24.4917       24.0035       23.5559       23.2414       23.9065       25.8350       25.1024       23.5261       21.4818       18.9495       16.9664       14.9384       14.1167        9.9198        9.3364        8.2201       22.5810       20.9485       13.8640        3.3914        0.0000        0.0000        0.0000        0.0000        0.0000        0.0000        0.0000        0.0000        0.0000        0.0000        0.0000        0.0000        0.0000        0.0000        0.0000        0.0000        0.0000        0.0000        0.0000        0.0000        0.0000        0.0000        0.0000        0.0000        0.0000        0.0000        0.0000        0.0000        0.0000        0.0000        0.0000        0.0000        0.0000        0.0000        0.0000        0.0000        0.0000        0.0000        0.0000        0.0000        0.0000        0.0000        0.0000        0.0000        0.0000        0.0000        0.0000        0.0000        0.0000        0.0000        0.0000        0.0000        0.0000        0.0000        0.0000        0.0000        0.0000        0.0000        0.0000        0.0000        0.0000        0.0000        0.0000        0.0000        0.0000        0.0000        0.0000        0.0000        0.0000        0.0000        0.0000        1.4270        1.5671        2.1861        3.3528        4.3740        0.0000        0.0000        0.0000        0.0000       12.1393       13.6844       14.7985       12.9243       11.4034        7.5191        6.1538        6.3603        7.4877        9.7637       11.0283       16.0373       22.4697       26.8033       23.6730       18.3956       13.3630       18.2203       24.1909       35.5229       30.6402       30.9309       33.7146       31.9678       24.5810       24.2556       23.7507       28.3260       25.3365       21.1129       20.9171       21.2058       20.6630       21.3513       21.3719       21.5359       21.5217       21.0916       21.1092       23.4363       29.6304       34.4494       33.0166       32.3214       36.3303       42.3331       35.0238       33.6381       37.3671       42.1747       56.2267       56.1361       52.9279       53.1593       62.3986       62.5392       54.6860       58.7376       58.4771       58.4297       55.7629       44.8639       39.9982       37.7755       42.7643       44.5347       44.0184       43.2397       45.2604       42.1093       45.6146       48.1484       46.1099       51.8416       55.7947       58.8446       60.9719       70.0113       73.5069        0.0000        0.0000        0.0000        0.0000        0.0000        0.0000        0.0000        0.0000
        0.0000        0.0000        0.0000        0.0000        0.0000        0.0000        0.0000        0.0000        0.0000        0.0000        0.0000        0.0000        0.0000        0.0000        0.0000        0.0000        0.0000        0.0000        0.0000        0.0000        0.0000        0.0000        0.0000        0.0000        0.0000       96.2150       85.0732       63.7243       61.8857       54.3231       47.9719       55.5489       52.4612       48.0540       44.6434       37.9125       33.5142       34.1914       28.4957       26.7510       27.4838       28.8011       27.5235       30.2924       26.9703       26.0249       26.3528       26.7792       27.1773       27.2287       28.3091       28.3190       27.8573       26.9517       26.5591       25.3489       25.4861       24.9111       24.4044       25.8077       26.1039       25.8621       25.6289       24.2275       24.2444       24.0807       24.5523       26.0936       27.8522       28.2464       25.0726       19.2158       19.3931       15.0356       14.0117       14.1047       14.2820       18.1203       30.9362       30.4746       24.9901       13.1103       10.7901        6.9318        0.0000        0.0000        0.0000        0.0000        0.0000        0.0000        0.0000        0.0000        0.0000        0.0000        0.0000        0.0000        0.0000        0.0000        0.0000        0.0000        0.0000        0.0000        0.0000        0.0000        0.0000        0.0000        0.0000        0.0000        0.0000        0.0000        0.0000        0.0000        0.0000        0.0000        0.0000        0.0000        0.0000        0.0000        0.0000        0.0000        0.0000        0.0000        0.0000        0.0000        0.0000        0.0000        0.0000        0.0000        0.0000        0.0000        0.0000        0.0000        0.0000        0.0000        0.0000        0.0000        0.0000        0.0000        0.0000        0.0000        0.0000        0.0000        0.0000        0.0000        0.0000        0.0000        0.0000        0.0000        0.0000        0.0000        0.0000        0.0000        2.2512        2.2378        2.7390        3.9079        4.4617        5.2786        5.4189        9.1814       12.3712       14.1900       15.0162       15.8495       15.8408       14.6523       12.4614        9.8359        9.4834        9.4540       10.0953       10.8004       11.8208       12.9143       14.5156       22.2583       21.8357       20.3965       18.4314       14.4212       17.7213       27.3910       25.4371       21.3155       25.1083       26.3048       24.5283       26.4304       26.5679       27.0269       25.4062       23.9071       23.3912       24.0585       23.3620       20.8689       20.2028       19.3349       20.2425       19.3869       18.6294       22.1294       24.9016       28.5946       28.4863       28.8840       35.5454       41.1136       34.6163       33.9032       33.6141       46.3144       51.9457       50.5834       50.4106       46.2764       53.6164       51.2919       59.0139       50.5223       45.6396       38.4550       37.4518       30.9472       26.7697       29.2461       33.0844       29.8722       27.8737       30.0379       31.3167       34.2490       40.5090       39.3715        0.0000        0.0000       50.3179       54.4309       58.3287       61.7207        0.0000        0.0000        0.0000        0.0000        0.0000        0.0000        0.0000        0.0000        0.0000
        0.0000        0.0000        0.0000        0.0000        0.0000        0.0000        0.0000        0.0000        0.0000        0.0000        0.0000        0.0000        0.0000        0.0000        0.0000        0.0000        0.0000        0.0000        0.0000        0.0000        0.0000        0.0000        0.0000        0.0000        0.0000        0.0000       78.4057       54.2942       49.2764       45.4220       43.3367       50.7592       51.5042       50.2643       49.5960       39.0998       34.6629       31.5229       27.8183       25.7169       24.3124       22.7915       22.7217       27.0610       24.3436       25.0829       27.1961       28.2242       28.5563       28.1878       28.5202       28.5115       29.3478       28.4894       27.2216       25.5875       24.6315       24.1378       26.4943       25.6363       25.5676       25.3843       25.0799       23.8536       23.7885       24.5728       24.3550       23.2138       28.2598       28.5490       27.0278       21.1401       20.2194       16.4615       15.2673       17.6569       15.8244       18.8052       25.0080       31.4042       26.0720       14.3306       11.1025        8.7424        9.0155        7.2732        0.0000        0.0000        0.0000        0.0000        0.0000        0.0000        0.0000        0.0000        0.0000        0.0000        0.0000        0.0000        0.0000        0.0000        0.0000        0.0000        0.0000        0.0000        0.0000        0.0000        0.0000        0.0000        0.0000        0.0000        0.0000        0.0000        0.0000        0.0000        0.0000        0.0000        0.0000        0.0000        0.0000        0.0000        0.0000        0.0000        0.0000        0.0000        0.0000        0.0000        0.0000        0.0000        0.0000        0.0000        0.0000        0.0000        0.0000        0.0000        0.0000        0.0000        0.0000        0.0000        0.0000        0.0000        0.0000        0.0000        0.0000        0.0000        0.0000        0.0000        0.0000        0.0000        0.0000        0.0000        0.0000        0.0000        1.0905        1.5619        2.0279        3.4679        5.4154        6.3897        6.9191       10.5641       13.2498       14.6634       15.0774       14.5416       14.6318       14.5071       12.3511       10.6221       11.0312       11.1306       11.7987       11.1686       11.6326       12.6631       14.2549       15.1279       17.8781       18.9774       21.8460       27.4787       25.3899       24.2128       21.3197       20.6219       22.9908       24.5956       24.2824       24.0476       25.8803       27.8860       26.9102       27.0157       26.7319       26.1683       24.1750       21.3288       18.7054       21.4737       21.9485       19.1037       21.2263       24.0087       33.1568       32.3775       29.2461       32.5991       31.8735       30.3404       36.3227       32.8140       36.1824       48.9149       52.5728       44.9319       38.4687       42.3511       41.9419       47.1366       48.3075       41.2486       32.7327       28.9840       26.9206       18.4952       21.7998       22.1804       25.5007       24.5126       23.6337       22.9834       26.7646       33.2767       37.8300        0.0000        0.0000        0.0000        0.0000        0.0000        0.0000        0.0000        0.0000        0.0000        0.0000        0.0000        0.0000        0.0000        0.0000        0.0000        0.0000
        0.0000        0.0000        0.0000        0.0000        0.0000        0.0000        0.0000        0.0000        0.0000        0.0000        0.0000        0.0000        0.0000        0.0000        0.0000        0.0000        0.0000        0.0000        0.0000        0.0000        0.0000        0.0000        0.0000        0.0000        0.0000        0.0000        0.0000       51.4246       45.9907       42.5956       41.7216       52.3860       55.8314       55.1881       51.8535       39.6087       33.0220       30.1489       27.9736       27.7232       23.5492       21.3912       21.4129       22.5918       24.4062       26.2011       25.8094       30.9900       31.5766       32.2104       35.1759       27.5615       27.6537       27.4884       26.7789       25.5500       24.7830       24.2456       24.0503       26.5276       26.4565       25.0737       24.0282       21.9437       21.8360       22.0766       23.7114       21.6236       23.1253       22.3610       21.0433       17.9085       17.1273       18.0424       16.4944       16.5442       16.2652       17.7322       19.6335       34.2236       27.0759       17.4057       12.7618       11.1816        8.8970        8.9936        7.5388        4.5037        3.8190        4.1003        0.0000        0.0000        0.0000        0.0000        0.0000        0.0000        0.0000        0.0000        0.0000        0.0000        0.0000        0.0000        0.0000        0.0000        0.0000        0.0000        0.0000        0.0000        0.0000        0.0000        0.0000        0.0000        0.0000        0.0000        0.0000        0.0000        0.0000        0.0000        0.0000        0.0000        0.0000        0.0000        0.0000        0.0000        0.0000        0.0000        0.0000        0.0000        0.0000        0.0000        0.0000        0.0000        0.0000        0.0000        0.0000        0.0000        0.0000        0.0000        0.0000        0.0000        0.0000        0.0000        0.0000        0.0000        0.0000        0.0000        0.0000        0.0000        0.0000        0.0000        0.0000        1.2715        1.3641        1.3571        1.6506        2.7750        3.5793        4.4888        5.5589       10.0429       12.8635       14.2467       14.8381       14.5549       13.1527       13.4558       13.2256       13.6001       14.2011       12.5273       11.3986       10.8200       11.1355       12.3169       16.8517       15.6351       18.9969       28.2332       34.1953       29.2257       23.0207       22.4977       18.3091       14.0363       18.6898       17.5199       18.5106       23.5270       25.7429       25.9343       25.8733       23.1409       23.5490       23.9909       21.9193       20.7421       23.0456       24.1131       20.6275       20.8984       19.9031       18.5264       22.8649       21.1024       22.3360       30.1689       30.1716       35.0732       40.4799       35.4715       33.4154       34.1932       37.7533       38.3895       40.4553       42.2125       42.4784       40.0482       44.2921       34.2329       29.5227       25.8504       22.2684       14.7717       17.4156       18.6442       23.4987       23.1127       21.0714       22.7596       28.1061       33.9539       41.7017        0.0000        0.0000        0.0000        0.0000        0.0000        0.0000        0.0000        0.0000        0.0000        0.0000        0.0000        0.0000        0.0000        0.0000        0.0000        0.0000
        0.0000        0.0000        0.0000        0.0000        0.0000        0.0000        0.0000        0.0000        0.0000        0.0000        0.0000        0.0000        0.0000        0.0000        0.0000        0.0000        0.0000        0.0000        0.0000        0.0000        0.0000        0.0000        0.0000        0.0000        0.0000        0.0000        0.0000       51.5276       46.0528       44.3262       44.5744       54.2395       56.4280       57.1986       54.0729       44.5863       40.6662       36.7367       28.9622       30.2372       26.4692       23.2430       20.6237       22.3089       23.4329       24.9650       23.9551       27.8482       27.8852       30.0224       27.9791       26.7810       27.3218       26.1731       25.3880       24.4341       24.1599       24.5318       24.1789       28.5623       32.4412       22.6780       21.2078       19.4514       20.0484       23.5650       24.2691       24.3095       20.4224       18.8466       16.2456       13.0440       11.1858       13.8903       18.9873       19.0024       17.8405       18.8067       19.2761       31.1765       19.2877       13.2783       11.4547        9.3800        8.7300        7.1199        6.7368        3.9279        5.3015        5.1153        0.0000        0.0000        0.0000        0.0000        0.0000        0.0000        0.0000        0.0000        0.0000        0.0000        0.0000        0.0000        0.0000        0.0000        0.0000        0.0000        0.0000        0.0000        0.0000        0.0000        0.0000        0.0000        0.0000        0.0000        0.0000        0.0000        0.0000        0.0000        0.0000        0.0000        0.0000        0.0000        0.0000        0.0000        0.0000        0.0000        0.0000        0.0000        0.0000        0.0000        0.0000        0.0000        0.0000        0.0000        0.0000        0.0000        0.0000        0.0000        0.0000        0.0000        0.0000        0.0000        0.0000        0.0000        0.0000        0.0000        0.0000        0.0000        0.0000        0.0000        0.0000        0.0000        0.7325        0.8131        1.6703        2.6627        3.2573        4.2245        5.1316        8.3560       10.7627       11.8810       12.2688       12.2135       12.3910       12.7010       12.0298       13.7947       14.6119       12.7066       10.5310       11.7113       14.5324       20.5320       26.2201       25.2668       24.7643       28.3094       32.8553       25.8438       18.5181       17.0720       16.4432       14.0682       11.6461       11.1901       11.9758       18.1653       21.6963       21.7116       19.6527       20.0365       20.4467       21.1773       21.0557       17.6362       17.6245       17.3383       15.6501       14.5376       14.7537       18.2063       19.4258       25.6159       25.3109       25.6852       25.8838       30.5950       30.0861       30.7858       31.8155       34.6385       34.6564       37.1819       37.2596       43.5744       41.5090       37.7034       32.0722       27.0200       25.5678       22.9045       19.8023       17.2845       12.7869       17.2403       18.2443       22.6009       20.2141       23.1454       31.1039       32.1184       31.7358        0.0000        0.0000        0.0000        0.0000        0.0000        0.0000        0.0000        0.0000        0.0000        0.0000        0.0000        0.0000        0.0000        0.0000        0.0000        0.0000
        0.0000        0.0000        0.0000        0.0000        0.0000        0.0000        0.0000        0.0000        0.0000        0.0000        0.0000        0.0000        0.0000        0.0000        0.0000        0.0000        0.0000        0.0000        0.0000        0.0000        0.0000        0.0000        0.0000        0.0000        0.0000        0.0000        0.0000        0.0000       58.6391       56.0121       57.4805       62.7357       64.4243       64.1870       55.7592       49.7426       47.6984       40.0966       34.6146       24.8034       22.4535       17.3874       17.2726       22.2055       17.9979       17.4275       21.0624       26.3037       27.1243       25.6435       25.4851       25.3606       25.7362       26.2823       27.0725       34.1686       34.8751       32.1421       28.9655       25.6133       25.4249       22.9699       18.8348       20.7753       20.7381       27.8311       33.9017       32.0343       31.6021       24.8444       18.5104       12.2676        8.2048        9.3258       15.2401       18.2753       17.2050       16.5111       20.0253       26.1820       25.9077       18.5773       14.5597       10.8001        9.2842        7.7249        7.5808        5.1338        5.2339       22.7419       22.4459        0.0000        0.0000        0.0000        0.0000        0.0000        0.0000        0.0000        0.0000        0.0000        0.0000        0.0000        0.0000        0.0000        0.0000        0.0000        0.0000        0.0000        0.0000        0.0000        0.0000        0.0000        0.0000        0.0000        0.0000        0.0000        0.0000        0.0000        0.0000        0.0000        0.0000        0.0000        0.0000        0.0000        0.0000        0.0000        0.0000        0.0000        0.0000        0.0000        0.0000        0.0000        0.0000        0.0000        0.0000        0.0000        0.0000        0.0000        0.0000        0.0000        0.0000        0.0000        0.0000        0.0000        0.0000        0.0000        0.0000        0.0000        0.0000        0.0000        0.0000        0.0000        0.0000        1.4318        1.7633        2.4586        3.5504        3.9385        3.9272        4.7667        6.2819        6.7124        6.3602        7.0383        8.0875        9.2102        8.1444       10.2616       14.9980       13.3077       12.3368       13.2742       13.9974       15.6081       16.9588       19.7326       24.9412       27.9398       25.4409       21.5233       17.1959       15.2194       13.9659       11.2958       10.9002       10.7895       12.8691       15.3290       15.9170       16.2802       16.7824       16.3416       16.2538       16.2664       15.9908       13.8754       12.9418       11.5760       13.6427        9.3544       13.1097       14.1701       13.7024       13.2349       11.5739       12.7780       15.4032       21.3227       23.1304       24.6603       30.2133       43.0385       45.2674       44.3423       42.4932       33.9245       30.0395       28.1847       25.0998       21.5207       19.2563       17.6007       15.8083       14.6501       13.4193       14.2932       15.7834       25.6515       19.2516       26.8995       33.5507       40.6732       42.5775        0.0000        0.0000        0.0000        0.0000        0.0000        0.0000        0.0000        0.0000        0.0000        0.0000        0.0000        0.0000        0.0000        0.0000        0.0000        0.0000
        0.0000        0.0000        0.0000        0.0000        0.0000        0.0000        0.0000        0.0000        0.0000        0.0000        0.0000        0.0000        0.0000        0.0000        0.0000        0.0000        0.0000        0.0000        0.0000        0.0000        0.0000        0.0000        0.0000        0.0000        0.0000        0.0000        0.0000        0.0000       61.2078       60.4495       59.4612       65.5844       67.1322       63.2841       57.4376       50.2217       46.4035       42.2471       36.3134       27.2965       25.8508       14.7033       13.1232       16.1046       17.1293       16.4650       18.6602       20.2972       20.2948       21.1818       21.0130       23.0674       23.1224       23.6192       24.8521       32.0685       33.4354       30.9568       27.0355       18.2133       14.7421       14.7264       18.5004       26.2956       30.9214       31.2046       30.2770       33.5644       27.4632       23.5327       17.6207       13.0630        9.5329        9.2534        8.7894       17.8396       22.9487       22.4171       26.4221       37.5817       33.0450       23.4962       19.4291       14.1471       11.5923        8.9639        7.9045        4.7073        4.7473       19.7706       19.3003        0.0000        0.0000        0.0000        0.0000        0.0000        0.0000        0.0000        0.0000        0.0000        0.0000        0.0000        0.0000        0.0000        0.0000        0.0000        0.0000        0.0000        0.0000        0.0000        0.0000        0.0000        0.0000        0.0000        0.0000        0.0000        0.0000        0.0000        0.0000        0.0000        0.0000        0.0000        0.0000        0.0000        0.0000        0.0000        0.0000        0.0000        0.0000        0.0000        0.0000        0.0000        0.0000        0.0000        0.0000        0.0000        0.0000        0.0000        0.0000        0.0000        0.0000        0.0000        0.0000        0.0000        0.0000        0.0000        0.0000        0.0000        0.0000        0.0000        0.0000        1.3596        1.7835        2.1156        1.9782        2.6590        4.3557        5.2233        4.9825        5.2981        4.7203        5.2638        4.9411        6.3962        8.2801        8.8698        7.6022        7.4836        8.7283       10.8367       10.0235       12.3888       12.5852       13.4252       19.0501       19.5324       20.9875       21.2476       24.9076       20.2512       18.8237       17.9050       14.7076       11.5618       10.9363       11.3719       11.6314       13.4230       14.4037       14.3201       14.6974       14.1703       14.0323       14.1897       12.8260       11.7082       13.8485       14.9201       13.3522        9.7031       10.4755       10.2489       10.1471       11.6517        9.0691       10.2748       15.5199       20.7948       22.3042       28.5777       33.3657       44.4492       46.6016       43.1278       53.8675       48.1062       27.5883       24.0395       21.8399       17.9319       16.3033       15.6230       13.7694       12.5336       12.2961       13.3667       16.9521       23.6672       23.4638       25.1939       31.9382       43.5378       42.1694        0.0000        0.0000        0.0000        0.0000        0.0000        0.0000        0.0000        0.0000        0.0000        0.0000        0.0000        0.0000        0.0000        0.0000        0.0000        0.0000
        0.0000        0.0000        0.0000        0.0000        0.0000        0.0000        0.0000        0.0000        0.0000        0.0000        0.0000        0.0000        0.0000        0.0000        0.0000        0.0000        0.0000        0.0000        0.0000        0.0000        0.0000        0.0000        0.0000        0.0000        0.0000        0.0000        0.0000        0.0000       74.6205       68.6592       68.6688       77.8365       76.9084       68.0352       62.7025       58.8513       51.4011       43.7351       34.7837       28.9222       22.7459       16.3071       12.6658       19.1754       16.0863       15.5858       16.3138       15.9602       16.6229       16.8918       17.5768       18.7488       20.7984       21.1097       22.8528       29.3220       29.7270       27.8815       23.5175       16.7267        9.6706        8.3777        9.2604       19.6465       31.9300       33.8492       23.0932       17.6177       12.7968        9.5596        8.3568        3.5905        2.1645        1.7854        2.7314        8.3824       10.4058       11.4507       12.4872       17.8788       20.4611       19.2526       20.3277       22.7016       20.3015       10.4683        8.7024        4.4968        4.4613        5.3315        8.6691        8.0740        0.0000        0.0000        0.0000        0.0000        0.0000        0.0000        0.0000        0.0000        0.0000        0.0000        0.0000        0.0000        0.0000        0.0000        0.0000        0.0000        0.0000        0.0000        0.0000        0.0000        0.0000        0.0000        0.0000        0.0000        0.0000        0.0000        0.0000        0.0000        0.0000        0.0000        0.0000        0.0000        0.0000        0.0000        0.0000        0.0000        0.0000        0.0000        0.0000        0.0000        0.0000        0.0000        0.0000        0.0000        0.0000        0.0000        0.0000        0.0000        0.0000        0.0000        0.0000        0.0000        0.0000        0.0000        0.0000        0.0000        0.0000        0.0000        1.6994        1.6522        1.3907        2.3540        3.3689        4.3176        4.4464        4.9578        5.3116        4.8628        5.4379        6.8097        7.8082        7.2685        4.8890        4.9627        5.1695        6.7550        7.5489       12.2335       10.2204       10.1573       21.6830       24.6308       18.7123       22.4813       23.9869       22.4533       27.6871       18.7584       17.0800       16.2718       15.6747       12.8307       10.6908       10.6277       10.5412       11.7717       12.5450       12.3385       12.2958       12.1422       12.1097       11.5977       12.0642       14.9576       14.3361       11.8663       11.2454       10.3678       12.1667       10.5388       11.6363       11.1829       11.1647       13.8720       19.1957       23.7895       26.9350       25.4232       30.9227       43.7780       45.0924       42.4480       55.3763       34.6952       26.4154       23.2607       20.8858       16.3015       14.3859       12.8486       12.0018       11.3133       11.2204       15.5549       16.6157       17.5889       30.0991       29.1780       34.8848       40.8842       39.5978       41.6286        0.0000        0.0000        0.0000        0.0000        0.0000        0.0000        0.0000        0.0000        0.0000        0.0000        0.0000        0.0000        0.0000        0.0000        0.0000
        0.0000        0.0000        0.0000        0.0000        0.0000        0.0000        0.0000        0.0000        0.0000        0.0000        0.0000        0.0000        0.0000        0.0000        0.0000        0.0000        0.0000        0.0000        0.0000        0.0000        0.0000        0.0000        0.0000        0.0000        0.0000        0.0000        0.0000       69.1224       74.2154       60.1016       54.2354       58.9433       58.7934       58.0972       56.8028       47.3653       41.9199       37.6159       31.5383       22.7680       16.6253       12.8460       11.0037       16.1663       17.0017       16.8852       14.6701       12.8690       13.1907       14.1177       13.9400       14.7553       15.3487       16.5558       17.9057       21.7265       22.7771       22.5013       19.3597        9.7639        7.8716        6.2970        7.6267        8.9129       10.8406       10.7998       10.5972        9.6588        8.6987        6.8386        5.0956        2.6969        1.2174        1.1579        1.6633        6.7668        8.8331        9.7840       10.1204       11.4787       12.0400       12.4037       11.1416       18.9089       28.6866       20.5260        8.8584        6.4885        5.9646        4.0621        8.6531        6.2682        8.0475        0.0000        0.0000        0.0000        0.0000        0.0000        0.0000        0.0000        0.0000        0.0000        0.0000        0.0000        0.0000        0.0000        0.0000        0.0000        0.0000        0.0000        0.0000        0.0000        0.0000        0.0000        0.0000        0.0000        0.0000        0.0000        0.0000        0.0000        0.0000        0.0000        0.0000        0.0000        0.0000        0.0000        0.0000        0.0000        0.0000        0.0000        0.0000        0.0000        0.0000        0.0000        0.0000        0.0000        0.0000        0.0000        0.0000        0.0000        0.0000        0.0000        0.0000        0.0000        0.0000        0.0000        0.0000        0.0000        0.0000        0.5538        1.5977        2.2056        2.2670        2.5952        2.8918        5.1546        5.6958        6.1310        5.6889        4.8834        5.6168        8.4238        8.1037        8.3059        7.0684        6.8068        7.7923       11.7132       10.4113       12.1720       10.8017       10.0062       16.2171       16.0849       15.7922       21.2082       21.3394       21.6930       22.9289       19.5106       16.4047       14.2947       13.8119       12.7555       11.6286       11.3238       10.4535       11.0256       11.5339       11.6863       11.3177       11.2969       11.2688       12.0030       22.0034       17.4095       14.8873       17.7271       16.1751       14.1156       13.2976       12.8922       13.8907       15.1059       18.8613       21.3676       26.2162       33.4345       30.5987       30.5183       36.4277       48.4597       48.1413       44.5021       38.1038       28.6726       25.0688       22.9570       20.2067       16.2635       13.6963       12.8834       12.0642       11.5841       12.2514       13.5282       14.8616       22.2475       25.8680       27.3408       31.1874       37.0291       41.7656        0.0000        0.0000        0.0000        0.0000        0.0000        0.0000        0.0000        0.0000        0.0000        0.0000        0.0000        0.0000        0.0000        0.0000        0.0000        0.0000
        0.0000        0.0000        0.0000        0.0000        0.0000        0.0000        0.0000        0.0000        0.0000        0.0000        0.0000        0.0000        0.0000        0.0000        0.0000        0.0000        0.0000        0.0000        0.0000        0.0000        0.0000        0.0000        0.0000        0.0000        0.0000        0.0000        0.0000       64.7491       63.0238       59.7987       55.1605       50.2186       47.7987       41.2042       37.2596       27.9388       24.6826       18.0758       15.1372       13.6344       10.9506        9.4390       10.5326       15.2489       10.4392       14.1860       22.6598       11.5605        9.7211        7.7436        6.8459        7.1700        7.2425        8.0487        7.6946        8.3973        9.2461        8.4330        9.5332        7.9425        3.2755        3.1654        5.3777        4.5566       10.1091        6.1232        3.2318        3.8453        2.3748        2.0138        1.6845        1.6183        1.8907        3.3354        1.8364        4.9271        6.7063        7.6865        7.9949        9.3298        9.3363       10.4910       10.2607       12.8354       13.6490        9.0597        7.0608        6.7226        4.8855        3.9777        9.9852        9.1692        8.2680       10.3068        9.0108       10.7876        6.0454        2.8678        2.6657        1.9246        0.9916        0.0000        0.0000        0.0000        0.0000        0.0000        0.0000        0.4583        0.5036        4.3419        6.7857        0.0000        0.0000        0.0000        0.0000        0.0000        0.0000        0.0000        0.0000        0.0000        0.0000        0.0000        0.0000        0.0000        0.0000        0.0000        0.0000        0.0000        0.0000        0.0000        0.0000        0.0000        0.0000        0.0000        0.0000        0.0000        0.0000        0.0000        0.0000        0.0000        0.0000        0.0000        0.0000        0.0000        0.0000        0.0000        0.0000        0.9958        1.1999        1.5398        1.9118        3.4334        3.7640        4.0803        4.6052        5.8754        6.6463        6.9474        6.7303        6.5366        6.5555        8.0679        9.9562       12.8273       14.2048        9.3983       10.1703       14.0747       18.3608       19.0807       18.8599       15.3650       15.8596       16.2238       17.5633       19.3091       21.7309       21.5705       21.3376       25.8853       19.8314       12.9364       12.3198       12.7455       12.6732       13.7730       15.3382       13.3388       11.5100       11.4811       11.2116       13.2434       13.7111       14.1552       15.2606       15.7577       16.9568       16.8392       17.0055       22.9744       21.4444       24.7219       25.9895       29.7743       34.3123       39.1408       39.1192       41.9789       47.4014       48.0752       49.0728       45.6957       44.0325       40.2875       35.0805       30.1261       27.2190       24.1475       21.4711       17.4085       15.4584       13.6919       13.4085       11.6752       11.0826       12.0324       15.4987       23.5314       25.8692       27.0988       30.7958       39.4289       43.8911        0.0000        0.0000        0.0000        0.0000        0.0000        0.0000        0.0000        0.0000        0.0000        0.0000        0.0000        0.0000        0.0000        0.0000        0.0000        0.0000
        0.0000        0.0000        0.0000        0.0000        0.0000        0.0000        0.0000        0.0000        0.0000        0.0000        0.0000        0.0000        0.0000        0.0000        0.0000        0.0000        0.0000        0.0000        0.0000        0.0000        0.0000        0.0000        0.0000        0.0000        0.0000        0.0000       64.8127       61.6882       60.3002       57.2045       50.4928       42.7277       39.1182       32.8137       28.3032       18.4561       15.6803       12.9588       11.5296       11.0896       10.4751       12.9526       16.8427       27.4319       30.8312       21.6091       13.6481        7.4263        5.8880        4.2894        5.2628        7.3643        5.8028        4.5600        5.1482        6.2648        5.0639        5.2379        4.0482        6.9527        5.5034        1.7920        9.2154        7.9392       16.8147        5.9531        1.2129        1.5745        1.0399        0.6527        0.4934        0.6924        3.1963        2.3134        0.7973        4.0512        5.5764        6.6594        7.6351        7.7266        7.8694        7.8703        7.6649        7.6297        7.1642        7.3747        6.0004        4.4104        4.0441        4.0091        8.9121        6.7090        5.6622        4.1859        4.0253        4.2232        2.0731        1.3489        1.3033        0.7267        0.7911        0.5121        0.3720        0.0266        0.0201        0.0188        0.0227        0.2310        6.1882        7.5628        7.7864       10.1352       12.3377       14.5276       16.4586        0.0000        0.0000        0.0000        0.0000        0.0000        0.0000        0.0000        0.0000        0.0000        0.0000        0.0000        0.0000        0.0000        0.0000        0.0000        0.0000        0.0000        0.0000        0.0000        0.0000        0.0000        2.3324        3.2689        1.6958        1.5107        1.6355        1.0285        0.6958        0.7912        1.2902        1.4464        1.1084        1.3882        2.2307        2.2987        2.8688        4.8677        4.9070        5.8928        6.6509        7.2796        6.7224        6.8525        6.1701        6.7674        7.2270        8.2806       11.0698       18.0138       10.9777       10.4242       10.7660       15.0824       25.0221       24.8771       22.7345       27.9698       25.5636       24.1974       22.8907       24.1462       22.9254       25.4525       21.6364       17.9035       14.1170       12.5718       12.0128       12.4956       14.7554       16.5847       16.1474       14.2280       10.4517        9.7992       11.8979       12.9453       12.3944       14.2782       14.4746       16.9558       17.0584       16.8999       22.4904       29.7633       28.5183       35.1101       36.2209       39.4110       42.0588       42.8503       45.8262       49.8332       53.6563       54.7273       50.0383       42.3504       39.5343       36.8309       32.5664       26.8893       24.7923       22.2127       19.6819       16.5855       14.7302       14.7010       13.0701       11.5840       11.0346       12.1090       16.0371       21.3959       25.1955       29.0952       33.7194        0.0000        0.0000        0.0000        0.0000        0.0000        0.0000        0.0000        0.0000        0.0000        0.0000        0.0000        0.0000        0.0000        0.0000        0.0000        0.0000        0.0000        0.0000
        0.0000        0.0000        0.0000        0.0000        0.0000        0.0000        0.0000        0.0000        0.0000        0.0000        0.0000        0.0000        0.0000        0.0000        0.0000        0.0000        0.0000        0.0000        0.0000        0.0000        0.0000        0.0000        0.0000        0.0000        0.0000        0.0000       55.9681       51.3347       49.5686       46.4557       42.0033       34.6226       33.0475       29.1256       22.3774       14.5482       11.0860        9.4049        8.4987        9.2526        7.5300        7.5220        6.9195        8.3259        8.1222        7.8552        7.3245        3.8297        3.2056        3.2699        3.1149        4.0616        2.9857        3.0380        3.8075        5.0146        2.8028        3.0789        3.0397        2.3795        6.7534        2.0195        1.6064        8.1489        3.4074        0.6687        0.3576        0.2574        0.2376        0.2356        0.2524        2.3159        2.6352        1.6086        0.7006        3.6088        4.6809        5.6362        5.8483        6.4463        6.6597        5.9751        6.0512        6.4862        6.3817        6.6227        6.0407        4.1369        4.0590        4.2732        5.6283        3.3947        2.9396        1.5909        2.5279        1.0946        0.8927        0.9241        0.6865        0.7147        0.6884        0.4872        1.6745        1.0663        0.0096        0.0072        0.0098        4.2461        2.4776        4.4341        4.5714        5.3429        7.5462        9.2291       15.4640       14.2613        4.6526        0.4644        0.0000        0.0000        0.0000        0.0000        0.0000        0.0000        0.0000        0.0000        0.0000        0.0000        0.0000        0.0000        1.5880        1.2694        1.3986        1.8682        1.5342        1.2530        1.2819        1.6885        2.1798        1.5829        1.2766        1.0065        0.8182        2.6707        2.6839        1.7624        1.6798        2.6790        3.9113        4.4920        5.7219        6.5496        6.7838        7.0827        7.0836        7.7834        7.3444        7.5193        8.2160        8.9027        8.7216        9.0508       11.5186       18.3466        9.9894       10.0635       11.6906       26.6262       31.8950       29.7936       37.7665       36.0448       31.1928       31.1961       30.3778       28.0867       26.7796       25.0606       21.7180       17.4685       16.0447       12.9097       12.4732       15.2404       19.0465       20.9539       18.9611       14.9571       13.6460       13.6525       13.2145       13.2096       14.6073       15.3447       16.1315       17.8167       21.3436       25.8169       28.2608       34.2927       35.8586       40.9033       39.9965       44.3454       46.5776       49.9875       50.8419       51.9945       52.3155       49.6939       47.8008       40.7247       37.7295       34.6728       30.8436       26.2515       24.4693       20.4288       18.0502       15.7092       14.3056       13.8265       13.4184       11.4390       10.2175       11.1935       14.9688        0.0000       25.5888       32.4515       34.3669        0.0000        0.0000        0.0000        0.0000        0.0000        0.0000        0.0000        0.0000        0.0000        0.0000        0.0000        0.0000        0.0000        0.0000        0.0000        0.0000        0.0000        0.0000
        0.0000        0.0000        0.0000        0.0000        0.0000        0.0000        0.0000        0.0000        0.0000        0.0000        0.0000        0.0000        0.0000        0.0000        0.0000        0.0000        0.0000        0.0000        0.0000        0.0000        0.0000        0.0000        0.0000        0.0000        0.0000       49.3037       48.4307       44.5229       38.9311       37.4776       37.8211       30.8024       24.6378       23.5215       18.7123       11.7254       10.1113        7.7800        6.9148        6.3342        5.3367        4.8355        4.8209        5.7838        5.9408        5.2818        4.7338        4.8784        2.6515        2.7830        2.7354        2.9987        2.9996        3.8188       10.9758        6.4179        3.6712        8.7167        1.6477        2.8530       11.0639        1.9751        1.6675        3.0879        0.7717        0.6172        0.3495        0.2510        0.2308        2.6749        1.6777        4.0659        9.0062        8.6736        2.9691        3.9824        4.7943        5.4179        5.5852        5.5286        5.4406        5.3857        5.2946        5.8406        5.4554        5.9746        5.0780        3.8906        5.4333        5.0456        4.5098        3.1739        2.1478        2.3764        1.7658        0.9599        0.7700        1.0174        0.9189        0.7607        0.9787        2.5763        2.7798        0.0194        0.0115        0.0080        0.0090        0.0878        0.0970        0.1084        0.1223        0.1834        0.6002        3.1726        4.2473        3.6970        4.0212        1.4942        0.4669        0.9727        1.4481        0.0000        0.0000        0.0000        0.0000        0.0000        0.0000        0.0000        0.0000        2.0289        2.6555        2.7364        2.4780        1.6182        0.9940        1.4555        2.4771        2.2519        2.0916        1.3149        1.8800        1.8679        2.7924        1.8082        2.5204        2.6051        2.4810        7.3724        8.8550        8.3265        7.2230        8.6772        9.0907        9.2017        8.8121        9.4683        9.7135       11.0319        9.9286        9.9103        9.9463       10.7896       12.2872       13.1916       10.6313       10.8753       13.8031       23.7732       30.4856       31.6174       44.6401       36.9345       36.9042       27.5263       25.4514       25.5416       25.1406       25.1181       20.5401       15.7292       17.4302       17.5051       16.9377       18.0997       18.0740       20.0372       18.6613       15.4219       17.2159       15.5153       14.8313       14.5244       15.8678       17.9706       22.6542       24.5753       35.3652       41.4665       37.3040       38.3743       40.7690       47.2603       42.9346       45.9867       52.8769       49.5779       49.2004       53.7183       49.4802       46.6783       43.4140       37.2775       35.7979       34.2769       29.7158       24.4451       21.5901       19.3544       27.3164       16.4892       15.1445       14.3802       13.3730       10.7277        9.6804        0.0000        0.0000        0.0000        0.0000        0.0000        0.0000        0.0000        0.0000        0.0000        0.0000        0.0000        0.0000        0.0000        0.0000        0.0000        0.0000        0.0000        0.0000        0.0000        0.0000        0.0000        0.0000        0.0000        0.0000
        0.0000        0.0000        0.0000        0.0000        0.0000        0.0000        0.0000        0.0000        0.0000        0.0000        0.0000        0.0000        0.0000        0.0000        0.0000        0.0000        0.0000        0.0000        0.0000        0.0000        0.0000        0.0000       42.9770       32.9192       30.2511       29.1419       33.7151       23.9342       20.1616       19.2955       19.7938       15.1888       10.6746       10.6517        7.6765        7.8194        6.7303        6.0332        5.5083        5.9443        4.9127        4.4874        4.3246        4.9551        4.7801        4.8764        4.8328        3.1434        2.8255        2.6005        2.6410        3.3774        7.2270       10.0121        8.2685        3.2859        3.1376        6.5843        2.3618        6.8108        0.9799        0.7812        0.8744        3.6804        0.9505        0.9846        0.6551        0.3713        1.2184       15.5487       13.4931       17.9758        6.2306        3.4021        3.0039        3.0838        3.8831        4.3301        4.7074        4.9511        4.5918        5.1691        4.5978        5.1646        6.5493        8.0377        5.5181        5.3424        5.3406        4.8870        4.3840        4.2227        3.9385        4.7286        3.6671        3.0841        1.9326        1.6034        1.7446        3.6080        5.0757        4.1418        3.0878        0.1961        0.1220        0.0822        0.0768        0.0000        0.0000        0.0000        0.0000        0.0697        0.0792        0.0891        0.1000        0.6285        4.0231        0.2856        0.3286        0.3554        0.4144        0.5387        0.7930        0.8898        0.6303        0.7781        0.6372        1.1574        1.5868        3.4000        3.3689        2.5360        1.6590        0.8586        0.9410        1.8357        3.3679        2.9881        2.9616        2.8486        1.8911        1.1083        1.6769        3.3716        4.5126        4.8670       15.4746       13.9868       14.3819       11.4633       11.6383       11.0363       12.9584       12.8660       12.1841       12.4521       13.3366       13.8910       12.8005       12.3414       12.0676       12.8614       13.3480       12.5291       11.2701       11.0575       12.0436       16.1446       18.5640       21.1291       22.3683       27.1198       29.8635       30.9121       28.2094       23.2389       23.1867       23.9478       21.5921       22.3449       18.5728       19.6433       16.5956       16.2325       18.8269       18.0702       20.3988       17.7305       15.8507       14.8628       15.4927       17.4970       21.3800       26.5518       27.8183       39.7894       48.9804       45.9328       47.0128       54.2499       59.6930       70.7551       67.4159       57.4668       58.0689       52.3799       52.3249       45.5744       41.7721       37.3933       34.7568       34.0686       31.5634       28.4974       25.6439       24.1832       19.8178       17.6625       32.3626       18.6766       16.2797       14.9296       13.7766        8.9590        0.0000        0.0000        0.0000        0.0000        0.0000        0.0000        0.0000        0.0000        0.0000        0.0000        0.0000        0.0000        0.0000        0.0000        0.0000        0.0000        0.0000        0.0000        0.0000        0.0000        0.0000        0.0000        0.0000        0.0000        0.0000
        0.0000        0.0000        0.0000        0.0000        0.0000        0.0000        0.0000        0.0000        0.0000        0.0000        0.0000        0.0000        0.0000        0.0000        0.0000        0.0000        0.0000        0.0000       52.7906       45.2575       41.0316       38.8103       35.7225       25.3411       22.1569       20.0498       21.8957       17.4015       14.6540       11.8446       13.3212        8.3807        6.8616        5.8663        5.3898        5.9798        5.3314        4.8179        4.3650        4.6617        4.1726        3.8269        3.6819        4.4523        4.3234        4.3925        3.7119        2.6544        2.3312        2.2509        2.5692        2.9886        9.8258        9.5946        7.8080        4.9794        3.2948        3.4029        2.3204        1.3805        1.9964        0.8215        2.7790        0.8661        0.7224        1.1886        0.7007        0.7869       11.4487       18.1094        9.2664        4.1299        2.7745        1.2345        0.7513        3.2478        4.3934        4.7383        4.5225        4.1301        4.5632        4.7950        3.9886        4.4801        5.4427        7.3560        4.9490        4.8773        5.0005        5.0310        4.3285        3.6144        3.8681        3.0477        2.9578        3.0883        3.1478        2.6871        2.5905        4.1270        4.1850        2.3603        2.6831        0.2152        0.1385        0.0901        0.0703        0.0000        0.0000        0.0000        0.0000        0.0333        0.0404        0.0490        0.1331        0.7129        1.5092        0.5479        0.1967        0.2047        0.4123        0.6811        0.8768        0.9539        0.6637        0.5717        0.8764        1.4707        2.6442        2.9431        1.6983        1.4058        1.2448        1.5648        2.5470        1.7751        1.4331        1.7538        1.5978        2.0764        1.9365        2.2094        2.1337        3.7445        5.1326        6.4671       16.9879       13.4354       11.8177       11.2027       11.9979       13.7284       14.9448       16.7643       16.2731       18.4488       17.1158       15.2562       15.5190       17.9468       17.7113       18.4079       16.7830       13.2517       12.2654       11.8575       12.8882       17.3692       18.9501       23.1235       25.8529       28.4465       28.9904       30.5967       30.1904       26.5010       24.5056       24.7233       23.0949       22.0826       19.8523       18.0477       17.5660       17.4703       18.4795       18.1815       19.1390       17.4414       15.2541       18.5977       21.5043       24.5283       25.7420       26.3184       29.7772       38.9404       43.8768       46.9806       50.8118       62.9576       65.8314       71.3768       70.6909       67.4913       62.9693       53.1382       50.4642       43.5006       38.9156       36.2685       33.0129       29.3171       26.9705       25.6631       26.0703       23.6461       20.0831       16.9948       15.1000       15.1553       16.1693        0.0000        0.0000        0.0000        0.0000        0.0000        0.0000        0.0000        0.0000        0.0000        0.0000        0.0000        0.0000        0.0000        0.0000        0.0000        0.0000        0.0000        0.0000        0.0000        0.0000        0.0000        0.0000        0.0000        0.0000        0.0000        0.0000        0.0000        0.0000
        0.0000        0.0000        0.0000        0.0000        0.0000        0.0000        0.0000        0.0000        0.0000        0.0000        0.0000        0.0000        0.0000        0.0000        0.0000       44.6251       41.9781       42.5071       39.8474       34.4099       32.1394       29.7874       27.4415       19.3216       16.7394       14.5569       12.7720       12.0610        9.7496        7.3843        6.5628        5.3236        4.8186        4.4600        4.1064        4.7889        4.3388        3.9245        3.7412        3.8227        3.4175        3.2572        3.6281        6.0958        4.7560        3.6121        3.1014        3.7499        4.8035        4.7595        7.7472        5.0315        5.7570        8.9737        8.5121        5.0626        3.4307        4.8897        2.6635        5.6069        3.7968        0.9441        0.8816        0.9093        3.0498        1.2017        0.9931        6.4319       15.5217       11.0186        4.1076        1.3455        0.9605        0.6930        1.2417        3.1025        3.9322        5.7801        5.6972        3.6386        5.6552        5.0917        3.9062        4.2966        4.6486        4.5872        4.4565        4.1918        4.2737        4.3472        5.1206        3.8346        4.3411        3.4825        3.1490        3.4833        4.5490        3.8606        3.7255        2.5282        2.1214        1.3720        1.8874        0.2698        0.1888        0.1374        0.1157        0.0000        0.0000        0.0000        0.0000        0.2701        0.2904        0.1639        0.4031        0.3628        0.2330        0.4373        0.1613        0.4197        0.5838        0.7067        0.7909        1.0764        1.2156        1.0187        0.7099        0.8693        0.9119        0.9159        1.2245        1.1591        1.3439        2.1637        1.7095        2.0380        1.4976        1.2444        0.6198        0.6650        1.9242        0.8375        1.1286        4.5370       10.1210       12.9438       10.9096       10.7894       12.5475       12.9193       13.2805       14.9364       18.2253       19.9116       20.3811       17.8825       16.5069       17.1364       16.5154       17.3281       16.9796       17.3157       16.5725       11.9793       11.2357       11.6238       14.1200       18.6640       24.1325       30.9002       34.6213       30.3960       31.6239       31.6238       30.4240       29.3320       26.9438       23.4504       21.4975       26.2145       27.5106       24.2134       18.0695       18.0067       18.8186       19.0558       21.3975       21.3629       19.2813       22.2530       22.9223       24.3694       25.5769       30.2975       33.4943       45.8517       50.8895       50.2241       52.3240       65.2996       70.3732       72.6599       69.9830       64.7317       61.7196       55.3890       49.0229       39.6974       37.3851       33.8640       30.4044       28.2452       25.0117       24.3981        0.0000       21.6213       20.4634       17.8607       14.8961       14.3695       14.2485        0.0000        0.0000        0.0000        0.0000        0.0000        0.0000        0.0000        0.0000        0.0000        0.0000        0.0000        0.0000        0.0000        0.0000        0.0000        0.0000        0.0000        0.0000        0.0000        0.0000        0.0000        0.0000        0.0000        0.0000        0.0000        0.0000        0.0000        0.0000
        0.0000        0.0000        0.0000        0.0000        0.0000        0.0000        0.0000        0.0000        0.0000        0.0000        0.0000        0.0000        0.0000       52.5310       45.7081       39.2931       37.1279       35.5149       33.1788       28.9677       24.6892       22.0884       21.0867       16.1508       13.4364       12.0994       10.7781       13.0797        7.6116        6.2610        5.7240        4.8957        4.3598        3.9259        3.6087        4.2632        3.8629        3.4729        3.1098        3.2838        7.3959        6.7271        6.1218        3.5521        4.5038        3.9849        4.3719        4.7215        7.4161        8.5142        1.9585        6.9330        6.6157        4.8264        7.6289        6.8035        2.8811        2.7152        5.4767        4.8573        1.9138        1.1444        0.9025        1.6958        7.2647        1.9277        1.5562       12.7665       12.8061       10.6788        3.1769        4.1962        4.4144        2.5074        2.1504        3.3512        6.3129        4.6483        4.4998        4.8292        5.9346        5.3799        3.7539        3.6610        3.6526        3.8844        4.1490        4.2101        4.4891        4.6973        4.6982        4.9078        4.8957        4.8561        4.7922        3.5554        4.0862        3.2052        3.3717        3.4888        2.5829        2.4405        2.0915        0.3549        0.2702        0.2232        0.2137        0.0000        0.0000        0.0000        0.0614        0.1103        0.0983        0.1779        0.4992        1.2785        1.5146        1.2802        1.4156        0.7336        0.8097        0.5714        0.5310        0.5105        0.5907        0.2085        0.3702        0.7716        0.5479        1.7875        1.6369        1.9054        2.6245        3.4502        0.9959        1.3562        1.0386        1.7084        1.5731        0.3733        0.4344        0.6442        1.0032        4.9477        7.2962        8.5563        8.7750       11.2777       12.2468       15.3221       16.6801       19.7167       20.3496       22.5726       20.0926       20.0345       18.1659       21.7645       16.1793       17.6531       16.5243       16.3009       15.2088       11.9807       11.7676       13.2205       20.3390       22.7605       25.8879       26.5861       27.9899       30.9549       33.8829       33.0232       30.6159       29.9160       29.0781       26.3024       24.5398       32.8397       36.1054       30.6265       25.4066       24.0624       26.2927       28.0882       28.7892       26.3825       30.3797       29.5495       27.6945       28.7011       30.3670       32.8553       34.8177       45.9634       51.7542       51.7704       52.8303       64.1614       66.6766       65.9260       62.9740       58.2929       58.7519       53.4987       45.4341       38.1823       34.1572       29.7893       28.4141       24.8864       23.4056        0.0000        0.0000        0.0000        0.0000        0.0000        0.0000        0.0000        0.0000        0.0000        0.0000        0.0000        0.0000        0.0000        0.0000        0.0000        0.0000        0.0000        0.0000        0.0000        0.0000        0.0000        0.0000        0.0000        0.0000        0.0000        0.0000        0.0000        0.0000        0.0000        0.0000        0.0000        0.0000        0.0000        0.0000        0.0000        0.0000
        0.0000        0.0000        0.0000        0.0000        0.0000        0.0000        0.0000        0.0000        0.0000       37.8770        0.0000        0.0000       50.5937       49.3969       38.3753       18.9605       17.5733       17.3023       16.6515       10.8839       10.0917        9.7510        9.3397       12.0350        9.2701        8.3203        8.8542        6.7907        6.1522        5.6018        5.0933        4.0171        3.6435        3.3272        3.0387        3.7895        3.4138        3.0762        2.7482        3.0392        2.8979        2.5180        2.7911        3.9600        3.9970        3.1710        3.3888        2.8835        7.4499       11.0641       11.3558       14.2216       10.4791        8.7847        9.9947        2.7445        2.3483        2.5081        5.8787        1.4161        1.1368        2.4080        0.9898        5.1939        8.4583        4.7639        9.4153       55.2533       44.5012        8.3889        5.8505        6.3943        4.5906        4.2057        3.7614        4.6840        3.7857        4.3129        1.3590        2.4001        4.4926        5.5941        4.2339        3.3960        3.1998        3.2858        3.7789        4.9335        5.4454        5.8550        5.9902        7.0254        7.4998        7.3164        6.8500        6.6646        6.3707        6.0660        5.5602        3.7377        3.1059        2.2875        1.8788        0.8793        0.7007        0.6154        0.6208        0.7385        0.7448        0.7112        0.6356        0.4985        0.4396        0.3506        0.8800        1.4174        1.6136        1.3728        1.2286        1.3358        0.3122        0.3189        0.3888        0.4283        0.3017        0.3728        0.6288        0.8921        1.0377        1.5233        1.7994        2.3483        2.8224        3.3349        1.5734        2.5364        0.7658        0.8991        1.2298        2.0718        2.5105        3.4460        5.1557        6.8485        9.9448        9.5650       11.0671       13.7573       16.5318       19.9517       18.0488       26.9756       26.7652       26.9148       23.5065       22.4761       26.0742       27.7684       22.2089       18.1907       16.0068       15.1628       14.5387       16.8567       17.0143       20.0436       23.5867       28.5134       27.9756       31.3026       32.8349       35.7784       42.0114       41.5997       37.8567       33.9970       34.5192       33.5647       33.3025       34.1888       35.7872       34.9038       34.9757       38.7504       41.1200       43.6082       44.5045       47.9117       50.3217       48.1119       47.3659       40.8863       40.5769       41.5699       43.9370       51.9171       54.1971       56.5040       58.1838       52.5011       53.7305       51.3545       48.2525       42.1514       41.4279       37.8146       32.8597       32.6566       29.1870       27.2546       25.5538       26.4657        0.0000        0.0000        0.0000        0.0000        0.0000        0.0000        0.0000        0.0000        0.0000        0.0000        0.0000        0.0000        0.0000        0.0000        0.0000        0.0000        0.0000        0.0000        0.0000        0.0000        0.0000        0.0000        0.0000        0.0000        0.0000        0.0000        0.0000        0.0000        0.0000        0.0000        0.0000        0.0000        0.0000        0.0000        0.0000        0.0000        0.0000
        0.0000        0.0000        0.0000        0.0000        0.0000       43.1223       35.1497       29.4909       27.0439       28.5704       37.3731       37.5558       38.3339       39.0942       32.6348       14.3095       12.4856       11.1901       10.0117        7.1724        6.7903        9.2201        6.3534        6.7568        6.4450        6.0500        5.5720        5.3277        5.0572        4.5854        4.1742        3.4498        3.1016        2.8007        2.5387        2.9851        2.7071        2.4474        2.1727        2.2741        1.9862        1.7614        1.6278        2.9627        1.7068        1.2861        1.9760        6.8217        6.4659        5.6543       12.5000       11.9521       12.6305       11.9469        7.0511        1.5764        2.8627        4.7208        3.1041        4.5661        5.0664        4.3075        3.5589        3.3721        5.0264        2.9729        9.6143       19.8843       20.4549       15.4156        3.5377        2.5835        2.3110        3.6107        4.1003        4.4707        4.5866        2.9987        3.3032        1.5208        2.6438        3.2121        2.0116        2.4955        2.8737        3.1646        3.6340        5.3049        5.9146        6.7654        6.9292        8.2509        8.9664        8.8124        8.3071        8.0695        7.9219        7.2338        6.4985        4.1337        3.0369        2.2223        1.9312        1.0567        0.8658        0.7873        0.8147        0.9938        1.0551        1.0160        0.8744        0.6112        0.6636        0.4600        0.5853        0.8196        0.7794        1.0134        0.7606        0.7880        0.7050        0.2286        0.2380        0.3379        0.5121        0.6613        0.8379        0.9943        1.3460        1.3134        1.7894        1.8090        1.9135        2.0642        1.6709        1.1976        1.1672        1.3373        1.8309        2.6740        3.3070        5.0434        7.4446       10.8010       11.4947       10.6820       11.2626       12.7479       14.9722       17.7420       20.9865       26.6508       29.0357       30.3651       27.9694       29.0062       29.4662       32.5027       36.1612       31.6192       15.7881       15.3319       15.6026       19.6323       21.1071       24.2087       27.8801       33.2986       38.5578       43.1672       42.5266       44.7723       47.0859       45.3774       44.7152       36.7721       35.8471       36.8755       37.1065       34.1020       35.4386       38.2625       44.1970       50.5422       54.3657       54.8580       55.2856       58.0709       58.4981       56.0351       49.9969       44.8894        0.0000        0.0000       48.6757       53.7140       53.2734       54.2603       54.3404       47.7176       48.1276       47.1129       45.5635       38.7189       35.3189       30.9535       30.4675       27.9871       27.9449       26.0912       24.4649        0.0000        0.0000        0.0000        0.0000        0.0000        0.0000        0.0000        0.0000        0.0000        0.0000        0.0000        0.0000        0.0000        0.0000        0.0000        0.0000        0.0000        0.0000        0.0000        0.0000        0.0000        0.0000        0.0000        0.0000        0.0000        0.0000        0.0000        0.0000        0.0000        0.0000        0.0000        0.0000        0.0000        0.0000        0.0000        0.0000        0.0000        0.0000
        0.0000        0.0000        0.0000        0.0000       52.0245       44.1346       36.9628       34.2863       31.4309       28.7865       35.3615       33.3386       31.4786       32.6067       26.6189       13.3555       11.3144        9.8779        8.5777        6.5912        5.4740        4.4298        4.2805        4.4168        4.4455        4.3845        4.2085        4.2397        3.8974        3.7180        3.2531        2.8729        2.5756        2.3550        2.0443        2.3101        1.9728        1.7293        1.5041        1.5144        1.2595        1.0478        2.6391        5.7587        4.2500        3.8716        2.7479        1.0682        4.4586        2.4197        8.4961        5.6945        7.6574        5.9463        4.0322        1.2793        4.5267        3.0698        1.2516        2.4605        2.8295        3.2950        2.0612        2.0319        4.1027        2.5009        4.5875       15.8641       12.2067        6.5600        1.0171        1.5077        1.7429        3.7032        5.3633        5.4483        3.0545        2.5207        2.7373        1.1208        2.0214        1.8602        1.3613        2.2387        2.4021        2.9088        3.9114        5.6369        6.1238        6.6580        7.3568        8.5897        9.2647        9.1148        8.8031        8.7587        8.3593        7.6835        6.5332        4.0824        2.8548        2.3782        2.1151        1.3051        1.1634        1.1239        1.2045        1.4626        1.5351        1.4790        1.2977        0.8982        1.1944        1.0155        1.1740        1.3455        0.8810        0.6847        0.5530        0.3939        0.4124        0.4263        0.5243        0.8080        0.8619        1.5644        1.6152        1.4412        1.3793        1.3249        1.7000        2.3431        2.5205        2.2291        1.8458        1.3761        1.4863        3.0153        5.3192        7.1285        8.0881        7.9598        8.9673       10.5742       11.0784       16.1364       18.7735       16.8128       16.9409       18.9656       20.9328       24.2012       26.3982       28.3086       26.6104       26.4737       24.3611       23.0230       20.0518       17.9879       16.6058       16.8004       16.8234       24.7682       27.2226       28.1105       31.0499       38.9078       42.3581       51.2945       46.9256       45.7960       43.8395       45.5302       47.8241       40.9126       41.6040       42.4751       41.9519       39.6827       40.8232       45.1598       50.5951       61.0318       60.9916       60.9694       59.6100       63.0639       60.8801       57.1731       52.8160        0.0000        0.0000        0.0000       50.9798       55.1570       51.6442       53.0913       51.4689       44.6937       44.5786       46.0826       44.0869       36.1859       32.1613       29.8243       29.5437       29.0349        0.0000        0.0000        0.0000        0.0000        0.0000        0.0000        0.0000        0.0000        0.0000        0.0000        0.0000        0.0000        0.0000        0.0000        0.0000        0.0000        0.0000        0.0000        0.0000        0.0000        0.0000        0.0000        0.0000        0.0000        0.0000        0.0000        0.0000        0.0000        0.0000        0.0000        0.0000        0.0000        0.0000        0.0000        0.0000        0.0000        0.0000        0.0000        0.0000        0.0000        0.0000
        0.0000        0.0000       90.8260       54.2952       40.8487       37.7913       36.5426       24.5555       21.9511       20.9602       22.1437       24.0167       21.2537       21.0742       18.1118        7.7601        5.7482        4.9966        4.3282        3.1615        2.9406        2.9602        3.0991        3.5353        3.9760        4.1900        5.4263        4.0834        3.4906        3.1325        2.8437        2.1264        1.8530        1.6206        1.2818        1.3991        1.2071        1.0114        0.7981        0.6906        0.4564        0.5667        2.8552        2.9408        3.2810        2.5946        0.5849        0.5629        0.6195        3.9362        2.0461        4.7508        4.9654        1.8974        2.1833        1.0686        1.4226        1.0111        1.0016        1.5404        1.4763        0.7966        0.7710        1.6990        1.1679        1.4370        1.1005        5.8971        2.9357        1.8261        1.2423        2.8241        0.7391        1.8843        2.1119        1.1512        0.7875        1.0894        0.7276        0.7286        1.6741        1.9010        1.7619        1.8938        2.0965        2.5067        3.6220        4.8696        5.3537        6.1043        6.6215        8.0709        8.9925        8.9770        8.6662        8.5013        8.0070        7.0423        6.2533        4.1808        2.9480        2.4654        2.3360        1.6299        1.5922        1.6233        1.7480        2.2047        2.2854        2.1725        1.8998        1.3056        1.5252        1.4268        1.4325        1.8179        1.6426        1.5113        1.4193        0.8430        1.4565        1.2908        1.1566        1.0924        1.2211        1.6396        1.4754        1.6241        1.6194        1.5754        1.6927        2.3476        2.5998        2.6585        2.5830        2.3808        4.2556        4.2753        5.1313        6.6634        6.3492        6.3178        7.3278        9.2217       11.7497       15.5205       20.0327       18.8946       18.2969       18.0801       18.4311       21.4240       21.7861       25.1320       30.4459       27.5608       23.0880       21.2491       20.3665       22.0249       18.2384       17.6400       21.2466       28.1637       27.2761       26.6200       32.3148       35.9628       37.7114       39.6534       42.9070       51.3570       52.1249       48.2370       44.6667       41.1480       42.5606       42.5190       46.7493       50.9856       48.9924       48.8584       52.5344       55.9527       61.5292       63.8845       62.9072       60.3865       56.5053       49.6257        0.0000        0.0000        0.0000       41.9653       45.0228       48.5990       49.6579       50.6923       50.8692       44.1388       44.0368       44.6074       40.2452       32.6512       31.1702       30.7742       30.3020        0.0000        0.0000        0.0000        0.0000        0.0000        0.0000        0.0000        0.0000        0.0000        0.0000        0.0000        0.0000        0.0000        0.0000        0.0000        0.0000        0.0000        0.0000        0.0000        0.0000        0.0000        0.0000        0.0000        0.0000        0.0000        0.0000        0.0000        0.0000        0.0000        0.0000        0.0000        0.0000        0.0000        0.0000        0.0000        0.0000        0.0000        0.0000        0.0000        0.0000        0.0000        0.0000
        0.0000       86.3720       71.9328       32.2473       29.2155       27.8383       29.6357       26.2419       17.2906       16.2869       16.5946        9.7998       11.3503       12.3968        9.0975        0.3185        0.4421        0.9653        0.9709        0.8548        0.9989        1.3307        1.4922        3.2073        6.2301        9.2227        8.4163        3.2888        2.9343        3.2058        2.9172        4.8478        2.3095        1.7277        1.4364        0.7753        0.5250        0.5771        0.3177        0.3657        0.3106        0.2902        0.2973        1.3594        2.0828        3.7958        0.2896        0.2153        0.2565        3.2036        0.9098        2.8912        1.5322        0.7878        0.7221        0.7194        0.6986        0.6656        0.6614        0.5365        0.9813        0.4992        0.4839        1.0574        1.0107        1.0968        0.8405        0.6919        0.9994        0.8069        1.1501        4.3275        1.9227        1.7201        0.7851        0.5911        0.3949        0.6260        1.3387        1.9731        2.7312        2.2399        1.9379        1.8383        2.0588        2.2255        2.7854        3.4664        4.0219        4.7929        5.4987        7.9212        8.9389        9.2820        8.6445        8.1607        7.5841        6.2576        5.3211        4.3011        3.5806        3.2366        3.2388        3.3858        3.5073        3.7030        3.9046        4.3568        4.5949        4.4402        3.8979        2.1841        1.8950        1.6989        1.6842        1.6865        1.8971        2.1895        1.9788        2.1748        2.5286        2.6264        2.6245        2.5403        2.4661        2.4329        2.2703        2.1757        2.1211        2.1242        2.5448        3.0579        3.1467        3.1899        3.4261        4.7394        5.3454        4.7484        3.7967        4.9290        5.0028        4.8553        6.7847       12.7253       16.6501       18.5159       17.1940       17.4604       17.6330       17.6718       19.2461       19.6101       22.2911       29.2708       33.5453       28.5166       24.4145       23.7599       23.1111       28.8242       25.8700       25.7209       29.2837       28.0795       28.2809       28.4684       33.0893       33.8500       35.5314       37.6752       46.0484       46.4393       40.1462       37.8878       34.2362       35.5124       36.5117       36.3989       40.9069       52.9824       62.0318       57.5730       57.1064       64.8784       71.1163       76.0403       65.4512       54.6435        0.0000        0.0000        0.0000        0.0000       45.8118       43.1710       43.3244       43.8799       43.9916       40.3182       40.4698       43.2035       43.5705       37.9379       35.8094       35.6634       34.1591       33.4246        0.0000        0.0000        0.0000        0.0000        0.0000        0.0000        0.0000        0.0000        0.0000        0.0000        0.0000        0.0000        0.0000        0.0000        0.0000        0.0000        0.0000        0.0000        0.0000        0.0000        0.0000        0.0000        0.0000        0.0000        0.0000        0.0000        0.0000        0.0000        0.0000        0.0000        0.0000        0.0000        0.0000        0.0000        0.0000        0.0000        0.0000        0.0000        0.0000        0.0000        0.0000        0.0000        0.0000
        0.0000       77.9702       66.6558       32.7224       25.3166       21.0524       18.6561       14.3385       11.6471       11.2444        5.3982        4.3153        6.5950        7.0459        7.4962        0.1573        0.2304        0.4337        0.1974        0.1612        0.3689        0.9277        1.5210        2.3251        2.0892        2.2196        2.0747        2.1714        2.5816        2.7095        2.2835        2.4323        1.7001        1.0261        0.5283        0.0376        0.1508        0.1561        0.1631        0.0937        0.1097        0.1210        0.1284        0.7992        1.4251        2.4831        0.2140        0.1374        0.1587        0.1684        0.1949        0.4375        0.5400        0.6444        0.5476        0.4954        0.5130        0.4779        0.4578        0.4133        0.3980        0.3803        0.3598        0.6971        0.7514        0.9902        0.4630        0.7624        1.3857        1.5945        0.9867        2.1165        1.9010        1.1150        0.7682        0.5605        0.3626        0.4035        0.5389        1.5968        2.1425        1.5934        1.1855        1.4032        1.9288        2.5452        2.5211        3.1281        3.8223        5.3511        6.2781        8.5774        9.5838       10.1425        9.9539        8.4871        7.5461        6.1983        5.3161        4.2881        3.7819        3.4837        3.7963        4.0815        4.2782        4.5264        4.8030        5.3894        5.7109        5.5564        4.8207        2.6970        2.4647        2.2304        2.2551        2.1083        2.0773        2.2497        2.5075        2.8716        3.1621        3.2608        3.1291        3.2048        2.8785        2.5686        2.6241        2.7207        2.7623        2.7861        3.1336        3.9630        3.9746        4.6852        4.9485        3.7160        2.5084        3.0079        3.8397        4.6373        5.0081        6.5109        7.6584       13.5019       15.5915       15.7300       19.3745       20.0847       22.8215       21.2335       21.5364       22.0149       22.2974       25.7319       24.1164       23.1054       25.5196       24.3780       25.9115       29.9545       31.8769       32.6751       31.4456       27.2145       28.9323       29.7240       29.1853       33.5509       33.9829       37.1649       46.0150       38.4010       32.3372       29.2360       27.1976       34.1238       37.1468       40.7403       45.0498       60.6017       57.5162       59.9904       61.3308       67.1387       68.5708       75.7480        0.0000        0.0000        0.0000        0.0000        0.0000       42.7573       49.5103       53.3507       42.5195       36.6617       41.5343       39.4196       38.4171       39.2384       38.3348       37.5886       37.4761       36.3419        0.0000        0.0000        0.0000        0.0000        0.0000        0.0000        0.0000        0.0000        0.0000        0.0000        0.0000        0.0000        0.0000        0.0000        0.0000        0.0000        0.0000        0.0000        0.0000        0.0000        0.0000        0.0000        0.0000        0.0000        0.0000        0.0000        0.0000        0.0000        0.0000        0.0000        0.0000        0.0000        0.0000        0.0000        0.0000        0.0000        0.0000        0.0000        0.0000        0.0000        0.0000        0.0000        0.0000        0.0000        0.0000
       72.2089       61.0154       42.8431       17.0401       15.5277       15.6801       14.9017       15.1562       16.8559        8.0389        4.6463        5.5071        4.7523        3.3181        2.1166        0.1482        0.2498        0.1474        0.1099        0.1561        0.2613        0.3437        0.2665        0.4762        0.4448        0.6969        0.9528        1.2914        1.6907        1.3898        2.2005        0.7713        0.3120        0.1586        0.1984        0.1388        0.0264        0.0369        0.8125        0.1231        0.0726        0.0803        0.1364        0.1604        0.2418        0.1512        0.1172        0.0909        0.0952        0.1123        0.1464        0.3287        0.3872        0.7243        0.4108        0.3931        0.3991        0.3726        0.3558        0.3168        0.2999        0.2817        0.2781        0.6177        0.6470        0.6420        1.2317        2.8279        2.3841        0.9884        0.8846        0.8191        0.6600        0.5546        0.4529        0.6431        0.3765        1.0185        3.8379        3.1350        2.4875        2.1902        1.4361        1.3585        1.8761        1.9710        3.4533        4.9169        6.0345        6.7271        7.0352        9.2069        9.8229        9.7259        8.5845        6.8711        6.1612        5.4008        4.8240        4.0100        3.6850        3.5735        3.8298        4.1125        4.5126        4.8642        5.1821        5.8693        6.2682        6.1393        5.5119        3.2737        2.8096        2.5963        2.8219        2.9174        2.7793        2.8434        3.0544        3.5082        3.8667        3.8543        3.4765        3.3014        3.0335        3.1048        3.2943        3.3884        3.2687        3.6787        3.9581        3.8510        3.5253        4.0344        3.6794        1.8923        2.1526        2.4109        3.1993        3.7269        5.3014        8.4338        9.5559       14.7623       15.9523       17.1583       23.6122       27.1156       26.3684       22.3530       21.0178       21.7074       21.9972       23.2839       22.2100       23.9916       25.2815       28.7827       29.0866       31.6754       33.6353       36.1194       36.6190       30.9189       29.8160       30.6287       30.2158       32.1416       31.3895       32.8767       35.1824       29.8592       27.8376       27.4782       28.0868       37.5037       41.5771       44.8011       53.0061       78.4998       59.7420       65.5280       65.5465       62.5815       64.8481        0.0000        0.0000        0.0000        0.0000        0.0000        0.0000       40.0231       37.3233       36.5822       34.0437       33.2304       32.5410       32.0909       35.1805       39.0371       38.8447        0.0000        0.0000        0.0000        0.0000        0.0000        0.0000        0.0000        0.0000        0.0000        0.0000        0.0000        0.0000        0.0000        0.0000        0.0000        0.0000        0.0000        0.0000        0.0000        0.0000        0.0000        0.0000        0.0000        0.0000        0.0000        0.0000        0.0000        0.0000        0.0000        0.0000        0.0000        0.0000        0.0000        0.0000        0.0000        0.0000        0.0000        0.0000        0.0000        0.0000        0.0000        0.0000        0.0000        0.0000        0.0000        0.0000        0.0000        0.0000
       48.2952       38.8192       30.8898        8.6611       14.3974       17.1842       14.3577       10.0807       10.9071        9.3451        3.4848        0.9837        1.7202        2.0020        1.5826        0.2355        0.2984        0.4031        0.5298        0.2985        0.5542        0.1598        0.1645        0.3298        0.1985        0.2465        1.3555        2.9336        2.7033        2.0312        1.1516        1.0486        0.2323        1.3096        0.0000        0.0135        0.0189        1.3288        1.7825        0.8321        0.2849        0.8670        0.4083        0.1716        0.0933        0.1123        0.1134        0.0763        0.1002        0.0904        0.1127        0.2571        0.3000        0.6313        0.3214        0.3054        0.3183        0.2984        0.2884        0.2677        0.2495        0.2434        0.2546        0.4643        0.5771        1.0530        1.4072        1.1118        0.9170        1.1108        1.0822        0.8266        0.6606        1.0365        1.8718        2.5657        3.2138        3.1525        3.1021        1.9192        2.2986        1.7565        1.1286        1.8160        2.9299        3.3087        4.6460        6.3136        7.9323        6.9927        6.3234        7.3487        7.6757        7.1450        6.7179        5.5221        4.7912        4.2546        3.9007        3.3451        3.3059        3.2764        3.4981        3.6718        4.1740        4.7382        5.0656        5.8197        6.3025        6.4280        5.9965        3.7127        3.4927        3.5260        3.8360        3.9331        3.5043        3.4656        3.6959        4.0737        4.4034        5.1543        4.1780        3.8376        3.8925        3.9624        5.0555        4.0151        3.5076        3.8204        3.9385        3.6559        3.4292        3.2617        3.2871        2.7529        2.7391        2.6282        3.8453        5.6795        5.7570        7.4483        9.7077       15.0283       15.6558       16.4788       18.9707       22.2287       23.6585       22.9417       20.7404       22.4437       25.4659       26.5124       25.4677       24.9173       24.2363       27.1139       27.9953       32.8558       37.5050       40.2040       41.0468       38.5701       32.8184       33.5732       33.8660       37.5367       37.8700       33.8267       35.0967       34.3379       32.2501       29.9855       28.7382       36.0021       41.0574       42.6999       51.7614       67.0407       58.1840       62.1177       64.4208       64.4296        0.0000        0.0000        0.0000        0.0000        0.0000        0.0000       14.9400       37.2402       37.3501       36.7291       36.9446       34.1438       33.8935       32.7234       35.0615       39.9234       38.4397        0.0000        0.0000        0.0000        0.0000        0.0000        0.0000        0.0000        0.0000        0.0000        0.0000        0.0000        0.0000        0.0000        0.0000        0.0000        0.0000        0.0000        0.0000        0.0000        0.0000        0.0000        0.0000        0.0000        0.0000        0.0000        0.0000        0.0000        0.0000        0.0000        0.0000        0.0000        0.0000        0.0000        0.0000        0.0000        0.0000        0.0000        0.0000        0.0000        0.0000        0.0000        0.0000        0.0000        0.0000        0.0000        0.0000        0.0000        0.0000
       15.1743       12.8789       10.9093        7.5166       10.3084        8.8324       14.2996       13.8050        7.2712       10.0751        5.4200        1.9306        3.1849        2.3983        1.9519        0.1077        0.1503        0.4514        0.5273        0.4725        0.1896        1.7510        2.5999        2.1406        0.6313        0.6715        1.0455        1.6055        0.6111        0.5088        0.2107        0.0000        3.3432        4.0684        1.6476        2.5987        0.0454        1.4277        1.6599        0.1651        0.1879        0.2902        0.1457        0.1461        0.1318        0.1231        0.1231        0.0631        0.0631        0.0707        0.0853        0.0845        0.0972        0.3051        0.5349        2.1053        2.0026        1.6047        0.8741        1.0882        0.8540        1.0749        1.3917        1.4433        1.9549        2.2541        1.3101        1.2841        1.0834        1.3357        1.0206        1.0836        2.3045        4.2161        5.4632        5.5548        5.6515        5.3628        4.1232        3.2498        3.6851        2.9705        2.1653        2.9781        2.9663        2.5989        4.6549        4.0151        3.7235        3.9186        3.3540        2.6607        2.7048        2.6482        2.5753        1.8835        1.6215        1.4220        1.5291        1.9905        1.6439        1.5416        1.8905        2.5449        2.9669        3.4310        3.9331        7.1749        7.9077        7.8820        7.0706        6.8589        6.9808        8.3027        8.4741        7.7661        7.5735        7.6517        8.3831        6.5313        5.8840        6.7447        7.4179        5.5220        5.8344        5.0181        4.3099        3.8901        3.6865        3.4493        3.5477        3.0554        2.6658        2.7611        3.0938        6.0799        4.0550        4.0139        4.6780        6.2457        6.1974        8.4586       11.7404       15.0807       13.9108       12.8783       16.5607       21.8855       22.4018       22.9105       22.2829       28.3940       29.6426       28.9594       28.9632       26.8125       26.4888       26.4992       29.2148       37.0652       41.1355       48.5735       48.8787       52.7605       49.8083       51.2424       54.1120       49.4626       48.2768       44.4194       40.9003       38.5151       37.1031       36.4793       37.5457       32.2853       29.7361       32.1217       38.1008       51.5920       58.8083       61.8659        0.0000        0.0000        0.0000        0.0000        0.0000        0.0000        0.0000        0.0000       21.8700       35.3473       37.5904       36.9001       35.6575       39.3900        0.0000       23.8800       27.2100       53.1000       46.6800        0.0000        0.0000        0.0000        0.0000        0.0000        0.0000        0.0000        0.0000        0.0000        0.0000        0.0000        0.0000        0.0000        0.0000        0.0000        0.0000        0.0000        0.0000        0.0000        0.0000        0.0000        0.0000        0.0000        0.0000        0.0000        0.0000        0.0000        0.0000        0.0000        0.0000        0.0000        0.0000        0.0000        0.0000        0.0000        0.0000        0.0000        0.0000        0.0000        0.0000        0.0000        0.0000        0.0000        0.0000        0.0000        0.0000        0.0000        0.0000
        9.5559        5.8486        7.4922        5.9664        4.7899        3.9529        1.9514        7.9526       23.7950       10.9376       12.5792        4.9144        3.3174        0.7264        0.5924        0.0467        0.0584        0.0234        0.0904        0.6989        0.0479        0.0879        0.1672        0.0714        0.0477        0.0000        0.0000        0.0746        0.0745        0.0915        0.1004        0.0607        4.0933        2.0150        0.5330        1.6793        1.8546        0.8801        0.2349        0.0650        0.1874        0.0875        0.0753        0.0902        0.1097        0.1173        0.1162        0.0659        0.1633        0.0846        0.0543        0.2721        0.4913        0.7139        0.7153        1.8681        1.2893        0.9168        0.7485        0.8348        0.8783        0.9650        1.2013        1.1619        0.9009        0.9075        1.1066        1.3749        2.0514        2.8268        2.2419        4.8258        5.0681        5.5779        5.2502        5.2098        4.9487        4.4591        4.2791        3.7722        3.4949        2.4164        2.0142        1.5107        1.8860        1.6483        1.5003        2.1541        2.8549        3.3667        3.4124        2.2914        1.4296        1.5978        1.5522        1.1133        1.1332        0.9977        1.0341        1.3629        1.1921        1.5379        2.3416        2.1874        2.7951        3.2046        3.7538        8.0336        8.9250        8.7574        8.4819        9.2880        8.5269        9.0420        8.9907        8.3782        9.3378        9.5506        9.7557        7.2975        6.9255        6.1691        7.6263        6.7839        6.3276        5.1265        4.7240        5.6848        6.0223        6.2550        4.5664        5.0965        3.6459        3.0496        3.5601        5.5274        5.0501        4.9994        4.6758        5.2761        7.1495       12.4936       10.4589       12.1559       13.3307       18.4380       22.0020       22.4110       22.6923       21.8862       23.5004       26.8479       28.3354       32.3927       33.0785       30.1833       28.9999       30.1372       31.5214       43.0923       47.3537       49.8708       53.5201       57.5838       64.4653       59.7375       57.4689       52.3195       51.4198       45.0267       46.0215       45.8441       48.7905       43.2474       41.6764       31.8967       31.5566       34.1807       40.2936        0.0000        0.0000        0.0000        0.0000        0.0000        0.0000        0.0000        0.0000        0.0000        0.0000        0.0000       40.1700       41.0765       40.1707       41.0016        0.0000        0.0000        0.0000        0.0000        0.0000        0.0000        0.0000        0.0000        0.0000        0.0000        0.0000        0.0000        0.0000        0.0000        0.0000        0.0000        0.0000        0.0000        0.0000        0.0000        0.0000        0.0000        0.0000        0.0000        0.0000        0.0000        0.0000        0.0000        0.0000        0.0000        0.0000        0.0000        0.0000        0.0000        0.0000        0.0000        0.0000        0.0000        0.0000        0.0000        0.0000        0.0000        0.0000        0.0000        0.0000        0.0000        0.0000        0.0000        0.0000        0.0000        0.0000        0.0000        0.0000        0.0000        0.0000
        0.0000        0.0000        2.8661        2.2853        0.0000        4.0686        3.8755        7.6052       15.8211       16.7723        8.1584        1.9649        0.9851        1.6893        1.5232        0.0000        0.0590        0.0000        0.0000        0.0000        0.0000        0.0000        0.0000        0.0000        0.0000        0.0000        0.0000        0.0000        0.0000        0.0000        0.0000        0.0000        1.3910        0.3724        0.0000        0.2226        0.6037        0.3208        0.0000        0.0401        0.0572        0.0500        0.0567        0.0694        0.0908        0.0954        0.2272        0.0511        0.0529        0.2372        0.1436        0.4367        0.0554        0.0588        0.0670        1.5769        0.6496        0.6176        0.6509        0.8387        0.7749        0.3565        0.2920        0.6371        0.4776        0.3141        0.9373        1.2856        2.4139        1.7875        3.3103        3.8150        4.3081        4.0992        2.3404        2.1789        2.2105        1.8320        3.2629        3.4456        2.0686        3.1492        2.9066        1.1745        1.4657        0.9911        1.1903        1.7969        1.9643        2.6680        2.1277        1.5988        1.4701        1.0463        1.2725        0.8608        0.8622        1.4050        2.1905        1.4748        1.3341        1.7819        2.7299        2.0621        2.5922        3.2395        3.9510       10.5198       11.0028        9.9007       10.2293       10.9881       12.3045       11.9684       11.2599       11.6030       13.4612       11.0438        9.6485        7.4420        7.4550        7.1225        6.8929        7.2514        6.8613        6.1544        6.2944        7.4463        8.0617        8.8863        8.2584        4.4232        4.1252        4.3713        6.1489        6.9203        6.5605        5.8579        5.9697        7.9326        9.3902       11.3999       14.8120       21.1318       21.5283       25.1811       24.3605       24.2945       24.9696       25.1996       26.1195       31.3748       34.4721       39.4542       37.8320       33.5811       33.5224       35.4836       38.3539       46.6273       51.1991       53.7339       56.0930       65.5805       71.0448       65.3324       60.7966       56.4174       56.7982       59.6666       61.4089       52.9971       54.4511       53.6555       51.5331       45.3713       39.3686       39.6260       44.1986       58.9921        0.0000        0.0000       70.6694        0.0000        0.0000        0.0000        0.0000        0.0000        0.0000       93.2100       79.8900       57.7489        0.0000        0.0000        0.0000        0.0000        0.0000        0.0000        0.0000        0.0000        0.0000        0.0000        0.0000        0.0000        0.0000        0.0000        0.0000        0.0000        0.0000        0.0000        0.0000        0.0000        0.0000        0.0000        0.0000        0.0000        0.0000        0.0000        0.0000        0.0000        0.0000        0.0000        0.0000        0.0000        0.0000        0.0000        0.0000        0.0000        0.0000        0.0000        0.0000        0.0000        0.0000        0.0000        0.0000        0.0000        0.0000        0.0000        0.0000        0.0000        0.0000        0.0000        0.0000        0.0000        0.0000        0.0000        0.0000        0.0000        0.0000
        0.0000        0.0000        0.0000        0.0000        0.0000        4.9261        5.3425        6.6666       10.0929        7.2484        4.6502        2.4193        2.5324        1.0766        0.3033        0.0000        0.0000        0.0000        0.0076        0.0000        0.0000        0.0000        0.0000        0.0000        0.0000        0.0000        0.0000        0.0000        0.0000        0.0000        0.0000        0.0000        0.2825        0.0000        0.0000        0.0000        0.0991        0.1958        0.2325        0.3297        0.3685        0.1212        0.0406        0.0496        0.0550        0.0579        0.2074        0.0554        0.2590        0.4038        0.1528        0.6783        0.3068        0.1020        0.3785        1.9748        0.3285        0.1542        0.1393        0.2340        0.1496        1.2398        1.0453        0.3290        0.4609        0.5901        1.3096        1.6287        2.5165        2.7346        2.4991        2.8150        3.1238        1.9910        0.8890        0.7124        0.4028        0.9558        2.0611        2.5556        1.9765        1.3491        1.2891        1.1230        1.6008        1.2616        1.8064        2.7268        2.5731        2.4864        2.4332        1.6152        2.0210        2.3209        2.0305        1.3816        1.6417        2.0641        2.4904        1.8602        1.8004        2.4056        2.8519        2.2359        2.8439        3.5216        4.2364        9.4391       11.1089       13.0490       14.8582       15.0109       14.9386       15.5366       15.1551       14.3070       15.1737       13.6708       12.4928        8.3179        8.9652        9.3725       10.1649        9.9009        9.4148        8.3294        8.3446        7.2762        6.9857        6.3383        6.2452        5.2847        5.3140        6.1762        6.6540        8.7009        7.8223        8.6926        9.3770       13.6032       16.1810       17.0252       19.8813       29.7178       29.5702       25.8314       25.9658       28.4448       28.6927       32.1748       32.8427       38.2839       40.6526       42.3650       39.0346       39.9914       38.8449       41.0446       44.3551       53.8649       58.7218       63.8487       68.6695       77.3552       76.5045       65.9773       67.5875       65.8673       75.3359       77.1522       76.9210       65.6868       60.6383       60.6003       58.4775       48.4177       46.9687       50.5830       55.1795       70.6507       75.6036       78.2688       80.4754       47.8663        0.0000        0.0000        0.0000        0.0000       67.1700       58.6200       70.7400       63.5030        0.0000        0.0000        0.0000        0.0000        0.0000        0.0000        0.0000        0.0000        0.0000        0.0000        0.0000        0.0000        0.0000        0.0000        0.0000        0.0000        0.0000        0.0000        0.0000        0.0000        0.0000        0.0000        0.0000        0.0000        0.0000        0.0000        0.0000        0.0000        0.0000        0.0000        0.0000        0.0000        0.0000        0.0000        0.0000        0.0000        0.0000        0.0000        0.0000        0.0000        0.0000        0.0000        0.0000        0.0000        0.0000        0.0000        0.0000        0.0000        0.0000        0.0000        0.0000        0.0000        0.0000        0.0000        0.0000        0.0000        0.0000
        0.0000        0.0000        0.0000        0.0000        0.0000       10.5324       15.5645        9.4502        9.4181        7.2834        2.9632        2.5362        1.8886        1.4237        0.3015        0.0000        0.0000        0.0000        0.0000        0.0000        0.0000        0.0226        0.8259        0.4113        0.3945        0.3758        0.3450        0.0102        0.0000        0.0000        0.0000        0.0033        0.0029        0.0000        0.0028        0.0045        0.1137        0.2469        0.2724        0.3328        0.3391        0.2285        0.2285        0.0170        0.1623        0.4749        0.3564        1.0333        1.5719        1.6644        1.4141        1.6749        1.5686        1.1728        1.4341        1.7897        0.8005        0.8907        1.2614        1.3358        0.9389        1.8032        1.8732        0.7401        1.0938        1.4640        2.0988        2.2111        2.4121        1.3628        1.9316        1.9072        2.2950        1.9877        1.9231        0.7418        0.7546        0.7415        1.5009        0.8061        0.7007        1.4875        1.7588        1.3634        1.4197        0.9544        0.9521        1.2974        1.6803        1.9138        1.5155        1.5430        2.6339        2.7642        2.9071        2.3917        3.0958        3.1710        3.1070        3.0111        3.1379        3.6591        4.9338        5.8266        6.5234        6.8919        7.2296        9.4192       11.4635       14.5090       15.0861       16.9861       18.1098       17.7054       16.7638       14.6203       15.9650       15.1606       14.3784        9.8193       10.6493       11.4219       10.2172        8.9815        8.6174        6.4651        5.9991        7.0764        8.4949        8.9721       10.3750       12.2236       10.8329       11.0400       13.5579       16.0589       13.4593       13.0633       16.8271       23.8838       28.5343       31.2549       30.4470       27.6864       29.3116       32.6497       33.8785       34.9136       34.7570       38.2373       40.0621       47.2938       50.2546       50.8338       51.3646       52.4735       51.3854       53.1189       54.9112       59.3686       65.6798       75.5161       79.2865       88.3620       83.9268       77.9261       81.0131       89.1091       91.9924       90.1783       88.8226       81.1632       80.5999       80.9415       77.6158       76.5771       73.9661       77.0960       80.6939       79.9836       83.2637       81.5145       82.4760       84.2478        0.0000        0.0000        0.0000       85.7566       94.6663       72.0706       66.7908       69.0698       71.1273        0.0000        0.0000        0.0000        0.0000        0.0000        0.0000        0.0000        0.0000        0.0000        0.0000        0.0000        0.0000        0.0000        0.0000        0.0000        0.0000        0.0000        0.0000        0.0000        0.0000        0.0000        0.0000        0.0000        0.0000        0.0000        0.0000        0.0000        0.0000        0.0000        0.0000        0.0000        0.0000        0.0000        0.0000        0.0000        0.0000        0.0000        0.0000        0.0000        0.0000        0.0000        0.0000        0.0000        0.0000        0.0000        0.0000        0.0000        0.0000        0.0000        0.0000        0.0000        0.0000        0.0000        0.0000        0.0000        0.0000
        0.0000        0.0000        0.0000        0.0000        0.0000       11.0374       13.1317       10.5008        9.7450       15.0751        9.8687        6.3733        2.1030        1.7196        0.5223        0.0000        0.0000        0.0000        0.0000        0.0144        0.0316        0.4260        0.8423        0.6317        0.5585        0.5260        0.4564        0.0104        0.0000        0.0000        0.0000        0.0028        0.0000        0.0000        0.0000        0.0135        0.1617        0.2724        0.2724        0.3329        0.3325        0.2596        0.2345        0.0311        0.4489        0.4040        0.4934        1.1209        0.7800        0.7384        1.0517        1.3677        0.4395        0.5711        0.8892        3.4767        4.5767        3.1131        1.2823        1.0266        0.7309        0.1470        0.4161        1.4769        0.8365        0.7505        1.8411        1.1833        1.4448        1.4269        1.6399        1.6032        1.0566        1.2067        1.4445        1.5119        1.4239        1.3470        1.1383        0.7609        1.0350        1.9005        1.7241        0.9944        1.0016        1.0235        1.3634        1.3790        1.9784        2.7071        2.2213        2.1185        2.6877        2.7238        2.8619        3.4861        3.6126        4.6228        4.6046        3.6400        3.2437        3.1384        4.8003        5.8939        6.3759        6.8166        6.9757        9.0246       11.8690       12.5004       13.8442       15.5625       22.2168       21.6910       21.1386       21.2904       19.4253       17.9342       16.8066       11.4444       12.2900       13.7620       11.6687        9.1610        7.6268        7.4244        7.1358        8.3261        9.5613       11.9331       13.0544       13.6802       13.1369       13.5476       15.4527       14.3339       14.9417       20.1336       22.5832       26.8268       30.8377       35.8183       30.3786       26.2319       32.1766       34.3808       31.4960       37.6704       42.0124       44.4079       48.5209       58.3634       59.7810       60.1383       61.1494       61.1258       61.1323       61.9320       63.6915       66.1094       74.0382       82.0722       78.1708       81.8002       88.0615       85.0784       85.5312       96.2098       95.1421       89.9258       94.5619       88.0514       91.5518       91.9459       84.3909       80.3080       83.1253       87.5125       92.6628       86.9213       89.6265       90.3509       91.3705       97.0314        0.0000        0.0000       95.3160       86.5773       81.1268       74.7982       73.7963       71.9386       73.5646       75.7807       78.5660       73.0348       73.4060       73.5496        0.0000        0.0000        0.0000        0.0000        0.0000        0.0000        0.0000        0.0000        0.0000        0.0000        0.0000        0.0000        0.0000        0.0000        0.0000        0.0000        0.0000        0.0000        0.0000        0.0000        0.0000        0.0000        0.0000        0.0000        0.0000        0.0000        0.0000        0.0000        0.0000        0.0000        0.0000        0.0000        0.0000        0.0000        0.0000        0.0000        0.0000        0.0000        0.0000        0.0000        0.0000        0.0000        0.0000        0.0000        0.0000        0.0000        0.0000        0.0000        0.0000        0.0000        0.0000
        0.0000        0.0000        0.0000        0.0000       16.5165       15.3546       13.6267        9.7221        6.9319        5.4696        6.0145        6.8392        5.3411        2.8122        1.7196        0.0865        0.0061        0.0204        0.0000        0.0067        0.0187        0.0058        0.0243        0.1608        0.0686        0.0444        0.0474        0.0138        0.0000        0.0000        0.0000        0.0000        0.0000        0.0111        0.0111        0.0091        0.2008        0.2724        0.2722        0.3367        0.3449        0.3382        0.2955        0.2173        0.2142        0.0074        0.0072        0.5642        1.2342        1.5948        1.2996        0.7559        0.1529        0.3186        0.5216        1.7395        0.5001        0.6905        0.2251        0.4330        0.5684        0.1757        0.3445        0.6346        1.2577        1.0053        0.9559        1.1813        1.4786        1.0823        1.6955        3.1062        3.2415        2.5485        2.4109        1.9051        1.7541        1.6772        0.7677        1.1599        0.7131        0.8890        0.9505        0.7040        0.8236        0.7758        0.7881        2.1246        2.9262        3.5727        3.2653        2.8794        3.2758        2.8457        3.4419        3.2582        3.5997        3.8848        3.8883        3.7475        3.6988        2.6907        3.9549        5.1130        5.7572        6.8162        7.3801        9.7260       12.7363       14.2744       17.7020       18.1576       19.9450       21.3848       20.9986       21.1262       20.4982       20.1260       19.2979       15.2051       15.0770       14.7113       13.8488       10.0498        9.7527        9.1433        9.4789       12.5729       13.3556       15.7449       17.2737       19.0145       17.9047       16.7124       17.5233       17.3715       19.6919       24.9725       26.8321       31.7368       36.2099       44.0039       36.2675       33.2958       37.5670       40.5098       40.1307       44.8775       48.6627       52.8721       60.8291       70.0483       75.0769       72.0160       72.2015       69.2227       73.7509       74.7282       77.1873       72.2142       74.6737       81.4047       81.6403       88.5849       94.3521       89.3120       85.7931       92.8247      100.8547      105.1496       99.9954       93.1827       93.3280       96.9992       96.4499       87.9633       91.0770       96.5575      100.4440       97.2865       96.4697       93.5822       95.3360      102.3228        0.0000       98.6263       90.7191       82.8264       81.8862       80.0939       75.6573       77.3479       75.1208       77.6541       79.9141       69.9909       71.1671       75.5073       75.5719        0.0000        0.0000        0.0000        0.0000        0.0000        0.0000        0.0000        0.0000        0.0000        0.0000        0.0000        0.0000        0.0000        0.0000        0.0000        0.0000        0.0000        0.0000        0.0000        0.0000        0.0000        0.0000        0.0000        0.0000        0.0000        0.0000        0.0000        0.0000        0.0000        0.0000        0.0000        0.0000        0.0000        0.0000        0.0000        0.0000        0.0000        0.0000        0.0000        0.0000        0.0000        0.0000        0.0000        0.0000        0.0000        0.0000        0.0000        0.0000        0.0000        0.0000
        0.0000        0.0000        0.0000        0.0000       10.7674        8.4974       14.9949       12.4802        7.5392        8.9274       12.9067        8.0900        6.9014        3.5109        2.3554        0.0509        0.0515        0.0395        0.0220        0.0161        0.0127        0.0059        0.0123        0.0108        0.0027        0.0191        0.0137        0.0027        0.0000        0.0000        0.0000        0.0083        0.0083        0.0000        0.0000        0.0680        0.0994        0.0746        0.1262        0.3269        0.2272        0.0499        0.0102        0.0000        0.0000        0.0142        0.0353        0.7301        0.7402        0.9152        0.7015        0.4386        0.3453        0.2338        0.3449        1.3651        1.2038        0.7828        0.7460        0.2942        1.1915        1.5185        2.5024        0.8729        0.8891        1.2971        1.4817        1.0500        1.8775        1.8245        1.7983        2.8083        3.9297        4.2031        2.2719        1.0062        1.2757        0.9784        0.6755        0.9047        0.8835        0.8439        0.6978        1.0300        1.2934        1.8980        1.8932        1.9009        2.3755        2.0664        2.7398        2.7183        4.4639        5.7061        7.9791        5.3850        3.8951        4.2600        4.0403        3.5301        2.5884        2.6741        3.7956        4.9000        5.7752        7.6250        9.1066       11.7280       13.5583       15.5868       19.4939       18.5750       19.2680       19.7792       20.7219       19.9723       22.7200       22.6286       21.8500       19.5571       21.7078       21.5630       18.4236       13.2681       13.9406       12.3256       11.9383       15.6459       15.6795       18.0840       20.1791       22.9625       23.8892       23.2825       24.7932       25.1039       30.9959       35.4947       38.2664       45.9196       49.8942       52.9162       48.1673       42.8131       46.0478       51.7479       47.0721       49.5795       53.7086       61.4941       69.2371       79.1534       80.4153       76.5044       80.8405       82.9526       81.2809       81.1237       79.4106       74.8023       77.6599       79.4656       80.6445       90.5481       90.5378       91.2609       88.0971       94.7047      102.1778      108.6211      108.3494      107.2402      107.7215      106.7739      101.6016       98.3443      101.1342      106.7890      112.5370      106.1613      100.2370       92.9918      100.0297       96.9757       99.9488       97.0837       91.1524       85.8304       82.1444       81.4745       70.1190       72.3692       71.2701       72.1490       78.4039       68.5733       73.7341       76.8617       75.2674        0.0000        0.0000        0.0000        0.0000        0.0000        0.0000        0.0000        0.0000        0.0000        0.0000        0.0000        0.0000        0.0000        0.0000        0.0000        0.0000        0.0000        0.0000        0.0000        0.0000        0.0000        0.0000        0.0000        0.0000        0.0000        0.0000        0.0000        0.0000        0.0000        0.0000        0.0000        0.0000        0.0000        0.0000        0.0000        0.0000        0.0000        0.0000        0.0000        0.0000        0.0000        0.0000        0.0000        0.0000        0.0000        0.0000        0.0000        0.0000        0.0000        0.0000
        0.0000        0.0000        0.0000        0.0000        8.3131        6.4957        4.3812        4.4736        3.7396        3.4337        4.8221        7.3116        8.8780       10.0553        5.9694        2.7760        1.5102        1.1354        1.8948        0.1852        0.3412        0.5034        0.6435        0.6650        0.3348        0.1745        0.1466        0.2637        0.8180        0.9498        0.9562        0.7782        0.4253        0.5110        0.6158        0.4254        0.4533        0.5391        0.3203        0.4601        1.0696        0.3083        0.7651        1.4788        1.1367        1.6032        2.4387        2.6719        4.0901        2.7944        1.7143        1.9331        1.5008        1.3702        2.0511        3.0329        2.6921        2.7456        1.5715        3.1747        4.6970        3.7079        3.4484        2.5942        1.6683        1.5022        2.6539        2.9262        1.9475        2.8311        4.5091        5.8710        8.8010        8.0713        4.3417        2.3894        2.0916        2.2204        2.3850        2.1687        2.5152        2.8872        2.0059        1.5189        1.8446        1.6293        1.9390        1.7526        1.7687        2.0507        2.0071        2.3174        2.5084        2.4465        3.8666        3.1971        2.5934        3.9571        3.2335        3.5210        3.9848        4.2416        3.8432        4.8017        4.4674        4.9299        5.1260       13.5884       16.0162       20.3417       24.8364       18.8348       19.4894       19.7999       25.1905       26.0932       26.2743       26.7474       27.5851       27.5683       31.0236       29.1653       27.7864       22.5759       22.7561       21.4124       22.3232       28.7789       30.2626       33.1513       32.8553       38.8777       39.4678       41.0142       40.9952       54.9768       57.6977       60.1518       66.3015       63.0300       58.7753       63.4739       64.1263       63.8386       56.7399       61.5926       63.5168       61.3037       64.8093       73.2851       74.3472       83.3241       88.4118       89.3179       91.3396       88.8235       83.2363       84.0486       81.3259       80.0281       81.9520       87.9811       83.6833       94.0705       94.7023       88.4289       87.8795       97.3844      105.3156      111.7039      122.0654      131.7286      123.0747      125.2608      123.5791      123.7126      130.1861      126.2782      121.0422      107.5858       97.5675      100.6877       98.1167       94.3504       88.3701       88.9651       90.3434       71.0692       68.8304       68.9040       72.1542       61.4856       58.7214       60.7249       66.6507       71.1002       73.2037       76.2570       77.4955        0.0000        0.0000        0.0000        0.0000        0.0000        0.0000        0.0000        0.0000        0.0000        0.0000        0.0000        0.0000        0.0000        0.0000        0.0000        0.0000        0.0000        0.0000        0.0000        0.0000        0.0000        0.0000        0.0000        0.0000        0.0000        0.0000        0.0000        0.0000        0.0000        0.0000        0.0000        0.0000        0.0000        0.0000        0.0000        0.0000        0.0000        0.0000        0.0000        0.0000        0.0000        0.0000        0.0000        0.0000        0.0000        0.0000        0.0000        0.0000        0.0000        0.0000
        0.0000        0.0000        0.0000        0.0000        0.0000        0.0000        0.0000        0.0000        0.8808        0.9211        0.6546        0.1242        2.0168        3.0364        4.0884        1.4636        2.3174        1.1502        1.7638        1.0846        1.6635        1.6395        1.4223        0.2311        0.5019        1.0311        1.8352        0.9249        1.6430        0.6369        0.9399        0.6083        0.6557        1.0237        0.5153        0.4786        0.3457        0.1919        0.3029        1.4418        1.4182        0.6465        0.1785        1.2355        1.7785        1.0154        0.7248        1.9336        1.8489        1.2881        0.9739        1.6139        1.0173        1.1029        1.6872        3.8257        4.1809        2.2908        1.7462        3.3061        3.8072        1.3599        1.0272        1.8024        2.0633        2.9134        2.0825        2.3202        1.9947        2.3910        4.0235        7.7994        6.5965        5.3948        4.2681        3.2691        2.8994        2.6182        3.3347        2.4275        2.8494        3.2282        2.1402        1.4124        1.3715        2.2872        1.9045        2.0697        2.1701        2.1112        2.3343        2.0416        2.2086        2.9727        2.5995        2.6265        2.2551        2.1788        1.8875        2.7780        3.2160        4.2852        5.3364        5.0636        5.0258        5.5731        5.3757       12.9533       17.6600       21.1097       22.0503       18.6545       19.2111       18.5968       24.1443       24.5271       27.2270       28.5656       29.3645       29.4873       31.5996       32.0807       30.9503       27.1081       27.4008       29.3802       34.0165       45.0050       41.8444       40.7888       42.5489       47.0500       46.8404       50.2757       49.9437       59.1294       61.7346       63.2117       70.8429       75.1498       75.7189       82.7944       80.4953       68.9830       69.1291       68.0784       72.4246       73.5336       76.5758       79.1312       81.8309       90.3762       93.8894       97.2370       95.0903       92.3161       91.1554       89.9089       84.9319       85.5888       87.6568       98.0078       92.2514       96.4413       98.4856       93.1425       94.2360       95.0691       96.6794      101.3611      110.2600      133.6251      128.4790      135.6761      142.6550      138.5138      134.7449      126.9203      115.1796       99.5618       93.0794       96.5229       95.2412       88.3106       84.1195       85.5056       86.4445       72.9298       70.7467       69.8211       64.4491       57.6364       57.7404       62.0719       68.1124       70.7965       75.7042        0.0000        0.0000        0.0000        0.0000        0.0000        0.0000        0.0000        0.0000        0.0000        0.0000        0.0000        0.0000        0.0000        0.0000        0.0000        0.0000        0.0000        0.0000        0.0000        0.0000        0.0000        0.0000        0.0000        0.0000        0.0000        0.0000        0.0000        0.0000        0.0000        0.0000        0.0000        0.0000        0.0000        0.0000        0.0000        0.0000        0.0000        0.0000        0.0000        0.0000        0.0000        0.0000        0.0000        0.0000        0.0000        0.0000        0.0000        0.0000        0.0000        0.0000        0.0000        0.0000
        0.0000        0.0000        0.0000        0.0000        0.0000        0.0000        0.0000        0.0000        0.0000        0.0000        0.5589        0.5386        1.3009        0.7986        1.2578        0.9785        0.9740        1.8222        1.5583        0.5119        0.4152        0.4651        0.9324        0.6798        0.8364        0.6736        0.7673        0.4324        0.4224        0.2510        0.3679        0.2809        0.1432        0.9580        1.3721        1.1268        0.6445        0.5222        0.7104        1.0414        0.6123        0.0909        0.2284        1.2100        0.6797        1.8427        1.1481        2.6912        2.6281        2.3399        0.9010        1.8689        2.3225        2.2943        2.9773        6.4558        7.1477        2.3244        3.2315        4.4314        4.3245        4.9009        5.5768        2.3928        4.3341        4.8125        4.5652        2.1392        2.4865        3.9906        5.0667        7.2025        6.4025        5.9275        4.5392        2.8658        2.4236        3.3773        3.3582        3.2251        3.3087        2.8436        2.6935        1.5649        1.8923        2.9198        2.1359        2.7309        3.0101        2.5623        2.4986        2.1962        2.2328        2.9299        3.4199        3.7823        3.0209        1.6170        2.2359        3.5235        4.8998        4.7287        3.4997        3.3881        4.0663        5.9225        7.7518       11.0546       15.2875       19.7380       20.7030       20.5666       20.5288       24.7866       27.8761       25.7350       25.7207       30.0911       32.7368       33.6007       34.2900       35.1828       34.1577       32.0576       35.2949       37.8591       40.5440       45.8866       46.5736       47.5337       44.1880       52.9393       55.2384       61.6120       60.6501       64.5223       61.1080       65.0170       76.0204       72.8857       73.3243       85.9887       85.4065       79.5029       84.0947       75.4428       78.2704       83.0971       82.2460       85.9431       89.0391       96.4177       96.8292       99.9323       96.3338       98.3409       98.2075       93.5715       88.4083       88.9043       95.8769       97.3512       91.7650       96.8653       97.0632       95.3578       92.3665       88.2622       86.9332       94.2457      113.7918      131.6905      136.9191      144.2068      146.8783      130.9589      127.2642      115.0972      105.7733       97.3909       90.4796       90.2056       93.2333       85.2096       84.8253       81.6240       81.5921       67.2760       62.4382       60.6967       62.1785       57.6593       57.7067       63.7410        0.0000        0.0000        0.0000        0.0000        0.0000        0.0000        0.0000        0.0000        0.0000        0.0000        0.0000        0.0000        0.0000        0.0000        0.0000        0.0000        0.0000        0.0000        0.0000        0.0000        0.0000        0.0000        0.0000        0.0000        0.0000        0.0000        0.0000        0.0000        0.0000        0.0000        0.0000        0.0000        0.0000        0.0000        0.0000        0.0000        0.0000        0.0000        0.0000        0.0000        0.0000        0.0000        0.0000        0.0000        0.0000        0.0000        0.0000        0.0000        0.0000        0.0000        0.0000        0.0000        0.0000        0.0000        0.0000
        0.0000        0.0000        0.0000        0.0000        0.0000        0.0000        0.0000        0.0000        0.0000        0.0000        0.8740        2.1256        0.7049        0.9054        0.6637        0.2588        0.4195        0.8744        0.7579        0.5589        0.6096        1.6035        1.1498        0.5712        1.2113        0.7759        0.8370        1.1382        1.1053        0.4743        0.5392        0.3416        0.0506        0.0509        0.5425        0.7931        0.5754        0.5183        0.3814        0.6704        1.4971        1.1670        1.3488        2.9997        3.2531        2.9705        3.1155        5.7896        5.2187        3.2616        3.2245        4.9460        3.9218        3.7246        4.3810        5.0723        5.5527        3.9412        3.2916        2.7361        2.8875        5.5981        4.5479        4.8012        4.6228        3.5266        3.0607        2.5361        2.9677        5.0831        6.6945        5.8301        4.2418        4.2331        2.2906        2.3739        2.5857        2.7431        3.2900        3.2138        3.0912        3.5730        3.3653        2.2235        2.3548        2.5367        2.6454        3.1643        3.0275        3.0958        2.9868        2.9933        2.0801        3.3262        2.6647        2.3987        3.2233        3.8356        2.8326        3.4385        2.8175        3.7046        3.9974        5.6094        6.7961        9.2735       10.9001       12.9158       15.4431       18.5632       23.7518       22.3633       22.3776       23.7078       26.7981       28.3523       30.2017       34.4518       38.1336       38.6871       38.3283       38.5760       38.1666       35.1428       37.1221       38.6969       38.4154       44.8443       46.8694       49.5437       51.0635       53.8889       57.1943       61.1863       64.3373       57.1384       56.7190       65.2482       71.3869       70.4927       79.0065       88.2065       92.8874       88.5582       89.6994       89.9960       84.0537       88.3588       91.1499       91.7871       96.5919      103.3379       96.6310       95.3924       96.3188       96.9017       94.4935       94.6748       92.3473       91.6770       97.2587       92.5447       88.1014       90.1719       85.9217       82.8715       78.7180       73.9801       79.8429       87.0668       96.5970      120.6452      125.4829      128.7368      123.7730      121.4431      113.9326      106.7484      105.1659       93.7841       90.9625       87.5664       85.8243       78.2280       78.7537       79.1046       76.5065       62.2834       62.2987       63.1096       63.9834       58.0787       59.4951        0.0000        0.0000        0.0000        0.0000        0.0000        0.0000        0.0000        0.0000        0.0000        0.0000        0.0000        0.0000        0.0000        0.0000        0.0000        0.0000        0.0000        0.0000        0.0000        0.0000        0.0000        0.0000        0.0000        0.0000        0.0000        0.0000        0.0000        0.0000        0.0000        0.0000        0.0000        0.0000        0.0000        0.0000        0.0000        0.0000        0.0000        0.0000        0.0000        0.0000        0.0000        0.0000        0.0000        0.0000        0.0000        0.0000        0.0000        0.0000        0.0000        0.0000        0.0000        0.0000        0.0000        0.0000        0.0000        0.0000
        0.0000        0.0000        0.0000        0.0000        0.0000        0.0000        0.0000        0.0000        0.0000        0.0000        1.8162        2.5850        2.8395        4.3830        2.1712        1.1466        0.4934        0.1938        1.3135        2.0938        4.7161        3.1740        3.5445        2.5019        2.2585        2.7902        2.8649        1.4748        1.4803        1.6124        1.5973        1.8076        1.5869        1.7297        2.3589        2.2861        1.8496        0.9262        1.2598        2.6316        3.1541        3.8904        3.8466        2.4305        2.6033        5.0564        5.8021        8.2949        6.6764        5.9299        5.2735        7.7703        5.3786        4.4673        3.5129        4.9551        3.3085        2.0375        1.3674        2.0132        3.8646        3.0980        6.1190        5.7847        2.9673        4.1530        4.5048        2.1516        2.5107        2.0697        5.4110        4.2818        4.7667        3.7386        2.9424        3.2133        3.2512        3.3701        4.3612        4.0498        4.2898        4.2829        4.1965        3.7117        3.9961        4.2674        4.2628        5.0410        4.8412        4.8023        4.8616        4.7070        4.0411        4.0944        4.0076        4.8465        5.2173        7.3713        6.6392        6.3466        7.0123        6.4631        8.2544        9.6909       10.0344       10.3129       10.7345       15.1117       16.2490       18.3415       19.7690       19.7226       21.1561       22.3589       24.8978       28.9745       31.5958       33.4425       35.9572       39.5925       42.3958       43.1735       43.7663       45.4555       47.3668       49.7720       50.0370       52.1479       51.7327       56.7287       60.4613       62.3037       57.2049       57.9126       63.3393       68.8022       68.2395       80.0412       87.3574       94.2450      105.0925      109.6536      118.0973      142.4866      124.3459      115.5603      122.3983      111.5589      108.6044      101.5812      106.8972      105.7026      101.9780      105.1438       95.9787       89.6886       88.6530       90.2663       88.5214       88.7429       89.8623       85.8818       78.5714       74.7952       71.8439       73.7341       73.4451       69.4885       74.8220       81.7156      103.3975      119.0667      111.8974      107.9490      106.5868      111.7534      107.2671       96.4153       96.4080       92.6457       88.7629       91.0664       81.6102       70.9519       69.5068       68.5246       66.5836       66.0524       68.1967       68.0509        0.0000        0.0000        0.0000        0.0000        0.0000        0.0000        0.0000        0.0000        0.0000        0.0000        0.0000        0.0000        0.0000        0.0000        0.0000        0.0000        0.0000        0.0000        0.0000        0.0000        0.0000        0.0000        0.0000        0.0000        0.0000        0.0000        0.0000        0.0000        0.0000        0.0000        0.0000        0.0000        0.0000        0.0000        0.0000        0.0000        0.0000        0.0000        0.0000        0.0000        0.0000        0.0000        0.0000        0.0000        0.0000        0.0000        0.0000        0.0000        0.0000        0.0000        0.0000        0.0000        0.0000        0.0000        0.0000        0.0000        0.0000        0.0000        0.0000
        0.0000        0.0000        0.0000        0.0000        0.0000        0.0000        0.0000        0.0000        0.0000        0.0000        0.0000        0.8483        2.1245        4.7253        4.4941        2.6796        2.4289        1.2752        1.9641        2.5432        3.0187        3.2976        2.4402        1.7327        1.8025        3.9851        4.7556        1.5265        1.3807        1.1768        1.5529        1.7831        1.3663        1.8608        1.9636        2.1431        1.9572        1.4550        1.5922        3.3907        4.0952        4.5266        3.5645        3.8137        4.6471        3.9953        3.8150        4.4059        2.4777        2.0431        2.2232        4.3378        4.4998        3.4049        1.4349        0.4977        0.9773        0.7317        0.8604        3.3004        5.0005        2.1873        3.6698        3.7977        2.4469        3.4615        4.0255        3.0363        3.9558        4.2798        5.5150        5.3323        4.0395        4.8476        5.8752        5.1724        5.5179        5.2520        5.6094        5.2506        5.5522        5.1816        4.4022        4.0491        4.1242        4.3586        4.5572        5.3216        5.2215        5.0634        5.4838        4.8274        3.6667        4.1355        4.7822        6.3347        6.3402        6.5360        8.6365        8.7010        8.6839        7.7290        8.9135        9.1642       10.1654       10.6703       12.5893       18.2206       19.2916       20.1916       20.3618       20.8509       25.2552       26.7063       28.2470       31.3529       34.5331       39.4642       41.0331       44.1503       46.3109       47.3944       48.2898       50.2854       53.0624       55.6481       54.6474       56.2416       59.0557       58.7471       58.1396       57.1795       54.7310       58.9908       60.1757       70.2208       79.2309       89.0974       96.2744      104.8452      115.8434      124.6860      128.0195      130.7532      122.9167      123.6563      130.0227      119.4162      113.0197      107.0920      103.4603      102.3690       98.5521       92.2431       88.5951       87.2007       86.4795       84.3196       80.5793       76.6493       72.3210       71.0781       67.2686       67.1662       67.8367       66.3682       66.0819       65.1890       66.8600       75.2423       92.5160      103.0602       97.4993       94.0003       91.5673       89.4548       88.0289      100.8260      106.7468       96.8204       91.2214       88.0102       80.5985       68.5258       67.0773       64.2740       64.8270       67.0628       68.4800        0.0000        0.0000        0.0000        0.0000        0.0000        0.0000        0.0000        0.0000        0.0000        0.0000        0.0000        0.0000        0.0000        0.0000        0.0000        0.0000        0.0000        0.0000        0.0000        0.0000        0.0000        0.0000        0.0000        0.0000        0.0000        0.0000        0.0000        0.0000        0.0000        0.0000        0.0000        0.0000        0.0000        0.0000        0.0000        0.0000        0.0000        0.0000        0.0000        0.0000        0.0000        0.0000        0.0000        0.0000        0.0000        0.0000        0.0000        0.0000        0.0000        0.0000        0.0000        0.0000        0.0000        0.0000        0.0000        0.0000        0.0000        0.0000        0.0000        0.0000
        0.0000        0.0000        0.0000        0.0000        0.0000        0.0000        0.0000        0.0000        0.0000        0.0000        0.0000        0.0000        0.0000        0.0000        4.5605        2.6113        2.5549        1.7672        1.2330        1.5395        2.6371        2.3457        3.5494        2.2160        1.9881        2.9749        1.3547        0.8668        0.8940        1.0041        0.4594        0.3432        0.5815        1.2127        0.8150        0.7425        1.4546        1.7217        1.5164        2.1931        1.5042        2.2208        1.2874        1.9287        3.7294        2.2626        1.4019        2.9413        3.1663        1.7226        2.0708        3.6240        3.4579        1.5351        1.9699        3.4023        0.9343        0.5861        2.0550        1.8157        2.4089        2.1964        1.4506        1.4824        1.8128        3.5093        4.6253        3.7023        4.1562        5.7376        6.0215        3.7170        5.3475        7.1272        7.6011        6.0250        5.9922        6.3158        5.1862        3.8809        4.6533        4.8815        4.9586        4.8124        5.1518        4.7617        4.7988        7.0072        8.1730        7.0517        5.9833        5.0400        5.4435        5.7979        6.0328        6.9290        8.4886        9.2128        8.6203        9.6376       10.3698       11.0196       11.4171       11.0707       11.8189       13.8990       17.0831       20.9185       22.5713       24.5780       24.1245       25.5774       29.3069       28.7490       31.2834       36.8037       44.1358       46.3657       43.4622       46.1532       46.7648       48.4812       50.2443       52.3931       55.1215       58.2321       58.5005       59.5739       60.9997       60.3429       61.7280       59.2882       60.7876       66.8678       70.1642       77.5947       86.3986       96.8231      100.9631      116.3381      119.5624      110.0654      111.3575      119.4165      116.5406      118.2924      118.7020      104.1569      105.1328       98.3612       96.7532       92.2873       90.1696       87.8553       87.5789       85.0395       83.4446       78.1044       73.1208       68.1665       65.9457       64.7571       63.9708       64.0500       60.0481       59.4653       62.9343       60.7013       60.4446       64.2424       74.9179       79.6984       79.3396       81.3662       83.4952       89.1045      101.3411      101.9846      101.6033       94.5652       93.5219       83.8585       78.4219       66.3225       65.5430       66.1695        0.0000        0.0000        0.0000        0.0000        0.0000        0.0000        0.0000        0.0000        0.0000        0.0000        0.0000        0.0000        0.0000        0.0000        0.0000        0.0000        0.0000        0.0000        0.0000        0.0000        0.0000        0.0000        0.0000        0.0000        0.0000        0.0000        0.0000        0.0000        0.0000        0.0000        0.0000        0.0000        0.0000        0.0000        0.0000        0.0000        0.0000        0.0000        0.0000        0.0000        0.0000        0.0000        0.0000        0.0000        0.0000        0.0000        0.0000        0.0000        0.0000        0.0000        0.0000        0.0000        0.0000        0.0000        0.0000        0.0000        0.0000        0.0000        0.0000        0.0000        0.0000        0.0000        0.0000
        0.0000        0.0000        0.0000        0.0000        0.0000        0.0000        0.0000        0.0000        0.0000        0.0000        0.0000        0.0000        0.0000        0.0000        0.0000        0.0000        0.0000        0.0000        0.7615        0.6381        1.0678        1.4972        0.8150        0.4182        1.8384        1.8080        0.7938        0.6456        0.0914        0.3274        1.0917        0.6301        1.7311        0.7127        0.3943        0.6435        1.0919        0.7789        1.1835        1.1647        0.9539        1.0432        1.1141        1.1259        2.5262        0.7664        2.1732        2.0104        2.5911        1.6554        1.9373        3.6131        1.1628        0.7238        3.7155        4.8645        2.1663        1.0676        1.8235        4.1437        3.1765        2.7117        1.9803        3.4522        4.1053        4.2940        4.6738        4.3601        4.6252        6.1989        4.9621        4.4284        5.2790        5.5976        6.5077        5.3564        5.5641        4.2885        4.1753        5.3528        6.0429        6.3502        6.6865        5.4038        5.0525        5.6841        6.0409        8.7162        8.0304        6.5056        6.7264        7.5341        7.1581        6.4447        7.1182       10.1681       12.5236       13.5477       12.4443       12.9610       13.0528       14.0197       15.7654       15.2030       16.6598       19.8011       21.8774       25.4082       27.3590       28.8507       28.2524       28.8702       29.3067       31.6786       34.0739       37.4309       44.1010       42.1765       41.8637       44.8990       46.7443       47.9619       51.6800       53.0784       55.0548       55.4276       57.9391       63.3225       64.2168       68.9562       69.1342       68.0157       73.3874       75.6375       78.5936       87.1287      105.2491      109.6666      109.2060      114.1921      101.6385       96.3889       94.5449       94.8226      102.6222      111.0713      110.0317      103.0211       97.6796       95.0057       89.4477       88.5968       85.4839       83.0609       84.7284       80.2944       74.8609       67.1433       65.9495       63.1805       65.6840       61.4732       61.2696       60.8978       59.5463       59.5540       61.7112       58.6378       61.8039       67.7600       75.7790       74.1478       75.7990       74.3246       79.0919       93.1661      107.5203      109.2314       98.0563       89.8680       86.0102       80.9959       75.0000       63.8033       61.4309       61.3045        0.0000        0.0000        0.0000        0.0000        0.0000        0.0000        0.0000        0.0000        0.0000        0.0000        0.0000        0.0000        0.0000        0.0000        0.0000        0.0000        0.0000        0.0000        0.0000        0.0000        0.0000        0.0000        0.0000        0.0000        0.0000        0.0000        0.0000        0.0000        0.0000        0.0000        0.0000        0.0000        0.0000        0.0000        0.0000        0.0000        0.0000        0.0000        0.0000        0.0000        0.0000        0.0000        0.0000        0.0000        0.0000        0.0000        0.0000        0.0000        0.0000        0.0000        0.0000        0.0000        0.0000        0.0000        0.0000        0.0000        0.0000        0.0000        0.0000        0.0000        0.0000        0.0000        0.0000
        0.0000        0.0000        0.0000        0.0000        0.0000        0.0000        0.0000        0.0000        0.0000        0.0000        0.0000        0.0000        0.0000        0.0000        0.0000        0.0000        0.0000        0.0000        0.0000        1.4037        1.5954        0.8091        1.7115        2.1509        3.0640        3.4452        4.5664        3.1623        1.6654        0.9131        1.7326        2.7200        4.0847        3.9458        3.7110        3.9561        2.3571        1.9210        1.9196        1.8466        1.1904        2.3132        1.6234        3.1967        3.7042        3.4966        4.1287        5.7817        4.3605        5.6271        7.9003        8.9326        8.8131        5.3965        6.6489        6.2317        4.7556        2.3337        2.9954        5.7442       10.2884       10.5910        5.1685        7.8332       10.0204        9.4331       11.0785        8.8590        6.5288       11.7349       12.3755        8.5751        7.9045        7.4708        6.9212        8.2723        8.3836        8.1648        8.2646        8.2114        7.4421        7.2566        7.3010        9.2450       10.8305       10.5903       10.0426       10.8782        8.7625       10.7123       11.5377       11.6408       11.8153       12.8819       13.6717       19.0839       19.5904       22.2068       23.0182       16.3991       15.8743       17.4309       20.4537       24.3047       27.9219       28.0003       28.9754       35.2385       38.5597       38.9714       38.1877       38.8571       40.9266       41.3092       43.5413       43.1939       44.6996       44.0370       50.8519       42.7511       44.8825       44.6243       44.3822       45.8058       50.5268       47.3722       47.3252       58.8115       65.4507       67.9638       68.4704       77.0010       81.6083       82.6071       86.3671      115.0659      125.4226      123.7838      118.5317       92.0490       79.0813       78.6240       76.7838       96.4261      108.7955      113.4014      110.5703      107.8805      103.5075       97.9844       94.1542       82.2835       80.5922       78.0031       76.6920       75.2080       65.8482       64.0078       63.8805       68.2098       65.1844       58.2164       56.2388       54.1499       59.3529       64.0378       64.4465       64.9425       67.2460       73.6272       74.9654       71.1819       73.1634       76.0352       81.4805       93.1706       99.1263      101.6923       93.5275       87.9843       79.2151       81.9079       83.6573       72.9278       72.5966       64.9224        0.0000        0.0000        0.0000        0.0000        0.0000        0.0000        0.0000        0.0000        0.0000        0.0000        0.0000        0.0000        0.0000        0.0000        0.0000        0.0000        0.0000        0.0000        0.0000        0.0000        0.0000        0.0000        0.0000        0.0000        0.0000        0.0000        0.0000        0.0000        0.0000        0.0000        0.0000        0.0000        0.0000        0.0000        0.0000        0.0000        0.0000        0.0000        0.0000        0.0000        0.0000        0.0000        0.0000        0.0000        0.0000        0.0000        0.0000        0.0000        0.0000        0.0000        0.0000        0.0000        0.0000        0.0000        0.0000        0.0000        0.0000        0.0000        0.0000        0.0000        0.0000        0.0000        0.0000
        0.0000        0.0000        0.0000        0.0000        0.0000        0.0000        0.0000        0.0000        0.0000        0.0000        0.0000        0.0000        0.0000        0.0000        0.0000        0.0000        0.0000        0.0000        0.0000        1.4722        0.8072        0.7379        1.5023        3.0283        4.7049        4.8397        1.8941        1.5851        1.6666        2.3920        1.4497        1.9857        4.2437        3.6212        1.8315        1.8181        2.0971        1.4557        0.3742        2.7451        2.4479        2.4434        2.4874        2.9005        2.1173        2.6702        5.4705        7.4045        5.2070        6.0890        5.8537        6.0374        5.3804        4.0904        7.5307        7.6897        5.2222        4.3224        8.0220        8.3458       10.3052       10.0617        5.1054        4.6644        8.5449       10.4704        8.9259        8.4136       10.4161        9.4788        7.5007        5.2013        7.0597        9.7019       11.2742        8.0922        8.8380        8.9218        7.8875        6.3147        4.9240        5.2726        5.7648        8.7836        9.4927       10.3946       10.6216       10.9110       12.9327       10.4785       10.7313       12.9459       14.8721       15.9903       20.3173       21.5027       22.6114       22.4095       22.7879       17.2817       16.5144       18.6747       21.7120       26.5187       29.4549       31.7625       33.3655       38.8176       38.6398       37.9078       39.6724       43.3294       47.5458       47.6217       45.5695       43.7738       44.6816       46.2493       54.3068       45.9762       41.5038       42.0364       42.8721       45.6190       51.7371       47.6759       46.7434       58.1946       64.2750       67.4513       70.6415       84.0451       92.1313       98.5202      102.3277      124.6519      121.8532      115.8970      105.4136       90.9015       82.8679       79.7963       87.0251      110.4487      122.0960      117.8612      114.4629      110.6934      111.6559      110.4207       98.0980       83.8367       82.4888       74.8131       69.0766       67.7345       65.0661       63.5639       64.2028       67.3136       64.2492       59.1742       56.0458       57.3221       63.8408       66.2618       63.0610       75.1052       71.9826       74.2929       78.9400       77.0141       78.1899       80.9623       87.1934      139.8132       95.4637       91.0890       84.9530       76.3279       74.5694       74.6387       76.5122       71.5012       71.8332       71.0465       65.7059       58.2030        0.0000        0.0000        0.0000        0.0000        0.0000        0.0000        0.0000        0.0000        0.0000        0.0000        0.0000        0.0000        0.0000        0.0000        0.0000        0.0000        0.0000        0.0000        0.0000        0.0000        0.0000        0.0000        0.0000        0.0000        0.0000        0.0000        0.0000        0.0000        0.0000        0.0000        0.0000        0.0000        0.0000        0.0000        0.0000        0.0000        0.0000        0.0000        0.0000        0.0000        0.0000        0.0000        0.0000        0.0000        0.0000        0.0000        0.0000        0.0000        0.0000        0.0000        0.0000        0.0000        0.0000        0.0000        0.0000        0.0000        0.0000        0.0000        0.0000        0.0000        0.0000
        0.0000        0.0000        0.0000        0.0000        0.0000        0.0000        0.0000        0.0000        0.0000        0.0000        0.0000        0.0000        0.0000        0.0000        0.0000        0.0000        0.0000        0.0000        0.0000        0.0000        1.5382        1.0616        0.2558        2.6213        4.1695        1.7563        2.0750        0.9509        1.2140        1.4943        1.5695        2.0961        2.4737        1.9151        1.6287        2.2543        4.0654        3.3030        2.8381        2.8217        3.4128        1.5298        1.9360        2.5523        0.9613        0.9863        3.5335        3.0254        3.4826        3.5471        3.1259        2.5792        3.9560        8.8040        7.0111        6.1174        4.4477        4.0424        5.0274        6.7675       10.1159       11.4074       10.7143       11.8847       12.9342       14.8728        7.6895        8.0501        8.5402       11.6599        8.2453        8.0524        9.2777        9.4655       11.5835        8.8460        8.5413        6.4050        6.4177        5.7767        5.6316        6.4716        6.4334        9.7164       12.2339       10.7945       11.7931       10.9019       10.1583        8.4787        9.5158       13.4446       15.9178       17.4019       20.5591       20.7781       24.3568       23.5749       20.0958       17.9854       19.5573       20.6831       23.4344       30.2916       31.6359       35.1114       38.3130       42.8380       43.0166       45.3438       45.0365       47.0540       47.7877       48.3537       50.2358       49.0413       51.0086       46.6086       43.9929       42.8390       38.9739       38.8880       40.6878       42.2366       43.3787       44.7382       48.4317       61.3039       66.5300       70.7442       75.3410       90.9447       98.4672      101.8091      103.4980      104.5800      105.0732      106.7419      101.1975       91.4504       92.2195      108.5462      113.1112      136.6178      116.4525      119.1770      130.7087      124.8718      117.4388      106.3197       95.3059       80.4860       72.6724       67.1321       67.9066       70.1801       68.5082       63.9510       65.7046       65.0166       62.5939       62.8654       63.4322       66.7418       70.8251       72.4051       76.3692       81.4697       77.0713       79.9523       88.0540       86.2352       90.2489       85.0860       85.8869      100.8235       89.6374       86.6498       74.8322       71.0049       70.3707       77.3404       79.2942       66.8651       65.1120       63.2793       64.6708       51.3927       55.8952        0.0000        0.0000        0.0000        0.0000        0.0000        0.0000        0.0000        0.0000        0.0000        0.0000        0.0000        0.0000        0.0000        0.0000        0.0000        0.0000        0.0000        0.0000        0.0000        0.0000        0.0000        0.0000        0.0000        0.0000        0.0000        0.0000        0.0000        0.0000        0.0000        0.0000        0.0000        0.0000        0.0000        0.0000        0.0000        0.0000        0.0000        0.0000        0.0000        0.0000        0.0000        0.0000        0.0000        0.0000        0.0000        0.0000        0.0000        0.0000        0.0000        0.0000        0.0000        0.0000        0.0000        0.0000        0.0000        0.0000        0.0000        0.0000        0.0000        0.0000
        0.0000        0.0000        0.0000        0.0000        0.0000        0.0000        0.0000        0.0000        0.0000        0.0000        0.0000        0.0000        0.0000        0.0000        0.0000        0.0000        0.0000        0.0000        0.0000        0.0000        0.0000        1.0583        0.8824        1.3532        2.6044        1.8692        1.7459        0.9581        0.8817        0.8423        1.0067        2.6181        2.9580        2.0145        2.6526        2.8307        1.9468        1.3930        1.9709        2.1510        0.8434        0.3540        0.2808        1.2637        1.7328        1.2472        1.4219        2.7949        2.1229        1.3747        0.8273        0.8960        2.0347        2.8143        3.5362        1.9216        3.9511        5.1868        5.9935        3.5527        4.9446       10.1467        7.5742        8.3599        8.7530        9.0607        9.5757        7.4085        6.2952        6.1489        6.5358        6.7629        7.9070        9.7691        8.3051        6.4565        6.2146        5.7387        5.5533        4.6127        4.4517        4.9956        6.1537        9.8425       10.0931        9.7711        9.9594        9.7834       12.4845       13.1012       12.3644       15.9453       21.6500       20.9664       20.1464       21.3226       20.7628       22.4443       21.5882       22.4503       23.8355       25.6540       24.7985       27.4303       27.4481       29.2980       32.8362       40.9677       45.5522       45.5169       47.3413       49.4003       45.3558       46.5517       46.2822       43.4172       43.4361       43.8909       41.6673       36.3686       36.8459       37.1191       39.7072       39.4635       40.2695       43.4280       49.6021       62.5735       64.9380       72.4767       77.6635       95.6088       98.3668      101.7326       99.9137      104.1543      112.2037      121.1714      117.0488      106.0055      107.4235      106.0413      115.2581      109.8498      121.3864      118.2266      109.2320      103.9766      100.4183       99.3535       95.2311       78.2995       74.2503       71.5055       71.3894       73.6227       70.7034       70.1071       68.4832       69.3830       70.6450       70.7696       73.1182       77.7153       77.8713       78.8381       82.7426       93.6762       91.3614       97.6000       94.8824       90.7560       88.4724       91.0203       95.0417       87.4699       84.5521       84.5289       72.9209       68.7401       73.3785       78.0589       74.2781       63.8234       63.2384       63.3702       64.3839       62.8919       60.7727       54.4633        0.0000        0.0000        0.0000        0.0000        0.0000        0.0000        0.0000        0.0000        0.0000        0.0000        0.0000        0.0000        0.0000        0.0000        0.0000        0.0000        0.0000        0.0000        0.0000        0.0000        0.0000        0.0000        0.0000        0.0000        0.0000        0.0000        0.0000        0.0000        0.0000        0.0000        0.0000        0.0000        0.0000        0.0000        0.0000        0.0000        0.0000        0.0000        0.0000        0.0000        0.0000        0.0000        0.0000        0.0000        0.0000        0.0000        0.0000        0.0000        0.0000        0.0000        0.0000        0.0000        0.0000        0.0000        0.0000        0.0000        0.0000        0.0000        0.0000
        0.0000        0.0000        0.0000        0.0000        0.0000        0.0000        0.0000        0.0000        0.0000        0.0000        0.0000        0.0000        0.0000        0.0000        0.0000        0.0000        0.0000        0.0000        0.0000        0.0000        0.0000        0.1074        0.4081        0.8269        1.0891        1.1991        1.1681        2.0960        1.6764        2.6871        1.9705        1.7466        2.8247        2.5725        3.0684        5.5831        2.7938        2.7475        2.5453        2.2055        1.4994        1.4371        1.1689        1.9146        1.2580        1.1382        0.9487        1.5528        1.3929        1.6743        1.5979        1.7206        5.7257        4.0651        4.1462        3.7640        7.2578        7.8734        7.6647        8.2362        9.3306        9.9579        8.4649        9.2615       11.7186       13.9437       11.0473        8.4980        8.7295        8.4671        9.2451        8.6290        7.4029        8.2120        8.1360        7.2849        7.0681        7.5903        9.5989        9.6853        6.7605        7.9919        8.2800       13.5657       14.8194       12.6947       11.5425       12.5565       10.8329       11.3763       16.3135       17.4343       18.1431       21.5954       20.1001       22.0598       25.0925       27.2056       28.0402       27.6206       28.2890       27.4084       24.5867       23.3626       22.2946       24.0345       28.7145       40.4990       44.3205       45.1338       46.1488       46.3010       48.6292       45.7821       46.4945       41.8296       43.1704       44.9084       43.8041       39.1111       41.2366       42.4085       39.9218       39.2919       39.0274       41.4066       45.8215       59.9504       61.4752       69.2072       77.5589       95.4114       91.5990       99.3477      104.3467      115.3086      130.8641      141.3362      126.4903      128.8233      128.1875      128.6485      132.2661      118.3383      112.2946      110.2397      103.7071       95.6208       94.5587       92.5759       87.7786       86.8734       83.1021       82.7622       83.1448       81.7921       78.2449       80.6526       82.3247       85.6161       88.1141       96.7906       92.3424       98.4662       96.6181      100.5925      105.8228      110.4888      113.7864      115.1735      112.7965      101.7763       97.8771      102.2720      100.9235       94.3209       89.3725       86.1330       79.0310       71.8911       74.4725       71.6001       74.7275       67.5869       66.8019       72.2687       66.7543       67.0533       61.9459       63.4421        0.0000        0.0000        0.0000        0.0000        0.0000        0.0000        0.0000        0.0000        0.0000        0.0000        0.0000        0.0000        0.0000        0.0000        0.0000        0.0000        0.0000        0.0000        0.0000        0.0000        0.0000        0.0000        0.0000        0.0000        0.0000        0.0000        0.0000        0.0000        0.0000        0.0000        0.0000        0.0000        0.0000        0.0000        0.0000        0.0000        0.0000        0.0000        0.0000        0.0000        0.0000        0.0000        0.0000        0.0000        0.0000        0.0000        0.0000        0.0000        0.0000        0.0000        0.0000        0.0000        0.0000        0.0000        0.0000        0.0000        0.0000        0.0000        0.0000
        0.0000        0.0000        0.0000        0.0000        0.0000        0.0000        0.0000        0.0000        0.0000        0.0000        0.0000        0.0000        0.0000        0.0000        0.0000        0.0000        0.0000        0.0000        0.0000        0.0000        0.0000        0.4281        0.2125        0.8806        0.2398        0.2119        0.3623        0.7710        1.3240        1.2559        0.8224        0.1005        0.6935        0.4469        0.8878        2.5660        0.5440        1.4497        1.6848        2.1042        1.4270        0.9709        1.4466        3.0917        2.1077        1.0130        1.0283        1.2736        1.1119        1.0638        1.6699        2.7555        2.5863        2.9707        2.6906        5.1995        5.0723        6.6752        6.5294       10.5863       11.8345       10.6807       12.7215       10.8912       10.5517        8.3547        9.0620        5.5459        5.0985        5.2614        6.3249        5.3720        4.8141        6.0067        6.1426        6.8597        7.9328        9.0842        9.3141        9.5483        8.4716       10.3774        9.8704       11.4993       12.1749       14.3177       14.3554       12.4849       11.6425       11.8762       12.5793       15.5652       18.0960       20.6798       22.3865       23.5372       26.7055       26.4291       26.9489       27.9993       29.3880       28.9702       25.6338       22.2659       21.5539       24.6549       32.1283       42.4965       43.5880       44.2929       45.6741       47.3209       46.4113       44.9896       42.9349       40.0502       40.3346       42.5076       43.7115       40.1642       41.5421       43.0154       44.2972       44.3060       44.9166       39.3793       42.9901       54.5776       60.6131       66.1796       72.3963       93.4882       95.0279       97.6442      101.1254      124.3308      137.8087      145.6043      145.4234      148.6712      138.9237      133.3580      132.1749      120.4613      120.9032      110.8653      101.1950       98.2257       97.5045       94.5682       98.3038       92.6679       90.1727       95.6205       89.4861       91.9978       88.8321       92.8986       90.5155       95.9997      104.0117      104.8510      101.6518      104.4203      106.2768      106.6689      117.5067      121.0740      117.6046      111.2122      110.1437      108.4336      105.4902      106.8246      104.8087      100.7082       95.8934       93.5268       81.8545       74.7404       94.5837       88.5161       86.2909       66.6239       64.0769       68.1531       66.4632       58.5687       57.8245       59.1781        0.0000        0.0000        0.0000        0.0000        0.0000        0.0000        0.0000        0.0000        0.0000        0.0000        0.0000        0.0000        0.0000        0.0000        0.0000        0.0000        0.0000        0.0000        0.0000        0.0000        0.0000        0.0000        0.0000        0.0000        0.0000        0.0000        0.0000        0.0000        0.0000        0.0000        0.0000        0.0000        0.0000        0.0000        0.0000        0.0000        0.0000        0.0000        0.0000        0.0000        0.0000        0.0000        0.0000        0.0000        0.0000        0.0000        0.0000        0.0000        0.0000        0.0000        0.0000        0.0000        0.0000        0.0000        0.0000        0.0000        0.0000        0.0000        0.0000
        0.0000        0.0000        0.0000        0.0000        0.0000        0.0000        0.0000        0.0000        0.0000        0.0000        0.0000        0.0000        0.0000        0.0000        0.0000        0.0000        0.0000        0.0000        0.0000        0.0000        0.0000        0.2339        0.2291        0.6302        0.8770        0.4979        0.1869        0.8718        0.8143        0.7373        0.9089        0.0711        0.2433        0.2177        0.4776        0.4089        0.0398        0.0920        0.3573        0.4388        0.8349        0.6983        0.9968        1.2456        1.1612        1.4233        0.9938        1.3486        1.3825        1.8266        2.0540        3.1183        2.4991        3.3672        3.2724        4.7567        4.9145        5.3411        6.1708        5.2598        8.3526        7.9811       10.5739       10.2658       11.6426        9.8156        8.0577        5.4256        5.4571        4.7659        5.9001        5.4633        4.0193        4.7650        6.4483        8.9733        8.8730        6.8394        7.1902        7.8247        5.1680        5.7553        9.4357       11.2699       14.3006       13.7290       14.5217       12.6136       13.5105       15.6972       16.9136       17.9577       19.6349       21.3192       23.2845       23.5263       27.7744       27.5416       27.4587       26.3311       26.7578       27.3189       25.2391       23.6897       24.7813       28.0914       34.3322       40.8788       43.1811       45.1176       48.1572       48.1183       44.2066       45.8538       43.5269       39.5535       41.8231       45.1478       44.4021       41.4279       43.0287       44.0941       47.1526       45.4186       43.8658       40.4992       43.5288       55.6097       60.5724       66.4981       74.1939      102.6207      100.2532      103.2586      115.1820      127.8372      140.8694      158.0401      147.4305      141.6593      136.7122      135.3253      134.7430      124.0404      118.5755      106.0776      103.1758       99.4167       96.6446       96.8868       97.5921       96.8210      103.9621      104.1475       98.1992       95.5763       97.2885      100.5487      101.6512      107.7386      113.3649      110.0374      108.9486      129.6574      127.4567      127.6525      124.4146      119.0198      121.0584      122.4022      121.3578      115.8746      115.6255      111.8749      107.0250       95.7599       88.0011       79.7829       77.9079       93.8854      101.3625      103.9798       82.7713       70.2493       58.2113       60.2229       61.4761       57.8596       58.5670       61.1309       66.4949        0.0000        0.0000        0.0000        0.0000        0.0000        0.0000        0.0000        0.0000        0.0000        0.0000        0.0000        0.0000        0.0000        0.0000        0.0000        0.0000        0.0000        0.0000        0.0000        0.0000        0.0000        0.0000        0.0000        0.0000        0.0000        0.0000        0.0000        0.0000        0.0000        0.0000        0.0000        0.0000        0.0000        0.0000        0.0000        0.0000        0.0000        0.0000        0.0000        0.0000        0.0000        0.0000        0.0000        0.0000        0.0000        0.0000        0.0000        0.0000        0.0000        0.0000        0.0000        0.0000        0.0000        0.0000        0.0000        0.0000        0.0000        0.0000
        0.0000        0.0000        0.0000        0.0000        0.0000        0.0000        0.0000        0.0000        0.0000        0.0000        0.0000        0.0000        0.0000        0.0000        0.0000        0.0000        0.0000        0.0000        0.0000        0.0000        0.0000        0.0000        0.0586        0.1600        0.4174        0.1765        0.4221        0.5396        0.6723        0.9325        1.0624        0.7426        1.0733        0.7494        1.1884        0.6304        0.4426        0.5172        0.3118        0.1899        0.1506        0.2014        0.2773        0.7060        0.8653        0.5533        0.6959        1.9523        1.8332        2.1451        1.8791        2.1749        1.8067        1.9451        1.0888        2.8631        2.2197        2.6505        2.5063        3.9486        4.0939        3.0629        4.7517        8.1209        9.2208        5.3047        5.2253        5.8233        4.1239        4.7492        6.2190        4.7906        5.0249        5.3767        5.2828        6.6485        5.4053        5.7490        7.3145        6.4560        6.8996        9.2585       10.6738       11.1872       16.0086       16.2808       13.0850       11.4924       13.0074       17.6608       19.8752       21.1110       25.3278       22.6265       22.9490       23.5036       25.5354       25.9067       24.0257       24.4144       26.6018       29.4214       29.2796       28.1022       30.1418       33.4778       36.4442       42.8765       43.6074       43.9514       47.1034       46.1323       46.0107       46.4638       46.2209       40.5080       45.8363       49.7584       49.0240       46.4927       48.1427       47.4384       48.2590       44.7412       48.7688       43.3258       49.1232       63.3109       63.7326       70.0676       74.7686       95.2172      112.5098      119.7698      127.4862      149.5955      156.7078      146.3860      140.7766      137.1657      129.5908      130.1862      138.6468      127.9709      120.8713      112.4870      103.2811       96.9606      102.8904      107.0757      108.0099      103.7576      123.0380      110.6249      106.9647      105.2119      111.5274      114.8362      111.2522      125.1146      129.0396      134.3918      129.0716      138.9250      143.0864      137.0549      130.0241      134.1654      132.9508      137.7440      128.0464      122.8050      115.2233      106.0533       97.3081       88.8755       83.9034       80.8958       98.4241       94.5192       98.8995       93.1318       94.5418       94.2131       82.5428       84.4052       66.9152       63.2417       64.0402       66.5905       71.9010        0.0000        0.0000        0.0000        0.0000        0.0000        0.0000        0.0000        0.0000        0.0000        0.0000        0.0000        0.0000        0.0000        0.0000        0.0000        0.0000        0.0000        0.0000        0.0000        0.0000        0.0000        0.0000        0.0000        0.0000        0.0000        0.0000        0.0000        0.0000        0.0000        0.0000        0.0000        0.0000        0.0000        0.0000        0.0000        0.0000        0.0000        0.0000        0.0000        0.0000        0.0000        0.0000        0.0000        0.0000        0.0000        0.0000        0.0000        0.0000        0.0000        0.0000        0.0000        0.0000        0.0000        0.0000        0.0000        0.0000        0.0000        0.0000
        0.0000        0.0000        0.0000        0.0000        0.0000        0.0000        0.0000        0.0000        0.0000        0.0000        0.0000        0.0000        0.0000        0.0000        0.0000        0.0000        0.0000        0.0000        0.0000        0.0000        0.0000        1.2913        0.5865        0.7315        0.5884        0.6859        0.8373        0.5995        1.0787        1.7911        1.1864        0.7701        0.5638        0.7470        2.1059        1.8282        1.4491        1.9832        1.8480        0.6678        0.1913        0.6758        0.3191        0.3610        0.6298        1.0404        2.9867        4.0978        5.0412        4.9779        4.4883        6.1917        4.3821        3.4674        2.5416        3.0637        3.3274        4.8077        4.7966        5.1267        6.2210        6.7807        8.3500        5.5669        5.6007        6.7017        6.6799        5.9953        5.0964        6.4433        8.1153        6.2460        8.4006        7.1450        8.0415        8.5175        7.5114       10.2060       12.1714       11.0155       11.6009       18.8074       15.2357       13.3177       16.2751       13.4056       14.3029       14.3594       13.8535       16.8377       23.4654       19.4574       19.5972       19.5428       20.7037       23.5981       25.1120       27.3391       26.7489       25.0617       25.9593       28.0161       31.3389       31.3668       35.5462       36.7222       36.0443       40.8881       44.3323       43.8124       44.8871       46.0310       47.7760       47.4246       48.1694       49.1753       53.6012       54.7573       55.5319       57.5911       56.7047       58.2958       66.6163       70.4802       52.3367       49.7367       54.2529       69.9981       75.4899       84.2717       87.1763      112.5937      124.8924      129.1575      133.4655      161.9627      160.5400      157.2180      155.0037      149.4387      148.7475      135.9431      139.2697      141.5495      129.9750      115.5565      107.8019      108.2525      117.5279      111.0672      109.9876      120.8204      119.1861      128.6182      121.6302      136.8837      131.8620      133.3854      137.3250      158.4474      168.1255      165.2783      158.0238      152.7790      152.2339      155.4440      154.5263      157.9303      156.5193      148.2725      141.9062      133.2636      124.7964      118.9885      110.6842       98.8602       94.9054       95.0471      110.7738      118.2628      113.5730      107.8861       98.5501      107.0754       92.5640       87.8376       72.1063       68.7535       78.1208       76.2120       80.4802       78.2772        0.0000        0.0000        0.0000        0.0000        0.0000        0.0000        0.0000        0.0000        0.0000        0.0000        0.0000        0.0000        0.0000        0.0000        0.0000        0.0000        0.0000        0.0000        0.0000        0.0000        0.0000        0.0000        0.0000        0.0000        0.0000        0.0000        0.0000        0.0000        0.0000        0.0000        0.0000        0.0000        0.0000        0.0000        0.0000        0.0000        0.0000        0.0000        0.0000        0.0000        0.0000        0.0000        0.0000        0.0000        0.0000        0.0000        0.0000        0.0000        0.0000        0.0000        0.0000        0.0000        0.0000        0.0000        0.0000        0.0000        0.0000
        0.0000        0.0000        0.0000        0.0000        0.0000        0.0000        0.0000        0.0000        0.0000        0.0000        0.0000        0.0000        0.0000        0.0000        0.0000        0.0000        0.0000        0.0000        0.0000        0.0000        1.0982        0.2619        0.5611        0.8126        0.6963        0.4731        0.4992        0.1494        1.1164        1.2272        1.5134        1.0586        1.4035        1.4248        0.8171        0.2110        0.2556        0.4783        1.4144        0.9747        1.1736        0.5951        0.5640        0.5006        0.9765        1.5669        2.1383        3.3425        2.9688        2.4574        1.8633        3.9030        3.2655        2.5590        4.4149        5.1603        4.9845        5.5656        5.8451        5.7727        9.1997       10.4059        9.5602        6.5486        5.0138        3.3035        4.1622        4.2411        5.0154        5.8512        6.8411        4.8704        4.3417        4.1137        6.1030        4.8277        9.3086        8.3900        6.5495        7.2082       12.8816       14.8426       15.7473       12.0164       11.7528       15.5687       14.4925       14.4294       17.1055       19.7563       17.5458       19.3004       18.8180       20.0083       21.5994       21.5152       22.6980       24.1943       25.7660       26.0357       27.3960       29.5808       30.4939       32.6932       35.5933       34.7599       34.0281       41.8954       42.4316       42.2810       42.8879       45.2006       46.5299       48.3942       52.1095       51.9096       51.7518       53.9130       56.5176       59.6439       61.4996       75.0922       72.0804       60.3248       54.2761       52.1471       57.9418       71.8196       80.1791       95.6844      102.5910      117.4300      132.9008      133.7356      133.8919      160.7408      165.3717      174.6418      172.5375      155.0983      138.3745      145.5526      140.7535      132.2588      130.1637      123.3244      116.8536      119.4799      128.8745      123.4648      119.5493      119.2923      125.5639      118.0461      122.2864      140.0948      129.5729      142.4619      150.4137      168.1956      183.6250      191.7271      172.4493      165.2853      166.3127      165.6768      177.7970      178.6845      169.5204      157.3660      147.2179      137.9742      133.5185      127.7985      125.8876      106.1082       98.7044       99.6046      101.5581      110.6176      109.6954      105.6668       99.3949       95.5526       86.6467       78.2925       78.3360       83.1229       89.7134       89.8364       90.8961       77.6522       85.9592        0.0000        0.0000        0.0000        0.0000        0.0000        0.0000        0.0000        0.0000        0.0000        0.0000        0.0000        0.0000        0.0000        0.0000        0.0000        0.0000        0.0000        0.0000        0.0000        0.0000        0.0000        0.0000        0.0000        0.0000        0.0000        0.0000        0.0000        0.0000        0.0000        0.0000        0.0000        0.0000        0.0000        0.0000        0.0000        0.0000        0.0000        0.0000        0.0000        0.0000        0.0000        0.0000        0.0000        0.0000        0.0000        0.0000        0.0000        0.0000        0.0000        0.0000        0.0000        0.0000        0.0000        0.0000        0.0000        0.0000
        0.0000        0.0000        0.0000        0.0000        0.0000        0.0000        0.0000        0.0000        0.0000        0.0000        0.0000        0.0000        0.0000        0.0000        0.0000        0.0000        0.0000        0.0000        0.0000        0.0000        0.4171        0.9526        0.4901        2.0331        1.1093        0.9992        0.5136        0.4864        0.3773        0.2610        1.0634        2.1741        0.9581        0.5366        0.1251        0.0637        0.0898        0.1274        1.2787        1.5517        1.4493        1.1377        1.0945        1.0604        1.0986        1.6405        1.9225        2.7317        2.4438        1.8268        1.6023        6.2250        2.2968        3.7692        5.5665        6.5786        5.2533        5.2532        5.1499        4.8551        4.9379        4.7236        6.3491        3.4394        2.7842        3.9319        5.6812        6.2771        6.1371        4.7555        5.1288        3.4544        3.5211        4.9354        5.5625        5.6736        8.3856        5.9105        7.4202       10.8143       12.5585       11.1616       10.9113       12.6274       12.8207       16.3616       18.1855       16.3952       19.1061       20.9756       21.8531       17.9600       19.0744       17.6536       17.7201       19.6141       22.0107       23.5304       26.1276       25.0250       25.4142       27.0331       28.1819       28.4965       28.3034       28.4683       29.9136       35.5007       37.1400       37.6015       41.0898       44.6665       48.4786       49.8831       51.2190       52.7302       53.0748       61.4334       59.9336       57.5514       62.2206       65.5507       67.6839       60.9297       56.7134       57.0634       58.5664       71.0600       85.9079      100.3865      105.7813      114.0640      121.1862      123.1224      129.6009      153.8395      164.7039      168.5459      171.1490      164.3439      157.4354      149.8488      144.3958      135.4720      127.6803      132.3973      129.9959      128.7900      132.1187      128.7878      124.9382      120.6169      122.7202      119.7359      123.1643      133.1007      143.5182      158.8858      169.4639      184.0889      196.7862      187.4854      181.7099      177.7467      167.4498      181.9934      173.0843      174.3398      168.4097      164.9775      162.2632      146.9669      143.5099      160.4073      139.2874      113.9282      105.2244      100.3215      104.8606      112.0553      115.4955      113.5217      102.0197       90.0931       89.2141       86.5100       92.2657      101.0973      100.8413       87.8107       92.9824       93.2912       95.6170       92.2302        0.0000        0.0000        0.0000        0.0000        0.0000        0.0000        0.0000        0.0000        0.0000        0.0000        0.0000        0.0000        0.0000        0.0000        0.0000        0.0000        0.0000        0.0000        0.0000        0.0000        0.0000        0.0000        0.0000        0.0000        0.0000        0.0000        0.0000        0.0000        0.0000        0.0000        0.0000        0.0000        0.0000        0.0000        0.0000        0.0000        0.0000        0.0000        0.0000        0.0000        0.0000        0.0000        0.0000        0.0000        0.0000        0.0000        0.0000        0.0000        0.0000        0.0000        0.0000        0.0000        0.0000        0.0000        0.0000
        0.0000        0.0000        0.0000        0.0000        0.0000        0.0000        0.0000        0.0000        0.0000        0.0000        0.0000        0.0000        0.0000        0.0000        0.0000        0.0000        0.0000        0.0000        0.0000        0.0000        0.9163        0.8500        1.2406        0.9490        1.7467        1.4877        1.5156        0.7325        1.2573        1.1829        0.9678        0.7682        0.6730        1.7439        1.0488        0.1359        0.2555        0.4912        1.1433        0.8290        0.7793        1.2247        1.1195        1.2932        1.8043        1.5462        2.6642        2.7074        1.7447        0.7233        0.9697        1.9930        3.2048        2.2456        4.6286        3.8601        3.1878        2.9276        2.5806        4.3465        4.0627        2.7863        2.1318        0.8364        2.9675        4.2198        4.0492        3.3938        2.1834        3.3579        8.4652        2.9785        3.8093        4.1650        5.5986        6.3186        7.0993        8.0467       10.4775       10.7397       11.8389       11.2721       14.8228       15.6465       17.2029       17.5056       19.7015       18.9320       23.4290       24.5491       21.3866       21.4023       20.7780       19.0095       19.9033       20.5987       21.8071       22.7237       24.1842       22.5854       22.9751       24.8606       27.9825       27.1262       28.1998       26.2289       27.0555       30.6795       32.1246       36.9830       36.7779       38.8608       42.5726       44.3342       42.4762       44.2678       51.4485       49.7853       54.1733       59.1750       62.7525       63.9925       61.1215       57.8779       55.8046       56.8344       57.9973       74.4463      107.2456      107.8154      109.2588      127.7714      117.5610      119.9144      129.7781      149.2173      148.7848      155.8910      165.8697      173.0572      167.1352      165.1085      152.6750      142.9527      141.9625      145.9905      140.2163      136.5098      135.4554      138.1090      139.6981      131.8111      127.6285      138.5414      135.9901      138.6993      146.4739      152.1824      156.1173      175.7399      170.0557      170.9849      171.5826      170.4349      156.6216      159.9509      163.0237      166.1076      166.9387      153.3451      152.1911      141.1847      143.4902      136.0133      120.9295      109.6766      109.6037      104.3839      103.7407      110.7766      109.6610      103.6445      104.4292      105.2713       97.9172       98.4280      106.7778       99.1217       88.4217       94.2494       98.3719       99.9854      102.5022       95.3668       96.4015        0.0000        0.0000        0.0000        0.0000        0.0000        0.0000        0.0000        0.0000        0.0000        0.0000        0.0000        0.0000        0.0000        0.0000        0.0000        0.0000        0.0000        0.0000        0.0000        0.0000        0.0000        0.0000        0.0000        0.0000        0.0000        0.0000        0.0000        0.0000        0.0000        0.0000        0.0000        0.0000        0.0000        0.0000        0.0000        0.0000        0.0000        0.0000        0.0000        0.0000        0.0000        0.0000        0.0000        0.0000        0.0000        0.0000        0.0000        0.0000        0.0000        0.0000        0.0000        0.0000        0.0000        0.0000
        0.0000        0.0000        0.0000        0.0000        0.0000        0.0000        0.0000        0.0000        0.0000        0.0000        0.0000        0.0000        0.0000        0.0000        0.0000        0.0000        0.0000        0.0000        0.0000        0.0000        0.0000        3.4262        4.1236        7.3979        8.4487        8.9431       10.6532        7.2732        7.0189        7.6917        5.7704        1.4123        1.2922        1.4215        1.2556        0.5040        0.6049        1.2427        1.3469        1.2703        2.0329        1.8943        1.5635        1.3585        1.1517        1.6735        2.2085        3.2498        2.9842        2.6791        2.2596        4.0987        4.4701        4.3159        5.5912        5.8978        3.7798        4.9956        7.0177        6.6472        5.2973        1.9287        2.6653        3.5148        4.8564        4.5905        4.5500        2.6732        2.8678        6.1406        7.5949        5.5446        7.5506        9.8200       14.1007       11.2986       12.0504       13.6450       16.1997       18.0015       22.8671       20.9091       23.3030       21.6499       23.8765       22.0721       21.5994       24.9168       30.4772       30.2052       32.2685       26.8888       23.5303       21.9948       22.4524       17.0290       18.3189       16.1005       15.4515       16.6682       16.8595       18.2900       25.8938       27.9390       22.7863       22.5187       23.7365       22.3554       22.7423       23.0394       24.9230       28.6529       31.0063       33.3661       31.3173       31.8964       34.0037       37.7276       44.7349       62.6008       65.0869       60.9285       63.4266       63.8338       61.0528       66.1568       79.1095      113.9084      135.1599      130.1065      128.1337      119.4865      116.1367      116.5130      123.3920      139.7456      145.1182      162.3388      173.6836      182.9267      173.6074      188.3813      179.3176      171.2404      162.8253      153.8753      147.4643      145.1008      147.1149      152.1726      158.7575      146.2258      142.5864      147.1792      147.7772      141.9834      140.6788      144.7686      155.6061      161.6000      156.7197      158.1090      150.8067      148.5437      149.9146      146.2632      156.5839      153.1987      146.2703      138.6022      139.1589      132.5168      125.5230      127.7573      114.1847      103.2189       97.0381       94.8206       94.3784       98.3626       89.3402       86.0920       89.6581       88.6127       88.1868       86.4701       85.3973       90.9698       98.4294      109.8312      114.1110      110.0157      112.5726      106.2163      110.0757       46.4100        0.0000        0.0000        0.0000        0.0000        0.0000        0.0000        0.0000        0.0000        0.0000        0.0000        0.0000        0.0000        0.0000        0.0000        0.0000        0.0000        0.0000        0.0000        0.0000        0.0000        0.0000        0.0000        0.0000        0.0000        0.0000        0.0000        0.0000        0.0000        0.0000        0.0000        0.0000        0.0000        0.0000        0.0000        0.0000        0.0000        0.0000        0.0000        0.0000        0.0000        0.0000        0.0000        0.0000        0.0000        0.0000        0.0000        0.0000        0.0000        0.0000        0.0000        0.0000        0.0000        0.0000
        0.0000        0.0000        0.0000        0.0000        0.0000        0.0000        0.0000        0.0000        0.0000        0.0000        0.0000        0.0000        0.0000        0.0000        0.0000        0.0000        0.0000        0.0000        0.0000        0.0000        0.0000        4.8942        5.7298        9.9202       11.6941       11.8989       10.8718        9.6394        9.1951        7.5489        6.7247        1.7518        1.5355        1.3182        1.2114        0.7591        0.6024        1.2709        0.6793        1.1786        1.9266        2.1544        1.6523        1.2052        1.5682        1.8787        1.6676        3.4935        3.0586        1.3285        2.6772        5.2158        8.0862        6.0276        6.7412        4.8472        7.1502        6.0578        4.0611        2.8553        4.9165        3.5434        4.4005        2.2813        4.7241        3.6045        4.1683        4.3186        4.2617        6.7289        7.0760        7.8127        7.3876       12.1299       12.0668       11.7511       15.5864       15.3556       15.5201       20.9264       21.3891       24.5260       24.7414       25.7340       25.7802       28.6455       32.9244       33.1168       39.2623       36.8289       36.1520       29.8929       24.7542       24.0044       23.1283       16.5548       16.6837       16.5529       15.2446       15.4590       15.7220       18.7091       19.6035       20.4462       20.0058       19.9835       21.4268       20.0003       19.8760       20.9161       21.3399       26.3885       25.4934       25.8156       27.6657       29.2210       32.3251       34.8333       37.9243       52.9632       53.9956       54.9869       57.4545       59.7293       62.1421       67.0871       76.1712      104.0554      103.8379       88.9009      102.7188      100.3318       94.6237      109.8162      115.5413      138.8273      163.6569      168.5640      163.5270      172.1410      170.5843      166.9820      172.4962      170.1104      167.7158      159.5402      153.7538      164.8301      164.0944      164.2095      160.9605      151.1017      147.8439      142.5638      149.1615      144.5088      140.7829      146.0058      167.3850      172.0986      156.4059      144.7503      148.4288      143.7670      147.6647      149.7971      160.6192      151.4847      147.3491      144.6810      137.7979      129.8610      129.7743      131.0221      121.6739      101.7046      103.6926       93.5829       88.5618       84.5885       79.6737       82.3181       82.8710       82.5348       81.3352       87.9355       85.2702       91.0082      103.8357      120.0379      120.5220      119.7669      130.3354      125.5263      115.3391       47.4600        0.0000        0.0000        0.0000        0.0000        0.0000        0.0000        0.0000        0.0000        0.0000        0.0000        0.0000        0.0000        0.0000        0.0000        0.0000        0.0000        0.0000        0.0000        0.0000        0.0000        0.0000        0.0000        0.0000        0.0000        0.0000        0.0000        0.0000        0.0000        0.0000        0.0000        0.0000        0.0000        0.0000        0.0000        0.0000        0.0000        0.0000        0.0000        0.0000        0.0000        0.0000        0.0000        0.0000        0.0000        0.0000        0.0000        0.0000        0.0000        0.0000        0.0000        0.0000        0.0000        0.0000
        0.0000        0.0000        0.0000        0.0000        0.0000        0.0000        0.0000        0.0000        0.0000        0.0000        0.0000        0.0000        0.0000        0.0000        0.0000        0.0000        0.0000        0.0000        0.0000        0.0000        0.0000        6.6138        8.4394       12.2480       13.9753       13.2042       11.9437       10.3547        9.4808        7.7054        5.8800        0.8088        1.0117        1.8026        1.7463        1.0492        1.5049        1.5146        1.5153        1.7463        2.2826        2.2006        1.0588        0.9062        1.8232        1.4960        1.2638        1.8279        1.2919        1.0812        1.5526        4.8875        6.3700        2.8446        6.3144        4.8548        3.6061        3.5181        4.7049        3.4678        5.0816        6.3393        4.2801        4.2412        6.6804        5.2580        6.2024        3.1459        4.8224        5.4879        5.9360        5.8174        7.0744        8.4056       10.6846       13.3620       15.0022       15.4090       18.9388       17.7997       20.3386       23.3704       22.2062       21.9642       22.0402       24.8292       29.9858       33.2488       39.2033       42.7757       42.0075       30.7155       27.3955       24.9397       26.4849       16.5677       16.8580       17.3386       15.3899       14.7106       14.1567       15.4704       17.0527       17.5475       17.9661       18.5244       19.0524       21.6415       20.5915       18.3765       19.9646       20.5305       23.1839       23.8733       25.2138       27.6566       27.7992       34.3211       35.8949       53.3518       53.9715       54.3137       56.5947       59.1499       61.8304       62.6175       70.5118       73.1671       79.0961       88.3114      101.6878       99.3503      108.6189      119.2185      130.4418      143.9895      161.5208      164.4860      153.0527      155.8649      162.4327      153.2182      166.6079      169.8282      163.6200      171.4700      176.5831      184.3048      178.2536      177.0584      181.9055      167.4128      156.8042      150.1443      145.5596      144.0394      145.0299      154.9349      160.3125      158.4273      144.4135      128.3423      124.6215      128.8672      130.7042      136.9184      135.2225      141.1678      139.4194      141.0833      135.8940      130.3438      138.1502      135.5048      122.4355       95.0930       94.4613       92.2783       88.9627       80.3682       77.5974       95.8499       91.8980       88.1102       82.5921       84.4569       89.3495      105.5060      113.5683      124.5209      105.9838      109.3963      130.4548      141.6294      120.3071       56.9100        0.0000        0.0000        0.0000        0.0000        0.0000        0.0000        0.0000        0.0000        0.0000        0.0000        0.0000        0.0000        0.0000        0.0000        0.0000        0.0000        0.0000        0.0000        0.0000        0.0000        0.0000        0.0000        0.0000        0.0000        0.0000        0.0000        0.0000        0.0000        0.0000        0.0000        0.0000        0.0000        0.0000        0.0000        0.0000        0.0000        0.0000        0.0000        0.0000        0.0000        0.0000        0.0000        0.0000        0.0000        0.0000        0.0000        0.0000        0.0000        0.0000        0.0000        0.0000        0.0000        0.0000
        0.0000        0.0000        0.0000        0.0000        0.0000        0.0000        0.0000        0.0000        0.0000        0.0000        0.0000        0.0000        0.0000        0.0000        0.0000        0.0000        0.0000        0.0000        0.0000        0.0000        0.0000        7.1841        8.9693       13.7978       28.9025       31.2137       12.6332        9.1048        7.4354        6.1258        5.0607        0.9087        1.1411        0.7685        1.3075        1.8406        2.3787        2.5790        2.5820        2.8431        3.3587        3.2247        1.8280        1.3466        1.3200        1.4226        0.8357        0.9110        0.6207        0.8104        0.4963        1.6339        1.7166        1.2973        2.7304        1.3628        1.2884        1.0624        1.3025        1.5722        1.3594        2.3754        4.1267        3.3586        4.7482        4.6343        3.2408        4.1083        3.4909        4.6419        5.6924        4.7436        6.3848        8.9032       11.7503       13.3301       16.9219       18.6705       19.8312       21.0007       22.1083       24.0093       26.2927       24.3428       25.0855       25.8121       28.1492       32.9495       35.3051       38.5204       39.4543       31.1024       30.1907       29.6680       28.8951       16.9315       16.2052       15.1519       14.3787       14.6630       14.4185       14.0873       16.1589       17.4134       19.1112       18.4077       18.8625       19.0742       17.1565       18.1129       19.2441       19.3390       20.8024       22.8463       25.2226       27.5600       30.5017       36.0159       41.2607       50.5511       50.4853       53.3259       51.7402       53.6657       54.4947       62.3679       68.8966       71.4237       89.3954      122.8596      121.7989      100.9008      108.7727      113.9343      124.2399      116.8481      139.3308      141.8603      137.2960      137.6018      145.4120      144.9211      142.2867      155.2263      166.7291      180.0413      180.7267      194.5280      204.4065      208.1317      189.5478      169.4073      159.9915      153.0536      144.1252      148.4005      142.4164      153.0596      150.0123      153.5993      145.0020      130.4086      122.9212      129.7826      133.9856      133.7023      131.2239      137.3151      132.5207      133.3214      136.5964      133.5473      133.6612      126.3217      117.0694       95.4379       91.4164       85.5020       80.8207       80.2013       79.8163       86.4380       92.9406       89.5732       89.4778       86.1096       92.4891      102.4350      104.0265      120.6952      117.8318      112.2117      120.6643      129.0576      117.7691        0.0000        0.0000        0.0000        0.0000        0.0000        0.0000        0.0000        0.0000        0.0000        0.0000        0.0000        0.0000        0.0000        0.0000        0.0000        0.0000        0.0000        0.0000        0.0000        0.0000        0.0000        0.0000        0.0000        0.0000        0.0000        0.0000        0.0000        0.0000        0.0000        0.0000        0.0000        0.0000        0.0000        0.0000        0.0000        0.0000        0.0000        0.0000        0.0000        0.0000        0.0000        0.0000        0.0000        0.0000        0.0000        0.0000        0.0000        0.0000        0.0000        0.0000        0.0000        0.0000        0.0000        0.0000
        0.0000        0.0000        0.0000        0.0000        0.0000        0.0000        0.0000        0.0000        0.0000        0.0000        0.0000        0.0000        0.0000        0.0000        0.0000        0.0000        0.0000        0.0000        0.0000        0.0000        0.0000        0.0000       19.3574       31.4891       37.3782       31.9381       25.2176        4.7141        3.6174        2.7117        1.8211        0.1263        0.1529        0.2203        0.1903        5.7479        7.6393        9.7179       10.1655       12.0001       12.4369       10.8008        8.4911        1.2457        1.0358        1.0116        0.4584        0.8807        1.0967        0.9405        1.4349        1.3970        0.6980        0.5135        1.4770        0.7388        1.5133        1.4691        1.4750        1.1408        1.0316        2.6757        4.4797        5.3714        3.8380        2.4645        3.0439        4.6329        3.7111        6.6903        8.0849        7.2912        7.9267        6.5983        9.3755       20.0334       27.4973       31.9879       34.8312       31.6031       36.1177       37.7502       39.3779       31.7198       35.0877       35.0520       37.3718       36.9094       37.1482       36.8880       34.3869       24.4966       23.2915       22.4954       19.7384       15.1028       13.5756       12.4965       11.8356       13.1886       13.5496       13.4844       15.7019       14.3435       14.2137       13.9491       14.1408       16.3891       17.4281       19.1584       21.3140       24.5363       22.3627       23.1549       26.0592       32.4572       35.9780       36.2038       39.7133       48.3084       48.8041       48.2559       48.2286       41.9707       45.5228       54.4747       55.3230       72.4125       95.8347      131.9797      138.3714      126.7276      128.7067      126.0072      127.9443      121.8197      121.4584      138.4225      137.9508      132.2572      131.0460      132.1832      143.5647      170.1511      190.3438      198.3765      221.7253      236.0780      227.1785      216.3662      205.0113      179.8396      168.9853      150.1721      151.4105      142.7109      142.9713      153.2945      159.0726      161.6382      152.5753      137.2446      129.7450      128.6264      123.9229      121.4113      119.1294      115.2117      116.7090      130.7615      135.9159      132.8272      126.9991      117.6800      110.1375      101.4984       92.0455       82.4315       83.3080       79.7108       84.7232       88.3357       91.4638       95.5757       93.4716       96.0298       96.3772       89.6150       90.5932       91.2962       94.0933       96.1669      101.0177      101.0470      112.3831      116.5993      118.0480      129.9353      132.7954        0.0000        0.0000        0.0000        0.0000        0.0000        0.0000        0.0000        0.0000        0.0000        0.0000        0.0000        0.0000        0.0000        0.0000        0.0000        0.0000        0.0000        0.0000        0.0000        0.0000        0.0000        0.0000        0.0000        0.0000        0.0000        0.0000        0.0000        0.0000        0.0000        0.0000        0.0000        0.0000        0.0000        0.0000        0.0000        0.0000        0.0000        0.0000        0.0000        0.0000        0.0000        0.0000        0.0000        0.0000        0.0000        0.0000        0.0000        0.0000        0.0000        0.0000
        0.0000        0.0000        0.0000        0.0000        0.0000        0.0000        0.0000        0.0000        0.0000        0.0000        0.0000        0.0000        0.0000        0.0000        0.0000        0.0000        0.0000        0.0000        0.0000        0.0000        0.0000        0.0000        0.0000        0.0000        0.0000        0.0000       17.0517        4.0604        2.7869        1.7562        1.4679        0.1921        0.0721        0.1766        0.3467        7.1760        9.9653       11.6663       12.6211       14.8796       16.2964       14.2244       10.9265        3.1712        1.3916        1.5021        1.3452        1.0986        1.1926        0.8998        1.0064        0.6610        0.3358        1.1340        1.0665        0.8361        1.6452        1.3514        1.5708        1.0946        1.6670        2.1649        2.2440        2.3388        3.0683        3.4685        4.4000        3.8238        4.5984        4.7635        6.1894        4.6206        3.9896        6.0999       10.8787       25.3137       31.3136       36.6570       41.3029       39.0259       43.1615       43.2320       44.6276       36.1177       37.8010       34.9142       36.0940       35.2061       34.9547       36.6256       35.6418       25.0618       23.9462       22.9203       19.9138       15.9823       14.7407       12.3901       11.8888       14.4226       12.5585       11.9153       12.0669       13.6697       16.4715       14.0263       13.1409       15.5610       16.8444       19.5843       21.3199       23.1682       24.2768       24.1693       28.9763       37.0689       34.8589       36.4471       39.5880       44.0736       44.7813       45.8461       47.5705       43.1652       39.9210       43.4392       50.5191       70.5742       79.3281      120.8646      135.9073      123.5195      116.7208      110.6589      113.7001      117.8624      117.3300      126.5040      131.6774      134.4655      143.4326      141.5406      149.6624      181.4603      194.0137      207.9816      236.2234      235.1608      229.4127      215.7207      204.7309      181.1479      182.8253      173.4513      167.0534      160.0844      159.6380      152.7583      158.6973      154.3664      144.3929      137.0829      130.8728      133.3325      125.1393      122.5035      118.2285      115.6934      117.4798      122.6322      131.9433      119.8168      112.4925      107.6618      100.9620       91.2877       86.6049       83.7560       86.7048       83.4042       87.9116       89.8464       93.9384       97.5075      106.3183      104.8938      100.1512       91.0794       88.0082       88.5254       91.9827       93.6931      104.4737      100.3755      111.6158      118.5648      122.6716      121.4882      127.3029        0.0000        0.0000        0.0000        0.0000        0.0000        0.0000        0.0000        0.0000        0.0000        0.0000        0.0000        0.0000        0.0000        0.0000        0.0000        0.0000        0.0000        0.0000        0.0000        0.0000        0.0000        0.0000        0.0000        0.0000        0.0000        0.0000        0.0000        0.0000        0.0000        0.0000        0.0000        0.0000        0.0000        0.0000        0.0000        0.0000        0.0000        0.0000        0.0000        0.0000        0.0000        0.0000        0.0000        0.0000        0.0000        0.0000        0.0000        0.0000        0.0000        0.0000
        0.0000        0.0000        0.0000        0.0000        0.0000        0.0000        0.0000        0.0000        0.0000        0.0000        0.0000        0.0000        0.0000        0.0000        0.0000        0.0000        0.0000        0.0000        0.0000        0.0000        0.0000        0.0000        0.0000        0.0000        0.0000        0.0000        0.0000        3.8619        2.5248        1.6727        1.5917        0.1757        0.1781        0.1354        0.0705        7.5487       10.5024       12.1721       12.7779       14.5300       15.4772       14.3484       11.0246        2.7883        3.4278        2.0526        1.2394        2.1569        2.0806        1.9006        1.1997        0.7178        0.2287        0.3625        1.3225        1.3234        1.2205        1.6085        2.0466        1.2163        1.2450        1.1192        2.0811        1.9762        2.7031        3.9706        3.9679        2.7552        4.5108        5.2589        5.3011        3.9088        4.3597        8.2988       14.5734       26.1161       32.6969       38.1218       38.3923       37.4791       41.7259       43.6915       42.8644       34.2367       34.2243       32.7291       37.0935       36.8172       35.8078       35.4650       35.9173       26.1029       24.3056       22.8096       21.5016       15.7424       14.3006       13.6867       11.8671       13.8817       12.0175       11.9436       11.6653       11.6796       12.0414       12.7988       13.6886       18.6249       18.4522       19.6803       23.8904       22.8387       22.6056       26.4476       27.1248       34.3137       34.0227       34.6477       37.6055       40.5161       43.7322       45.5172       45.0770       36.3200       36.0350       38.4115       45.9218       65.3132       77.1941      103.9652      106.3435       96.1677       97.5347      101.9033      117.1625      111.7765      119.8259      119.6665      133.6923      139.9941      146.5592      138.8628      155.9091      182.8595      213.5611      234.0285      241.0197      221.1528      222.9126      216.3786      210.8008      196.8227      199.5660      192.6644      186.5068      169.6957      167.0591      155.7839      151.4230      138.8108      138.3794      134.4174      126.5863      140.4991      133.8004      123.8391      117.9746      118.7826      124.4976      124.5199      118.3873      104.2521      100.4184       96.5611       91.2310       90.8733       86.7575       86.5322       85.4751       85.9960       84.8060       91.0327       94.8162      103.7103      112.5581      112.6243      111.0119       96.7463       96.0014       95.9238       98.2382       98.9826      106.4177      102.6999      109.4407      116.6418      124.0235      123.0150      125.3482      134.1600        0.0000        0.0000        0.0000        0.0000        0.0000        0.0000        0.0000        0.0000        0.0000        0.0000        0.0000        0.0000        0.0000        0.0000        0.0000        0.0000        0.0000        0.0000        0.0000        0.0000        0.0000        0.0000        0.0000        0.0000        0.0000        0.0000        0.0000        0.0000        0.0000        0.0000        0.0000        0.0000        0.0000        0.0000        0.0000        0.0000        0.0000        0.0000        0.0000        0.0000        0.0000        0.0000        0.0000        0.0000        0.0000        0.0000        0.0000        0.0000        0.0000
        0.0000        0.0000        0.0000        0.0000        0.0000        0.0000        0.0000        0.0000        0.0000        0.0000        0.0000        0.0000        0.0000        0.0000        0.0000        0.0000        0.0000        0.0000        0.0000        0.0000        0.0000        0.0000        0.0000        0.0000        0.0000        0.0000        0.0000        0.0000        0.0000        0.0000        1.9187        0.1670        0.0386        0.0278        0.0258        7.4624        9.5987       10.9829       11.1600       12.1620       12.5762       11.5606        8.7490        2.3473        2.9305        1.8002        1.2067        5.6107        5.3585        3.5658        2.8920        2.7026        1.7534        1.3548        2.2602        1.7458        0.9597        0.3087        0.7673        0.9200        1.0328        1.1666        1.2454        1.6880        1.8617        2.8853        3.3236        3.1990        3.3625        3.5219        4.3359        3.5176        5.5845        8.7445       11.7359       20.7428       25.6207       29.0373       33.2397       32.5917       36.8485       38.0209       36.6312       30.4703       27.0849       27.9023       35.1593       34.6068       40.6241       35.5674       34.4778       25.8984       25.2849       23.7883       21.9225       16.3344       15.3038       14.8394       13.4262       14.5548       12.5487       12.5488       12.4284       11.9552       14.6285       15.3326       15.8803       17.5253       16.9028       16.6619       19.0917       25.4376       22.6651       24.7819       26.6303       29.6620       31.0338       32.7042       35.5239       39.6357       44.9141       44.2326       42.1312       35.6100       34.6573       35.8906       45.3654       61.6829       65.9644       72.9479       77.9248       82.2583       89.4165      102.6559      110.1589      108.6752      126.5729      140.0545      154.5521      150.8298      143.0726      148.9695      166.0605      205.0919      230.5546      234.3547      231.3806      224.9450      240.0612      234.9125      221.9219      199.3486      197.6071      179.4112      168.9876      159.7309      155.1314      149.7806      134.3345      128.4281      128.4677      128.3310      132.2015      121.8144      126.1331      124.3869      126.4432      108.5713      123.6146      123.1642      115.5283      102.2259       97.8539       93.8023       99.7462       95.1197       88.2877       91.0726       92.5038       89.6671       88.3047       99.5076      115.6416      119.0291      123.1848      125.4727      124.6337      105.4711      106.6067      106.5797      106.2751      105.8135      109.0328      110.6926      119.8673      113.6914      122.4505      130.1184      139.0288      173.4300        0.0000        0.0000        0.0000        0.0000        0.0000        0.0000        0.0000        0.0000        0.0000        0.0000        0.0000        0.0000        0.0000        0.0000        0.0000        0.0000        0.0000        0.0000        0.0000        0.0000        0.0000        0.0000        0.0000        0.0000        0.0000        0.0000        0.0000        0.0000        0.0000        0.0000        0.0000        0.0000        0.0000        0.0000        0.0000        0.0000        0.0000        0.0000        0.0000        0.0000        0.0000        0.0000        0.0000        0.0000        0.0000        0.0000        0.0000        0.0000        0.0000
        0.0000        0.0000        0.0000        0.0000        0.0000        0.0000        0.0000        0.0000        0.0000        0.0000        0.0000        0.0000        0.0000        0.0000        0.0000        0.0000        0.0000        0.0000        0.0000        0.0000        0.0000        0.0000        0.0000        0.0000        0.0000        0.0000        0.0000        0.0000        0.0000        0.0000        0.0000        9.1069        7.5951        0.0000        0.0000        7.0646        8.6248        9.2786        9.4899        5.5862        5.4277        4.7663        3.5927        1.3208        0.8105        1.0633        0.9518        3.7964        4.8299        4.4291        2.7872        5.0199        2.9780        4.0253        3.2757        2.9751        2.4883        0.3176        0.4016        0.3997        0.8060        0.6157        0.8777        0.4416        0.3909        0.7081        1.0851        1.2108        1.1558        1.3219        1.4324        1.4740        2.2618        3.6153        5.0629       11.5130       12.3488       14.5373       19.7816       25.2424       26.6667       27.9991       33.6335       26.2949       22.4312       26.0661       40.6790       38.3703       41.2993       43.0991       43.1307       40.1499       37.4025       38.6703       41.4622       37.3966       34.2225       31.5793       31.8790       21.2222       19.8713       17.4823       17.6164       13.6959       15.2594       17.9591       14.3818       16.5795       15.3437       15.9241       17.6959       21.1267       23.9702       28.7540       33.1497       26.5044       23.6411       26.0506       28.1894       39.7105       48.8120       46.8250       44.2369       39.6486       35.4761       35.8890       42.4248       46.6560       54.9529       61.3520       64.9845       79.1766       87.7273       96.9630       98.3563      130.5124      144.6405      152.6671      165.2188      170.3238      170.9135      192.2717      212.2958      216.7496      219.5703      219.5789      226.4020      207.9613      230.7185      219.4590      196.1906      170.2014      158.0889      148.0406      147.1905      146.1377      142.0583      135.5139      120.1189      118.4305      116.5047      112.5222      111.6202      116.7776      111.8716      107.9624      108.3602      116.5009      107.2349      102.5653      101.0655       97.2868       97.8780      101.2980       94.4443       88.9561       86.6126       88.2167       91.0795       97.0891      101.5904      116.9464      116.7161      123.8416      127.1897      134.7943      132.7572      121.4342      118.9498      118.1159      119.5955      124.1354      125.4663      133.7934      139.8378      129.5024      132.9111      139.5174        0.0000        0.0000        0.0000        0.0000        0.0000        0.0000        0.0000        0.0000        0.0000        0.0000        0.0000        0.0000        0.0000        0.0000        0.0000        0.0000        0.0000        0.0000        0.0000        0.0000        0.0000        0.0000        0.0000        0.0000        0.0000        0.0000        0.0000        0.0000        0.0000        0.0000        0.0000        0.0000        0.0000        0.0000        0.0000        0.0000        0.0000        0.0000        0.0000        0.0000        0.0000        0.0000        0.0000        0.0000        0.0000        0.0000        0.0000        0.0000        0.0000        0.0000        0.0000
        0.0000        0.0000        0.0000        0.0000        0.0000        0.0000        0.0000        0.0000        0.0000        0.0000        0.0000        0.0000        0.0000        0.0000        0.0000        0.0000        0.0000        0.0000        0.0000        0.0000        0.0000        0.0000        0.0000        0.0000        0.0000        0.0000        0.0000        0.0000        0.0000        0.0000        0.0000        0.0000        0.0000        0.0000        0.0000        0.0000        0.0000        8.3626        7.6462        4.3631        3.8967        3.3352        2.5643        0.9719        0.6350        0.5710        0.7694        2.9685        4.7012        4.2660        2.8624        1.4475        0.4091        0.9399        0.7745        0.5943        1.9418        0.1133        0.3235        0.2974        0.2554        0.2875        0.4345        0.2346        0.3888        0.5091        0.5629        0.3235        0.4124        0.6724        1.1541        1.3851        2.1109        3.0803        3.7487        7.5354        9.9104       13.2072       18.3054       24.4692       27.6820       29.0664       26.8720       24.2207       27.0041       25.7040       51.5983       50.5029       39.5735       46.2393       46.3821       49.8820       53.2564       56.6834       52.5734       41.6348       36.8197       44.0081       45.9433       23.2510       22.0143       20.7992       18.1067       14.3077       12.1403       12.8043       14.3679       15.9143       16.3453       19.2852       18.3480       22.0124       23.2975       41.6433       52.4929       23.3444       22.0787       23.6492       26.4972       41.0720       45.5425       46.7412       43.8126       36.8540       35.8208       37.1647       38.8696       43.8215       54.7050       58.8800       60.3883       71.5999       80.8034       86.2238       99.1782      127.5831      149.1059      162.0079      163.8368      198.1117      202.9052      234.9903      231.3818      223.3479      224.7957      232.3835      240.4550      214.0754      204.3785      198.8840      183.9933      159.1763      147.1542      142.4466      142.2067      136.4586      130.2164      120.1549      118.3409      111.9812      111.5912      109.6971      107.9689      108.2413      102.5793      104.4598      103.3676      107.1390      105.9864      112.2533       98.3224       98.1307       99.7079      102.9306      106.3273       98.8827       95.6182       96.8898      105.8707      108.7394      121.6060      122.8372      140.2620      136.8733      142.9432      141.5772      143.6815      133.3424      128.9001      128.8976      129.4294      138.4872      139.0729      146.4417      144.7076      134.1054      139.9160        0.0000        0.0000        0.0000        0.0000        0.0000        0.0000        0.0000        0.0000        0.0000        0.0000        0.0000        0.0000        0.0000        0.0000        0.0000        0.0000        0.0000        0.0000        0.0000        0.0000        0.0000        0.0000        0.0000        0.0000        0.0000        0.0000        0.0000        0.0000        0.0000        0.0000        0.0000        0.0000        0.0000        0.0000        0.0000        0.0000        0.0000        0.0000        0.0000        0.0000        0.0000        0.0000        0.0000        0.0000        0.0000        0.0000        0.0000        0.0000        0.0000        0.0000        0.0000        0.0000
        0.0000        0.0000        0.0000        0.0000        0.0000        0.0000        0.0000        0.0000        0.0000        0.0000        0.0000        0.0000        0.0000        0.0000        0.0000        0.0000        0.0000        0.0000        0.0000        0.0000        0.0000        0.0000        0.0000        0.0000        0.0000        0.0000        0.0000        0.0000        0.0000        0.0000        0.0000        0.0000        0.0000        0.0000        0.0000        0.0000        0.0000        0.0000        0.0000        3.7685        3.3556        3.3425        2.8636        1.2066        1.0692        1.0153        1.1680        3.9089        4.4339        4.0015        3.1781        0.8734        0.9420        0.0000        0.0000        0.0422        0.1395        0.3503        0.2547        0.2717        0.2668        0.2231        0.3093        0.2108        0.2379        0.4032        0.4711        0.4728        0.5241        1.0189        1.0763        1.4651        1.8455        2.3981        3.1050        7.0701        8.3816       10.2220       11.8211       18.7433       21.7347       25.6087       31.0053       25.7595       28.4604       33.3179       44.1501       42.7401       44.5368       48.2090       57.9157       60.0079       59.2656       63.5133       62.8194       56.9748       53.7204       47.8934       44.5508       27.8908       23.4030       19.7590       18.6682       14.5458       12.9644       13.0388       13.6884       17.7098       17.1721       18.3524       20.0581       24.8499       27.1602       29.6482       32.6411       24.3587       24.1324       27.7934       32.9173       47.3836       49.7267       51.1116       48.3102       38.1902       36.8923       37.4775       40.6590       44.2067       53.2818       56.4591       63.9872       71.8731       77.4618       82.1394       97.7049      128.5653      151.1501      172.9239      179.4497      197.0866      211.5870      237.2395      249.2024      228.4304      225.3891      235.7218      229.2545      190.9637      181.1332      186.7874      177.2477      147.7947      140.4427      135.5376      132.2208      125.7189      121.7345      121.5216      130.8446      114.7793      117.1052      108.2789      107.8360      104.2044      108.7262      108.3085      108.6365      111.7211      111.5626      114.1559      111.4969      102.9452      103.7344      107.1893      114.3162      106.8440      111.5124      111.4424      119.2818      132.7312      134.8358      139.5665      152.5710      152.8227      158.8645      157.3563      162.7505      147.3312      144.1743      139.3356      149.2866      152.1279      151.1501      147.3895      146.7884      133.9532      144.0517        0.0000        0.0000        0.0000        0.0000        0.0000        0.0000        0.0000        0.0000        0.0000        0.0000        0.0000        0.0000        0.0000        0.0000        0.0000        0.0000        0.0000        0.0000        0.0000        0.0000        0.0000        0.0000        0.0000        0.0000        0.0000        0.0000        0.0000        0.0000        0.0000        0.0000        0.0000        0.0000        0.0000        0.0000        0.0000        0.0000        0.0000        0.0000        0.0000        0.0000        0.0000        0.0000        0.0000        0.0000        0.0000        0.0000        0.0000        0.0000        0.0000        0.0000        0.0000        0.0000
        0.0000        0.0000        0.0000        0.0000        0.0000        0.0000        0.0000        0.0000        0.0000        0.0000        0.0000        0.0000        0.0000        0.0000        0.0000        0.0000        0.0000        0.0000        0.0000        0.0000        0.0000        0.0000        0.0000        0.0000        0.0000        0.0000        0.0000        0.0000        0.0000        0.0000        0.0000        0.0000        0.0000        0.0000        0.0000        0.0000        0.0000        0.0000        0.0000        0.0000        4.0493        4.1673        4.0692        2.0817        2.3986        2.1483        2.0505        5.8716        5.7302        5.0144        3.5556        0.2409        0.4090        0.0505        0.0965        0.0000        0.1509        1.1317        1.0621        0.3085        0.3209        0.4790        0.3144        0.1606        0.1744        0.0356        0.1641        1.1002        1.5212        1.4936        2.2322        1.9860        2.5045        2.8903        3.5541        7.1824        6.8122        8.1277       11.7529       17.2252       23.1325       29.9252       35.7768       34.0915       39.1456       43.3520       40.7077       50.3307       58.3686       69.3471       74.8390       62.4937       70.9961       69.9042       69.9312       54.5133       48.3965       45.2311       38.5933       29.8928       25.9945       21.6747       18.8941       16.9684       15.5385       14.9067       15.7458       18.6715       19.7956       20.1176       22.4660       35.2437       36.2018       33.8139       32.9397       29.4917       30.0930       33.6349       35.4413       51.8329       54.9890       54.3210       50.0961       44.4814       40.6654       40.8943       42.4886       44.5816       54.2430       57.8528       69.2109       86.6955       71.6040       75.3847       90.1636      134.0284      156.9258      170.8927      172.2270      202.2429      225.5224      255.8296      246.5539      218.3245      219.2318      233.4245      215.7852      183.6213      169.9256      173.6449      159.3266      140.6278      131.6779      122.6032      124.8274      130.7384      131.9333      117.1106      122.0952      108.6776      108.9566      107.7749      108.7041      107.3383      108.1214      108.3373      110.3632      119.9824      125.9109      122.5443      113.3390      103.4097      107.0276      116.4209      127.1321      133.2400      137.8257      137.1875      143.0015      149.5765      146.4774      149.0129      160.8591      162.5891      164.7368      161.6869      157.1996      149.1297      149.6030      150.3828      150.7134      160.9718      158.7007      150.9555      144.2148      139.3025        0.0000        0.0000        0.0000        0.0000        0.0000        0.0000        0.0000        0.0000        0.0000        0.0000        0.0000        0.0000        0.0000        0.0000        0.0000        0.0000        0.0000        0.0000        0.0000        0.0000        0.0000        0.0000        0.0000        0.0000        0.0000        0.0000        0.0000        0.0000        0.0000        0.0000        0.0000        0.0000        0.0000        0.0000        0.0000        0.0000        0.0000        0.0000        0.0000        0.0000        0.0000        0.0000        0.0000        0.0000        0.0000        0.0000        0.0000        0.0000        0.0000        0.0000        0.0000        0.0000        0.0000
        0.0000        0.0000        0.0000        0.0000        0.0000        0.0000        0.0000        0.0000        0.0000        0.0000        0.0000        0.0000        0.0000        0.0000        0.0000        0.0000        0.0000        0.0000        0.0000        0.0000        0.0000        0.0000        0.0000        0.0000        0.0000        0.0000        0.0000        0.0000        0.0000        0.0000        0.0000        0.0000        0.0000        0.0000        0.0000        0.0000        0.0000        0.0000        0.0000        0.0000        0.0000        0.0000        0.0000       10.0795       10.9767       10.7251        9.7752        6.4350        5.5900        4.6335        3.6716        0.8169        0.2263        0.4836        0.6830        8.0120       10.7880       11.7897        9.3213        5.7216        5.0699        3.5278        2.8259        1.4553        1.0149        1.4115        2.1815        6.0394        6.5041        5.8878        5.3111        3.0314        3.2469        2.7129        4.7506        4.5085        4.9442        6.0113        8.6739       56.5798       49.4460       42.2391       40.8538       50.7181       61.1032       60.3948       64.3464       69.1021       75.1940       81.6491       75.9653       64.3629       68.0447       72.6120       63.5254       62.5219       54.8457       54.1100       49.7689       43.0658       41.5061       40.2278       34.4965       25.8329       23.6652       23.2304       23.6953       29.3058       29.2469       32.3023       34.5665       39.5109       45.6354       46.4791       47.6620       48.1576       50.1697       51.0810       55.6168       59.5555       61.6291       56.1623       52.5850       53.4735       51.3821       46.3065       46.6820       53.9421       61.5323       71.2207       81.1508       92.6485       82.5094       89.5323      110.5733      148.2054      167.9804      180.8171      187.2370      192.8555      211.0238      220.2610      219.1534      178.4916      171.6433      178.0279      167.0861      146.3903      134.7533      130.6282      124.5837      120.1753      113.1828      111.2300      114.8900      113.4597      113.9188      107.4850       99.7163       95.9409       98.4688      102.9157      102.2952      108.3287      110.7014      111.9115      114.7353      116.6496      122.6823      128.3492      130.5619      117.3186      113.7774      128.1358      158.9186      187.0005      185.9632      171.1087      181.5123      184.3905      185.7363      191.0375      180.7621      164.4186      162.3291      160.0104      157.4782      161.8314      167.4468      167.5360      162.9115      157.0833      158.7288      154.5273      139.6056       92.7300        0.0000        0.0000        0.0000        0.0000        0.0000        0.0000        0.0000        0.0000        0.0000        0.0000        0.0000        0.0000        0.0000        0.0000        0.0000        0.0000        0.0000        0.0000        0.0000        0.0000        0.0000        0.0000        0.0000        0.0000        0.0000        0.0000        0.0000        0.0000        0.0000        0.0000        0.0000        0.0000        0.0000        0.0000        0.0000        0.0000        0.0000        0.0000        0.0000        0.0000        0.0000        0.0000        0.0000        0.0000        0.0000        0.0000        0.0000        0.0000        0.0000        0.0000        0.0000        0.0000        0.0000
        0.0000        0.0000        0.0000        0.0000        0.0000        0.0000        0.0000        0.0000        0.0000        0.0000        0.0000        0.0000        0.0000        0.0000        0.0000        0.0000        0.0000        0.0000        0.0000        0.0000        0.0000        0.0000        0.0000        0.0000        0.0000        0.0000        0.0000        0.0000        0.0000        0.0000        0.0000        0.0000        0.0000        0.0000        0.0000        0.0000        0.0000        0.0000        0.0000        0.0000        0.0000        0.0000        0.0000        0.0000       13.9931       13.8830       12.5961        7.6667        6.5928        5.5353        4.4626        0.7899        0.5388        0.3108        0.6763       10.3723       14.3336       15.2682       12.5071        7.2719        6.2826        5.5874        5.6873        5.3571        4.2289        3.2715        5.2317        7.5651        7.7264        8.1746        7.8067        5.5683        5.2681        3.6120        4.4385        4.8110        5.7391        6.6647        8.4384       27.7310       44.1593       43.5020       43.1886       59.6236       76.4043       79.1682       82.5135       84.3953       85.6651       87.8716       80.9390       67.2484       75.2720       81.2899       75.9384       68.9445       56.4052       54.3502       57.1933       53.8631       51.9198       52.6462       43.5046       29.6896       24.9497       23.2047       28.1545       33.7036       35.1137       36.2855       38.5673       47.3075       53.7474       54.1728       55.2529       57.4848       58.6464       61.7657       64.6824       64.7095       51.0939       48.1839       52.4444       57.5207       52.2509       50.0575       53.7806       58.9419       65.7224       84.2553       86.7785       88.9637       93.3603      105.2457      129.8897      158.9145      174.5300      189.9684      209.2975      205.4630      218.4925      221.1316      212.3122      171.4616      167.0848      153.0091      148.8568      133.8030      122.9984      120.7559      118.5622      116.6550      111.7811      112.0064      105.9803      104.5069      106.8163      103.2120      100.0162      100.2877      105.2937      108.5428      104.9641      117.5182      116.5045      117.6701      118.1340      127.3063      132.0918      143.5575      144.1870      139.9134      160.5488      170.7363      184.9775      200.3262      200.2847      193.0280      208.6421      205.8766      202.4147      200.6521      193.2616      166.7005      162.8294      160.0965      157.2961      164.6639      172.7404      171.7001      166.3002      156.7371      165.9860      162.0132      144.8301      101.5500        0.0000        0.0000        0.0000        0.0000        0.0000        0.0000        0.0000        0.0000        0.0000        0.0000        0.0000        0.0000        0.0000        0.0000        0.0000        0.0000        0.0000        0.0000        0.0000        0.0000        0.0000        0.0000        0.0000        0.0000        0.0000        0.0000        0.0000        0.0000        0.0000        0.0000        0.0000        0.0000        0.0000        0.0000        0.0000        0.0000        0.0000        0.0000        0.0000        0.0000        0.0000        0.0000        0.0000        0.0000        0.0000        0.0000        0.0000        0.0000        0.0000        0.0000        0.0000        0.0000        0.0000
        0.0000        0.0000        0.0000        0.0000        0.0000        0.0000        0.0000        0.0000        0.0000        0.0000        0.0000        0.0000        0.0000        0.0000        0.0000        0.0000        0.0000        0.0000        0.0000        0.0000        0.0000        0.0000        0.0000        0.0000        0.0000        0.0000        0.0000        0.0000        0.0000        0.0000        0.0000        0.0000        0.0000        0.0000        0.0000        0.0000        0.0000        0.0000        0.0000        0.0000        0.0000        0.0000        0.0000        0.0000        0.0000        0.0000       14.2312        9.0967        8.3395        7.6355        7.2007        0.7803        2.8520        1.4380        1.4642       16.9918       22.4168       22.9495       19.3688       11.2416        9.5141        7.2042        8.1247        4.9558        3.7063        4.6935        7.4512       12.0383       13.0426       11.8072        9.8220        7.7018        6.7066        7.0421        8.2584        8.2022        7.5008        7.7629        9.5326       26.7004       30.8239       45.3095       53.9917       70.5005       87.2108       95.4284       91.1259       94.0220       94.0392       87.2398       90.4491       76.8282       82.7611       84.3578       79.6645       70.8087       78.4740       69.2982       69.2958       66.3266       73.2493       92.9149       52.8634       36.4998       29.2693       27.5744       31.0495       41.6603       44.4590       40.0002       44.0259       53.1962       58.3841       58.7561       62.1780       64.3070       69.0240       69.8635       61.4430       62.3303       50.5868       44.3449       52.3478       61.7915       52.9671       51.2356       55.9426       63.9903       71.0342       79.1904       84.8532      100.6021      102.9482      122.9026      129.2550      160.2022      177.7986      191.8546      204.5070      206.9627      228.3652      226.2479      210.9499      170.3862      154.4209      143.4503      140.2034      128.2536      129.6329      132.4152      123.1915      115.9126      114.9701      115.4613      115.1451      111.2875      112.8519      109.2491      109.0556      108.4716      106.6712      112.3071      113.1231      123.9252      128.6587      131.9508      135.4107      142.4156      151.9654      156.2908      173.8476      166.2613      189.5198      177.3731      187.1667      202.5663      226.4892      227.3889      224.2318      222.7475      219.5408      201.0032      191.3235      168.7749      166.4200      156.5660      155.2912      160.6815      172.0629      179.2986      182.2432      169.2522      170.0170      172.4390      147.4252      128.1300        0.0000        0.0000        0.0000        0.0000        0.0000        0.0000        0.0000        0.0000        0.0000        0.0000        0.0000        0.0000        0.0000        0.0000        0.0000        0.0000        0.0000        0.0000        0.0000        0.0000        0.0000        0.0000        0.0000        0.0000        0.0000        0.0000        0.0000        0.0000        0.0000        0.0000        0.0000        0.0000        0.0000        0.0000        0.0000        0.0000        0.0000        0.0000        0.0000        0.0000        0.0000        0.0000        0.0000        0.0000        0.0000        0.0000        0.0000        0.0000        0.0000        0.0000        0.0000        0.0000        0.0000
        0.0000        0.0000        0.0000        0.0000        0.0000        0.0000        0.0000        0.0000        0.0000        0.0000        0.0000        0.0000        0.0000        0.0000        0.0000        0.0000        0.0000        0.0000        0.0000        0.0000        0.0000        0.0000        0.0000        0.0000        0.0000        0.0000        0.0000        0.0000        0.0000        0.0000        0.0000        0.0000        0.0000        0.0000        0.0000        0.0000        0.0000        0.0000        0.0000        0.0000        0.0000        0.0000        0.0000        0.0000        0.0000        0.0000        0.0000       10.6566       11.1447       11.3243       11.0202        1.3455        1.3331        2.7681        7.4095       35.6110       34.6128       35.6372       29.8644       19.5962       15.6536       12.4574       13.0442        8.4855        6.2617        7.4195       10.6769       14.5354       17.8924       16.8780       13.7781        9.7214       11.1641       13.0370       14.7283       12.1597       12.9912       22.0634       18.1403       42.9651       49.3021       63.5327       63.3060       82.4016       89.2328       92.0918       86.5817       89.2589       91.2724       84.8317       92.3806       82.7594       83.5867       87.6271       95.0692       89.0814       91.7060       94.2625       94.3925       90.4787       86.7474       72.0245       61.0893       44.4156       36.2571       34.6349       36.4541       43.6598       44.3958       43.9022       46.8271       60.3522       57.5114       60.6638       63.6859       66.7090       68.8657       72.3950       64.0409       57.5484       48.4237       45.0547       49.0859       56.9855       54.9107       55.5419       58.1163       69.3401       71.3738       73.7978       82.0361       97.3794       94.9541      110.9745      130.5078      151.9316      175.6115      195.5056      205.5876      210.4156      224.5844      213.9065      195.0005      163.3374      137.5860      134.3547      141.1869      128.6913      132.4228      134.3382      127.2235      120.5329      120.0516      117.7883      120.7361      119.2483      120.8565      121.3783      117.3045      113.2679      109.7299      117.3943      125.1685      143.1552      145.2459      143.5387      153.0998      181.8645      204.5445      200.9858      210.9279      200.3527      191.2857      189.1559      195.4722      208.9380      227.0279      236.5992      234.9994      219.3143      214.7778      195.0498      183.1245      160.9836      153.6096      144.6115      146.1707      157.1105      166.7586      169.4673      167.4698      165.0565      168.4494      149.2932      148.3870        0.0000        0.0000        0.0000        0.0000        0.0000        0.0000        0.0000        0.0000        0.0000        0.0000        0.0000        0.0000        0.0000        0.0000        0.0000        0.0000        0.0000        0.0000        0.0000        0.0000        0.0000        0.0000        0.0000        0.0000        0.0000        0.0000        0.0000        0.0000        0.0000        0.0000        0.0000        0.0000        0.0000        0.0000        0.0000        0.0000        0.0000        0.0000        0.0000        0.0000        0.0000        0.0000        0.0000        0.0000        0.0000        0.0000        0.0000        0.0000        0.0000        0.0000        0.0000        0.0000        0.0000        0.0000
        0.0000        0.0000        0.0000        0.0000        0.0000        0.0000        0.0000        0.0000        0.0000        0.0000        0.0000        0.0000        0.0000        0.0000        0.0000        0.0000        0.0000        0.0000        0.0000        0.0000        0.0000        0.0000        0.0000        0.0000        0.0000        0.0000        0.0000        0.0000        0.0000        0.0000        0.0000        0.0000        0.0000        0.0000        0.0000        0.0000        0.0000        0.0000        0.0000        0.0000        0.0000        0.0000        0.0000        0.0000        0.0000        0.0000        0.0000        0.0000        0.0000        0.0000       21.4225       19.6493       20.4518       26.7859       34.6761       58.7174       65.1605       65.7511       57.5252       33.1098       25.8271       20.0179       20.8828       17.5002       17.3609       14.1127        0.0000        0.0000       16.5418       16.6561       15.8267       12.2630       15.6907       15.5039       19.9837       40.9557       51.4101       52.5920       58.1750       60.1830       69.3032       81.2416       77.0733       78.7249       79.3144       87.4365       82.2217       69.7787       76.8968        0.0000        0.0000        0.0000        0.0000      117.8462      137.6256      146.5700      149.9582      147.2129        0.0000      135.1203      123.6676      107.5679       90.5580       64.5852       55.5902       51.1972       55.4606       61.3702       60.2136       54.9782       58.0621       69.4536       75.2560       74.8055       74.3140       74.7931       78.3295       76.4413       72.2583       60.4548       50.8554       47.6222       49.3227       60.9715       61.6676       62.7209       67.0877       71.1315       76.2303       83.1568       86.5890       98.0474      103.5499      116.1406      145.3004      182.0176      190.3284      198.2473      212.2901      174.7334      170.9165      170.7179      161.6948      133.2740      117.6268      118.9742      123.4098      138.4550      142.5715      145.3270      136.0223      120.5031      117.0755      118.3422      124.6210      137.5265      141.9596      143.4843      139.3843      130.7464      137.6187      153.4398      159.8307      166.6106      171.4345      168.5429      174.8258      188.3040      216.0889      224.9998      238.2503      241.4006      233.5570      228.7450      222.8957      229.7417      237.6650      239.3915      235.0798      208.1146      204.4922      191.1311      184.8941      155.8578      144.6556      135.3596      143.8763      142.2179      144.4612      163.7235      167.2001      172.6997      137.1219        0.0000        0.0000        0.0000        0.0000        0.0000        0.0000        0.0000        0.0000        0.0000        0.0000        0.0000        0.0000        0.0000        0.0000        0.0000        0.0000        0.0000        0.0000        0.0000        0.0000        0.0000        0.0000        0.0000        0.0000        0.0000        0.0000        0.0000        0.0000        0.0000        0.0000        0.0000        0.0000        0.0000        0.0000        0.0000        0.0000        0.0000        0.0000        0.0000        0.0000        0.0000        0.0000        0.0000        0.0000        0.0000        0.0000        0.0000        0.0000        0.0000        0.0000        0.0000        0.0000        0.0000        0.0000        0.0000        0.0000
        0.0000        0.0000        0.0000        0.0000        0.0000        0.0000        0.0000        0.0000        0.0000        0.0000        0.0000        0.0000        0.0000        0.0000        0.0000        0.0000        0.0000        0.0000        0.0000        0.0000        0.0000        0.0000        0.0000        0.0000        0.0000        0.0000        0.0000        0.0000        0.0000        0.0000        0.0000        0.0000        0.0000        0.0000        0.0000        0.0000        0.0000        0.0000        0.0000        0.0000        0.0000        0.0000        0.0000        0.0000        0.0000        0.0000        0.0000        0.0000        0.0000        0.0000        0.0000        0.0000        0.0000        0.0000        0.0000       67.1741       79.9913       80.5072        0.0000        0.0000        0.0000       24.3006       23.1789       20.4937       19.4426        0.0000        0.0000        0.0000        0.0000        0.0000        0.0000        0.0000       12.8790       15.8252       24.4834       51.9109       60.1230       65.6664       69.1085       79.1742       90.8215       87.5746       89.2123       82.8641       79.7327       98.6524      107.9323      102.5710        0.0000        0.0000        0.0000        0.0000        0.0000        0.0000      146.1952      161.1614        0.0000        0.0000        0.0000      154.7396      138.9043      117.2533       98.1929       73.3384       62.0132       67.6763       70.7513       69.7594       68.7342       68.5153       71.6837       76.2224       78.9873       81.8059       77.8715       83.0586       83.4688       80.5835       71.8849       52.6600       46.0143       42.4141       43.8309       54.7494       56.7580       63.0573       69.3099       76.8510       85.5682       87.1971       94.0517       97.6101      112.9510      121.5528      142.4892      185.0050      190.2068      189.5482      182.9450      162.3363      156.0790      161.1890      151.3403      118.6757      111.1830      114.8791      120.1680      137.5358      137.6476      143.4376      136.8672      121.2217      115.1809      119.7579      129.4349      147.1594      154.6015      164.1699      161.4570      161.1483      162.0328      160.1754      165.9820      180.2801      188.0543      191.9913      190.8823      209.6797      225.2758      219.5736      220.4321      241.5169      238.1704      245.7457      237.1724      249.8179      261.7766      249.5339      217.5611      204.5137      200.2228      187.8959      181.6927      158.0050      138.8882      132.1165      137.5309      138.0797      142.5471      155.5087      152.7203      148.9185      136.9230        0.0000        0.0000        0.0000        0.0000        0.0000        0.0000        0.0000        0.0000        0.0000        0.0000        0.0000        0.0000        0.0000        0.0000        0.0000        0.0000        0.0000        0.0000        0.0000        0.0000        0.0000        0.0000        0.0000        0.0000        0.0000        0.0000        0.0000        0.0000        0.0000        0.0000        0.0000        0.0000        0.0000        0.0000        0.0000        0.0000        0.0000        0.0000        0.0000        0.0000        0.0000        0.0000        0.0000        0.0000        0.0000        0.0000        0.0000        0.0000        0.0000        0.0000        0.0000        0.0000        0.0000        0.0000        0.0000        0.0000
        0.0000        0.0000        0.0000        0.0000        0.0000        0.0000        0.0000        0.0000        0.0000        0.0000        0.0000        0.0000        0.0000        0.0000        0.0000        0.0000        0.0000        0.0000        0.0000        0.0000        0.0000        0.0000        0.0000        0.0000        0.0000        0.0000        0.0000        0.0000        0.0000        0.0000        0.0000        0.0000        0.0000        0.0000        0.0000        0.0000        0.0000        0.0000        0.0000        0.0000        0.0000        0.0000        0.0000        0.0000        0.0000        0.0000        0.0000        0.0000        0.0000        0.0000        0.0000        0.0000        0.0000        0.0000        0.0000        0.0000        0.0000        0.0000        0.0000        0.0000        0.0000       29.2222       28.7677       26.8367       26.0269        0.0000        0.0000        0.0000        0.0000        0.0000        0.0000        0.0000        0.0000       20.5661       29.2927       61.1081       76.4415       85.7052       89.7840      104.8162      100.1654       94.9080       88.6026       91.7167       96.3399        0.0000        0.0000        0.0000        0.0000        0.0000        0.0000        0.0000        0.0000        0.0000        0.0000        0.0000        0.0000        0.0000        0.0000        0.0000      134.1025      123.4482      112.7699       89.8482       78.0575       74.2915       70.5687       73.0353       68.0457       71.1424       78.9594       78.5370       83.6538       83.4791       85.7549       94.0448       87.8128       81.5273       72.6065       57.7284       46.8751       43.9298       44.7761       58.5602       58.5642       65.2918       78.8284       87.5436       85.9642       87.3617       93.6128       94.8065      109.1442      127.7656      150.9826      169.9125      170.0798      170.2970      168.3441      143.7262      132.5836      139.4156      139.3699      117.2583      113.3286      112.2714      114.5353      129.7005      133.0714      133.6844      131.2299      124.0822      118.3913      125.6573      133.6476      163.1237      178.3681      181.5472      176.0775      168.9674      164.8012      167.2225      182.0828      198.0178      205.7100      214.1206      209.8409      218.5209      220.4072      213.0715      214.4111      236.1774      223.3746      220.1068      228.7433      233.7215      244.1189      232.5704      216.7213      202.8200      192.0514      178.8835      174.9956      150.5510      137.5663      134.2758      135.8791      139.0626      140.8753      139.8992      142.8317      127.8081        0.0000        0.0000        0.0000        0.0000        0.0000        0.0000        0.0000        0.0000        0.0000        0.0000        0.0000        0.0000        0.0000        0.0000        0.0000        0.0000        0.0000        0.0000        0.0000        0.0000        0.0000        0.0000        0.0000        0.0000        0.0000        0.0000        0.0000        0.0000        0.0000        0.0000        0.0000        0.0000        0.0000        0.0000        0.0000        0.0000        0.0000        0.0000        0.0000        0.0000        0.0000        0.0000        0.0000        0.0000        0.0000        0.0000        0.0000        0.0000        0.0000        0.0000        0.0000        0.0000        0.0000        0.0000        0.0000        0.0000        0.0000
        0.0000        0.0000        0.0000        0.0000        0.0000        0.0000        0.0000        0.0000        0.0000        0.0000        0.0000        0.0000        0.0000        0.0000        0.0000        0.0000        0.0000        0.0000        0.0000        0.0000        0.0000        0.0000        0.0000        0.0000        0.0000        0.0000        0.0000        0.0000        0.0000        0.0000        0.0000        0.0000        0.0000        0.0000        0.0000        0.0000        0.0000        0.0000        0.0000        0.0000        0.0000        0.0000        0.0000        0.0000        0.0000        0.0000        0.0000        0.0000        0.0000        0.0000        0.0000        0.0000        0.0000        0.0000        0.0000        0.0000        0.0000        0.0000        0.0000        0.0000        0.0000        0.0000       38.9403       44.4179        0.0000        0.0000        0.0000        0.0000        0.0000        0.0000        0.0000        0.0000        0.0000        0.0000       35.8237       72.9157       88.3905       99.8810      114.4428      126.2573      116.5432      102.5286       92.6027       97.6432        0.0000        0.0000        0.0000        0.0000        0.0000        0.0000        0.0000        0.0000        0.0000        0.0000        0.0000        0.0000        0.0000        0.0000        0.0000        0.0000        0.0000      122.5992      121.4886       97.3403       79.8889       67.4087       68.2461       87.1378       69.7017       70.3354       78.9616       81.6028       85.0245       89.7897       93.9190       94.4458       90.2101       85.0400       76.8295       54.4255       46.2287       47.5319       49.1690       57.7999       66.1725       78.2304       89.7248       95.3006       92.9246       99.5652      100.2790      111.8514      120.3765      127.4640      124.7103      141.1286      141.9782      141.4509      147.1329      130.3920      127.5617      128.5004      134.9380      110.5587      109.7471      113.4464      117.5930      130.7589      133.3602      137.4924      140.2121      139.8364      133.6485      131.8389      143.7182      174.2169      184.9423      187.1605      183.9794      173.3669      178.2234      188.0541      200.6048      201.1356      212.3199      211.2488      217.1791      225.6747      216.5439      204.5969      204.5699      219.6736      218.3945      214.8624      220.6105      218.5139      216.9239      209.9205      207.2582      186.7652      174.4464      167.4885      164.2776      147.9459      138.0203      133.6511      135.7162      143.7227      138.1366      136.6425      129.3514        0.0000        0.0000        0.0000        0.0000        0.0000        0.0000        0.0000        0.0000        0.0000        0.0000        0.0000        0.0000        0.0000        0.0000        0.0000        0.0000        0.0000        0.0000        0.0000        0.0000        0.0000        0.0000        0.0000        0.0000        0.0000        0.0000        0.0000        0.0000        0.0000        0.0000        0.0000        0.0000        0.0000        0.0000        0.0000        0.0000        0.0000        0.0000        0.0000        0.0000        0.0000        0.0000        0.0000        0.0000        0.0000        0.0000        0.0000        0.0000        0.0000        0.0000        0.0000        0.0000        0.0000        0.0000        0.0000        0.0000        0.0000        0.0000
        0.0000        0.0000        0.0000        0.0000        0.0000        0.0000        0.0000        0.0000        0.0000        0.0000        0.0000        0.0000        0.0000        0.0000        0.0000        0.0000        0.0000        0.0000        0.0000        0.0000        0.0000        0.0000        0.0000        0.0000        0.0000        0.0000        0.0000        0.0000        0.0000        0.0000        0.0000        0.0000        0.0000        0.0000        0.0000        0.0000        0.0000        0.0000        0.0000        0.0000        0.0000        0.0000        0.0000        0.0000        0.0000        0.0000        0.0000        0.0000        0.0000        0.0000        0.0000        0.0000        0.0000        0.0000        0.0000        0.0000        0.0000        0.0000        0.0000        0.0000        0.0000        0.0000        0.0000        0.0000        0.0000        0.0000        0.0000        0.0000        0.0000        0.0000        0.0000        0.0000        0.0000        0.0000       44.0933       81.4932       99.0678      112.3307      107.9473      106.4682       93.9779       78.5456       76.7757        0.0000        0.0000        0.0000        0.0000        0.0000        0.0000        0.0000        0.0000        0.0000        0.0000        0.0000        0.0000        0.0000        0.0000        0.0000        0.0000        0.0000        0.0000      132.9439      132.7090      104.7897       88.9764       77.8645       77.8323       72.3421       77.2812       81.9378       79.2253       83.7514       85.5800       90.8283       96.9090      100.5919      100.9300       92.8507       85.7130       65.5396       59.8182       57.7920       63.0669       72.4986       79.6367       87.1131      100.2952       97.1847      100.7628      107.8033      109.2348      108.1480      106.3112      101.7715      105.3579       99.2807      102.4981      109.7417      115.2376      113.9717      112.6617      112.3198      115.3855      123.0566      128.2793      135.5431      142.9023      140.2319      151.8766      164.4526      151.8551      146.5182      146.2048      144.6688      152.1114      182.6393      189.3277      195.2646      198.2904      217.0938      233.4677      244.4366      242.2660      239.1879      234.7242      231.0381      230.8143      231.3187      230.1600      207.9728      205.5724      214.4578      232.6115      230.2990      223.2696      196.7276      187.1897      179.3124      173.2179      166.7055      160.9873      161.8623      168.0969      167.9710      148.3199      147.3528      152.6929      145.9286      143.1885      145.4667      137.3270        0.0000        0.0000        0.0000        0.0000        0.0000        0.0000        0.0000        0.0000        0.0000        0.0000        0.0000        0.0000        0.0000        0.0000        0.0000        0.0000        0.0000        0.0000        0.0000        0.0000        0.0000        0.0000        0.0000        0.0000        0.0000        0.0000        0.0000        0.0000        0.0000        0.0000        0.0000        0.0000        0.0000        0.0000        0.0000        0.0000        0.0000        0.0000        0.0000        0.0000        0.0000        0.0000        0.0000        0.0000        0.0000        0.0000        0.0000        0.0000        0.0000        0.0000        0.0000        0.0000        0.0000        0.0000        0.0000        0.0000        0.0000        0.0000
        0.0000        0.0000        0.0000        0.0000        0.0000        0.0000        0.0000        0.0000        0.0000        0.0000        0.0000        0.0000        0.0000        0.0000        0.0000        0.0000        0.0000        0.0000        0.0000        0.0000        0.0000        0.0000        0.0000        0.0000        0.0000        0.0000        0.0000        0.0000        0.0000        0.0000        0.0000        0.0000        0.0000        0.0000        0.0000        0.0000        0.0000        0.0000        0.0000        0.0000        0.0000        0.0000        0.0000        0.0000        0.0000        0.0000        0.0000        0.0000        0.0000        0.0000        0.0000        0.0000        0.0000        0.0000        0.0000        0.0000        0.0000        0.0000        0.0000        0.0000        0.0000        0.0000        0.0000        0.0000        0.0000        0.0000        0.0000        0.0000        0.0000        0.0000        0.0000        0.0000        0.0000        0.0000        0.0000        0.0000        0.0000        0.0000        0.0000        0.0000        0.0000        0.0000        0.0000        0.0000        0.0000        0.0000        0.0000        0.0000        0.0000        0.0000        0.0000        0.0000        0.0000        0.0000        0.0000        0.0000        0.0000        0.0000        0.0000        0.0000        0.0000      136.5343      128.1516      105.7543       92.5301       82.2575       85.4078       80.9698       76.6374       79.3891       77.0169       83.4826       91.3988       96.4085       97.8140      103.7432      104.8411      100.8927       89.5123       78.2917       69.7220       66.5777       81.0630       85.4495       86.1782       91.1754      106.9661      113.6627      106.9131      118.4806      116.2101      106.4576       96.0777       96.7765       96.8792       91.4173       96.5397      100.9402      103.0311      107.3850      106.7336      110.8613      114.2301      128.5739      137.9338      146.3451      153.0071      157.0989      162.7647      161.6415      158.4984      151.0681      138.4634      141.6322      152.5869      185.5239      202.2237      210.6323      218.5459      241.4588      251.4921      253.3118      252.7604      254.5451      248.0070      242.3916      240.2914      237.1593      227.0082      215.1305      208.6179      217.5422      216.4260      220.8071      209.0008      177.3683      167.6870      159.2068      156.2844      159.7890      157.1255      158.5507      160.0060      156.3657      147.6985      144.9642      157.9164      146.8760      154.5107      135.1779        0.0000        0.0000        0.0000        0.0000        0.0000        0.0000        0.0000        0.0000        0.0000        0.0000        0.0000        0.0000        0.0000        0.0000        0.0000        0.0000        0.0000        0.0000        0.0000        0.0000        0.0000        0.0000        0.0000        0.0000        0.0000        0.0000        0.0000        0.0000        0.0000        0.0000        0.0000        0.0000        0.0000        0.0000        0.0000        0.0000        0.0000        0.0000        0.0000        0.0000        0.0000        0.0000        0.0000        0.0000        0.0000        0.0000        0.0000        0.0000        0.0000        0.0000        0.0000        0.0000        0.0000        0.0000        0.0000        0.0000        0.0000        0.0000        0.0000
        0.0000        0.0000        0.0000        0.0000        0.0000        0.0000        0.0000        0.0000        0.0000        0.0000        0.0000        0.0000        0.0000        0.0000        0.0000        0.0000        0.0000        0.0000        0.0000        0.0000        0.0000        0.0000        0.0000        0.0000        0.0000        0.0000        0.0000        0.0000        0.0000        0.0000        0.0000        0.0000        0.0000        0.0000        0.0000        0.0000        0.0000        0.0000        0.0000        0.0000        0.0000        0.0000        0.0000        0.0000        0.0000        0.0000        0.0000        0.0000        0.0000        0.0000        0.0000        0.0000        0.0000        0.0000        0.0000        0.0000        0.0000        0.0000        0.0000        0.0000        0.0000        0.0000        0.0000        0.0000        0.0000        0.0000        0.0000        0.0000        0.0000        0.0000        0.0000        0.0000        0.0000        0.0000        0.0000        0.0000        0.0000        0.0000        0.0000        0.0000        0.0000        0.0000        0.0000        0.0000        0.0000        0.0000        0.0000        0.0000        0.0000        0.0000        0.0000        0.0000        0.0000        0.0000        0.0000        0.0000        0.0000        0.0000        0.0000        0.0000        0.0000      134.1570      124.1949      113.5422      100.7095       91.5438       91.9949       84.1342       78.2855       77.8972       82.6768       89.7585       93.6039       98.9932      103.7983      112.3612      111.9156      104.0490       97.1365       81.5003       80.2378       88.0701       98.8514      103.7973      118.1714      115.4531      114.0988      115.4496      110.4187      121.6553      113.5331      101.6016       98.8192       96.5003       98.1279       89.4822       91.8972       94.8717      103.2739      102.1037      103.4090      107.2227      114.6113      131.5380      144.4798      158.1922      155.8843      152.1975      152.2585      158.4039      156.8418      144.4013      138.6628      144.7946      158.7159      197.2095      222.6462      228.3411      233.8659      251.1060      256.9187      254.7285      259.4022      264.4857      258.8343      235.9776      229.7117      221.8918      213.4106      212.6074      203.4930      208.9459      206.6839      190.4654      171.0072      155.1928      140.6569      135.2357      137.3941      138.3821      135.5349      130.8246      127.8621      124.4303      142.0676      140.2932      154.9575      148.3284      141.7969      171.4697        0.0000        0.0000        0.0000        0.0000        0.0000        0.0000        0.0000        0.0000        0.0000        0.0000        0.0000        0.0000        0.0000        0.0000        0.0000        0.0000        0.0000        0.0000        0.0000        0.0000        0.0000        0.0000        0.0000        0.0000        0.0000        0.0000        0.0000        0.0000        0.0000        0.0000        0.0000        0.0000        0.0000        0.0000        0.0000        0.0000        0.0000        0.0000        0.0000        0.0000        0.0000        0.0000        0.0000        0.0000        0.0000        0.0000        0.0000        0.0000        0.0000        0.0000        0.0000        0.0000        0.0000        0.0000        0.0000        0.0000        0.0000        0.0000        0.0000
        0.0000        0.0000        0.0000        0.0000        0.0000        0.0000        0.0000        0.0000        0.0000        0.0000        0.0000        0.0000        0.0000        0.0000        0.0000        0.0000        0.0000        0.0000        0.0000        0.0000        0.0000        0.0000        0.0000        0.0000        0.0000        0.0000        0.0000        0.0000        0.0000        0.0000        0.0000        0.0000        0.0000        0.0000        0.0000        0.0000        0.0000        0.0000        0.0000        0.0000        0.0000        0.0000        0.0000        0.0000        0.0000        0.0000        0.0000        0.0000        0.0000        0.0000        0.0000        0.0000        0.0000        0.0000        0.0000        0.0000        0.0000        0.0000        0.0000        0.0000        0.0000        0.0000        0.0000        0.0000        0.0000        0.0000        0.0000        0.0000        0.0000        0.0000        0.0000        0.0000        0.0000        0.0000        0.0000        0.0000        0.0000        0.0000        0.0000        0.0000        0.0000        0.0000        0.0000        0.0000        0.0000        0.0000        0.0000        0.0000        0.0000        0.0000        0.0000        0.0000        0.0000        0.0000        0.0000        0.0000        0.0000        0.0000        0.0000        0.0000      155.3961      138.1016      129.4346      124.7838      112.0142      102.7350      102.2985       91.6369       90.7412      100.4286       98.8202      106.3262      112.9993      110.8646      111.5567      110.9088      104.7884      100.5015      105.8910       85.8892       91.2038       96.1626       94.6142      107.0815      116.1186      115.0360      112.7389      109.1516      113.4079      113.4377      108.1184      100.1801      100.7146       99.3971      101.4390       93.3748       96.0902      101.1006      103.0523      105.6946      108.8065      112.2727      125.4778      130.0859      136.1106      141.9234      153.9996      146.2724      148.5562      153.2236      158.6496      149.1961      147.4212      160.4872      168.2539      209.0423      227.6771      241.0316      236.0256      249.0172      250.8921      250.5184      251.0960      253.4263      244.6368      229.0533      213.0717      198.9977      193.8459      193.2425      184.0316      185.3968      173.9651      153.7346      139.0063      129.8537      117.5362      116.6445      119.8898      119.4627      120.8963      117.4502      118.0011      118.9605      108.9692      125.6377      137.3626      139.3481        0.0000        0.0000        0.0000        0.0000        0.0000        0.0000        0.0000        0.0000        0.0000        0.0000        0.0000        0.0000        0.0000      303.5100        0.0000        0.0000        0.0000      376.9500        0.0000        0.0000        0.0000        0.0000        0.0000        0.0000        0.0000        0.0000        0.0000        0.0000        0.0000        0.0000        0.0000        0.0000        0.0000        0.0000        0.0000        0.0000        0.0000        0.0000        0.0000        0.0000        0.0000        0.0000        0.0000        0.0000        0.0000        0.0000        0.0000        0.0000        0.0000        0.0000        0.0000        0.0000        0.0000        0.0000        0.0000        0.0000        0.0000        0.0000        0.0000        0.0000        0.0000
        0.0000        0.0000        0.0000        0.0000        0.0000        0.0000        0.0000        0.0000        0.0000        0.0000        0.0000        0.0000        0.0000        0.0000        0.0000        0.0000        0.0000        0.0000        0.0000        0.0000        0.0000        0.0000        0.0000        0.0000        0.0000        0.0000        0.0000        0.0000        0.0000        0.0000        0.0000        0.0000        0.0000        0.0000        0.0000        0.0000        0.0000        0.0000        0.0000        0.0000        0.0000        0.0000        0.0000        0.0000        0.0000        0.0000        0.0000        0.0000        0.0000        0.0000        0.0000        0.0000        0.0000        0.0000        0.0000        0.0000        0.0000        0.0000        0.0000        0.0000        0.0000        0.0000        0.0000        0.0000        0.0000        0.0000        0.0000        0.0000        0.0000        0.0000        0.0000        0.0000        0.0000        0.0000        0.0000        0.0000        0.0000        0.0000        0.0000        0.0000        0.0000        0.0000        0.0000        0.0000        0.0000        0.0000        0.0000        0.0000        0.0000        0.0000        0.0000        0.0000        0.0000        0.0000        0.0000        0.0000        0.0000        0.0000        0.0000        0.0000      178.4533      166.7827      154.9143      154.9900      147.8022      137.9423      146.7819      174.7347      122.4856      127.1273      130.0844      135.9201      144.7291      135.6893      127.0808      108.8693       99.0311       95.0407      103.2651       89.0854       83.1936       80.3524       85.7921       85.7827      115.4995      129.0027      108.4137      102.1616      102.8056      105.6695      108.0735      102.5442       95.0982       93.6999       98.5442      105.4479      108.9854      108.8119      108.7386      114.8802      118.3848      128.0343      126.4320      121.1886      127.1848      135.7930      139.4527      150.9130      151.2650      160.3175      166.0120      183.3163      183.1511      191.0455      202.3593      237.9145      251.2114      256.3213      252.1819      250.0536      255.4875      259.8182      258.3142      223.9433      206.6940      178.1327      172.2082      159.7216      154.8642      145.5830      145.4262      122.5126      113.9005      107.7946       97.1391       90.9043       87.2988       90.5241       91.1546      103.3152      105.4968       96.5511       94.3848       80.9299       56.3802       69.0059       80.5467      230.4357        0.0000        0.0000        0.0000        0.0000        0.0000        0.0000        0.0000        0.0000        0.0000        0.0000        0.0000        0.0000      333.3600      372.6900      440.3100        0.0000      496.9501      433.9200        0.0000        0.0000        0.0000        0.0000        0.0000        0.0000        0.0000        0.0000        0.0000        0.0000        0.0000        0.0000        0.0000        0.0000        0.0000        0.0000        0.0000        0.0000        0.0000        0.0000        0.0000        0.0000        0.0000        0.0000        0.0000        0.0000        0.0000        0.0000        0.0000        0.0000        0.0000        0.0000        0.0000        0.0000        0.0000        0.0000        0.0000        0.0000        0.0000        0.0000        0.0000        0.0000        0.0000
        0.0000        0.0000        0.0000        0.0000        0.0000        0.0000        0.0000        0.0000        0.0000        0.0000        0.0000        0.0000        0.0000        0.0000        0.0000        0.0000        0.0000        0.0000        0.0000        0.0000        0.0000        0.0000        0.0000        0.0000        0.0000        0.0000        0.0000        0.0000        0.0000        0.0000        0.0000        0.0000        0.0000        0.0000        0.0000        0.0000        0.0000        0.0000        0.0000        0.0000        0.0000        0.0000        0.0000        0.0000        0.0000        0.0000        0.0000        0.0000        0.0000        0.0000        0.0000        0.0000        0.0000        0.0000        0.0000        0.0000        0.0000        0.0000        0.0000        0.0000        0.0000        0.0000        0.0000        0.0000        0.0000        0.0000        0.0000        0.0000        0.0000        0.0000        0.0000        0.0000        0.0000        0.0000        0.0000        0.0000        0.0000        0.0000        0.0000        0.0000        0.0000        0.0000        0.0000        0.0000        0.0000        0.0000        0.0000        0.0000        0.0000        0.0000        0.0000        0.0000        0.0000        0.0000        0.0000        0.0000        0.0000        0.0000        0.0000      187.4922      181.9408      172.7285      164.8073      159.9197      159.0832      157.0906      165.4635      187.3790      135.1813      131.3356      133.4270      147.4045      152.1599      144.2922      139.9009      116.7215      106.2314      100.1419      103.0004       90.6238       83.1220       86.1167       83.5322       92.2995      107.4266      137.6912      117.2902      102.7376      107.2138      106.8102      109.4403      102.8465      101.8999      102.0654      108.0324      117.8263      125.4238      127.6701      124.5149      119.3333      130.6119      140.1515      141.9725      133.7633      132.7862      137.5510      139.8369      150.5545      156.0163      159.2126      166.9615      195.9519      197.7486      210.2441      227.3754      251.6386      259.2923      257.2513      252.2590      255.6111      253.1415      244.6657      236.8848      197.6527      170.1064      157.4372      148.9758      134.6506      121.3008      109.7820      114.5534       93.4218       84.8823       80.2229       77.4223       74.0373       69.3211       70.6227       70.8225       77.3237       88.0827       86.7168       80.4475       48.3162       46.8399       70.2204       78.4536      270.5188        0.0000        0.0000        0.0000        0.0000        0.0000        0.0000      305.4471      288.0000        0.0000        0.0000        0.0000        0.0000      338.1601      379.7100        0.0000        0.0000        0.0000        0.0000        0.0000        0.0000        0.0000        0.0000        0.0000        0.0000        0.0000        0.0000        0.0000        0.0000        0.0000        0.0000        0.0000        0.0000        0.0000        0.0000        0.0000        0.0000        0.0000        0.0000        0.0000        0.0000        0.0000        0.0000        0.0000        0.0000        0.0000        0.0000        0.0000        0.0000        0.0000        0.0000        0.0000        0.0000        0.0000        0.0000        0.0000        0.0000        0.0000        0.0000        0.0000        0.0000        0.0000
        0.0000        0.0000        0.0000        0.0000        0.0000        0.0000        0.0000        0.0000        0.0000        0.0000        0.0000        0.0000        0.0000        0.0000        0.0000        0.0000        0.0000        0.0000        0.0000        0.0000        0.0000        0.0000        0.0000        0.0000        0.0000        0.0000        0.0000        0.0000        0.0000        0.0000        0.0000        0.0000        0.0000        0.0000        0.0000        0.0000        0.0000        0.0000        0.0000        0.0000        0.0000        0.0000        0.0000        0.0000        0.0000        0.0000        0.0000        0.0000        0.0000        0.0000        0.0000        0.0000        0.0000        0.0000        0.0000        0.0000        0.0000        0.0000        0.0000        0.0000        0.0000        0.0000        0.0000        0.0000        0.0000        0.0000        0.0000        0.0000        0.0000        0.0000        0.0000        0.0000        0.0000        0.0000        0.0000        0.0000        0.0000        0.0000        0.0000        0.0000        0.0000        0.0000        0.0000        0.0000        0.0000        0.0000        0.0000        0.0000        0.0000        0.0000        0.0000        0.0000        0.0000        0.0000        0.0000        0.0000        0.0000      168.0900      167.3764      189.6523      185.5661      178.1888      177.8300      176.9919      167.8388      165.5176      154.2011      151.6128      145.4783      136.1530      141.7097      154.8825      156.1626      155.9303      146.0872      123.8301      103.3165       92.0446       98.2135       91.0876       92.8622       92.6230       93.8639       99.4614      103.0307      138.7249      141.9145      117.1159      111.6976      111.8155      118.0550      114.6278      120.2654      117.8833      118.3350      130.3001      140.3582      144.1255      143.7467      143.3510      153.8109      155.0720      176.3764      165.9173      139.9190      133.3316      131.3475      144.1842      154.0932      154.0072      165.3853      192.9297      197.9401      209.3520      227.0056      239.4012      246.8225      247.3971      254.6703      245.3900      235.7348      218.3703      210.8329      181.2399      154.6390      136.0368      136.2093      110.5167      100.3948       97.3684       90.6728       74.0073       72.4096       65.4504       69.6157       63.8945       61.6344       58.1459       65.4970       69.2915       69.4980       64.7397       60.3630       56.3017       55.7034       38.6119       69.7353        0.0000        0.0000        0.0000        0.0000        0.0000      283.4008      275.9651      300.9313      210.8700        0.0000        0.0000        0.0000        0.0000        0.0000        0.0000        0.0000        0.0000        0.0000        0.0000        0.0000        0.0000        0.0000        0.0000        0.0000        0.0000        0.0000        0.0000        0.0000        0.0000        0.0000        0.0000        0.0000        0.0000        0.0000        0.0000        0.0000        0.0000        0.0000        0.0000        0.0000        0.0000        0.0000        0.0000        0.0000        0.0000        0.0000        0.0000        0.0000        0.0000        0.0000        0.0000        0.0000        0.0000        0.0000        0.0000        0.0000        0.0000        0.0000        0.0000        0.0000        0.0000        0.0000
        0.0000        0.0000        0.0000        0.0000        0.0000        0.0000        0.0000        0.0000        0.0000        0.0000        0.0000        0.0000        0.0000        0.0000        0.0000        0.0000        0.0000        0.0000        0.0000        0.0000        0.0000        0.0000        0.0000        0.0000        0.0000        0.0000        0.0000        0.0000        0.0000        0.0000        0.0000        0.0000        0.0000        0.0000        0.0000        0.0000        0.0000        0.0000        0.0000        0.0000        0.0000        0.0000        0.0000        0.0000        0.0000        0.0000        0.0000        0.0000        0.0000        0.0000        0.0000        0.0000        0.0000        0.0000        0.0000        0.0000        0.0000        0.0000        0.0000        0.0000        0.0000        0.0000        0.0000        0.0000        0.0000        0.0000        0.0000        0.0000        0.0000        0.0000        0.0000        0.0000        0.0000        0.0000        0.0000        0.0000        0.0000        0.0000        0.0000        0.0000        0.0000        0.0000        0.0000        0.0000        0.0000        0.0000        0.0000        0.0000        0.0000        0.0000        0.0000        0.0000        0.0000        0.0000        0.0000        0.0000        0.0000      156.5763      163.4775      182.3368      175.2059      190.4839      181.7265      177.9712      170.0960      174.9628      165.3348      155.9717      149.6489      146.5183      149.8677      161.5083      155.1166      149.6781      134.3482      106.7129       95.4536       89.4317       92.3965       95.5272       90.2802       95.2115       98.5784      107.2868      113.2308      113.6153      133.7888      141.3603      160.1201      139.8354      139.2621      124.5295      133.3436      141.8340      154.8860      173.0998      170.1525      174.0833      180.8409      178.1663      166.0788      162.8119      162.2402      151.9994      138.4216      139.9672      144.1439      152.5724      152.4538      152.8882      166.4251      188.4826      192.7519      206.2815      221.4850      232.0947      232.7293      240.2736      239.2755      229.1941      206.6102      198.7763      178.3786      146.6944      123.8524      114.3000      104.0653       97.3576       98.6235       93.8374       80.8220       72.0637       65.8470       66.7426       72.0208       59.2700       58.2380       59.5242       58.5042       49.8690       47.3225       44.8904       50.4085       44.1482       39.8712       57.8598       68.7765        0.0000        0.0000        0.0000      225.1200      233.0118      259.0294      309.9733      327.5125      214.9500        0.0000        0.0000        0.0000        0.0000        0.0000        0.0000        0.0000        0.0000        0.0000        0.0000        0.0000        0.0000        0.0000        0.0000        0.0000        0.0000        0.0000        0.0000        0.0000        0.0000        0.0000        0.0000        0.0000        0.0000        0.0000        0.0000        0.0000        0.0000        0.0000        0.0000        0.0000        0.0000        0.0000        0.0000        0.0000        0.0000        0.0000        0.0000        0.0000        0.0000        0.0000        0.0000        0.0000        0.0000        0.0000        0.0000        0.0000        0.0000        0.0000        0.0000        0.0000        0.0000        0.0000
        0.0000        0.0000        0.0000        0.0000        0.0000        0.0000        0.0000        0.0000        0.0000        0.0000        0.0000        0.0000        0.0000        0.0000        0.0000        0.0000        0.0000        0.0000        0.0000        0.0000        0.0000        0.0000        0.0000        0.0000        0.0000        0.0000        0.0000        0.0000        0.0000        0.0000        0.0000        0.0000        0.0000        0.0000        0.0000        0.0000        0.0000        0.0000        0.0000        0.0000        0.0000        0.0000        0.0000        0.0000        0.0000        0.0000        0.0000        0.0000        0.0000        0.0000        0.0000        0.0000        0.0000        0.0000        0.0000        0.0000        0.0000        0.0000        0.0000        0.0000        0.0000        0.0000        0.0000        0.0000        0.0000        0.0000        0.0000        0.0000        0.0000        0.0000        0.0000        0.0000        0.0000        0.0000        0.0000        0.0000        0.0000        0.0000        0.0000        0.0000        0.0000        0.0000        0.0000        0.0000        0.0000        0.0000        0.0000        0.0000        0.0000        0.0000        0.0000        0.0000        0.0000        0.0000        0.0000        0.0000      137.8003      145.8820      139.9762      192.0168      208.5300      203.8897      185.9804      184.8563      194.1319      196.4389      185.9530      163.9106      171.7140      170.0029      166.4311      157.4964      143.8146      128.9488      115.9608       99.9386       93.2033      121.5142      102.2061       87.0366       91.0974       82.3582       82.8307       93.9346      105.6329      117.3311      144.0473      155.6556      166.7207      175.8668      159.8361      165.3173      169.5886      207.8278      211.4299      221.4781      223.1059      241.1485      248.2545      209.2437      209.7290      197.8068      190.4340      172.8119      165.8497      167.0168      176.0938      179.6096      164.2656      170.0197      172.2122      181.1770      194.7380      202.3012      214.0020      210.9179      222.0384      230.7050      213.9641      170.8275      165.3161      151.6248      126.9698      104.1141       85.2747       78.7496       87.3055      100.7435       95.7562       89.3957       79.1193       72.8079       64.6576       63.2779       62.9962       66.1349       63.5615       63.9022       57.4180       20.9831       17.2981       16.8633       22.4221       68.2884       82.9230       82.3436        0.0000        0.0000        0.0000        0.0000      148.6270      224.8383      271.8614      338.6884      357.6217      266.8500        0.0000        0.0000        0.0000        0.0000        0.0000        0.0000        0.0000        0.0000        0.0000        0.0000        0.0000        0.0000        0.0000        0.0000        0.0000        0.0000        0.0000        0.0000        0.0000        0.0000        0.0000        0.0000        0.0000        0.0000        0.0000        0.0000        0.0000        0.0000        0.0000        0.0000        0.0000        0.0000        0.0000        0.0000        0.0000        0.0000        0.0000        0.0000        0.0000        0.0000        0.0000        0.0000        0.0000        0.0000        0.0000        0.0000        0.0000        0.0000        0.0000        0.0000        0.0000        0.0000        0.0000
        0.0000        0.0000        0.0000        0.0000        0.0000        0.0000        0.0000        0.0000        0.0000        0.0000        0.0000        0.0000        0.0000        0.0000        0.0000        0.0000        0.0000        0.0000        0.0000        0.0000        0.0000        0.0000        0.0000        0.0000        0.0000        0.0000        0.0000        0.0000        0.0000        0.0000        0.0000        0.0000        0.0000        0.0000        0.0000        0.0000        0.0000        0.0000        0.0000        0.0000        0.0000        0.0000        0.0000        0.0000        0.0000        0.0000        0.0000        0.0000        0.0000        0.0000        0.0000        0.0000        0.0000        0.0000        0.0000        0.0000        0.0000        0.0000        0.0000        0.0000        0.0000        0.0000        0.0000        0.0000        0.0000        0.0000        0.0000        0.0000        0.0000        0.0000        0.0000        0.0000        0.0000        0.0000        0.0000        0.0000        0.0000        0.0000        0.0000        0.0000        0.0000        0.0000        0.0000        0.0000        0.0000        0.0000        0.0000        0.0000        0.0000        0.0000        0.0000        0.0000        0.0000        0.0000        0.0000        0.0000      131.8850      127.9070      127.3494      179.6484      208.5997      193.6819      189.6790      194.9997      209.7555      204.4368      178.7197      171.2740      168.6357      168.4073      165.2965      149.6465      128.9682      121.1382      113.3913       96.2003       93.0534       96.1923       99.5944       79.8342       76.4130       75.8066       80.7299       97.6315      108.7894      118.0059      123.2720      135.5819      142.8415      157.3041      151.2459      168.4337      176.1485      194.3914      199.2486      224.6519      239.2683      248.7175      248.1139      226.9174      224.7987      218.8417      208.0751      188.9336      173.8820      169.6417      172.2323      180.7851      167.5938      169.8660      167.2069      180.0924      182.7189      182.8638      189.3853      196.5755      199.2225      195.4718      178.9571      148.1544      143.1033      120.5022      107.3323       88.4614       74.9722       75.7979       86.7795       93.6331       77.6909       76.1788       67.9529       61.2483       63.2495       61.1437       64.9499       61.6385       62.3059       59.5363       46.9765       15.8800        9.2571       12.6269       22.7982        0.0000        0.0000        0.0000        0.0000        0.0000        0.0000      114.3957      131.8071      230.6465      319.8176      329.5486      332.8069        0.0000        0.0000        0.0000        0.0000        0.0000        0.0000        0.0000        0.0000        0.0000        0.0000        0.0000        0.0000        0.0000        0.0000        0.0000        0.0000        0.0000        0.0000        0.0000        0.0000        0.0000        0.0000        0.0000        0.0000        0.0000        0.0000        0.0000        0.0000        0.0000        0.0000        0.0000        0.0000        0.0000        0.0000        0.0000        0.0000        0.0000        0.0000        0.0000        0.0000        0.0000        0.0000        0.0000        0.0000        0.0000        0.0000        0.0000        0.0000        0.0000        0.0000        0.0000        0.0000        0.0000        0.0000
        0.0000        0.0000        0.0000        0.0000        0.0000        0.0000        0.0000        0.0000        0.0000        0.0000        0.0000        0.0000        0.0000        0.0000        0.0000        0.0000        0.0000        0.0000        0.0000        0.0000        0.0000        0.0000        0.0000        0.0000        0.0000        0.0000        0.0000        0.0000        0.0000        0.0000        0.0000        0.0000        0.0000        0.0000        0.0000        0.0000        0.0000        0.0000        0.0000        0.0000        0.0000        0.0000        0.0000        0.0000        0.0000        0.0000        0.0000        0.0000        0.0000        0.0000        0.0000        0.0000        0.0000        0.0000        0.0000        0.0000        0.0000        0.0000        0.0000        0.0000        0.0000        0.0000        0.0000        0.0000        0.0000        0.0000        0.0000        0.0000        0.0000        0.0000        0.0000        0.0000        0.0000        0.0000        0.0000        0.0000        0.0000        0.0000        0.0000        0.0000        0.0000        0.0000        0.0000        0.0000        0.0000        0.0000        0.0000        0.0000        0.0000        0.0000        0.0000        0.0000        0.0000        0.0000        0.0000        0.0000      131.9454      117.9498      129.7215      179.5084      193.7520      193.2236      181.9008      193.5034      195.1048      185.1249      182.9438      167.3701      159.7784      147.7439      147.1272      148.3400      134.3937      112.3328      106.5238       95.7080       84.6064       85.0394       86.8723       71.8136       70.7654       73.4776       82.4993       96.2431      112.6051      123.4684      130.8694      139.4570      146.4562      152.1031      162.4716      178.1877      184.8858      197.5691      208.9578      243.1198      251.7997      257.1728      251.2087      235.1968      233.0959      231.4947      222.0138      198.8525      177.8727      181.3474      179.6260      182.2278      163.9353      160.4609      154.0523      161.3137      163.6615      167.7735      179.9782      199.9016      189.7586      177.0821      164.6267      136.9912      126.4827      114.2478       99.5590       84.3859       75.9163       78.3268       80.0991       80.7932       73.8806       66.9700       62.3967       61.4111       58.8697       52.0496       51.4151       55.8332       59.5648       51.9904       40.3592       14.0136       10.9628       10.6123        0.0000        0.0000        0.0000        0.0000        0.0000        0.0000      105.0950      107.8449      146.5376      254.3530      321.7619      343.6794      364.2652        0.0000        0.0000        0.0000        0.0000        0.0000        0.0000        0.0000        0.0000        0.0000        0.0000        0.0000        0.0000        0.0000        0.0000        0.0000        0.0000        0.0000        0.0000        0.0000        0.0000        0.0000        0.0000        0.0000        0.0000        0.0000        0.0000        0.0000        0.0000        0.0000        0.0000        0.0000        0.0000        0.0000        0.0000        0.0000        0.0000        0.0000        0.0000        0.0000        0.0000        0.0000        0.0000        0.0000        0.0000        0.0000        0.0000        0.0000        0.0000        0.0000        0.0000        0.0000        0.0000        0.0000        0.0000
        0.0000        0.0000        0.0000        0.0000        0.0000        0.0000        0.0000        0.0000        0.0000        0.0000        0.0000        0.0000        0.0000        0.0000        0.0000        0.0000        0.0000        0.0000        0.0000        0.0000        0.0000        0.0000        0.0000        0.0000        0.0000        0.0000        0.0000        0.0000        0.0000        0.0000        0.0000        0.0000        0.0000        0.0000        0.0000        0.0000        0.0000        0.0000        0.0000        0.0000        0.0000        0.0000        0.0000        0.0000        0.0000        0.0000        0.0000        0.0000        0.0000        0.0000        0.0000        0.0000        0.0000        0.0000        0.0000        0.0000        0.0000        0.0000        0.0000        0.0000        0.0000        0.0000        0.0000        0.0000        0.0000        0.0000        0.0000        0.0000        0.0000        0.0000        0.0000        0.0000        0.0000        0.0000        0.0000        0.0000        0.0000        0.0000        0.0000        0.0000        0.0000        0.0000        0.0000        0.0000        0.0000        0.0000        0.0000        0.0000        0.0000        0.0000        0.0000        0.0000        0.0000        0.0000        0.0000        0.0000        0.0000      117.4547      121.2419      164.6038      173.8569      173.8712      173.6277      190.0003      182.2860      182.8150      176.1479      162.7018      148.5215      147.9100      141.6665      135.1070      127.1191      111.8960       97.6810       86.5429       77.4799       74.1402       79.7563       77.4326       73.8306       77.5568       85.4257       98.6683      112.8235      128.3600      154.4415      159.8613      168.9854      172.3862      179.3843      195.9907      198.2443      205.0001      211.8180      249.1406      253.1037      258.2740      250.4152      235.8707      233.6547      228.4203      214.1569      193.5355      182.9871      179.3679      175.6485      168.6593      155.6627      145.8224      148.3781      146.1050      152.4118      162.8443      174.3329      188.4926      182.6435      174.2618      165.8691      137.7144      134.0451      134.7093      121.5132      105.6315       96.0110       87.4251       80.7983       83.6109       81.3355       74.1659       63.3364       58.7780       50.4841       43.6696       39.7485       44.1068       42.2693       40.5267       40.3381       18.6445       17.2640        0.0000        0.0000        0.0000        0.0000        0.0000        0.0000        0.0000      115.1137      131.6443      177.6750      288.2050      356.1187      373.6898      383.4339        0.0000        0.0000        0.0000        0.0000        0.0000        0.0000        0.0000        0.0000        0.0000        0.0000        0.0000        0.0000        0.0000        0.0000        0.0000        0.0000        0.0000        0.0000        0.0000        0.0000        0.0000        0.0000        0.0000        0.0000        0.0000        0.0000        0.0000        0.0000        0.0000        0.0000        0.0000        0.0000        0.0000        0.0000        0.0000        0.0000        0.0000        0.0000        0.0000        0.0000        0.0000        0.0000        0.0000        0.0000        0.0000        0.0000        0.0000        0.0000        0.0000        0.0000        0.0000        0.0000        0.0000        0.0000
        0.0000        0.0000        0.0000        0.0000        0.0000        0.0000        0.0000        0.0000        0.0000        0.0000        0.0000        0.0000        0.0000        0.0000        0.0000        0.0000        0.0000        0.0000        0.0000        0.0000        0.0000        0.0000        0.0000        0.0000        0.0000        0.0000        0.0000        0.0000        0.0000        0.0000        0.0000        0.0000        0.0000        0.0000        0.0000        0.0000        0.0000        0.0000        0.0000        0.0000        0.0000        0.0000        0.0000        0.0000        0.0000        0.0000        0.0000        0.0000        0.0000        0.0000        0.0000        0.0000        0.0000        0.0000        0.0000        0.0000        0.0000        0.0000        0.0000        0.0000        0.0000        0.0000        0.0000        0.0000        0.0000        0.0000        0.0000        0.0000        0.0000        0.0000        0.0000        0.0000        0.0000        0.0000        0.0000        0.0000        0.0000        0.0000        0.0000        0.0000        0.0000        0.0000        0.0000        0.0000        0.0000        0.0000        0.0000        0.0000        0.0000        0.0000        0.0000        0.0000        0.0000        0.0000        0.0000        0.0000      174.2521      143.3317      149.6403      170.8791        0.0000      174.3540      184.1428      196.9618      185.8691      166.6100      160.8777      166.4040      153.5388      146.0938      129.5074      105.2803      115.5129      106.3367       91.9966       74.5124       66.4469       68.4369       68.1807       72.3120       82.4636       85.0028       88.5418      108.7712      123.6648      140.2483      163.3006      206.7088      230.2888      242.8625      240.3950      228.6255      231.1038      235.9579      233.1617      231.0534      227.4693      227.2771      229.3604      226.2749      221.5895      210.7132      191.9025      202.1701      188.6628      173.6897      167.2017      153.4264      145.8102      143.0450      138.0079      121.0466      122.4533      124.5706      132.0519      152.9928      161.0904      175.4958      161.0319      165.6679      161.0511      153.8914      135.7686      115.8217      103.0324       94.0019       92.8738       94.9276       86.9054       80.3609       71.3332       56.6982       50.1482       41.4870       31.3942       26.0424       23.1461       23.5392       28.6933        0.0000        0.0000        0.0000        0.0000        0.0000       78.0300       99.9900        0.0000      146.1591      143.4528      176.5576      222.9609      348.2868      420.8191      421.6635        0.0000        0.0000        0.0000        0.0000        0.0000        0.0000        0.0000        0.0000        0.0000        0.0000        0.0000        0.0000        0.0000        0.0000        0.0000        0.0000        0.0000        0.0000        0.0000        0.0000        0.0000        0.0000        0.0000        0.0000        0.0000        0.0000        0.0000        0.0000        0.0000        0.0000        0.0000        0.0000        0.0000        0.0000        0.0000        0.0000        0.0000        0.0000        0.0000        0.0000        0.0000        0.0000        0.0000        0.0000        0.0000        0.0000        0.0000        0.0000        0.0000        0.0000        0.0000        0.0000        0.0000        0.0000        0.0000
        0.0000        0.0000        0.0000        0.0000        0.0000        0.0000        0.0000        0.0000        0.0000        0.0000        0.0000        0.0000        0.0000        0.0000        0.0000        0.0000        0.0000        0.0000        0.0000        0.0000        0.0000        0.0000        0.0000        0.0000        0.0000        0.0000        0.0000        0.0000        0.0000        0.0000        0.0000        0.0000        0.0000        0.0000        0.0000        0.0000        0.0000        0.0000        0.0000        0.0000        0.0000        0.0000        0.0000        0.0000        0.0000        0.0000        0.0000        0.0000        0.0000        0.0000        0.0000        0.0000        0.0000        0.0000        0.0000        0.0000        0.0000        0.0000        0.0000        0.0000        0.0000        0.0000        0.0000        0.0000        0.0000        0.0000        0.0000        0.0000        0.0000        0.0000        0.0000        0.0000        0.0000        0.0000        0.0000        0.0000        0.0000        0.0000        0.0000        0.0000        0.0000        0.0000        0.0000        0.0000        0.0000        0.0000        0.0000        0.0000        0.0000        0.0000        0.0000        0.0000        0.0000        0.0000        0.0000        0.0000        0.0000      162.6154        0.0000        0.0000        0.0000      168.6531      192.4645      202.8267      193.6485      162.2710      156.9344      151.8599      143.2677      133.3846      121.6034       99.1572      100.5116      101.6721       89.0752       69.0097       60.7249       55.5774       62.6621       71.0015       77.6242       84.3341       93.9080      108.3269      128.1660      144.5478      187.6676      226.9582      254.9689      269.5041      269.2780      252.8683      248.8979      249.4750      240.7677      232.7257      224.2225      221.0869      215.3378      210.6496      207.0417      197.4033      184.6643      192.8950      180.5530      166.1563      161.8058      148.6195      142.7681      136.3092      136.8116      109.4622      117.1285      112.9852      124.8957      149.4154      152.2269      164.0799      162.9888      169.8075      171.8589      162.6421      144.4453      121.8607      111.8984      107.7603      101.6836      101.1922       94.7583       83.4571       77.3383       71.7689       52.1005       32.5426       26.7773       20.8129       23.2784       23.3692       27.7980        0.0000        0.0000        0.0000        0.0000        0.0000       94.7400      127.3800      147.9000      158.0571      164.4937      201.8905      264.8346      403.9427      463.9617      479.1185        0.0000        0.0000        0.0000        0.0000        0.0000        0.0000        0.0000        0.0000        0.0000        0.0000        0.0000        0.0000        0.0000        0.0000        0.0000        0.0000        0.0000        0.0000        0.0000        0.0000        0.0000        0.0000        0.0000        0.0000        0.0000        0.0000        0.0000        0.0000        0.0000        0.0000        0.0000        0.0000        0.0000        0.0000        0.0000        0.0000        0.0000        0.0000        0.0000        0.0000        0.0000        0.0000        0.0000        0.0000        0.0000        0.0000        0.0000        0.0000        0.0000        0.0000        0.0000        0.0000        0.0000        0.0000        0.0000
        0.0000        0.0000        0.0000        0.0000        0.0000        0.0000        0.0000        0.0000        0.0000        0.0000        0.0000        0.0000        0.0000        0.0000        0.0000        0.0000        0.0000        0.0000        0.0000        0.0000        0.0000        0.0000        0.0000        0.0000        0.0000        0.0000        0.0000        0.0000        0.0000        0.0000        0.0000        0.0000        0.0000        0.0000        0.0000        0.0000        0.0000        0.0000        0.0000        0.0000        0.0000        0.0000        0.0000        0.0000        0.0000        0.0000        0.0000        0.0000        0.0000        0.0000        0.0000        0.0000        0.0000        0.0000        0.0000        0.0000        0.0000        0.0000        0.0000        0.0000        0.0000        0.0000        0.0000        0.0000        0.0000        0.0000        0.0000        0.0000        0.0000        0.0000        0.0000        0.0000        0.0000        0.0000        0.0000        0.0000        0.0000        0.0000        0.0000        0.0000        0.0000        0.0000        0.0000        0.0000        0.0000        0.0000        0.0000        0.0000        0.0000        0.0000        0.0000        0.0000        0.0000        0.0000        0.0000        0.0000        0.0000        0.0000        0.0000        0.0000        0.0000      170.7975      176.2404      159.0678      155.7089      139.8373      145.8562      144.8535      131.1390      132.3596      125.2934      113.1929      100.3052      100.2986       95.0053       74.7495       61.5520       61.2780       72.2104       75.3303       79.7516       85.9280      105.3320      117.5139      126.2353      151.6756      195.5190      237.4601      269.8127      274.3114      278.2291      257.6729      260.1840      251.9723      241.3789      223.6051      216.0723      210.4739      208.9185      205.0095      205.3018      196.6553      184.0987      181.9981      179.8623      166.7000      159.7423      155.2020      150.1706      151.2614      161.1770      122.0560      125.7259      121.1241      126.0067      153.5069      160.3779      162.7621      162.3685      178.0615      186.3694      176.7233      158.4362      133.0564      123.6340      114.1727      106.3936       99.9330       92.5889       84.0521       71.5902       48.8438       43.5145       32.7099       30.7845       23.1378       21.8188        0.0000        0.0000        0.0000        0.0000        0.0000        0.0000      102.1800      124.2300      127.5300      173.7600      204.7881      204.1326      222.1784      276.0575      414.1936      470.5135      534.2255        0.0000        0.0000        0.0000        0.0000        0.0000        0.0000        0.0000        0.0000        0.0000        0.0000        0.0000        0.0000        0.0000        0.0000        0.0000        0.0000        0.0000        0.0000        0.0000        0.0000        0.0000        0.0000        0.0000        0.0000        0.0000        0.0000        0.0000        0.0000        0.0000        0.0000        0.0000        0.0000        0.0000        0.0000        0.0000        0.0000        0.0000        0.0000        0.0000        0.0000        0.0000        0.0000        0.0000        0.0000        0.0000        0.0000        0.0000        0.0000        0.0000        0.0000        0.0000        0.0000        0.0000        0.0000        0.0000
        0.0000        0.0000        0.0000        0.0000        0.0000        0.0000        0.0000        0.0000        0.0000        0.0000        0.0000        0.0000        0.0000        0.0000        0.0000        0.0000        0.0000        0.0000        0.0000        0.0000        0.0000        0.0000        0.0000        0.0000        0.0000        0.0000        0.0000        0.0000        0.0000        0.0000        0.0000        0.0000        0.0000        0.0000        0.0000        0.0000        0.0000        0.0000        0.0000        0.0000        0.0000        0.0000        0.0000        0.0000        0.0000        0.0000        0.0000        0.0000        0.0000        0.0000        0.0000        0.0000        0.0000        0.0000        0.0000        0.0000        0.0000        0.0000        0.0000        0.0000        0.0000        0.0000        0.0000        0.0000        0.0000        0.0000        0.0000        0.0000        0.0000        0.0000        0.0000        0.0000        0.0000        0.0000        0.0000        0.0000        0.0000        0.0000        0.0000        0.0000        0.0000        0.0000        0.0000        0.0000        0.0000        0.0000        0.0000        0.0000        0.0000        0.0000        0.0000        0.0000        0.0000        0.0000        0.0000        0.0000        0.0000        0.0000        0.0000        0.0000        0.0000        0.0000      160.7967      153.2755      133.6991      131.0121      123.9563      127.6254      128.4778      136.2558      141.4638      115.5039      110.1247       98.6728       93.6826       78.2558       76.0780       81.0009       85.5628       82.5064       82.6074       95.3596      116.7416      129.8604      138.3306      161.3956      195.3799      247.3453      263.6471      269.6063      273.6528      269.7478      257.9984      250.1686      238.1511      209.6168      204.3201      198.0591      208.7959      208.3695      208.5799      198.6808      187.1798      184.6891      175.4097      170.3983      165.6199      168.6453      170.6602      173.9125      191.0227      153.4815      145.8494      142.3397      154.3033      180.2968      172.6425      175.8347      174.3858      194.1825      202.6974      192.7433      175.4547      147.1559      130.6342      115.6864      103.3120       99.8536       90.6288       79.8959       71.6306       47.8734       41.4270       36.0455       32.5613       25.6852       26.9764        0.0000        0.0000        0.0000        0.0000        0.0000        0.0000        0.0000      105.1200      115.6200      137.7000      225.2478      210.4511      243.3435      317.2336      450.1147      519.6161      531.6921        0.0000        0.0000        0.0000        0.0000        0.0000        0.0000        0.0000        0.0000        0.0000        0.0000        0.0000        0.0000        0.0000        0.0000        0.0000        0.0000        0.0000        0.0000        0.0000        0.0000        0.0000        0.0000        0.0000        0.0000        0.0000        0.0000        0.0000        0.0000        0.0000        0.0000        0.0000        0.0000        0.0000        0.0000        0.0000        0.0000        0.0000        0.0000        0.0000        0.0000        0.0000        0.0000        0.0000        0.0000        0.0000        0.0000        0.0000        0.0000        0.0000        0.0000        0.0000        0.0000        0.0000        0.0000        0.0000
        0.0000        0.0000        0.0000        0.0000        0.0000        0.0000        0.0000        0.0000        0.0000        0.0000        0.0000        0.0000        0.0000        0.0000        0.0000        0.0000        0.0000        0.0000        0.0000        0.0000        0.0000        0.0000        0.0000        0.0000        0.0000        0.0000        0.0000        0.0000        0.0000        0.0000        0.0000        0.0000        0.0000        0.0000        0.0000        0.0000        0.0000        0.0000        0.0000        0.0000        0.0000        0.0000        0.0000        0.0000        0.0000        0.0000        0.0000        0.0000        0.0000        0.0000        0.0000        0.0000        0.0000        0.0000        0.0000        0.0000        0.0000        0.0000        0.0000        0.0000        0.0000        0.0000        0.0000        0.0000        0.0000        0.0000        0.0000        0.0000        0.0000        0.0000        0.0000        0.0000        0.0000        0.0000        0.0000        0.0000        0.0000        0.0000        0.0000        0.0000        0.0000        0.0000        0.0000        0.0000        0.0000        0.0000        0.0000        0.0000        0.0000        0.0000        0.0000        0.0000        0.0000        0.0000        0.0000        0.0000        0.0000        0.0000        0.0000        0.0000        0.0000        0.0000        0.0000      133.5290      119.2890      112.9499      110.4827      120.7935      126.8969      127.1534      129.2860      150.0470      142.3330      131.7512      127.7524      109.2301       98.5635       92.4251       98.4548      103.2038      105.1208      119.2297      139.7296      161.1536      175.9198      201.8449      235.7006        0.0000        0.0000      262.1352      262.4239      257.4863      256.5424      236.8560      228.0340      203.7791      191.6710      188.1587      184.7444      195.1877      187.2619      184.6647      181.0848      170.8578      167.1569      165.7323      169.1799      187.4169      193.5954      214.9979      208.1643      204.1948      207.5794      198.2654      206.1478      206.1950      199.5973      206.2650      208.7374      234.8600      243.5498      234.7067      211.8489      158.7541      138.4210      118.8745      103.8518       85.4818       78.9031       67.3453       61.8130       55.4563       47.8453       38.7669        0.0000        0.0000        0.0000        0.0000        0.0000        0.0000        0.0000        0.0000        0.0000        0.0000        0.0000        0.0000        0.0000      256.2677      262.8920      293.8101      376.6945      494.4568      595.0182        0.0000        0.0000        0.0000        0.0000        0.0000        0.0000        0.0000        0.0000        0.0000        0.0000        0.0000        0.0000        0.0000        0.0000        0.0000        0.0000        0.0000        0.0000        0.0000        0.0000        0.0000        0.0000        0.0000        0.0000        0.0000        0.0000        0.0000        0.0000        0.0000        0.0000        0.0000        0.0000        0.0000        0.0000        0.0000        0.0000        0.0000        0.0000        0.0000        0.0000        0.0000        0.0000        0.0000        0.0000        0.0000        0.0000        0.0000        0.0000        0.0000        0.0000        0.0000        0.0000        0.0000        0.0000        0.0000        0.0000
        0.0000        0.0000        0.0000        0.0000        0.0000        0.0000        0.0000        0.0000        0.0000        0.0000        0.0000        0.0000        0.0000        0.0000        0.0000        0.0000        0.0000        0.0000        0.0000        0.0000        0.0000        0.0000        0.0000        0.0000        0.0000        0.0000        0.0000        0.0000        0.0000        0.0000        0.0000        0.0000        0.0000        0.0000        0.0000        0.0000        0.0000        0.0000        0.0000        0.0000        0.0000        0.0000        0.0000        0.0000        0.0000        0.0000        0.0000        0.0000        0.0000        0.0000        0.0000        0.0000        0.0000        0.0000        0.0000        0.0000        0.0000        0.0000        0.0000        0.0000        0.0000        0.0000        0.0000        0.0000        0.0000        0.0000        0.0000        0.0000        0.0000        0.0000        0.0000        0.0000        0.0000        0.0000        0.0000        0.0000        0.0000        0.0000        0.0000        0.0000        0.0000        0.0000        0.0000        0.0000        0.0000        0.0000        0.0000        0.0000        0.0000        0.0000        0.0000        0.0000        0.0000        0.0000        0.0000        0.0000        0.0000        0.0000        0.0000        0.0000        0.0000        0.0000        0.0000      114.7524      124.7749      114.7546      111.6884      118.1031      119.4587      115.7442      125.6638      169.2633      164.6839      158.9369      145.0646      111.1100      101.7031       97.2401      101.4738      108.2656      119.3842      131.4712      159.8566      180.3316      192.8564      214.7384        0.0000        0.0000        0.0000        0.0000        0.0000        0.0000      255.6725      228.1058      212.9615      189.5260      187.9806      176.8929      175.1449      184.2157      190.6270      184.5451      183.2337      175.7787      171.2241      174.7615      185.9980      208.1408      243.6898      244.7299      232.9127      233.7608      228.5747      230.9241      240.9849      229.7922      225.3356      224.4581      233.3121      257.9895      267.6614      256.1712      231.2684      173.6469      146.1438      126.5828      110.2909       86.9410       75.7975       65.7958       62.2342       61.1757        0.0000        0.0000        0.0000        0.0000        0.0000        0.0000        0.0000        0.0000        0.0000        0.0000        0.0000        0.0000        0.0000        0.0000        0.0000      269.2641      286.1651      334.7082      395.7586      508.1826      548.5187      584.5641        0.0000        0.0000        0.0000        0.0000        0.0000        0.0000        0.0000        0.0000        0.0000        0.0000        0.0000        0.0000        0.0000        0.0000        0.0000        0.0000        0.0000        0.0000        0.0000        0.0000        0.0000        0.0000        0.0000        0.0000        0.0000        0.0000        0.0000        0.0000        0.0000        0.0000        0.0000        0.0000        0.0000        0.0000        0.0000        0.0000        0.0000        0.0000        0.0000        0.0000        0.0000        0.0000        0.0000        0.0000        0.0000        0.0000        0.0000        0.0000        0.0000        0.0000        0.0000        0.0000        0.0000        0.0000        0.0000
        0.0000        0.0000        0.0000        0.0000        0.0000        0.0000        0.0000        0.0000        0.0000        0.0000        0.0000        0.0000        0.0000        0.0000        0.0000        0.0000        0.0000        0.0000        0.0000        0.0000        0.0000        0.0000        0.0000        0.0000        0.0000        0.0000        0.0000        0.0000        0.0000        0.0000        0.0000        0.0000        0.0000        0.0000        0.0000        0.0000        0.0000        0.0000        0.0000        0.0000        0.0000        0.0000        0.0000        0.0000        0.0000        0.0000        0.0000        0.0000        0.0000        0.0000        0.0000        0.0000        0.0000        0.0000        0.0000        0.0000        0.0000        0.0000        0.0000        0.0000        0.0000        0.0000        0.0000        0.0000        0.0000        0.0000        0.0000        0.0000        0.0000        0.0000        0.0000        0.0000        0.0000        0.0000        0.0000        0.0000        0.0000        0.0000        0.0000        0.0000        0.0000        0.0000        0.0000        0.0000        0.0000        0.0000        0.0000        0.0000        0.0000        0.0000        0.0000        0.0000        0.0000        0.0000        0.0000        0.0000        0.0000        0.0000        0.0000        0.0000        0.0000        0.0000        0.0000      113.5243      115.3733      102.7634      106.0662      108.0752      104.5848      104.6799      114.2440      149.9516      163.5158      167.9738      154.9223      118.9121      110.4542        0.0000      109.3117      119.4681        0.0000        0.0000      164.1121      181.8129        0.0000        0.0000        0.0000        0.0000        0.0000        0.0000        0.0000        0.0000      243.3747      220.6973      211.6443      187.7055      192.6832      186.3708      181.4271      179.7360      187.1623      184.9666      184.8239      182.6888      192.2850      197.9953      221.1521      261.0505      281.7072      277.1547      261.9816      255.7946      255.2034      266.8776      279.4776      241.7489      246.3029      249.2683      238.8569      273.0753      281.0726      268.7906      239.4937      186.0070      163.2079      136.2591      118.9237        0.0000        0.0000        0.0000        0.0000        0.0000        0.0000        0.0000        0.0000        0.0000        0.0000        0.0000        0.0000        0.0000        0.0000        0.0000        0.0000        0.0000        0.0000        0.0000        0.0000      321.1915      316.8331      350.3963      398.5715      504.5533        0.0000        0.0000        0.0000        0.0000        0.0000        0.0000        0.0000        0.0000        0.0000        0.0000        0.0000        0.0000        0.0000        0.0000        0.0000        0.0000        0.0000        0.0000        0.0000        0.0000        0.0000        0.0000        0.0000        0.0000        0.0000        0.0000        0.0000        0.0000        0.0000        0.0000        0.0000        0.0000        0.0000        0.0000        0.0000        0.0000        0.0000        0.0000        0.0000        0.0000        0.0000        0.0000        0.0000        0.0000        0.0000        0.0000        0.0000        0.0000        0.0000        0.0000        0.0000        0.0000        0.0000        0.0000        0.0000        0.0000        0.0000
        0.0000        0.0000        0.0000        0.0000        0.0000        0.0000        0.0000        0.0000        0.0000        0.0000        0.0000        0.0000        0.0000        0.0000        0.0000        0.0000        0.0000        0.0000        0.0000        0.0000        0.0000        0.0000        0.0000        0.0000        0.0000        0.0000        0.0000        0.0000        0.0000        0.0000        0.0000        0.0000        0.0000        0.0000        0.0000        0.0000        0.0000        0.0000        0.0000        0.0000        0.0000        0.0000        0.0000        0.0000        0.0000        0.0000        0.0000        0.0000        0.0000        0.0000        0.0000        0.0000        0.0000        0.0000        0.0000        0.0000        0.0000        0.0000        0.0000        0.0000        0.0000        0.0000        0.0000        0.0000        0.0000        0.0000        0.0000        0.0000        0.0000        0.0000        0.0000        0.0000        0.0000        0.0000        0.0000        0.0000        0.0000        0.0000        0.0000        0.0000        0.0000        0.0000        0.0000        0.0000        0.0000        0.0000        0.0000        0.0000        0.0000        0.0000        0.0000        0.0000        0.0000        0.0000        0.0000        0.0000        0.0000        0.0000        0.0000        0.0000        0.0000        0.0000        0.0000      109.4790      101.8333       98.0236      100.7139       95.1845       95.5720      100.1362      106.1200      147.4830      157.9730      167.9269        0.0000        0.0000        0.0000        0.0000        0.0000        0.0000        0.0000        0.0000        0.0000        0.0000        0.0000        0.0000        0.0000        0.0000        0.0000        0.0000        0.0000        0.0000        0.0000      216.2611      220.3533      198.4306      200.9752      200.3552      195.9975      192.0429      194.9514      201.5323      205.4597      205.5719      212.8834      214.0573      243.2622      285.9765      290.4096      293.0512      278.3050      280.6012      282.8953      284.7453      286.0612      246.2043      244.0365      255.0596      255.1499      277.0542      283.7933      275.7620      255.9078      207.3484      194.8446      131.5190        0.0000        0.0000        0.0000        0.0000        0.0000        0.0000        0.0000        0.0000        0.0000        0.0000        0.0000        0.0000        0.0000        0.0000        0.0000        0.0000        0.0000        0.0000        0.0000        0.0000        0.0000        0.0000      328.6385      355.3004      396.4499        0.0000      536.7642      693.4631        0.0000        0.0000        0.0000        0.0000        0.0000        0.0000        0.0000        0.0000        0.0000        0.0000        0.0000        0.0000        0.0000        0.0000        0.0000        0.0000        0.0000        0.0000        0.0000        0.0000        0.0000        0.0000        0.0000        0.0000        0.0000        0.0000        0.0000        0.0000        0.0000        0.0000        0.0000        0.0000        0.0000        0.0000        0.0000        0.0000        0.0000        0.0000        0.0000        0.0000        0.0000        0.0000        0.0000        0.0000        0.0000        0.0000        0.0000        0.0000        0.0000        0.0000        0.0000        0.0000        0.0000        0.0000        0.0000
        0.0000        0.0000        0.0000        0.0000        0.0000        0.0000        0.0000        0.0000        0.0000        0.0000        0.0000        0.0000        0.0000        0.0000        0.0000        0.0000        0.0000        0.0000        0.0000        0.0000        0.0000        0.0000        0.0000        0.0000        0.0000        0.0000        0.0000        0.0000        0.0000        0.0000        0.0000        0.0000        0.0000        0.0000        0.0000        0.0000        0.0000        0.0000        0.0000        0.0000        0.0000        0.0000        0.0000        0.0000        0.0000        0.0000        0.0000        0.0000        0.0000        0.0000        0.0000        0.0000        0.0000        0.0000        0.0000        0.0000        0.0000        0.0000        0.0000        0.0000        0.0000        0.0000        0.0000        0.0000        0.0000        0.0000        0.0000        0.0000        0.0000        0.0000        0.0000        0.0000        0.0000        0.0000        0.0000        0.0000        0.0000        0.0000        0.0000        0.0000        0.0000        0.0000        0.0000        0.0000        0.0000        0.0000        0.0000        0.0000        0.0000        0.0000        0.0000        0.0000        0.0000        0.0000        0.0000        0.0000        0.0000        0.0000        0.0000        0.0000        0.0000        0.0000        0.0000        0.0000        0.0000       82.8531       92.3233       78.2715       80.5082       86.2149       95.7232      130.9740      150.5237      167.7389      156.9789        0.0000        0.0000        0.0000        0.0000        0.0000        0.0000        0.0000        0.0000        0.0000        0.0000        0.0000        0.0000        0.0000        0.0000        0.0000        0.0000        0.0000        0.0000      209.5617      219.5091      242.7510      249.7295      249.7550      245.7671      212.9615      207.6805      214.3768      221.4989      221.7650      217.4091      230.1184      252.2539      254.6637      277.1785      267.1430      257.7827      250.4893      256.7960      253.1434      239.8208      235.3534      230.2881      235.4168      227.7845      251.2595      259.1390      257.5153      236.8239      188.2200      266.5200        0.0000        0.0000        0.0000        0.0000        0.0000        0.0000        0.0000        0.0000        0.0000        0.0000        0.0000        0.0000        0.0000        0.0000        0.0000        0.0000        0.0000        0.0000        0.0000        0.0000        0.0000        0.0000        0.0000        0.0000      374.2653      407.6872        0.0000      388.1700      620.2500        0.0000        0.0000        0.0000        0.0000        0.0000        0.0000        0.0000        0.0000        0.0000        0.0000        0.0000        0.0000        0.0000        0.0000        0.0000        0.0000        0.0000        0.0000        0.0000        0.0000        0.0000        0.0000        0.0000        0.0000        0.0000        0.0000        0.0000        0.0000        0.0000        0.0000        0.0000        0.0000        0.0000        0.0000        0.0000        0.0000        0.0000        0.0000        0.0000        0.0000        0.0000        0.0000        0.0000        0.0000        0.0000        0.0000        0.0000        0.0000        0.0000        0.0000        0.0000        0.0000        0.0000        0.0000        0.0000
        0.0000        0.0000        0.0000        0.0000        0.0000        0.0000        0.0000        0.0000        0.0000        0.0000        0.0000        0.0000        0.0000        0.0000        0.0000        0.0000        0.0000        0.0000        0.0000        0.0000        0.0000        0.0000        0.0000        0.0000        0.0000        0.0000        0.0000        0.0000        0.0000        0.0000        0.0000        0.0000        0.0000        0.0000        0.0000        0.0000        0.0000        0.0000        0.0000        0.0000        0.0000        0.0000        0.0000        0.0000        0.0000        0.0000        0.0000        0.0000        0.0000        0.0000        0.0000        0.0000        0.0000        0.0000        0.0000        0.0000        0.0000        0.0000        0.0000        0.0000        0.0000        0.0000        0.0000        0.0000        0.0000        0.0000        0.0000        0.0000        0.0000        0.0000        0.0000        0.0000        0.0000        0.0000        0.0000        0.0000        0.0000        0.0000        0.0000        0.0000        0.0000        0.0000        0.0000        0.0000        0.0000        0.0000        0.0000        0.0000        0.0000        0.0000        0.0000        0.0000        0.0000        0.0000        0.0000        0.0000        0.0000        0.0000        0.0000        0.0000        0.0000        0.0000        0.0000        0.0000        0.0000        0.0000       79.6559       72.7995       77.7867       74.7177       91.3401      124.9218      146.7388      158.1611      158.2285        0.0000        0.0000        0.0000        0.0000        0.0000        0.0000        0.0000        0.0000        0.0000        0.0000        0.0000        0.0000        0.0000        0.0000        0.0000        0.0000        0.0000        0.0000        0.0000        0.0000      250.8459      263.1250      267.0624      261.3430      216.7275      218.8152      227.7728      235.5641      236.8424      247.6769      240.2344      245.6853      258.4536      279.5341      277.8340      264.4113      258.2518      261.0708      257.0267      228.0703      241.1878      244.1329      229.0461      219.5315      244.8054        0.0000        0.0000      244.7695        0.0000        0.0000        0.0000        0.0000        0.0000        0.0000        0.0000        0.0000        0.0000        0.0000        0.0000        0.0000        0.0000        0.0000        0.0000        0.0000        0.0000        0.0000        0.0000        0.0000        0.0000        0.0000        0.0000        0.0000        0.0000        0.0000      393.4641      404.8133        0.0000        0.0000        0.0000        0.0000        0.0000        0.0000        0.0000        0.0000        0.0000        0.0000        0.0000        0.0000        0.0000        0.0000        0.0000        0.0000        0.0000        0.0000        0.0000        0.0000        0.0000        0.0000        0.0000        0.0000        0.0000        0.0000        0.0000        0.0000        0.0000        0.0000        0.0000        0.0000        0.0000        0.0000        0.0000        0.0000        0.0000        0.0000        0.0000        0.0000        0.0000        0.0000        0.0000        0.0000        0.0000        0.0000        0.0000        0.0000        0.0000        0.0000        0.0000        0.0000        0.0000        0.0000        0.0000        0.0000        0.0000        0.0000
[truncated: 212,709 more chars]
