# Supplementary material for: Multidimensional evaluation of the TRMM 3B43V7 satellite-based precipitation product in mainland China from 1998–2016
Source: PeerJ. 2020 Feb 20;8:e8615. doi: 10.7717/peerj.8615 (PMC7036276; doi:10.7717/peerj.8615)
Supplement: Supplemental Information 2 [file peerj-08-8615-s002.zip › TRMM_3B43 data/TRMM 3B43 data-Year-Month/2000-11.txt]

ncols         249
nrows         175
xllcorner     73.250
yllcorner     6.500
cellsize      0.25000
        0.0000        0.0000        0.0000        0.0000        0.0000        0.0000        0.0000        0.0000        0.0000        0.0000        0.0000        0.0000        0.0000        0.0000        0.0000        0.0000        0.0000        0.0000        0.0000        0.0000        0.0000        0.0000        0.0000        0.0000        0.0000        0.0000        0.0000        0.0000        0.0000        0.0000        0.0000        0.0000        0.0000        0.0000        0.0000        0.0000        0.0000        0.0000        0.0000        0.0000        0.0000        0.0000        0.0000        0.0000        0.0000        0.0000        0.0000        0.0000        0.0000        0.0000        0.0000        0.0000        0.0000        0.0000        0.0000        0.0000        0.0000        0.0000        0.0000        0.0000        0.0000        0.0000        0.0000        0.0000        0.0000        0.0000        0.0000        0.0000        0.0000        0.0000        0.0000        0.0000        0.0000        0.0000        0.0000        0.0000        0.0000        0.0000        0.0000        0.0000        0.0000        0.0000        0.0000        0.0000        0.0000        0.0000        0.0000        0.0000        0.0000        0.0000        0.0000        0.0000        0.0000        0.0000        0.0000        0.0000        0.0000        0.0000        0.0000        0.0000        0.0000        0.0000        0.0000        0.0000        0.0000        0.0000        0.0000        0.0000        0.0000        0.0000        0.0000        0.0000        0.0000        0.0000        0.0000        0.0000        0.0000        0.0000        0.0000        0.0000        0.0000        0.0000        0.0000        0.0000        0.0000        0.0000        0.0000        0.0000        0.0000        0.0000        0.0000        0.0000        0.0000        0.0000        0.0000        0.0000        0.0000        0.0000        0.0000        0.0000        0.0000        0.0000        0.0000        0.0000        0.0000        0.0000        0.0000        0.0000        0.0000        0.0000        0.0000        0.0000        0.0000        0.0000        0.0000        0.0000        0.0000        0.0000        0.0000        0.0000        0.0000        0.0000        0.0000        0.0000        0.0000        0.0000        0.0000        0.0000        0.0000        0.0000        0.0000        0.0000        0.0000        4.6440        4.8557        4.1026        0.0000        0.0000        0.0000        6.4065        6.7389        6.0908        5.8817        6.4047        5.8909        5.5643        5.6471        4.7326        4.5291        4.5672        4.5669        4.1744        4.0221        4.2303        4.8766        5.0342        6.2456        7.7475        8.4203        7.6014        8.5942        8.0505        8.4406        9.3903       10.6228       11.7268       12.2275       12.5538       13.1589       13.7279       14.9604       15.1698       15.8569       16.0592       16.0604       16.1948       15.8332       15.4754       15.5382        0.0000        0.0000        0.0000        0.0000        0.0000        0.0000        0.0000        0.0000        0.0000        0.0000        0.0000        0.0000        0.0000        0.0000        0.0000        0.0000        0.0000        0.0000        0.0000        0.0000        0.0000        0.0000        0.0000        0.0000        0.0000        0.0000        0.0000        0.0000        0.0000        0.0000
        0.0000        0.0000        0.0000        0.0000        0.0000        0.0000        0.0000        0.0000        0.0000        0.0000        0.0000        0.0000        0.0000        0.0000        0.0000        0.0000        0.0000        0.0000        0.0000        0.0000        0.0000        0.0000        0.0000        0.0000        0.0000        0.0000        0.0000        0.0000        0.0000        0.0000        0.0000        0.0000        0.0000        0.0000        0.0000        0.0000        0.0000        0.0000        0.0000        0.0000        0.0000        0.0000        0.0000        0.0000        0.0000        0.0000        0.0000        0.0000        0.0000        0.0000        0.0000        0.0000        0.0000        0.0000        0.0000        0.0000        0.0000        0.0000        0.0000        0.0000        0.0000        0.0000        0.0000        0.0000        0.0000        0.0000        0.0000        0.0000        0.0000        0.0000        0.0000        0.0000        0.0000        0.0000        0.0000        0.0000        0.0000        0.0000        0.0000        0.0000        0.0000        0.0000        0.0000        0.0000        0.0000        0.0000        0.0000        0.0000        0.0000        0.0000        0.0000        0.0000        0.0000        0.0000        0.0000        0.0000        0.0000        0.0000        0.0000        0.0000        0.0000        0.0000        0.0000        0.0000        0.0000        0.0000        0.0000        0.0000        0.0000        0.0000        0.0000        0.0000        0.0000        0.0000        0.0000        0.0000        0.0000        0.0000        0.0000        0.0000        0.0000        0.0000        0.0000        0.0000        0.0000        0.0000        0.0000        0.0000        0.0000        0.0000        0.0000        0.0000        0.0000        0.0000        0.0000        0.0000        0.0000        0.0000        0.0000        0.0000        0.0000        0.0000        0.0000        0.0000        0.0000        0.0000        0.0000        0.0000        0.0000        0.0000        0.0000        0.0000        0.0000        0.0000        0.0000        0.0000        0.0000        0.0000        0.0000        0.0000        0.0000        0.0000        0.0000        0.0000        0.0000        0.0000        0.0000        0.0000        0.0000        0.0000        0.0000        0.0000        3.6534        3.2876        3.3360        2.6950        2.5729        2.6787        2.9043        4.8530        5.0423        5.1176        4.9864        5.4992        5.6245        5.3997        5.1860        4.7308        4.5632        4.4811        4.4010        4.2750        4.0973        4.0852        5.0992        5.8889        7.4058        6.4263        6.8136        7.1169        6.9769        8.0480        9.0382       10.2998       10.7180       11.6404       13.0960       14.2174       14.7828       15.0968       15.4056       15.8620       15.9375       15.9375       15.9392       15.4460       14.9594       14.3330       13.6414       13.2919       13.1912       12.8096       12.3352       12.2581       12.0046       12.5126        0.0000        0.0000        0.0000        0.0000        0.0000        0.0000        0.0000        0.0000        0.0000        0.0000        0.0000        0.0000        0.0000        0.0000        0.0000        0.0000        0.0000        0.0000        0.0000        0.0000        0.0000        0.0000        0.0000
        0.0000        0.0000        0.0000        0.0000        0.0000        0.0000        0.0000        0.0000        0.0000        0.0000        0.0000        0.0000        0.0000        0.0000        0.0000        0.0000        0.0000        0.0000        0.0000        0.0000        0.0000        0.0000        0.0000        0.0000        0.0000        0.0000        0.0000        0.0000        0.0000        0.0000        0.0000        0.0000        0.0000        0.0000        0.0000        0.0000        0.0000        0.0000        0.0000        0.0000        0.0000        0.0000        0.0000        0.0000        0.0000        0.0000        0.0000        0.0000        0.0000        0.0000        0.0000        0.0000        0.0000        0.0000        0.0000       64.3810        0.0000       51.8675       42.9530        0.0000        0.0000        0.0000        0.0000        0.0000        0.0000        0.0000        0.0000        0.0000        0.0000        0.0000        0.0000        0.0000        0.0000        0.0000        0.0000        0.0000        0.0000        0.0000        0.0000        0.0000        0.0000        0.0000        0.0000        0.0000        0.0000        0.0000        0.0000        0.0000        0.0000        0.0000        0.0000        0.0000        0.0000        0.0000        0.0000        0.0000        0.0000        0.0000        0.0000        0.0000        0.0000        0.0000        0.0000        0.0000        0.0000        0.0000        0.0000        0.0000        0.0000        0.0000        0.0000        0.0000        0.0000        0.0000        0.0000        0.0000        0.0000        0.0000        0.0000        0.0000        0.0000        0.0000        0.0000        0.0000        0.0000        0.0000        0.0000        0.0000        0.0000        0.0000        0.0000        0.0000        0.0000        0.0000        0.0000        0.0000        0.0000        0.0000        0.0000        0.0000        0.0000        0.0000        0.0000        0.0000        0.0000        0.0000        0.0000        0.0000        0.0000        0.0000        0.0000        0.0000        0.0000        0.0000        0.0000        0.0000        0.0000        0.0000        0.0000        0.0000        0.0000        0.0000        0.0000        0.0000        0.0000        0.0000        0.0000        0.0000        0.0000        0.0000        0.0000        3.6254        2.8934        2.6723        2.4281        1.8172        1.7392        1.7369        2.0417        4.1699        4.3571        4.5543        4.9000        5.7371        5.8836        5.5912        5.3173        4.7494        4.5847        4.3854        4.1533        4.0654        4.3979        4.3898        5.4168        5.9283        6.7100        5.9873        6.6252        7.7738        8.5317        8.7195        9.6945       10.9148       11.3784       11.8265       12.6027       13.7497       15.6990       15.6613       15.4952       15.7820       15.2437       15.0180       14.4207       14.0584       13.8555       13.3791       12.5131       12.3690       12.0655       12.0136       11.7338       12.0637       11.4858       11.5492       14.1961        0.0000        0.0000        0.0000        0.0000        0.0000        0.0000        0.0000        0.0000        0.0000        0.0000        0.0000        0.0000        0.0000        0.0000        0.0000        0.0000        0.0000        0.0000        0.0000        0.0000        0.0000        0.0000
        0.0000        0.0000        0.0000        0.0000        0.0000        0.0000        0.0000        0.0000        0.0000        0.0000        0.0000        0.0000        0.0000        0.0000        0.0000        0.0000        0.0000        0.0000        0.0000        0.0000        0.0000        0.0000        0.0000        0.0000        0.0000        0.0000        0.0000        0.0000        0.0000        0.0000        0.0000        0.0000        0.0000        0.0000        0.0000        0.0000        0.0000        0.0000        0.0000        0.0000        0.0000        0.0000        0.0000        0.0000        0.0000        0.0000        0.0000        0.0000        0.0000        0.0000        0.0000        0.0000        0.0000       79.4691       74.2638       63.5067       58.8094       52.0954       43.5032       26.5085        0.0000        0.0000        0.0000        0.0000        0.0000        0.0000        0.0000        0.0000        0.0000        0.0000        0.0000        0.0000        0.0000        0.0000        0.0000        0.0000        0.0000        0.0000        0.0000        0.0000        0.0000        0.0000        0.0000        0.0000        0.0000        0.0000        0.0000        0.0000        0.0000        0.0000        0.0000        0.0000        0.0000        0.0000        0.0000        0.0000        0.0000        0.0000        0.0000        0.0000        0.0000        0.0000        0.0000        0.0000        0.0000        0.0000        0.0000        0.0000        0.0000        0.0000        0.0000        0.0000        0.0000        0.0000        0.0000        0.0000        0.0000        0.0000        0.0000        0.0000        0.0000        0.0000        0.0000        0.0000        0.0000        0.0000        0.0000        0.0000        0.0000        0.0000        0.0000        0.0000        0.0000        0.0000        0.0000        0.0000        0.0000        0.0000        0.0000        0.0000        0.0000        0.0000        0.0000        0.0000        0.0000        0.0000        0.0000        0.0000        0.0000        0.0000        0.0000        0.0000        0.0000        0.0000        0.0000        0.0000        0.0000        0.0000        0.0000        0.0000        0.0000        0.0000        0.0000        0.0000        0.0000        0.0000        0.0000        0.0000        0.0000        0.0000        3.8660        3.3069        2.8359        2.5565        2.5611        2.2327        2.1286        2.2374        2.2590        4.7934        5.1853        4.7760        4.9695        5.8662        5.6953        5.5211        5.2418        4.8798        4.9709        4.7362        4.6570        4.4045        5.0828        5.0019        5.1199        5.0688        5.3003        5.3439        5.8486        6.8088        7.7467        8.5628       10.3053       10.3974       11.3977       12.1167       12.8695       14.3226       16.2957       16.1844       16.5605       15.6413       15.2156       15.1618       14.4214       14.0008       13.5373       12.9015       12.6330       12.5208       12.1034       11.6821       11.4193       10.8076       10.4173       11.2343       13.1967       16.2394       15.3902        0.0000        0.0000        0.0000        0.0000        0.0000        0.0000        0.0000        0.0000        0.0000        0.0000        0.0000        0.0000        0.0000        0.0000        0.0000        0.0000        0.0000        0.0000        0.0000        0.0000
        0.0000        0.0000        0.0000        0.0000        0.0000        0.0000        0.0000        0.0000        0.0000        0.0000        0.0000        0.0000        0.0000        0.0000        0.0000        0.0000        0.0000        0.0000        0.0000        0.0000        0.0000        0.0000        0.0000        0.0000        0.0000        0.0000        0.0000        0.0000        0.0000        0.0000        0.0000        0.0000        0.0000        0.0000        0.0000        0.0000        0.0000        0.0000        0.0000        0.0000        0.0000        0.0000        0.0000        0.0000        0.0000        0.0000        0.0000        0.0000        0.0000        0.0000        0.0000        0.0000        0.0000       70.8108       66.3735       64.5108       59.9854       53.3678       44.8516       30.4747        0.0000        0.0000        0.0000        0.0000        0.0000        0.0000        0.0000        0.0000        0.0000        0.0000        0.0000        0.0000        0.0000        0.0000        0.0000        0.0000        0.0000        0.0000        0.0000        0.0000        0.0000        0.0000        0.0000        0.0000        0.0000        0.0000        0.0000        0.0000        0.0000        0.0000        0.0000        0.0000        0.0000        0.0000        0.0000        0.0000        0.0000        0.0000        0.0000        0.0000        0.0000        0.0000        0.0000        0.0000        0.0000        0.0000        0.0000        0.0000        0.0000        0.0000        0.0000        0.0000        0.0000        0.0000        0.0000        0.0000        0.0000        0.0000        0.0000        0.0000        0.0000        0.0000        0.0000        0.0000        0.0000        0.0000        0.0000        0.0000        0.0000        0.0000        0.0000        0.0000        0.0000        0.0000        0.0000        0.0000        0.0000        0.0000        0.0000        0.0000        0.0000        0.0000        0.0000        0.0000        0.0000        0.0000        0.0000        0.0000        0.0000        0.0000        0.0000        0.0000        0.0000        0.0000        0.0000        0.0000        0.0000        0.0000        0.0000        0.0000        0.0000        0.0000        0.0000        0.0000        0.0000        0.0000        0.0000        0.0000        0.0000        0.0000        3.4490        2.7342        2.4922        2.4860        2.4683        2.7157        2.5301        2.6689        3.0157        3.7969        4.2653        4.3581        4.7547        5.5029        5.7332        5.5858        5.2700        4.6821        4.6038        4.3165        4.0491        3.5433        3.5672        3.5793        3.4299        3.9726        4.0578        4.5602        5.0702        6.3322        7.8119        8.1849        8.7895       10.2010       11.4704       13.3353       14.7194       16.2790       16.7636       16.8834       16.1959       16.1728       15.8875       15.6790       15.4585       14.4336       14.1384       13.8712       13.1292       12.4551       11.8951       11.7002       11.1654        9.9453        9.6715       10.5886       10.8849       13.1632       13.6644       14.5809       15.1361        0.0000        0.0000        0.0000        0.0000        0.0000        0.0000        0.0000        0.0000        0.0000        0.0000        0.0000        0.0000        0.0000        0.0000        0.0000        0.0000        0.0000        0.0000
        0.0000        0.0000        0.0000        0.0000        0.0000        0.0000        0.0000        0.0000        0.0000        0.0000        0.0000        0.0000        0.0000        0.0000        0.0000        0.0000        0.0000        0.0000        0.0000        0.0000        0.0000        0.0000        0.0000        0.0000        0.0000        0.0000        0.0000        0.0000        0.0000        0.0000        0.0000        0.0000        0.0000        0.0000        0.0000        0.0000        0.0000        0.0000        0.0000        0.0000        0.0000        0.0000        0.0000        0.0000        0.0000        0.0000        0.0000        0.0000        0.0000        0.0000       79.8873       72.2101       70.8142       69.4216       65.9552       64.4792       59.6630       53.8025       45.5591       31.6966       25.0770       19.8835        0.0000        0.0000        0.0000        0.0000        0.0000        0.0000        0.0000        0.0000        0.0000        0.0000        0.0000        0.0000        0.0000        0.0000        0.0000        0.0000        0.0000        0.0000        0.0000        0.0000        0.0000        0.0000        0.0000        0.0000        0.0000        0.0000        0.0000        0.0000        0.0000        0.0000        0.0000        0.0000        0.0000        0.0000        0.0000        0.0000        0.0000        0.0000        0.0000        0.0000        0.0000        0.0000        0.0000        0.0000        0.0000        0.0000        0.0000        0.0000        0.0000        0.0000        0.0000        0.0000        0.0000        0.0000        0.0000        0.0000        0.0000        0.0000        0.0000        0.0000        0.0000        0.0000        0.0000        0.0000        0.0000        0.0000        0.0000        0.0000        0.0000        0.0000        0.0000        0.0000        0.0000        0.0000        0.0000        0.0000        0.0000        0.0000        0.0000        0.0000        0.0000        0.0000        0.0000        0.0000        0.0000        0.0000        0.0000        0.0000        0.0000        0.0000        0.0000        0.0000        0.0000        0.0000        0.0000        0.0000        0.0000        0.0000        0.0000        0.0000        0.0000        0.0000        0.0000        0.0000        0.0000        0.0000        0.0000        3.8930        4.1053        3.6210        2.9979        2.6742        2.6493        2.8871        2.5653        2.8493        3.0861        3.7602        4.1940        4.4990        4.6154        5.5527        5.7251        5.9284        5.8695        5.8161        5.0595        4.7765        4.4924        3.7299        3.5971        3.3158        3.5299        4.1924        4.6545        4.6545        5.9016        6.8592        7.0198        7.5763        9.3285       10.6527       11.4374       11.6710       13.1046       15.0534       16.3450       16.5873       15.1304       15.5956       15.7619       15.4432       15.0616       14.5256       14.0536       13.3379       12.6767       11.5205       10.8538       10.2348        9.6152        8.9910        8.6921        9.1321       10.0970       11.7099       12.7162       13.5077       14.5956        0.0000        0.0000        0.0000        0.0000        0.0000        0.0000        0.0000        0.0000        0.0000        0.0000        0.0000        0.0000        0.0000        0.0000       13.5972       15.2198       16.6706        0.0000
        0.0000        0.0000        0.0000        0.0000        0.0000        0.0000        0.0000        0.0000        0.0000        0.0000        0.0000        0.0000        0.0000        0.0000        0.0000        0.0000        0.0000        0.0000        0.0000        0.0000        0.0000        0.0000        0.0000        0.0000        0.0000        0.0000        0.0000        0.0000        0.0000        0.0000        0.0000        0.0000        0.0000        0.0000        0.0000        0.0000        0.0000        0.0000        0.0000        0.0000        0.0000        0.0000        0.0000        0.0000        0.0000        0.0000        0.0000        0.0000       79.2918       79.6985       77.2328       69.0516       67.0187       67.1919       64.1520       62.6192       57.4520       52.2738       45.3189       32.3219       26.6626       22.1599       18.3271        0.0000        0.0000        0.0000        0.0000        0.0000        0.0000        0.0000        0.0000        0.0000        0.0000        0.0000        0.0000        0.0000        0.0000        0.0000        0.0000        0.0000        0.0000        0.0000        0.0000        0.0000        0.0000        0.0000        0.0000        0.0000        0.0000        0.0000        0.0000        0.0000        0.0000        0.0000        0.0000        0.0000        0.0000        0.0000        0.0000        0.0000        0.0000        0.0000        0.0000        0.0000        0.0000        0.0000        0.0000        0.0000        0.0000        0.0000        0.0000        0.0000        0.0000        0.0000        0.0000        0.0000        0.0000        0.0000        0.0000        0.0000        0.0000        0.0000        0.0000        0.0000        0.0000        0.0000        0.0000        0.0000        0.0000        0.0000        0.0000        0.0000        0.0000        0.0000        0.0000        0.0000        0.0000        0.0000        0.0000        0.0000        0.0000        0.0000        0.0000        0.0000        0.0000        0.0000        0.0000        0.0000        0.0000        0.0000        0.0000        0.0000        0.0000        0.0000        0.0000        0.0000        0.0000        0.0000        0.0000        0.0000        0.0000        0.0000        0.0000        0.0000        0.0000        0.0000        0.0000        0.0000        4.4783        4.2856        3.9467        3.7977        3.5835        3.2733        3.2992        3.7954        3.3835        3.4621        3.4731        4.2132        4.5669        4.3990        4.6195        5.5871        5.9346        6.1337        5.8817        5.4471        5.6169        5.4143        5.1425        4.4974        4.3691        4.0112        4.4971        4.7629        5.0577        5.8400        5.7497        6.3243        6.5013        7.3055        8.6193        9.5977       10.5865       11.3068       12.3162       13.7499       14.5630       14.4390       14.1850       14.8881       15.3571       15.1501       14.5104       13.7369       13.2800       12.8812       12.2248       11.2625       10.5863        9.7374        8.9588        8.7209        8.6343        9.1234        9.9206       11.0500       11.5833       11.6673       12.2765       15.0867        0.0000        0.0000        0.0000        0.0000        0.0000        0.0000        0.0000        0.0000        0.0000       13.0615       13.5683       11.8330       12.1308       13.2237       15.6087       18.0690       19.9404
        0.0000        0.0000        0.0000        0.0000        0.0000        0.0000        0.0000        0.0000        0.0000        0.0000        0.0000        0.0000        0.0000        0.0000        0.0000        0.0000        0.0000        0.0000        0.0000        0.0000        0.0000        0.0000        0.0000        0.0000        0.0000        0.0000        0.0000        0.0000        0.0000        0.0000        0.0000        0.0000        0.0000        0.0000        0.0000        0.0000        0.0000        0.0000        0.0000        0.0000        0.0000        0.0000        0.0000        0.0000        0.0000        0.0000        0.0000        0.0000       71.4313       71.6865       69.8554       63.1305       61.3953       61.6144       58.4185       58.7422       53.6672       48.7613       44.9837       34.0461       29.4291       25.7429       22.5283       11.5853        9.6050        9.1625        7.0776        0.0000        0.0000        0.0000        0.0000        0.0000        0.0000        0.0000        0.0000        0.0000        0.0000        0.0000        0.0000        0.0000        0.0000        0.0000        0.0000        0.0000        0.0000        0.0000        0.0000        0.0000        0.0000        0.0000        0.0000        0.0000        0.0000        0.0000        0.0000        0.0000        0.0000        0.0000        0.0000        0.0000        0.0000        0.0000        0.0000        0.0000        0.0000        0.0000        0.0000        0.0000        0.0000        0.0000        0.0000        0.0000        0.0000        0.0000        0.0000        0.0000        0.0000        0.0000        0.0000        0.0000        0.0000        0.0000        0.0000        0.0000        0.0000        0.0000        0.0000        0.0000        0.0000        0.0000        0.0000        0.0000        0.0000        0.0000        0.0000        0.0000        0.0000        0.0000        0.0000        0.0000        0.0000        0.0000        0.0000        0.0000        0.0000        0.0000        0.0000        0.0000        0.0000        0.0000        0.0000        0.0000        0.0000        0.0000        0.0000        0.0000        0.0000        0.0000        0.0000        0.0000        0.0000        0.0000        0.0000        0.0000        0.0000        0.0000        0.0000        0.0000        4.9941        4.6538        4.6018        3.9421        4.2657        4.1654        3.7381        4.2820        4.1407        3.8104        3.9129        4.5900        4.8968        4.8010        5.1388        6.0613        6.4267        6.5487        6.5134        6.3894        6.5701        6.8246        7.2080        5.7759        5.6427        5.5388        5.7251        5.8135        5.9102        5.8080        5.4762        5.9896        6.1632        6.6349        7.3536        8.3627        9.1803       10.0850       11.2429       12.7648       13.1418       13.6324       13.3997       14.1701       13.9741       13.8224       13.6402       13.1548       12.7253       12.2408       11.7638       10.6695       10.1733        9.4781        8.8008        8.4443        8.6023        8.8956        9.5883       10.3118       10.6194       10.6703       11.2686        0.0000        0.0000        0.0000        0.0000        0.0000        0.0000       13.2742       11.0892       11.5783       13.4074       14.1185       14.3979       13.5462       14.1765       14.3520       20.1251        0.0000        0.0000
        0.0000        0.0000        0.0000        0.0000        0.0000        0.0000        0.0000        0.0000        0.0000        0.0000        0.0000        0.0000        0.0000        0.0000        0.0000        0.0000        0.0000        0.0000        0.0000        0.0000        0.0000        0.0000        0.0000        0.0000        0.0000        0.0000        0.0000        0.0000        0.0000        0.0000        0.0000        0.0000        0.0000        0.0000        0.0000        0.0000        0.0000        0.0000        0.0000        0.0000        0.0000        0.0000        0.0000        0.0000        0.0000        0.0000        0.0000        0.0000       57.1591       57.4291       56.8417       55.6037       54.0261       53.8340       51.9274       47.3713       43.1568       40.7228       40.2708       42.9989       39.5708       35.6252       32.4284       30.5514       28.4294       25.0145       21.5228       17.3289       15.0413        0.0000        0.0000        0.0000        0.0000        0.0000        0.0000        0.0000        0.0000        0.0000        0.0000        0.0000        0.0000        0.0000        0.0000        0.0000        0.0000        0.0000        0.0000        0.0000        0.0000        0.0000        0.0000        0.0000        0.0000        0.0000        0.0000        0.0000        0.0000        0.0000        0.0000        0.0000        0.0000        0.0000        0.0000        0.0000        0.0000        0.0000        0.0000        0.0000        0.0000        0.0000        0.0000        0.0000        0.0000        0.0000        0.0000        0.0000        0.0000        0.0000        0.0000        0.0000        0.0000        0.0000        0.0000        0.0000        0.0000        0.0000        0.0000        0.0000        0.0000        0.0000        0.0000        0.0000        0.0000        0.0000        0.0000        0.0000        0.0000        0.0000        0.0000        0.0000        0.0000        0.0000        0.0000        0.0000        0.0000        0.0000        0.0000        0.0000        0.0000        0.0000        0.0000        0.0000        0.0000        0.0000        0.0000        0.0000        0.0000        0.0000        0.0000        0.0000        0.0000        0.0000        0.0000        0.0000        0.0000        0.0000        0.0000        0.0000        5.4021        5.0722        4.7929        4.9888        5.7459        5.2767        5.4810        4.7129        3.9662        3.9436        4.0706        5.0589        5.5718        5.6731        5.9395        6.5107        6.6177        6.8984        6.9450        6.9862        7.1811        7.3208        7.2310        6.9648        7.0707        7.3895        7.7628        6.5274        5.8577        5.4212        5.4780        5.9197        6.1156        5.9626        6.3371        6.9121        7.8131        8.6109        9.7403       11.9882       12.5498       13.0442       12.8385       11.8985       11.8904       11.8372       11.5816       11.6317       11.4164       11.3610       11.0546       11.0764       10.9657       10.5913       10.2651        8.3205        8.6176        8.9458        9.3717        7.0793        6.6529        7.2859        8.0229        8.4071        8.9141        9.0766       10.4805       10.8177       11.5928       14.4590       13.5615       13.0186       13.7177       14.1686       15.3117       16.5152       16.6467       18.3979       22.5754        0.0000        0.0000
        0.0000        0.0000        0.0000        0.0000        0.0000        0.0000        0.0000        0.0000        0.0000        0.0000        0.0000        0.0000        0.0000        0.0000        0.0000        0.0000        0.0000        0.0000        0.0000        0.0000        0.0000        0.0000        0.0000        0.0000        0.0000        0.0000        0.0000        0.0000        0.0000        0.0000        0.0000        0.0000        0.0000        0.0000        0.0000        0.0000        0.0000        0.0000        0.0000        0.0000        0.0000        0.0000        0.0000        0.0000        0.0000        0.0000        0.0000        0.0000       50.4430       50.8200       50.4167       50.1836       49.7962       50.0483       46.0643       42.0644       39.0760       38.5139       36.9333       44.2230       42.3708       40.5495       37.9129       36.4309       34.3245       30.8194       26.9339       21.5877       18.2746       15.5192        0.0000        0.0000        0.0000        0.0000        0.0000        0.0000        0.0000        0.0000        0.0000        0.0000        0.0000        0.0000        0.0000        0.0000        0.0000        0.0000        0.0000        0.0000        0.0000        0.0000        0.0000        0.0000        0.0000        0.0000        0.0000        0.0000        0.0000        0.0000        0.0000        0.0000        0.0000        0.0000        0.0000        0.0000        0.0000        0.0000        0.0000        0.0000        0.0000        0.0000        0.0000        0.0000        0.0000        0.0000        0.0000        0.0000        0.0000        0.0000        0.0000        0.0000        0.0000        0.0000        0.0000        0.0000        0.0000        0.0000        0.0000        0.0000        0.0000        0.0000        0.0000        0.0000        0.0000        0.0000        0.0000        0.0000        0.0000        0.0000        0.0000        0.0000        0.0000        0.0000        0.0000        0.0000        0.0000        0.0000        0.0000        0.0000        0.0000        0.0000        0.0000        0.0000        0.0000        0.0000        0.0000        0.0000        0.0000        0.0000        0.0000        0.0000        0.0000        0.0000        0.0000        0.0000        0.0000        0.0000        0.0000        0.0000        0.0000        6.4171        6.1920        6.8924        7.3756        7.6089        0.0000        5.4750        4.9111        5.2189        0.0000        0.0000        0.0000        6.2152        6.5130        7.3358        7.2199        7.5810        7.9687        8.1732        8.2666        8.2243        8.1150        8.1008        8.6528        9.8326        8.8594        7.0025        6.0897        5.7421        5.8674        5.7915        5.6558        5.6221        6.1743        6.9408        7.4673        7.7993        8.6092       11.0233       12.0786       12.1998       12.0315       11.3730       11.3402       11.2582       10.9629       11.0063       10.7834       10.8524       10.6613       10.9554       11.1767       11.2435       10.1178        8.4277        7.7954        7.1571        7.7579        5.5677        4.7072        4.6998        5.9965        7.4539        7.9621        7.9796        9.3232       10.6102       11.3158       14.7879       14.1447       14.0392       16.0927       17.7533       19.1630       18.4413       19.6954       23.2992       26.2380        0.0000        0.0000
        0.0000        0.0000        0.0000        0.0000        0.0000        0.0000        0.0000        0.0000        0.0000        0.0000        0.0000        0.0000        0.0000        0.0000        0.0000        0.0000        0.0000        0.0000        0.0000        0.0000        0.0000        0.0000        0.0000        0.0000        0.0000        0.0000        0.0000        0.0000        0.0000        0.0000        0.0000        0.0000        0.0000        0.0000        0.0000        0.0000        0.0000        0.0000       54.5012       52.1572       49.6681        0.0000        0.0000        0.0000        0.0000        0.0000        0.0000        0.0000       44.6644       44.6078       45.4661       43.6494       43.5344       43.2525       41.5308       38.5340       36.3065       34.8479       34.7457       42.3441       43.2417       41.6311       40.1611       39.1131       38.1429       35.5381       31.3586       25.4591       21.3739       17.5922        0.0000        0.0000        0.0000        0.0000        0.0000        0.0000        0.0000        0.0000        0.0000        0.0000        0.0000        0.0000        0.0000        0.0000        0.0000        0.0000        0.0000        0.0000        0.0000        0.0000        0.0000        0.0000        0.0000        0.0000        0.0000        0.0000        0.0000        0.0000        0.0000        0.0000        0.0000        0.0000        0.0000        0.0000        0.0000        0.0000        0.0000        0.0000        0.0000        0.0000        0.0000        0.0000        0.0000        0.0000        0.0000        0.0000        0.0000        0.0000        0.0000        0.0000        0.0000        0.0000        0.0000        0.0000        0.0000        0.0000        0.0000        0.0000        0.0000        0.0000        0.0000        0.0000        0.0000        0.0000        0.0000        0.0000        0.0000        0.0000        0.0000        0.0000        0.0000        0.0000        0.0000        0.0000        0.0000        0.0000        0.0000        0.0000        0.0000        0.0000        0.0000        0.0000        0.0000        0.0000        0.0000        0.0000        0.0000        0.0000        0.0000        0.0000        0.0000        0.0000        0.0000        0.0000        0.0000        0.0000        0.0000        0.0000        0.0000        0.0000        0.0000        0.0000        0.0000        0.0000        0.0000        0.0000        0.0000        0.0000        0.0000        0.0000        0.0000        0.0000        0.0000        8.7534        8.9188        9.1374        9.1150        9.1829        9.0756        8.7894        9.8149        9.9216       10.2389       10.2250        9.3856        7.2376        6.2022        5.6648        5.4171        5.3529        5.4069        5.7549        6.4176        7.2259        7.6155        8.5968        9.3216       11.5904       11.8948       12.0937       11.8767       11.2030       11.0623       10.9071       10.6991       11.0312       10.4924       10.6520       10.5136       10.6804       10.6174       11.0932       10.2793        7.9711        7.0549        6.0791        7.0606        6.0593        5.7570        5.7390        5.7058        6.2046        6.6356        7.0971        8.0396       10.7790       11.7537       14.4720       14.7125       15.3317       17.2483       18.8848       20.4790       21.6774       23.8233       28.7373        0.0000        0.0000        0.0000
        0.0000        0.0000        0.0000        0.0000        0.0000        0.0000        0.0000        0.0000        0.0000        0.0000        0.0000        0.0000        0.0000        0.0000        0.0000        0.0000        0.0000        0.0000        0.0000        0.0000        0.0000        0.0000        0.0000        0.0000        0.0000        0.0000        0.0000        0.0000        0.0000        0.0000        0.0000        0.0000        0.0000        0.0000        0.0000        0.0000        0.0000        0.0000       54.5910       49.0312       45.2773       44.2056       46.3423       43.4102       40.5706       38.6144       39.3215       38.9129       40.6881       42.4033       41.2857       38.6480       38.1825       37.5657       36.0415       32.7363       30.7920       29.6387       30.9894       37.4241       39.2208       40.1285       38.9942       39.4927       39.2979       37.1872       33.3224       27.7050       24.0229       20.3537       16.6872        8.7959        0.0000        0.0000        0.0000        0.0000        0.0000        0.0000        0.0000        0.0000        0.0000        0.0000        0.0000        0.0000        0.0000        0.0000        0.0000        0.0000        0.0000        0.0000        0.0000        0.0000        0.0000        0.0000        0.0000        0.0000        0.0000        0.0000        0.0000        0.0000        0.0000        0.0000        0.0000        0.0000        0.0000        0.0000        0.0000        0.0000        0.0000        0.0000        0.0000        0.0000        0.0000        0.0000        0.0000        0.0000        0.0000        0.0000        0.0000        0.0000        0.0000        0.0000        0.0000        0.0000        0.0000        0.0000        0.0000        0.0000        0.0000        0.0000        0.0000        0.0000        0.0000        0.0000        0.0000        0.0000        0.0000        0.0000        0.0000        0.0000        0.0000        0.0000        0.0000        0.0000        0.0000        0.0000        0.0000        0.0000        0.0000        0.0000        0.0000        0.0000        0.0000        0.0000        0.0000        0.0000        0.0000        0.0000        0.0000        0.0000        0.0000        0.0000        0.0000        0.0000        0.0000        0.0000        0.0000        0.0000        0.0000        0.0000        0.0000        0.0000        0.0000        0.0000        0.0000        0.0000        0.0000        0.0000        0.0000        0.0000        0.0000        0.0000        0.0000        0.0000        9.1179        9.2877        9.2552        9.4303        9.3522        9.6522       11.0178       10.5008       10.4415       10.5326        9.9776        7.4634        6.6081        6.4701        6.0573        5.9997        5.7426        6.5293        7.1151        7.4445        7.9713        8.6802       10.1734       12.1475       12.6091       12.5327       12.0880       11.6558       11.2241       10.7969       10.8459       11.0667       10.8439       10.6174       10.9998       10.9866       11.2720       10.7058       10.0092        7.9684        6.9749        6.5762        6.7850        6.3069        6.8282        6.1983        6.4050        7.0480        7.1599        7.0722        7.7810       10.7481       12.8963       14.7917       13.9459       16.9376       19.0131       21.3844       24.9228       25.8147       28.6770        0.0000        0.0000        0.0000        0.0000
        0.0000        0.0000        0.0000        0.0000        0.0000        0.0000        0.0000        0.0000        0.0000        0.0000        0.0000        0.0000        0.0000        0.0000        0.0000        0.0000        0.0000        0.0000        0.0000        0.0000        0.0000        0.0000        0.0000        0.0000        0.0000        0.0000        0.0000        0.0000        0.0000        0.0000        0.0000        0.0000        0.0000        0.0000        0.0000        0.0000        0.0000       74.6256       68.0053       58.4179       52.9004       48.5363       45.0128       37.0906       35.3178       34.0240       32.5244       32.8324       32.4890       32.5584       31.3996       31.4742       29.6463       29.8793       28.4418       23.8504       21.5406       21.5370       22.9199       32.5809       35.2752       35.8812       35.4865       40.8222       41.0998       39.4178       35.6618       32.6914       28.8906       24.9494       20.6778       13.7154        0.0000        0.0000        0.0000        0.0000        0.0000        0.0000        0.0000        0.0000        0.0000        0.0000        0.0000        0.0000        0.0000        0.0000        0.0000        0.0000        0.0000        0.0000        0.0000        0.0000        0.0000        0.0000        0.0000        0.0000        0.0000        0.0000        0.0000        0.0000        0.0000        0.0000        0.0000        0.0000        0.0000        0.0000        0.0000        0.0000        0.0000        0.0000        0.0000        0.0000        0.0000        0.0000        0.0000        0.0000        0.0000        0.0000        0.0000        0.0000        0.0000        0.0000        0.0000        0.0000        0.0000        0.0000        0.0000        0.0000        0.0000        0.0000        0.0000        0.0000        0.0000        0.0000        0.0000        0.0000        0.0000        0.0000        0.0000        0.0000        0.0000        0.0000        0.0000        0.0000        0.0000        0.0000        0.0000        0.0000        0.0000        0.0000        0.0000        0.0000        0.0000        0.0000        0.0000        0.0000        0.0000        0.0000        0.0000        0.0000        0.0000        0.0000        0.0000        0.0000        0.0000        0.0000        0.0000        0.0000        0.0000        0.0000        0.0000        0.0000        0.0000        0.0000        0.0000        0.0000        0.0000        0.0000        0.0000        7.6774        7.7466        7.5962        7.8714        9.0317        0.0000        9.1395        9.1254        8.8000        8.9569        8.9579        9.5466       10.9661       11.0991       10.3809        9.9456        8.7831        8.3435        7.4666        7.1109        6.4341        6.1008        6.5283        7.1615        8.2424        8.7429        9.3270        9.9230       11.3280       12.3252       12.6577       12.4737       12.0792       11.1131       10.6642       10.5207       10.5180       10.1657       10.1970        9.6736        9.7131        9.6871        8.8708        8.4800        8.3930        8.5858        8.4192        7.9873        7.4460        7.1237        7.5981        8.2746        7.9283        8.0470        8.2270        9.8643       13.3756       15.3053       17.9350       17.5785       20.0162       23.2210       26.0339       30.5055       28.1883       32.5930        0.0000        0.0000        0.0000        0.0000
        0.0000        0.0000        0.0000        0.0000        0.0000        0.0000        0.0000        0.0000        0.0000        0.0000        0.0000        0.0000        0.0000        0.0000        0.0000        0.0000        0.0000        0.0000        0.0000        0.0000        0.0000        0.0000        0.0000        0.0000        0.0000        0.0000        0.0000        0.0000        0.0000        0.0000        0.0000        0.0000        0.0000        0.0000        0.0000        0.0000        0.0000       75.8398       69.0152       58.9958       53.1040       48.2485       43.6015       34.9210       31.2746       28.7458       30.0341       29.7912       24.8061       23.6542       23.3472       24.3956       24.0952       23.5788       22.6327       20.1904       18.6936       18.8933       20.2968       29.3329       33.0198       34.6850       34.7544       40.5946       42.0037       41.0513       37.7341       34.8944       31.6807       27.8922       23.3980       15.8730       12.5686        0.0000        0.0000        0.0000        0.0000        0.0000        0.0000        0.0000        0.0000        0.0000        0.0000        0.0000        0.0000        0.0000        0.0000        0.0000        0.0000        0.0000        0.0000        0.0000        0.0000        0.0000        0.0000        0.0000        0.0000        0.0000        0.0000        0.0000        0.0000        0.0000        0.0000        0.0000        0.0000        0.0000        0.0000        0.0000        0.0000        0.0000        0.0000        0.0000        0.0000        0.0000        0.0000        0.0000        0.0000        0.0000        0.0000        0.0000        0.0000        0.0000        0.0000        0.0000        0.0000        0.0000        0.0000        0.0000        0.0000        0.0000        0.0000        0.0000        0.0000        0.0000        0.0000        0.0000        0.0000        0.0000        0.0000        0.0000        0.0000        0.0000        0.0000        0.0000        0.0000        0.0000        0.0000        0.0000        0.0000        0.0000        0.0000        0.0000        0.0000        0.0000        0.0000        0.0000        0.0000        0.0000        0.0000        0.0000        0.0000        0.0000        0.0000        0.0000        0.0000        0.0000        0.0000        0.0000        0.0000        0.0000        0.0000        0.0000        0.0000        0.0000        0.0000        9.3998        8.5810        8.3212        7.9557        7.5492        8.1842        8.2854        8.1532        8.6355        9.0903        9.3026        9.3630        9.2147        9.9445       10.0643       10.9163       12.7132       12.2217       11.7433       10.8709       10.6405        9.6997        8.3247        7.9835        6.8085        6.5803        7.1110        7.6672        8.6378        9.0911        9.6150       10.6177       12.8382       13.5639       13.8653       13.9192       13.3762       12.2045       11.6461       10.9508       11.1103       10.5373       10.6346        9.7738       10.1679        9.5401        9.1450        8.5585        8.4816        8.8920        8.8188        8.2205        8.1774        7.9424        8.5008       10.7355       11.2649       10.5963       11.2199       11.4333       13.0001       15.5029       17.7613       19.1504       22.0547       26.2374       30.6517       32.6340       32.6733        0.0000        0.0000        0.0000        0.0000        0.0000
        0.0000        0.0000        0.0000        0.0000        0.0000        0.0000        0.0000        0.0000        0.0000        0.0000        0.0000        0.0000        0.0000        0.0000        0.0000        0.0000        0.0000        0.0000        0.0000        0.0000        0.0000        0.0000        0.0000        0.0000        0.0000        0.0000        0.0000        0.0000        0.0000        0.0000        0.0000        0.0000        0.0000        0.0000        0.0000        0.0000       73.0040       69.4572       62.9605       53.9476       48.7601       44.2382       39.8901       31.8522       29.0086       27.7610       26.9840       23.2267       21.5537       20.9337       20.6660       21.7387       21.3653       21.5699       20.4317       18.3688       16.6291       16.9664       18.5606       26.4730       30.4570       32.2298       32.8123       38.3592       40.1110       39.8193       36.9623       34.6098       31.9763       28.4830       24.5056       17.4306        0.0000        0.0000        0.0000        0.0000        0.0000        0.0000        0.0000        0.0000        0.0000        0.0000        0.0000        0.0000        0.0000        0.0000        0.0000        0.0000        0.0000        0.0000        0.0000        0.0000        0.0000        0.0000        0.0000        0.0000        0.0000        0.0000        0.0000        0.0000        0.0000        0.0000        0.0000        0.0000        0.0000        0.0000        0.0000        0.0000        0.0000        0.0000        0.0000        0.0000        0.0000        0.0000        0.0000        0.0000        0.0000        0.0000        0.0000        0.0000        0.0000        0.0000        0.0000        0.0000        0.0000        0.0000        0.0000        0.0000        0.0000        0.0000        0.0000        0.0000        0.0000        0.0000        0.0000        0.0000        0.0000        0.0000        0.0000        0.0000        0.0000        0.0000        0.0000        0.0000        0.0000        0.0000        0.0000        0.0000        0.0000        0.0000        0.0000        0.0000        0.0000        0.0000        0.0000        0.0000        0.0000        0.0000        0.0000        0.0000        0.0000        0.0000        0.0000        0.0000        0.0000        0.0000        0.0000        0.0000        0.0000        0.0000        0.0000        0.0000       11.5384       10.9553       10.4023       11.0245       11.3627       10.1777        9.7760        9.6608        8.8402        8.9220        9.1295        9.3537        9.4608        9.2680        9.6265        9.0377        9.9283       11.1374       12.6269       13.2530       12.7612       12.3594       11.8821       10.1972        9.3424        8.5840        8.1977        7.4371        7.0860        7.5798        8.0797        9.3210       10.1805       11.1230       12.1085       14.3056       15.4163       14.9507       15.6558       14.6379       13.4838       13.1199       12.4428       11.9040       11.5031       10.9636       10.5801       11.2785       11.5349       11.5133       10.7414       10.2093        9.8319        9.9705        9.6539       10.3312       10.6623       13.4839       14.8891       14.9909       12.9068       12.6090       13.2272       15.1718       16.4167       18.7047       21.9954       25.5426       30.5746       32.9303       34.9042       37.8242        0.0000        0.0000        0.0000        0.0000        0.0000
        0.0000        0.0000        0.0000        0.0000        0.0000        0.0000        0.0000        0.0000        0.0000        0.0000        0.0000        0.0000        0.0000        0.0000        0.0000        0.0000        0.0000        0.0000        0.0000        0.0000        0.0000        0.0000        0.0000        0.0000        0.0000        0.0000        0.0000        0.0000        0.0000        0.0000        0.0000        0.0000        0.0000        0.0000        0.0000       64.8401       58.7857       53.8037       50.3344       43.9552       39.9734       36.6356       33.7306       27.4884       28.3297       24.4517       23.3655       21.1198       20.4298       19.9551       19.8030       20.9956       20.9511       20.3094       19.1522       16.9950       15.9424       16.0721       17.3924       24.3725       27.1327       28.6582       29.5028       34.6614       35.9600       35.9005       33.2829       31.9561       29.6897       27.1594       24.1586       18.0747        0.0000        0.0000        0.0000        0.0000        0.0000        0.0000        0.0000        0.0000        0.0000        0.0000        0.0000        0.0000        0.0000        0.0000        0.0000        0.0000        0.0000        0.0000        0.0000        0.0000        0.0000        0.0000        0.0000        0.0000        0.0000        0.0000        0.0000        0.0000        0.0000        0.0000        0.0000        0.0000        0.0000        0.0000        0.0000        0.0000        0.0000        0.0000        0.0000        0.0000        0.0000        0.0000        0.0000        0.0000        0.0000        0.0000        0.0000        0.0000        0.0000        0.0000        0.0000        0.0000        0.0000        0.0000        0.0000        0.0000        0.0000        0.0000        0.0000        0.0000        0.0000        0.0000        0.0000        0.0000        0.0000        0.0000        0.0000        0.0000        0.0000        0.0000        0.0000        0.0000        0.0000        0.0000        0.0000        0.0000        0.0000        0.0000        0.0000        0.0000        0.0000        0.0000        0.0000        0.0000        0.0000        0.0000        0.0000        0.0000        0.0000        0.0000        0.0000        0.0000        0.0000        0.0000        0.0000        0.0000        0.0000        0.0000        0.0000       12.4316       12.0840       11.6314       12.4589       14.0102       12.7836       11.6909       11.0870        9.6615        9.8947        9.7049        9.6991        9.1936        9.3496        8.8872        9.3347        9.4799       10.5818       11.3400       12.7401       13.0914       12.1572       11.5844       10.4839        9.6932        9.2612        8.8940        8.7642        8.4499        8.2537        8.6869        9.0388       10.3885       11.3124       11.8061       12.4875       14.2824       16.2099       16.0509       15.3945       14.7886       14.2491       13.9233       13.5277       13.1734       13.0780       12.5698       12.1457       12.6824       13.0439       14.1102       11.7972       11.9767       12.8699       13.5965       14.7096       16.9999       16.8787       15.5305       15.2048       14.7415       13.4633       13.9858       14.6058       15.9409       17.8267       22.4717       25.2246       28.7948       32.1614       35.1666       40.5468       41.5024        0.0000        0.0000        0.0000        0.0000        0.0000
        0.0000        0.0000        0.0000        0.0000        0.0000        0.0000        0.0000        0.0000        0.0000        0.0000        0.0000        0.0000        0.0000        0.0000        0.0000        0.0000        0.0000        0.0000        0.0000        0.0000        0.0000        0.0000        0.0000        0.0000        0.0000        0.0000        0.0000        0.0000        0.0000        0.0000        0.0000        0.0000        0.0000        0.0000        0.0000       28.0665       23.7676       21.5845       21.3838       27.6910       26.0933       23.6158       22.2770       24.8108       24.4818       22.3808       21.3997       22.1051       22.0463       21.1560       21.0928       23.6702       25.8562       23.8572       22.2774       18.1051       17.6044       18.6461       19.9651       22.5050       25.8440       27.3319       25.7614       27.8821       28.2770       28.9825       28.1762       28.9651       27.0136       24.9163       22.3630       19.8859        0.0000        0.0000        0.0000        0.0000        0.0000        0.0000        0.0000        0.0000        0.0000        0.0000        0.0000        0.0000        0.0000        0.0000        0.0000        0.0000        0.0000        0.0000        0.0000        0.0000        0.0000        0.0000        0.0000        0.0000        0.0000        0.0000        0.0000        0.0000        0.0000        0.0000        0.0000        0.0000        0.0000        0.0000        0.0000        0.0000        0.0000        0.0000        0.0000        0.0000        0.0000        0.0000        0.0000        0.0000        0.0000        0.0000        0.0000        0.0000        0.0000        0.0000        0.0000        0.0000        0.0000        0.0000        0.0000        0.0000        0.0000        0.0000        0.0000        0.0000        0.0000        0.0000        0.0000        0.0000        0.0000        0.0000        0.0000        0.0000        0.0000        0.0000        0.0000        0.0000        0.0000        0.0000        0.0000        0.0000        0.0000        0.0000        0.0000        0.0000        0.0000        0.0000        0.0000        0.0000        0.0000        0.0000        0.0000        0.0000        0.0000        0.0000        0.0000        0.0000        0.0000        0.0000        0.0000        0.0000        0.0000        0.0000       13.6382       13.6078       12.0555       11.1291       10.9201       11.5377       10.6819       10.6518        9.8821        9.9665        9.6746        9.4161        8.9371        8.2764        8.0158        7.8650        9.1014        9.7183       10.9248       12.4808       11.9803       11.8485       11.2547       10.0651        9.1240        9.2026        9.1056        9.1585        9.0568        9.7134        9.5589       10.1644       11.5463       12.6935       13.8444       14.1713       15.2881       15.5602       16.1215       16.6714       16.2586       16.4078       16.5455       16.7229       15.9951       15.9859       15.7051       14.6342       13.8624       11.7540       11.9740       12.2032       12.7161       13.4036       15.2875       15.6667       16.2172       16.8620       17.1215       15.2119       14.3092       13.2066       13.5345       14.0687       14.9011       16.4791       18.7010       21.8019       25.4682       31.9803       36.1824       40.1255       43.3892        0.0000        0.0000        0.0000        0.0000        0.0000        0.0000
        0.0000        0.0000        0.0000        0.0000        0.0000        0.0000        0.0000        0.0000        0.0000        0.0000        0.0000        0.0000        0.0000        0.0000        0.0000        0.0000        0.0000        0.0000        0.0000        0.0000        0.0000        0.0000        0.0000        0.0000        0.0000        0.0000        0.0000        0.0000        0.0000        0.0000        0.0000        0.0000        0.0000        0.0000        0.0000       23.8335       18.8497       16.8039       17.9908       19.7794       18.3883       18.3410       18.7074       22.9483       21.5140       20.2932       19.2824       20.5399       20.4948       19.7841       19.9732       22.7769       23.8399       23.4392       22.5165       19.6604       18.1677       16.3876       16.7162       19.5725       22.1800       24.1246       24.4622       25.7037       26.0707       24.9273       24.1533       25.0569       24.2480       22.7224       20.7668        0.0000        0.0000        0.0000        0.0000        0.0000        0.0000        0.0000        0.0000        0.0000        0.0000        0.0000        0.0000        0.0000        0.0000        0.0000        0.0000        0.0000        0.0000        0.0000        0.0000        0.0000        0.0000        0.0000        0.0000        0.0000        0.0000        0.0000        0.0000        0.0000        0.0000        0.0000        0.0000        0.0000        0.0000        0.0000        0.0000        0.0000        0.0000        0.0000        0.0000        0.0000        0.0000        0.0000        0.0000        0.0000        0.0000        0.0000        0.0000        0.0000        0.0000        0.0000        0.0000        0.0000        0.0000        0.0000        0.0000        0.0000        0.0000        0.0000        0.0000        0.0000        0.0000        0.0000        0.0000        0.0000        0.0000        0.0000        0.0000        0.0000        0.0000        0.0000        0.0000        0.0000        0.0000        0.0000        0.0000        0.0000        0.0000        0.0000        0.0000        0.0000        0.0000        0.0000        0.0000        0.0000        0.0000        0.0000        0.0000        0.0000        0.0000        0.0000        0.0000        0.0000        0.0000       12.6163       12.9178        0.0000       14.7069       15.1458       13.5917       11.9292       10.9511       10.3891       10.3641       10.4433       14.6443       13.2919        9.5704        8.8683        9.2248        9.1899        8.7897        7.8626        8.8005        9.8153       11.3025       10.3237       10.9399       10.6454       10.3041       10.0572        9.3661        8.8391        8.3339        9.0432        9.0255        9.4170        9.5848        9.7285       10.0453       11.4661       12.3717       14.5571       16.2342       16.5950       16.1047       16.1414       16.5728       16.7545       17.0314       17.6503       18.1096       18.6311       17.9467       18.8849       17.3097       17.0180       15.8782       13.8636       13.2549       13.8729       14.8678       14.1934       16.2739       17.9643       16.5453       16.6177       17.7969       16.0546       15.9970       15.0527       14.7581       14.8266       16.8680       19.0920       21.7399       24.6432       28.5027       36.0373       40.8074       44.0480        0.0000        0.0000        0.0000        0.0000        0.0000        0.0000        0.0000
        0.0000        0.0000        0.0000        0.0000        0.0000        0.0000        0.0000        0.0000        0.0000        0.0000        0.0000        0.0000        0.0000        0.0000        0.0000        0.0000        0.0000        0.0000        0.0000        0.0000        0.0000        0.0000        0.0000        0.0000        0.0000        0.0000        0.0000        0.0000        0.0000      119.5410      103.5892       67.6025       54.5626       44.3169       37.5214       20.0705       14.8597       12.9493       12.9085       14.5850       15.5364       16.0031       17.0043       19.1171       18.1371       18.0538       17.5245       18.0763       18.3363       18.5261       19.4366       21.2080       22.0742       24.5106       23.2009       17.4435       16.1966       16.5157       18.1122       21.8394       21.6528       22.9391       23.5251       25.3666       24.0094       23.0336       20.7259       22.0660       21.8469       21.6327       20.7533       19.2359       17.2225        0.0000        0.0000        0.0000        0.0000        0.0000        0.0000        0.0000        0.0000        0.0000        0.0000        0.0000        0.0000        0.0000        0.0000        0.0000        0.0000        0.0000        0.0000        0.0000        0.0000        0.0000        0.0000        0.0000        0.0000        0.0000        0.0000        0.0000        0.0000        0.0000        0.0000        0.0000        0.0000        0.0000        0.0000        0.0000        0.0000        0.0000        0.0000        0.0000        0.0000        0.0000        0.0000        0.0000        0.0000        0.0000        0.0000        0.0000        0.0000        0.0000        0.0000        0.0000        0.0000        0.0000        0.0000        0.0000        0.0000        0.0000        0.0000        0.0000        0.0000        0.0000        0.0000        0.0000        0.0000        0.0000        0.0000        0.0000        0.0000        0.0000        0.0000        0.0000        0.0000        0.0000        0.0000        0.0000        0.0000        0.0000        0.0000        0.0000        0.0000        0.0000        0.0000        0.0000        0.0000        0.0000        0.0000        0.0000        0.0000        0.0000        0.0000        0.0000       11.5316       12.2694       12.3471       13.5085       13.4866       13.4360       12.6330       11.1453       10.6565        9.4319        9.1148       10.9469       15.3837       12.4163       12.1732        8.8142        9.3803        9.6492        9.8797        9.7868       11.1105       10.7028       12.0812       11.1802       10.7790        9.7957        9.2230        8.8512        8.6241        8.3914        8.0450        8.7963        9.0630        9.8454       10.3862       10.8770       11.1778       13.1640       14.2850       15.8686       16.5450       16.5467       16.3100       16.4930       17.0643       17.9532       18.0641       19.9422       21.8326       21.9967       21.2783       21.7378       20.7325       19.0971       17.9167       15.8366       15.3063       14.6366       14.4362       14.1175       14.7479       15.8378       14.6330       15.7710       15.8658       16.1852       16.5702       16.6956       16.3412       17.9406       20.6142       22.9295       26.7392       30.9370       35.6603       41.4960       46.6532        0.0000        0.0000        0.0000        0.0000        0.0000        0.0000        0.0000        0.0000
        0.0000        0.0000        0.0000        0.0000        0.0000        0.0000        0.0000        0.0000        0.0000        0.0000        0.0000        0.0000        0.0000        0.0000        0.0000        0.0000        0.0000        0.0000        0.0000        0.0000        0.0000        0.0000        0.0000        0.0000        0.0000        0.0000       87.3144      101.8620      103.9435       97.8503       84.2027       55.9085       46.0284       37.6194       30.7774       17.0356       13.3771       10.1850        9.9034       12.4148       12.8763       13.7347       14.0508       16.3542       16.6519       17.0868       16.7881       17.6788       17.9142       18.6389       19.5417       22.0213       23.4939       28.1315       26.6416       20.9358       17.3263       15.0554       15.2343       19.3566       20.4157       21.9492       22.2106       23.3063       20.1843       18.9772       18.6662       20.1691       20.7248       20.2977       18.4487       17.9624       16.2795       14.6819       13.1606       10.6841        7.4794        6.0530        5.0477        2.4218        2.1214        1.2208        0.0000        0.0000        0.0000        0.0000        0.0000        0.0000        0.0000        0.0000        0.0000        0.0000        0.0000        0.0000        0.0000        0.0000        0.0000        0.0000        0.0000        0.0000        0.0000        0.0000        0.0000        0.0000        0.0000        0.0000        0.0000        0.0000        0.0000        0.0000        0.0000        0.0000        0.0000        0.0000        0.0000        0.0000        0.0000        0.0000        0.0000        0.0000        0.0000        0.0000        0.0000        0.0000        0.0000        0.0000        0.0000        0.0000        0.0000        0.0000        0.0000        0.0000        0.0000        0.0000        0.0000        0.0000        0.0000        0.0000        0.0000        0.0000        0.0000        0.0000        0.0000        0.0000        0.0000        0.0000        0.0000        0.0000        0.0000        0.0000        0.0000        0.0000        0.0000        7.6043        6.5576        6.0422        6.3107        6.7992        0.0000        0.0000        0.0000        0.0000        7.8716        9.7682       10.1467       10.8870       11.0458       12.0887       12.5800       12.9378       11.8615       10.2235        9.3701        9.0087        9.4926       10.1098       10.9003       10.6878        9.9557        9.1620        9.6645       10.2486       10.1062        9.6610        9.9187       10.4636       12.5732       11.2678       10.5525       10.0543        8.3115        7.6827        7.6315        7.5418        7.8237        9.1744        9.3322        9.3435        9.7324       10.4152       10.5778       13.4042       14.4802       16.2665       17.4124       17.6656       17.2366       17.1810       18.6627       20.2643       20.9176       22.0355       20.5024       20.7742       21.4706       23.9297       22.9246       22.1083       21.4281       17.3421       15.1286       15.9997       15.7413       15.5702       16.1295       16.3888       16.2589       18.1048       17.9291       19.2594       19.9562       19.2489       20.4918       23.1048       26.2990       30.3178       35.9686       39.6795       42.0199       48.9898       52.3017        0.0000        0.0000        0.0000        0.0000        0.0000        0.0000        0.0000        0.0000
        0.0000        0.0000        0.0000        0.0000        0.0000        0.0000        0.0000        0.0000        0.0000        0.0000        0.0000        0.0000        0.0000        0.0000        0.0000        0.0000        0.0000        0.0000        0.0000        0.0000        0.0000        0.0000        0.0000        0.0000        0.0000       71.2385       70.0789       47.6099       47.5196       44.0037       37.3534       34.8914       29.7338       25.3636       22.0437       18.2420       13.6898       11.9834       11.8324       12.5757       11.3977       11.3290       12.5427       17.6426       18.0285       16.0896       16.3003       18.4568       19.4764       20.3316       21.2722       22.7798       25.1040       29.9818       29.4413       22.5507       17.2808       14.9229       17.0189       24.9436       25.1517       22.6369       21.5138       23.8986       21.0729       18.0605       18.5257       19.4261       19.4156       18.3885       16.7475       14.7559       13.4092       13.0606       12.3961        9.3836        7.6666        7.1293        5.4538        5.1828        4.4192        3.8958        3.8611        2.6504        0.0000        0.0000        0.0000        0.0000        0.0000        0.0000        0.0000        0.0000        0.0000        0.0000        0.0000        0.0000        0.0000        0.0000        0.0000        0.0000        0.0000        0.0000        0.0000        0.0000        0.0000        0.0000        0.0000        0.0000        0.0000        0.0000        0.0000        0.0000        0.0000        0.0000        0.0000        0.0000        0.0000        0.0000        0.0000        0.0000        0.0000        0.0000        0.0000        0.0000        0.0000        0.0000        0.0000        0.0000        0.0000        0.0000        0.0000        0.0000        0.0000        0.0000        0.0000        0.0000        0.0000        0.0000        0.0000        0.0000        0.0000        0.0000        0.0000        0.0000        0.0000        0.0000        0.0000        0.0000        0.0000        0.0000        0.0000        0.0000        5.9567        5.2833        5.2334        5.8613        5.4850        5.6157        5.8379        6.0048        6.2299        6.3563        7.2590        8.0776        8.2028        8.5847        8.3117        8.9817        9.8872        9.8061        8.7547        9.0168        9.0362        9.2923        9.5943       10.7387       11.2890       10.7584       10.3928        9.2370        9.1226        9.2685        9.4190        7.7912        8.8411        9.3641       10.6537       10.4657        9.9463        9.5093        7.8733        7.9784        6.8383        7.1246        7.8405        9.6776       10.5638       11.0897       10.6948       10.9734       11.9285       13.5982       15.2769       16.9983       17.3433       17.1038       17.4924       19.1000       20.2357       20.7470       19.9579       20.6351       21.4316       22.6553       26.2226       27.4284       24.9935       24.3875       21.6912       19.6534       19.0442       20.1211       19.4224       19.6064       19.8551       21.3364       20.7672       23.2820       24.3254       25.7114       27.7852       25.5567       26.1139       29.7449        0.0000        0.0000       47.6725       51.4678       54.8141       56.2519        0.0000        0.0000        0.0000        0.0000        0.0000        0.0000        0.0000        0.0000        0.0000
        0.0000        0.0000        0.0000        0.0000        0.0000        0.0000        0.0000        0.0000        0.0000        0.0000        0.0000        0.0000        0.0000        0.0000        0.0000        0.0000        0.0000        0.0000        0.0000        0.0000        0.0000        0.0000        0.0000        0.0000        0.0000        0.0000       55.8818       33.5866       30.3896       28.0892       26.1436       24.8507       21.7618       19.0679       16.4391       13.1506       10.9562       10.3731       11.3744       10.1817        9.2298        9.0325        9.8569       14.4032       14.0643       14.5857       14.9237       19.0453       19.5431       21.1314       22.7186       25.2730       27.0885       27.1076       26.6168       21.2731       16.1361       16.2409       18.7548       21.3433       20.3025       21.6223       17.9296       18.4817       18.3407       17.5068       18.4143       21.6926       20.4808       17.3590       15.0202       14.7223       14.7173       14.4543       11.1769        8.4241        8.7304        6.6011        6.3104        6.8161        5.6221        4.9916        4.7461        3.3814        2.6218        2.1253        0.0000        0.0000        0.0000        0.0000        0.0000        0.0000        0.0000        0.0000        0.0000        0.0000        0.0000        0.0000        0.0000        0.0000        0.0000        0.0000        0.0000        0.0000        0.0000        0.0000        0.0000        0.0000        0.0000        0.0000        0.0000        0.0000        0.0000        0.0000        0.0000        0.0000        0.0000        0.0000        0.0000        0.0000        0.0000        0.0000        0.0000        0.0000        0.0000        0.0000        0.0000        0.0000        0.0000        0.0000        0.0000        0.0000        0.0000        0.0000        0.0000        0.0000        0.0000        0.0000        0.0000        0.0000        0.0000        0.0000        0.0000        0.0000        0.0000        0.0000        0.0000        0.0000        0.0000        0.0000        0.0000        0.0000        4.1241        4.1376        4.4746        4.7866        5.2626        5.1132        5.2375        5.5898        6.0035        6.6145        6.9312        7.4172        7.3518        7.1101        7.4844        7.8942        7.7918        7.4638        7.4487        8.5078        9.3433        9.3131        9.2325       10.1526       10.4051       10.2983        9.6554        8.1270        8.3014        7.9704        7.6193        7.5713        9.1829        9.8493       10.8165       10.2556        9.3142        8.7650        8.1313        8.2575        7.1990        7.4456        8.1243        9.8824       11.1214       11.5038       11.1549       12.3965       12.7360       14.5693       15.3294       16.3193       17.0779       17.5888       18.7990       21.0368       23.3487       23.7354       23.4591       23.0736       23.6641       26.3911       27.0007       27.3441       26.1236       26.5088       24.7654       23.2777       22.5698       21.3958       21.1075       21.1771       21.0324       22.0369       23.1276       25.9336       27.5427       29.1174       31.4574       28.9364       30.4530        0.0000        0.0000        0.0000        0.0000        0.0000        0.0000        0.0000        0.0000        0.0000        0.0000        0.0000        0.0000        0.0000        0.0000        0.0000        0.0000
        0.0000        0.0000        0.0000        0.0000        0.0000        0.0000        0.0000        0.0000        0.0000        0.0000        0.0000        0.0000        0.0000        0.0000        0.0000        0.0000        0.0000        0.0000        0.0000        0.0000        0.0000        0.0000        0.0000        0.0000        0.0000        0.0000        0.0000       27.0224       22.9222       20.1774       19.2883       20.8803       19.3483       16.7159       15.0709       13.0446       12.4989       10.6270       11.0082        9.5175        9.0899        8.8115        9.2585       14.3803       15.3727       14.4420       15.9739       19.8853       19.5321       19.8332       21.0936       22.6286       22.8209       24.2013       22.1876       18.9417       15.2877       16.6471       16.4241       17.3622       17.0146       16.3460       17.3319       21.0520       21.7823       19.4921       21.6776       25.6778       21.0091       18.9102       16.6233       22.3399       20.5256       15.2335        9.3888       10.0575       10.6025        7.6523        6.2514        7.0351        6.1551        5.2123        4.0105        3.1501        2.4891        2.2628        1.8210        0.6825        0.4254        0.2968        0.0000        0.0000        0.0000        0.0000        0.0000        0.0000        0.0000        0.0000        0.0000        0.0000        0.0000        0.0000        0.0000        0.0000        0.0000        0.0000        0.0000        0.0000        0.0000        0.0000        0.0000        0.0000        0.0000        0.0000        0.0000        0.0000        0.0000        0.0000        0.0000        0.0000        0.0000        0.0000        0.0000        0.0000        0.0000        0.0000        0.0000        0.0000        0.0000        0.0000        0.0000        0.0000        0.0000        0.0000        0.0000        0.0000        0.0000        0.0000        0.0000        0.0000        0.0000        0.0000        0.0000        0.0000        0.0000        0.0000        0.0000        0.0000        0.0000        0.0000        0.0000        3.8735        3.5920        3.5415        4.0325        4.3656        4.6884        5.1835        5.7456        6.1314        6.2189        6.5207        6.9341        7.2769        6.2896        6.2450        6.4823        6.7049        6.6996        6.9265        7.2358        8.7873        8.7485        8.7495        8.7927        9.9216       10.4563        9.4129        9.1463        8.3260        7.6090        8.1960        8.6291        8.0609        9.1615        9.8085        9.2346        8.6720        8.2835        7.7505        8.1669        8.1453        7.8752        7.7539        8.5215       11.0603       11.7842       11.9551       11.9969       13.2995       14.5834       15.7365       16.1209       16.7067       17.7219       18.8861       19.9052       21.7706       22.5586       23.1100       24.2795       25.5196       28.6095       29.1110       25.6040       27.6725       28.3960       29.2049       28.1469       26.3851       24.8417       23.8925       22.2139       21.6476       21.6245       20.6165       21.9057       26.4647       29.5630       31.9985       34.6916       32.9681       35.8571        0.0000        0.0000        0.0000        0.0000        0.0000        0.0000        0.0000        0.0000        0.0000        0.0000        0.0000        0.0000        0.0000        0.0000        0.0000        0.0000
        0.0000        0.0000        0.0000        0.0000        0.0000        0.0000        0.0000        0.0000        0.0000        0.0000        0.0000        0.0000        0.0000        0.0000        0.0000        0.0000        0.0000        0.0000        0.0000        0.0000        0.0000        0.0000        0.0000        0.0000        0.0000        0.0000        0.0000       24.9808       21.3663       19.8488       19.0759       19.6964       18.8536       17.9689       16.4118       15.0494       14.2277       14.5636       12.2480       12.5527       13.5151       10.1644       10.3551       12.7865       12.9243       13.5344       13.9345       17.4046       17.6218       18.7156       20.7116       24.9449       32.0478       29.5250       23.0171       17.0182       16.2725       15.5600       14.2696       14.3600       12.0550       13.2020       13.2784       18.3483       18.1239       20.1653       17.7310       14.5774       11.6904       10.5997       10.6985       15.2284       14.1914       10.4868        8.5620        6.3423        5.5162        5.8982        5.9015        8.6755        7.9081        5.2725        4.5225        2.9359        2.4255        1.8765        1.5807        0.6424        0.4893        0.3993        0.0000        0.0000        0.0000        0.0000        0.0000        0.0000        0.0000        0.0000        0.0000        0.0000        0.0000        0.0000        0.0000        0.0000        0.0000        0.0000        0.0000        0.0000        0.0000        0.0000        0.0000        0.0000        0.0000        0.0000        0.0000        0.0000        0.0000        0.0000        0.0000        0.0000        0.0000        0.0000        0.0000        0.0000        0.0000        0.0000        0.0000        0.0000        0.0000        0.0000        0.0000        0.0000        0.0000        0.0000        0.0000        0.0000        0.0000        0.0000        0.0000        0.0000        0.0000        0.0000        0.0000        0.0000        0.0000        0.0000        0.0000        0.0000        0.0000        0.0000        0.0000        0.0000        3.2093        3.5565        3.9613        4.7678        5.1095        5.3317        5.3441        5.5720        5.8232        6.0498        6.4248        6.0334        5.8314        5.7402        5.5678        6.4684        7.0059        7.6875        7.2083        8.2596        8.4840        8.8803        8.7474        9.3942        8.8144        9.2010        9.0411        8.0926        7.9243        8.1191        8.3504        8.2545        7.4950        7.2792        7.1305        7.2820        6.4798        7.2210        7.2880        7.8783        8.7581        8.4898        8.9618       11.1077       11.8670       12.7415       13.3726       15.6536       17.9817       18.8599       19.5172       20.5526       21.2074       21.4569       23.0820       24.4801       25.5638       26.9632       29.5621       32.7748       31.6906       30.1185       28.8921       31.9643       34.6856       33.3856       31.8646       27.7749       26.1187       24.6832       23.2368       23.7283       22.9044       21.3010       22.5709       26.9705       29.7344       32.9732       35.5439       33.9098       39.3817        0.0000        0.0000        0.0000        0.0000        0.0000        0.0000        0.0000        0.0000        0.0000        0.0000        0.0000        0.0000        0.0000        0.0000        0.0000        0.0000
        0.0000        0.0000        0.0000        0.0000        0.0000        0.0000        0.0000        0.0000        0.0000        0.0000        0.0000        0.0000        0.0000        0.0000        0.0000        0.0000        0.0000        0.0000        0.0000        0.0000        0.0000        0.0000        0.0000        0.0000        0.0000        0.0000        0.0000        0.0000       25.8390       24.9218       24.7459       29.8513       29.2881       26.3791       25.3169       24.9001       22.8972       21.4931       19.8930       19.1322       17.2806       17.7156       16.1299       15.2602       14.9887       15.0935       15.9757       16.3520       16.4991       17.1696       18.2515       18.9302       18.2842       18.0613       17.7825       20.9940       21.1251       20.8160       19.3426       12.1252        9.3685        8.4302        8.3355       10.0116       10.3703       13.8226       11.7856        9.8815        9.0386        8.4128       13.3781       14.2244       10.6336        4.3521        3.6497        6.0516        6.0658        7.6538        7.1922        8.5665        7.3353        5.9542        5.3188        4.4866        3.1450        2.1133        2.1429        1.8001        1.4415        1.3541        1.2380        0.0000        0.0000        0.0000        0.0000        0.0000        0.0000        0.0000        0.0000        0.0000        0.0000        0.0000        0.0000        0.0000        0.0000        0.0000        0.0000        0.0000        0.0000        0.0000        0.0000        0.0000        0.0000        0.0000        0.0000        0.0000        0.0000        0.0000        0.0000        0.0000        0.0000        0.0000        0.0000        0.0000        0.0000        0.0000        0.0000        0.0000        0.0000        0.0000        0.0000        0.0000        0.0000        0.0000        0.0000        0.0000        0.0000        0.0000        0.0000        0.0000        0.0000        0.0000        0.0000        0.0000        0.0000        0.0000        0.0000        0.0000        0.0000        0.0000        0.0000        0.0000        0.0000        4.0427        4.2174        4.7698        5.3067        5.6178        6.1638        6.3156        6.4012        6.6052        6.4613        6.5924        6.7719        7.0301        7.5287        8.3526        7.9640        7.4988        7.5653        7.5393        7.8972        8.3711        7.7618        7.1979        7.0492        6.6449        6.3278        6.7693        6.8867        7.1580        7.1420        7.7259        7.9210        7.9452        7.7456        7.4405        7.1281        6.7829        7.1024        7.6353        6.8267        7.2620        9.0403       12.3020       14.2004       16.0120       18.1694       21.3664       24.3821       25.2280       24.6966       23.8447       24.7429       25.8320       27.7239       30.2763       31.6054       33.4046       35.8363       37.8289       37.9664       37.3960       36.9114       35.0615       35.5931       35.0314       33.6881       30.7614       27.9169       24.8873       22.2899       20.4285       18.9341       19.5543       20.9757       24.8883       27.2574       30.1453       35.1743       40.3094       45.8045        0.0000        0.0000        0.0000        0.0000        0.0000        0.0000        0.0000        0.0000        0.0000        0.0000        0.0000        0.0000        0.0000        0.0000        0.0000        0.0000
        0.0000        0.0000        0.0000        0.0000        0.0000        0.0000        0.0000        0.0000        0.0000        0.0000        0.0000        0.0000        0.0000        0.0000        0.0000        0.0000        0.0000        0.0000        0.0000        0.0000        0.0000        0.0000        0.0000        0.0000        0.0000        0.0000        0.0000        0.0000       24.8038       25.2975       26.2682       31.8028       29.7731       29.2505       26.3676       24.1692       23.1778       21.5631       20.1860       17.8743       16.1110       15.4905       16.4336       16.0439       15.4956       15.0744       14.8178       15.2864       15.5693       16.6832       17.6899       21.0284       20.3487       17.9819       19.1281       22.9942       22.0024       20.3464       17.7794        9.9938        7.5646        8.3621        7.1127        7.8249        9.1439       11.7546        6.3484        6.6682        7.0111        8.9169        8.2404        7.1606        5.9464        5.5954        4.6406        5.8244        6.3191        7.4503        6.9775        9.1205        8.5153        6.0899        5.2374        4.6772        2.9810        2.5056        2.2596        2.4821        2.8373        2.2198        1.9856        0.0000        0.0000        0.0000        0.0000        0.0000        0.0000        0.0000        0.0000        0.0000        0.0000        0.0000        0.0000        0.0000        0.0000        0.0000        0.0000        0.0000        0.0000        0.0000        0.0000        0.0000        0.0000        0.0000        0.0000        0.0000        0.0000        0.0000        0.0000        0.0000        0.0000        0.0000        0.0000        0.0000        0.0000        0.0000        0.0000        0.0000        0.0000        0.0000        0.0000        0.0000        0.0000        0.0000        0.0000        0.0000        0.0000        0.0000        0.0000        0.0000        0.0000        0.0000        0.0000        0.0000        0.0000        0.0000        0.0000        0.0000        0.0000        0.0000        0.0000        3.9734        4.1073        3.9505        3.8135        4.3092        4.9654        5.2077        6.2418        6.5765        6.4383        6.0228        6.3222        6.8088        7.2399        7.5508        8.2382        7.3584        6.9852        7.0256        7.2160        8.1831        8.0694        7.5448        6.7711        5.8860        5.6554        5.5422        5.4652        5.8186        6.1330        6.1460        5.7374        7.2452        8.0321        8.1113        7.1624        6.9638        6.5025        6.2985        6.1723        6.3127        6.9660        8.0839       10.3892       15.1964       17.0894       19.7796       22.4298       26.4714       27.5678       27.7836       26.9204       25.9078       26.7332       28.4265       30.6420       33.9231       35.8645       37.8893       39.3002       41.2489       41.3355       41.1673       42.8792       42.1095       38.3877       36.9172       33.6648       30.2609       27.5768       22.4852       20.4599       19.3572       17.9886       17.9516       21.7028       25.1574       25.9017       29.6040       35.0242       44.6302       49.7622        0.0000        0.0000        0.0000        0.0000        0.0000        0.0000        0.0000        0.0000        0.0000        0.0000        0.0000        0.0000        0.0000        0.0000        0.0000        0.0000
        0.0000        0.0000        0.0000        0.0000        0.0000        0.0000        0.0000        0.0000        0.0000        0.0000        0.0000        0.0000        0.0000        0.0000        0.0000        0.0000        0.0000        0.0000        0.0000        0.0000        0.0000        0.0000        0.0000        0.0000        0.0000        0.0000        0.0000        0.0000       26.8924       26.9496       26.5858       31.7865       28.6195       26.9822       24.5305       23.5510       22.3688       22.4036       20.3742       18.1172       16.1224       16.1910       16.1137       18.3349       16.4447       14.1253       13.5441       13.8409       13.3476       14.1700       14.2201       15.9970       15.2127       15.9510       16.3589       20.9465       21.1203       19.4194       15.9230        9.2617        6.3072        6.7697        5.9346       11.4638       12.6600        5.0448        5.1605        5.5859        5.0221        4.0479        3.5096        4.6615        6.1590        4.0880        2.3686        3.7948        5.6782        6.0047        6.7643        7.2963        6.0047        5.8347        5.0621        3.9030        3.1566        3.2159        3.4212        2.8203        2.0909        1.9110        1.4054        1.1935        0.0000        0.0000        0.0000        0.0000        0.0000        0.0000        0.0000        0.0000        0.0000        0.0000        0.0000        0.0000        0.0000        0.0000        0.0000        0.0000        0.0000        0.0000        0.0000        0.0000        0.0000        0.0000        0.0000        0.0000        0.0000        0.0000        0.0000        0.0000        0.0000        0.0000        0.0000        0.0000        0.0000        0.0000        0.0000        0.0000        0.0000        0.0000        0.0000        0.0000        0.0000        0.0000        0.0000        0.0000        0.0000        0.0000        0.0000        0.0000        0.0000        0.0000        0.0000        0.0000        0.0000        0.0000        0.0000        0.0000        0.0000        0.0000        3.5759        3.5664        3.8462        3.9404        4.2203        4.9701        5.7183        5.7794        6.1324        6.1891        5.5267        5.6947        5.7145        6.7190        7.2361        7.3256        6.9272        6.7230        6.7148        7.1189        7.2448        7.3784        9.5802        7.3698        6.0936        5.1780        4.5801        4.6147        5.3076        5.4126        5.0817        5.1768        5.5988        6.7957        6.8438        7.0806        6.5904        5.9945        6.2308        6.0035        5.9541        7.2208        8.6085        9.5344       11.4237       15.2392       17.2821       19.8133       22.7226       26.7374       28.6162       27.9012       28.4162       28.9370       29.4861       31.0292       33.6057       37.2459       39.5560       41.0378       42.2916       45.5567       45.9217       46.8253       48.7712       45.3012       42.8544       37.2701       31.8232       27.9366       25.5320       22.8793       20.1866       18.8965       17.7001       17.7998       20.9968       22.5872       24.5571       29.7384       34.5037       43.1988       48.8855       55.8210        0.0000        0.0000        0.0000        0.0000        0.0000        0.0000        0.0000        0.0000        0.0000        0.0000        0.0000        0.0000        0.0000        0.0000        0.0000
        0.0000        0.0000        0.0000        0.0000        0.0000        0.0000        0.0000        0.0000        0.0000        0.0000        0.0000        0.0000        0.0000        0.0000        0.0000        0.0000        0.0000        0.0000        0.0000        0.0000        0.0000        0.0000        0.0000        0.0000        0.0000        0.0000        0.0000       24.4990       26.6891       26.4519       23.9015       26.4449       25.5800       23.6780       21.2993       20.9510       20.3527       18.7743       21.5189       20.3848       20.4415       16.1377       16.3834       18.1864       13.8624       12.2027       12.3526       12.0438       11.0654       11.0948       11.0154       12.6401       13.1149       14.2790       13.8186       17.9351       19.0421       17.7817       12.7751        7.2135        6.4594        5.3612        5.3018        7.0340        4.8605        3.5317        3.6561        3.2752        2.8172        2.8810        2.2972        2.4954        2.4633        2.2996        1.4091        3.2166        5.7601        6.3599        6.3122        5.4607        5.3329        5.0297        4.7469        3.6797        2.6792        2.3261        2.1563        1.9768        1.8140        1.9356        1.8020        1.4047        1.1592        0.0000        0.0000        0.0000        0.0000        0.0000        0.0000        0.0000        0.0000        0.0000        0.0000        0.0000        0.0000        0.0000        0.0000        0.0000        0.0000        0.0000        0.0000        0.0000        0.0000        0.0000        0.0000        0.0000        0.0000        0.0000        0.0000        0.0000        0.0000        0.0000        0.0000        0.0000        0.0000        0.0000        0.0000        0.0000        0.0000        0.0000        0.0000        0.0000        0.0000        0.0000        0.0000        0.0000        0.0000        0.0000        0.0000        0.0000        0.0000        0.0000        0.0000        0.0000        0.0000        0.0000        0.0000        0.0000        0.0000        3.1728        3.6817        3.7066        3.6795        3.9071        5.4143        5.7902        5.2064        5.6141        5.9779        5.2029        4.8862        4.8131        4.8622        6.2828        7.0109        7.2996        6.8088        6.7191        7.3473        6.7228        7.2534        7.4759        8.1708        6.0465        6.0992        5.2149        4.6587        4.7930        4.8660        5.0116        4.7828        5.3098        5.9325        6.2704        6.4753        6.0760        6.0662        5.6931        5.9026        6.3262        7.5908        8.4252        9.3733       10.6270       12.8256       17.2962       17.6990       19.5747       20.6047       23.7263       26.8860       28.5128       30.2271       30.0381       31.5852       34.0565       35.9538       39.8158       42.9958       43.8597       44.6353       46.5484       46.7559       43.0764       46.5150       44.8224       43.2252       38.6960       32.3755       28.7843       26.1743       23.7905       21.5874       19.4801       18.1633       16.9410       18.3734       21.5937       23.9077       26.9606       33.4634       42.2420       50.8786        0.0000        0.0000        0.0000        0.0000        0.0000        0.0000        0.0000        0.0000        0.0000        0.0000        0.0000        0.0000        0.0000        0.0000        0.0000        0.0000
        0.0000        0.0000        0.0000        0.0000        0.0000        0.0000        0.0000        0.0000        0.0000        0.0000        0.0000        0.0000        0.0000        0.0000        0.0000        0.0000        0.0000        0.0000        0.0000        0.0000        0.0000        0.0000        0.0000        0.0000        0.0000        0.0000        0.0000       30.6487       30.9607       30.8115       28.0982       18.3940       18.2870       15.4422       13.4039       12.5581       10.3679        9.1123        9.8039       12.0551       11.1537       10.9465       11.6598       12.3142       12.1797       11.0109        9.4916        6.4991        7.3552        7.8309        6.8340        6.8612        6.8091        5.3348        6.4128       13.9871       13.7987       10.5453        8.6780        8.0915        5.3348        3.6552        3.6957        2.5270        2.3243        2.2340        1.9102        0.9798        0.7147        1.4429        1.0547        2.1868        3.8400        4.2802        4.2837        2.8978        4.0698        4.4136        4.1782        0.8998        0.9488        0.8676        0.9845        2.2601        1.9412        2.0821        1.4142        1.4807        1.3515        2.0653        2.0461        1.9836        2.1785        1.8726        1.4393        1.6434        2.2148        2.0237        1.4915        1.0312        0.6399        0.0000        0.0000        0.0000        0.0000        0.0000        0.0000        0.8368        0.9246        0.9981        0.7849        0.0000        0.0000        0.0000        0.0000        0.0000        0.0000        0.0000        0.0000        0.0000        0.0000        0.0000        0.0000        0.0000        0.0000        0.0000        0.0000        0.0000        0.0000        0.0000        0.0000        0.0000        0.0000        0.0000        0.0000        0.0000        0.0000        0.0000        0.0000        0.0000        0.0000        0.0000        0.0000        0.0000        0.0000        0.0000        0.0000        2.7095        2.3446        2.5046        2.3790        3.2247        3.4892        4.7658        5.4095        5.5460        5.6514        6.2121        5.9642        5.0924        4.6489        4.8033        5.6296        5.3196        5.1754        4.7102        5.2402        4.9801        5.2161        5.1022        5.5296        6.5839        6.4378        5.9916        5.8241        5.5102        5.3139        5.2015        4.9736        5.3701        4.8722        4.5091        4.3194        4.3340        4.2389        4.4533        4.5700        5.7233        5.7521        6.0023        6.2994        6.6779        7.6552        8.9846       10.5904       13.4739       14.8597       14.9233       16.9427       22.7435       25.7706       27.5005       29.3466       31.2752       33.3029       35.0133       38.1579       46.7893       49.4538       50.6526       49.9448       44.5675       44.5790       45.1146       44.2714       44.5419       44.4831       42.2269       36.6387       34.6483       32.2366       29.4311       25.7992       18.7983       15.8169       15.2584       18.1401       20.3094       22.1982       24.8324       29.6509       35.9668       47.1063        0.0000        0.0000        0.0000        0.0000        0.0000        0.0000        0.0000        0.0000        0.0000        0.0000        0.0000        0.0000        0.0000        0.0000        0.0000        0.0000
        0.0000        0.0000        0.0000        0.0000        0.0000        0.0000        0.0000        0.0000        0.0000        0.0000        0.0000        0.0000        0.0000        0.0000        0.0000        0.0000        0.0000        0.0000        0.0000        0.0000        0.0000        0.0000        0.0000        0.0000        0.0000        0.0000       27.3614       30.5651       31.2428       29.4136       26.7968       16.5400       14.2959       12.3627       10.2755        8.2960        6.8182        6.4673        6.6248        9.0981       10.0371       11.8163       10.7973       12.9670       12.2465       10.1851        9.8194        7.1274        6.5519        5.9882        4.3442        6.5354        6.4865        5.2340        5.4418        8.1757        8.3789        5.7564        3.3697        4.9278        5.4620        2.8050        1.8674        1.3685        3.2435        2.2412        0.9194        1.3584        1.7366        1.1470        0.4453        1.9335        1.7308        1.9993        3.6042        3.6918        2.9747        2.5188        1.6656        0.5320        0.2419        0.1394        0.2330        1.0293        0.9613        1.1498        1.4743        1.5954        1.4358        1.6592        1.6172        1.9224        2.0798        1.6947        1.6083        2.4258        2.1984        1.9768        1.5317        1.3112        1.2445        1.2622        0.9616        1.3869        1.7276        1.5750        1.6805        0.4527        0.5339        0.7397        0.8856        0.5713        0.4841        0.5046        0.4015        0.0000        0.0000        0.0000        0.0000        0.0000        0.0000        0.0000        0.0000        0.0000        0.0000        0.0000        0.0000        0.0000        0.0000        0.0000        0.0000        0.0000        0.0000        0.0000        0.0000        0.0000        1.5414        1.4117        1.4175        1.2581        1.1285        1.3174        1.3987        1.7513        1.9085        1.8051        1.7873        1.5513        1.5241        1.7921        2.0543        3.1780        4.5231        5.4024        5.8955        6.0106        5.6180        5.9648        6.1737        4.9104        4.3434        4.4862        4.2502        4.0945        4.6676        4.9412        4.5798        4.6391        4.8085        4.8033        5.0160        5.6771        5.6512        5.1132        5.0384        5.2859        5.1999        4.8240        4.7079        5.1506        5.6450        4.0794        4.1666        3.8255        4.1797        4.3794        5.1447        5.1150        5.0693        5.9876        6.0540        6.9131        7.7884        9.4399       11.3123       13.6542       14.3219       13.9314       16.8087       22.7958       25.5914       28.3268       30.1953       32.4080       34.2436       37.0470       40.5393       49.3920       53.0043       54.7785       53.7271       48.7641       47.2383       45.4386       44.4661       43.7135       42.1304       40.6877       37.8850       37.8927       35.3127       31.0543       26.8909       19.5709       16.2469       16.7643       18.7962       20.3337       22.2485       23.5176       30.6807        0.0000        0.0000        0.0000        0.0000        0.0000        0.0000        0.0000        0.0000        0.0000        0.0000        0.0000        0.0000        0.0000        0.0000        0.0000        0.0000        0.0000        0.0000
        0.0000        0.0000        0.0000        0.0000        0.0000        0.0000        0.0000        0.0000        0.0000        0.0000        0.0000        0.0000        0.0000        0.0000        0.0000        0.0000        0.0000        0.0000        0.0000        0.0000        0.0000        0.0000        0.0000        0.0000        0.0000        0.0000       25.5849       27.9839       28.3587       26.5148       22.4017       13.5211       10.8252        8.8592        7.8052        6.3075        5.0128        4.9910        5.0149        8.5009        8.8027        7.4643        9.8115       14.8070       13.8107       11.6733       10.0828        6.0063        4.5448        3.4221        1.9315        2.8330        3.0187        1.5344        1.5891        3.1497        4.0722        3.1524        2.3388        4.6614        3.1272        2.2772        1.5997        1.4311        0.7955        0.8829        3.3798        5.6879        4.9197        2.9371        1.9940        0.8912        1.4850        1.6155        2.4864        2.9885        4.2179        4.0094        2.2445        1.3320        0.7419        0.4160        0.1930        0.6963        0.9288        1.1925        1.2434        1.3882        1.2831        1.5452        1.6097        1.5334        1.5806        1.7402        2.3420        2.6474        1.8919        1.5843        1.6157        1.3574        1.8129        1.4184        1.3785        1.9332        1.8635        1.9502        1.4726        0.6243        1.4810        0.4277        0.4789        0.4939        0.4027        0.4021        0.3145        0.2547        0.4232        0.6736        0.0000        0.0000        0.0000        0.0000        0.0000        0.0000        0.0000        0.0000        0.0000        0.0000        0.0000        0.0000        1.5765        1.5028        1.7053        1.4338        1.3461        1.7327        1.8604        1.5323        1.7122        1.1132        0.9677        1.1654        1.2672        1.4438        1.8908        1.8057        1.7154        1.5608        1.4890        2.0994        2.6320        4.1447        4.6744        4.9220        5.2484        5.1465        4.8309        5.3931        5.2001        3.9035        4.0511        3.9373        3.9310        4.2083        4.6782        4.8910        4.2925        5.0316        5.3926        5.3208        4.9900        5.3344        4.6754        4.7603        5.1704        5.6219        5.0426        4.8340        4.8714        4.9987        3.8376        3.9468        4.6622        4.3384        4.0288        3.5956        3.8469        5.0168        5.4102        5.7350        5.8497        6.7352        7.8054        9.4722       10.9736       14.1264       13.7339       14.0097       16.4375       22.8612       26.1391       29.2709       31.9666       34.1626       36.1608       38.4793       43.5911       52.4986       56.9473       57.2478       54.1234       47.1390       45.1546       43.8322       44.0201       43.0115       40.6554       39.6351       38.6075       39.4381       38.2563       34.1000       28.2445       19.5335       16.1266       15.3749       16.8087        0.0000       20.9783       27.5656       31.0520        0.0000        0.0000        0.0000        0.0000        0.0000        0.0000        0.0000        0.0000        0.0000        0.0000        0.0000        0.0000        0.0000        0.0000        0.0000        0.0000        0.0000        0.0000
        0.0000        0.0000        0.0000        0.0000        0.0000        0.0000        0.0000        0.0000        0.0000        0.0000        0.0000        0.0000        0.0000        0.0000        0.0000        0.0000        0.0000        0.0000        0.0000        0.0000        0.0000        0.0000        0.0000        0.0000        0.0000       20.3801       20.6346       23.0358       22.6075       20.7964       17.5020       10.6346        8.1220        6.5715        5.7758        4.7741        4.5131        3.9399        3.8689        7.0333       10.1794       12.1482       11.2511       13.9723       10.5737        9.8855        4.7887        3.0073        4.0841        3.5467        1.2504        0.5067        0.1688        0.5647        0.5263        1.4864        1.4514        1.8344        2.3564        3.5561        2.5658        2.0842        1.7922        1.6563        0.5860        0.4151        0.4569        1.9261        3.0286        1.5438        1.1879        0.4182        0.5355        1.9010        0.8428        0.6721        0.7191        0.7915        1.0348        1.5842        1.3982        0.3060        0.2192        0.7777        1.0126        1.2841        1.2033        1.2824        1.3753        1.4867        1.4438        1.4677        1.7108        2.0833        2.0915        1.7272        1.5904        1.7471        1.1263        1.1224        1.5718        1.2065        1.1776        1.7999        2.8623        1.9623        1.4800        0.6947        0.4528        0.4752        0.4822        0.5895        0.4533        0.3377        0.5400        0.5141        0.7018        0.7306        0.4616        0.6043        0.7290        0.0000        0.0000        0.0000        0.0000        0.0000        0.0000        0.0000        0.0000        1.4989        1.8511        1.9744        1.7626        1.5521        1.5300        1.4261        1.2090        1.2213        1.6284        1.0183        1.4267        1.7713        1.4928        1.4875        1.8368        1.6636        1.6864        1.5838        1.7529        2.6327        3.1152        3.7762        4.1494        4.3566        4.5026        4.6009        4.5206        4.7171        4.6271        4.5266        4.0621        4.2393        5.1657        5.1383        5.0040        5.0185        5.1220        5.9611        6.3703        5.9988        5.5139        5.5337        4.9967        4.5710        5.2436        5.0510        4.8108        5.2625        5.3192        4.6767        4.4343        4.3428        4.5003        4.2079        4.2280        4.4195        5.6607        4.8264        5.5696        5.3488        6.4365        7.4251        7.6298        8.1991        9.6686       11.8980       13.3742       14.7408       17.5319       24.5155       28.4163       31.6607       33.4083       38.4025       37.7870       40.2871       42.4278       51.1676       53.7253       54.4089       52.0828       45.5518       44.7382       41.7668       39.4979       38.9882       38.4853       38.5062       38.7131       37.9527       36.9652       32.6526       28.6028       20.9513       17.1372        0.0000        0.0000        0.0000        0.0000        0.0000        0.0000        0.0000        0.0000        0.0000        0.0000        0.0000        0.0000        0.0000        0.0000        0.0000        0.0000        0.0000        0.0000        0.0000        0.0000        0.0000        0.0000        0.0000        0.0000
        0.0000        0.0000        0.0000        0.0000        0.0000        0.0000        0.0000        0.0000        0.0000        0.0000        0.0000        0.0000        0.0000        0.0000        0.0000        0.0000        0.0000        0.0000        0.0000        0.0000        0.0000        0.0000       14.9814       13.6917       13.3017       14.6592       16.5218       12.7363       10.0405        9.3229        7.8913        4.6997        5.3562        2.4248        2.2843        4.5481        2.2057        2.1033        1.9457       10.7520       11.7194       10.6018        9.1983       12.0841        6.7856        0.8808        0.5643        2.1811        2.7306        3.2327        0.7726        1.6637        1.0516        0.3537        0.2479        1.7049        1.7190        2.5656        3.8074        4.4023        4.3726        4.7634        3.3766        2.2078        1.4457        1.1813        1.1635        0.5821        0.7508        2.1515        1.5003        0.1660        0.3429        0.8107        0.6924        0.8600        1.0196        1.4491        0.8247        0.8924        0.8672        0.9058        0.8867        1.2745        1.5775        1.7149        1.7534        1.5472        1.6281        1.6008        1.5746        1.7604        1.9785        2.1535        1.9594        1.9229        2.0251        2.0071        1.7248        1.8891        1.8815        1.6695        1.5431        1.5773        1.4564        1.2183        1.1783        0.4798        0.5469        0.4862        0.3994        0.4202        0.3922        0.5357        0.5775        0.5807        0.7524        0.5623        0.5565        0.9328        0.8733        0.8671        0.9649        1.1571        1.1371        1.2391        1.1688        1.4055        1.6968        2.3791        1.8664        1.9521        2.3288        1.8235        1.4188        1.1554        1.1078        1.3630        0.9866        0.5836        1.1773        2.0966        2.0051        1.5066        1.3324        1.5096        1.7640        2.0080        2.3072        2.6055        3.2073        3.6477        3.8634        4.5601        4.9356        4.3673        4.1014        4.0644        4.2404        4.0477        4.2866        4.8570        5.5626        5.9309        6.4123        6.6664        6.8299        8.1037        8.5065        8.9160        7.9498        5.0141        3.6821        3.6227        3.7619        5.3069        5.3163        5.2428        6.1780        6.6870        5.8103        5.4453        5.0075        4.3988        4.4779        4.7632        5.7243        5.4369        5.8416        7.3075        7.9722        7.5069        8.1065        8.6556       10.1176       13.8301       15.3922       17.8495       21.7275       29.5759       33.6994       36.1423       39.0229       37.5204       37.5981       41.6325       43.4866       43.7617       46.4209       45.9485       43.9084       41.2791       39.4795       36.6206       34.5904       34.2961       33.4464       31.8874       34.7222       36.9379       35.1189       32.8859       29.0667       23.4713        0.0000        0.0000        0.0000        0.0000        0.0000        0.0000        0.0000        0.0000        0.0000        0.0000        0.0000        0.0000        0.0000        0.0000        0.0000        0.0000        0.0000        0.0000        0.0000        0.0000        0.0000        0.0000        0.0000        0.0000        0.0000
        0.0000        0.0000        0.0000        0.0000        0.0000        0.0000        0.0000        0.0000        0.0000        0.0000        0.0000        0.0000        0.0000        0.0000        0.0000        0.0000        0.0000        0.0000       15.1928       11.1553        9.0664        8.7423        8.2623        8.0165        7.5378        7.6385        7.9677        6.6646        6.2761        5.7302        4.7804        4.3621        2.9314        1.6947        1.6267        1.8961        2.2434        1.7892        2.0517        2.3634        6.3035        2.4714        2.1758        3.4890        1.6765        0.9360        1.2307        2.7541        1.5043        0.5505        0.0926        0.4855        1.1973        0.6658        0.3944        1.4480        1.8842        2.2430        2.9360        3.6815        3.9674        3.0513        2.5380        1.9919        3.5338        4.2406        2.8541        0.9536        0.9337        1.4010        0.6844        0.6467        1.1977        0.4127        0.1481        0.2505        0.4115        0.3505        0.2037        0.4839        0.6411        1.3748        1.7158        1.6198        1.5834        1.7912        2.0945        1.8064        1.9636        2.0126        1.9615        1.8982        2.0002        1.7876        1.8663        2.0902        2.1577        2.2716        2.6667        2.6213        2.2364        1.6787        1.4140        1.4103        0.8532        0.7716        0.8211        0.6480        0.6171        0.5108        0.5626        0.5788        0.5905        0.3853        0.3654        0.2875        0.5209        0.6447        0.5591        0.5089        0.6434        0.7974        1.3276        1.0724        1.1818        1.9539        2.2820        1.7197        1.7214        1.8627        2.1757        2.6042        3.0276        2.5625        2.0398        1.0466        1.3355        1.2925        0.9348        0.6150        0.3992        0.6278        1.0847        1.2018        1.2301        1.4256        1.4465        2.4318        2.6059        2.6609        3.2610        4.3404        4.6562        6.4995        5.4607        4.3776        4.0904        4.5509        4.6598        4.9213        7.2486        8.1427        6.1930        6.5233        7.0050        7.9936        8.3558        9.8222        9.6076        9.2314        7.6375        4.4601        3.7249        3.6265        3.7462        4.9425        5.1838        5.7883        5.8480        5.8968        6.0020        5.7345        5.4801        4.8515        4.7803        4.5888        4.7081        4.8934        5.7137        5.3553        6.0574        7.0214        7.5882        8.3750       10.1670       14.2960       16.0358       18.8174       23.5454       29.8450       34.0476       37.1840       38.5790       36.6103       37.5452       41.2024       43.5557       41.4272       41.2733       41.0650       39.2315       37.1539       36.9128       34.1613       31.4899       29.5209       29.2577       28.2132       28.4586       33.5154       33.5153        0.0000        0.0000        0.0000        0.0000        0.0000        0.0000        0.0000        0.0000        0.0000        0.0000        0.0000        0.0000        0.0000        0.0000        0.0000        0.0000        0.0000        0.0000        0.0000        0.0000        0.0000        0.0000        0.0000        0.0000        0.0000        0.0000        0.0000        0.0000
        0.0000        0.0000        0.0000        0.0000        0.0000        0.0000        0.0000        0.0000        0.0000        0.0000        0.0000        0.0000        0.0000        0.0000        0.0000       15.3816       14.5039       11.0297        9.4178        9.3310        6.6192        6.4290        5.7252        5.2675        5.1532        5.0701        6.3351        4.3838        3.9720        3.5736        5.7409        7.1223        5.1432        4.1149        3.1258        4.2026        2.5852        1.3870        1.2568        1.2996        1.0289        0.7282        0.4370        0.2149        0.0106        0.2247        0.0061        0.4546        0.3181        0.2862        0.0000        0.2241        0.2765        0.3868        0.6001        0.9765        1.5983        1.5282        1.9942        3.5569        2.2478        2.0494        1.9326        2.1813        4.1196        5.2335        3.3443        2.6024        1.5482        1.0225        0.5759        0.2447        0.1090        0.1778        0.1924        0.1496        0.2546        0.1840        0.2778        0.6924        1.2896        1.6341        1.6485        1.6262        1.6674        1.8747        1.8686        1.7902        2.0536        2.1717        2.1600        2.0344        1.7894        1.9359        1.9058        2.3281        1.9209        2.0470        2.4464        2.1643        1.7659        1.4599        1.4048        1.2455        1.3942        1.1378        0.9997        0.6226        0.5435        0.4952        0.4268        0.4595        0.3737        0.3142        0.3626        0.3860        0.5030        0.5677        0.5603        0.6102        0.9198        0.7064        1.2239        2.2060        1.4854        1.8800        2.4018        1.8793        2.4360        2.0314        2.2940        2.3300        3.0041        2.7875        2.9967        1.6665        0.6652        0.4100        0.4447        0.3007        0.3955        0.4893        0.7693        1.2514        1.1675        1.3327        1.6970        2.6020        2.8522        3.0866        3.5144        5.3237        7.8553        8.4052        7.6643        5.9153        5.5534        5.3259        5.1299        5.5345        5.9658        6.2841        6.3349        7.2083        7.8080        8.2998        8.9939       10.0202        9.7688        8.8498        7.6095        4.7809        4.2217        3.7940        3.7730        5.4894        5.6835        5.7209        5.5033        4.9537        4.9507        4.7347        5.0437        5.0313        5.0428        5.1581        5.2742        4.9547        5.1643        5.3707        5.5399        6.0619        6.5721        8.0962       10.0631       14.2372       15.9672       18.0404       21.0455       28.5079       33.4021       35.5627       37.6376       36.8810       37.5478       38.6707       38.8835       37.0183       37.3290       37.7549       36.7333       33.0100       31.4157       30.7773        0.0000       27.1876       25.9802       25.9463       26.9619       31.4769       31.7399        0.0000        0.0000        0.0000        0.0000        0.0000        0.0000        0.0000        0.0000        0.0000        0.0000        0.0000        0.0000        0.0000        0.0000        0.0000        0.0000        0.0000        0.0000        0.0000        0.0000        0.0000        0.0000        0.0000        0.0000        0.0000        0.0000        0.0000        0.0000
        0.0000        0.0000        0.0000        0.0000        0.0000        0.0000        0.0000        0.0000        0.0000        0.0000        0.0000        0.0000        0.0000       16.7494       16.1707       13.3545        9.8208        9.4039        7.7491        5.8014        5.7430        5.3366        5.3655        3.9750        6.8769        6.1721        5.2654        4.8292        3.2319        3.2584        5.1840        5.5631        4.3533        1.1685        1.3663        1.3590        1.2546        1.0756        0.9217        0.9123        0.6737        0.3702        0.0534        0.0085        0.0074        0.0059        0.1759        0.5245        0.0000        0.4312        0.0000        0.0000        0.0000        0.0000        0.1470        1.1041        1.3282        1.0724        1.1761        1.4084        1.5953        1.8296        1.7113        1.4721        1.2684        1.1380        1.1009        0.8845        0.7525        0.8364        0.5646        0.3091        0.1782        0.1724        0.8037        0.5691        0.4527        0.7783        1.0132        1.1207        1.5159        1.5839        1.6267        1.7284        1.8915        2.1445        2.1398        2.0165        2.2395        2.1941        1.9008        1.8413        1.8797        1.7614        1.9741        2.1231        2.3552        2.4186        1.8577        1.6136        1.4433        1.3783        1.2804        0.8899        1.2221        1.2167        0.9198        0.4716        0.4297        0.4820        0.4341        0.3845        0.4170        0.3541        0.3999        0.3864        0.4343        0.4877        0.5324        0.6698        0.8382        1.8092        1.6092        1.5332        1.9205        2.3020        2.5092        2.4171        1.9477        2.2780        3.1771        2.2589        2.8137        2.5977        1.8123        0.9572        0.4671        0.3815        0.2918        0.1725        0.2248        0.8087        1.1202        1.5107        1.2892        1.6392        1.9876        2.7601        4.3021        4.8619        6.4788        7.7305        7.7341        6.7663        7.1442        7.5714        8.1961        8.1867        6.2390        5.3990        5.0338        5.7520        5.7486        6.5312        6.8586        7.1659        8.1595        8.9103        9.3771        8.2168        7.4897        5.6944        5.5607        5.1106        4.8058        5.8868        5.7137        5.7974        5.5738        4.6014        5.1478        5.0584        4.4909        5.1256        5.4580        5.1097        5.6158        5.3614        5.5281        5.9233        6.0449        6.8237        7.3877        8.3957       10.0001       12.9882       14.6608       16.9018       18.9340       25.5702       28.4263       30.8276       32.7901       31.0132       32.5292       33.9975       34.7889       34.9096       35.9559       35.7951       34.4630       32.0591       30.5462        0.0000        0.0000        0.0000        0.0000        0.0000        0.0000        0.0000        0.0000        0.0000        0.0000        0.0000        0.0000        0.0000        0.0000        0.0000        0.0000        0.0000        0.0000        0.0000        0.0000        0.0000        0.0000        0.0000        0.0000        0.0000        0.0000        0.0000        0.0000        0.0000        0.0000        0.0000        0.0000        0.0000        0.0000        0.0000        0.0000
        0.0000        0.0000        0.0000        0.0000        0.0000        0.0000        0.0000        0.0000        0.0000       20.5329        0.0000        0.0000       13.0724       12.9391       12.7820        9.1449        9.2871        9.7998        8.1453        4.8574        3.6152        4.0239        1.7496        2.3834        3.5121        4.5274        5.9759        6.3960        5.1555        3.6966        2.1883        2.0848        2.1069        2.6012        1.6034        1.1631        0.9886        0.7617        0.5773        0.3675        0.1450        0.0000        0.0000        0.0000        0.0000        0.0000        0.0000        0.0000        0.0000        0.0000        0.0000        0.0000        0.0000        0.3509        1.0180        1.7618        1.6451        0.8735        0.2849        0.9536        1.0856        0.9638        0.5976        1.3136        0.4968        0.6260        1.5193        2.0425        1.1013        0.7272        0.5274        0.4771        0.4820        0.5462        0.3601        1.0279        1.6302        1.7016        1.0326        1.3323        1.2659        1.4756        1.8558        1.9812        2.0370        2.3160        2.2935        2.2620        2.0937        1.9923        2.0097        1.9067        2.1333        2.2389        2.0008        1.6174        1.5316        1.6623        1.5411        0.9898        1.0124        0.9356        0.8168        1.0145        1.0443        0.9013        0.7964        0.6621        0.6474        0.6205        0.5373        0.4093        0.4194        0.3857        0.4153        0.4361        0.4091        0.4721        0.5389        0.7400        1.0514        1.2772        1.4805        1.7418        1.6693        1.6829        1.6349        0.9854        1.5232        1.2910        1.3190        1.1873        0.9804        0.9729        0.7366        0.3225        0.2969        0.0694        0.0676        0.3644        0.3740        0.8805        1.0816        1.4524        1.9383        1.7959        2.2602        2.6410        3.7384        5.4638        6.0518        7.4666        6.3969        6.9115        6.9096        6.5971        7.0166        6.3276        5.4306        5.3291        5.3285        5.2154        5.6236        6.2153        6.5510        6.8671        6.9126        6.6970        6.8347        6.4640        6.6740        7.4598        7.6417        8.1292        7.2110        6.1327        5.3423        5.2536        4.9402        4.9191        5.0744        5.3528        5.0887        5.4246        5.9429        6.1176        6.6975        5.5805        4.9516        4.9851        6.0778        8.4173        8.9053        9.9748       11.7825       13.9954       15.2014       17.4016       20.1435       19.4723       20.7488       21.9979       23.0426       27.2562       29.5061       29.5544       30.7155       36.1612       37.3831       37.3425       37.2241       35.5638        0.0000        0.0000        0.0000        0.0000        0.0000        0.0000        0.0000        0.0000        0.0000        0.0000        0.0000        0.0000        0.0000        0.0000        0.0000        0.0000        0.0000        0.0000        0.0000        0.0000        0.0000        0.0000        0.0000        0.0000        0.0000        0.0000        0.0000        0.0000        0.0000        0.0000        0.0000        0.0000        0.0000        0.0000        0.0000        0.0000        0.0000
        0.0000        0.0000        0.0000        0.0000        0.0000       28.6609       27.9572       20.1845       18.3989       17.7352       12.0442       13.8282       11.7328       12.0317       11.0798        5.0113        5.3312        3.9075        3.7159        0.9701        1.2040        4.4194        4.8290        1.2628        0.8655        0.9254        1.1114        1.7659        3.0899        5.7645        2.7726        1.2891        1.0891        0.9179        1.1559        2.0170        1.0839        0.4315        0.2350        0.0000        0.0000        0.0000        0.0000        0.0000        0.0000        0.0000        0.0000        0.0000        0.0000        0.0000        0.0000        0.0000        0.2869        2.3455        2.4729        0.6448        0.3899        0.6102        1.1482        1.7200        1.2341        0.3116        0.3041        0.6247        0.6716        0.5583        0.7641        2.6873        0.6054        0.3395        0.5575        0.5743        1.0533        0.4969        1.8594        1.8777        1.9344        1.9476        0.9975        1.1793        1.4943        2.2191        2.9083        2.5791        2.4353        2.6117        2.6206        2.4429        2.4011        2.2783        2.3874        2.2283        2.2711        2.4695        2.2089        1.4878        1.2409        1.1630        1.4869        0.9511        0.8604        0.8688        0.7406        1.0250        1.1588        0.8796        0.7905        0.6986        0.6430        0.7089        0.6991        0.5022        0.4912        0.4512        0.7211        0.6642        0.5112        0.4673        0.5272        0.7209        1.2128        1.9455        1.0693        1.5599        2.3301        1.8584        2.0053        0.7867        0.9251        0.9339        0.8335        0.7441        0.7074        0.6836        1.0865        0.5470        0.1501        0.0298        0.0670        0.4773        0.7311        1.1143        0.7877        1.2552        1.6881        1.9470        2.2618        2.7279        3.8759        4.6173        5.1176        6.9878        7.4559        7.6608        7.8916        6.0524        5.5696        5.9707        5.8705        7.6351        5.0048        5.2639        5.5735        6.4136        6.5099        6.6113        6.5624        6.0989        6.0195        6.1168        6.1456        7.2360        7.6163        6.9613        7.1012        5.2180        4.9569        4.6431        4.9032        5.3635        5.2732        5.8594        6.2614        6.3084        7.1593        6.5391        5.9587        5.2230        4.9398        5.4597        6.4877        8.5310        0.0000        0.0000       12.0620       13.8117       14.8672       16.7283       19.2655       17.5505       17.4037       18.2963       20.8201       23.0589       24.6644       26.0596       27.9218       33.5857       36.0231       36.9697       36.6428        0.0000        0.0000        0.0000        0.0000        0.0000        0.0000        0.0000        0.0000        0.0000        0.0000        0.0000        0.0000        0.0000        0.0000        0.0000        0.0000        0.0000        0.0000        0.0000        0.0000        0.0000        0.0000        0.0000        0.0000        0.0000        0.0000        0.0000        0.0000        0.0000        0.0000        0.0000        0.0000        0.0000        0.0000        0.0000        0.0000        0.0000        0.0000
        0.0000        0.0000        0.0000        0.0000       28.7478       23.5859       25.0508       16.2185       15.1990       14.3869        9.1490       10.9635       11.2268        8.2750        6.1974        4.8632        2.9694        2.1078        2.1618        2.3797        1.3322        0.4199        0.4300        0.4579        0.5097        0.5754        0.6481        1.1307        1.2807        1.2590        1.1141        2.1773        0.7955        0.6472        0.8405        0.8876        0.3012        0.1193        0.0851        0.0000        0.0000        0.0000        0.0000        0.0000        0.0000        0.0000        0.0000        0.0000        0.0000        0.0000        0.0000        0.0000        0.1363        0.5932        0.5432        0.1334        0.1204        0.2644        0.3608        0.7777        0.3006        0.2323        0.7805        1.3721        1.5026        1.8424        2.2410        3.0615        1.3573        0.5623        0.5443        1.2435        0.8174        2.0486        2.9677        4.9417        3.9652        2.1653        0.6384        1.0986        2.4402        3.4445        3.1635        2.3149        2.2649        2.4443        2.6138        2.5629        2.5644        2.1645        2.1222        1.9785        1.9996        2.0279        1.9760        1.3757        1.1989        1.1522        1.3422        1.0536        0.9354        0.6910        0.8507        1.0843        0.8061        0.8329        0.8148        0.7751        0.8111        0.8803        0.8659        0.6140        0.6166        0.5723        0.7014        0.6304        0.6316        0.6267        0.8660        1.0476        1.5538        1.4432        1.1294        1.4617        2.8560        2.7141        2.3911        1.0341        0.8147        0.7799        0.7283        0.7221        0.6896        0.8179        0.9048        0.7413        0.3855        0.0000        0.1711        0.8485        0.9563        1.0791        0.9510        1.5848        2.1972        2.8696        2.8792        3.7958        4.4403        4.0298        4.1986        6.1353        7.0679        7.8068        8.2029        5.9493        5.3968        5.5614        5.1832        4.9510        5.0171        5.0869        5.7147        6.3421        6.3747        6.3650        6.4657        5.6739        6.0472        7.8296        6.3496        7.0852        6.8460        6.4973        7.2021        5.4062        5.0385        5.0142        4.9713        5.2637        5.3454        5.9836        6.4434        7.2170        7.8538        6.9889        6.4357        4.9089        4.6892        5.2809        6.1855        0.0000        0.0000        0.0000       12.2945       13.4384       14.9265       16.2414       17.0773       14.1307       14.1127       15.4623       17.7514       21.2622       23.4146       24.4665       26.4950       31.0294        0.0000        0.0000        0.0000        0.0000        0.0000        0.0000        0.0000        0.0000        0.0000        0.0000        0.0000        0.0000        0.0000        0.0000        0.0000        0.0000        0.0000        0.0000        0.0000        0.0000        0.0000        0.0000        0.0000        0.0000        0.0000        0.0000        0.0000        0.0000        0.0000        0.0000        0.0000        0.0000        0.0000        0.0000        0.0000        0.0000        0.0000        0.0000        0.0000        0.0000        0.0000
        0.0000        0.0000       48.9680       29.9633       25.4095       22.7421       21.4398       14.8856       12.0813        9.2401        7.0304        7.2155        6.7758        5.5458        4.4061        3.5568        2.7066        2.2207        3.4982        4.2117        0.5835        0.2067        0.6076        0.3909        0.3107        0.3587        0.4056        0.7597        0.8614        0.8359        0.7149        0.5633        0.4501        0.3084        0.1691        0.1479        0.1140        0.0849        0.0606        0.0000        0.0000        0.0000        0.0000        0.0000        0.0000        0.0000        0.0000        0.0000        0.0000        0.0000        0.0000        0.6682        0.4963        0.6538        1.0618        0.4053        0.1570        0.0000        0.1828        0.1969        0.1576        0.3410        0.4179        0.4444        0.5955        2.4703        2.7262        5.2087        4.3118        4.1079        2.7074        2.4698        1.5672        1.3857        1.3533        2.8178        2.4651        1.4331        1.4792        1.9785        2.7896        2.2977        2.7710        2.0596        2.0712        2.0050        2.4967        2.8003        2.6373        2.4524        2.2746        1.9443        1.7575        1.6377        1.3314        1.0802        0.9590        0.9870        1.0194        0.6830        0.8079        0.7861        0.7669        0.8950        0.8967        0.9443        0.9449        0.9008        0.9581        1.0051        1.0088        0.9073        1.1334        1.0129        0.9311        1.7210        2.5508        2.8614        3.1250        3.3078        2.7201        2.1013        1.9236        2.0295        3.0139        2.4049        2.2614        1.1076        0.5605        0.5670        0.4597        0.5132        0.7303        0.4471        0.4481        0.3533        0.3034        0.7028        1.6507        1.7513        1.4074        1.3764        1.2418        2.2067        2.5220        3.5416        4.6347        4.7701        5.4178        5.1468        5.7299        6.4721        6.5591        7.0847        8.5508        6.8784        5.5105        5.2671        5.4856        5.1536        5.2458        5.2850        5.2756        6.1421        5.8325        5.8254        6.1152        5.3039        5.6169        6.0692        6.3463        7.0464        6.7475        6.8180        6.2385        5.2672        5.1277        4.9328        5.1317        5.4737        6.0102        6.2589        6.6334        7.7276        7.8665        6.4801        5.6942        4.9995        4.5906        5.9169        0.0000        0.0000        0.0000       12.3869       13.5801       13.9252       14.4032       14.7138       14.0876       12.4006       13.6400       14.9392       17.2961       20.4948       21.9213       23.1938       25.0882        0.0000        0.0000        0.0000        0.0000        0.0000        0.0000        0.0000        0.0000        0.0000        0.0000        0.0000        0.0000        0.0000        0.0000        0.0000        0.0000        0.0000        0.0000        0.0000        0.0000        0.0000        0.0000        0.0000        0.0000        0.0000        0.0000        0.0000        0.0000        0.0000        0.0000        0.0000        0.0000        0.0000        0.0000        0.0000        0.0000        0.0000        0.0000        0.0000        0.0000        0.0000        0.0000
        0.0000       47.3933       42.9638       28.4430       23.3858       21.6056       21.8771       14.0983       16.6197       13.8253       11.3177        4.9349        2.3783        2.0453        2.1191        5.6230        3.7363        2.6304        5.5297        4.2365        0.6897        0.4554        0.8709        0.8581        0.1535        0.1878        0.2272        0.2458        0.2959        0.2913        0.2435        0.1432        0.1088        0.0837        0.0678        0.0000        0.0172        0.0460        1.1037        0.0000        0.0000        0.0000        0.0000        0.4447        0.0000        0.0000        0.0000        0.0000        0.0000        0.0000        0.0051        1.2445        0.6686        0.4358        0.3700        0.5202        0.3599        0.2528        0.2165        0.3636        0.4671        0.7593        0.5549        0.4583        0.4163        1.0948        1.4359        2.0534        2.1290        2.4451        2.1525        1.2027        0.8172        0.5622        0.6031        1.3259        1.4130        1.8502        3.0937        2.5188        3.4677        2.8771        2.1304        1.9063        2.0731        2.2293        2.3003        2.9688        3.3864        3.4377        2.9102        2.3671        2.1945        1.8713        1.1866        0.8955        0.8368        0.9700        0.8415        0.5353        0.5359        0.6765        0.7476        1.2394        1.3407        1.3609        1.3417        1.2984        1.4277        1.4705        1.4757        1.3386        1.0975        0.9918        0.8911        0.6929        0.7043        1.2612        1.5287        2.0020        1.5338        1.3450        1.5352        1.4674        1.3991        1.2366        1.1152        0.5761        0.4810        0.4103        0.3745        0.1987        0.1539        0.1437        0.2729        0.3754        1.8587        2.6107        2.5361        1.4797        1.5885        1.8287        2.0769        2.9062        3.7984        3.4338        4.8040        5.5182        6.0745        6.4233        5.7162        5.5149        5.5838        6.8989        7.2905        6.1385        4.8898        4.8397        4.8035        5.4991        5.4554        5.5867        5.8609        3.9656        3.8146        4.4294        4.6996        5.2710        5.4828        5.8347        6.8535        6.5739        6.7506        6.9929        6.6438        5.5387        5.3841        5.3982        5.4872        6.2085        7.0485        9.1086        8.2897        8.7002        7.7298        6.3041        5.5904        7.1386        0.0000        0.0000        0.0000        0.0000       12.9052       13.7808       15.0727        9.7618       10.6392        9.1422        9.6859        9.9915        9.8209       11.2675       12.5165       17.2304       19.2156       20.9191        0.0000        0.0000        0.0000        0.0000        0.0000        0.0000        0.0000        0.0000        0.0000        0.0000        0.0000        0.0000        0.0000        0.0000        0.0000        0.0000        0.0000        0.0000        0.0000        0.0000        0.0000        0.0000        0.0000        0.0000        0.0000        0.0000        0.0000        0.0000        0.0000        0.0000        0.0000        0.0000        0.0000        0.0000        0.0000        0.0000        0.0000        0.0000        0.0000        0.0000        0.0000        0.0000        0.0000
        0.0000       45.1193       37.6723       25.0314       22.5239       16.3661       13.6000       13.3050       12.1234        6.5833        4.4792        2.2306        1.8072        1.8868        1.9706        5.6127        3.8955        5.8794        1.1634        2.0169        1.8743        1.2335        0.3339        0.1493        0.1331        0.1393        0.4746        0.5951        0.6188        0.5445        0.1715        0.1047        0.0843        0.0659        0.0498        0.0000        0.0000        0.0000        0.0105        0.0000        1.3312        1.1683        0.4820        0.0000        0.1269        0.0000        0.0000        0.0000        0.0000        0.0000        0.0036        0.3506        0.2647        0.3657        0.4483        0.3676        0.2749        0.3586        0.4429        0.4484        1.1840        0.8943        0.7262        0.6613        0.4896        0.7033        0.4528        0.5514        1.3091        2.6825        4.7747        3.8553        3.4644        3.3720        1.6412        2.3594        1.8021        1.7566        2.2902        2.6519        3.5406        2.9492        2.7749        2.0549        2.2403        2.5079        2.7371        2.9009        2.9810        3.2117        2.5820        2.5749        2.5697        1.5722        1.1596        0.9564        0.7958        0.6772        0.8427        0.6856        0.5590        0.7254        0.9564        1.3893        1.5650        1.7622        1.6733        1.4959        1.7006        1.6217        1.5475        1.2870        1.2912        1.0318        0.9244        0.8007        0.8154        0.9313        1.0130        1.3825        1.2315        1.2038        1.4543        1.3643        1.3534        1.1377        1.0388        0.7888        0.5641        0.4700        0.3636        0.2010        0.1479        0.1462        0.1972        0.5124        2.9273        2.7013        1.8111        1.7432        1.6347        1.8254        1.9964        2.6893        3.3397        4.3884        6.2639        6.4535        6.4724        6.0938        5.5188        5.6085        6.3932        7.1680        7.3654        5.9647        4.6668        4.7042        4.7552        5.7268        6.9757        8.3486        7.2724        4.1183        3.6771        3.6910        3.6418        5.0681        5.4756        5.9332        6.1303        7.0528        7.0889        7.1869        6.8200        6.5731        6.8094        6.5565        6.9510       10.9158       10.5550        9.3968        8.1581       10.6338        9.5545       11.4814        0.0000        0.0000        0.0000        0.0000        0.0000       10.9789       11.7150       12.8052       13.5727        8.7345        8.1516        7.2050        7.8162        8.0610        8.8313       10.1001       11.8602       16.5407        0.0000        0.0000        0.0000        0.0000        0.0000        0.0000        0.0000        0.0000        0.0000        0.0000        0.0000        0.0000        0.0000        0.0000        0.0000        0.0000        0.0000        0.0000        0.0000        0.0000        0.0000        0.0000        0.0000        0.0000        0.0000        0.0000        0.0000        0.0000        0.0000        0.0000        0.0000        0.0000        0.0000        0.0000        0.0000        0.0000        0.0000        0.0000        0.0000        0.0000        0.0000        0.0000        0.0000        0.0000        0.0000
       39.0115       33.7043       30.3834       17.4791       15.8094       15.5953       12.2295        9.2727        7.3173        4.2396        3.7829        2.1434        3.3336        3.2422        4.2616        5.1271        7.5518        4.9302        1.1241        0.4538        0.8815        0.2216        0.8222        0.1315        0.1155        0.1169        0.1350        0.1378        0.1541        0.1535        0.1361        0.0863        0.0736        0.0585        0.0419        0.0000        0.0000        0.0000        0.0000        0.0000        0.0000        0.0000        0.0000        0.0000        0.0000        0.0000        0.0000        0.0857        0.1607        0.1248        0.1068        0.3721        0.3383        0.3326        0.5269        0.6787        1.3290        1.4471        0.7498        1.3983        1.0095        0.6594        0.8142        1.0260        0.9729        1.1122        1.0011        1.1241        1.5929        2.7735        3.7693        4.6412        4.1359        5.4824        4.1171        1.8836        1.4480        2.2334        3.7697        3.7271        2.7897        2.6906        3.1742        2.1563        2.2474        2.3228        2.6496        3.3373        2.8873        2.5639        2.7764        2.4975        2.3926        2.0825        1.2977        0.9496        1.1791        0.9964        1.1975        0.8340        0.9513        0.9495        0.9909        1.4575        1.7154        1.9835        1.8784        2.2565        1.7569        1.8376        1.8769        1.5820        1.7180        1.3501        1.2326        1.0010        0.9848        0.9917        0.9613        1.1872        1.4048        1.6021        1.5374        1.2659        1.1719        1.1841        1.0915        0.7433        0.6677        0.5762        0.4579        0.2425        0.1639        0.1679        0.2499        1.4780        3.2823        1.8929        1.3375        1.6069        1.4745        1.7968        2.1487        2.3559        2.9996        3.8014        5.1613        5.8912        6.1894        5.7275        5.5851        5.5574        7.5052        8.5699        8.8272        6.2893        4.7779        4.8960        5.6009        8.6603       10.4103       10.2699        6.4409        4.0244        3.2952        3.5247        3.5989        5.2792        5.6707        6.0197        6.3842        7.2330        7.3210        7.3190        7.5425        7.4225        7.3594        7.4485        7.3565        8.8029        9.5607        9.6468        8.7981       10.0444        8.9245        0.0000        0.0000        0.0000        0.0000        0.0000        0.0000       12.3750       11.5868       11.8222       10.4354        8.1486        7.0972        6.4998        8.7758        8.0246        9.4498        0.0000        0.0000        0.0000        0.0000        0.0000        0.0000        0.0000        0.0000        0.0000        0.0000        0.0000        0.0000        0.0000        0.0000        0.0000        0.0000        0.0000        0.0000        0.0000        0.0000        0.0000        0.0000        0.0000        0.0000        0.0000        0.0000        0.0000        0.0000        0.0000        0.0000        0.0000        0.0000        0.0000        0.0000        0.0000        0.0000        0.0000        0.0000        0.0000        0.0000        0.0000        0.0000        0.0000        0.0000        0.0000        0.0000        0.0000        0.0000
       36.0221       29.5185       21.7535       15.3498       15.5359       14.5450       10.5794        5.2384        4.4711        3.1293        5.3219        2.8319        3.9148        3.6514        5.1991        6.8514        7.7975        5.5212        2.6586        0.2767        0.4996        0.7269        0.6822        0.1015        0.0933        0.1002        0.1224        0.1301        0.1501        0.1518        0.1364        0.0878        0.0763        0.0618        0.0441        0.0000        0.0000        0.0000        0.0000        0.0000        0.0000        0.0000        0.0000        0.0000        0.0000        0.0000        0.0000        0.0000        0.0000        0.1068        0.3651        0.4961        0.3308        0.3520        0.4628        2.1318        1.7641        1.4120        1.6252        2.0529        1.3871        1.0969        1.1173        2.0435        2.2085        1.6964        1.4077        1.8995        2.1517        1.5445        2.0205        1.9396        2.6506        4.2940        3.1386        3.0052        3.1003        3.8095        3.9113        2.4460        1.1215        1.6711        2.2221        1.9355        2.3732        2.2733        2.9705        3.3983        2.9105        2.4195        2.3562        1.9025        1.8790        2.2342        2.2721        1.5370        1.5435        1.6794        1.5338        1.1659        1.1811        1.3266        1.3590        1.7372        1.9545        2.1239        2.1893        2.3477        2.0938        2.1359        2.4495        2.3544        2.3365        2.3345        1.9404        1.4681        1.3183        1.1619        1.3179        1.7601        1.5717        1.7729        1.3366        1.2996        1.3297        1.3520        1.2790        1.0053        0.9284        0.9877        0.9966        0.4899        0.4044        1.1373        1.2886        2.1748        1.7842        1.2783        1.1111        1.5083        1.8873        2.0470        2.5313        2.8019        2.9845        3.4734        3.9751        4.9482        5.5623        6.5259        6.6204        7.5076        9.3932        8.7173        7.8921        6.4921        7.3026        7.0478        8.4241       10.0116       15.0714        8.8490        7.5687        4.3075        4.0839        3.8046        3.9780        5.7266        5.9355        6.1852        6.9817        7.5905        7.7019        8.1413        8.0005        8.4245        8.2432        7.8881        8.3977        9.3736       10.3402       10.9975        9.9091       11.2397        0.0000        0.0000        0.0000        0.0000        0.0000        0.0000       13.4100       14.2234       14.5674       12.3295       11.1399        8.9294        8.5269        7.6370        8.6264        7.8701        8.2782        0.0000        0.0000        0.0000        0.0000        0.0000        0.0000        0.0000        0.0000        0.0000        0.0000        0.0000        0.0000        0.0000        0.0000        0.0000        0.0000        0.0000        0.0000        0.0000        0.0000        0.0000        0.0000        0.0000        0.0000        0.0000        0.0000        0.0000        0.0000        0.0000        0.0000        0.0000        0.0000        0.0000        0.0000        0.0000        0.0000        0.0000        0.0000        0.0000        0.0000        0.0000        0.0000        0.0000        0.0000        0.0000        0.0000        0.0000        0.0000
       22.1486       19.8700       23.6145       12.2129       10.0857        7.4690        6.8700        6.6040        3.2242        2.2241        2.7183        3.0678        1.8146        4.0810        7.3618       12.7168       10.5186        9.5462        5.7002        0.7657        0.6348        1.8165        0.1982        0.0579        0.0575        0.0678        0.0886        0.1161        0.1382        0.1425        0.1295        0.0974        0.0863        0.0708        0.0505        0.0000        0.0000        0.0000        0.0000        0.0000        0.0000        0.0000        0.0000        0.0000        0.0000        0.0000        0.0000        0.0291        0.0410        0.0541        0.2064        0.4041        0.5659        0.4126        0.2332        1.5399        1.2314        0.6896        0.4573        0.5319        1.4999        2.5550        1.7275        1.4821        1.5768        2.4580        2.0573        2.7925        2.8076        2.4024        2.2639        2.8922        3.9977        3.4158        3.6021        3.9342        2.6416        1.1024        0.8017        2.4109        2.6836        1.6452        1.8771        1.5580        2.0356        2.0390        2.8346        3.5411        2.7260        2.3314        2.2961        2.2105        2.1225        2.2299        2.5393        2.3174        2.3115        2.4269        2.1569        1.5726        1.6781        1.8481        1.7715        1.7104        1.7304        1.8787        1.9892        1.9797        1.8377        2.2420        2.4916        3.3658        3.6024        3.5277        3.0969        2.7292        2.1029        1.9808        1.7502        1.3565        1.3022        1.2365        1.2291        1.6516        1.7563        1.7660        1.6714        1.7256        1.6196        1.4363        1.6112        1.3472        1.7809        2.1089        1.5084        1.8870        1.9799        1.5831        1.6188        2.2201        2.2320        2.3311        2.5134        2.4516        2.8028        3.1809        3.7633        6.1185        7.0158        7.7762        8.2540        9.4959       10.2467       10.6348       10.4158        8.3025        5.9053        6.7877        6.1843        8.6060        8.8211        8.5951        8.6742        9.0513        8.4408        7.2884        7.6609        7.4475        6.1736        6.3754        7.0088        9.3149       10.6664        9.9301        8.3942        8.4613        8.5984        9.1051        9.9186       12.4553       13.7996       15.3602        0.0000        0.0000        0.0000        0.0000        0.0000        0.0000        0.0000        0.0000        6.9000       15.0829       14.9251       14.3681       13.3433        6.6000        0.0000        6.3600        9.0900       12.1500       15.1800        0.0000        0.0000        0.0000        0.0000        0.0000        0.0000        0.0000        0.0000        0.0000        0.0000        0.0000        0.0000        0.0000        0.0000        0.0000        0.0000        0.0000        0.0000        0.0000        0.0000        0.0000        0.0000        0.0000        0.0000        0.0000        0.0000        0.0000        0.0000        0.0000        0.0000        0.0000        0.0000        0.0000        0.0000        0.0000        0.0000        0.0000        0.0000        0.0000        0.0000        0.0000        0.0000        0.0000        0.0000        0.0000        0.0000        0.0000        0.0000
       16.9535       13.3756       24.9971        8.9498        6.0544        7.2261        6.1974        3.5370        3.0085        2.4632        2.5204        1.8962        4.5593        4.8561        3.1488        2.5857        2.3831        4.3149        4.1871        0.6932        0.0671        0.3080        0.0000        0.0342        0.0399        0.0548        0.0787        0.1090        0.1343        0.1412        0.1300        0.0992        0.0895        0.0742        0.0529        0.0000        0.0000        0.0000        0.0000        0.0000        0.0000        0.0000        0.0000        0.0653        0.0000        0.0000        0.0000        0.0409        0.0575        0.0721        0.0859        0.4019        0.4138        2.2999        1.5895        1.8511        0.9185        1.4065        0.8901        0.7995        1.0985        1.3674        0.9340        0.4151        0.2957        0.5640        1.8287        1.9720        2.6843        3.2661        6.0357        6.2675        4.9965        2.7466        2.3969        3.2676        1.8517        1.2831        1.6938        3.9104        5.0010        4.4414        3.5810        1.9172        1.8022        2.1092        2.7509        2.2351        2.2696        2.0967        2.3215        2.8648        2.4711        2.2197        2.9027        3.1617        2.9692        2.8673        2.5001        1.7924        2.1383        1.7184        1.7304        1.7507        1.7863        1.9587        2.2204        2.0383        2.3353        2.4664        2.6325        3.7444        4.1765        4.2097        3.8615        2.9352        2.5507        2.3634        2.2059        1.4185        1.2524        1.1537        1.2756        1.8921        2.0442        2.0686        1.9633        2.1063        1.9953        1.7723        1.4862        1.0454        1.3941        1.4334        1.0729        0.9906        1.2923        1.5245        1.7129        2.0534        2.1630        2.3151        2.6165        2.3350        2.4628        3.1777        4.0104        6.7084        7.8179        8.7116        9.4847       11.2964       12.4049       13.6415       11.1248        8.4084        7.4552        5.9582        4.9947        7.4431        8.6707        9.0851        9.3595        9.4485        9.6532        7.8600        7.4094        7.4386        7.0440        7.1976        7.9318       11.2065       11.2638        9.3994        8.6718        8.8059       10.4600       10.0810       11.3871        0.0000        0.0000        0.0000        0.0000        0.0000        0.0000        0.0000        0.0000        0.0000        0.0000        0.0000       11.6700       17.1145       17.7503       17.9500        0.0000        0.0000        0.0000        0.0000        0.0000        0.0000        0.0000        0.0000        0.0000        0.0000        0.0000        0.0000        0.0000        0.0000        0.0000        0.0000        0.0000        0.0000        0.0000        0.0000        0.0000        0.0000        0.0000        0.0000        0.0000        0.0000        0.0000        0.0000        0.0000        0.0000        0.0000        0.0000        0.0000        0.0000        0.0000        0.0000        0.0000        0.0000        0.0000        0.0000        0.0000        0.0000        0.0000        0.0000        0.0000        0.0000        0.0000        0.0000        0.0000        0.0000        0.0000        0.0000        0.0000        0.0000        0.0000
        0.0000        0.0000       10.3088        4.4107        0.0000        3.1793        2.7007        2.5352        2.2851        1.6088        2.1255        6.5800        2.7926        6.3722        2.2348        0.3513        0.0677        1.3513        3.2643        0.9966        0.1362        0.0000        0.0000        0.0218        0.0306        0.0478        0.0731        0.1045        0.1312        0.1410        0.1340        0.1062        0.1133        0.1013        0.2258        0.1839        0.0492        0.0218        0.0492        0.0000        0.0000        0.0000        0.0000        0.0000        0.0683        0.0000        0.0000        0.0563        0.0736        0.0888        0.1048        0.2447        1.0935        1.0889        1.2021        1.7502        1.7230        1.7873        1.4242        2.4365        1.9208        1.2126        0.6255        0.4093        0.3001        0.5314        1.4248        3.4592        5.4296        5.1016        6.1780        5.6400        4.2881        2.9552        1.0767        0.4993        0.3786        0.8809        1.8869        4.8452        3.6999        3.0195        2.0364        1.8291        1.8394        1.7542        2.4712        2.0013        1.6524        2.0938        2.8804        3.1161        2.6814        2.5030        2.6274        3.2866        3.6376        3.2962        2.7201        2.0403        1.9892        2.1362        2.1350        2.2916        2.2390        2.3481        2.4149        2.2897        2.2164        2.4788        2.9215        4.4013        4.8824        5.0076        4.7320        3.9382        3.6266        2.8544        2.5870        1.9127        1.8242        1.7510        1.8195        2.2286        2.3789        2.3824        2.2689        2.4068        2.2492        1.9872        1.6815        0.9991        0.4703        0.2863        0.4034        1.3895        1.7195        1.9375        2.1287        2.4192        2.7440        2.7708        2.8737        2.5568        2.6914        3.2091        4.2200        7.3286        8.3388        9.2942       10.3151       11.8197       12.2936       12.8666       11.4280        9.0895        7.5387        5.5954        5.9048        8.3932        8.4229        8.7717        8.5737       10.4068       10.1138        8.5833        8.0968        6.9459        5.9075        6.0427        6.4285        8.6376       12.0103       11.2081       10.1453       11.3199       10.6768       10.7393       12.1384       15.6349        0.0000        0.0000       21.1278        0.0000        0.0000        0.0000        0.0000        0.0000        0.0000       24.9600       10.7100       20.7766        0.0000        0.0000        0.0000        0.0000        0.0000        0.0000        0.0000        0.0000        0.0000        0.0000        0.0000        0.0000        0.0000        0.0000        0.0000        0.0000        0.0000        0.0000        0.0000        0.0000        0.0000        0.0000        0.0000        0.0000        0.0000        0.0000        0.0000        0.0000        0.0000        0.0000        0.0000        0.0000        0.0000        0.0000        0.0000        0.0000        0.0000        0.0000        0.0000        0.0000        0.0000        0.0000        0.0000        0.0000        0.0000        0.0000        0.0000        0.0000        0.0000        0.0000        0.0000        0.0000        0.0000        0.0000        0.0000        0.0000        0.0000
        0.0000        0.0000        0.0000        0.0000        0.0000        2.7761        2.7562        2.0205        1.9945        1.8989        1.6572        5.5857        2.8791        1.3619        0.5248        0.3034        0.0523        0.6866        1.6912        0.4671        0.0441        0.0000        0.0000        0.0211        0.0295        0.0467        0.1270        0.1036        0.1307        0.1440        0.1438        0.1239        0.1238        0.1299        0.1213        0.0493        0.1348        0.0795        0.0000        0.0000        0.0000        0.0000        0.0000        0.0000        0.0000        0.0000        0.0000        0.0754        0.0901        0.1058        0.3181        1.7008        1.3769        1.3474        1.1056        1.3819        2.3627        2.2524        1.7204        2.2216        1.6875        1.6512        1.3560        0.7794        1.8018        3.1958        4.1777        4.0495        2.1917        1.2247        1.4959        2.3479        2.8460        2.0994        1.2271        1.0464        1.1893        2.8287        1.8383        3.0224        2.2797        1.5923        1.3769        2.0973        1.1577        1.0851        1.1261        1.7812        2.3449        3.1571        3.1111        3.0869        2.8633        2.9986        3.4300        4.0044        4.3893        4.1228        3.5840        2.6725        2.5325        2.2539        2.1279        2.4273        2.8508        3.0949        3.3356        2.8608        3.0261        3.1018        3.2470        4.6289        5.2083        5.3996        5.4008        4.6262        4.1986        3.7678        3.4960        2.9891        2.7226        2.9070        2.6781        3.2388        2.7952        2.6220        2.3881        2.5078        2.3155        2.1519        1.9990        1.6984        0.5089        0.5343        0.6509        2.9924        3.2991        2.6756        3.2050        3.3114        3.5713        3.5945        3.5901        3.1575        3.4649        3.9200        4.9428        8.1508        8.9890       10.0672       11.3806       12.4058       13.2625       12.6886       11.6461        8.2573        7.1892        7.0766        7.4222        9.0581        9.5308        9.4199        9.8176       11.0097        8.4580        9.6582        9.4918        9.0575        8.5818        8.1601        7.2247       10.9495       12.5576       13.8862       13.1101       15.5496       13.2387       12.1173       13.3861       16.5638       17.6265       18.8078       20.7898       19.8259        0.0000        0.0000        0.0000        0.0000       10.5000        9.5100       11.3100       22.5331        0.0000        0.0000        0.0000        0.0000        0.0000        0.0000        0.0000        0.0000        0.0000        0.0000        0.0000        0.0000        0.0000        0.0000        0.0000        0.0000        0.0000        0.0000        0.0000        0.0000        0.0000        0.0000        0.0000        0.0000        0.0000        0.0000        0.0000        0.0000        0.0000        0.0000        0.0000        0.0000        0.0000        0.0000        0.0000        0.0000        0.0000        0.0000        0.0000        0.0000        0.0000        0.0000        0.0000        0.0000        0.0000        0.0000        0.0000        0.0000        0.0000        0.0000        0.0000        0.0000        0.0000        0.0000        0.0000        0.0000        0.0000
        0.0000        0.0000        0.0000        0.0000        0.0000        9.3249        6.8462        4.1826        5.9569        5.7790       10.6856       12.7719        3.2141        1.8407        0.4095        0.1723        0.0000        0.0000        0.1881        0.4969        0.0000        0.0000        0.1129        0.6690        0.7006        0.7738        0.8121        0.1794        0.2849        0.5849        0.2648        0.1951        0.2034        0.2156        0.2319        0.3406        0.3623        0.4303        0.3331        0.2207        0.2014        0.1800        0.2400        0.1889        0.0835        0.9094        0.3678        1.1799        1.0433        0.2753        0.4822        0.9596        1.4911        1.8895        2.2169        6.1708        6.6919        4.6590        3.6290        6.5530        5.7114        3.8656        2.8008        3.0833        4.5847        3.6212        2.4299        1.4886        1.1248        0.7354        0.8320        1.0819        2.4631        3.1172        3.9907        3.9861        3.0385        1.5903        1.6117        1.5813        1.8474        2.4937        1.5422        1.6807        1.6521        1.5872        1.8169        2.1039        2.2386        2.0090        2.4337        3.0443        3.3916        3.8714        4.7115        5.2972        5.4355        5.3317        4.6944        3.4440        2.9310        2.5543        2.6160        3.0944        3.3163        3.3869        3.6680        3.7232        4.1755        4.4521        4.3740        4.2359        4.4851        4.6621        4.6970        4.8422        4.7258        4.7536        4.6990        4.6734        4.4471        4.1097        3.9041        3.5013        3.3533        3.1224        2.8701        2.1677        1.9960        1.9089        2.9120        3.1026        2.4924        2.6046        3.0337        3.2929        3.6881        4.2404        4.8975        5.1467        5.6041        5.7537        5.4831        4.7532        5.1918        6.0688        6.2533        7.0703        7.8603        9.1887       10.5512       13.4505       14.0281       13.1613       12.1147       10.7585       11.4818        9.9567        9.9453       12.3879       13.4344       12.8136       10.7080        7.7160        7.4121        7.9403        9.0961       11.8190       11.2028       11.6568       11.9757       17.2350       18.1057       18.6606       17.7369       20.1145       15.5709       13.7002       13.9204       16.1154       16.5240       19.5589       19.7222       22.5289        0.0000        0.0000        0.0000       19.7949       20.6486       18.4783       18.8692       21.8718       21.4808        0.0000        0.0000        0.0000        0.0000        0.0000        0.0000        0.0000        0.0000        0.0000        0.0000        0.0000        0.0000        0.0000        0.0000        0.0000        0.0000        0.0000        0.0000        0.0000        0.0000        0.0000        0.0000        0.0000        0.0000        0.0000        0.0000        0.0000        0.0000        0.0000        0.0000        0.0000        0.0000        0.0000        0.0000        0.0000        0.0000        0.0000        0.0000        0.0000        0.0000        0.0000        0.0000        0.0000        0.0000        0.0000        0.0000        0.0000        0.0000        0.0000        0.0000        0.0000        0.0000        0.0000        0.0000        0.0000        0.0000
        0.0000        0.0000        0.0000        0.0000        0.0000        5.1690        9.7464        6.0160        8.1424       10.4878       12.2702        1.8473        0.9878        1.3837        1.2011        0.0717        0.0649        0.0000        0.0000        0.0000        0.0000        0.0000        0.0000        0.0714        0.3920        0.5865        0.5159        0.4424        0.2133        0.3020        0.8012        0.2686        0.2327        0.2590        0.2938        0.4511        0.4986        0.5531        0.4653        0.3102        0.2834        0.2546        0.2221        0.1486        1.0730        1.2306        1.6900        1.8295        1.8937        1.8063        0.8375        2.5667        1.7485        1.2028        1.6908        6.5400        6.9256        4.5563        4.4874        5.2085        2.3606        5.5335        4.5687        2.9712        2.6743        4.7842        3.4439        1.4971        1.4928        1.0095        1.1599        1.4531        1.6500        2.4707        3.2686        3.2084        2.3263        1.6015        2.3136        2.4755        2.5698        1.9167        1.4781        1.3464        1.6788        2.0034        2.6419        2.6390        2.7530        2.3436        3.1596        4.0658        4.4147        4.8348        5.3820        6.1449        6.3081        5.9624        5.3313        3.9763        3.5675        3.3594        3.4322        3.6673        3.7712        3.8020        4.0073        4.4498        4.6825        4.6477        4.7073        4.8109        5.0772        5.4292        5.0928        5.5557        5.6935        5.7295        5.8810        6.4250        5.6292        5.2073        4.7160        4.1265        3.7210        3.4508        3.1752        2.8600        2.8763        2.2407        2.6207        2.8837        2.9684        3.5805        4.2835        4.1495        4.6793        5.5676        6.2229        6.7199        7.3764        7.2962        6.8808        5.9345        5.7789        6.5118        7.7860        8.0572        8.3490        9.5256       10.5921       14.1220       14.8075       14.1274       13.6762       12.6194       11.5321       12.1469       12.3020       14.1486       13.7452       12.7763       12.5103        9.1804        8.2616        8.5106       10.3748       13.9193       11.6330       11.6676       12.9849       16.7897       16.9079       16.2018       18.6258       18.1130       14.6644       15.8790       17.0690       17.0423       18.7763       19.5854       19.3685       20.1886        0.0000        0.0000       22.4422       20.6136       19.8621       18.5862       19.0460       22.0002       22.5144       22.8830       23.7169       22.2170       23.2554       23.7997        0.0000        0.0000        0.0000        0.0000        0.0000        0.0000        0.0000        0.0000        0.0000        0.0000        0.0000        0.0000        0.0000        0.0000        0.0000        0.0000        0.0000        0.0000        0.0000        0.0000        0.0000        0.0000        0.0000        0.0000        0.0000        0.0000        0.0000        0.0000        0.0000        0.0000        0.0000        0.0000        0.0000        0.0000        0.0000        0.0000        0.0000        0.0000        0.0000        0.0000        0.0000        0.0000        0.0000        0.0000        0.0000        0.0000        0.0000        0.0000        0.0000        0.0000        0.0000
        0.0000        0.0000        0.0000        0.0000        6.2415        6.3322        6.7730        8.1897        9.1246        8.0044        7.0013        1.5870        1.9319        3.4114        1.2080        0.0493        0.0000        0.0000        0.0000        0.0262        0.0344        0.1176        0.3486        0.0660        0.0287        0.0438        0.1831        0.3154        0.3487        0.3752        0.2548        0.3110        0.2441        0.2758        0.3226        0.7523        1.0903        0.6820        0.6103        0.3792        0.3548        1.0915        2.6709        2.8720        1.4335        1.0130        1.7881        3.7083        3.0275        2.2230        1.0922        2.7450        3.1028        2.2497        1.8795        2.4126        2.6345        2.7716        4.1502        4.4269        4.2639        2.4879        3.2353        5.4348        3.2792        3.2078        2.0106        2.3656        2.9894        3.1586        2.2109        1.9462        2.4048        2.7515        1.6185        2.5261        2.6626        1.4010        1.9615        2.3102        3.1597        2.7839        2.4057        1.6540        1.9933        1.8201        1.5436        1.8150        1.7504        2.0488        2.7141        3.9149        4.3675        5.2766        5.7051        6.2934        6.7824        6.8100        6.3801        5.1638        4.9124        4.6461        4.2548        4.1089        3.6660        3.7939        4.1614        4.6619        4.8917        5.2605        5.4160        5.4744        6.0161        6.0275        6.2654        6.5800        6.6562        6.5062        6.3348        7.0220        6.6651        5.9737        5.0930        4.5111        4.2387        3.7682        3.5453        2.7400        2.7881        2.8192        3.1042        3.6644        3.8126        5.0427        5.4038        5.0862        5.2841        6.8437        9.3046       11.3007        9.9892        9.2509        9.1679        7.7222        7.4986        8.3318        9.5060        9.6524        9.8812       11.5209       12.4608       15.3617       16.4502       15.7178       16.0533       14.0967       13.6949       13.4087       13.9948       17.0755       13.5037       13.8642       15.4568        9.3016        8.5436        9.1743       11.4221       16.3060       14.4686       14.7081       12.9732       13.2976       14.4131       14.0169       15.5523       18.7734       21.8329       21.7545       19.2195       21.9740       24.1247       21.9261       22.8596       25.3038        0.0000       28.3475       25.0036       21.3049       22.7459       26.7256       21.2370       23.6862       22.7575       23.3945       25.0001       25.9756       25.7338       27.9777       27.9760        0.0000        0.0000        0.0000        0.0000        0.0000        0.0000        0.0000        0.0000        0.0000        0.0000        0.0000        0.0000        0.0000        0.0000        0.0000        0.0000        0.0000        0.0000        0.0000        0.0000        0.0000        0.0000        0.0000        0.0000        0.0000        0.0000        0.0000        0.0000        0.0000        0.0000        0.0000        0.0000        0.0000        0.0000        0.0000        0.0000        0.0000        0.0000        0.0000        0.0000        0.0000        0.0000        0.0000        0.0000        0.0000        0.0000        0.0000        0.0000        0.0000        0.0000
        0.0000        0.0000        0.0000        0.0000        7.9488        5.3312       10.2886       11.6449        8.2974        7.4532        4.2174        0.2876        0.3862        0.5018        0.1411        0.0000        0.0000        0.0837        0.0712        0.0000        0.0782        0.1574        0.1640        0.1577        0.1710        0.0550        0.1120        0.1872        0.1724        0.2384        0.3002        0.3513        0.3917        0.2698        0.3215        0.7234        0.7163        0.9821        1.1635        1.4923        1.1233        1.1366        0.7187        1.8954        1.4018        1.0423        0.7215        1.5805        1.6439        1.4939        2.2123        2.7599        1.1125        0.3990        0.7034        3.2445        4.0077        3.5538        2.6021        2.5633        2.0880        1.6604        2.1343        1.8581        3.2283        1.9455        1.6729        2.2336        3.3444        2.8482        2.2009        2.8198        2.9215        2.9868        3.5083        2.5743        2.5342        2.2123        1.4387        1.8331        2.7118        2.4135        1.9993        1.7654        2.1045        2.5463        2.4278        2.3025        2.3420        2.6003        2.9252        3.5990        4.4761        5.4682        5.7730        6.4385        7.1971        7.5908        7.4375        5.9722        5.7362        5.6570        4.9221        4.3573        3.8855        3.6641        4.3953        5.0881        5.6978        6.1840        7.0454        6.8550        7.3507        8.0073        7.8950        7.8229        7.8159        7.7171        8.0761        9.4856        8.3509        6.1485        5.2476        4.7142        4.0138        3.9963        3.8630        2.9640        3.1470        3.6265        3.9613        4.4483        5.7301        5.8557        6.5205        9.3839       10.0408       10.6000       12.5804       12.2659       12.1482       11.5974       11.2103       10.0773       10.3786        9.8651       10.3765       11.7629       12.9992       13.9792       15.0323       18.5317       18.3912       18.6537       17.6340       18.0384       19.7512       18.6628       16.6071       23.3827       17.3829       14.8796       13.7031       10.1475       10.8199       12.3702       12.9521       17.5766       16.0465       15.8373       13.5024       13.3766       15.9973       17.8100       21.4987       23.8028       24.6286       27.3239       28.9134       28.1596       27.9369       26.3105       27.6165       30.7644       30.0317       30.1836       29.1229       29.0062       26.7144       28.0099       22.4025       23.0820       24.2971       23.3400       24.5411       22.6594       24.5473       25.4160       22.4154        0.0000        0.0000        0.0000        0.0000        0.0000        0.0000        0.0000        0.0000        0.0000        0.0000        0.0000        0.0000        0.0000        0.0000        0.0000        0.0000        0.0000        0.0000        0.0000        0.0000        0.0000        0.0000        0.0000        0.0000        0.0000        0.0000        0.0000        0.0000        0.0000        0.0000        0.0000        0.0000        0.0000        0.0000        0.0000        0.0000        0.0000        0.0000        0.0000        0.0000        0.0000        0.0000        0.0000        0.0000        0.0000        0.0000        0.0000        0.0000        0.0000        0.0000
        0.0000        0.0000        0.0000        0.0000        2.7082        2.4035       12.5389       12.7062        7.6952        1.5511        2.0551        4.7896        0.7439        0.1281        0.0795        0.0972        1.0406        0.3234        0.2979        0.2151        0.5012        0.4136        0.6149        0.7066        0.8698        0.5925        0.4227        0.3449        0.3474        0.1854        0.1959        0.5806        0.9714        0.9002        0.6234        0.6447        1.4476        1.0358        0.8053        0.4677        1.0112        0.4578        0.5476        0.2984        1.5667        1.7664        2.6917        3.7662        4.0098        3.7573        6.8014        5.4652        2.8818        2.5177        1.8953        4.4543        5.3671        4.9792        3.7720        4.5874        4.9967        4.8142        2.6524        1.1508        3.4736        6.9750        5.0928        5.7980        3.4733        1.9973        1.8216        4.2452        3.2746        4.9794        7.8030        3.8780        3.8334        2.9542        2.5450        2.4232        3.8081        3.4370        2.7286        1.6284        2.4295        2.9812        2.7152        2.4900        1.4681        1.4279        2.2995        2.6385        3.5236        4.4972        5.5608        7.3524        7.9759        8.5810        8.8030        8.6300        7.9970        7.1593        6.4082        3.9198        3.0907        2.9397        3.6374        5.9800        6.7819        7.8325        8.5948        9.6689       10.2663       10.7370       10.5298       10.3304       10.4839        9.8658        9.0908        7.4628        6.6483        5.3837        4.6087        2.7623        2.6600        2.6766        3.2094        4.9539        4.7952        4.6925        5.4639        6.1716        7.0042        7.4342        7.6914        9.7519       10.4313       11.1615       12.2575       15.0753       15.3728       14.7296       14.2063       14.3068       14.9405       16.0974       17.1863       18.4334       19.6233       21.1667       23.8942       24.6788       21.5051       21.7022       28.4333       30.9218       25.3930       23.4166       23.3282       22.6772       18.1035       16.4901       16.8633       14.1008       14.7426       17.1045       17.2795       17.5509       13.4955       14.5301       13.1758       18.2086       20.7720       23.2153       27.0639       32.7415       36.5173       40.8778       48.1628       33.6751       31.3922       32.1122       35.4799       37.2690       38.8305       38.8661       35.6732       32.9072       32.6185       30.9264       29.2581       20.0842       18.4398       19.0937       19.1621       23.7505       21.3473       20.5161       20.3820        0.0000        0.0000        0.0000        0.0000        0.0000        0.0000        0.0000        0.0000        0.0000        0.0000        0.0000        0.0000        0.0000        0.0000        0.0000        0.0000        0.0000        0.0000        0.0000        0.0000        0.0000        0.0000        0.0000        0.0000        0.0000        0.0000        0.0000        0.0000        0.0000        0.0000        0.0000        0.0000        0.0000        0.0000        0.0000        0.0000        0.0000        0.0000        0.0000        0.0000        0.0000        0.0000        0.0000        0.0000        0.0000        0.0000        0.0000        0.0000        0.0000        0.0000
        0.0000        0.0000        0.0000        0.0000        0.0000        0.0000        0.0000        0.0000        1.4534        2.6519        1.5389        0.5846        0.0000        0.0000        0.1246        0.0797        0.0221        0.7969        0.7135        0.5658        1.0240        1.3064        0.9006        0.0915        0.0917        0.6811        1.1983        1.4810        0.6035        0.2997        0.2074        1.0866        0.3986        1.0528        0.5669        1.0309        0.7412        0.5498        0.8324        1.8767        2.1395        2.0503        1.6441        0.3067        0.1195        0.5431        0.6051        3.1158        3.8937        2.1950        3.2213        4.2404        4.0256        1.9980        0.9167        2.6693        3.0761        2.9332        1.1744        2.0800        2.7369        3.3714        3.5069        2.6984        4.9670        5.3658        5.9219        4.5504        3.8619        2.5369        2.9662        4.4252        4.0716        5.0779        3.5238        1.8760        3.2802        3.3305        3.2670        2.5991        1.7575        1.5380        1.3275        1.9232        1.8648        2.0031        1.9183        2.0040        1.3139        2.1144        3.0592        3.6530        3.7705        4.6908        4.2535        6.6485        7.9274        8.9500        9.3851        9.2478        9.0779        8.3114        7.2768        4.6825        3.7797        3.4769        4.1539        6.4900        7.5992        8.9769       10.0839       11.0742       11.7461       12.8493       12.6293       11.9499       11.6169       10.7876        9.5668        8.0426        6.5428        5.6747        4.7187        2.8956        2.4251        2.5850        4.0931        6.5530        5.8211        5.7024        6.2164        7.4314        8.0488        9.9070        8.8852       10.5280        9.8655       10.6104       13.8278       17.0982       18.3425       17.0523       14.9173       17.1864       19.2898       21.6622       23.5446       22.5650       23.8069       26.4962       32.9904       40.6991       29.5955       22.9608       27.9790       25.1202       23.3733       26.0202       21.0208       21.5560       19.6103       17.4185       16.0747       14.6316       13.4401       14.1541       14.6253       13.1040       10.6893       10.1407       12.3792       21.2849       28.2291       33.4849       45.6141       52.2067       47.3303       53.0719       50.5417       35.8586       35.7813       36.2685       41.1891       41.1526       44.6478       42.8004       39.0156       35.0214       32.6238       29.9623       27.0795       18.5837       17.1801       17.9739       20.0272       20.1323       22.7551        0.0000        0.0000        0.0000        0.0000        0.0000        0.0000        0.0000        0.0000        0.0000        0.0000        0.0000        0.0000        0.0000        0.0000        0.0000        0.0000        0.0000        0.0000        0.0000        0.0000        0.0000        0.0000        0.0000        0.0000        0.0000        0.0000        0.0000        0.0000        0.0000        0.0000        0.0000        0.0000        0.0000        0.0000        0.0000        0.0000        0.0000        0.0000        0.0000        0.0000        0.0000        0.0000        0.0000        0.0000        0.0000        0.0000        0.0000        0.0000        0.0000        0.0000        0.0000        0.0000
        0.0000        0.0000        0.0000        0.0000        0.0000        0.0000        0.0000        0.0000        0.0000        0.0000        0.7066        0.4640        0.0329        0.1067        0.0520        0.0000        0.1258        0.5206        1.8824        1.1040        1.1967        1.6814        0.9714        0.5088        1.0014        0.9489        1.1878        1.4505        1.1528        0.7949        0.3950        0.4978        0.2753        0.5074        0.5847        0.4646        0.5281        1.1326        2.3119        4.0108        3.7990        3.1265        1.8279        1.9573        1.7522        2.3893        3.3396        4.1657        5.1030        3.4515        0.9785        0.8433        2.6271        0.6151        1.1532        0.9687        0.2504        0.4008        0.8039        1.2583        2.4038        3.5580        1.0434        1.9069        4.5928        7.0560        5.5277        6.3556        5.8799        5.2990        5.7154        6.4106        4.6266        3.8575        4.6615        2.1738        1.7454        2.0029        2.0097        2.3682        3.2234        4.1760        1.8685        1.6270        1.5378        1.9938        2.0216        1.9355        2.2526        3.0756        3.4913        3.6352        3.9685        3.4685        3.1855        6.1130        8.4889        9.9313       10.2271        9.7717        9.5166        8.8722        7.9951        5.3228        4.2659        4.2427        4.3818        6.4522        8.0382        9.1461       10.2394       11.7772       12.6044       12.9093       12.0650       11.8661       11.7568       10.8483        9.5597        7.6772        6.7019        6.1330        5.2518        3.3476        2.9785        3.2604        4.1993        6.4346        6.5539        6.8376        6.7566        7.3858        9.5286       11.0891       11.1389       13.1179       12.0409       11.7597       13.0831       18.9275       18.3295       18.4712       17.3353       20.8000       22.2550       22.3247       28.3596       27.0484       24.7790       26.5673       34.0349       32.3032       26.4718       25.4199       24.5258       26.3478       27.9285       22.4854       20.4305       19.8420       18.8905       19.3839       15.6743       15.0012       13.7377       13.8764       13.9641       13.5233       13.8756       13.5797       16.6946       29.4237       34.5806       44.5991       44.1711       56.6888       48.1317       46.8393       42.1677       38.9925       39.8388       42.2461       46.8317       41.5004       40.7831       39.5637       40.0342       36.6446       37.0566       31.6490       29.8757       19.9409       17.9727       16.8651        0.0000        0.0000        0.0000        0.0000        0.0000        0.0000        0.0000        0.0000        0.0000        0.0000        0.0000        0.0000        0.0000        0.0000        0.0000        0.0000        0.0000        0.0000        0.0000        0.0000        0.0000        0.0000        0.0000        0.0000        0.0000        0.0000        0.0000        0.0000        0.0000        0.0000        0.0000        0.0000        0.0000        0.0000        0.0000        0.0000        0.0000        0.0000        0.0000        0.0000        0.0000        0.0000        0.0000        0.0000        0.0000        0.0000        0.0000        0.0000        0.0000        0.0000        0.0000        0.0000        0.0000        0.0000        0.0000
        0.0000        0.0000        0.0000        0.0000        0.0000        0.0000        0.0000        0.0000        0.0000        0.0000        1.1741        1.2362        0.0000        0.0438        0.3216        0.2357        0.9900        0.8399        0.2019        0.3457        0.1397        0.8878        1.8123        1.6690        1.5396        1.2379        1.1812        1.2994        1.4635        0.7549        0.7471        0.2978        0.3342        1.6365        1.5575        1.3694        1.7143        2.0859        2.3236        2.4579        1.2653        1.0689        1.1207        0.8118        0.1297        0.1260        0.1219        0.2782        0.3239        0.1388        0.3176        0.4875        0.0805        0.0789        0.2293        0.9214        1.9471        1.0660        1.3359        1.7025        0.9357        2.8488        2.0112        0.7397        1.7401        7.2788        8.2131        8.5899        4.8078        6.3728        6.6782        4.9161        3.6599        3.6162        4.9815        3.2175        2.4659        2.0777        2.7950        2.5152        2.8544        2.9765        1.7598        2.2056        2.5001        2.4751        1.8382        1.7919        2.4565        2.8541        3.0513        2.9100        2.6472        2.3745        3.1997        6.5573        8.2081        8.7462        9.1099        9.0223        9.1833        8.8683        9.1157        5.0328        4.1635        3.8460        4.4425        6.8463        7.6464        8.2489        9.0099       10.2607       10.7057       10.6890       10.8494       11.1633       10.9140        9.8805        8.7564        6.7106        5.8643        5.2292        5.3408        3.6094        3.3432        3.4851        3.8750        6.3783        7.1340        7.8274        7.6982        8.8763        9.9352       11.8875       12.4510       15.6390       12.9782       13.3969       14.1931       19.3921       21.1023       19.5277       24.1415       22.6110       25.4573       22.5410       23.7694       25.8380       24.7521       25.9057       28.4438       25.4325       25.1079       25.5942       25.1282       27.5854       25.8137       22.4150       21.7216       30.8863       35.1516       17.8629       16.4672       16.6977       16.4458       16.5728       15.6217       13.2710       14.0585       13.4661       17.1268       36.8624       37.8296       41.4776       41.8814       50.8635       50.1463       44.9687       44.6839       41.9259       43.4951       41.0039       45.0785       43.1497       43.3293       43.6367       43.8428       39.2320       39.3967       35.8743       33.5441       23.2334       21.8987        0.0000        0.0000        0.0000        0.0000        0.0000        0.0000        0.0000        0.0000        0.0000        0.0000        0.0000        0.0000        0.0000        0.0000        0.0000        0.0000        0.0000        0.0000        0.0000        0.0000        0.0000        0.0000        0.0000        0.0000        0.0000        0.0000        0.0000        0.0000        0.0000        0.0000        0.0000        0.0000        0.0000        0.0000        0.0000        0.0000        0.0000        0.0000        0.0000        0.0000        0.0000        0.0000        0.0000        0.0000        0.0000        0.0000        0.0000        0.0000        0.0000        0.0000        0.0000        0.0000        0.0000        0.0000        0.0000        0.0000
        0.0000        0.0000        0.0000        0.0000        0.0000        0.0000        0.0000        0.0000        0.0000        0.0000        1.2238        0.0818        0.4392        2.7119        2.9119        0.3988        0.4806        1.2297        1.7711        0.1869        0.2813        0.2151        0.4251        1.4403        2.6223        2.8786        2.8573        2.1426        1.0610        1.0195        0.6661        1.6078        2.2174        2.5958        2.3586        1.0088        0.9754        0.7510        0.9003        1.4920        2.0187        1.0059        0.4060        1.3294        1.4102        1.1779        1.4030        0.0441        0.0411        1.0237        0.3221        1.0091        1.6750        0.7111        0.0162        2.3389        4.5098        3.4583        3.5151        4.2756        4.4918        9.1372        9.1799        7.2692        4.7913        3.4526        5.3484        8.2194        6.0320        3.6514        3.8837        3.0547        4.6387        3.1272        2.6335        1.8115        2.1922        2.6479        3.0798        2.2045        2.2996        1.6073        2.0453        2.4233        2.6913        2.7358        1.6708        1.5907        2.4229        2.5822        2.9410        1.9462        1.9019        2.0860        3.0921        5.6634        7.1257        8.2716        8.3757        8.0996        7.8395        7.9527        7.7451        5.0276        4.2884        4.4120        4.9724        5.8178        5.8016        6.4384        7.8146        7.5150        7.9760        7.6512        7.4911        7.3927        7.3355        7.0398        6.5618        5.0649        4.4139        4.0936        4.3570        5.1432        5.2140        5.2432        5.7315        6.7675        7.8974        8.5882       10.0871       14.7320       12.9976       13.3559       14.4302       16.7390       18.7512       19.8795       19.0728       25.7369       28.2064       27.2546       26.8534       28.6413       31.1774       31.2027       31.1936       27.7119       25.6548       25.2284       23.7036       30.5625       27.2296       26.0189       27.9554       36.0035       34.3147       32.7194       27.8941       33.9775       37.8146       18.7504       16.5195       15.0468       14.3678       13.2933       15.7575       21.7147       21.3056       18.6906       19.8364       28.0888       36.5093       48.5307       48.1013       45.9273       50.2728       51.8918       52.1963       50.8967       49.7092       50.7859       56.5944       49.2800       49.8769       48.9207       46.4048       42.8515       43.9699       44.6915        0.0000        0.0000        0.0000        0.0000        0.0000        0.0000        0.0000        0.0000        0.0000        0.0000        0.0000        0.0000        0.0000        0.0000        0.0000        0.0000        0.0000        0.0000        0.0000        0.0000        0.0000        0.0000        0.0000        0.0000        0.0000        0.0000        0.0000        0.0000        0.0000        0.0000        0.0000        0.0000        0.0000        0.0000        0.0000        0.0000        0.0000        0.0000        0.0000        0.0000        0.0000        0.0000        0.0000        0.0000        0.0000        0.0000        0.0000        0.0000        0.0000        0.0000        0.0000        0.0000        0.0000        0.0000        0.0000        0.0000        0.0000        0.0000        0.0000
        0.0000        0.0000        0.0000        0.0000        0.0000        0.0000        0.0000        0.0000        0.0000        0.0000        0.0000        0.0000        0.2178        0.7039        1.2259        0.4058        1.2817        0.4717        0.3505        0.0820        0.0467        0.0703        0.8104        0.2341        0.4153        0.9333        1.7334        0.9174        0.3950        0.6016        0.5727        0.8574        1.1983        0.7344        0.7605        0.7872        0.9388        0.9640        0.5154        0.4729        0.0838        0.1613        0.0870        0.0745        0.1565        0.7759        1.3296        2.1288        1.0217        1.4912        1.4151        3.3490        3.2225        2.1895        0.5027        2.3117        4.8675        5.9540        5.2394        6.8526        8.1724       11.1358       10.1646        6.4412        5.3028        5.1765        6.3910        6.4991        6.9650        5.8913        4.2626        2.5975        2.1462        2.5475        3.8286        1.9628        2.9523        2.7347        2.8260        2.5018        2.8850        2.6922        2.2198        1.3206        1.3291        2.2165        1.9137        1.6506        2.4298        2.5446        1.6293        1.2834        1.6299        2.7098        2.7570        5.6329        7.5834        8.4307        8.7562        7.2327        7.1747        7.2904        7.7538        5.0859        4.5107        4.5815        4.9936        5.5501        5.4412        6.1353        6.9788        6.7298        7.3237        7.0820        6.8953        6.8205        6.8187        6.9127        6.2349        4.9292        4.2003        4.0201        4.3674        5.1645        5.1611        5.7628        6.3258        7.8098        8.6771        9.3278        9.4537       12.8228        9.6259       10.0985       14.5845       16.4841       19.2254       21.4852       21.7082       25.5301       25.1998       26.9478       26.7539       28.2529       30.1160       37.8278       38.7368       27.7630       22.3901       21.5529       22.0614       30.8365       26.8381       26.9556       27.2758       30.1372       32.9634       29.9941       27.0191       22.6009       19.2262       18.0254       17.1220       15.4269       16.4975       16.7226       20.5527       28.7873       23.1873       27.9721       27.3247       28.2597       32.5387       46.3921       47.5726       48.8553       53.1015       56.0872       52.5062       52.5307       53.3820       55.0552       55.9341       52.6679       51.9323       51.4648       49.8787       50.1317       51.6680        0.0000        0.0000        0.0000        0.0000        0.0000        0.0000        0.0000        0.0000        0.0000        0.0000        0.0000        0.0000        0.0000        0.0000        0.0000        0.0000        0.0000        0.0000        0.0000        0.0000        0.0000        0.0000        0.0000        0.0000        0.0000        0.0000        0.0000        0.0000        0.0000        0.0000        0.0000        0.0000        0.0000        0.0000        0.0000        0.0000        0.0000        0.0000        0.0000        0.0000        0.0000        0.0000        0.0000        0.0000        0.0000        0.0000        0.0000        0.0000        0.0000        0.0000        0.0000        0.0000        0.0000        0.0000        0.0000        0.0000        0.0000        0.0000        0.0000        0.0000
        0.0000        0.0000        0.0000        0.0000        0.0000        0.0000        0.0000        0.0000        0.0000        0.0000        0.0000        0.0000        0.0000        0.0000        0.7485        0.3312        1.0805        1.0379        0.1242        0.0330        0.1008        0.0750        0.1268        0.1552        0.1963        0.2004        0.2158        0.2502        0.1874        0.1906        0.1928        0.2442        0.2439        0.2623        0.4727        0.7420        0.4868        0.3626        0.3974        0.1632        0.4161        0.7964        0.4243        1.0398        2.2880        4.8602        8.0811       11.5982       10.4054        6.5371        5.4112        5.8544        5.5836        4.5684        3.2004        4.6371        5.8787        7.9088        8.9199        9.5002        9.2901        6.9078        6.4591        9.4714       11.1456       14.9547       11.8831        8.0926        5.3267        4.4374        3.5016        2.5590        1.2803        1.5157        2.6795        2.4878        2.5256        2.7796        3.1333        2.1237        2.8586        3.3765        2.8634        1.6198        2.0961        1.5464        1.9524        2.2215        2.7878        1.9887        2.3318        1.3239        1.5843        2.3590        3.4911        5.2541        7.2925        7.6059        6.8357        7.0510        7.3179        7.7850        8.2467        5.6863        5.5403        5.2928        5.0395        5.3659        5.8003        6.3756        6.9167        6.9302        6.9939        7.1796        7.3179        7.7298        7.3218        7.2017        6.7445        5.7135        4.7288        4.3510        4.6284        6.0433        5.8294        6.4462        7.2992        9.1296        9.7268        9.8125       10.1970        9.7032       11.4483       12.2973       16.0399       22.7039       19.9041       22.4105       25.5625       30.6565       29.5409       27.8539       30.0553       31.7429       28.5717       30.5368       29.7413       24.4418       25.5945       23.9915       24.6146       26.8464       28.7822       27.9287       25.9029       29.3734       29.3085       27.2576       26.2215       22.9227       20.2342       19.8734       16.8561       18.2509       18.0823       18.3416       23.9746       24.2234       26.8257       26.9430       26.3100       30.3438       33.5303       38.1482       44.8294       47.8396       54.2165       50.1694       50.1609       49.7010       53.5821       57.7149       60.7670       59.0262       65.1805       63.8650        0.0000        0.0000        0.0000        0.0000        0.0000        0.0000        0.0000        0.0000        0.0000        0.0000        0.0000        0.0000        0.0000        0.0000        0.0000        0.0000        0.0000        0.0000        0.0000        0.0000        0.0000        0.0000        0.0000        0.0000        0.0000        0.0000        0.0000        0.0000        0.0000        0.0000        0.0000        0.0000        0.0000        0.0000        0.0000        0.0000        0.0000        0.0000        0.0000        0.0000        0.0000        0.0000        0.0000        0.0000        0.0000        0.0000        0.0000        0.0000        0.0000        0.0000        0.0000        0.0000        0.0000        0.0000        0.0000        0.0000        0.0000        0.0000        0.0000        0.0000        0.0000        0.0000        0.0000
        0.0000        0.0000        0.0000        0.0000        0.0000        0.0000        0.0000        0.0000        0.0000        0.0000        0.0000        0.0000        0.0000        0.0000        0.0000        0.0000        0.0000        0.0000        1.1926        0.0235        0.0328        0.0678        0.1279        0.1776        0.2322        0.2403        0.2030        0.3052        0.2309        0.1922        0.1878        0.2269        0.4120        0.2423        0.7708        1.2605        0.8232        0.5882        0.4808        0.3347        0.1222        0.1307        0.1356        2.1176        2.7274        4.5656        7.7985        7.8945        7.9483        7.9451        4.6057        3.6531        4.2277        4.7619        7.0270       10.9830       11.1794        7.7456        7.1935        9.6298        7.7090       12.8438        9.9261        8.8342       10.8193       11.3037        8.3772        9.3608        5.5459        3.6378        3.0842        2.0753        1.3840        1.3254        3.4660        3.4076        2.9851        2.6256        2.9417        1.7310        2.1860        2.7036        2.2433        1.7004        2.1862        2.3972        3.0690        2.6857        2.3601        2.0787        1.5484        1.3640        2.8490        3.7159        3.8519        5.3055        6.4894        6.2967        6.8952        7.2157        7.3909        8.4679        9.0933        6.1449        6.2891        5.7897        5.3594        5.9248        7.0365        8.4107        7.9539        8.1641        8.2569        8.6527        9.6125        9.2766        9.3081        8.3254        8.0009        6.8571        5.2010        4.9815        5.1270        7.0858        6.7972        8.3700        9.5998       11.1807       10.5995       11.7090       11.8066       18.0426       16.3781       13.7784       14.7935       19.3682       22.1018       23.4706       26.6207       29.2847       28.8026       29.5647       29.6956       28.9301       30.4025       30.3724       31.1058       28.9877       31.2629       25.8083       22.3222       23.9765       24.0424       22.4083       21.1495       22.8541       24.5981       25.7150       26.5268       23.7067       18.9208       18.9192       17.2713       19.0333       18.9854       20.2196       21.7746       25.6439       28.1917       27.5378       29.2957       33.2339       31.0028       35.8960       36.9720       48.2192       64.8120       65.4004       50.5007       52.5412       62.7822       67.6972       65.9256       65.3101       68.2843       74.7583        0.0000        0.0000        0.0000        0.0000        0.0000        0.0000        0.0000        0.0000        0.0000        0.0000        0.0000        0.0000        0.0000        0.0000        0.0000        0.0000        0.0000        0.0000        0.0000        0.0000        0.0000        0.0000        0.0000        0.0000        0.0000        0.0000        0.0000        0.0000        0.0000        0.0000        0.0000        0.0000        0.0000        0.0000        0.0000        0.0000        0.0000        0.0000        0.0000        0.0000        0.0000        0.0000        0.0000        0.0000        0.0000        0.0000        0.0000        0.0000        0.0000        0.0000        0.0000        0.0000        0.0000        0.0000        0.0000        0.0000        0.0000        0.0000        0.0000        0.0000        0.0000        0.0000        0.0000
        0.0000        0.0000        0.0000        0.0000        0.0000        0.0000        0.0000        0.0000        0.0000        0.0000        0.0000        0.0000        0.0000        0.0000        0.0000        0.0000        0.0000        0.0000        0.0000        0.1843        0.3212        0.9460        0.0474        0.4499        0.6498        0.6294        0.5386        0.2149        0.1640        0.1343        0.8412        1.4689        1.9578        0.1036        0.2153        0.9623        1.4823        1.9120        1.6023        2.5275        2.6134        3.1725        2.3043        4.5157        4.0514        5.9147        5.4075        5.4866        4.5458        4.5337        6.7522        6.9691        5.7804       10.7362       10.9270       12.0416        9.8795       11.0716        7.2300       10.9119       11.6573       15.5385       16.2612       10.4634        4.1291        8.9701        6.0185        5.1988        7.4441        6.8599        7.9248        5.4938        2.6360        2.8529        3.5364        2.8997        3.3438        2.9575        2.2412        1.7923        1.4069        1.5936        1.2786        1.6035        2.0104        2.2443        2.4667        3.1334        3.3706        2.6765        2.4332        2.0682        2.1641        2.9078        2.7224        3.4046        5.1008        4.6174        5.6671        6.0010        6.4569        6.1035        7.3490        8.3393        8.8274        7.5924        7.6023        7.3756        7.6570        7.9034        8.5470        9.5695        9.2905        9.9396       11.1491       11.5123       11.8926       10.2012        9.4790        7.1556        6.5403        5.9873        5.9576        6.8023        7.1803        7.9955        9.2409       12.6332       12.6752       14.3193       15.1405       24.8292       22.2366       14.8012       16.6502       20.0566       23.9974       23.4375       23.2923       26.6480       25.1381       24.2172       24.2563       27.6932       32.6098       34.2044       34.4011       31.5799       32.5005       28.8135       26.2206       25.3763       20.1171       17.2757       16.9978       21.9750       25.4333       23.4986       21.2133       25.2646       24.0948       21.1305       19.3171       23.9508       24.5250       22.9695       25.0149       28.0733       31.6160       34.1808       36.6516       37.9507       38.1416       46.8958       51.3165       68.1748       63.9287       69.1290       62.5578       56.7797       70.0670       64.2036       71.6074       70.2800       70.2318       77.4413        0.0000        0.0000        0.0000        0.0000        0.0000        0.0000        0.0000        0.0000        0.0000        0.0000        0.0000        0.0000        0.0000        0.0000        0.0000        0.0000        0.0000        0.0000        0.0000        0.0000        0.0000        0.0000        0.0000        0.0000        0.0000        0.0000        0.0000        0.0000        0.0000        0.0000        0.0000        0.0000        0.0000        0.0000        0.0000        0.0000        0.0000        0.0000        0.0000        0.0000        0.0000        0.0000        0.0000        0.0000        0.0000        0.0000        0.0000        0.0000        0.0000        0.0000        0.0000        0.0000        0.0000        0.0000        0.0000        0.0000        0.0000        0.0000        0.0000        0.0000        0.0000        0.0000        0.0000
        0.0000        0.0000        0.0000        0.0000        0.0000        0.0000        0.0000        0.0000        0.0000        0.0000        0.0000        0.0000        0.0000        0.0000        0.0000        0.0000        0.0000        0.0000        0.0000        0.1475        0.2046        0.2025        0.0000        0.5015        0.8923        1.3535        1.1705        0.4709        0.3046        0.3197        0.1906        0.1225        1.1761        1.6201        2.8511        3.7930        2.2466        2.2439        2.8301        3.4103        4.3878        4.1072        2.2343        2.7264        4.6119        5.4917        4.5336        4.1868        4.3054        3.5855        2.4935        6.9758        8.2754        9.1284        9.1377        8.7622        8.9848        9.8293        7.7657        7.0141        8.2015        8.3945        9.7085        7.8376        6.4804        3.9735        3.2762        3.8742        5.8471        4.2668        5.0852        3.8080        6.5924        7.3033        5.7260        3.6062        4.8672        4.3110        2.8857        2.6798        1.7017        1.6113        3.0146        1.6053        1.7287        2.3542        3.3472        3.3954        5.0636        4.5587        2.8126        2.3404        2.2334        3.0626        3.2204        3.9269        4.4481        4.7118        6.4958        5.7694        5.3044        5.7508        7.6392        8.8450        8.1305        8.3173        8.9405        8.5226        7.9644        8.5302        9.2810        9.9518       10.0729       11.9804       14.1965       12.1980       12.2557       11.9533       10.3536        8.0030        7.2583        6.6275        6.3695        8.2593        9.5861       10.7865       11.5810       15.8220       15.0744       15.7413       17.0103       18.0324       17.5898       16.6206       17.8608       20.4521       21.6918       22.7468       25.2739       25.2113       24.3613       23.1787       23.7477       27.4400       31.4193       30.9912       29.5387       26.2243       26.0111       26.8262       22.4345       19.4010       18.5337       18.7037       17.8477       24.1693       24.0717       21.2125       19.7716       23.4714       25.0035       25.1905       21.4750       20.3901       21.3869       23.0407       25.8296       35.8599       34.9873       35.7396       38.7629       46.1377       46.1501       51.8910       75.3194       90.7130       71.6125       68.9417       68.0001       62.2619       72.2089       70.5545       70.9269       74.2703       73.7241       75.0885       80.0464       88.9893        0.0000        0.0000        0.0000        0.0000        0.0000        0.0000        0.0000        0.0000        0.0000        0.0000        0.0000        0.0000        0.0000        0.0000        0.0000        0.0000        0.0000        0.0000        0.0000        0.0000        0.0000        0.0000        0.0000        0.0000        0.0000        0.0000        0.0000        0.0000        0.0000        0.0000        0.0000        0.0000        0.0000        0.0000        0.0000        0.0000        0.0000        0.0000        0.0000        0.0000        0.0000        0.0000        0.0000        0.0000        0.0000        0.0000        0.0000        0.0000        0.0000        0.0000        0.0000        0.0000        0.0000        0.0000        0.0000        0.0000        0.0000        0.0000        0.0000        0.0000        0.0000
        0.0000        0.0000        0.0000        0.0000        0.0000        0.0000        0.0000        0.0000        0.0000        0.0000        0.0000        0.0000        0.0000        0.0000        0.0000        0.0000        0.0000        0.0000        0.0000        0.0000        0.1177        0.2731        0.2625        0.6018        0.7302        0.7176        0.6166        0.2571        0.2052        0.2302        1.4141        1.6928        2.6481        4.2322        2.8036        4.4558        3.5332        3.0876        2.8655        2.4992        1.7996        0.2664        0.1799        0.2479        1.0643        2.7028        1.7158        0.7280        4.4111        4.5738        5.1236        4.8315        8.1270        7.8684        7.8423        8.5543        3.7492        3.8625        7.6654        9.4874       11.8195        7.0482       10.8852       10.1925        9.6921        6.0344        6.7807        7.9639        9.2582        7.0546        5.4454        2.3226        3.7402        7.2218        5.5668        2.7030        3.5472        2.4372        2.5642        1.7835        2.9519        3.0855        3.5695        3.4746        3.0635        4.1403        4.5096        3.8259        4.5747        5.0966        3.3927        2.2729        2.5045        2.5763        2.7423        2.9209        3.5558        4.7697        4.8360        5.0913        5.8311        6.4204        7.6265        8.7503        9.0265        9.2518        9.4715        9.2900        9.3393       10.2690       10.1783       10.6315       11.7521       13.1366       14.8673       14.0286       13.0550       12.1404       11.7422        8.8278        8.0153        7.2761        6.8135        7.9411        9.9084        9.9836        9.9332       14.7707       17.1418       18.1805       18.1178       18.2563       19.3896       19.5506       20.0516       20.9633       21.5714       22.1207       24.3096       24.7859       24.7730       23.3511       24.1350       26.7953       29.7426       29.5942       25.6090       26.1223       25.2288       24.0623       21.7795       18.6457       16.6270       15.6162       15.9507       19.9433       17.8218       18.6343       19.1288       20.7163       24.5018       21.9570       23.2798       24.5948       25.6311       26.0320       28.3419       33.2434       44.7434       50.6645       46.5934       49.3196       53.2362       55.4193       62.7535       90.7073       77.1325       70.9691       65.0614       57.3605       63.6285       66.3337       72.9319       74.9275       77.1606       78.3584       84.1219       83.5766       91.0713        0.0000        0.0000        0.0000        0.0000        0.0000        0.0000        0.0000        0.0000        0.0000        0.0000        0.0000        0.0000        0.0000        0.0000        0.0000        0.0000        0.0000        0.0000        0.0000        0.0000        0.0000        0.0000        0.0000        0.0000        0.0000        0.0000        0.0000        0.0000        0.0000        0.0000        0.0000        0.0000        0.0000        0.0000        0.0000        0.0000        0.0000        0.0000        0.0000        0.0000        0.0000        0.0000        0.0000        0.0000        0.0000        0.0000        0.0000        0.0000        0.0000        0.0000        0.0000        0.0000        0.0000        0.0000        0.0000        0.0000        0.0000        0.0000        0.0000        0.0000
        0.0000        0.0000        0.0000        0.0000        0.0000        0.0000        0.0000        0.0000        0.0000        0.0000        0.0000        0.0000        0.0000        0.0000        0.0000        0.0000        0.0000        0.0000        0.0000        0.0000        0.0000        1.3288        1.8458        1.1318        0.6369        0.6823        0.6151        0.2466        0.2134        0.1886        0.1989        0.3812        0.0678        0.0683        0.1648        1.6631        2.1948        2.4838        2.3078        1.2303        0.8427        0.2847        0.3016        0.5419        2.2357        3.8151        3.9041        3.0563        3.9524        2.6812        2.4516        5.5654        5.6874        8.8915        7.2097        4.4073        3.0056        4.7342        3.9415        3.3196        2.7126        2.2949        4.2375        6.2348        6.8399        8.5296        8.4114        8.5291        6.9962        7.7967        7.7257        4.6007        5.7219        6.2804        6.6258        2.6039        1.8727        1.7906        2.3840        2.9793        2.7873        3.5263        2.7515        3.4413        4.2204        4.7949        4.0369        2.9577        2.9670        3.1296        3.0978        2.4519        2.6099        2.4664        2.4605        3.1458        5.0650        4.8859        5.4221        5.8786        6.1344        7.0475        7.5642        8.1037        8.1357        8.9972        9.3032        9.0253        9.4857       10.3161       10.9345       12.0096       13.3361       13.4698       16.3964       12.7748       12.1770       11.8148       12.0187        9.7287        9.9658        8.5075        7.6025        8.0968        8.3211        8.5937       10.7184       12.6479       13.3361       15.3793       16.2668       18.5743       20.8332       21.3188       21.0057       25.8329       25.0462       23.8981       23.0930       23.2554       23.2582       23.5701       24.0207       24.4040       26.2773       26.2570       23.5830       26.1263       24.4173       22.0312       21.2729       18.4983       16.3398       15.2756       15.9556       22.1441       20.1143       21.0688       19.7370       20.1096       20.7140       22.4246       24.7519       25.2410       26.2342       28.4019       31.6479       39.6183       49.3931       46.4378       52.6279       54.1893       62.0567       60.7450       63.1331       66.4067       66.1687       68.0484       61.7595       63.6874       64.6853       70.4295       79.6177       75.1831       72.9253       80.3128       91.7043       91.2149       90.9557       83.0949        0.0000        0.0000        0.0000        0.0000        0.0000        0.0000        0.0000        0.0000        0.0000        0.0000        0.0000        0.0000        0.0000        0.0000        0.0000        0.0000        0.0000        0.0000        0.0000        0.0000        0.0000        0.0000        0.0000        0.0000        0.0000        0.0000        0.0000        0.0000        0.0000        0.0000        0.0000        0.0000        0.0000        0.0000        0.0000        0.0000        0.0000        0.0000        0.0000        0.0000        0.0000        0.0000        0.0000        0.0000        0.0000        0.0000        0.0000        0.0000        0.0000        0.0000        0.0000        0.0000        0.0000        0.0000        0.0000        0.0000        0.0000        0.0000        0.0000
        0.0000        0.0000        0.0000        0.0000        0.0000        0.0000        0.0000        0.0000        0.0000        0.0000        0.0000        0.0000        0.0000        0.0000        0.0000        0.0000        0.0000        0.0000        0.0000        0.0000        0.0000        1.3560        1.3666        2.4280        1.5080        0.7696        0.7537        0.6764        0.5994        0.5950        1.4957        0.4231        0.3263        0.4654        1.7711        1.8490        2.4194        2.8168        2.6106        2.7655        2.2611        2.3860        3.2067        4.0001        4.4968        5.8163        5.0024        4.4934        5.6384        3.9608        4.5053        6.6635        6.2287        8.1100        6.4241        7.2151        5.9959        6.1040        3.2726        3.2759        2.0310        3.8153        5.5474        7.1388       10.2285        9.6506        9.5736        7.9330       10.7943       10.2746        8.6876        7.4360        7.8040        8.6976        6.1460        4.2459        3.2627        1.4804        1.9696        1.8162        2.8149        5.1727        6.5196        6.3612        5.9610        4.4222        5.0903        2.8736        2.2630        2.8533        2.7184        2.7642        2.5841        2.8703        3.3688        4.7127        5.4863        5.9333        7.2648        7.1681        7.9648        8.2795        8.0142        7.2353        7.8850        9.2133        9.2017        9.4004       10.2459       11.2902       12.7246       13.4624       13.6800       13.8011       13.8138       12.3494       12.2390       11.9189       11.8411       10.4810       10.1248        9.6719        8.7721        7.5572        4.9335        5.6624        9.3700        9.9865        9.5331       12.3108       13.6834       19.2246       22.6375       20.8665       20.4466       25.4536       32.1879       31.5611       25.1369       23.6342       24.5295       24.8125       26.8706       25.0183       27.2005       27.6083       25.8206       27.0254       22.4656       21.4397       20.4787       20.4512       19.3766       20.0662       20.4696       16.0811       16.9607       19.4108       19.8128       21.3478       21.9425       24.1974       26.8939       29.8408       31.7455       38.2844       45.1142       57.7229       64.0588       64.1884       66.4307       65.6065       64.4491       60.2944       63.0035       69.1090       66.0420       60.9795       59.7038       62.5177       72.5355       75.6766       79.8792       79.9646       82.2816       88.1599       93.7110       89.8163       97.2753      103.7518        0.0000        0.0000        0.0000        0.0000        0.0000        0.0000        0.0000        0.0000        0.0000        0.0000        0.0000        0.0000        0.0000        0.0000        0.0000        0.0000        0.0000        0.0000        0.0000        0.0000        0.0000        0.0000        0.0000        0.0000        0.0000        0.0000        0.0000        0.0000        0.0000        0.0000        0.0000        0.0000        0.0000        0.0000        0.0000        0.0000        0.0000        0.0000        0.0000        0.0000        0.0000        0.0000        0.0000        0.0000        0.0000        0.0000        0.0000        0.0000        0.0000        0.0000        0.0000        0.0000        0.0000        0.0000        0.0000        0.0000        0.0000        0.0000        0.0000
        0.0000        0.0000        0.0000        0.0000        0.0000        0.0000        0.0000        0.0000        0.0000        0.0000        0.0000        0.0000        0.0000        0.0000        0.0000        0.0000        0.0000        0.0000        0.0000        0.0000        0.0000        1.3895        0.1869        0.3357        0.8961        0.9836        0.5894        0.8536        2.0214        2.9028        0.6493        0.3914        1.2388        2.1620        1.9807        0.4680        0.4943        0.5073        0.5034        1.7791        2.5248        2.7081        3.9851        5.6439        5.6546        5.2969        4.0098        4.0582        4.2382        3.7293        2.6435        4.4232        6.3001        6.7655        4.1975        5.3942        4.1382        2.7504        3.4199        4.8719        5.7276        5.9074        6.7191        9.2535        9.8454        6.6161        7.0120        6.3977        6.7925        6.5385        6.9244        4.4158        3.9568        4.1904        5.4066        5.5186        1.7644        1.7632        1.5254        1.7031        3.1567        5.0701        6.1011        5.7985        6.4495        5.8697        5.4685        3.5788        3.5007        3.0769        2.8234        2.8326        2.7848        3.2053        4.1069        5.3372        4.8289        5.7175        6.9856        7.8106        9.2844        8.8490        9.1496        7.9635        8.1935        9.7498       11.4364       10.2067       11.9304       12.8159       13.4646       13.8993       14.6095       14.9445       14.4367       12.6253       12.2775       12.0998       11.9125       10.8636       10.8060       10.4644        9.1753        5.6339        4.6369        4.7650        8.9730       11.1357       10.3532        9.2810       11.9282       17.6327       19.8392       19.5885       20.3602       24.5375       25.0771       26.0776       24.8617       24.3854       24.3960       24.1071       23.0043       23.1827       22.3198       21.8548       21.4184       21.1075       21.1094       20.9562       21.9392       22.0562       21.2814       21.7352       23.0068       20.4846       17.7393       18.3621       20.0119       24.5107       28.7301       27.4245       30.4674       37.8188       38.4656       43.6107       52.8836       58.7291       57.9202       57.5423       65.7951       65.9703       72.0461       69.9774       74.2075       72.2608       65.0538       60.2922       63.1860       67.4761       69.4229       78.8919       84.3301       82.9788       84.3286       88.2205       95.1423       91.6868       95.8217      103.3821        0.0000        0.0000        0.0000        0.0000        0.0000        0.0000        0.0000        0.0000        0.0000        0.0000        0.0000        0.0000        0.0000        0.0000        0.0000        0.0000        0.0000        0.0000        0.0000        0.0000        0.0000        0.0000        0.0000        0.0000        0.0000        0.0000        0.0000        0.0000        0.0000        0.0000        0.0000        0.0000        0.0000        0.0000        0.0000        0.0000        0.0000        0.0000        0.0000        0.0000        0.0000        0.0000        0.0000        0.0000        0.0000        0.0000        0.0000        0.0000        0.0000        0.0000        0.0000        0.0000        0.0000        0.0000        0.0000        0.0000        0.0000        0.0000        0.0000
        0.0000        0.0000        0.0000        0.0000        0.0000        0.0000        0.0000        0.0000        0.0000        0.0000        0.0000        0.0000        0.0000        0.0000        0.0000        0.0000        0.0000        0.0000        0.0000        0.0000        0.0000        0.0474        0.0000        0.4585        0.4317        0.8745        0.5894        2.5056        0.9569        0.6727        0.6293        0.3695        0.6049        0.5911        0.5791        0.1916        0.2224        0.2526        0.4803        1.8320        2.7498        3.2692        3.7591        5.0401        5.6012        3.3751        3.2793        4.7308        4.5580        3.7924        3.4936        4.8236        2.9594        2.3334        5.3396        4.6722        1.8604        6.5480        7.0213        5.6687        5.2448        6.6213        7.1769        5.1031        3.7303        6.0370        5.5749        7.4353        5.7039        4.4328        4.3526        3.4930        2.5380        3.2978        3.0616        2.9667        2.2546        1.6030        1.8683        1.8124        2.6033        5.8052        7.0609        4.9617        5.6434        7.8543        6.7326        4.3942        4.1192        3.7149        3.4187        3.4008        3.4300        3.7701        4.2731        5.0331        5.3949        5.7676        6.4177        7.8754       10.0393        9.6887        9.2904        8.0984        9.4151       11.6706       14.2051       10.2600       11.1596       11.9197       12.1271       15.4879       16.2483       16.6778       15.2587       12.8454       12.4828       12.3340       11.7716       11.8546       12.5165       11.7848       10.2322        6.2518        5.3523        4.9035        5.6860       12.5948       10.1639        8.5736       10.6615       15.7332       18.1133       20.1705       22.1089       24.7806       25.1879       26.1466       25.3286       24.4379       23.6293       23.6467       21.5108       21.0149       20.7798       21.3927       20.7359       20.2110       20.8524       23.7969       24.0237       27.5978       23.7561       22.3984       22.3055       21.0604       17.6171       19.7865       22.4227       27.4224       30.8259       33.0068       37.3413       44.8376       47.1023       49.7234       49.1935       59.1487       60.4033       65.4801       75.8557       74.4751       76.4042       69.4696       68.8547       70.7095       61.1281       61.7332       66.5342       74.7276       95.6762       96.9478       96.8997       84.4066       85.9837       86.9997       90.3012       93.6255       96.9418      102.1668      112.1307        0.0000        0.0000        0.0000        0.0000        0.0000        0.0000        0.0000        0.0000        0.0000        0.0000        0.0000        0.0000        0.0000        0.0000        0.0000        0.0000        0.0000        0.0000        0.0000        0.0000        0.0000        0.0000        0.0000        0.0000        0.0000        0.0000        0.0000        0.0000        0.0000        0.0000        0.0000        0.0000        0.0000        0.0000        0.0000        0.0000        0.0000        0.0000        0.0000        0.0000        0.0000        0.0000        0.0000        0.0000        0.0000        0.0000        0.0000        0.0000        0.0000        0.0000        0.0000        0.0000        0.0000        0.0000        0.0000        0.0000        0.0000        0.0000
        0.0000        0.0000        0.0000        0.0000        0.0000        0.0000        0.0000        0.0000        0.0000        0.0000        0.0000        0.0000        0.0000        0.0000        0.0000        0.0000        0.0000        0.0000        0.0000        0.0000        0.0000        0.0000        0.0444        0.7862        0.6403        0.3574        0.5007        0.5431        1.6790        1.1582        1.3829        1.9192        3.3696        2.0027        2.2251        1.1325        1.2095        1.2064        2.0203        3.5927        3.4144        3.3480        4.0572        3.4126        2.9722        3.3417        4.3448        5.5291        4.5165        3.2576        2.5183        1.6026        0.1100        0.4029        0.8885        4.8706        5.4090        6.9703        5.8503        6.4881        6.9865        5.0615        6.7002        7.8077        9.8826        8.3668       13.2450       10.7828        9.6956        7.9791        7.6655        5.2977        3.8345        3.0640        2.7937        3.1452        1.7498        2.3294        3.0216        5.0716        5.2245        5.0061        5.2887        4.1800        4.1606        5.4453        6.9677        5.0424        5.5535        4.8296        4.8080        4.5279        4.1537        4.0289        4.6535        6.0967        6.6017        6.6139        7.0681        8.6753       10.2145       11.4524       10.6431        8.1653        9.1460        9.9444       10.9187        9.7422        9.9762       10.2640       11.5531       15.5149       14.8412       15.6880       14.3517       12.2328       11.7667       11.6209       12.4342       12.7095       13.3743       12.9955       11.3863        7.9855        6.6165        5.9428        7.4345       13.8570       10.6103       11.0086       12.6539       17.0263       21.1249       22.2073       23.8926       24.8284       24.6174       25.7668       24.6417       23.6186       22.1343       21.2635       22.0001       19.5916       18.4084       18.6086       22.2955       19.9926       18.4010       19.6374       24.8029       24.8534       20.2483       21.2985       21.5747       21.2583       20.1181       21.0946       23.3501       30.3296       34.9990       35.5403       36.6211       43.8503       48.7217       47.0976       47.6374       57.2479       61.5067       68.1657       79.9845       73.6604       80.4135       74.6423       68.5690       58.0875       58.6996       62.6841       72.9309       77.6920       99.8150       98.8322      102.0125       97.1507       99.9405      105.1138      105.6491       94.8928      100.1381      104.0996      120.6389        0.0000        0.0000        0.0000        0.0000        0.0000        0.0000        0.0000        0.0000        0.0000        0.0000        0.0000        0.0000        0.0000        0.0000        0.0000        0.0000        0.0000        0.0000        0.0000        0.0000        0.0000        0.0000        0.0000        0.0000        0.0000        0.0000        0.0000        0.0000        0.0000        0.0000        0.0000        0.0000        0.0000        0.0000        0.0000        0.0000        0.0000        0.0000        0.0000        0.0000        0.0000        0.0000        0.0000        0.0000        0.0000        0.0000        0.0000        0.0000        0.0000        0.0000        0.0000        0.0000        0.0000        0.0000        0.0000        0.0000        0.0000        0.0000
        0.0000        0.0000        0.0000        0.0000        0.0000        0.0000        0.0000        0.0000        0.0000        0.0000        0.0000        0.0000        0.0000        0.0000        0.0000        0.0000        0.0000        0.0000        0.0000        0.0000        0.0000        4.8620        3.3758        1.0802        2.3798        0.0794        0.1285        2.0404        1.7506        1.4863        0.7314        1.6520        3.0383        1.7980        1.6468        6.3328       10.3814       10.7521        7.9173        4.6958        5.2896        4.8964        5.4138        5.9838        6.4911        4.7307        5.1398        6.6966        6.3465        3.5294        2.1314        1.4744        1.4918        1.7628        2.1855        3.9937        4.2610        4.6292        5.6094        6.6872        9.5930        9.2037       10.2401        5.8580        3.7398        6.6820        8.9922        9.7490        9.6031       10.8982       10.7109        6.4629        5.6301        4.3834        4.1386        2.6936        2.0070        2.4629        2.8398        3.8713        4.6898        4.3036        4.0607        4.0479        5.7050        6.3019        7.0512        6.3675        5.8404        5.6854        5.9544        5.3596        5.4897        5.7170        6.1717        6.8401        7.2869        7.7921        7.9788        8.4524        9.9943       10.3267        9.7649        9.1584        9.2455        8.6673        9.2852       10.8856       10.1373        9.4235       10.8310       12.8845       13.7085       15.1053       14.3323       20.8068       19.6312       21.8328       23.1640       15.6891       16.9240       19.4349       18.5175       13.5243       11.4070       12.9719       16.8472       15.7219       15.2917       15.3580       14.1743       17.4733       21.8904       30.6280       26.1165       29.1778       27.0787       21.9688       20.9061       19.8984       19.5108       18.3972       20.3382       18.1014       19.2919       20.7686       20.5107       21.2451       17.2011       17.0016       18.5352       22.8861       22.1205       24.1899       21.8605       20.6140       20.0776       22.5676       29.7411       40.1393       39.8332       41.7771       41.8885       44.9885       48.5651       57.7116       57.3424       65.9396       72.5368       75.3725       71.3252       76.1594       68.4380       63.5508       62.9984       64.4238       66.1540       70.0460       80.5761       77.4996       91.3111      102.8548       98.6098      108.0158      109.9262      109.7208      112.5667       98.9413      105.5701      108.1870      113.6462      134.2304        0.0000        0.0000        0.0000        0.0000        0.0000        0.0000        0.0000        0.0000        0.0000        0.0000        0.0000        0.0000        0.0000        0.0000        0.0000        0.0000        0.0000        0.0000        0.0000        0.0000        0.0000        0.0000        0.0000        0.0000        0.0000        0.0000        0.0000        0.0000        0.0000        0.0000        0.0000        0.0000        0.0000        0.0000        0.0000        0.0000        0.0000        0.0000        0.0000        0.0000        0.0000        0.0000        0.0000        0.0000        0.0000        0.0000        0.0000        0.0000        0.0000        0.0000        0.0000        0.0000        0.0000        0.0000        0.0000        0.0000        0.0000
        0.0000        0.0000        0.0000        0.0000        0.0000        0.0000        0.0000        0.0000        0.0000        0.0000        0.0000        0.0000        0.0000        0.0000        0.0000        0.0000        0.0000        0.0000        0.0000        0.0000        8.4464        6.2090        4.5487        1.0910        2.4540        0.6844        0.0184        0.7943        2.6703        4.2111        1.6372        1.0583        0.7757        3.5947        4.2147        7.2555        8.2520        6.4736        5.8083        5.9387        7.0903        5.5519        6.6406        7.9605        7.6282        7.0354        4.9555        4.2850        2.6619        2.4821        2.1552        2.8116        3.2548        4.2633        3.3381        2.7166        5.4781        9.4745       11.9232        9.5678       12.3706       11.5709       10.2911        4.3124        6.8304        7.7886        7.1640        5.8187        6.9017        6.2894        6.4891        4.6540        5.8405        6.8786        5.5642        3.5693        2.2313        2.7843        3.6418        2.9510        2.5238        3.4617        4.7728        3.8286        4.7726        4.1973        4.8776        4.4282        4.5926        6.0141        5.7576        6.0796        6.3356        6.9246        7.8488        7.4356        7.8735        8.1325        8.0444        8.2309       10.0882        9.6900        9.4283        8.0778        7.9080        7.7043        7.7995        9.4187        9.5072        9.3225        9.2415       11.2314       12.3361       13.3215       13.6468       23.8317       23.5332       27.0338       24.8568       18.7350       21.7521       21.2630       19.4039       16.7766       11.8735       12.8670       12.9658       12.7753       14.2411       13.4354       15.2152       18.9405       26.0285       26.9166       20.9321       24.1937       22.8256       22.0807       20.8962       19.9250       17.4413       17.1234       16.2445       18.0578       18.3296       21.0170       18.5634       19.4204       16.2047       17.6152       19.3966       21.8376       23.4691       23.5339       23.6869       20.2515       21.7097       26.0059       29.6982       37.9580       40.0224       41.8111       36.3348       44.3460       48.2063       51.6410       60.1216       69.1108       75.3122       74.9715       67.5409       62.1114       62.8881       62.7668       62.3012       67.3346       71.4810       76.3249       77.9188       81.7317       88.8284       87.3423       90.7044       90.1147      103.4818       98.4225       99.4810      102.8964      107.5260      110.0867      114.1847      105.2430      108.5299        0.0000        0.0000        0.0000        0.0000        0.0000        0.0000        0.0000        0.0000        0.0000        0.0000        0.0000        0.0000        0.0000        0.0000        0.0000        0.0000        0.0000        0.0000        0.0000        0.0000        0.0000        0.0000        0.0000        0.0000        0.0000        0.0000        0.0000        0.0000        0.0000        0.0000        0.0000        0.0000        0.0000        0.0000        0.0000        0.0000        0.0000        0.0000        0.0000        0.0000        0.0000        0.0000        0.0000        0.0000        0.0000        0.0000        0.0000        0.0000        0.0000        0.0000        0.0000        0.0000        0.0000        0.0000        0.0000        0.0000
        0.0000        0.0000        0.0000        0.0000        0.0000        0.0000        0.0000        0.0000        0.0000        0.0000        0.0000        0.0000        0.0000        0.0000        0.0000        0.0000        0.0000        0.0000        0.0000        0.0000        8.5462        6.6206        6.2411        2.4235        2.6879        0.9237        0.6072        2.5322        4.5178        2.9882        2.9227        7.4088        3.1807        2.9773        1.7985        1.7354        2.5648        2.9739        6.9377        2.9974        4.1495        4.4549        3.8230        3.3345        3.7324        5.0416        3.5458        4.3374        5.3090        5.1431        3.5817        7.7748        6.2767        7.9856        7.4791        7.0082        8.2904       10.9902        9.6026       10.7021       11.1084        9.1149        7.6104        5.4409        6.5521       10.5369       12.0621       10.1839        8.8170        6.1687        7.0253        5.2191        4.9074        5.0384        4.3060        3.6398        3.1077        5.0343        4.5347        2.1168        1.9826        2.3622        3.2344        3.6221        4.6080        4.9606        5.3757        4.8080        5.0343        6.1058        6.5724        6.8963        7.0680        7.1877        7.7033        7.5742        8.0422        7.8169        8.6557        8.2904        9.2819        9.9055        9.5405        7.9114        7.4937        7.8048        7.4151        7.9055        9.0267       10.9862        9.0945       10.4047       11.5226       12.0253       13.0065       16.8727       16.2791       20.9253       20.5767       18.3962       21.3505       23.1662       21.8983       18.1606       14.6375       12.6531       13.3708       13.9289       15.9571       15.7783       16.6893       25.3145       21.8433       25.5934       28.3425       25.7719       25.9732       22.1169       25.3748       19.1984       19.1948       17.6278       18.1573       20.9106       22.2107       22.2656       19.3515       22.3467       21.4166       20.9777       25.9206       27.6500       25.3694       28.3808       26.9727       24.2714       23.9458       25.4269       31.6667       32.0450       38.0778       34.3222       41.3414       39.6166       41.2386       55.6119       64.0709       71.5731       75.5455       67.6741       64.7545       66.3528       67.9292       75.0513       64.8766       70.6428       73.0023       74.4662       72.9155       82.8442       95.4462       95.8654       95.1890       95.5096       94.0044      100.0357      111.7325      106.4182      106.8858      111.3629      113.9518      103.3488      108.5493       97.2171        0.0000        0.0000        0.0000        0.0000        0.0000        0.0000        0.0000        0.0000        0.0000        0.0000        0.0000        0.0000        0.0000        0.0000        0.0000        0.0000        0.0000        0.0000        0.0000        0.0000        0.0000        0.0000        0.0000        0.0000        0.0000        0.0000        0.0000        0.0000        0.0000        0.0000        0.0000        0.0000        0.0000        0.0000        0.0000        0.0000        0.0000        0.0000        0.0000        0.0000        0.0000        0.0000        0.0000        0.0000        0.0000        0.0000        0.0000        0.0000        0.0000        0.0000        0.0000        0.0000        0.0000        0.0000        0.0000
        0.0000        0.0000        0.0000        0.0000        0.0000        0.0000        0.0000        0.0000        0.0000        0.0000        0.0000        0.0000        0.0000        0.0000        0.0000        0.0000        0.0000        0.0000        0.0000        0.0000        6.3759        5.7309        7.1668        0.4943        0.3585        0.5413        0.8836        4.3047        5.0965        5.5787        9.0410        7.8033        3.8804        3.9247        3.3365        6.7204        6.6736        6.0715        2.8838        3.3908        4.7907        6.0879        4.3042        2.9390        2.7883        4.3756        5.4417        6.8522        5.2158        3.7827        3.4781        7.5167        5.7390        5.5424        5.5134        6.4892        5.9376        8.4494       16.4874        9.5843       10.2855        7.5935        5.7992        3.3187        3.9478        6.2586        6.0194        5.1537        6.3618        4.6672        6.6527        5.3093        3.4710        3.1092        2.7560        3.7276        4.8487        3.5967        3.6392        2.9047        2.0977        2.3099        2.6436        3.6275        4.3632        5.2321        5.9582        5.4291        6.3875        7.8966        8.8234        7.1765        6.8732        6.8611        7.0684        7.0645        7.8509        8.3927        9.9545        8.4495        8.5145        9.2621        9.1941        8.0922        7.5852        7.0333        6.4803        7.0939        9.9440       11.4492       10.1954       12.5346       11.7643       13.1434       13.1587       15.8377       14.7787       15.9097       19.1637       19.1694       22.3311       22.0089       21.3826       19.0199       13.6055       10.7496       13.6090       14.9768       14.2292       14.8473       15.6417       21.6522       23.9441       27.1889       25.2060       24.7358       24.2638       23.3594       25.0202       21.2819       19.9592       21.5694       22.5082       25.4976       25.9026       21.9326       22.6356       24.7215       24.8326       22.5663       26.7868       36.5361       37.4321       37.2290       36.8821       33.6029       29.3107       29.8510       37.2823       32.9284       37.5752       36.4407       45.2117       47.4677       43.5604       50.3591       64.7429       67.2231       62.0926       64.7656       69.0416       63.8903       65.6386       72.3907       71.8705       71.0636       70.4057       74.2902       80.8813       85.1027       90.1062       92.0430       91.5667      106.5823      105.9362      118.7366      120.1115      117.9683      114.0815      118.5650      116.4419      110.0230      107.0968       94.6440       96.8948        0.0000        0.0000        0.0000        0.0000        0.0000        0.0000        0.0000        0.0000        0.0000        0.0000        0.0000        0.0000        0.0000        0.0000        0.0000        0.0000        0.0000        0.0000        0.0000        0.0000        0.0000        0.0000        0.0000        0.0000        0.0000        0.0000        0.0000        0.0000        0.0000        0.0000        0.0000        0.0000        0.0000        0.0000        0.0000        0.0000        0.0000        0.0000        0.0000        0.0000        0.0000        0.0000        0.0000        0.0000        0.0000        0.0000        0.0000        0.0000        0.0000        0.0000        0.0000        0.0000        0.0000        0.0000
        0.0000        0.0000        0.0000        0.0000        0.0000        0.0000        0.0000        0.0000        0.0000        0.0000        0.0000        0.0000        0.0000        0.0000        0.0000        0.0000        0.0000        0.0000        0.0000        0.0000        0.0000        0.0140        0.0447       13.4661       17.2247       18.5836       17.9416       15.5450       14.4872       14.1778       10.8502        4.0483        2.5808        1.9864        2.4954        6.9306        7.8880        9.8174        8.3735        8.4695        5.6185        4.1660        4.5756        5.0334        6.2203        5.7731        5.1769        5.9264        4.8118        5.0842        5.5251        6.6089        6.5498        5.5957        5.0327        5.7691        6.7616        7.0267        6.0023        7.5039        5.8021        6.8146        4.4236        3.7589        6.3709        5.1213        5.9617        3.5414        4.5767        6.7794        6.9423        3.8032        3.6586        2.7704        2.8428        2.5702        2.8389        2.7283        2.9476        2.4613        2.7752        2.6835        3.9295        5.4454        5.8046        7.3028        7.5937        7.5024        8.9167        9.0541       10.0996        7.1701        8.0036        8.6922        8.3032        8.2990       10.5987        8.3149        8.6828        9.0460        9.5054       10.2050       11.1510       10.2149        9.6488        7.3281        8.0000        6.1470        6.8909        7.7694        9.5538       10.6168       11.7859       12.2923       11.2407       13.8760       13.3147       15.3850       22.2091       24.4086       27.4688       26.6975       25.0741       16.8700       11.5371       11.3876       12.3222       18.1966       20.1295       21.4501       20.8588       24.3334       30.3571       32.4828       27.3743       26.6051       28.2000       31.0279       22.9486       26.1106       29.5601       25.6098       30.0319       49.4792       41.2833       35.7602       35.0333       30.5073       29.7621       35.4527       34.1332       50.6195       58.0483       51.0679       40.1684       37.2320       37.6423       47.7286       62.2925       45.2765       46.0196       60.0274       54.2347       58.6063       61.8597       49.3915       53.1490       58.3813       66.6753       69.5781       75.4786       76.9695       81.7837       77.5231       77.0694       72.6945       74.9417       75.8289       83.2151       89.7025       94.9858       97.5565       97.7653      104.6947      114.1680      121.9992      129.9755      128.4319      127.8339      141.0216      130.0786      111.8314      113.9243       98.0010       98.7462       42.3600        0.0000        0.0000        0.0000        0.0000        0.0000        0.0000        0.0000        0.0000        0.0000        0.0000        0.0000        0.0000        0.0000        0.0000        0.0000        0.0000        0.0000        0.0000        0.0000        0.0000        0.0000        0.0000        0.0000        0.0000        0.0000        0.0000        0.0000        0.0000        0.0000        0.0000        0.0000        0.0000        0.0000        0.0000        0.0000        0.0000        0.0000        0.0000        0.0000        0.0000        0.0000        0.0000        0.0000        0.0000        0.0000        0.0000        0.0000        0.0000        0.0000        0.0000        0.0000        0.0000        0.0000
        0.0000        0.0000        0.0000        0.0000        0.0000        0.0000        0.0000        0.0000        0.0000        0.0000        0.0000        0.0000        0.0000        0.0000        0.0000        0.0000        0.0000        0.0000        0.0000        0.0000        0.0000        0.1692        0.1387       18.0698       23.4841       25.7341       24.5737       21.0228       19.7836       17.9465       13.9818        5.6070        2.9651        3.0865        3.7083        6.5804        7.3697        6.8716        5.5666        4.6855        4.8710        5.0560        4.1776        4.0769        4.5110        4.8855        5.6463        5.5117        5.7749        5.1140        4.2881        7.3300        7.0708        4.9944        5.6675       10.1488       10.0087        7.1697        5.4132        3.4345        4.3101        4.3068        4.5961        4.7029        4.5510        3.7226        3.7090        5.0473        3.1275        8.0444        6.0645        3.9094        4.3599        3.3792        4.2674        2.8233        3.5100        3.3480        2.8199        2.5862        4.4664        6.8349        7.5596        6.7191        5.9368        6.9586        8.6233        7.8013       10.4173       11.3863       10.8373        9.6054       10.1089       10.9933        9.2718        6.2707        6.3149        8.3359        5.8589        7.9741        8.9703        8.9603        8.7977        7.3757        6.7439        6.3108        6.6237        6.8496        5.8618        5.7301        6.9634        8.8732       10.0780       11.4360        9.1841       14.0547       15.9373       17.7631       19.5658       24.6073       26.8311       28.6334       26.1744       14.6041       11.3997       11.6855       12.9661       16.6841       19.2357       22.4928       24.3920       24.0770       25.9427       31.4045       26.3556       23.8244       31.0971       26.7880       24.4547       29.7005       29.3382       34.5915       80.9046       55.9495       41.1926       45.0774       42.1272       38.2296       40.8805       42.8203       39.1251       43.5044       51.6734       48.0955       47.3187       49.0746       44.8854       54.2058       63.6664       43.0077       55.5158       55.2774       59.0883       61.9107       63.7029       66.3967       72.2472       71.0112       77.4351       86.2555       87.1749       85.5889       85.6252       78.0983       78.1341       75.9622       81.7968       90.0229       85.9171       93.7965       91.6972       99.4468      115.5547      121.8676      118.2403      135.2042      126.3757      121.0067      129.6973      130.9607      127.4419      113.8747      116.0714      109.4562       98.7077       36.0300        0.0000        0.0000        0.0000        0.0000        0.0000        0.0000        0.0000        0.0000        0.0000        0.0000        0.0000        0.0000        0.0000        0.0000        0.0000        0.0000        0.0000        0.0000        0.0000        0.0000        0.0000        0.0000        0.0000        0.0000        0.0000        0.0000        0.0000        0.0000        0.0000        0.0000        0.0000        0.0000        0.0000        0.0000        0.0000        0.0000        0.0000        0.0000        0.0000        0.0000        0.0000        0.0000        0.0000        0.0000        0.0000        0.0000        0.0000        0.0000        0.0000        0.0000        0.0000        0.0000        0.0000
        0.0000        0.0000        0.0000        0.0000        0.0000        0.0000        0.0000        0.0000        0.0000        0.0000        0.0000        0.0000        0.0000        0.0000        0.0000        0.0000        0.0000        0.0000        0.0000        0.0000        0.0000        0.3303        0.3060       19.0725       26.1069       28.5549       27.3439       21.2488       21.1133       17.8728       14.5759        6.8712        4.4441        4.8006        5.9309        7.4695        7.8601        7.9451        8.5620        7.3037        4.6547        3.9067        4.7809        3.4384        3.5926        3.3542        3.2986        5.0549        4.9796        4.6007        4.0536        5.3841        5.5978        3.6378        1.8801        3.3671        5.0902        5.2632        7.7152        5.3577        4.4984        2.5879        2.8293        5.9243        7.4362        8.2302        8.3361        7.5604        7.9150        7.4433        7.2524        4.5247        3.8431        2.8743        2.6470        3.3185        5.4000        5.5908        5.6869        3.8089        5.4159        7.5790        5.0220        4.9568        5.8176        5.9313        7.1648        9.2235        9.0166        9.3226        8.9096        9.5571        9.1689        8.9186        7.2226        5.6968        5.4266        5.2038        6.6662        6.8789        6.4978        6.0670        5.9994        5.8135        5.2747        5.7305        5.7458        5.1723        5.0786        5.6937        5.9310        7.5802       10.0273       10.7441        9.6225       15.7537       17.7952       18.4586       20.2175       25.8839       30.6744       30.5127       28.9289       15.2267       10.8198        9.7394       13.2392       18.4983       23.0623       24.7183       24.8333       24.5600       29.1061       27.1204       27.9964       29.8092       33.4448       37.8631       34.6110       39.4419       36.2580       33.7529       45.9096       49.4703       44.3625       39.2810       48.4320       51.0711       51.6794       45.4556       44.9919       50.1775       59.2394       47.6307       53.2820       56.6435       55.4455       63.0119       58.1762       60.8986       65.1568       67.8077       62.4260       55.8204       53.6991       61.7278       72.1165       72.6926       86.3441       97.1875       84.0075       79.9397       76.7797       77.7977       82.8564       80.8213       81.0059       89.5560       88.0379       96.9475      100.5191      114.3022      110.0660      115.5160      113.4366      122.8576      129.7716      123.5239      125.5289      147.1633      121.1471      114.1812      119.6330      108.7310      102.2914       33.3900        0.0000        0.0000        0.0000        0.0000        0.0000        0.0000        0.0000        0.0000        0.0000        0.0000        0.0000        0.0000        0.0000        0.0000        0.0000        0.0000        0.0000        0.0000        0.0000        0.0000        0.0000        0.0000        0.0000        0.0000        0.0000        0.0000        0.0000        0.0000        0.0000        0.0000        0.0000        0.0000        0.0000        0.0000        0.0000        0.0000        0.0000        0.0000        0.0000        0.0000        0.0000        0.0000        0.0000        0.0000        0.0000        0.0000        0.0000        0.0000        0.0000        0.0000        0.0000        0.0000        0.0000
        0.0000        0.0000        0.0000        0.0000        0.0000        0.0000        0.0000        0.0000        0.0000        0.0000        0.0000        0.0000        0.0000        0.0000        0.0000        0.0000        0.0000        0.0000        0.0000        0.0000        0.0000        0.3185        0.3668       18.0108       24.7634       27.2770       26.4268       21.4329       21.0596       18.1406       15.4109        7.9402        4.4523        4.5259        6.3844        8.8821        7.3482        7.3581        6.4917        5.7332        5.4619        4.4414        4.4118        4.3775        3.7762        4.0452        3.2103        3.5648        2.8440        2.5411        2.2277        1.5406        0.9831        1.2310        3.3068        2.9678        2.6265        5.9222        6.4554        4.4848        2.4516        4.6433        8.5729        7.6905        8.9507       11.2959        9.8983        6.2561        6.2361        3.2961        4.0654        4.2571        4.2922        3.7648        3.4075        2.7213        4.3527        5.7962        5.9475        5.3718        5.6449        6.7393        5.6900        5.0394        5.3288        6.6623        8.7615       10.6146       10.4720        9.8894       10.6677        8.9876        9.8237        7.8928        7.3478        4.9305        4.8187        4.9582        5.9790        5.7121        6.0440        4.8276        5.8548        5.8923        5.0768        5.5790        4.8969        4.6373        5.4250        6.2181        5.9143        8.3379        8.1955        8.4391        9.8513       14.3834       17.8661       19.4304       17.8396       25.9714       29.9558       30.8683       26.8228       14.8852       11.0207       10.2339       13.3899       18.7496       21.1911       22.8103       22.5767       24.7420       26.7289       25.5352       25.4593       26.0978       32.1598       35.3636       32.6488       30.1220       32.7425       34.7703       38.1095       46.9540       44.0130       43.2423       47.6890       51.8256       50.5560       45.2538       50.8293       60.1808       55.2051       55.3308       66.9172       66.7330       64.5104       63.2373       57.4299       66.0017       68.0185       76.1268       71.8731       52.9486       58.9100       68.0545       67.9410       76.1313       81.7807       96.8246       89.1451       81.2255       78.1331       83.7349       89.7625       81.7717       80.1224       92.0192       92.3462      109.3935      105.1946      101.5988      119.7340      120.8382      118.0138      113.6919      124.4300      129.7882      135.7500      145.0491      146.2808      119.8546      120.1714      111.1332      101.1541        0.0000        0.0000        0.0000        0.0000        0.0000        0.0000        0.0000        0.0000        0.0000        0.0000        0.0000        0.0000        0.0000        0.0000        0.0000        0.0000        0.0000        0.0000        0.0000        0.0000        0.0000        0.0000        0.0000        0.0000        0.0000        0.0000        0.0000        0.0000        0.0000        0.0000        0.0000        0.0000        0.0000        0.0000        0.0000        0.0000        0.0000        0.0000        0.0000        0.0000        0.0000        0.0000        0.0000        0.0000        0.0000        0.0000        0.0000        0.0000        0.0000        0.0000        0.0000        0.0000        0.0000        0.0000
        0.0000        0.0000        0.0000        0.0000        0.0000        0.0000        0.0000        0.0000        0.0000        0.0000        0.0000        0.0000        0.0000        0.0000        0.0000        0.0000        0.0000        0.0000        0.0000        0.0000        0.0000        0.0000        2.0589       17.9770       24.7670       27.4604       25.3727       20.9036       18.9047       17.1654       13.7065        8.3031        6.0528        6.0719        6.9660       11.3944       12.2775       12.0228       10.8710        8.9206        8.1270        7.1432        5.9742        2.8207        3.5502        2.6483        3.1336        4.5435        4.7708        4.9535        3.2682        1.7315        1.9013        2.2885        1.7481        1.4640        2.4636        1.4566        1.8981        2.1705        2.4198        3.5423        3.9121        5.3179        4.4530        3.3234        2.5722        2.9693        3.2756        2.6248        2.3415        1.7971        1.6040        1.1681        2.0900        3.7916        5.2742        8.2826        7.4915        5.8566        7.4307        8.0144        9.5223        7.4414        7.9962       10.3042       11.2384       14.5697       13.1484       13.8495       13.2622       12.9951        9.7163        9.3546        9.1994        7.9149        6.9296        6.2662        7.3488        6.5152        4.9664        4.5918        4.2300        4.8335        4.4810        4.7630        4.5647        5.0808        7.7149        6.8825        7.7666        7.5356        8.7815        9.0254       11.6065       22.1861       23.6043       24.9539       25.4835       27.9982       30.5712       29.7308       25.5617       16.4467       12.8485       12.0733       13.6195       18.3231       18.4427       19.9233       23.0527       25.7620       25.5129       25.7816       26.3151       29.3440       29.8160       30.8442       32.2544       41.0322       42.8714       38.8238       37.4052       43.7415       58.8778       62.4332       55.3193       68.2975       65.8771       66.3615       67.9970       69.9764       71.1254       64.4361       64.9491       59.9071       58.9134       61.9089       60.3621       70.4225       70.4494       72.8896       70.7818       58.4790       72.2428       67.7425       73.5280       82.7444       90.3001       96.8971       90.2175       82.4703       81.4191       85.6388       92.7881       88.4041      102.3479      102.9006      106.5912      112.2440      109.8001      116.3732      123.6205      121.1053      125.3664      123.5198      126.1187      122.5814      139.3889      141.0651      137.2671      130.3263      139.3483      119.7611      120.1480      101.5409      109.5259      123.1572      133.4346        0.0000        0.0000        0.0000        0.0000        0.0000        0.0000        0.0000        0.0000        0.0000        0.0000        0.0000        0.0000        0.0000        0.0000        0.0000        0.0000        0.0000        0.0000        0.0000        0.0000        0.0000        0.0000        0.0000        0.0000        0.0000        0.0000        0.0000        0.0000        0.0000        0.0000        0.0000        0.0000        0.0000        0.0000        0.0000        0.0000        0.0000        0.0000        0.0000        0.0000        0.0000        0.0000        0.0000        0.0000        0.0000        0.0000        0.0000        0.0000        0.0000        0.0000
        0.0000        0.0000        0.0000        0.0000        0.0000        0.0000        0.0000        0.0000        0.0000        0.0000        0.0000        0.0000        0.0000        0.0000        0.0000        0.0000        0.0000        0.0000        0.0000        0.0000        0.0000        0.0000        0.0000        0.0000        0.0000        0.0000       24.0029       19.7397       18.2396       16.1246       13.3137        8.5808        6.6065        6.5216        7.5650       12.4330       13.9587       14.2613       12.8499       10.1753        9.2175        7.4328        6.0168        3.6068        3.4845        2.4185        2.6235        3.7968        4.3920        4.9147        4.1980        2.5719        1.0778        2.2077        3.1660        2.8314        1.3291        1.8327        1.3889        1.6133        2.1679        0.7401        1.6435        1.5643        1.5516        2.0452        2.7047        2.4579        3.5641        3.6629        2.5175        1.4697        0.4501        1.9422        2.5434        5.7726        6.5733        9.9808        9.2781        7.7923        7.0994        8.0777        9.4294        7.9458        8.3164        9.3985       11.1010       12.3306       13.9027       15.3000       13.7585       12.5689       11.6536        9.8621        8.5046        6.8108        6.6199        7.5376        6.4538        4.5994        5.0229        5.4147        5.0536        4.1708        4.4517        3.4882        3.6629        4.4977        5.7780        6.1350        9.0508       10.5825       10.5757       15.5426       16.6404       29.8428       24.7084       27.3652       29.4997       29.5766       32.4399       30.5998       25.0872       16.1293       13.8126       13.2413       15.1872       18.7025       19.1493       20.3207       21.6352       23.6972       25.2390       25.9372       27.0720       30.4993       30.1587       29.9608       32.5363       39.9608       42.1646       39.7115       39.2733       55.8169       58.0002       67.6291       65.0623       72.8665       72.7648       65.9182       66.9954       77.9586       70.4306       61.9796       63.6691       61.4038       54.6330       57.9498       62.4058       58.4023       57.0585       62.9684       67.4597       81.1131       99.2873      109.8933       66.8111       81.4941       83.5889       87.4770       83.2561       75.1561       77.9736       81.4229       86.3277       93.0731       93.3938      101.9014      107.0960      122.4987      124.2047      125.0152      123.9893      127.3886      140.0191      134.2726      127.7955      120.6824      129.9928      134.4167      135.0100      134.9848      137.8162      132.6280      133.3182      111.8887      116.5286      120.2802      125.6782        0.0000        0.0000        0.0000        0.0000        0.0000        0.0000        0.0000        0.0000        0.0000        0.0000        0.0000        0.0000        0.0000        0.0000        0.0000        0.0000        0.0000        0.0000        0.0000        0.0000        0.0000        0.0000        0.0000        0.0000        0.0000        0.0000        0.0000        0.0000        0.0000        0.0000        0.0000        0.0000        0.0000        0.0000        0.0000        0.0000        0.0000        0.0000        0.0000        0.0000        0.0000        0.0000        0.0000        0.0000        0.0000        0.0000        0.0000        0.0000        0.0000        0.0000
        0.0000        0.0000        0.0000        0.0000        0.0000        0.0000        0.0000        0.0000        0.0000        0.0000        0.0000        0.0000        0.0000        0.0000        0.0000        0.0000        0.0000        0.0000        0.0000        0.0000        0.0000        0.0000        0.0000        0.0000        0.0000        0.0000        0.0000       17.9556       16.5876       14.6019       12.3957        8.3079        6.6516        6.2811        7.5004       12.6501       14.5525       14.5074       12.8309       10.0162        8.4656        8.2883        6.2983        3.9526        3.4132        2.1441        2.1208        3.8908        4.9195        5.8378        4.5795        1.6387        1.0314        1.8596        2.3404        2.0192        1.0587        0.8382        0.6950        0.8802        0.7915        0.3553        0.4838        0.5144        0.7725        0.8418        1.9108        2.0880        2.9280        3.0649        2.7721        1.9919        1.4839        2.5441        4.0718        5.6893        6.7568        9.1976        8.9060        7.5641        6.3859        7.7851        8.4315        6.5993        7.0444        7.8681        9.1400       11.1429       12.2670       13.0904       13.0306       13.2123       12.0836       11.1662        8.5852        6.6418        5.9376        5.3044        4.8566        4.0956        4.4938        4.1615        4.0001        4.0889        3.0973        4.2951        3.8338        4.6407        4.8531        5.7288        7.0414       10.4201       10.8111       15.8062       14.9973       23.5624       30.2200       27.2667       29.6172       29.0547       30.9260       30.6384       28.3077       21.2666       16.9719       17.8052       15.7025       19.0917       20.2846       21.2066       22.7318       24.7481       26.2033       27.1508       28.2092       30.9774       31.9031       32.0109       31.4026       36.8630       38.9904       39.1500       45.2846       53.4700       50.7059       59.6144       65.4560       62.6828       64.3406       65.4720       71.5406       68.3803       64.8521       63.6437       61.8332       56.1347       58.2429       59.5597       65.4853       59.8057       55.0474       62.1875       71.3285       99.3966      112.3925       91.9967       88.7644       81.8209       71.4256       70.4788       77.3032       74.8952       91.9414       95.0984       95.9001       94.7807      100.4785      118.6638      122.4122      125.1974      125.1151      137.4405      138.3589      132.3669      135.3148      136.0774      127.9966      121.6821      135.1700      131.8470      140.2965      128.1875      146.7971      136.5140      144.7917      118.2308      124.7284      121.5952      121.7789      115.5000        0.0000        0.0000        0.0000        0.0000        0.0000        0.0000        0.0000        0.0000        0.0000        0.0000        0.0000        0.0000        0.0000        0.0000        0.0000        0.0000        0.0000        0.0000        0.0000        0.0000        0.0000        0.0000        0.0000        0.0000        0.0000        0.0000        0.0000        0.0000        0.0000        0.0000        0.0000        0.0000        0.0000        0.0000        0.0000        0.0000        0.0000        0.0000        0.0000        0.0000        0.0000        0.0000        0.0000        0.0000        0.0000        0.0000        0.0000        0.0000        0.0000
        0.0000        0.0000        0.0000        0.0000        0.0000        0.0000        0.0000        0.0000        0.0000        0.0000        0.0000        0.0000        0.0000        0.0000        0.0000        0.0000        0.0000        0.0000        0.0000        0.0000        0.0000        0.0000        0.0000        0.0000        0.0000        0.0000        0.0000        0.0000        0.0000        0.0000       11.0641        7.5252        6.1109        6.0506        7.2138       12.0513       13.8863       13.5656       11.6750        8.8821        7.4469        5.6974        5.2516        3.6147        2.3424        1.8786        2.3216        5.4752        6.2790        5.9702        4.8284        2.3998        2.7830        2.4462        1.4298        1.3745        0.6648        0.3323        0.2259        0.3751        0.1498        0.3409        0.5463        0.4227        0.5556        0.4550        0.9506        1.4145        2.0496        1.8772        1.6534        0.6742        0.5379        1.1885        1.8664        3.6337        4.8084        5.2943        4.8512        4.3148        4.8883        5.4134        6.2263        5.5194        5.7814        6.6583        8.0301       10.2643       12.1646       12.7676       12.6721       12.9885       11.5008       14.1578       15.4598        8.3280        5.4503        4.8777        5.1127        4.3524        3.7903        3.0229        3.6036        4.8129        5.8585        3.7475        4.0397        5.8112        7.3459        6.4558        7.1547        8.0635       10.0586       11.7995       13.3356       20.2591       20.6230       23.5463       25.9301       26.6255       28.4550       28.8074       27.1860       21.3631       20.8942       19.4147       18.5053       20.9259       21.9368       23.0226       27.4333       34.1686       28.8745       30.1142       30.8786       31.4988       33.4300       31.4033       32.0514       38.2974       34.9510       40.6101       56.2139       57.2244       52.2106       63.1499       64.2849       58.4372       58.7584       62.0091       70.6217       76.0975       71.5696       71.5432       67.1428       57.7758       62.7875       69.3566       66.7582       65.5736       68.4877       67.8593       88.0247       98.4990      102.4509       82.3263       81.9769       87.3118       69.9913       72.0329       80.1553       85.2625       94.3056      109.0090      121.4706      117.0443      123.4478      125.5928      128.7653      134.0951      134.9939      141.3828      143.6673      135.7803      133.2489      119.4427      122.9806      122.5527      123.7652      126.3736      133.8649      126.3847      134.5441      131.6901      135.7327      114.6308      122.0529      113.3214      115.7117      121.5000        0.0000        0.0000        0.0000        0.0000        0.0000        0.0000        0.0000        0.0000        0.0000        0.0000        0.0000        0.0000        0.0000        0.0000        0.0000        0.0000        0.0000        0.0000        0.0000        0.0000        0.0000        0.0000        0.0000        0.0000        0.0000        0.0000        0.0000        0.0000        0.0000        0.0000        0.0000        0.0000        0.0000        0.0000        0.0000        0.0000        0.0000        0.0000        0.0000        0.0000        0.0000        0.0000        0.0000        0.0000        0.0000        0.0000        0.0000        0.0000        0.0000
        0.0000        0.0000        0.0000        0.0000        0.0000        0.0000        0.0000        0.0000        0.0000        0.0000        0.0000        0.0000        0.0000        0.0000        0.0000        0.0000        0.0000        0.0000        0.0000        0.0000        0.0000        0.0000        0.0000        0.0000        0.0000        0.0000        0.0000        0.0000        0.0000        0.0000        0.0000        7.9306        6.8872        0.0000        0.0000       12.6402       14.2893       13.9369       11.5313        3.9132        2.7019        2.1529        2.0814        3.7462        3.4346        3.9599        4.9722        9.5152       10.3223        9.9137        7.1500        0.9896        0.8512        0.9206        0.6062        0.8167        0.5484        0.6972        0.5894        0.9045        1.4090        1.4347        0.8730        0.6648        0.9174        0.6762        0.9157        1.3902        1.9533        1.8312        1.8699        0.9366        0.9826        1.4506        2.1228        2.1451        2.0168        1.9956        4.3279        4.1342        5.5903        6.2228        5.7990        3.7586        4.0867        4.8192        5.7752        9.4090       11.1781       12.8414       13.9146       14.5968       15.0878       19.6201       20.8102       12.0020        7.6109       10.3169       16.8505        9.4750        5.6400        6.1760        5.9948        5.4308        6.1650        5.0087        7.1516        7.1218        6.0534        7.2664        8.6515       12.1990       13.5382       14.9816       16.7722       18.7860       18.4593       20.2544       22.5054       27.0598       28.6563       29.0706       27.4226       26.1228       24.2173       22.5185       23.6960       23.7927       24.9128       26.1443       30.0441       34.6329       35.3818       36.6766       39.0530       35.3819       35.8655       33.7503       35.2002       32.3188       36.1548       40.5078       52.5188       55.4216       60.2112       53.4944       55.0526       58.8320       56.1108       59.5690       62.8763       72.7775       74.0044       71.6246       67.4750       69.0201       70.4488       80.5920       80.8796      106.5432       93.0467       89.3504      101.5311       86.7793       79.4248       81.2127       77.1998       79.0151       80.6051       81.6835      101.9904      110.0116      117.7728      139.2477      148.6437      150.1891      150.7207      146.4564      151.6843      147.1517      146.9874      145.4949      146.0267      142.8701      143.4261      129.6269      118.4307      117.0923      119.4791      125.3063      126.7536      130.7855      125.3771      129.4376      133.0238      119.9062      120.8685      120.7244        0.0000        0.0000        0.0000        0.0000        0.0000        0.0000        0.0000        0.0000        0.0000        0.0000        0.0000        0.0000        0.0000        0.0000        0.0000        0.0000        0.0000        0.0000        0.0000        0.0000        0.0000        0.0000        0.0000        0.0000        0.0000        0.0000        0.0000        0.0000        0.0000        0.0000        0.0000        0.0000        0.0000        0.0000        0.0000        0.0000        0.0000        0.0000        0.0000        0.0000        0.0000        0.0000        0.0000        0.0000        0.0000        0.0000        0.0000        0.0000        0.0000        0.0000        0.0000
        0.0000        0.0000        0.0000        0.0000        0.0000        0.0000        0.0000        0.0000        0.0000        0.0000        0.0000        0.0000        0.0000        0.0000        0.0000        0.0000        0.0000        0.0000        0.0000        0.0000        0.0000        0.0000        0.0000        0.0000        0.0000        0.0000        0.0000        0.0000        0.0000        0.0000        0.0000        0.0000        0.0000        0.0000        0.0000        0.0000        0.0000       12.8811       10.1938        3.1749        1.9598        1.5682        1.6701        3.2761        3.5430        4.3472        5.6147       10.4661       12.1680       12.4701        8.9682        1.0357        0.6957        0.4678        0.6888        0.6593        0.8635        0.2862        0.6373        0.6900        0.5796        0.7679        0.5333        0.1290        0.2727        0.2941        0.3251        0.3003        0.7550        0.7370        0.6978        0.4260        0.3131        0.5569        0.8463        0.7503        0.8974        1.2673        1.9098        2.2707        3.1349        3.3602        3.2712        3.3463        3.3469        4.1590        5.2562        9.0671       10.7294       12.1966       12.4776       13.3631       15.8145       15.6768       13.5014       13.8361       13.1887        9.3130       15.5451       18.4876        6.9375        6.4008        7.8887        4.8080        4.7712        5.5162        9.6122        9.4679        9.1920        7.7134        8.5496       11.4514       13.1221       14.6792       16.7118       17.5472       18.6708       20.0372       22.4555       26.1986       29.2717       29.5704       28.3679       25.9690       24.9913       25.0945       25.9601       25.9147       26.9978       28.4605       30.3992       35.9361       38.1834       38.8263       39.1351       36.8642       37.0150       36.9685       35.4178       31.3564       34.3449       34.3393       37.5524       44.0979       50.2821       46.7311       53.2085       52.1734       57.0184       56.4914       62.2435       71.6198       73.7161       77.6804       76.8619       81.8808       79.7968       78.2453       85.6516       83.7724       80.1319       87.6029       92.0837       96.3139       86.2674       86.1232       87.6558       90.6409      100.0456       94.8606       96.8031      105.3077      113.6537      136.1151      145.6406      164.4915      151.2410      151.7890      149.3777      150.2145      153.5232      158.5998      174.5190      139.5014      128.1092      123.3790      127.4368      117.4945      119.5563      127.1581      134.2502      133.7242      126.4326      129.0317      127.9945      118.3487      122.6381        0.0000        0.0000        0.0000        0.0000        0.0000        0.0000        0.0000        0.0000        0.0000        0.0000        0.0000        0.0000        0.0000        0.0000        0.0000        0.0000        0.0000        0.0000        0.0000        0.0000        0.0000        0.0000        0.0000        0.0000        0.0000        0.0000        0.0000        0.0000        0.0000        0.0000        0.0000        0.0000        0.0000        0.0000        0.0000        0.0000        0.0000        0.0000        0.0000        0.0000        0.0000        0.0000        0.0000        0.0000        0.0000        0.0000        0.0000        0.0000        0.0000        0.0000        0.0000        0.0000
        0.0000        0.0000        0.0000        0.0000        0.0000        0.0000        0.0000        0.0000        0.0000        0.0000        0.0000        0.0000        0.0000        0.0000        0.0000        0.0000        0.0000        0.0000        0.0000        0.0000        0.0000        0.0000        0.0000        0.0000        0.0000        0.0000        0.0000        0.0000        0.0000        0.0000        0.0000        0.0000        0.0000        0.0000        0.0000        0.0000        0.0000        0.0000        0.0000        2.5057        1.5221        1.1867        1.5087        3.4161        4.0105        4.8058        5.7495       10.1556       11.6166       11.0034        8.0104        0.6605        0.4070        0.0428        0.1427        0.2267        0.2890        0.1713        0.1335        0.4978        0.0000        0.1286        0.0000        0.0000        0.0000        0.0000        0.2216        0.0000        0.2758        0.0370        0.0290        0.0435        0.0086        0.0631        0.3525        0.4102        0.5804        0.8650        1.3206        2.0240        2.7611        3.3104        4.2508        4.4510        5.5612        6.3707        9.3273       11.7768       13.0605       14.4404       13.8560       20.7675       15.1186       15.5418       19.5192       18.3266       25.0528       22.6297       10.7002       13.5593       11.0816        7.6347        6.5435        5.3909        5.3187        5.2326       10.9713       10.8771       10.3162        8.3981        9.2859       12.5531       14.1711       16.3289       17.0942       18.1775       19.3580       19.9875       21.4942       25.2695       27.6813       27.9856       27.7458       25.9391       25.8406       26.1786       27.2679       27.5759       29.6414       30.1159       31.9839       36.8994       39.0766       39.6638       39.0341       35.6775       35.5633       35.3559       36.0589       31.7486       31.9728       32.2031       33.2363       37.9120       54.3920       59.4349       52.2640       52.6766       57.6253       57.1486       64.5065       73.0301       79.1426       79.3627       81.7084       75.2704       80.1960       88.6404      121.7807       80.3378       82.8478       93.6047      100.9558       88.3265       90.8800       84.6866       98.2105      102.0398       95.5691      103.2554      103.9089      105.5668      111.9629      127.7004      144.9459      150.3867      158.6193      150.1371      142.9022      143.2282      140.4006      158.2153      136.4837      120.2403      110.1360      112.5876      117.2457      116.0563      120.3808      125.7679      126.1833      128.6706      124.5597      122.8968      128.4217      116.8196      120.0113        0.0000        0.0000        0.0000        0.0000        0.0000        0.0000        0.0000        0.0000        0.0000        0.0000        0.0000        0.0000        0.0000        0.0000        0.0000        0.0000        0.0000        0.0000        0.0000        0.0000        0.0000        0.0000        0.0000        0.0000        0.0000        0.0000        0.0000        0.0000        0.0000        0.0000        0.0000        0.0000        0.0000        0.0000        0.0000        0.0000        0.0000        0.0000        0.0000        0.0000        0.0000        0.0000        0.0000        0.0000        0.0000        0.0000        0.0000        0.0000        0.0000        0.0000        0.0000        0.0000
        0.0000        0.0000        0.0000        0.0000        0.0000        0.0000        0.0000        0.0000        0.0000        0.0000        0.0000        0.0000        0.0000        0.0000        0.0000        0.0000        0.0000        0.0000        0.0000        0.0000        0.0000        0.0000        0.0000        0.0000        0.0000        0.0000        0.0000        0.0000        0.0000        0.0000        0.0000        0.0000        0.0000        0.0000        0.0000        0.0000        0.0000        0.0000        0.0000        0.0000        1.2674        1.1703        1.6511        3.7982        4.6504        5.2761        5.6010        8.8869        9.3509        8.5767        6.7598        0.7704        0.4667        0.3605        0.4037        0.6624        1.2326        0.8174        0.4762        0.0000        0.0919        0.0000        0.0000        0.0140        0.0000        0.0000        0.2708        1.2399        0.4239        0.1370        0.0823        0.0876        0.1402        0.1329        0.1946        0.5747        0.5073        0.9508        1.7685        2.8716        3.9229        5.1049        6.6762        7.8881       10.1709       11.8835       10.6958       16.8256       17.3173       17.7343       16.3557       24.5788       18.5862       16.0261       17.0900       15.7480       16.3840       21.2532        9.3249        9.9865       11.9728       10.7494        9.4893        8.6304        6.4668        6.7235        9.4740       11.2602        9.5584        8.9180       10.0316       13.0984       14.0360       16.4626       17.8938       18.9113       20.3806       22.3312       20.2571       23.4507       24.3486       25.3817       25.7219       24.6771       25.3459       26.4682       28.1338       30.8882       32.6684       33.6920       34.9481       39.0778       38.3740       38.6029       38.6042       35.5157       35.6337       37.3819       36.7181       35.4273       31.9890       32.5814       34.8575       45.2970       46.0385       52.7542       52.6742       54.7191       62.5198       60.6623       69.0805       78.7066       83.2489       75.4802       74.7396       83.9669      112.0829      106.6120      103.4452       89.3880       86.8718      100.4500       95.3382       82.4876       87.3374       89.3729       94.8692      111.0597      108.6534      105.5172       96.5927      104.5555      114.3405      117.9498      141.1529      146.4954      155.7042      144.5818      142.8274      133.4009      129.7307      132.8473      120.6146      107.3292      103.2099      104.2514      109.4828      113.5650      121.0041      125.0691      124.3298      127.7752      122.9305      124.1082      116.2814      113.9803        0.0000        0.0000        0.0000        0.0000        0.0000        0.0000        0.0000        0.0000        0.0000        0.0000        0.0000        0.0000        0.0000        0.0000        0.0000        0.0000        0.0000        0.0000        0.0000        0.0000        0.0000        0.0000        0.0000        0.0000        0.0000        0.0000        0.0000        0.0000        0.0000        0.0000        0.0000        0.0000        0.0000        0.0000        0.0000        0.0000        0.0000        0.0000        0.0000        0.0000        0.0000        0.0000        0.0000        0.0000        0.0000        0.0000        0.0000        0.0000        0.0000        0.0000        0.0000        0.0000        0.0000
        0.0000        0.0000        0.0000        0.0000        0.0000        0.0000        0.0000        0.0000        0.0000        0.0000        0.0000        0.0000        0.0000        0.0000        0.0000        0.0000        0.0000        0.0000        0.0000        0.0000        0.0000        0.0000        0.0000        0.0000        0.0000        0.0000        0.0000        0.0000        0.0000        0.0000        0.0000        0.0000        0.0000        0.0000        0.0000        0.0000        0.0000        0.0000        0.0000        0.0000        0.0000        0.0000        0.0000        6.8537        8.5116        9.1715        8.7455        4.3240        4.0886        3.7184        3.1876        1.7433        1.0649        1.2761        2.2372        7.9035       10.1972       10.0385        7.7472        4.5076        4.3677        2.6877        2.0615        1.4099        1.7704        2.2185        3.2551       10.5472       12.0110        5.0668        4.4459        4.0375        5.4349        3.9890        4.4002        1.7946        2.3567        4.0865        6.3042       11.2759       12.1899       13.1448       15.7462       27.0349       34.8111       36.4113       35.8194       33.0932       32.6477       30.2591       27.8828       24.1778       28.5352       32.2576       30.1151       19.2458       15.4950       12.9976       14.8312       17.9260       18.7610       20.2266       24.6873       11.4522        9.7924        8.8047        8.5555        8.7763        8.3342        8.7037       10.1487       14.4348       14.8764       16.3477       19.8170       22.7401       27.6552       27.0001       24.9143       17.9667       18.0115       18.3991       19.7660       24.0645       25.4851       27.1662       29.7662       34.3497       36.7191       38.1481       38.5990       34.5479       34.3923       34.7455       36.1453       36.3948       37.5516       36.5315       38.2713       34.8661       37.1670       37.4930       39.5361       45.1169       49.5415       53.5367       53.9299       75.5296       91.2899       89.1012       95.1191      102.4737       97.7516       85.9520       92.6420      113.9478      117.0016      117.3150       90.8365       83.7384       93.2052       85.7394       87.2136       84.1989       83.2684       95.2602      107.8351      122.1471      113.9675      114.9478      110.2486      106.9625      112.8588      117.3821      135.4249      142.0618      138.0952      147.6402      134.0737      124.9273      122.3317      111.2215      106.4657       97.1558       95.8600       97.7199      103.2251      113.0112      121.7174      128.3823      134.6596      131.5590      131.7611      118.4486      109.4636       51.4800        0.0000        0.0000        0.0000        0.0000        0.0000        0.0000        0.0000        0.0000        0.0000        0.0000        0.0000        0.0000        0.0000        0.0000        0.0000        0.0000        0.0000        0.0000        0.0000        0.0000        0.0000        0.0000        0.0000        0.0000        0.0000        0.0000        0.0000        0.0000        0.0000        0.0000        0.0000        0.0000        0.0000        0.0000        0.0000        0.0000        0.0000        0.0000        0.0000        0.0000        0.0000        0.0000        0.0000        0.0000        0.0000        0.0000        0.0000        0.0000        0.0000        0.0000        0.0000        0.0000        0.0000
        0.0000        0.0000        0.0000        0.0000        0.0000        0.0000        0.0000        0.0000        0.0000        0.0000        0.0000        0.0000        0.0000        0.0000        0.0000        0.0000        0.0000        0.0000        0.0000        0.0000        0.0000        0.0000        0.0000        0.0000        0.0000        0.0000        0.0000        0.0000        0.0000        0.0000        0.0000        0.0000        0.0000        0.0000        0.0000        0.0000        0.0000        0.0000        0.0000        0.0000        0.0000        0.0000        0.0000        0.0000        9.6093        9.9104        8.5507        3.8043        3.0852        2.4843        2.2396        1.4523        1.1971        1.8059        3.0676       10.4590       13.8168       13.8636       10.8140        6.1822        5.5337        5.6534        6.0072        4.7816        4.3913        4.3156        6.9614       14.8637        9.3785        7.6997        9.3477        9.6343        9.9902        8.2338        6.2045        2.9890        2.2817        3.2109        4.5527        9.6335       11.2276       14.7145       19.2913       34.3101       41.6675       45.0899       44.2004       52.7551       42.1873       35.7362       34.2607       26.6803       26.2015       29.2915       18.5459       11.7608       21.0359       34.5659       27.7630       24.8888       23.6411       27.9388       31.8796       14.3104       12.1455       10.7134        9.9538        9.9833        9.0538        8.8469        9.4969       12.3127       13.0312       14.1832       16.9865       24.7920       25.8970       23.9130       22.1841       22.3310       17.8211       16.1538       18.0018       23.1949       24.9741       27.5852       30.1463       35.4667       39.6597       40.1987       39.5819       37.0122       35.1356       34.2387       34.8738       37.0298       37.8831       42.7187       40.2472       36.3159       38.1950       38.0389       39.3948       45.4050       50.7162       57.6470       62.7341       79.9275       89.2881       93.6360       94.4168       95.1625       93.2666       90.6545       88.8929       87.9043      110.0806       97.6422       79.0531       76.2702       87.0300       83.1121       92.0018       92.8663       98.4444      114.1307      109.4801      110.3612      112.6547      123.2700      117.8007      125.5806      123.4977      117.8930      130.7875      140.0154      141.5117      142.2640      136.1598      123.4689      118.2021      104.7189      101.4741       98.4952       90.3799       98.5155      101.1723      112.5581      123.4055      127.2511      135.7229      127.4731      127.8306      121.6930      111.2426      106.5900        0.0000        0.0000        0.0000        0.0000        0.0000        0.0000        0.0000        0.0000        0.0000        0.0000        0.0000        0.0000        0.0000        0.0000        0.0000        0.0000        0.0000        0.0000        0.0000        0.0000        0.0000        0.0000        0.0000        0.0000        0.0000        0.0000        0.0000        0.0000        0.0000        0.0000        0.0000        0.0000        0.0000        0.0000        0.0000        0.0000        0.0000        0.0000        0.0000        0.0000        0.0000        0.0000        0.0000        0.0000        0.0000        0.0000        0.0000        0.0000        0.0000        0.0000        0.0000        0.0000        0.0000
        0.0000        0.0000        0.0000        0.0000        0.0000        0.0000        0.0000        0.0000        0.0000        0.0000        0.0000        0.0000        0.0000        0.0000        0.0000        0.0000        0.0000        0.0000        0.0000        0.0000        0.0000        0.0000        0.0000        0.0000        0.0000        0.0000        0.0000        0.0000        0.0000        0.0000        0.0000        0.0000        0.0000        0.0000        0.0000        0.0000        0.0000        0.0000        0.0000        0.0000        0.0000        0.0000        0.0000        0.0000        0.0000        0.0000        7.4895        3.0574        2.2523        1.8400        1.7020        1.1628        1.1128        1.9083        3.7232       12.7674       17.1354       17.3750       13.7623        6.3725        4.6905        6.4086        8.3759        7.0249        4.0334        3.6182        6.7895       17.1708       18.9659       14.0798        9.4730        8.3563        6.0154        7.0023        6.4081        2.0628        2.1123        2.0739        2.4130       10.3216       13.2772       16.7879       21.7221       40.9771       47.7453       54.7793       50.0250       43.2624       46.7508       39.8985       35.3198       30.2984       25.0771       23.8139       21.8766       20.2874       22.7706       21.8103       23.5412       28.4625       29.9737       37.3475       44.3747       17.8731       15.0387       12.8776       11.5779       11.0106        9.6103        9.0535        9.3191       10.6651       11.5361       13.2073       14.7509       22.6890       22.5216       21.6481       20.5132       20.5244       16.7939       13.4321       15.4885       20.6974       23.1657       25.8776       30.2168       35.5618       38.9337       39.5306       41.3283       35.1169       33.6375       33.8599       34.4833       39.4469       42.2981       40.4408       41.4477       36.7621       37.7025       37.0657       43.1325       48.3679       60.0833       57.6577       63.3157       76.7542       82.9991       90.6435       81.3182       89.2524       87.8449       93.6066       90.2825       82.6952       74.8121       77.8524       74.1955       79.6277       82.4766       88.2855       88.9655       98.4547      104.3485      104.2579      107.4469      119.6444      114.2703      109.6420      117.5653      112.4373      115.3003      122.4633      127.6729      136.1693      137.0744      128.4922      117.7989      108.0214      106.2923      100.9299       99.5790       92.0523       90.5978       92.7751       97.8043      109.4559      120.4879      133.7084      132.9312      124.8493      124.5896      118.0072      116.5731      125.7000        0.0000        0.0000        0.0000        0.0000        0.0000        0.0000        0.0000        0.0000        0.0000        0.0000        0.0000        0.0000        0.0000        0.0000        0.0000        0.0000        0.0000        0.0000        0.0000        0.0000        0.0000        0.0000        0.0000        0.0000        0.0000        0.0000        0.0000        0.0000        0.0000        0.0000        0.0000        0.0000        0.0000        0.0000        0.0000        0.0000        0.0000        0.0000        0.0000        0.0000        0.0000        0.0000        0.0000        0.0000        0.0000        0.0000        0.0000        0.0000        0.0000        0.0000        0.0000        0.0000        0.0000
        0.0000        0.0000        0.0000        0.0000        0.0000        0.0000        0.0000        0.0000        0.0000        0.0000        0.0000        0.0000        0.0000        0.0000        0.0000        0.0000        0.0000        0.0000        0.0000        0.0000        0.0000        0.0000        0.0000        0.0000        0.0000        0.0000        0.0000        0.0000        0.0000        0.0000        0.0000        0.0000        0.0000        0.0000        0.0000        0.0000        0.0000        0.0000        0.0000        0.0000        0.0000        0.0000        0.0000        0.0000        0.0000        0.0000        0.0000        2.3397        1.8133        1.5051        1.4649        1.0728        1.0398        2.1431        4.3022       15.1478       19.8843       20.7442       16.4538        9.7406        8.6356        7.3054        8.3263        7.3840        2.8207        3.0503        4.1459       10.1076       16.7845       16.0665       10.6527        6.4466        5.7144        7.5755        6.8437        2.7527        2.7154        3.4617        2.6409       12.8098       16.9773       20.3804       23.3460       43.3530       47.6187       52.9637       47.1975       40.4842       39.8071       36.5941       32.5841       30.0277       25.2426       24.7949       19.4741       19.0117       20.0596       12.2426       18.9867       32.9789       38.7415       42.6360       40.3722       22.1779       18.2742       15.3784       13.4201       12.2043        9.9935        8.8624        8.8214       10.0533        9.8493       10.9087       12.0981       16.7854       18.8447       19.5782       17.5869       17.0917       11.9098       11.3074       13.6482       17.9289       20.1574       22.5799       26.0047       31.4437       35.4231       36.8831       37.0980       33.0097       33.1821       35.4892       37.7344       40.4884       39.0000       36.9566       39.5558       39.8903       36.0623       35.8325       39.9502       48.9464       56.7075       55.6479       61.1051       71.0827       75.0042       77.4419       74.3246       85.0191       84.8654       76.6955       80.9093       77.8825       70.1761       71.5739       71.4996       78.1677       82.3435       78.5553       84.1134       90.0061       93.8564       92.5442      102.7793      110.9626      113.5298      113.8706      115.1805      116.8022      122.2792      115.4437      118.1134      123.3040      123.0353      116.0803      109.0551      101.6283       96.9024       96.0701      100.1399       90.0888       84.2965       88.6486       91.2232      108.3264      118.4082      128.4423      129.9428      133.3821      139.7359      116.7349      120.6181        0.0000        0.0000        0.0000        0.0000        0.0000        0.0000        0.0000        0.0000        0.0000        0.0000        0.0000        0.0000        0.0000        0.0000        0.0000        0.0000        0.0000        0.0000        0.0000        0.0000        0.0000        0.0000        0.0000        0.0000        0.0000        0.0000        0.0000        0.0000        0.0000        0.0000        0.0000        0.0000        0.0000        0.0000        0.0000        0.0000        0.0000        0.0000        0.0000        0.0000        0.0000        0.0000        0.0000        0.0000        0.0000        0.0000        0.0000        0.0000        0.0000        0.0000        0.0000        0.0000        0.0000        0.0000
        0.0000        0.0000        0.0000        0.0000        0.0000        0.0000        0.0000        0.0000        0.0000        0.0000        0.0000        0.0000        0.0000        0.0000        0.0000        0.0000        0.0000        0.0000        0.0000        0.0000        0.0000        0.0000        0.0000        0.0000        0.0000        0.0000        0.0000        0.0000        0.0000        0.0000        0.0000        0.0000        0.0000        0.0000        0.0000        0.0000        0.0000        0.0000        0.0000        0.0000        0.0000        0.0000        0.0000        0.0000        0.0000        0.0000        0.0000        0.0000        0.0000        0.0000        1.3852        0.6861        0.7384        1.7201        3.5624       18.3278       24.5533       25.4738       20.9802       21.8819       17.3210       11.9027       12.3889       15.0751       14.8560       11.1757        0.0000        0.0000       17.0440       17.5947       18.1142       11.3856       12.5124       13.9194       14.3889       19.7812       32.7214       34.6822       30.3579       32.8266       36.6883       41.0359       44.4112       41.7081       47.5391       47.8553       43.5983       36.3683       41.0366        0.0000        0.0000        0.0000        0.0000       26.3245       26.1880       23.6478       26.9058       31.2058        0.0000       46.4238       56.6662       60.4163       51.3246       31.5730       26.5999       22.5491       20.0871       12.2444        9.5977        8.1345        7.7917        7.7122        7.3325        7.9471        8.9801       13.0173       14.5497       14.7378       14.0833       11.8501        9.3993        9.5847       12.3224       14.8545       13.9397       15.7447       18.5762       25.1524       28.4930       30.4877       32.9651       37.6377       42.0725       41.8686       39.3309       42.5501       43.1071       39.9691       40.6545       36.1676       35.6916       36.6652       45.6020       45.7689       49.4164       50.6706       62.2889       71.4659       66.6562       71.2259       73.6667       74.2533       67.7214       68.9872       60.0198       62.5537       66.7981       64.3044       69.3987       70.7219       72.7275       75.8554       90.9348       87.1520       81.4459       94.2150      103.4607      111.5258      119.4132      115.1803      108.6107      112.3911      106.4389      103.0777      101.7709      107.9398      110.3367      105.6000      100.4781       92.9032       86.5610       86.6113       86.3905       77.6154       75.5444       75.8349       84.2763      101.5214      114.2862      120.5666      123.2029      124.8260      112.4771        0.0000        0.0000        0.0000        0.0000        0.0000        0.0000        0.0000        0.0000        0.0000        0.0000        0.0000        0.0000        0.0000        0.0000        0.0000        0.0000        0.0000        0.0000        0.0000        0.0000        0.0000        0.0000        0.0000        0.0000        0.0000        0.0000        0.0000        0.0000        0.0000        0.0000        0.0000        0.0000        0.0000        0.0000        0.0000        0.0000        0.0000        0.0000        0.0000        0.0000        0.0000        0.0000        0.0000        0.0000        0.0000        0.0000        0.0000        0.0000        0.0000        0.0000        0.0000        0.0000        0.0000        0.0000        0.0000        0.0000
        0.0000        0.0000        0.0000        0.0000        0.0000        0.0000        0.0000        0.0000        0.0000        0.0000        0.0000        0.0000        0.0000        0.0000        0.0000        0.0000        0.0000        0.0000        0.0000        0.0000        0.0000        0.0000        0.0000        0.0000        0.0000        0.0000        0.0000        0.0000        0.0000        0.0000        0.0000        0.0000        0.0000        0.0000        0.0000        0.0000        0.0000        0.0000        0.0000        0.0000        0.0000        0.0000        0.0000        0.0000        0.0000        0.0000        0.0000        0.0000        0.0000        0.0000        0.0000        0.0000        0.0000        0.0000        0.0000       20.3536       27.5060       28.7083        0.0000        0.0000        0.0000        8.9641        8.1797        7.5181        5.3378        0.0000        0.0000        0.0000        0.0000        0.0000        0.0000        0.0000        8.6256        9.5515       12.0216       15.6111       16.8767       20.7634       26.8784       33.5697       38.9136       43.6036       51.5052       44.8699       51.6982       51.5611       48.5717       39.1420        0.0000        0.0000        0.0000        0.0000        0.0000        0.0000       31.3350       21.3897        0.0000        0.0000        0.0000       53.8416       65.4461       66.4941       58.0728       35.4243       28.7496       24.5014       20.6285       13.1404        9.9149        7.9785        7.2443        7.1299        6.7191        7.2288        7.7009       10.8154       13.5250       17.3441       15.4199        8.8282        7.9743        8.7975        9.7395       12.6373       11.8043       14.0803       16.2863       23.4929       26.8895       30.6623       33.0000       39.2449       42.0546       37.4723       38.3413       43.3687       44.2854       40.7692       40.0105       35.7437       38.6085       34.0009       42.9945       44.3472       46.8794       59.0409       71.0847       71.6168       74.3500       69.5549       63.2297       58.6038       46.7812       51.2885       51.4681       58.7238       68.5587       69.7975       70.0636       66.6503       73.1660       72.6686       90.1903       94.7607      106.4209      112.3281      106.4643       98.1091      103.0661      107.9025      110.5128      116.3144      102.8030       92.5880       94.5111       97.4002      101.0249      104.6107       98.6669       88.2546       82.6225       78.4258       81.7577       73.1718       76.4464       76.8156       85.0954      102.0631      111.6653      123.4308      124.9989      128.6392      112.5266        0.0000        0.0000        0.0000        0.0000        0.0000        0.0000        0.0000        0.0000        0.0000        0.0000        0.0000        0.0000        0.0000        0.0000        0.0000        0.0000        0.0000        0.0000        0.0000        0.0000        0.0000        0.0000        0.0000        0.0000        0.0000        0.0000        0.0000        0.0000        0.0000        0.0000        0.0000        0.0000        0.0000        0.0000        0.0000        0.0000        0.0000        0.0000        0.0000        0.0000        0.0000        0.0000        0.0000        0.0000        0.0000        0.0000        0.0000        0.0000        0.0000        0.0000        0.0000        0.0000        0.0000        0.0000        0.0000        0.0000
        0.0000        0.0000        0.0000        0.0000        0.0000        0.0000        0.0000        0.0000        0.0000        0.0000        0.0000        0.0000        0.0000        0.0000        0.0000        0.0000        0.0000        0.0000        0.0000        0.0000        0.0000        0.0000        0.0000        0.0000        0.0000        0.0000        0.0000        0.0000        0.0000        0.0000        0.0000        0.0000        0.0000        0.0000        0.0000        0.0000        0.0000        0.0000        0.0000        0.0000        0.0000        0.0000        0.0000        0.0000        0.0000        0.0000        0.0000        0.0000        0.0000        0.0000        0.0000        0.0000        0.0000        0.0000        0.0000        0.0000        0.0000        0.0000        0.0000        0.0000        0.0000        9.5920        9.0460        7.0754        6.5886        0.0000        0.0000        0.0000        0.0000        0.0000        0.0000        0.0000        0.0000        9.8200       12.1751       16.4543       18.7852       22.5273       27.6316       36.3852       40.4172       42.6675       48.9345       42.0850       46.1748        0.0000        0.0000        0.0000        0.0000        0.0000        0.0000        0.0000        0.0000        0.0000        0.0000        0.0000        0.0000        0.0000        0.0000        0.0000       59.8793       64.1674       56.3994       35.3014       28.9152       24.0668       20.5006       13.7507       10.2273        8.2105        7.3252        6.9491        6.4813        5.9973        6.4732        9.3130       11.1500       11.4855        9.8505        8.9277        7.8294        6.7393        8.6321        9.1235       10.0205       13.5030       15.8748       21.9069       27.2735       30.6573       31.1840       36.5234       37.3933       38.7849       38.8867       42.5199       39.5000       36.9482       37.9836       34.0690       32.4397       35.6205       39.9765       44.4260       57.4042       65.2717       61.7890       61.0398       63.6149       63.4972       56.3091       46.9311       43.4912       41.3431       47.9621       59.0352       63.4757       61.5977       61.0997       67.5038       72.1449       70.0343       79.2288       91.0207       92.4437       97.7791       94.0076       87.7861       88.5187       93.1225       98.2883       89.5165       84.0223       84.2611       84.7595       89.6326       94.1933      101.7632       99.1511       85.0768       78.4592       72.6569       77.0411       75.1565       75.7080       78.4167       87.5458      103.1023      112.3112      116.1849      127.4808      109.5168        0.0000        0.0000        0.0000        0.0000        0.0000        0.0000        0.0000        0.0000        0.0000        0.0000        0.0000        0.0000        0.0000        0.0000        0.0000        0.0000        0.0000        0.0000        0.0000        0.0000        0.0000        0.0000        0.0000        0.0000        0.0000        0.0000        0.0000        0.0000        0.0000        0.0000        0.0000        0.0000        0.0000        0.0000        0.0000        0.0000        0.0000        0.0000        0.0000        0.0000        0.0000        0.0000        0.0000        0.0000        0.0000        0.0000        0.0000        0.0000        0.0000        0.0000        0.0000        0.0000        0.0000        0.0000        0.0000        0.0000        0.0000
        0.0000        0.0000        0.0000        0.0000        0.0000        0.0000        0.0000        0.0000        0.0000        0.0000        0.0000        0.0000        0.0000        0.0000        0.0000        0.0000        0.0000        0.0000        0.0000        0.0000        0.0000        0.0000        0.0000        0.0000        0.0000        0.0000        0.0000        0.0000        0.0000        0.0000        0.0000        0.0000        0.0000        0.0000        0.0000        0.0000        0.0000        0.0000        0.0000        0.0000        0.0000        0.0000        0.0000        0.0000        0.0000        0.0000        0.0000        0.0000        0.0000        0.0000        0.0000        0.0000        0.0000        0.0000        0.0000        0.0000        0.0000        0.0000        0.0000        0.0000        0.0000        0.0000       12.7034       10.7113        0.0000        0.0000        0.0000        0.0000        0.0000        0.0000        0.0000        0.0000        0.0000        0.0000       15.0676       18.9800       20.3899       22.9953       27.1906       33.1040       34.3156       36.4276       39.4387       36.4054        0.0000        0.0000        0.0000        0.0000        0.0000        0.0000        0.0000        0.0000        0.0000        0.0000        0.0000        0.0000        0.0000        0.0000        0.0000        0.0000        0.0000       61.9215       59.6022       30.4986       25.7223       22.4119       19.2824       13.8648       10.5715        8.7694        7.7085        6.9333        6.0483        6.0179        6.1400        8.6799        9.9859       10.0186        9.3928       11.1074        6.6817        6.9518        8.1024        8.9466        9.7903       11.7776       17.2936       25.6144       29.5126       29.6651       34.8451       35.9072       36.8087       38.2649       36.5927       37.3916       36.9159       37.0801       40.1185       35.5710       33.5319       36.2336       36.8962       44.7147       51.9737       56.4139       56.0059       52.5986       54.5403       54.9971       50.7480       41.9184       42.7980       43.0947       47.2009       53.7756       54.3469       53.9807       55.6997       62.8720       72.4484       80.8985       83.3414       85.2712       89.5655       79.5961       80.9719       80.6981       79.0584       81.3932       83.1389       76.2779       77.6478       82.4522       78.3632       85.5813       88.7193       93.3208       92.6023       79.0247       74.4495       72.6569       80.8087       78.6759       78.6966       83.3902       92.9909      103.2400      110.5054      121.1065      108.2338        0.0000        0.0000        0.0000        0.0000        0.0000        0.0000        0.0000        0.0000        0.0000        0.0000        0.0000        0.0000        0.0000        0.0000        0.0000        0.0000        0.0000        0.0000        0.0000        0.0000        0.0000        0.0000        0.0000        0.0000        0.0000        0.0000        0.0000        0.0000        0.0000        0.0000        0.0000        0.0000        0.0000        0.0000        0.0000        0.0000        0.0000        0.0000        0.0000        0.0000        0.0000        0.0000        0.0000        0.0000        0.0000        0.0000        0.0000        0.0000        0.0000        0.0000        0.0000        0.0000        0.0000        0.0000        0.0000        0.0000        0.0000        0.0000
        0.0000        0.0000        0.0000        0.0000        0.0000        0.0000        0.0000        0.0000        0.0000        0.0000        0.0000        0.0000        0.0000        0.0000        0.0000        0.0000        0.0000        0.0000        0.0000        0.0000        0.0000        0.0000        0.0000        0.0000        0.0000        0.0000        0.0000        0.0000        0.0000        0.0000        0.0000        0.0000        0.0000        0.0000        0.0000        0.0000        0.0000        0.0000        0.0000        0.0000        0.0000        0.0000        0.0000        0.0000        0.0000        0.0000        0.0000        0.0000        0.0000        0.0000        0.0000        0.0000        0.0000        0.0000        0.0000        0.0000        0.0000        0.0000        0.0000        0.0000        0.0000        0.0000        0.0000        0.0000        0.0000        0.0000        0.0000        0.0000        0.0000        0.0000        0.0000        0.0000        0.0000        0.0000       23.7006       25.3521       27.8174       30.3852       32.4614       21.9656       22.1044       23.9434       26.1179        0.0000        0.0000        0.0000        0.0000        0.0000        0.0000        0.0000        0.0000        0.0000        0.0000        0.0000        0.0000        0.0000        0.0000        0.0000        0.0000        0.0000        0.0000       41.2446       60.5510       31.5132       25.4779       23.2823       20.1576       15.8256       13.9280       13.2588       10.7115        8.7037        7.9970        7.3048        8.1745       10.9799       11.5305       12.0995       11.0431       10.5390        9.9376       10.3000        8.6787       10.5971       10.8625       17.1293       20.9761       26.0279       28.9703       33.9230       33.5747       34.4840       35.9985       36.7398       36.5409       34.1672       34.0101       35.1030       32.3134       31.1280       31.8185       35.4570       40.0728       50.6980       51.4850       52.7805       43.8708       44.6768       44.6350       46.1105       41.8264       42.2067       45.2065       44.7238       47.4915       53.1378       54.5577       53.0778       53.4602       59.1364       63.1993       69.1564       71.2750       73.1230       65.5739       58.8953       59.9251       63.8849       64.2947       68.3899       70.4323       73.5065       70.2329       71.5053       71.4973       73.4343       74.9662       77.1586       75.8920       71.2833       69.7284       70.0932       75.5505       85.2881       93.4239      102.9639      100.6222       84.6705       92.1626      105.2438       86.1422        0.0000        0.0000        0.0000        0.0000        0.0000        0.0000        0.0000        0.0000        0.0000        0.0000        0.0000        0.0000        0.0000        0.0000        0.0000        0.0000        0.0000        0.0000        0.0000        0.0000        0.0000        0.0000        0.0000        0.0000        0.0000        0.0000        0.0000        0.0000        0.0000        0.0000        0.0000        0.0000        0.0000        0.0000        0.0000        0.0000        0.0000        0.0000        0.0000        0.0000        0.0000        0.0000        0.0000        0.0000        0.0000        0.0000        0.0000        0.0000        0.0000        0.0000        0.0000        0.0000        0.0000        0.0000        0.0000        0.0000        0.0000        0.0000
        0.0000        0.0000        0.0000        0.0000        0.0000        0.0000        0.0000        0.0000        0.0000        0.0000        0.0000        0.0000        0.0000        0.0000        0.0000        0.0000        0.0000        0.0000        0.0000        0.0000        0.0000        0.0000        0.0000        0.0000        0.0000        0.0000        0.0000        0.0000        0.0000        0.0000        0.0000        0.0000        0.0000        0.0000        0.0000        0.0000        0.0000        0.0000        0.0000        0.0000        0.0000        0.0000        0.0000        0.0000        0.0000        0.0000        0.0000        0.0000        0.0000        0.0000        0.0000        0.0000        0.0000        0.0000        0.0000        0.0000        0.0000        0.0000        0.0000        0.0000        0.0000        0.0000        0.0000        0.0000        0.0000        0.0000        0.0000        0.0000        0.0000        0.0000        0.0000        0.0000        0.0000        0.0000        0.0000        0.0000        0.0000        0.0000        0.0000        0.0000        0.0000        0.0000        0.0000        0.0000        0.0000        0.0000        0.0000        0.0000        0.0000        0.0000        0.0000        0.0000        0.0000        0.0000        0.0000        0.0000        0.0000        0.0000        0.0000        0.0000        0.0000       31.9409       30.8163       24.7388       22.7917       21.3435       19.3232       15.7141       13.9955       11.4708        9.5133        6.7080        6.5413        6.4627        7.0955        9.4177        9.8842       10.7853       10.8812       10.5559       10.2429       10.5689       11.3706        9.8152       14.4188       15.0950       13.9764       23.3185       28.0713       31.3011       32.4693       34.7992       36.4406       36.6198       35.8088       32.6768       33.2298       31.9401       33.4659       34.3689       32.7426       36.6901       39.0755       46.6591       50.4453       42.1189       41.7454       44.3812       43.7970       34.6509       34.3683       40.6757       38.7169       44.4800       51.6919       50.1245       51.0297       50.3550       51.4315       56.5599       61.8161       67.3143       64.4312       56.3929       52.6946       53.8606       53.7054       55.0584       58.8539       62.1312       62.6708       66.2616       67.4026       66.5879       70.2204       72.7570       69.3639       67.9863       70.1242       68.0875       67.8109       71.7676       79.5322       92.2213      102.6180      105.1699      104.1351       91.1756       91.4618       77.8963        0.0000        0.0000        0.0000        0.0000        0.0000        0.0000        0.0000        0.0000        0.0000        0.0000        0.0000        0.0000        0.0000        0.0000        0.0000        0.0000        0.0000        0.0000        0.0000        0.0000        0.0000        0.0000        0.0000        0.0000        0.0000        0.0000        0.0000        0.0000        0.0000        0.0000        0.0000        0.0000        0.0000        0.0000        0.0000        0.0000        0.0000        0.0000        0.0000        0.0000        0.0000        0.0000        0.0000        0.0000        0.0000        0.0000        0.0000        0.0000        0.0000        0.0000        0.0000        0.0000        0.0000        0.0000        0.0000        0.0000        0.0000        0.0000        0.0000
        0.0000        0.0000        0.0000        0.0000        0.0000        0.0000        0.0000        0.0000        0.0000        0.0000        0.0000        0.0000        0.0000        0.0000        0.0000        0.0000        0.0000        0.0000        0.0000        0.0000        0.0000        0.0000        0.0000        0.0000        0.0000        0.0000        0.0000        0.0000        0.0000        0.0000        0.0000        0.0000        0.0000        0.0000        0.0000        0.0000        0.0000        0.0000        0.0000        0.0000        0.0000        0.0000        0.0000        0.0000        0.0000        0.0000        0.0000        0.0000        0.0000        0.0000        0.0000        0.0000        0.0000        0.0000        0.0000        0.0000        0.0000        0.0000        0.0000        0.0000        0.0000        0.0000        0.0000        0.0000        0.0000        0.0000        0.0000        0.0000        0.0000        0.0000        0.0000        0.0000        0.0000        0.0000        0.0000        0.0000        0.0000        0.0000        0.0000        0.0000        0.0000        0.0000        0.0000        0.0000        0.0000        0.0000        0.0000        0.0000        0.0000        0.0000        0.0000        0.0000        0.0000        0.0000        0.0000        0.0000        0.0000        0.0000        0.0000        0.0000        0.0000       22.2179       21.3338       21.8524       21.5238       20.7025       19.3239       16.4005       14.6536       12.7107       11.0471        7.4715        6.3564        6.7244        7.3457       11.9848       10.6426       11.3863       11.5885       11.2352        9.1079       10.9928       11.1331       12.9797       10.3476       11.5927       14.7360       24.4601       30.8148       32.2243       33.5115       35.1260       36.1899       35.3615       34.4599       31.0382       31.0899       32.4835       34.6101       35.1808       34.4617       36.5258       37.5152       39.5086       48.0997       49.5863       43.6580       42.5162       44.0751       35.0543       38.3753       38.5157       31.9555       39.1471       43.6245       46.4279       48.3435       54.6277       57.4647       57.5418       64.0292       61.1756       52.5440       46.7273       47.2112       46.6955       48.9147       54.2753       58.0523       61.0075       60.7755       65.8238       66.8005       64.2310       70.5379       67.0929       65.1914       64.9358       66.7662       69.5667       71.8448       77.3699       92.1138      105.5982      110.8555      118.9595      112.5003       94.3552       88.5863      103.5890        0.0000        0.0000        0.0000        0.0000        0.0000        0.0000        0.0000        0.0000        0.0000        0.0000        0.0000        0.0000        0.0000        0.0000        0.0000        0.0000        0.0000        0.0000        0.0000        0.0000        0.0000        0.0000        0.0000        0.0000        0.0000        0.0000        0.0000        0.0000        0.0000        0.0000        0.0000        0.0000        0.0000        0.0000        0.0000        0.0000        0.0000        0.0000        0.0000        0.0000        0.0000        0.0000        0.0000        0.0000        0.0000        0.0000        0.0000        0.0000        0.0000        0.0000        0.0000        0.0000        0.0000        0.0000        0.0000        0.0000        0.0000        0.0000        0.0000
        0.0000        0.0000        0.0000        0.0000        0.0000        0.0000        0.0000        0.0000        0.0000        0.0000        0.0000        0.0000        0.0000        0.0000        0.0000        0.0000        0.0000        0.0000        0.0000        0.0000        0.0000        0.0000        0.0000        0.0000        0.0000        0.0000        0.0000        0.0000        0.0000        0.0000        0.0000        0.0000        0.0000        0.0000        0.0000        0.0000        0.0000        0.0000        0.0000        0.0000        0.0000        0.0000        0.0000        0.0000        0.0000        0.0000        0.0000        0.0000        0.0000        0.0000        0.0000        0.0000        0.0000        0.0000        0.0000        0.0000        0.0000        0.0000        0.0000        0.0000        0.0000        0.0000        0.0000        0.0000        0.0000        0.0000        0.0000        0.0000        0.0000        0.0000        0.0000        0.0000        0.0000        0.0000        0.0000        0.0000        0.0000        0.0000        0.0000        0.0000        0.0000        0.0000        0.0000        0.0000        0.0000        0.0000        0.0000        0.0000        0.0000        0.0000        0.0000        0.0000        0.0000        0.0000        0.0000        0.0000        0.0000        0.0000        0.0000        0.0000       17.9050       19.9774       19.4243       20.4654       21.5234       21.3162       20.6578       18.2981       17.8632       16.5042       14.7654        9.7955        7.5211        7.0275        7.6559       10.7716       11.5313       15.4788       34.2364       14.3665       13.4034        9.4251       11.2793       10.4098       11.5740       13.4082       17.0577       28.1537       31.0977       32.2920       32.2324       34.0223       33.2272       32.9609       32.3303       29.3903       30.3121       31.6651       30.6249       33.2283       35.4841       35.8003       35.6604       34.5050       38.0264       41.9324       41.8532       44.0963       38.9574       35.6755       34.9158       35.5243       31.9437       34.7215       36.8175       43.6170       49.0558       58.4747       63.0665       56.0151       53.8906       49.8187       49.8964       45.2500       45.1941       43.3833       51.9518       51.5252       54.5652       64.2169       64.9830       62.8936       65.7214       68.3722       71.1602       67.1538       64.9829       69.9497       76.3445       74.5148       85.3168       96.1730      102.5736      111.9734      128.0419      126.3520      114.0186       88.7124        0.0000        0.0000        0.0000        0.0000        0.0000        0.0000        0.0000        0.0000        0.0000        0.0000        0.0000        0.0000        0.0000      337.4400        0.0000        0.0000        0.0000      311.9699        0.0000        0.0000        0.0000        0.0000        0.0000        0.0000        0.0000        0.0000        0.0000        0.0000        0.0000        0.0000        0.0000        0.0000        0.0000        0.0000        0.0000        0.0000        0.0000        0.0000        0.0000        0.0000        0.0000        0.0000        0.0000        0.0000        0.0000        0.0000        0.0000        0.0000        0.0000        0.0000        0.0000        0.0000        0.0000        0.0000        0.0000        0.0000        0.0000        0.0000        0.0000        0.0000        0.0000
        0.0000        0.0000        0.0000        0.0000        0.0000        0.0000        0.0000        0.0000        0.0000        0.0000        0.0000        0.0000        0.0000        0.0000        0.0000        0.0000        0.0000        0.0000        0.0000        0.0000        0.0000        0.0000        0.0000        0.0000        0.0000        0.0000        0.0000        0.0000        0.0000        0.0000        0.0000        0.0000        0.0000        0.0000        0.0000        0.0000        0.0000        0.0000        0.0000        0.0000        0.0000        0.0000        0.0000        0.0000        0.0000        0.0000        0.0000        0.0000        0.0000        0.0000        0.0000        0.0000        0.0000        0.0000        0.0000        0.0000        0.0000        0.0000        0.0000        0.0000        0.0000        0.0000        0.0000        0.0000        0.0000        0.0000        0.0000        0.0000        0.0000        0.0000        0.0000        0.0000        0.0000        0.0000        0.0000        0.0000        0.0000        0.0000        0.0000        0.0000        0.0000        0.0000        0.0000        0.0000        0.0000        0.0000        0.0000        0.0000        0.0000        0.0000        0.0000        0.0000        0.0000        0.0000        0.0000        0.0000        0.0000        0.0000        0.0000        0.0000       13.4446       16.5040       19.7385       24.1530       20.9905       21.8966       34.9669       91.6254       30.5100       30.6963       26.2980       21.8551       14.1367       17.1373       15.7448       16.8995       15.3334       15.0156       14.2412       15.2139       17.3001       17.1251       13.2523       16.6896       19.1120       23.9305       26.3789       31.0385       34.8672       35.9550       35.4722       29.5231       27.7547       27.5328       29.0183       29.3732       31.4067       31.6172       28.6123       35.8457       39.2876       34.7878       34.1318       38.9898       37.3375       46.3422       46.1348       47.9471       45.8318       32.7762       32.8981       34.2491       34.6569       36.9001       40.5569       52.4122       57.1728       53.7174       59.9107       57.4208       53.5988       52.0709       49.4230       44.3256       44.6966       46.2737       49.5599       49.2214       53.1948       57.8315       58.8064       64.1716       64.7130       64.0434       70.7376       77.2766       81.6462       85.0570       91.0464       96.7598      104.8886      113.9376      118.1710      125.7008      141.2727      123.7522      116.9530      142.8164        0.0000        0.0000        0.0000        0.0000        0.0000        0.0000        0.0000        0.0000        0.0000        0.0000        0.0000        0.0000      349.6799      465.7200      515.7300        0.0000      360.0000      329.5201        0.0000        0.0000        0.0000        0.0000        0.0000        0.0000        0.0000        0.0000        0.0000        0.0000        0.0000        0.0000        0.0000        0.0000        0.0000        0.0000        0.0000        0.0000        0.0000        0.0000        0.0000        0.0000        0.0000        0.0000        0.0000        0.0000        0.0000        0.0000        0.0000        0.0000        0.0000        0.0000        0.0000        0.0000        0.0000        0.0000        0.0000        0.0000        0.0000        0.0000        0.0000        0.0000        0.0000
        0.0000        0.0000        0.0000        0.0000        0.0000        0.0000        0.0000        0.0000        0.0000        0.0000        0.0000        0.0000        0.0000        0.0000        0.0000        0.0000        0.0000        0.0000        0.0000        0.0000        0.0000        0.0000        0.0000        0.0000        0.0000        0.0000        0.0000        0.0000        0.0000        0.0000        0.0000        0.0000        0.0000        0.0000        0.0000        0.0000        0.0000        0.0000        0.0000        0.0000        0.0000        0.0000        0.0000        0.0000        0.0000        0.0000        0.0000        0.0000        0.0000        0.0000        0.0000        0.0000        0.0000        0.0000        0.0000        0.0000        0.0000        0.0000        0.0000        0.0000        0.0000        0.0000        0.0000        0.0000        0.0000        0.0000        0.0000        0.0000        0.0000        0.0000        0.0000        0.0000        0.0000        0.0000        0.0000        0.0000        0.0000        0.0000        0.0000        0.0000        0.0000        0.0000        0.0000        0.0000        0.0000        0.0000        0.0000        0.0000        0.0000        0.0000        0.0000        0.0000        0.0000        0.0000        0.0000        0.0000        0.0000        0.0000        0.0000       17.5151       13.5351       13.0355       19.5137       24.5236       22.2154       22.2270       36.2989       95.3363       40.0438       32.7600       29.1709       23.5197       15.9594       15.0497       16.3629       17.7138       18.0756       16.7033       16.8040       14.4597       11.1308       14.0750       15.2794       18.7674       22.0015       24.1163       27.3535       33.1140       36.1753       36.7984       36.5323       28.4458       25.7936       24.9120       24.9646       27.3619       30.6489       28.6597       27.6339       35.8626       33.8205       32.0890       35.9262       35.0312       36.0623       45.7680       39.4759       48.3428       37.4994       31.1624       31.8319       33.1439       38.2244       39.5742       54.0420       49.8622       55.1264       54.1881       55.9898       52.1350       52.8724       49.5589       50.2633       41.2223       41.3679       52.8772       53.9581       50.0188       49.6712       52.9167       52.6507       56.5248       56.5108       62.3792       69.6154       80.6127       89.3913      101.8734      100.0491      105.3155      114.3900      112.4902      115.7468      117.4616      119.1763      121.3996      116.8311      155.2962        0.0000        0.0000        0.0000        0.0000        0.0000        0.0000      388.4951      210.0901        0.0000        0.0000        0.0000        0.0000      415.0500      446.8200        0.0000        0.0000        0.0000        0.0000        0.0000        0.0000        0.0000        0.0000        0.0000        0.0000        0.0000        0.0000        0.0000        0.0000        0.0000        0.0000        0.0000        0.0000        0.0000        0.0000        0.0000        0.0000        0.0000        0.0000        0.0000        0.0000        0.0000        0.0000        0.0000        0.0000        0.0000        0.0000        0.0000        0.0000        0.0000        0.0000        0.0000        0.0000        0.0000        0.0000        0.0000        0.0000        0.0000        0.0000        0.0000        0.0000        0.0000
        0.0000        0.0000        0.0000        0.0000        0.0000        0.0000        0.0000        0.0000        0.0000        0.0000        0.0000        0.0000        0.0000        0.0000        0.0000        0.0000        0.0000        0.0000        0.0000        0.0000        0.0000        0.0000        0.0000        0.0000        0.0000        0.0000        0.0000        0.0000        0.0000        0.0000        0.0000        0.0000        0.0000        0.0000        0.0000        0.0000        0.0000        0.0000        0.0000        0.0000        0.0000        0.0000        0.0000        0.0000        0.0000        0.0000        0.0000        0.0000        0.0000        0.0000        0.0000        0.0000        0.0000        0.0000        0.0000        0.0000        0.0000        0.0000        0.0000        0.0000        0.0000        0.0000        0.0000        0.0000        0.0000        0.0000        0.0000        0.0000        0.0000        0.0000        0.0000        0.0000        0.0000        0.0000        0.0000        0.0000        0.0000        0.0000        0.0000        0.0000        0.0000        0.0000        0.0000        0.0000        0.0000        0.0000        0.0000        0.0000        0.0000        0.0000        0.0000        0.0000        0.0000        0.0000        0.0000        0.0000        0.0000       12.9445       18.8535       12.5300       15.0291       16.2226       15.7608       18.4832       21.2567       22.3891       23.3301       32.9194       36.1738       34.7987       29.8486       20.3782       15.1658       13.5101       14.1176       18.2224       19.0966       17.7712       16.6059       13.0972       13.3352       12.5924       14.2373       20.1385       22.1428       24.6236       27.3181       32.6916       35.3868       35.9332       33.7990       25.9137       23.4592       22.4954       22.6850       24.1851       24.4350       25.6635       26.3668       27.9951       30.1888       29.6374       34.8604       36.8846       42.4306       43.8057       37.9648       33.4918       28.4171       28.6672       30.1836       34.4566       36.8128       48.2641       57.4823       48.2053       51.5308       51.4452       54.4926       51.6225       51.3961       50.1412       50.6800       42.7426       44.5261       53.3463       56.9964       49.8678       43.7764       45.0808       49.1988       53.4217       61.2241       67.2110       71.2862       85.7363      100.8451      109.6101      116.2489      107.7989      109.8853      113.3031      109.5856      110.3342      115.0368      118.6799      114.8497        0.0000        0.0000        0.0000        0.0000        0.0000      349.3666      361.7862      367.0329      166.1100        0.0000        0.0000        0.0000        0.0000        0.0000        0.0000        0.0000        0.0000        0.0000        0.0000        0.0000        0.0000        0.0000        0.0000        0.0000        0.0000        0.0000        0.0000        0.0000        0.0000        0.0000        0.0000        0.0000        0.0000        0.0000        0.0000        0.0000        0.0000        0.0000        0.0000        0.0000        0.0000        0.0000        0.0000        0.0000        0.0000        0.0000        0.0000        0.0000        0.0000        0.0000        0.0000        0.0000        0.0000        0.0000        0.0000        0.0000        0.0000        0.0000        0.0000        0.0000        0.0000        0.0000
        0.0000        0.0000        0.0000        0.0000        0.0000        0.0000        0.0000        0.0000        0.0000        0.0000        0.0000        0.0000        0.0000        0.0000        0.0000        0.0000        0.0000        0.0000        0.0000        0.0000        0.0000        0.0000        0.0000        0.0000        0.0000        0.0000        0.0000        0.0000        0.0000        0.0000        0.0000        0.0000        0.0000        0.0000        0.0000        0.0000        0.0000        0.0000        0.0000        0.0000        0.0000        0.0000        0.0000        0.0000        0.0000        0.0000        0.0000        0.0000        0.0000        0.0000        0.0000        0.0000        0.0000        0.0000        0.0000        0.0000        0.0000        0.0000        0.0000        0.0000        0.0000        0.0000        0.0000        0.0000        0.0000        0.0000        0.0000        0.0000        0.0000        0.0000        0.0000        0.0000        0.0000        0.0000        0.0000        0.0000        0.0000        0.0000        0.0000        0.0000        0.0000        0.0000        0.0000        0.0000        0.0000        0.0000        0.0000        0.0000        0.0000        0.0000        0.0000        0.0000        0.0000        0.0000        0.0000        0.0000        0.0000       14.0455       14.4169        9.9446       17.6564       17.8777       15.9216       21.4092       20.9619       22.3490       25.9096       33.0033       34.2291       31.7955       27.7178       16.6530       13.9061       13.3564       14.3522       18.6613       19.3586       23.3726       18.6752       13.5425       13.2329       15.2477       15.7521       19.9254       21.1376       23.2705       24.8822       28.7531       31.6065       30.7866       29.4238       22.8646       20.7521       19.9339       20.0972       21.4063       21.6275       22.7253       23.2173       23.4191       23.8756       26.8387       28.4502       32.7182       32.4885       31.2360       36.5703       25.5859       24.9100       25.6727       27.7886       30.3177       32.1870       41.4969       42.9266       44.5857       49.7025       51.0403       56.6261       51.9696       50.9798       51.5372       59.0963       46.9415       40.9701       41.2972       42.0998       39.9788       41.6453       45.5800       49.2743       57.2296       61.7584       70.7325       79.8547       93.7933      102.0506       97.8054       96.8777       88.6827       93.3665       97.7134      101.2966      106.7494      114.6180      111.3666      107.2649        0.0000        0.0000        0.0000       51.6000      288.8710      321.4707      345.4303      361.1155      169.0500        0.0000        0.0000        0.0000        0.0000        0.0000        0.0000        0.0000        0.0000        0.0000        0.0000        0.0000        0.0000        0.0000        0.0000        0.0000        0.0000        0.0000        0.0000        0.0000        0.0000        0.0000        0.0000        0.0000        0.0000        0.0000        0.0000        0.0000        0.0000        0.0000        0.0000        0.0000        0.0000        0.0000        0.0000        0.0000        0.0000        0.0000        0.0000        0.0000        0.0000        0.0000        0.0000        0.0000        0.0000        0.0000        0.0000        0.0000        0.0000        0.0000        0.0000        0.0000        0.0000        0.0000
        0.0000        0.0000        0.0000        0.0000        0.0000        0.0000        0.0000        0.0000        0.0000        0.0000        0.0000        0.0000        0.0000        0.0000        0.0000        0.0000        0.0000        0.0000        0.0000        0.0000        0.0000        0.0000        0.0000        0.0000        0.0000        0.0000        0.0000        0.0000        0.0000        0.0000        0.0000        0.0000        0.0000        0.0000        0.0000        0.0000        0.0000        0.0000        0.0000        0.0000        0.0000        0.0000        0.0000        0.0000        0.0000        0.0000        0.0000        0.0000        0.0000        0.0000        0.0000        0.0000        0.0000        0.0000        0.0000        0.0000        0.0000        0.0000        0.0000        0.0000        0.0000        0.0000        0.0000        0.0000        0.0000        0.0000        0.0000        0.0000        0.0000        0.0000        0.0000        0.0000        0.0000        0.0000        0.0000        0.0000        0.0000        0.0000        0.0000        0.0000        0.0000        0.0000        0.0000        0.0000        0.0000        0.0000        0.0000        0.0000        0.0000        0.0000        0.0000        0.0000        0.0000        0.0000        0.0000        0.0000       11.2705       15.4718       11.0927       10.3752       13.3299       14.9433       15.6875       16.8979       16.5337       18.7228       20.6551       23.6860       25.3368       25.5235       23.5599       17.7156       17.3311       16.4807       20.6081       23.3590       53.6774       92.1464       25.8270       23.4497       22.2606       19.0104       20.3792       18.7242       19.5598       22.9404       21.9810       24.3145       25.8029       25.6105       24.4282       20.8051       18.3122       16.9190       17.0579       18.1559       18.2141       17.8723       18.1144       21.1732       19.9845       17.5225       18.2363       28.4980       24.7027       22.7631       20.1298       18.0218       19.2026       23.1513       24.1419       28.6351       30.6104       33.3011       36.5355       40.3592       43.4254       48.9470       52.2700       49.2222       51.4662       56.2817       57.2529       37.6455       38.4058       33.1168       33.2089       37.9180       40.8545       49.7254       53.7765       60.7980       68.2965       80.9517       82.4803       74.7228       73.8700       73.0528       70.0753       68.2392       75.8684       80.1367       89.5757       77.8922       81.1399       78.3277        0.0000        0.0000        0.0000        0.0000      153.4075      275.2943      322.1809      357.2729      387.3965      252.5100        0.0000        0.0000        0.0000        0.0000        0.0000        0.0000        0.0000        0.0000        0.0000        0.0000        0.0000        0.0000        0.0000        0.0000        0.0000        0.0000        0.0000        0.0000        0.0000        0.0000        0.0000        0.0000        0.0000        0.0000        0.0000        0.0000        0.0000        0.0000        0.0000        0.0000        0.0000        0.0000        0.0000        0.0000        0.0000        0.0000        0.0000        0.0000        0.0000        0.0000        0.0000        0.0000        0.0000        0.0000        0.0000        0.0000        0.0000        0.0000        0.0000        0.0000        0.0000        0.0000        0.0000
        0.0000        0.0000        0.0000        0.0000        0.0000        0.0000        0.0000        0.0000        0.0000        0.0000        0.0000        0.0000        0.0000        0.0000        0.0000        0.0000        0.0000        0.0000        0.0000        0.0000        0.0000        0.0000        0.0000        0.0000        0.0000        0.0000        0.0000        0.0000        0.0000        0.0000        0.0000        0.0000        0.0000        0.0000        0.0000        0.0000        0.0000        0.0000        0.0000        0.0000        0.0000        0.0000        0.0000        0.0000        0.0000        0.0000        0.0000        0.0000        0.0000        0.0000        0.0000        0.0000        0.0000        0.0000        0.0000        0.0000        0.0000        0.0000        0.0000        0.0000        0.0000        0.0000        0.0000        0.0000        0.0000        0.0000        0.0000        0.0000        0.0000        0.0000        0.0000        0.0000        0.0000        0.0000        0.0000        0.0000        0.0000        0.0000        0.0000        0.0000        0.0000        0.0000        0.0000        0.0000        0.0000        0.0000        0.0000        0.0000        0.0000        0.0000        0.0000        0.0000        0.0000        0.0000        0.0000        0.0000        8.8594       11.6117       11.4182       13.6474       12.8897       13.3173       13.4370       14.6413       14.8473       15.2972       16.0379       24.6769       26.8078       26.7932       24.5017       18.9368       20.4053       23.6118       20.9728       23.3203       30.1550      108.0603       67.2798       23.4615       19.6641       20.1042       19.3047       19.4146       19.4312       18.9098       19.4441       21.8959       25.1900       24.1148       19.3911       18.5889       17.5217       14.9760       15.5244       15.1192       16.6160       17.5093       17.8449       16.7461       15.3051       14.1562       15.3506       17.2552       16.1140       16.3502       16.2648       17.0387       14.4487       16.5168       19.7659       25.6158       28.9183       32.7094       36.6009       41.4966       45.8792       45.2650       58.4862       50.5773       49.8661       46.6381       41.8229       33.0919       28.7588       29.8275       32.2114       40.9695       44.6403       48.7925       61.6819       61.9853       67.9475       77.7688       79.8192       65.2383       62.0472       59.5376       57.5915       60.3647       60.0674       67.9881       75.9482        0.0000        0.0000        0.0000        0.0000        0.0000        0.0000       92.5738      127.8701      243.9535      296.2326      342.9207      379.6053        0.0000        0.0000        0.0000        0.0000        0.0000        0.0000        0.0000        0.0000        0.0000        0.0000        0.0000        0.0000        0.0000        0.0000        0.0000        0.0000        0.0000        0.0000        0.0000        0.0000        0.0000        0.0000        0.0000        0.0000        0.0000        0.0000        0.0000        0.0000        0.0000        0.0000        0.0000        0.0000        0.0000        0.0000        0.0000        0.0000        0.0000        0.0000        0.0000        0.0000        0.0000        0.0000        0.0000        0.0000        0.0000        0.0000        0.0000        0.0000        0.0000        0.0000        0.0000        0.0000        0.0000        0.0000
        0.0000        0.0000        0.0000        0.0000        0.0000        0.0000        0.0000        0.0000        0.0000        0.0000        0.0000        0.0000        0.0000        0.0000        0.0000        0.0000        0.0000        0.0000        0.0000        0.0000        0.0000        0.0000        0.0000        0.0000        0.0000        0.0000        0.0000        0.0000        0.0000        0.0000        0.0000        0.0000        0.0000        0.0000        0.0000        0.0000        0.0000        0.0000        0.0000        0.0000        0.0000        0.0000        0.0000        0.0000        0.0000        0.0000        0.0000        0.0000        0.0000        0.0000        0.0000        0.0000        0.0000        0.0000        0.0000        0.0000        0.0000        0.0000        0.0000        0.0000        0.0000        0.0000        0.0000        0.0000        0.0000        0.0000        0.0000        0.0000        0.0000        0.0000        0.0000        0.0000        0.0000        0.0000        0.0000        0.0000        0.0000        0.0000        0.0000        0.0000        0.0000        0.0000        0.0000        0.0000        0.0000        0.0000        0.0000        0.0000        0.0000        0.0000        0.0000        0.0000        0.0000        0.0000        0.0000        0.0000       11.8561       14.8215       12.9872       12.8674       12.9686       15.0470       10.4540       12.5786       15.6648       16.2139       15.9802       21.9363       25.8171       25.8336       23.2940       28.3441       20.2372       23.1747       21.8041       22.7654       24.5782       42.0480       53.9873       23.2575       19.0742       18.2972       17.3387       18.8497       16.4128       17.8549       16.9004       17.4922       18.2961       17.3358       16.4594       14.0301       14.2329       14.1572       15.5283       14.1356       15.1045       13.3244       13.8274       11.9115       11.8585       12.2930       13.5743       13.3008       13.6371       13.8985       15.9145       14.6827       14.2824       14.0773       16.9448       25.2837       28.6618       33.2517       40.5033       38.7122       45.4705       49.2467       65.7131       51.5534       45.2059       41.6022       39.8211       31.6749       32.6676       31.1533       32.1563       42.2593       48.8215       55.9397       63.4820       66.5793       74.2267       74.8409       67.5043       59.5663       59.0013       55.4968       52.5160       53.9011       56.5643       58.3917        0.0000        0.0000        0.0000        0.0000        0.0000        0.0000       47.4967       64.5919      108.0074      210.6728      263.3669      306.0313      346.1916        0.0000        0.0000        0.0000        0.0000        0.0000        0.0000        0.0000        0.0000        0.0000        0.0000        0.0000        0.0000        0.0000        0.0000        0.0000        0.0000        0.0000        0.0000        0.0000        0.0000        0.0000        0.0000        0.0000        0.0000        0.0000        0.0000        0.0000        0.0000        0.0000        0.0000        0.0000        0.0000        0.0000        0.0000        0.0000        0.0000        0.0000        0.0000        0.0000        0.0000        0.0000        0.0000        0.0000        0.0000        0.0000        0.0000        0.0000        0.0000        0.0000        0.0000        0.0000        0.0000        0.0000        0.0000
        0.0000        0.0000        0.0000        0.0000        0.0000        0.0000        0.0000        0.0000        0.0000        0.0000        0.0000        0.0000        0.0000        0.0000        0.0000        0.0000        0.0000        0.0000        0.0000        0.0000        0.0000        0.0000        0.0000        0.0000        0.0000        0.0000        0.0000        0.0000        0.0000        0.0000        0.0000        0.0000        0.0000        0.0000        0.0000        0.0000        0.0000        0.0000        0.0000        0.0000        0.0000        0.0000        0.0000        0.0000        0.0000        0.0000        0.0000        0.0000        0.0000        0.0000        0.0000        0.0000        0.0000        0.0000        0.0000        0.0000        0.0000        0.0000        0.0000        0.0000        0.0000        0.0000        0.0000        0.0000        0.0000        0.0000        0.0000        0.0000        0.0000        0.0000        0.0000        0.0000        0.0000        0.0000        0.0000        0.0000        0.0000        0.0000        0.0000        0.0000        0.0000        0.0000        0.0000        0.0000        0.0000        0.0000        0.0000        0.0000        0.0000        0.0000        0.0000        0.0000        0.0000        0.0000        0.0000        0.0000        0.0000       12.7520       12.5076       12.5981       12.7987       11.2643       10.3278       11.4253       13.9664       19.4595       14.3821       17.9837       17.0042       17.7549       19.0736       22.9957       27.2864       22.0400       21.3068       22.7932       27.8659       28.3610       27.9361       18.1932       16.8663       16.2498       14.5526       13.7630       14.0452       12.7802       12.7649       14.2037       14.4567       13.9805       12.8547       12.0743       11.3178       11.1847       10.7823       11.2407       12.4455       11.6868       11.8274       11.0683       11.1566       12.5053       11.8021       12.5143       12.8002       13.0514       15.0550       12.9964       12.0242       13.5557       16.5213       25.3746       29.8775       35.5089       36.7264       43.7026       61.7286       68.8757       64.5551       48.3422       44.5307       40.1369       42.2753       32.6227       32.1111       31.8506       34.6966       44.0965       54.4395       59.5245       62.4604       69.9702       68.7968       68.6316       65.5649       57.3509       55.0869       56.7438       57.0293       60.8969       60.2394        0.0000        0.0000        0.0000        0.0000        0.0000        0.0000        0.0000       38.8878       56.6244       87.9124      178.6271      230.7166      274.7273      307.7133        0.0000        0.0000        0.0000        0.0000        0.0000        0.0000        0.0000        0.0000        0.0000        0.0000        0.0000        0.0000        0.0000        0.0000        0.0000        0.0000        0.0000        0.0000        0.0000        0.0000        0.0000        0.0000        0.0000        0.0000        0.0000        0.0000        0.0000        0.0000        0.0000        0.0000        0.0000        0.0000        0.0000        0.0000        0.0000        0.0000        0.0000        0.0000        0.0000        0.0000        0.0000        0.0000        0.0000        0.0000        0.0000        0.0000        0.0000        0.0000        0.0000        0.0000        0.0000        0.0000        0.0000        0.0000
        0.0000        0.0000        0.0000        0.0000        0.0000        0.0000        0.0000        0.0000        0.0000        0.0000        0.0000        0.0000        0.0000        0.0000        0.0000        0.0000        0.0000        0.0000        0.0000        0.0000        0.0000        0.0000        0.0000        0.0000        0.0000        0.0000        0.0000        0.0000        0.0000        0.0000        0.0000        0.0000        0.0000        0.0000        0.0000        0.0000        0.0000        0.0000        0.0000        0.0000        0.0000        0.0000        0.0000        0.0000        0.0000        0.0000        0.0000        0.0000        0.0000        0.0000        0.0000        0.0000        0.0000        0.0000        0.0000        0.0000        0.0000        0.0000        0.0000        0.0000        0.0000        0.0000        0.0000        0.0000        0.0000        0.0000        0.0000        0.0000        0.0000        0.0000        0.0000        0.0000        0.0000        0.0000        0.0000        0.0000        0.0000        0.0000        0.0000        0.0000        0.0000        0.0000        0.0000        0.0000        0.0000        0.0000        0.0000        0.0000        0.0000        0.0000        0.0000        0.0000        0.0000        0.0000        0.0000        0.0000       14.1358       15.8943       16.6993       16.0460        0.0000       13.9236       14.1271       12.6030        9.9223       12.0945       12.3560       15.2185       14.6014       15.2346       21.8737       35.5028       33.8072       24.6928       24.5962       22.2342       24.6697       23.6340       20.7979       14.6411       12.9060       11.4877       10.0324        6.7657        6.2925        5.8593        5.7010        3.5444        3.0959        3.0614        3.1500        9.0017        8.9181        8.5460        8.8538       10.2143       10.6935       11.2022       11.3026       11.2289       11.4765       11.9998       12.1843       12.3240       12.6477       12.7801       13.0700       11.8203       12.3244       13.6102       17.1107       25.1798       29.5598       34.0218       43.1682       50.0654       59.2950       63.6800       65.9158       44.0103       41.7982       43.3439       38.9804       33.1688       41.5994       31.5650       35.1969       45.5240       49.1136       52.9539       57.8511       66.4818       69.3070       73.5839       72.1239       62.7328       62.8778       70.2283       68.5898        0.0000        0.0000        0.0000        0.0000        0.0000       18.5400        5.3100        0.0000       31.7735       30.1736       43.9797       68.9941      119.1616      148.7503      176.0015        0.0000        0.0000        0.0000        0.0000        0.0000        0.0000        0.0000        0.0000        0.0000        0.0000        0.0000        0.0000        0.0000        0.0000        0.0000        0.0000        0.0000        0.0000        0.0000        0.0000        0.0000        0.0000        0.0000        0.0000        0.0000        0.0000        0.0000        0.0000        0.0000        0.0000        0.0000        0.0000        0.0000        0.0000        0.0000        0.0000        0.0000        0.0000        0.0000        0.0000        0.0000        0.0000        0.0000        0.0000        0.0000        0.0000        0.0000        0.0000        0.0000        0.0000        0.0000        0.0000        0.0000        0.0000        0.0000
        0.0000        0.0000        0.0000        0.0000        0.0000        0.0000        0.0000        0.0000        0.0000        0.0000        0.0000        0.0000        0.0000        0.0000        0.0000        0.0000        0.0000        0.0000        0.0000        0.0000        0.0000        0.0000        0.0000        0.0000        0.0000        0.0000        0.0000        0.0000        0.0000        0.0000        0.0000        0.0000        0.0000        0.0000        0.0000        0.0000        0.0000        0.0000        0.0000        0.0000        0.0000        0.0000        0.0000        0.0000        0.0000        0.0000        0.0000        0.0000        0.0000        0.0000        0.0000        0.0000        0.0000        0.0000        0.0000        0.0000        0.0000        0.0000        0.0000        0.0000        0.0000        0.0000        0.0000        0.0000        0.0000        0.0000        0.0000        0.0000        0.0000        0.0000        0.0000        0.0000        0.0000        0.0000        0.0000        0.0000        0.0000        0.0000        0.0000        0.0000        0.0000        0.0000        0.0000        0.0000        0.0000        0.0000        0.0000        0.0000        0.0000        0.0000        0.0000        0.0000        0.0000        0.0000        0.0000        0.0000        0.0000       17.4347        0.0000        0.0000        0.0000       14.7617       14.1596       10.4348       10.8068       13.5150       10.9663       13.7334       13.5192       16.6621       19.6287       28.8697       27.4868       30.4139       25.9583       22.1212       25.8715       24.7534       19.8906       14.8099       10.3809        8.8401        8.6450        4.8366        4.3207        3.7513        3.4692        1.9389        1.8495        1.9111        2.7157        5.7564        6.3279        6.9258        7.3429        8.1494        9.3278        9.8457       10.2245       11.0623       10.6836       11.0948       11.3931       11.4787       11.9059       11.9861       12.1291       11.8854       11.9800       13.3661       17.3805       25.0496       30.7117       36.7435       48.0291       54.0168       58.8504       55.0562       53.8080       42.6962       42.5177       42.1350       41.8615       34.0487       36.0740       31.4918       38.1169       45.0696       49.0947       53.3195       59.1336       67.2982       71.3669       71.6817       67.8258       66.3649       66.4833       74.0923       64.1572        0.0000        0.0000        0.0000        0.0000        0.0000       11.4600       11.9400        3.9300       26.8661       26.3152       43.0976       64.5929       97.8852      110.8281      135.8383        0.0000        0.0000        0.0000        0.0000        0.0000        0.0000        0.0000        0.0000        0.0000        0.0000        0.0000        0.0000        0.0000        0.0000        0.0000        0.0000        0.0000        0.0000        0.0000        0.0000        0.0000        0.0000        0.0000        0.0000        0.0000        0.0000        0.0000        0.0000        0.0000        0.0000        0.0000        0.0000        0.0000        0.0000        0.0000        0.0000        0.0000        0.0000        0.0000        0.0000        0.0000        0.0000        0.0000        0.0000        0.0000        0.0000        0.0000        0.0000        0.0000        0.0000        0.0000        0.0000        0.0000        0.0000        0.0000
        0.0000        0.0000        0.0000        0.0000        0.0000        0.0000        0.0000        0.0000        0.0000        0.0000        0.0000        0.0000        0.0000        0.0000        0.0000        0.0000        0.0000        0.0000        0.0000        0.0000        0.0000        0.0000        0.0000        0.0000        0.0000        0.0000        0.0000        0.0000        0.0000        0.0000        0.0000        0.0000        0.0000        0.0000        0.0000        0.0000        0.0000        0.0000        0.0000        0.0000        0.0000        0.0000        0.0000        0.0000        0.0000        0.0000        0.0000        0.0000        0.0000        0.0000        0.0000        0.0000        0.0000        0.0000        0.0000        0.0000        0.0000        0.0000        0.0000        0.0000        0.0000        0.0000        0.0000        0.0000        0.0000        0.0000        0.0000        0.0000        0.0000        0.0000        0.0000        0.0000        0.0000        0.0000        0.0000        0.0000        0.0000        0.0000        0.0000        0.0000        0.0000        0.0000        0.0000        0.0000        0.0000        0.0000        0.0000        0.0000        0.0000        0.0000        0.0000        0.0000        0.0000        0.0000        0.0000        0.0000        0.0000        0.0000        0.0000        0.0000        0.0000       15.7253       15.4180       12.1684       10.9264       10.1854       12.2750       13.4458       14.2661       20.6062       19.7106       36.3300       26.1500       25.9321       22.8567       23.2667       22.0448       21.5463       17.2047       11.3906        9.6354        8.1942        7.8796        3.9091        2.9851        2.3546        2.1115        1.3322        1.1875        1.2811        1.6199        4.1792        5.2896        6.0348        6.4857        7.2854        7.7961        8.3266        9.5920       10.7078       10.3672       10.7631       11.0539       11.0660       11.4078       12.1895       12.1221       13.8262       10.7316       13.4228       17.1097       30.2943       34.4707       43.5388       46.8270       51.2725       55.4041       54.4310       50.2517       44.0195       43.5279       44.7100       44.5058       35.8778       33.3537       35.5303       43.2182       49.0583       49.9842       52.7340       57.2014       63.7896       69.3645       65.8994       76.8235       70.1573       69.9573        0.0000        0.0000        0.0000        0.0000        0.0000        0.0000       12.5700        7.5900        3.7500        5.1300       26.8376       26.7120       44.4439       56.5428       83.2523      105.0784      108.7889        0.0000        0.0000        0.0000        0.0000        0.0000        0.0000        0.0000        0.0000        0.0000        0.0000        0.0000        0.0000        0.0000        0.0000        0.0000        0.0000        0.0000        0.0000        0.0000        0.0000        0.0000        0.0000        0.0000        0.0000        0.0000        0.0000        0.0000        0.0000        0.0000        0.0000        0.0000        0.0000        0.0000        0.0000        0.0000        0.0000        0.0000        0.0000        0.0000        0.0000        0.0000        0.0000        0.0000        0.0000        0.0000        0.0000        0.0000        0.0000        0.0000        0.0000        0.0000        0.0000        0.0000        0.0000        0.0000
        0.0000        0.0000        0.0000        0.0000        0.0000        0.0000        0.0000        0.0000        0.0000        0.0000        0.0000        0.0000        0.0000        0.0000        0.0000        0.0000        0.0000        0.0000        0.0000        0.0000        0.0000        0.0000        0.0000        0.0000        0.0000        0.0000        0.0000        0.0000        0.0000        0.0000        0.0000        0.0000        0.0000        0.0000        0.0000        0.0000        0.0000        0.0000        0.0000        0.0000        0.0000        0.0000        0.0000        0.0000        0.0000        0.0000        0.0000        0.0000        0.0000        0.0000        0.0000        0.0000        0.0000        0.0000        0.0000        0.0000        0.0000        0.0000        0.0000        0.0000        0.0000        0.0000        0.0000        0.0000        0.0000        0.0000        0.0000        0.0000        0.0000        0.0000        0.0000        0.0000        0.0000        0.0000        0.0000        0.0000        0.0000        0.0000        0.0000        0.0000        0.0000        0.0000        0.0000        0.0000        0.0000        0.0000        0.0000        0.0000        0.0000        0.0000        0.0000        0.0000        0.0000        0.0000        0.0000        0.0000        0.0000        0.0000        0.0000        0.0000        0.0000        0.0000       17.7162       13.9558       12.1432       11.6248       11.4851       12.2268       12.4323       13.9965       13.9993       24.2559       24.1116       27.7969       29.1512       31.0081       24.0620       20.1206       17.3200       11.8469       10.1237       10.9954        9.5181        4.3026        2.9566        2.1971        2.0775        1.2865        1.1082        1.2960        1.5041        4.0511        5.0906        5.8293        6.2413        6.9918        7.7277        8.2967        8.6833        9.6475       10.2391       10.7699       11.1125       11.1962       11.5858       12.2467       12.0492       11.9030       10.5427       14.2815       18.9118       32.5064       35.7551       40.7641       44.5716       46.4004       58.0415       67.7243       53.0910       48.1719       46.9950       48.4552       48.8827       40.4112       42.9652       43.3456       47.9035       52.5392       51.2026       53.6887       59.7244       60.3335       65.3060       66.2216       66.2335       62.3652       67.8266        0.0000        0.0000        0.0000        0.0000        0.0000        0.0000        0.0000        7.1100        7.6200        7.0800       28.4728       31.2075       50.1322       62.7948       84.7520      102.5419      111.7731        0.0000        0.0000        0.0000        0.0000        0.0000        0.0000        0.0000        0.0000        0.0000        0.0000        0.0000        0.0000        0.0000        0.0000        0.0000        0.0000        0.0000        0.0000        0.0000        0.0000        0.0000        0.0000        0.0000        0.0000        0.0000        0.0000        0.0000        0.0000        0.0000        0.0000        0.0000        0.0000        0.0000        0.0000        0.0000        0.0000        0.0000        0.0000        0.0000        0.0000        0.0000        0.0000        0.0000        0.0000        0.0000        0.0000        0.0000        0.0000        0.0000        0.0000        0.0000        0.0000        0.0000        0.0000        0.0000
        0.0000        0.0000        0.0000        0.0000        0.0000        0.0000        0.0000        0.0000        0.0000        0.0000        0.0000        0.0000        0.0000        0.0000        0.0000        0.0000        0.0000        0.0000        0.0000        0.0000        0.0000        0.0000        0.0000        0.0000        0.0000        0.0000        0.0000        0.0000        0.0000        0.0000        0.0000        0.0000        0.0000        0.0000        0.0000        0.0000        0.0000        0.0000        0.0000        0.0000        0.0000        0.0000        0.0000        0.0000        0.0000        0.0000        0.0000        0.0000        0.0000        0.0000        0.0000        0.0000        0.0000        0.0000        0.0000        0.0000        0.0000        0.0000        0.0000        0.0000        0.0000        0.0000        0.0000        0.0000        0.0000        0.0000        0.0000        0.0000        0.0000        0.0000        0.0000        0.0000        0.0000        0.0000        0.0000        0.0000        0.0000        0.0000        0.0000        0.0000        0.0000        0.0000        0.0000        0.0000        0.0000        0.0000        0.0000        0.0000        0.0000        0.0000        0.0000        0.0000        0.0000        0.0000        0.0000        0.0000        0.0000        0.0000        0.0000        0.0000        0.0000        0.0000        0.0000       19.9846       19.6200       18.5365       16.3516       15.1901       14.4265       15.7868       18.7101       24.1669       27.3616       36.1839       34.3377       37.3306       36.2761       31.7880       23.3538       20.6048       17.7118       14.1531       11.0978        5.4532        3.6029        2.6020        1.9080        0.0000        0.0000        0.4942        0.5352        3.6466        4.8347        5.6168        6.0244        6.5980        7.3071        8.3967        8.3799        9.9487       10.7041       11.3425       11.7815       12.4536       13.5229       14.3460       13.9715       10.6709       11.3181       13.4898       20.6058       30.7834       34.6043       40.7456       45.4120       52.7194       67.1360       66.3761       58.9317       53.6714       53.1222       55.4563       54.8820       64.5315       66.6989       68.0193       69.4009       56.1086       55.0069       55.5535       59.6931       55.3903       53.5529       54.5502        0.0000        0.0000        0.0000        0.0000        0.0000        0.0000        0.0000        0.0000        0.0000        0.0000        0.0000        0.0000        0.0000       44.1657       49.4485       60.5745       71.4563      101.8672      109.8991        0.0000        0.0000        0.0000        0.0000        0.0000        0.0000        0.0000        0.0000        0.0000        0.0000        0.0000        0.0000        0.0000        0.0000        0.0000        0.0000        0.0000        0.0000        0.0000        0.0000        0.0000        0.0000        0.0000        0.0000        0.0000        0.0000        0.0000        0.0000        0.0000        0.0000        0.0000        0.0000        0.0000        0.0000        0.0000        0.0000        0.0000        0.0000        0.0000        0.0000        0.0000        0.0000        0.0000        0.0000        0.0000        0.0000        0.0000        0.0000        0.0000        0.0000        0.0000        0.0000        0.0000        0.0000        0.0000        0.0000
        0.0000        0.0000        0.0000        0.0000        0.0000        0.0000        0.0000        0.0000        0.0000        0.0000        0.0000        0.0000        0.0000        0.0000        0.0000        0.0000        0.0000        0.0000        0.0000        0.0000        0.0000        0.0000        0.0000        0.0000        0.0000        0.0000        0.0000        0.0000        0.0000        0.0000        0.0000        0.0000        0.0000        0.0000        0.0000        0.0000        0.0000        0.0000        0.0000        0.0000        0.0000        0.0000        0.0000        0.0000        0.0000        0.0000        0.0000        0.0000        0.0000        0.0000        0.0000        0.0000        0.0000        0.0000        0.0000        0.0000        0.0000        0.0000        0.0000        0.0000        0.0000        0.0000        0.0000        0.0000        0.0000        0.0000        0.0000        0.0000        0.0000        0.0000        0.0000        0.0000        0.0000        0.0000        0.0000        0.0000        0.0000        0.0000        0.0000        0.0000        0.0000        0.0000        0.0000        0.0000        0.0000        0.0000        0.0000        0.0000        0.0000        0.0000        0.0000        0.0000        0.0000        0.0000        0.0000        0.0000        0.0000        0.0000        0.0000        0.0000        0.0000        0.0000        0.0000       25.8152       22.9520       17.8400       18.8830       16.4736       18.3901       18.2664       18.6867       25.2364       31.1067       45.3804       45.7903       40.3732       39.3682       38.7742       26.2333       22.3314       18.3466       15.0802       11.8783        5.7469        3.8281        2.5588        0.0000        0.0000        0.0000        0.0000        0.0000        0.0000        4.6631        5.4380        5.8053        6.3368        6.7243        7.6328        8.1909        9.8339       10.6772       11.3848       11.9103       13.5949       14.7736       14.0614       12.9723        9.6113       10.9701       13.9501       20.3100       28.7140       30.5706       41.9537       49.6883       58.2167       67.5633       66.4327       62.3994       58.9770       61.3182       64.5333       60.0802       72.4064       76.9366       77.1574       71.4749       63.1213       62.2467       59.2941       61.1424       49.0463        0.0000        0.0000        0.0000        0.0000        0.0000        0.0000        0.0000        0.0000        0.0000        0.0000        0.0000        0.0000        0.0000        0.0000        0.0000       50.6419       54.9233       68.9719       79.4577      103.3723      115.6880      133.4728        0.0000        0.0000        0.0000        0.0000        0.0000        0.0000        0.0000        0.0000        0.0000        0.0000        0.0000        0.0000        0.0000        0.0000        0.0000        0.0000        0.0000        0.0000        0.0000        0.0000        0.0000        0.0000        0.0000        0.0000        0.0000        0.0000        0.0000        0.0000        0.0000        0.0000        0.0000        0.0000        0.0000        0.0000        0.0000        0.0000        0.0000        0.0000        0.0000        0.0000        0.0000        0.0000        0.0000        0.0000        0.0000        0.0000        0.0000        0.0000        0.0000        0.0000        0.0000        0.0000        0.0000        0.0000        0.0000
        0.0000        0.0000        0.0000        0.0000        0.0000        0.0000        0.0000        0.0000        0.0000        0.0000        0.0000        0.0000        0.0000        0.0000        0.0000        0.0000        0.0000        0.0000        0.0000        0.0000        0.0000        0.0000        0.0000        0.0000        0.0000        0.0000        0.0000        0.0000        0.0000        0.0000        0.0000        0.0000        0.0000        0.0000        0.0000        0.0000        0.0000        0.0000        0.0000        0.0000        0.0000        0.0000        0.0000        0.0000        0.0000        0.0000        0.0000        0.0000        0.0000        0.0000        0.0000        0.0000        0.0000        0.0000        0.0000        0.0000        0.0000        0.0000        0.0000        0.0000        0.0000        0.0000        0.0000        0.0000        0.0000        0.0000        0.0000        0.0000        0.0000        0.0000        0.0000        0.0000        0.0000        0.0000        0.0000        0.0000        0.0000        0.0000        0.0000        0.0000        0.0000        0.0000        0.0000        0.0000        0.0000        0.0000        0.0000        0.0000        0.0000        0.0000        0.0000        0.0000        0.0000        0.0000        0.0000        0.0000        0.0000        0.0000        0.0000        0.0000        0.0000        0.0000        0.0000       25.6005       20.0935       19.7969       21.4472       15.4817       15.8063       15.8198       25.2128       43.7388       53.3792       49.9545       38.7085       31.5097       28.8930        0.0000       23.7643       20.6673        0.0000        0.0000       11.5605        5.4859        0.0000        0.0000        0.0000        0.0000        0.0000        0.0000        0.0000        0.0000        5.4741        6.1367        6.2765        6.5505        6.6853        7.2114        8.1204        9.8141       10.7155       12.3193       14.0976       13.2953       13.2008       13.0154       12.5675       10.8597       12.4808       12.9900       19.7847       25.1374       27.7901       38.3349       45.5909       58.7303       63.5559       67.4571       69.6114       69.9001       67.1036       71.6805       67.7551       74.6720       86.0782       78.4544       70.9059        0.0000        0.0000        0.0000        0.0000        0.0000        0.0000        0.0000        0.0000        0.0000        0.0000        0.0000        0.0000        0.0000        0.0000        0.0000        0.0000        0.0000        0.0000        0.0000        0.0000       71.3378       75.3943       77.8729       94.4825      119.7969        0.0000        0.0000        0.0000        0.0000        0.0000        0.0000        0.0000        0.0000        0.0000        0.0000        0.0000        0.0000        0.0000        0.0000        0.0000        0.0000        0.0000        0.0000        0.0000        0.0000        0.0000        0.0000        0.0000        0.0000        0.0000        0.0000        0.0000        0.0000        0.0000        0.0000        0.0000        0.0000        0.0000        0.0000        0.0000        0.0000        0.0000        0.0000        0.0000        0.0000        0.0000        0.0000        0.0000        0.0000        0.0000        0.0000        0.0000        0.0000        0.0000        0.0000        0.0000        0.0000        0.0000        0.0000        0.0000        0.0000        0.0000
        0.0000        0.0000        0.0000        0.0000        0.0000        0.0000        0.0000        0.0000        0.0000        0.0000        0.0000        0.0000        0.0000        0.0000        0.0000        0.0000        0.0000        0.0000        0.0000        0.0000        0.0000        0.0000        0.0000        0.0000        0.0000        0.0000        0.0000        0.0000        0.0000        0.0000        0.0000        0.0000        0.0000        0.0000        0.0000        0.0000        0.0000        0.0000        0.0000        0.0000        0.0000        0.0000        0.0000        0.0000        0.0000        0.0000        0.0000        0.0000        0.0000        0.0000        0.0000        0.0000        0.0000        0.0000        0.0000        0.0000        0.0000        0.0000        0.0000        0.0000        0.0000        0.0000        0.0000        0.0000        0.0000        0.0000        0.0000        0.0000        0.0000        0.0000        0.0000        0.0000        0.0000        0.0000        0.0000        0.0000        0.0000        0.0000        0.0000        0.0000        0.0000        0.0000        0.0000        0.0000        0.0000        0.0000        0.0000        0.0000        0.0000        0.0000        0.0000        0.0000        0.0000        0.0000        0.0000        0.0000        0.0000        0.0000        0.0000        0.0000        0.0000        0.0000        0.0000       16.2881       18.4845       18.4366       20.9122       12.6033       11.7723       14.1521       20.1031       23.5163       26.1658       23.0855        0.0000        0.0000        0.0000        0.0000        0.0000        0.0000        0.0000        0.0000        0.0000        0.0000        0.0000        0.0000        0.0000        0.0000        0.0000        0.0000        0.0000        0.0000        0.0000        7.7115        7.3736        7.2460        6.9110        7.2184        8.1297        9.8963       11.0930       13.2994       13.3692       13.3387       13.0191       12.8530       13.4129       10.7993        9.9302       13.1144       14.4982       25.0515       30.8084       36.3252       43.2978       56.8092       65.1202       71.4289       75.1276       70.6091       73.4598       77.8186       77.6531       79.5047       78.6628       73.5919        0.0000        0.0000        0.0000        0.0000        0.0000        0.0000        0.0000        0.0000        0.0000        0.0000        0.0000        0.0000        0.0000        0.0000        0.0000        0.0000        0.0000        0.0000        0.0000        0.0000        0.0000        0.0000       97.4462       91.7071      117.2800        0.0000      165.3450      224.0300        0.0000        0.0000        0.0000        0.0000        0.0000        0.0000        0.0000        0.0000        0.0000        0.0000        0.0000        0.0000        0.0000        0.0000        0.0000        0.0000        0.0000        0.0000        0.0000        0.0000        0.0000        0.0000        0.0000        0.0000        0.0000        0.0000        0.0000        0.0000        0.0000        0.0000        0.0000        0.0000        0.0000        0.0000        0.0000        0.0000        0.0000        0.0000        0.0000        0.0000        0.0000        0.0000        0.0000        0.0000        0.0000        0.0000        0.0000        0.0000        0.0000        0.0000        0.0000        0.0000        0.0000        0.0000        0.0000
        0.0000        0.0000        0.0000        0.0000        0.0000        0.0000        0.0000        0.0000        0.0000        0.0000        0.0000        0.0000        0.0000        0.0000        0.0000        0.0000        0.0000        0.0000        0.0000        0.0000        0.0000        0.0000        0.0000        0.0000        0.0000        0.0000        0.0000        0.0000        0.0000        0.0000        0.0000        0.0000        0.0000        0.0000        0.0000        0.0000        0.0000        0.0000        0.0000        0.0000        0.0000        0.0000        0.0000        0.0000        0.0000        0.0000        0.0000        0.0000        0.0000        0.0000        0.0000        0.0000        0.0000        0.0000        0.0000        0.0000        0.0000        0.0000        0.0000        0.0000        0.0000        0.0000        0.0000        0.0000        0.0000        0.0000        0.0000        0.0000        0.0000        0.0000        0.0000        0.0000        0.0000        0.0000        0.0000        0.0000        0.0000        0.0000        0.0000        0.0000        0.0000        0.0000        0.0000        0.0000        0.0000        0.0000        0.0000        0.0000        0.0000        0.0000        0.0000        0.0000        0.0000        0.0000        0.0000        0.0000        0.0000        0.0000        0.0000        0.0000        0.0000        0.0000        0.0000        0.0000        0.0000       19.1553       17.5298        9.0777        7.8526       10.3607       10.6811       15.0832       16.8556       17.9217       17.0707        0.0000        0.0000        0.0000        0.0000        0.0000        0.0000        0.0000        0.0000        0.0000        0.0000        0.0000        0.0000        0.0000        0.0000        0.0000        0.0000        0.0000        0.0000       13.0018       11.7624        7.3862        6.4567        6.4957        7.3070       10.0163       11.1274       12.5219       11.9859       12.1151       12.5200       12.9228       12.7157        7.0800        7.0233        8.3862       11.7125       21.5331       27.0017       33.0689       39.1373       55.7892       65.2177       73.7099       80.8691       77.8778       79.1337       77.8695       69.1264       29.0400       29.7300        0.0000        0.0000        0.0000        0.0000        0.0000        0.0000        0.0000        0.0000        0.0000        0.0000        0.0000        0.0000        0.0000        0.0000        0.0000        0.0000        0.0000        0.0000        0.0000        0.0000        0.0000        0.0000        0.0000        0.0000      160.3554      157.4047        0.0000      223.7999      287.7899        0.0000        0.0000        0.0000        0.0000        0.0000        0.0000        0.0000        0.0000        0.0000        0.0000        0.0000        0.0000        0.0000        0.0000        0.0000        0.0000        0.0000        0.0000        0.0000        0.0000        0.0000        0.0000        0.0000        0.0000        0.0000        0.0000        0.0000        0.0000        0.0000        0.0000        0.0000        0.0000        0.0000        0.0000        0.0000        0.0000        0.0000        0.0000        0.0000        0.0000        0.0000        0.0000        0.0000        0.0000        0.0000        0.0000        0.0000        0.0000        0.0000        0.0000        0.0000        0.0000        0.0000        0.0000        0.0000
        0.0000        0.0000        0.0000        0.0000        0.0000        0.0000        0.0000        0.0000        0.0000        0.0000        0.0000        0.0000        0.0000        0.0000        0.0000        0.0000        0.0000        0.0000        0.0000        0.0000        0.0000        0.0000        0.0000        0.0000        0.0000        0.0000        0.0000        0.0000        0.0000        0.0000        0.0000        0.0000        0.0000        0.0000        0.0000        0.0000        0.0000        0.0000        0.0000        0.0000        0.0000        0.0000        0.0000        0.0000        0.0000        0.0000        0.0000        0.0000        0.0000        0.0000        0.0000        0.0000        0.0000        0.0000        0.0000        0.0000        0.0000        0.0000        0.0000        0.0000        0.0000        0.0000        0.0000        0.0000        0.0000        0.0000        0.0000        0.0000        0.0000        0.0000        0.0000        0.0000        0.0000        0.0000        0.0000        0.0000        0.0000        0.0000        0.0000        0.0000        0.0000        0.0000        0.0000        0.0000        0.0000        0.0000        0.0000        0.0000        0.0000        0.0000        0.0000        0.0000        0.0000        0.0000        0.0000        0.0000        0.0000        0.0000        0.0000        0.0000        0.0000        0.0000        0.0000        0.0000        0.0000        0.0000       10.9707        9.8129        6.7204        7.2448        7.9903       12.3770       13.9218       14.3544       14.2697        0.0000        0.0000        0.0000        0.0000        0.0000        0.0000        0.0000        0.0000        0.0000        0.0000        0.0000        0.0000        0.0000        0.0000        0.0000        0.0000        0.0000        0.0000        0.0000        0.0000        7.7457        6.5809        6.4235        7.3300       10.1278       10.9340       12.3946       12.9197       14.6108       15.7992       14.2641       11.8870        6.5448        6.1427        7.3058       10.3309       20.2740       25.6451       34.3143       43.0710       63.1726       70.7003       85.6619       97.7104       76.6877        0.0000        0.0000       73.1348        0.0000        0.0000        0.0000        0.0000        0.0000        0.0000        0.0000        0.0000        0.0000        0.0000        0.0000        0.0000        0.0000        0.0000        0.0000        0.0000        0.0000        0.0000        0.0000        0.0000        0.0000        0.0000        0.0000        0.0000        0.0000        0.0000      193.6842      199.0360        0.0000        0.0000        0.0000        0.0000        0.0000        0.0000        0.0000        0.0000        0.0000        0.0000        0.0000        0.0000        0.0000        0.0000        0.0000        0.0000        0.0000        0.0000        0.0000        0.0000        0.0000        0.0000        0.0000        0.0000        0.0000        0.0000        0.0000        0.0000        0.0000        0.0000        0.0000        0.0000        0.0000        0.0000        0.0000        0.0000        0.0000        0.0000        0.0000        0.0000        0.0000        0.0000        0.0000        0.0000        0.0000        0.0000        0.0000        0.0000        0.0000        0.0000        0.0000        0.0000        0.0000        0.0000        0.0000        0.0000        0.0000        0.0000
[truncated: 212,709 more chars]
