# Supplementary material for: Multidimensional evaluation of the TRMM 3B43V7 satellite-based precipitation product in mainland China from 1998–2016
Source: PeerJ. 2020 Feb 20;8:e8615. doi: 10.7717/peerj.8615 (PMC7036276; doi:10.7717/peerj.8615)
Supplement: Supplemental Information 2 [file peerj-08-8615-s002.zip › TRMM_3B43 data/TRMM 3B43 data-Year-Month/2000-12.txt]

ncols         249
nrows         175
xllcorner     73.250
yllcorner     6.500
cellsize      0.25000
        0.0000        0.0000        0.0000        0.0000        0.0000        0.0000        0.0000        0.0000        0.0000        0.0000        0.0000        0.0000        0.0000        0.0000        0.0000        0.0000        0.0000        0.0000        0.0000        0.0000        0.0000        0.0000        0.0000        0.0000        0.0000        0.0000        0.0000        0.0000        0.0000        0.0000        0.0000        0.0000        0.0000        0.0000        0.0000        0.0000        0.0000        0.0000        0.0000        0.0000        0.0000        0.0000        0.0000        0.0000        0.0000        0.0000        0.0000        0.0000        0.0000        0.0000        0.0000        0.0000        0.0000        0.0000        0.0000        0.0000        0.0000        0.0000        0.0000        0.0000        0.0000        0.0000        0.0000        0.0000        0.0000        0.0000        0.0000        0.0000        0.0000        0.0000        0.0000        0.0000        0.0000        0.0000        0.0000        0.0000        0.0000        0.0000        0.0000        0.0000        0.0000        0.0000        0.0000        0.0000        0.0000        0.0000        0.0000        0.0000        0.0000        0.0000        0.0000        0.0000        0.0000        0.0000        0.0000        0.0000        0.0000        0.0000        0.0000        0.0000        0.0000        0.0000        0.0000        0.0000        0.0000        0.0000        0.0000        0.0000        0.0000        0.0000        0.0000        0.0000        0.0000        0.0000        0.0000        0.0000        0.0000        0.0000        0.0000        0.0000        0.0000        0.0000        0.0000        0.0000        0.0000        0.0000        0.0000        0.0000        0.0000        0.0000        0.0000        0.0000        0.0000        0.0000        0.0000        0.0000        0.0000        0.0000        0.0000        0.0000        0.0000        0.0000        0.0000        0.0000        0.0000        0.0000        0.0000        0.0000        0.0000        0.0000        0.0000        0.0000        0.0000        0.0000        0.0000        0.0000        0.0000        0.0000        0.0000        0.0000        0.0000        0.0000        0.0000        0.0000        0.0000        0.0000        0.0000        0.0000        0.0000        0.0000        0.0000        0.0000        0.0000        7.2605        7.0861        5.6396        0.0000        0.0000        0.0000        6.4221        6.2347        5.7462        5.5376        6.6861        7.2588        7.8475        6.6854        7.0012        7.3824        7.3990        7.0914        6.7421        6.7781        6.6565        6.2015        5.8909        5.8470        5.4400        5.2249        5.6933        5.6822        6.1500        6.0511        7.0294        6.9076        6.9126        7.2406        8.3660        7.5882        7.8402        7.5149        7.1712        6.6464        6.5301        6.6564        6.6218        6.9529        7.4588        7.5763        0.0000        0.0000        0.0000        0.0000        0.0000        0.0000        0.0000        0.0000        0.0000        0.0000        0.0000        0.0000        0.0000        0.0000        0.0000        0.0000        0.0000        0.0000        0.0000        0.0000        0.0000        0.0000        0.0000        0.0000        0.0000        0.0000        0.0000        0.0000        0.0000        0.0000
        0.0000        0.0000        0.0000        0.0000        0.0000        0.0000        0.0000        0.0000        0.0000        0.0000        0.0000        0.0000        0.0000        0.0000        0.0000        0.0000        0.0000        0.0000        0.0000        0.0000        0.0000        0.0000        0.0000        0.0000        0.0000        0.0000        0.0000        0.0000        0.0000        0.0000        0.0000        0.0000        0.0000        0.0000        0.0000        0.0000        0.0000        0.0000        0.0000        0.0000        0.0000        0.0000        0.0000        0.0000        0.0000        0.0000        0.0000        0.0000        0.0000        0.0000        0.0000        0.0000        0.0000        0.0000        0.0000        0.0000        0.0000        0.0000        0.0000        0.0000        0.0000        0.0000        0.0000        0.0000        0.0000        0.0000        0.0000        0.0000        0.0000        0.0000        0.0000        0.0000        0.0000        0.0000        0.0000        0.0000        0.0000        0.0000        0.0000        0.0000        0.0000        0.0000        0.0000        0.0000        0.0000        0.0000        0.0000        0.0000        0.0000        0.0000        0.0000        0.0000        0.0000        0.0000        0.0000        0.0000        0.0000        0.0000        0.0000        0.0000        0.0000        0.0000        0.0000        0.0000        0.0000        0.0000        0.0000        0.0000        0.0000        0.0000        0.0000        0.0000        0.0000        0.0000        0.0000        0.0000        0.0000        0.0000        0.0000        0.0000        0.0000        0.0000        0.0000        0.0000        0.0000        0.0000        0.0000        0.0000        0.0000        0.0000        0.0000        0.0000        0.0000        0.0000        0.0000        0.0000        0.0000        0.0000        0.0000        0.0000        0.0000        0.0000        0.0000        0.0000        0.0000        0.0000        0.0000        0.0000        0.0000        0.0000        0.0000        0.0000        0.0000        0.0000        0.0000        0.0000        0.0000        0.0000        0.0000        0.0000        0.0000        0.0000        0.0000        0.0000        0.0000        0.0000        0.0000        0.0000        0.0000        0.0000        0.0000        0.0000        7.2845        6.9293        6.1813        5.0653        4.5663        4.1007        4.2986        5.2815        5.0564        4.9175        4.7694        5.8585        6.2551        6.4698        6.0362        6.0871        6.4927        6.6624        6.8868        6.9522        6.6372        6.1431        6.1952        5.9444        5.5642        5.2702        5.3713        5.5925        5.6126        5.9339        6.2162        7.0115        6.8077        6.9711        7.5437        7.8829        6.4234        7.1083        6.6777        6.5641        6.6482        6.3673        6.5715        6.7763        6.8863        6.8636        7.7032        7.8747        8.3502        8.3272        8.3786        8.4385        7.8796        7.8481        0.0000        0.0000        0.0000        0.0000        0.0000        0.0000        0.0000        0.0000        0.0000        0.0000        0.0000        0.0000        0.0000        0.0000        0.0000        0.0000        0.0000        0.0000        0.0000        0.0000        0.0000        0.0000        0.0000
        0.0000        0.0000        0.0000        0.0000        0.0000        0.0000        0.0000        0.0000        0.0000        0.0000        0.0000        0.0000        0.0000        0.0000        0.0000        0.0000        0.0000        0.0000        0.0000        0.0000        0.0000        0.0000        0.0000        0.0000        0.0000        0.0000        0.0000        0.0000        0.0000        0.0000        0.0000        0.0000        0.0000        0.0000        0.0000        0.0000        0.0000        0.0000        0.0000        0.0000        0.0000        0.0000        0.0000        0.0000        0.0000        0.0000        0.0000        0.0000        0.0000        0.0000        0.0000        0.0000        0.0000        0.0000        0.0000       63.2159        0.0000       49.1074       35.1307        0.0000        0.0000        0.0000        0.0000        0.0000        0.0000        0.0000        0.0000        0.0000        0.0000        0.0000        0.0000        0.0000        0.0000        0.0000        0.0000        0.0000        0.0000        0.0000        0.0000        0.0000        0.0000        0.0000        0.0000        0.0000        0.0000        0.0000        0.0000        0.0000        0.0000        0.0000        0.0000        0.0000        0.0000        0.0000        0.0000        0.0000        0.0000        0.0000        0.0000        0.0000        0.0000        0.0000        0.0000        0.0000        0.0000        0.0000        0.0000        0.0000        0.0000        0.0000        0.0000        0.0000        0.0000        0.0000        0.0000        0.0000        0.0000        0.0000        0.0000        0.0000        0.0000        0.0000        0.0000        0.0000        0.0000        0.0000        0.0000        0.0000        0.0000        0.0000        0.0000        0.0000        0.0000        0.0000        0.0000        0.0000        0.0000        0.0000        0.0000        0.0000        0.0000        0.0000        0.0000        0.0000        0.0000        0.0000        0.0000        0.0000        0.0000        0.0000        0.0000        0.0000        0.0000        0.0000        0.0000        0.0000        0.0000        0.0000        0.0000        0.0000        0.0000        0.0000        0.0000        0.0000        0.0000        0.0000        0.0000        0.0000        0.0000        0.0000        0.0000        9.0700        7.1269        6.2368        5.4831        4.0442        3.4953        3.3278        3.8582        4.7786        4.9902        4.6485        4.5790        5.7010        6.0627        6.6454        6.9800        6.9605        6.6879        6.9308        6.7151        7.0049        8.1579        7.7159        6.7518        5.8912        5.6847        5.6341        5.8380        6.5358        6.9849        7.0593        6.4744        6.8306        6.5134        6.8079        7.9139        7.1850        9.2578        8.6730        7.1879        6.8710        6.2058        6.1419        6.3793        6.4911        6.5187        6.6973        7.8804        8.5072        9.4674        9.0386        9.2859       10.2022        9.4359        8.6971       12.3710        0.0000        0.0000        0.0000        0.0000        0.0000        0.0000        0.0000        0.0000        0.0000        0.0000        0.0000        0.0000        0.0000        0.0000        0.0000        0.0000        0.0000        0.0000        0.0000        0.0000        0.0000        0.0000
        0.0000        0.0000        0.0000        0.0000        0.0000        0.0000        0.0000        0.0000        0.0000        0.0000        0.0000        0.0000        0.0000        0.0000        0.0000        0.0000        0.0000        0.0000        0.0000        0.0000        0.0000        0.0000        0.0000        0.0000        0.0000        0.0000        0.0000        0.0000        0.0000        0.0000        0.0000        0.0000        0.0000        0.0000        0.0000        0.0000        0.0000        0.0000        0.0000        0.0000        0.0000        0.0000        0.0000        0.0000        0.0000        0.0000        0.0000        0.0000        0.0000        0.0000        0.0000        0.0000        0.0000       78.9617       74.0612       58.9535       52.3841       45.0819       38.0758       16.7304        0.0000        0.0000        0.0000        0.0000        0.0000        0.0000        0.0000        0.0000        0.0000        0.0000        0.0000        0.0000        0.0000        0.0000        0.0000        0.0000        0.0000        0.0000        0.0000        0.0000        0.0000        0.0000        0.0000        0.0000        0.0000        0.0000        0.0000        0.0000        0.0000        0.0000        0.0000        0.0000        0.0000        0.0000        0.0000        0.0000        0.0000        0.0000        0.0000        0.0000        0.0000        0.0000        0.0000        0.0000        0.0000        0.0000        0.0000        0.0000        0.0000        0.0000        0.0000        0.0000        0.0000        0.0000        0.0000        0.0000        0.0000        0.0000        0.0000        0.0000        0.0000        0.0000        0.0000        0.0000        0.0000        0.0000        0.0000        0.0000        0.0000        0.0000        0.0000        0.0000        0.0000        0.0000        0.0000        0.0000        0.0000        0.0000        0.0000        0.0000        0.0000        0.0000        0.0000        0.0000        0.0000        0.0000        0.0000        0.0000        0.0000        0.0000        0.0000        0.0000        0.0000        0.0000        0.0000        0.0000        0.0000        0.0000        0.0000        0.0000        0.0000        0.0000        0.0000        0.0000        0.0000        0.0000        0.0000        0.0000        0.0000        0.0000        8.6310        9.0333        8.1471        6.2851        5.1685        4.0932        3.6061        3.2349        3.5032        5.4497        4.9021        5.2129        5.6334        7.5146        7.4105        7.0133        7.2081        7.9014        8.6813        7.4969        7.5813        8.1158        7.4958        7.1679        6.8193        5.9740        5.9012        6.1814        6.7116        7.3877        7.5714        7.4887        6.9057        7.0130        6.5567        6.3486        6.3713        6.8112       11.8050        8.2549        6.3755        6.3505        5.5585        5.7277        5.9321        6.3663        6.6190        6.9649        8.2752        9.4062       10.1104       10.6300       10.3692        9.3194        8.4826        8.6764       12.1255       17.8140       12.2898        0.0000        0.0000        0.0000        0.0000        0.0000        0.0000        0.0000        0.0000        0.0000        0.0000        0.0000        0.0000        0.0000        0.0000        0.0000        0.0000        0.0000        0.0000        0.0000        0.0000
        0.0000        0.0000        0.0000        0.0000        0.0000        0.0000        0.0000        0.0000        0.0000        0.0000        0.0000        0.0000        0.0000        0.0000        0.0000        0.0000        0.0000        0.0000        0.0000        0.0000        0.0000        0.0000        0.0000        0.0000        0.0000        0.0000        0.0000        0.0000        0.0000        0.0000        0.0000        0.0000        0.0000        0.0000        0.0000        0.0000        0.0000        0.0000        0.0000        0.0000        0.0000        0.0000        0.0000        0.0000        0.0000        0.0000        0.0000        0.0000        0.0000        0.0000        0.0000        0.0000        0.0000       76.1369       70.5044       66.0041       60.5425       53.7067       44.6416       28.3758        0.0000        0.0000        0.0000        0.0000        0.0000        0.0000        0.0000        0.0000        0.0000        0.0000        0.0000        0.0000        0.0000        0.0000        0.0000        0.0000        0.0000        0.0000        0.0000        0.0000        0.0000        0.0000        0.0000        0.0000        0.0000        0.0000        0.0000        0.0000        0.0000        0.0000        0.0000        0.0000        0.0000        0.0000        0.0000        0.0000        0.0000        0.0000        0.0000        0.0000        0.0000        0.0000        0.0000        0.0000        0.0000        0.0000        0.0000        0.0000        0.0000        0.0000        0.0000        0.0000        0.0000        0.0000        0.0000        0.0000        0.0000        0.0000        0.0000        0.0000        0.0000        0.0000        0.0000        0.0000        0.0000        0.0000        0.0000        0.0000        0.0000        0.0000        0.0000        0.0000        0.0000        0.0000        0.0000        0.0000        0.0000        0.0000        0.0000        0.0000        0.0000        0.0000        0.0000        0.0000        0.0000        0.0000        0.0000        0.0000        0.0000        0.0000        0.0000        0.0000        0.0000        0.0000        0.0000        0.0000        0.0000        0.0000        0.0000        0.0000        0.0000        0.0000        0.0000        0.0000        0.0000        0.0000        0.0000        0.0000        0.0000        0.0000        7.1383        9.0009        8.8426        8.0659        6.3976        5.2495        4.5296        4.2780        4.2750        5.0080        5.4735        5.8196        6.4378        6.7758        7.2567        6.9259        6.7369        6.7108        6.7125        6.6537        6.1601        5.8739        6.3792        6.7538        6.9606        6.3368        6.2544        6.2825        6.1111        6.6664        6.6107        6.3747        6.1565        6.1998        6.0885        5.9060        6.1691        7.4164        7.3761        6.8516        8.6474        9.0855        5.6924        5.6530        5.6648        6.1938        7.3737        6.9871        7.5564       10.8099       10.4359       10.5477       11.4829        8.6651        7.8608        8.0449        8.3568       12.2319       11.6195        8.0364        7.0899        0.0000        0.0000        0.0000        0.0000        0.0000        0.0000        0.0000        0.0000        0.0000        0.0000        0.0000        0.0000        0.0000        0.0000        0.0000        0.0000        0.0000        0.0000
        0.0000        0.0000        0.0000        0.0000        0.0000        0.0000        0.0000        0.0000        0.0000        0.0000        0.0000        0.0000        0.0000        0.0000        0.0000        0.0000        0.0000        0.0000        0.0000        0.0000        0.0000        0.0000        0.0000        0.0000        0.0000        0.0000        0.0000        0.0000        0.0000        0.0000        0.0000        0.0000        0.0000        0.0000        0.0000        0.0000        0.0000        0.0000        0.0000        0.0000        0.0000        0.0000        0.0000        0.0000        0.0000        0.0000        0.0000        0.0000        0.0000        0.0000      103.4616       87.0203       82.2552       77.7818       73.4603       71.0072       66.4111       60.2487       49.0289       31.7938       23.8765       18.1158        0.0000        0.0000        0.0000        0.0000        0.0000        0.0000        0.0000        0.0000        0.0000        0.0000        0.0000        0.0000        0.0000        0.0000        0.0000        0.0000        0.0000        0.0000        0.0000        0.0000        0.0000        0.0000        0.0000        0.0000        0.0000        0.0000        0.0000        0.0000        0.0000        0.0000        0.0000        0.0000        0.0000        0.0000        0.0000        0.0000        0.0000        0.0000        0.0000        0.0000        0.0000        0.0000        0.0000        0.0000        0.0000        0.0000        0.0000        0.0000        0.0000        0.0000        0.0000        0.0000        0.0000        0.0000        0.0000        0.0000        0.0000        0.0000        0.0000        0.0000        0.0000        0.0000        0.0000        0.0000        0.0000        0.0000        0.0000        0.0000        0.0000        0.0000        0.0000        0.0000        0.0000        0.0000        0.0000        0.0000        0.0000        0.0000        0.0000        0.0000        0.0000        0.0000        0.0000        0.0000        0.0000        0.0000        0.0000        0.0000        0.0000        0.0000        0.0000        0.0000        0.0000        0.0000        0.0000        0.0000        0.0000        0.0000        0.0000        0.0000        0.0000        0.0000        0.0000        0.0000        0.0000        0.0000        0.0000        6.1360        5.7121        7.0586        7.5222        6.9871        6.0106        6.0751        5.6232        4.9907        4.8219        5.2163        5.5131        5.8416        6.4518        6.8450        6.6007        7.0377        7.2394        6.9686        7.2896        6.7517        5.9145        5.8314        6.3774        7.0053        7.0367        6.6895        6.8300        6.2783        6.0850        6.6540        6.1851        6.0379        5.8044        6.4825        6.3807        6.2745        6.2218        7.0490        7.1249        6.3173        6.3748        5.9313        5.8375        6.4623        7.4490        6.8763        6.3969        7.1962        8.1016       10.0292       10.5241       11.0671       11.0419        9.0435        8.4618        8.2193        7.7614        7.7020        8.4426        7.5924        6.9255        0.0000        0.0000        0.0000        0.0000        0.0000        0.0000        0.0000        0.0000        0.0000        0.0000        0.0000        0.0000        0.0000        0.0000       16.5785       17.4387       18.5938        0.0000
        0.0000        0.0000        0.0000        0.0000        0.0000        0.0000        0.0000        0.0000        0.0000        0.0000        0.0000        0.0000        0.0000        0.0000        0.0000        0.0000        0.0000        0.0000        0.0000        0.0000        0.0000        0.0000        0.0000        0.0000        0.0000        0.0000        0.0000        0.0000        0.0000        0.0000        0.0000        0.0000        0.0000        0.0000        0.0000        0.0000        0.0000        0.0000        0.0000        0.0000        0.0000        0.0000        0.0000        0.0000        0.0000        0.0000        0.0000        0.0000      106.1439      105.1014      100.2082       83.0884       78.1837       75.2998       74.0376       71.3961       67.2678       62.2321       53.2807       35.5088       29.8131       23.8898       21.2180        0.0000        0.0000        0.0000        0.0000        0.0000        0.0000        0.0000        0.0000        0.0000        0.0000        0.0000        0.0000        0.0000        0.0000        0.0000        0.0000        0.0000        0.0000        0.0000        0.0000        0.0000        0.0000        0.0000        0.0000        0.0000        0.0000        0.0000        0.0000        0.0000        0.0000        0.0000        0.0000        0.0000        0.0000        0.0000        0.0000        0.0000        0.0000        0.0000        0.0000        0.0000        0.0000        0.0000        0.0000        0.0000        0.0000        0.0000        0.0000        0.0000        0.0000        0.0000        0.0000        0.0000        0.0000        0.0000        0.0000        0.0000        0.0000        0.0000        0.0000        0.0000        0.0000        0.0000        0.0000        0.0000        0.0000        0.0000        0.0000        0.0000        0.0000        0.0000        0.0000        0.0000        0.0000        0.0000        0.0000        0.0000        0.0000        0.0000        0.0000        0.0000        0.0000        0.0000        0.0000        0.0000        0.0000        0.0000        0.0000        0.0000        0.0000        0.0000        0.0000        0.0000        0.0000        0.0000        0.0000        0.0000        0.0000        0.0000        0.0000        0.0000        0.0000        0.0000        0.0000        0.0000        6.6899        5.5573        5.6313        7.6570        8.0358        7.4547        5.9701        5.8912        5.5581        5.8126        5.7566        6.1589        6.4234        6.6868        6.6281        7.8310        8.5074        8.4810        8.4182        7.8395        7.3523        7.4470        6.5201        6.0689        6.6065        6.8158        6.8917        7.2168        6.6840        6.1459        6.2326        6.8347        6.8239        6.4787        6.3862        6.7371        6.5230        6.3073        5.9471        6.3874        6.3435        6.6245        6.4671        6.2034        6.2258        7.0890        6.5770        6.8968        6.2682        6.7414        8.7208       10.1993       11.7118       11.1627       10.2075        8.9739        9.4013        9.1405        9.0027        8.5020        9.6850        7.7668        7.2710        7.8288        0.0000        0.0000        0.0000        0.0000        0.0000        0.0000        0.0000        0.0000        0.0000        8.7361       10.7846       12.6618       13.8240       14.9513       16.3067       17.4315       18.7996
        0.0000        0.0000        0.0000        0.0000        0.0000        0.0000        0.0000        0.0000        0.0000        0.0000        0.0000        0.0000        0.0000        0.0000        0.0000        0.0000        0.0000        0.0000        0.0000        0.0000        0.0000        0.0000        0.0000        0.0000        0.0000        0.0000        0.0000        0.0000        0.0000        0.0000        0.0000        0.0000        0.0000        0.0000        0.0000        0.0000        0.0000        0.0000        0.0000        0.0000        0.0000        0.0000        0.0000        0.0000        0.0000        0.0000        0.0000        0.0000       90.7496       89.7702       84.7523       71.8949       69.5270       66.8619       64.6133       64.4731       64.0524       61.9944       58.9597       41.2149       37.4534       33.2152       29.2512       17.8807       16.9497       17.6543       13.7644        0.0000        0.0000        0.0000        0.0000        0.0000        0.0000        0.0000        0.0000        0.0000        0.0000        0.0000        0.0000        0.0000        0.0000        0.0000        0.0000        0.0000        0.0000        0.0000        0.0000        0.0000        0.0000        0.0000        0.0000        0.0000        0.0000        0.0000        0.0000        0.0000        0.0000        0.0000        0.0000        0.0000        0.0000        0.0000        0.0000        0.0000        0.0000        0.0000        0.0000        0.0000        0.0000        0.0000        0.0000        0.0000        0.0000        0.0000        0.0000        0.0000        0.0000        0.0000        0.0000        0.0000        0.0000        0.0000        0.0000        0.0000        0.0000        0.0000        0.0000        0.0000        0.0000        0.0000        0.0000        0.0000        0.0000        0.0000        0.0000        0.0000        0.0000        0.0000        0.0000        0.0000        0.0000        0.0000        0.0000        0.0000        0.0000        0.0000        0.0000        0.0000        0.0000        0.0000        0.0000        0.0000        0.0000        0.0000        0.0000        0.0000        0.0000        0.0000        0.0000        0.0000        0.0000        0.0000        0.0000        0.0000        0.0000        0.0000        0.0000        0.0000        6.4025        6.1508        6.3153        7.5924        6.7823        7.7461        8.0352        8.4964        7.7118        7.4024        7.4404        7.5830        7.6296        8.3581        8.1387        8.6271        9.6155        9.9103        9.4454        8.6855        8.7853        8.5729        7.9311        7.1759        7.4901        7.3997        7.3809        7.2834        7.2915        6.7157        6.4133        7.7442        7.6583        7.1815        6.5156        6.9556        6.9397        6.3741        5.8665        5.8787        6.2135        5.9520        5.9228        5.2689        5.3348        5.9825        6.9263        8.0547        7.4981        6.6299        8.4314       10.5429       10.7502       11.5204       11.3009        9.9045       10.0881       10.7302       10.4426       10.0889        9.5043        8.5792        7.8691        0.0000        0.0000        0.0000        0.0000        0.0000        0.0000        2.5535        2.4100        7.0744        8.9122       10.2167       11.5339       13.0953       14.1473       15.0185       16.5046        0.0000        0.0000
        0.0000        0.0000        0.0000        0.0000        0.0000        0.0000        0.0000        0.0000        0.0000        0.0000        0.0000        0.0000        0.0000        0.0000        0.0000        0.0000        0.0000        0.0000        0.0000        0.0000        0.0000        0.0000        0.0000        0.0000        0.0000        0.0000        0.0000        0.0000        0.0000        0.0000        0.0000        0.0000        0.0000        0.0000        0.0000        0.0000        0.0000        0.0000        0.0000        0.0000        0.0000        0.0000        0.0000        0.0000        0.0000        0.0000        0.0000        0.0000       56.6132       56.2253       53.7909       48.3604       46.4006       46.6632       48.4628       54.1314       54.0376       54.3861       52.7668       51.2498       48.0675       42.5894       41.2373       41.1574       37.3949       34.3475       30.9880       22.5652       18.9756        0.0000        0.0000        0.0000        0.0000        0.0000        0.0000        0.0000        0.0000        0.0000        0.0000        0.0000        0.0000        0.0000        0.0000        0.0000        0.0000        0.0000        0.0000        0.0000        0.0000        0.0000        0.0000        0.0000        0.0000        0.0000        0.0000        0.0000        0.0000        0.0000        0.0000        0.0000        0.0000        0.0000        0.0000        0.0000        0.0000        0.0000        0.0000        0.0000        0.0000        0.0000        0.0000        0.0000        0.0000        0.0000        0.0000        0.0000        0.0000        0.0000        0.0000        0.0000        0.0000        0.0000        0.0000        0.0000        0.0000        0.0000        0.0000        0.0000        0.0000        0.0000        0.0000        0.0000        0.0000        0.0000        0.0000        0.0000        0.0000        0.0000        0.0000        0.0000        0.0000        0.0000        0.0000        0.0000        0.0000        0.0000        0.0000        0.0000        0.0000        0.0000        0.0000        0.0000        0.0000        0.0000        0.0000        0.0000        0.0000        0.0000        0.0000        0.0000        0.0000        0.0000        0.0000        0.0000        0.0000        0.0000        0.0000        0.0000        5.6327        6.1798        6.9900        8.3564        8.4462       11.2981       11.9714       10.8104        9.7678        8.9574        9.6172       10.1193       10.1355       10.4845       10.7619       10.4238       10.5556       10.6007       11.4319       11.3512       11.0117        9.7403        9.0238        7.9552        7.8799        7.7661        7.9799        7.0660        6.6757        6.1380        6.0355        7.0261        6.8279        6.5136        6.2646        6.7675        6.5296        6.2612        5.7813        5.5238        5.7488        5.6662        5.6819        5.5603        5.3793        5.9137        6.8955       11.6553        8.8443        8.5229        8.6342        9.8747       10.4683       11.3396       11.0257       11.2440       11.8978       11.9014       12.6229       12.6909       11.1521        9.6421        8.9091        9.8587       10.2084       11.1500       11.8879        7.3956        7.2254        8.5972       10.8902       11.7443       15.1262       16.8880       21.4784       18.5467       18.4542       19.0450       20.1047        0.0000        0.0000
        0.0000        0.0000        0.0000        0.0000        0.0000        0.0000        0.0000        0.0000        0.0000        0.0000        0.0000        0.0000        0.0000        0.0000        0.0000        0.0000        0.0000        0.0000        0.0000        0.0000        0.0000        0.0000        0.0000        0.0000        0.0000        0.0000        0.0000        0.0000        0.0000        0.0000        0.0000        0.0000        0.0000        0.0000        0.0000        0.0000        0.0000        0.0000        0.0000        0.0000        0.0000        0.0000        0.0000        0.0000        0.0000        0.0000        0.0000        0.0000       49.3028       46.7458       45.2460       40.7928       41.0228       42.2831       46.5733       48.9673       47.0129       53.2651       54.2597       52.8499       51.6510       48.4296       44.9776       49.6049       49.6596       42.6635       39.5477       29.2372       23.6547       19.6325        0.0000        0.0000        0.0000        0.0000        0.0000        0.0000        0.0000        0.0000        0.0000        0.0000        0.0000        0.0000        0.0000        0.0000        0.0000        0.0000        0.0000        0.0000        0.0000        0.0000        0.0000        0.0000        0.0000        0.0000        0.0000        0.0000        0.0000        0.0000        0.0000        0.0000        0.0000        0.0000        0.0000        0.0000        0.0000        0.0000        0.0000        0.0000        0.0000        0.0000        0.0000        0.0000        0.0000        0.0000        0.0000        0.0000        0.0000        0.0000        0.0000        0.0000        0.0000        0.0000        0.0000        0.0000        0.0000        0.0000        0.0000        0.0000        0.0000        0.0000        0.0000        0.0000        0.0000        0.0000        0.0000        0.0000        0.0000        0.0000        0.0000        0.0000        0.0000        0.0000        0.0000        0.0000        0.0000        0.0000        0.0000        0.0000        0.0000        0.0000        0.0000        0.0000        0.0000        0.0000        0.0000        0.0000        0.0000        0.0000        0.0000        0.0000        0.0000        0.0000        0.0000        0.0000        0.0000        0.0000        0.0000        0.0000        0.0000        5.6837        6.2241        7.8317        9.7223       10.8999        0.0000       11.5948       11.5836       11.2852        0.0000        0.0000        0.0000       12.1924       12.7858       12.7293       13.0824       12.8825       12.7849       13.1225       12.2442       10.8855       10.0838        9.7445        9.7113        9.1472        8.9828        8.1444        7.5464        6.8783        6.2548        6.4320        5.9346        5.7993        5.8509        6.2952        6.3282        6.0536        6.2445        6.3781        6.9022        7.0433        6.8874        7.0798        7.3103        7.7731        8.9414       12.8154       11.6144        9.1683        9.5359       10.4865       10.4270       11.1403       13.5694       13.2677       13.0485       12.6539       13.4801       13.4597       12.4691       10.9671       10.1401       10.0730        9.6672       10.1567       10.4443       12.5275       12.1046        9.4177       12.2640       14.8457       17.9006       19.1020       20.7435       17.1027       18.4889       19.3218       20.3529        0.0000        0.0000
        0.0000        0.0000        0.0000        0.0000        0.0000        0.0000        0.0000        0.0000        0.0000        0.0000        0.0000        0.0000        0.0000        0.0000        0.0000        0.0000        0.0000        0.0000        0.0000        0.0000        0.0000        0.0000        0.0000        0.0000        0.0000        0.0000        0.0000        0.0000        0.0000        0.0000        0.0000        0.0000        0.0000        0.0000        0.0000        0.0000        0.0000        0.0000       80.0720       70.7237       67.6273        0.0000        0.0000        0.0000        0.0000        0.0000        0.0000        0.0000       40.0933       43.2670       43.3574       40.4685       38.6785       41.0020       43.7866       49.5015       50.8255       49.2904       51.4136       55.2073       54.5818       52.6265       50.9669       55.9253       52.6498       49.6820       45.7895       32.8479       26.2198       21.2141        0.0000        0.0000        0.0000        0.0000        0.0000        0.0000        0.0000        0.0000        0.0000        0.0000        0.0000        0.0000        0.0000        0.0000        0.0000        0.0000        0.0000        0.0000        0.0000        0.0000        0.0000        0.0000        0.0000        0.0000        0.0000        0.0000        0.0000        0.0000        0.0000        0.0000        0.0000        0.0000        0.0000        0.0000        0.0000        0.0000        0.0000        0.0000        0.0000        0.0000        0.0000        0.0000        0.0000        0.0000        0.0000        0.0000        0.0000        0.0000        0.0000        0.0000        0.0000        0.0000        0.0000        0.0000        0.0000        0.0000        0.0000        0.0000        0.0000        0.0000        0.0000        0.0000        0.0000        0.0000        0.0000        0.0000        0.0000        0.0000        0.0000        0.0000        0.0000        0.0000        0.0000        0.0000        0.0000        0.0000        0.0000        0.0000        0.0000        0.0000        0.0000        0.0000        0.0000        0.0000        0.0000        0.0000        0.0000        0.0000        0.0000        0.0000        0.0000        0.0000        0.0000        0.0000        0.0000        0.0000        0.0000        0.0000        0.0000        0.0000        0.0000        0.0000        0.0000        0.0000        0.0000        0.0000        0.0000        0.0000        0.0000        0.0000        0.0000        0.0000        0.0000       13.7158       13.5803       14.2244       12.9524       12.8403       12.7839       11.7776       12.2178       11.2494       11.0089       10.2327        9.7581        8.4311        7.6019        6.5687        5.8703        6.4156        6.2638        6.0832        5.9230        6.8022        7.0559        7.0998        8.1700        8.7948        8.7095        7.8191        7.6920        8.0781        7.8851        9.2831        9.4843       13.4381       16.6762       14.2031       11.9777       11.2616       11.6493       11.8473       13.3318       13.6959       13.5422       14.1258       14.4101       13.2281       11.7861       10.8989       10.0553       10.5246       10.3396        9.9795       10.2895        9.7201        8.9264        9.7803       13.3374       15.7566       16.8985       19.0840       19.2551       18.0544       19.2351       19.4539        0.0000        0.0000        0.0000
        0.0000        0.0000        0.0000        0.0000        0.0000        0.0000        0.0000        0.0000        0.0000        0.0000        0.0000        0.0000        0.0000        0.0000        0.0000        0.0000        0.0000        0.0000        0.0000        0.0000        0.0000        0.0000        0.0000        0.0000        0.0000        0.0000        0.0000        0.0000        0.0000        0.0000        0.0000        0.0000        0.0000        0.0000        0.0000        0.0000        0.0000        0.0000       72.6722       62.8310       58.5433       56.2135       57.4014       58.8616       55.5884       54.6169       48.9543       42.8502       41.2903       39.5715       39.7786       40.5808       44.6988       44.8657       46.6433       52.5317       45.7005       46.6366       47.7527       48.3904       50.9092       52.2294       50.7523       56.3010       56.1640       52.6001       46.1414       33.9458       27.9018       23.4109       17.6661        8.1511        0.0000        0.0000        0.0000        0.0000        0.0000        0.0000        0.0000        0.0000        0.0000        0.0000        0.0000        0.0000        0.0000        0.0000        0.0000        0.0000        0.0000        0.0000        0.0000        0.0000        0.0000        0.0000        0.0000        0.0000        0.0000        0.0000        0.0000        0.0000        0.0000        0.0000        0.0000        0.0000        0.0000        0.0000        0.0000        0.0000        0.0000        0.0000        0.0000        0.0000        0.0000        0.0000        0.0000        0.0000        0.0000        0.0000        0.0000        0.0000        0.0000        0.0000        0.0000        0.0000        0.0000        0.0000        0.0000        0.0000        0.0000        0.0000        0.0000        0.0000        0.0000        0.0000        0.0000        0.0000        0.0000        0.0000        0.0000        0.0000        0.0000        0.0000        0.0000        0.0000        0.0000        0.0000        0.0000        0.0000        0.0000        0.0000        0.0000        0.0000        0.0000        0.0000        0.0000        0.0000        0.0000        0.0000        0.0000        0.0000        0.0000        0.0000        0.0000        0.0000        0.0000        0.0000        0.0000        0.0000        0.0000        0.0000        0.0000        0.0000        0.0000        0.0000        0.0000        0.0000        0.0000        0.0000        0.0000        0.0000        0.0000        0.0000        0.0000        0.0000       14.4911       14.1535       12.4701       12.4331       12.2559       12.3088       12.1369       11.5493       10.7282       10.4387        9.7348        8.1002        7.0234        6.3520        5.9233        6.5725        6.6347        6.6102        6.4782        7.4759        7.3602        6.8967        7.5781        8.0976        8.1066        8.4448        7.8243        8.1860        8.7784        9.2462        9.3211       14.1370       16.5406       14.9610       13.1263       13.5217       12.1852       11.6242       12.5704       12.9676       13.2351       13.7543       14.4960       13.6119       13.0809       11.8523       11.3513       12.1988       11.7355       11.8094       11.6201       12.1411       11.6307       11.8880       12.5966       16.7259       17.7636       19.2798       20.2585       19.5249       20.1340        0.0000        0.0000        0.0000        0.0000
        0.0000        0.0000        0.0000        0.0000        0.0000        0.0000        0.0000        0.0000        0.0000        0.0000        0.0000        0.0000        0.0000        0.0000        0.0000        0.0000        0.0000        0.0000        0.0000        0.0000        0.0000        0.0000        0.0000        0.0000        0.0000        0.0000        0.0000        0.0000        0.0000        0.0000        0.0000        0.0000        0.0000        0.0000        0.0000        0.0000        0.0000       84.7545       75.3498       66.1565       56.9411       50.6031       45.9790       35.0566       36.0547       31.2691       34.4054       37.4176       37.4462       36.1222       40.4517       39.9546       38.9266       40.7325       43.1642       43.7784       36.4379       32.6313       34.3242       46.5010       46.9118       49.2803       46.7623       50.8255       50.3227       47.6310       42.6940       37.4242       31.5850       25.1955       20.1199       13.1626        0.0000        0.0000        0.0000        0.0000        0.0000        0.0000        0.0000        0.0000        0.0000        0.0000        0.0000        0.0000        0.0000        0.0000        0.0000        0.0000        0.0000        0.0000        0.0000        0.0000        0.0000        0.0000        0.0000        0.0000        0.0000        0.0000        0.0000        0.0000        0.0000        0.0000        0.0000        0.0000        0.0000        0.0000        0.0000        0.0000        0.0000        0.0000        0.0000        0.0000        0.0000        0.0000        0.0000        0.0000        0.0000        0.0000        0.0000        0.0000        0.0000        0.0000        0.0000        0.0000        0.0000        0.0000        0.0000        0.0000        0.0000        0.0000        0.0000        0.0000        0.0000        0.0000        0.0000        0.0000        0.0000        0.0000        0.0000        0.0000        0.0000        0.0000        0.0000        0.0000        0.0000        0.0000        0.0000        0.0000        0.0000        0.0000        0.0000        0.0000        0.0000        0.0000        0.0000        0.0000        0.0000        0.0000        0.0000        0.0000        0.0000        0.0000        0.0000        0.0000        0.0000        0.0000        0.0000        0.0000        0.0000        0.0000        0.0000        0.0000        0.0000        0.0000        0.0000        0.0000        0.0000        0.0000        0.0000       12.6251       13.5528       13.8187       14.1183       13.3122        0.0000       12.4792       11.4403       10.4760       10.5480       10.8821       10.4531       11.9911       11.5744       10.7400       10.0448        9.4485        8.7262        8.0263        7.5574        7.0509        7.4481        7.4382        6.9040        6.7092        6.3346        6.2957        6.9127        6.1588        5.9784        5.8077        6.0575        7.9923        8.6852        8.9108        8.6665       10.7666       12.0793       13.2408       12.7732       12.5109        9.4276        8.9327        9.1489       10.5568       11.5022       11.5669       12.2681       14.6209       14.5487       13.8712       13.0394       12.5924       12.4368       12.4746       12.2610       13.7516       13.5573       13.4906       16.5014       20.5801       20.7442       22.0653       22.6194       21.1158       21.9730        0.0000        0.0000        0.0000        0.0000
        0.0000        0.0000        0.0000        0.0000        0.0000        0.0000        0.0000        0.0000        0.0000        0.0000        0.0000        0.0000        0.0000        0.0000        0.0000        0.0000        0.0000        0.0000        0.0000        0.0000        0.0000        0.0000        0.0000        0.0000        0.0000        0.0000        0.0000        0.0000        0.0000        0.0000        0.0000        0.0000        0.0000        0.0000        0.0000        0.0000        0.0000       83.0469       74.1771       65.1528       55.9611       48.7199       43.7767       31.0667       25.4039       21.9817       21.1734       18.7640       24.2850       23.6400       22.8689       19.6661       22.0664       30.8045       29.3500       22.8875       24.0441       22.0880       30.1431       37.2810       39.3645       41.1310       43.2063       49.4853       50.7651       49.9662       43.2916       37.2751       32.0349       27.6750       22.7207       15.0305       11.5533        0.0000        0.0000        0.0000        0.0000        0.0000        0.0000        0.0000        0.0000        0.0000        0.0000        0.0000        0.0000        0.0000        0.0000        0.0000        0.0000        0.0000        0.0000        0.0000        0.0000        0.0000        0.0000        0.0000        0.0000        0.0000        0.0000        0.0000        0.0000        0.0000        0.0000        0.0000        0.0000        0.0000        0.0000        0.0000        0.0000        0.0000        0.0000        0.0000        0.0000        0.0000        0.0000        0.0000        0.0000        0.0000        0.0000        0.0000        0.0000        0.0000        0.0000        0.0000        0.0000        0.0000        0.0000        0.0000        0.0000        0.0000        0.0000        0.0000        0.0000        0.0000        0.0000        0.0000        0.0000        0.0000        0.0000        0.0000        0.0000        0.0000        0.0000        0.0000        0.0000        0.0000        0.0000        0.0000        0.0000        0.0000        0.0000        0.0000        0.0000        0.0000        0.0000        0.0000        0.0000        0.0000        0.0000        0.0000        0.0000        0.0000        0.0000        0.0000        0.0000        0.0000        0.0000        0.0000        0.0000        0.0000        0.0000        0.0000        0.0000        0.0000        0.0000       11.4956       12.1344       12.3748       13.0577       13.1322       13.6710       13.3987       13.0867       13.0258       13.3590       12.5979       11.5442       11.1424       11.4122       10.9175       10.5444       12.3600       11.9698       11.2710       10.4521        9.8839        9.4170        8.9787        8.2937        8.2093        8.0763        8.5689        8.0639        6.9426        6.7218        6.8276        6.0110        5.0936        4.8048        5.2298        6.2112        8.3694        9.1085        9.9168       10.2426       11.6146       11.7589       12.5042       12.0936        9.6330        8.2099        7.9961        8.4292       10.2574       11.1321       11.8160       13.3523       16.9932       15.3903       15.9022       14.9917       15.0728       14.6032       14.7181       14.2644       15.6270       15.1860       16.4779       18.5237       22.2711       22.8551       23.8732       24.5558       23.2433        0.0000        0.0000        0.0000        0.0000        0.0000
        0.0000        0.0000        0.0000        0.0000        0.0000        0.0000        0.0000        0.0000        0.0000        0.0000        0.0000        0.0000        0.0000        0.0000        0.0000        0.0000        0.0000        0.0000        0.0000        0.0000        0.0000        0.0000        0.0000        0.0000        0.0000        0.0000        0.0000        0.0000        0.0000        0.0000        0.0000        0.0000        0.0000        0.0000        0.0000        0.0000       84.4963       74.1944       66.4289       58.3353       53.3197       48.0622       42.7476       28.5904       22.5125       19.2102       17.9270       20.3514       28.2950       25.4362       19.8859       15.4855       16.8804       19.1452       21.2327       14.3113       10.2495       12.9228       15.2185       25.5604       29.3950       33.8636       35.6399       44.5495       46.9730       45.6591       38.6607       34.5645       30.5071       26.3328       22.1657       15.1157        0.0000        0.0000        0.0000        0.0000        0.0000        0.0000        0.0000        0.0000        0.0000        0.0000        0.0000        0.0000        0.0000        0.0000        0.0000        0.0000        0.0000        0.0000        0.0000        0.0000        0.0000        0.0000        0.0000        0.0000        0.0000        0.0000        0.0000        0.0000        0.0000        0.0000        0.0000        0.0000        0.0000        0.0000        0.0000        0.0000        0.0000        0.0000        0.0000        0.0000        0.0000        0.0000        0.0000        0.0000        0.0000        0.0000        0.0000        0.0000        0.0000        0.0000        0.0000        0.0000        0.0000        0.0000        0.0000        0.0000        0.0000        0.0000        0.0000        0.0000        0.0000        0.0000        0.0000        0.0000        0.0000        0.0000        0.0000        0.0000        0.0000        0.0000        0.0000        0.0000        0.0000        0.0000        0.0000        0.0000        0.0000        0.0000        0.0000        0.0000        0.0000        0.0000        0.0000        0.0000        0.0000        0.0000        0.0000        0.0000        0.0000        0.0000        0.0000        0.0000        0.0000        0.0000        0.0000        0.0000        0.0000        0.0000        0.0000        0.0000       10.7053       10.7278       12.0728       13.6624       13.8472       13.6294       14.5295       13.8841       13.9809       14.0738       13.2477       13.0121       12.8643       12.0753       12.0834       12.5227       12.4945       11.5065       11.2035       11.5797       10.7752       10.9305       10.7500       10.1370        9.5330        9.1658        8.7139        8.3995        8.9893        9.6087        8.8908        7.6334        7.0695        7.2375        6.7658        6.3596        5.7983        6.1907        7.3024       10.0708       11.0354       11.7541       12.0512       12.4617       12.7833       11.6160       11.1685        9.4032        9.2272        8.6812        9.2112       11.5005       11.8998       12.6682       13.9491       17.5593       17.4522       18.0175       17.3393       16.7089       16.8587       16.7096       16.8716       17.1975       17.3433       19.0677       21.8018       23.6202       25.4659       26.6525       27.7931       25.4094        0.0000        0.0000        0.0000        0.0000        0.0000
        0.0000        0.0000        0.0000        0.0000        0.0000        0.0000        0.0000        0.0000        0.0000        0.0000        0.0000        0.0000        0.0000        0.0000        0.0000        0.0000        0.0000        0.0000        0.0000        0.0000        0.0000        0.0000        0.0000        0.0000        0.0000        0.0000        0.0000        0.0000        0.0000        0.0000        0.0000        0.0000        0.0000        0.0000        0.0000       77.5603       65.9486       59.1832       56.5594       49.0178       44.5123       39.8866       35.5925       24.4409       21.0004       18.9470       18.8446       18.8638       18.4594       16.2451       14.4049       14.4896       18.8808       21.4471       17.1335       11.7639       15.5164       12.6732       10.6215       21.0972       24.9480       30.0123       30.0846       36.7852       37.1354       36.2342       31.7995       28.6153       25.1154       22.2404       19.6327       13.7781        0.0000        0.0000        0.0000        0.0000        0.0000        0.0000        0.0000        0.0000        0.0000        0.0000        0.0000        0.0000        0.0000        0.0000        0.0000        0.0000        0.0000        0.0000        0.0000        0.0000        0.0000        0.0000        0.0000        0.0000        0.0000        0.0000        0.0000        0.0000        0.0000        0.0000        0.0000        0.0000        0.0000        0.0000        0.0000        0.0000        0.0000        0.0000        0.0000        0.0000        0.0000        0.0000        0.0000        0.0000        0.0000        0.0000        0.0000        0.0000        0.0000        0.0000        0.0000        0.0000        0.0000        0.0000        0.0000        0.0000        0.0000        0.0000        0.0000        0.0000        0.0000        0.0000        0.0000        0.0000        0.0000        0.0000        0.0000        0.0000        0.0000        0.0000        0.0000        0.0000        0.0000        0.0000        0.0000        0.0000        0.0000        0.0000        0.0000        0.0000        0.0000        0.0000        0.0000        0.0000        0.0000        0.0000        0.0000        0.0000        0.0000        0.0000        0.0000        0.0000        0.0000        0.0000        0.0000        0.0000        0.0000        0.0000        0.0000       11.7938       11.6511       11.8792       12.3567       13.7010       14.2415       14.7148       14.2900       13.2390       12.8023       12.6879       12.6593       12.4203       11.9168       11.3774       11.2790       11.5482       11.4256       11.4790       11.1033       10.9921       10.6496       10.5384        9.9882        9.5820        9.2403        9.3122        8.7589        9.2626        9.4531        9.4363        9.2674        9.1871        9.1903        8.4225        8.4084        7.4980        7.6650        7.9207        8.5736       12.9208       14.0870       14.7288       15.1124       15.2306       15.7935       15.8307       15.7022       12.0941       11.4975       10.8014       10.9723       13.4162       13.8016       14.1667       15.4259       18.9894       19.8251       19.8724       20.1714       19.5149       19.7974       19.1869       19.0513       19.6458       19.0717       20.5958       20.6919       24.9202       26.9375       28.1890       29.6434       27.7333        0.0000        0.0000        0.0000        0.0000        0.0000
        0.0000        0.0000        0.0000        0.0000        0.0000        0.0000        0.0000        0.0000        0.0000        0.0000        0.0000        0.0000        0.0000        0.0000        0.0000        0.0000        0.0000        0.0000        0.0000        0.0000        0.0000        0.0000        0.0000        0.0000        0.0000        0.0000        0.0000        0.0000        0.0000        0.0000        0.0000        0.0000        0.0000        0.0000        0.0000       26.0011       22.6330       21.1797       21.0879       25.1596       23.2773       22.0634       20.1779       19.4096       18.2508       19.0970       17.7674       17.9607       18.3688       20.5522       19.2603       18.2293       20.3369       16.9977       14.5528       17.4999       17.0850       11.9317       13.1025       22.9691       28.7399       26.4169       22.5647       19.0317       19.6526       19.5907       19.5822       19.2252       17.1757       15.2247       14.6979       14.7037        0.0000        0.0000        0.0000        0.0000        0.0000        0.0000        0.0000        0.0000        0.0000        0.0000        0.0000        0.0000        0.0000        0.0000        0.0000        0.0000        0.0000        0.0000        0.0000        0.0000        0.0000        0.0000        0.0000        0.0000        0.0000        0.0000        0.0000        0.0000        0.0000        0.0000        0.0000        0.0000        0.0000        0.0000        0.0000        0.0000        0.0000        0.0000        0.0000        0.0000        0.0000        0.0000        0.0000        0.0000        0.0000        0.0000        0.0000        0.0000        0.0000        0.0000        0.0000        0.0000        0.0000        0.0000        0.0000        0.0000        0.0000        0.0000        0.0000        0.0000        0.0000        0.0000        0.0000        0.0000        0.0000        0.0000        0.0000        0.0000        0.0000        0.0000        0.0000        0.0000        0.0000        0.0000        0.0000        0.0000        0.0000        0.0000        0.0000        0.0000        0.0000        0.0000        0.0000        0.0000        0.0000        0.0000        0.0000        0.0000        0.0000        0.0000        0.0000        0.0000        0.0000        0.0000        0.0000        0.0000        0.0000        0.0000       14.3815       13.5512       14.1286       14.5829       13.7864       12.6532       12.9278       13.6612       14.0529       13.1457       12.3476       12.5217       11.9352       10.7057        9.6663        9.6503        9.2965       10.4687        9.6525        9.2079        9.1766       10.0792       10.6761        9.9659        9.5233        8.5981        8.3174        8.3498        8.9719        9.5771        9.8938       10.0389       10.1076       11.1336       11.0037       10.4268       10.7298       11.1504       11.5346       12.3878       13.7850       15.5547       16.4150       17.4357       18.3838       20.7435       22.8444       22.4992       21.9298       19.6677       17.0623       16.3504       16.9824       16.0916       16.1877       17.0110       18.5749       20.6983       21.6352       21.6814       20.6629       21.5878       22.3637       22.1744       21.8773       21.2687       21.0709       22.4360       25.1043       27.4140       29.1019       31.0911       31.5587        0.0000        0.0000        0.0000        0.0000        0.0000        0.0000
        0.0000        0.0000        0.0000        0.0000        0.0000        0.0000        0.0000        0.0000        0.0000        0.0000        0.0000        0.0000        0.0000        0.0000        0.0000        0.0000        0.0000        0.0000        0.0000        0.0000        0.0000        0.0000        0.0000        0.0000        0.0000        0.0000        0.0000        0.0000        0.0000        0.0000        0.0000        0.0000        0.0000        0.0000        0.0000       23.4281       21.3733       16.1514       14.7137       16.8427       17.1083       16.8914       16.4051       15.8309       15.9958       15.5407       15.7203       17.1554       19.5027       17.4203       10.8656        9.4180       13.6681       10.9499       11.2483        9.5205        8.0962        7.5360       12.1005       19.2622       18.6039       17.2789       17.4628       14.1309       13.5103       13.9135       15.1508       15.1622       14.3890       11.9490       11.5922        0.0000        0.0000        0.0000        0.0000        0.0000        0.0000        0.0000        0.0000        0.0000        0.0000        0.0000        0.0000        0.0000        0.0000        0.0000        0.0000        0.0000        0.0000        0.0000        0.0000        0.0000        0.0000        0.0000        0.0000        0.0000        0.0000        0.0000        0.0000        0.0000        0.0000        0.0000        0.0000        0.0000        0.0000        0.0000        0.0000        0.0000        0.0000        0.0000        0.0000        0.0000        0.0000        0.0000        0.0000        0.0000        0.0000        0.0000        0.0000        0.0000        0.0000        0.0000        0.0000        0.0000        0.0000        0.0000        0.0000        0.0000        0.0000        0.0000        0.0000        0.0000        0.0000        0.0000        0.0000        0.0000        0.0000        0.0000        0.0000        0.0000        0.0000        0.0000        0.0000        0.0000        0.0000        0.0000        0.0000        0.0000        0.0000        0.0000        0.0000        0.0000        0.0000        0.0000        0.0000        0.0000        0.0000        0.0000        0.0000        0.0000        0.0000        0.0000        0.0000        0.0000        0.0000       13.8944       14.0065        0.0000       15.4834       16.5562       15.8448       14.7961       15.2266       14.6756       15.0814       13.9017       14.0751       14.1969       13.4253       12.2824       12.0443       10.8958       10.7243        9.8175       10.1651       10.5979        9.8677        9.9633        8.8443        8.5559        8.3394        9.9538       10.2177        9.8748        8.9217        8.2724        7.7192        8.2075        8.5656        8.8456        9.3858       10.2667       10.6633       11.4945       11.3426       11.9154       12.3184       13.3272       13.4560       14.6803       16.1619       17.0664       18.2751       19.1162       20.4553       24.0600       26.0098       27.7954       26.7782       23.1528       22.1448       21.8226       21.2061       19.0903       18.8167       19.0488       20.4691       22.2872       22.4599       23.7048       22.7052       23.4354       23.3476       23.9140       24.4159       23.6325       24.0358       26.4939       28.2947       30.8411       32.6284       33.9184        0.0000        0.0000        0.0000        0.0000        0.0000        0.0000        0.0000
        0.0000        0.0000        0.0000        0.0000        0.0000        0.0000        0.0000        0.0000        0.0000        0.0000        0.0000        0.0000        0.0000        0.0000        0.0000        0.0000        0.0000        0.0000        0.0000        0.0000        0.0000        0.0000        0.0000        0.0000        0.0000        0.0000        0.0000        0.0000        0.0000      125.1189      107.4460       66.8578       51.3829       42.5933       36.4086       16.3035       13.4182        9.1310        9.9667       13.0462       13.3280       11.9172       12.4271       14.0787       15.8558       15.0320       14.9733       10.9597        9.8084        7.5191        8.0811        8.3103        8.4839        8.1734        7.6397        5.3512        5.0520        5.8622        7.7711       10.9479       14.4600       16.1398       11.9549       10.8270       14.7015       14.4526       12.0528        8.3656        7.9106        7.3532        7.1460        9.9083        8.5157        0.0000        0.0000        0.0000        0.0000        0.0000        0.0000        0.0000        0.0000        0.0000        0.0000        0.0000        0.0000        0.0000        0.0000        0.0000        0.0000        0.0000        0.0000        0.0000        0.0000        0.0000        0.0000        0.0000        0.0000        0.0000        0.0000        0.0000        0.0000        0.0000        0.0000        0.0000        0.0000        0.0000        0.0000        0.0000        0.0000        0.0000        0.0000        0.0000        0.0000        0.0000        0.0000        0.0000        0.0000        0.0000        0.0000        0.0000        0.0000        0.0000        0.0000        0.0000        0.0000        0.0000        0.0000        0.0000        0.0000        0.0000        0.0000        0.0000        0.0000        0.0000        0.0000        0.0000        0.0000        0.0000        0.0000        0.0000        0.0000        0.0000        0.0000        0.0000        0.0000        0.0000        0.0000        0.0000        0.0000        0.0000        0.0000        0.0000        0.0000        0.0000        0.0000        0.0000        0.0000        0.0000        0.0000        0.0000        0.0000        0.0000        0.0000        0.0000       13.2937       13.4140       13.9670       14.8800       15.3330       15.9930       16.2379       14.5970       13.8550       14.7789       14.0190       13.3528       13.5383       13.0204       13.5338       11.9951       11.5903       11.7492       10.7001        8.7227        8.5244        9.3734        9.1752        9.9309        9.5577        8.7847        8.0456        8.5702        8.5054        8.9480        8.4865        8.1639        8.4469        8.7069        8.7194        9.7968       10.2304       10.9128       10.9013       11.7371       12.3493       13.4573       14.6569       15.9810       16.2220       16.9271       17.8333       20.0130       21.2325       22.5511       23.9738       27.0265       28.4497       28.7535       28.4692       26.3573       27.0858       26.6595       25.5226       21.5112       20.1467       20.2777       21.2219       24.1945       24.7488       25.0512       25.3219       25.1979       24.9734       26.0954       27.1321       25.8548       25.9968       28.4404       31.7831       34.7653       36.9088        0.0000        0.0000        0.0000        0.0000        0.0000        0.0000        0.0000        0.0000
        0.0000        0.0000        0.0000        0.0000        0.0000        0.0000        0.0000        0.0000        0.0000        0.0000        0.0000        0.0000        0.0000        0.0000        0.0000        0.0000        0.0000        0.0000        0.0000        0.0000        0.0000        0.0000        0.0000        0.0000        0.0000        0.0000       92.7261      104.3419      105.3857       99.9851       86.6336       52.2843       41.3973       34.6844       32.3392       13.8107       12.5898        9.3428       10.7760       11.5207       11.2579       10.7842       10.5014       13.7988       16.8661       15.7832       11.1121        8.6880        7.8999        7.7934        7.9207        8.2884        8.3112        7.9307        7.2894        4.9354        4.5298        4.7810        9.4281       13.6026       13.4569       10.9984        9.8084        8.2325        8.6822        8.4659        7.2878        7.2548        9.3819        8.2922        5.6284        6.8032        6.3074        6.0257        5.7694        5.0962        5.3494        4.7911        4.2840        1.2401        1.1318        1.0195        0.0000        0.0000        0.0000        0.0000        0.0000        0.0000        0.0000        0.0000        0.0000        0.0000        0.0000        0.0000        0.0000        0.0000        0.0000        0.0000        0.0000        0.0000        0.0000        0.0000        0.0000        0.0000        0.0000        0.0000        0.0000        0.0000        0.0000        0.0000        0.0000        0.0000        0.0000        0.0000        0.0000        0.0000        0.0000        0.0000        0.0000        0.0000        0.0000        0.0000        0.0000        0.0000        0.0000        0.0000        0.0000        0.0000        0.0000        0.0000        0.0000        0.0000        0.0000        0.0000        0.0000        0.0000        0.0000        0.0000        0.0000        0.0000        0.0000        0.0000        0.0000        0.0000        0.0000        0.0000        0.0000        0.0000        0.0000        0.0000        0.0000        0.0000        0.0000        5.1094        4.6142        5.5532        4.9650        4.0709        0.0000        0.0000        0.0000        0.0000        8.8995       11.6430       12.0887       12.7261       12.1375       13.9974       14.3322       13.0770       14.4386       12.2979       13.5761       13.2395       12.7926       11.1329       10.5965       10.8118       11.1575       10.0006        9.8793       10.0100       11.3181        9.1134        7.9508        9.0901        9.7525        9.9011        8.6060        8.0575        7.3251        8.4536        8.0482        8.0928        8.4276        8.5655        8.7174        9.4189        9.9821       11.3303       11.4121       11.9013       12.1918       13.0909       13.5687       14.4365       16.0487       17.3391       17.8660       18.6324       19.6848       23.6597       25.4214       26.7339       26.2238       28.4049       29.5961       30.1326       30.0632       29.0231       27.8975       27.7238       26.9764       23.7598       22.8810       22.4806       22.7153       25.3933       25.8709       26.1121       26.4996       26.9758       26.8570       26.9649       27.7658       27.5016       28.7706       30.8969       33.9571       38.6273       41.8555        0.0000        0.0000        0.0000        0.0000        0.0000        0.0000        0.0000        0.0000
        0.0000        0.0000        0.0000        0.0000        0.0000        0.0000        0.0000        0.0000        0.0000        0.0000        0.0000        0.0000        0.0000        0.0000        0.0000        0.0000        0.0000        0.0000        0.0000        0.0000        0.0000        0.0000        0.0000        0.0000        0.0000       79.7020       75.6512       46.4065       43.2776       40.4085       36.1163       36.6463       28.8930       26.3993       23.6381       16.1039       13.9983       13.5878       13.9271       18.3969       16.4228       15.9451       16.0168       27.5858       25.7141       19.8157       18.7578       19.4355       12.6444       13.0984       11.6586       10.6239        9.7903        9.2139        8.6637        6.6248        7.4652        9.5562       12.5800       12.8879       11.2593        9.7497        9.2754       10.3239       12.4914       12.1705       10.1843        9.7101       12.8813        8.6637        6.2903        5.0054        4.6865        4.1602        4.7666        5.5552        3.8536        4.1788        4.4020        2.7863        1.7897        1.5676        1.4242        0.7753        0.0000        0.0000        0.0000        0.0000        0.0000        0.0000        0.0000        0.0000        0.0000        0.0000        0.0000        0.0000        0.0000        0.0000        0.0000        0.0000        0.0000        0.0000        0.0000        0.0000        0.0000        0.0000        0.0000        0.0000        0.0000        0.0000        0.0000        0.0000        0.0000        0.0000        0.0000        0.0000        0.0000        0.0000        0.0000        0.0000        0.0000        0.0000        0.0000        0.0000        0.0000        0.0000        0.0000        0.0000        0.0000        0.0000        0.0000        0.0000        0.0000        0.0000        0.0000        0.0000        0.0000        0.0000        0.0000        0.0000        0.0000        0.0000        0.0000        0.0000        0.0000        0.0000        0.0000        0.0000        0.0000        0.0000        0.0000        0.0000        3.7344        4.2664        4.6117        5.0484        3.8213        3.5278        3.6623        5.9171        7.2099        7.9050        8.7454        8.7694        9.5648        9.7308        9.2936        8.9448        9.1440       10.5685       10.5894       10.8464       10.8920       10.6269       10.9033       11.2227       11.0736       10.9025       10.9560        9.9677        9.7367        8.5465        8.7185        7.7793        7.7852        7.8833        8.4966       10.7236        9.9629        8.5301        8.1924        7.8649        8.1229        8.8621        9.4346       11.4655       12.2661       13.0163       13.7369       13.9328       14.0862       13.9667       13.8904       13.8261       14.0596       15.0240       15.8813       17.6066       19.2922       20.4215       21.6988       23.9460       26.5692       27.2162       29.2211       34.6723       38.3157       35.8454       34.2579       33.8168       32.7884       32.3937       31.6909       32.4314       31.9969       31.3218       30.8379       30.3494       30.8993       30.7197       29.7181       25.4896       25.0315       26.1051        0.0000        0.0000       32.2071       33.8702       37.0468       40.5905        0.0000        0.0000        0.0000        0.0000        0.0000        0.0000        0.0000        0.0000        0.0000
        0.0000        0.0000        0.0000        0.0000        0.0000        0.0000        0.0000        0.0000        0.0000        0.0000        0.0000        0.0000        0.0000        0.0000        0.0000        0.0000        0.0000        0.0000        0.0000        0.0000        0.0000        0.0000        0.0000        0.0000        0.0000        0.0000       59.3927       34.9500       28.1231       24.0794       21.6595       22.1555       19.9098       19.6741       18.7986       17.1230       14.2162       14.2048       16.4590       19.5299       16.5365       15.0513       21.2140       27.7260       28.5346       23.7674       25.6778       21.2808       19.6030       17.6567       18.8256       17.7330       12.0199        8.5907        7.9553        6.7164        7.6986        8.9753        7.4640        8.5612        8.0306        7.8215        8.3261       11.0526       10.8626        9.8597        8.6716        9.3147        7.5191        5.6938        5.7249        4.0612        3.5774        4.1273        4.1960        2.5191        3.2545        3.6534        3.1341        1.3484        1.1116        1.0538        1.1503        0.3153        0.2215        0.2103        0.0000        0.0000        0.0000        0.0000        0.0000        0.0000        0.0000        0.0000        0.0000        0.0000        0.0000        0.0000        0.0000        0.0000        0.0000        0.0000        0.0000        0.0000        0.0000        0.0000        0.0000        0.0000        0.0000        0.0000        0.0000        0.0000        0.0000        0.0000        0.0000        0.0000        0.0000        0.0000        0.0000        0.0000        0.0000        0.0000        0.0000        0.0000        0.0000        0.0000        0.0000        0.0000        0.0000        0.0000        0.0000        0.0000        0.0000        0.0000        0.0000        0.0000        0.0000        0.0000        0.0000        0.0000        0.0000        0.0000        0.0000        0.0000        0.0000        0.0000        0.0000        0.0000        0.0000        0.0000        0.0000        0.0000        4.1966        4.4418        4.2634        4.9710        4.5667        3.9598        3.9808        5.8680        7.1362        7.7651        7.8398        7.9235        8.6945        8.1898        7.8158        7.0743        6.5235        6.7722        7.3374        9.3043        9.6678       10.5224        9.6762        9.7900       10.2570       10.3611       10.5610        9.0010        8.2505        7.5789        7.6429        7.0874        7.5410        7.4299        7.1985        8.4474        7.8147        7.4437        7.3721        7.4041        7.6079        9.0159       10.9322       12.4484       13.5876       13.8873       15.0014       14.4515       14.7610       15.2320       15.1595       14.4088       14.6597       15.5041       16.8151       18.5429       19.8112       21.5295       23.5316       26.4419       28.0869       29.9149       31.7045       41.4324       38.4407       38.7152       34.8479       35.1794       34.0419       34.1741       34.4671       36.9108       37.6258       36.3408       34.1234       33.4195       33.8210       33.9267       31.5513       26.8623       26.3501        0.0000        0.0000        0.0000        0.0000        0.0000        0.0000        0.0000        0.0000        0.0000        0.0000        0.0000        0.0000        0.0000        0.0000        0.0000        0.0000
        0.0000        0.0000        0.0000        0.0000        0.0000        0.0000        0.0000        0.0000        0.0000        0.0000        0.0000        0.0000        0.0000        0.0000        0.0000        0.0000        0.0000        0.0000        0.0000        0.0000        0.0000        0.0000        0.0000        0.0000        0.0000        0.0000        0.0000       27.2652       19.5506       16.3120       14.3227       16.4525       17.0562       16.8416       18.9039       19.4970       19.8296       18.9577       20.0068       19.6912       18.3010       21.3114       21.1615       28.9034       29.8321       25.3891       24.6594       18.9389       17.6433       16.6465       17.5670       16.6171       12.4995        9.4951        9.6835        5.9906        6.4066        6.5797        6.4289        7.3129        7.1086        7.0736        6.8744        8.6333        8.2415        7.7831        8.3501        6.5565        5.6884        5.1195        5.0615        3.5913        3.2526        2.6564        2.3011        2.0779        2.1184        2.4974        1.5454        1.4723        2.0684        1.4303        1.2300        0.2163        0.1448        0.1169        0.1459        0.2415        0.2456        0.3575        0.0000        0.0000        0.0000        0.0000        0.0000        0.0000        0.0000        0.0000        0.0000        0.0000        0.0000        0.0000        0.0000        0.0000        0.0000        0.0000        0.0000        0.0000        0.0000        0.0000        0.0000        0.0000        0.0000        0.0000        0.0000        0.0000        0.0000        0.0000        0.0000        0.0000        0.0000        0.0000        0.0000        0.0000        0.0000        0.0000        0.0000        0.0000        0.0000        0.0000        0.0000        0.0000        0.0000        0.0000        0.0000        0.0000        0.0000        0.0000        0.0000        0.0000        0.0000        0.0000        0.0000        0.0000        0.0000        0.0000        0.0000        0.0000        0.0000        0.0000        0.0000        3.3430        3.7453        3.7533        3.6943        3.9622        4.3614        4.5378        4.9314        6.9831        7.6241        7.5193        7.4448        6.9414        6.8653        7.3503        6.5380        5.3636        5.2779        5.3112        5.9166        7.2556        7.8894        8.9623        8.7327        8.9211        8.8018        9.1099        9.2785        7.7350        6.6697        6.1711        7.5665        8.3215        7.1694        5.4038        4.9157        7.0951        7.5907        7.3372        7.1257        8.1316        8.7923        8.7442        9.4867       11.6827       12.3757       13.0873       13.6628       14.3307       15.0816       15.7207       15.6888       15.3676       15.8389       16.7213       18.2012       20.1108       22.5648       24.9364       25.5780       27.5887       30.2507       32.7610       33.0630       39.9908       38.9216       36.9609       36.6977       35.3279       33.9719       34.0112       35.0072       36.6195       36.5033       34.9169       34.7107       34.4106       34.4900       33.9636       32.5028       27.6584       26.9094        0.0000        0.0000        0.0000        0.0000        0.0000        0.0000        0.0000        0.0000        0.0000        0.0000        0.0000        0.0000        0.0000        0.0000        0.0000        0.0000
        0.0000        0.0000        0.0000        0.0000        0.0000        0.0000        0.0000        0.0000        0.0000        0.0000        0.0000        0.0000        0.0000        0.0000        0.0000        0.0000        0.0000        0.0000        0.0000        0.0000        0.0000        0.0000        0.0000        0.0000        0.0000        0.0000        0.0000       20.5609       16.7044       13.8041       14.7032       20.4868       21.0603       23.2307       16.7153       12.4227       12.4947       19.2681       32.7096       36.1774       25.0321       15.3497       14.9080       16.8962       15.7226       17.6656       14.7169       13.3022       12.8091       13.4339       12.3249        9.6388        8.8115        8.1103        7.2423        6.6804        5.4176        4.2766        4.2757        4.8544        4.5829        4.7662        5.4595        7.6453        8.0403        8.6996        7.8781        6.1952        5.3768        5.0943        4.7762        3.3249        2.8760        3.1768        3.9070        5.0951        5.4517        7.5373        6.3648        3.7876        2.9951        2.0552        1.3295        0.2045        0.1306        0.0953        0.0988        0.1446        0.1508        0.1628        0.0000        0.0000        0.0000        0.0000        0.0000        0.0000        0.0000        0.0000        0.0000        0.0000        0.0000        0.0000        0.0000        0.0000        0.0000        0.0000        0.0000        0.0000        0.0000        0.0000        0.0000        0.0000        0.0000        0.0000        0.0000        0.0000        0.0000        0.0000        0.0000        0.0000        0.0000        0.0000        0.0000        0.0000        0.0000        0.0000        0.0000        0.0000        0.0000        0.0000        0.0000        0.0000        0.0000        0.0000        0.0000        0.0000        0.0000        0.0000        0.0000        0.0000        0.0000        0.0000        0.0000        0.0000        0.0000        0.0000        0.0000        0.0000        0.0000        0.0000        0.0000        0.0000        2.6142        2.8231        3.0887        3.5116        4.1546        4.8366        4.7084        6.4055        6.8247        7.1249        7.1941        7.0889        6.9241        6.1880        5.9882        4.9273        4.9218        5.1829        5.5550        6.8580        7.8304        7.2814        7.7825        8.3119        8.3905        8.6638        8.5354        6.3833        6.1604        6.9570        6.3830        5.9237        6.6774        6.2425        4.9241        6.7767        6.1490        7.6646        8.9889        8.4630        7.8723        7.7496        8.4341       10.4382       11.5314       12.5697       13.5014       14.1397       15.4287       16.3647       16.9858       16.9477       18.2685       18.6804       20.2715       23.0230       24.7875       27.0875       28.3163       27.5765       29.1434       31.8892       30.8357       35.9061       37.2455       37.4834       36.0286       34.4185       32.5628       32.0027       32.1722       34.9205       34.5078       34.0323       32.4850       31.7146       32.0072       32.0396       31.5860       27.5939       27.3470        0.0000        0.0000        0.0000        0.0000        0.0000        0.0000        0.0000        0.0000        0.0000        0.0000        0.0000        0.0000        0.0000        0.0000        0.0000        0.0000
        0.0000        0.0000        0.0000        0.0000        0.0000        0.0000        0.0000        0.0000        0.0000        0.0000        0.0000        0.0000        0.0000        0.0000        0.0000        0.0000        0.0000        0.0000        0.0000        0.0000        0.0000        0.0000        0.0000        0.0000        0.0000        0.0000        0.0000        0.0000       23.1904       23.4067       27.7427       27.3045       26.0625       24.3875       20.8447       17.2695       19.3023       20.3201       23.0323       20.0411       27.1918       12.8726        7.2927        8.0583       12.0348       12.2736       13.2462       13.3496       12.9844       13.4478       11.9151       11.1401       10.2425       10.3226        9.3279        9.0608        8.2212        7.6793        6.6954        4.5688        4.6901        4.9613        7.6288       12.0243       11.5500       11.8822        9.4307        7.2500        8.0136        8.4279        7.8705       10.1503       11.0875       10.1684       10.6109        7.8145        7.7530        8.1076        8.5724        6.2125        3.8837        2.2086        1.2511        0.5693        0.5520        0.4772        0.3319        0.0860        0.1381        0.0931        0.0554        0.0000        0.0000        0.0000        0.0000        0.0000        0.0000        0.0000        0.0000        0.0000        0.0000        0.0000        0.0000        0.0000        0.0000        0.0000        0.0000        0.0000        0.0000        0.0000        0.0000        0.0000        0.0000        0.0000        0.0000        0.0000        0.0000        0.0000        0.0000        0.0000        0.0000        0.0000        0.0000        0.0000        0.0000        0.0000        0.0000        0.0000        0.0000        0.0000        0.0000        0.0000        0.0000        0.0000        0.0000        0.0000        0.0000        0.0000        0.0000        0.0000        0.0000        0.0000        0.0000        0.0000        0.0000        0.0000        0.0000        0.0000        0.0000        0.0000        0.0000        0.0000        0.0000        1.9355        2.0284        3.0992        3.2323        3.2590        3.6866        6.0053        6.3112        7.1053        6.4468        6.7442        5.3351        4.3645        4.2180        5.8088        6.0214        6.1235        6.2759        7.0313        7.4236        7.7195        7.7518        6.7267        6.8565        6.6962        5.9517        5.7494        5.5525        5.8121        5.4227        5.3390        5.6618        4.9296        5.0027        6.0898        6.5057        6.8103        6.8405        7.4757        7.3230        7.8388        8.4145        9.7589       10.9314       12.0720       13.0143       15.1821       16.6840       17.8994       18.8580       20.7856       22.5315       23.4233       25.5193       26.3522       26.3973       28.7383       30.2631       35.0276       38.2835       39.1132       38.4985       35.9143       36.7445       35.8387       33.4357       27.9541       26.1405       24.9895       24.6973       27.6599       28.0265       27.4208       26.9344       26.3390       26.6486       26.6818       27.3085       28.7707       29.5279        0.0000        0.0000        0.0000        0.0000        0.0000        0.0000        0.0000        0.0000        0.0000        0.0000        0.0000        0.0000        0.0000        0.0000        0.0000        0.0000
        0.0000        0.0000        0.0000        0.0000        0.0000        0.0000        0.0000        0.0000        0.0000        0.0000        0.0000        0.0000        0.0000        0.0000        0.0000        0.0000        0.0000        0.0000        0.0000        0.0000        0.0000        0.0000        0.0000        0.0000        0.0000        0.0000        0.0000        0.0000       20.9595       22.7044       25.8537       29.0865       30.9530       32.5138       31.2726       28.5363       21.4196       18.4374       16.0443        9.8149       11.7332        8.6466        7.3299        9.9791       11.2025       11.2206       10.7951       11.3216       11.2264        9.9451        9.1142       10.7575       10.0322       10.1093        8.3759        8.9156        8.1431        7.6517        7.9917        4.5427        4.1398        4.0252        7.4660        8.4878        9.9272        9.5282        8.0696        9.0305        9.5361        8.1617        7.0301        8.7724        5.6789        7.3954        8.5881        5.5733        5.2082        5.3655        4.5249        4.3159        3.7188        2.0826        1.0791        0.4694        0.5581        0.4740        0.1785        0.0358        0.0643        0.0342        0.0000        0.0000        0.0000        0.0000        0.0000        0.0000        0.0000        0.0000        0.0000        0.0000        0.0000        0.0000        0.0000        0.0000        0.0000        0.0000        0.0000        0.0000        0.0000        0.0000        0.0000        0.0000        0.0000        0.0000        0.0000        0.0000        0.0000        0.0000        0.0000        0.0000        0.0000        0.0000        0.0000        0.0000        0.0000        0.0000        0.0000        0.0000        0.0000        0.0000        0.0000        0.0000        0.0000        0.0000        0.0000        0.0000        0.0000        0.0000        0.0000        0.0000        0.0000        0.0000        0.0000        0.0000        0.0000        0.0000        0.0000        0.0000        0.0000        0.0000        0.0000        1.7213        1.7456        1.8287        2.1807        3.4436        3.1965        2.5735        2.7134        4.8158        5.1701        5.5626        5.2173        5.0871        4.1836        3.4215        3.5096        4.6205        5.4969        6.1689        6.9673        8.9496        8.9490        8.8232        7.0048        5.9357        6.4283        5.9204        5.1025        4.6423        4.5795        4.3141        4.5985        4.6577        4.6046        4.2072        4.2428        5.1550        5.7753        6.0998        6.8046        7.4066        7.3953        7.7492        8.2849        9.9126       10.7042       12.2369       13.7272       16.2148       18.0864       19.7597       20.7852       23.3943       25.0648       26.7974       27.9124       28.1985       27.2990       29.4907       33.6530       38.2724       39.9912       41.2310       40.0725       36.7930       37.8369       35.6402       32.8382       26.4089       24.8727       22.7816       21.8080       23.9372       24.3448       24.9072       25.0936       24.4386       25.4308       25.8015       26.8943       29.0200       30.7391        0.0000        0.0000        0.0000        0.0000        0.0000        0.0000        0.0000        0.0000        0.0000        0.0000        0.0000        0.0000        0.0000        0.0000        0.0000        0.0000
        0.0000        0.0000        0.0000        0.0000        0.0000        0.0000        0.0000        0.0000        0.0000        0.0000        0.0000        0.0000        0.0000        0.0000        0.0000        0.0000        0.0000        0.0000        0.0000        0.0000        0.0000        0.0000        0.0000        0.0000        0.0000        0.0000        0.0000        0.0000       19.7661       22.7203       21.9061       27.0439       27.4794       27.0412       26.3573       21.1616       20.3737       18.1816       15.7356        9.5231        7.5480        7.3207        7.9160        7.2131        9.2749        9.7130        9.7699       10.6639        9.4386        7.9008        6.7469        6.6002        5.9220        6.8678        7.4950        8.5073        8.4372        8.2273        6.7528        4.6437        3.2181        4.0923        6.1776        7.0595        7.6348        7.5312        6.1772        7.2970        7.1242        6.4763        4.7783        3.5244        4.2836        3.4634        3.7718        3.5815        4.8371        5.3495        3.0842        2.8560        4.0291        3.3889        1.2746        0.5468        0.4140        0.3839        0.2475        0.0000        0.0333        0.0164        0.0000        0.0000        0.0000        0.0000        0.0000        0.0000        0.0000        0.0000        0.0000        0.0000        0.0000        0.0000        0.0000        0.0000        0.0000        0.0000        0.0000        0.0000        0.0000        0.0000        0.0000        0.0000        0.0000        0.0000        0.0000        0.0000        0.0000        0.0000        0.0000        0.0000        0.0000        0.0000        0.0000        0.0000        0.0000        0.0000        0.0000        0.0000        0.0000        0.0000        0.0000        0.0000        0.0000        0.0000        0.0000        0.0000        0.0000        0.0000        0.0000        0.0000        0.0000        0.0000        0.0000        0.0000        0.0000        0.0000        0.0000        0.0000        0.0000        0.0000        2.2171        1.5201        1.3750        1.5095        1.7553        2.0936        1.8015        1.8064        1.9693        3.0043        3.7223        4.4772        3.3595        3.3774        3.7779        3.4771        3.4165        4.9096        5.6029        5.5706        6.2367        7.8305        8.3325        8.8176        8.9170        6.2973        6.5101        5.3428        4.2807        3.8690        3.5522        3.6691        4.0234        4.2122        3.9525        3.6396        4.3073        5.2203        5.5118        5.6241        5.7766        6.5930        6.9017        7.0911        7.6950        8.8639        9.3971       11.8967       13.8675       17.0014       19.4743       21.4497       23.3367       26.1772       28.2766       30.5510       29.9752       29.3262       29.8664       31.0427       33.7196       38.3366       40.6776       41.8479       41.0355       38.2394       38.1319       35.2361       32.0034       25.7029       24.4471       21.4527       21.0108       23.0777       23.2563       24.7062       24.1226       23.7392       24.1917       25.3459       26.5925       29.2356       31.4267       33.5627        0.0000        0.0000        0.0000        0.0000        0.0000        0.0000        0.0000        0.0000        0.0000        0.0000        0.0000        0.0000        0.0000        0.0000        0.0000
        0.0000        0.0000        0.0000        0.0000        0.0000        0.0000        0.0000        0.0000        0.0000        0.0000        0.0000        0.0000        0.0000        0.0000        0.0000        0.0000        0.0000        0.0000        0.0000        0.0000        0.0000        0.0000        0.0000        0.0000        0.0000        0.0000        0.0000       21.0540       22.1136       21.3942       20.9466       23.1800       22.9058       20.0694       19.4634       19.6023       20.0559       17.5490       15.9746        8.3622        7.9386        5.3748        4.7430        5.7013        7.9041        7.8206        8.2662        7.1915        6.5559        5.5292        4.9066        5.0791        4.7341        5.8060        5.7323        6.4399        6.8521        7.1918        5.4412        2.7962        2.5406        3.7331        5.0308        6.1352        6.8343        7.1103        5.0183        3.9996        3.1571        2.6556        3.0621        3.3039        3.9159        3.3643        2.5437        2.3540        1.9039        1.5506        1.9973        4.1768        5.7890        5.1493        2.5347        1.1366        0.6870        0.4818        0.4291        0.0000        0.0419        0.0000        0.0152        0.0410        0.8485        0.0000        0.0000        0.0000        0.0000        0.0000        0.0000        0.0000        0.0000        0.0000        0.0000        0.0000        0.0000        0.0000        0.0000        0.0000        0.0000        0.0000        0.0000        0.0000        0.0000        0.0000        0.0000        0.0000        0.0000        0.0000        0.0000        0.0000        0.0000        0.0000        0.0000        0.0000        0.0000        0.0000        0.0000        0.0000        0.0000        0.0000        0.0000        0.0000        0.0000        0.0000        0.0000        0.0000        0.0000        0.0000        0.0000        0.0000        0.0000        0.0000        0.0000        0.0000        0.0000        0.0000        0.0000        0.0000        0.0000        1.3194        1.6553        1.4020        1.6242        1.6468        1.6735        1.7350        1.8688        1.6448        1.6352        1.8777        2.0011        2.6938        2.3670        2.3620        2.6791        2.7065        3.5645        5.1923        5.9799        6.2243        5.5515        6.5748        6.5941        7.1160        7.6876        6.5328        5.2679        4.7583        4.1469        3.3341        3.0890        2.9746        2.5896        2.9810        3.0715        3.5571        4.2602        5.1691        5.0723        5.3514        5.5945        6.1437        6.2278        6.6827        7.3499        8.7217        9.4125       11.1402       13.9411       17.1982       20.3522       22.9253       25.9701       30.0389       31.2632       31.3058       31.0606       29.5943       28.3784       28.9053       32.0167       36.2761       37.8516       39.0680       39.2507       37.8278       36.8331       34.2843       30.7578       25.4289       24.0938       22.7912       22.1018       23.1168       23.0181       23.0683       22.6678       23.3025       23.7669       25.0037       26.8960       30.2242       32.7016        0.0000        0.0000        0.0000        0.0000        0.0000        0.0000        0.0000        0.0000        0.0000        0.0000        0.0000        0.0000        0.0000        0.0000        0.0000        0.0000
        0.0000        0.0000        0.0000        0.0000        0.0000        0.0000        0.0000        0.0000        0.0000        0.0000        0.0000        0.0000        0.0000        0.0000        0.0000        0.0000        0.0000        0.0000        0.0000        0.0000        0.0000        0.0000        0.0000        0.0000        0.0000        0.0000        0.0000       16.2922       15.4628       15.4012       13.5813       11.7143       11.1589       10.5992       10.5993        7.8056        5.6086        5.7108        5.5493        9.6366        7.1766        6.1585        6.8683        9.0076        8.9926        8.9617        7.6945        3.6199        2.6859        1.9419        1.8364        2.0799        2.0999        2.4653        2.3380        2.7968        2.9571        3.2622        3.0376        2.6471        0.9989        1.0879        1.1819        0.7927        3.5291        5.4500        5.5968        5.9192        2.3229        1.1188        0.9624        1.5278        1.6250        1.9207        1.8045        1.5694        1.5130        1.9457        2.9762        5.4528        7.2713        5.4036        3.4306        2.2493        1.3281        1.1048        1.1275        1.2418        1.0174        0.8475        0.6690        0.8423        1.5179        2.4062        2.4894        2.5034        2.4739        1.6302        1.7898        0.1513        0.0760        0.0000        0.0000        0.0000        0.0000        0.0000        0.0000        1.1062        2.0586        2.7721        2.8608        0.0000        0.0000        0.0000        0.0000        0.0000        0.0000        0.0000        0.0000        0.0000        0.0000        0.0000        0.0000        0.0000        0.0000        0.0000        0.0000        0.0000        0.0000        0.0000        0.0000        0.0000        0.0000        0.0000        0.0000        0.0000        0.0000        0.0000        0.0000        0.0000        0.0000        0.0000        0.0000        0.0000        0.0000        0.0000        0.0000        1.3672        1.5576        2.1772        3.0173        2.9608        2.8017        2.6798        2.3420        1.9017        2.1042        1.7668        1.5038        2.0526        1.9238        1.9280        1.6979        1.7758        2.2186        2.6743        3.1880        3.3362        4.1228        4.3501        3.4934        2.9346        2.8072        3.6684        5.0337        4.6151        3.9020        3.1742        2.4481        2.3656        2.1437        1.9781        2.2548        2.5312        2.7936        3.1368        3.3222        4.7422        5.1470        5.5454        5.7099        5.8851        6.4780        7.1308        7.9777        7.4378        8.1340        9.8373       12.3512       21.0693       24.8884       27.8538       30.7863       34.3796       34.8954       34.1514       33.1735       27.0707       25.7508       26.3176       28.7619       35.6043       37.6457       38.1956       37.7675       34.3309       33.2699       32.3810       30.8713       30.5029       30.0316       27.7100       25.7627       21.4432       20.1633       19.5289       20.4386       21.2027       20.9725       22.4436       24.4011       29.2635       32.4078        0.0000        0.0000        0.0000        0.0000        0.0000        0.0000        0.0000        0.0000        0.0000        0.0000        0.0000        0.0000        0.0000        0.0000        0.0000        0.0000
        0.0000        0.0000        0.0000        0.0000        0.0000        0.0000        0.0000        0.0000        0.0000        0.0000        0.0000        0.0000        0.0000        0.0000        0.0000        0.0000        0.0000        0.0000        0.0000        0.0000        0.0000        0.0000        0.0000        0.0000        0.0000        0.0000       13.9649       14.5967       14.9787       14.3063       13.3932        7.1069        6.9558        6.7158        6.8014        4.4025        3.0767        3.3561        7.2770       10.6634       13.0120       13.8539       11.0346       10.9779        8.8647        5.3796        3.7018        2.2605        1.5231        1.0132        0.9719        2.9555        2.3694        1.6087        2.3288        2.3344        1.9641        2.3662        1.4447        1.5005        0.5139        0.7750        0.6459        1.2723        3.3792        5.2525        5.3737        5.0133        1.9081        0.7841        0.7546        1.4881        1.3670        1.1858        1.0249        1.3586        1.4811        1.9264        2.7596        4.6582        5.3751        4.7967        2.9313        1.7038        1.4932        1.3907        1.3148        1.5396        1.2126        1.2109        1.6204        1.5888        2.4429        2.2303        2.5727        2.3676        3.2822        3.1339        2.2036        1.5118        0.6081        0.3846        0.0761        1.7055        1.4984        1.1801        0.3011        0.6523        2.7213        2.8301        1.9684        1.7519        1.4190        1.5100        1.1413        0.0000        0.0000        0.0000        0.0000        0.0000        0.0000        0.0000        0.0000        0.0000        0.0000        0.0000        0.0000        0.0000        0.0000        0.0000        0.0000        0.0000        0.0000        0.0000        0.0000        0.0000        0.5231        0.5860        0.6858        1.0658        1.4156        1.7971        1.3194        1.2437        1.3468        1.3261        1.4434        1.4971        1.7297        2.3356        2.8674        2.9499        2.7189        2.4390        2.0131        1.3288        1.2065        1.3362        1.5492        1.6231        1.8055        1.4951        1.4141        1.4229        1.6090        2.1115        2.6942        2.6805        2.9057        2.8481        2.1690        2.3193        2.5519        2.9222        4.0382        3.4955        3.5506        2.6902        1.7432        1.6839        1.8203        1.8021        2.5205        2.7125        2.3903        2.9319        2.8572        4.3749        5.1370        5.5557        5.9838        6.6752        7.1632        7.8909        8.3244        8.0290        8.4989        9.9422       12.5380       22.0423       26.8747       30.1910       32.3127       34.9224       35.8944       35.1243       33.0674       27.0170       25.8766       26.7552       29.6667       35.5809       36.6088       35.0654       33.4681       31.9370       31.5205       31.1977       30.5013       31.9036       30.8220       28.5061       26.5416       21.3601       19.7134       19.4571       20.3061       20.2461       20.6928       22.7018       25.2616        0.0000        0.0000        0.0000        0.0000        0.0000        0.0000        0.0000        0.0000        0.0000        0.0000        0.0000        0.0000        0.0000        0.0000        0.0000        0.0000        0.0000        0.0000
        0.0000        0.0000        0.0000        0.0000        0.0000        0.0000        0.0000        0.0000        0.0000        0.0000        0.0000        0.0000        0.0000        0.0000        0.0000        0.0000        0.0000        0.0000        0.0000        0.0000        0.0000        0.0000        0.0000        0.0000        0.0000        0.0000       12.0368       13.0597       14.0667       13.6797       12.1525        8.6251        7.4962        6.1221        5.1772        4.5997        3.8242        5.8386        5.2680        7.4239       10.4249       10.4135        6.8408        4.7900        2.8281        2.5642        2.1035        1.0859        0.9399        0.5632        0.6099        0.8064        2.0969        1.9069        1.3933        1.1196        1.0842        1.1492        0.7018        0.7823        0.6866        0.7159        0.9245        1.3707        2.6020        4.3892        5.3457        4.7251        1.5096        0.8072        0.4746        0.7391        0.9142        0.9542        0.8627        1.3492        1.5898        1.9967        2.6933        4.0477        5.0512        4.0917        3.1081        2.6521        1.9623        1.6753        1.6051        1.8153        1.8678        2.2500        1.9246        1.4151        1.6991        2.2107        3.2238        3.4118        2.2479        1.7661        1.2261        1.0047        0.5228        0.1688        0.1196        1.1195        1.6451        0.7159        0.0578        0.6870        1.4975        1.9722        1.7394        1.2675        0.7940        1.0225        0.6131        0.1897        0.1710        0.1691        0.0000        0.0000        0.0000        0.0000        0.0000        0.0000        0.0000        0.0000        0.0000        0.0000        0.0000        0.0000        0.7572        0.6961        0.6417        0.6982        0.7038        0.6595        0.6490        0.6836        0.9091        1.5109        1.5836        1.5357        1.4755        1.4207        1.5790        1.3814        1.4136        1.6188        1.7384        2.1401        2.5996        2.5430        2.4736        2.3399        1.9445        1.2639        1.1684        1.1999        1.3068        1.1894        1.2712        1.3978        1.3610        1.3436        1.4487        1.6406        2.2846        2.2334        2.2793        2.1588        1.9019        1.6927        1.9968        1.7991        2.4050        2.8621        3.1018        2.1076        1.6387        1.2174        1.1660        1.3929        1.7648        1.8452        1.9126        2.3238        3.1092        4.8294        5.3854        6.0041        7.0430        7.9515        8.5230        8.8413        9.2250        8.9829        9.1317       10.7254       13.2223       22.5280       26.9012       30.3310       31.6927       34.1591       36.3330       36.2418       33.6721       26.7083       25.3930       25.7507       27.5313       32.0859       32.6798       32.7157       32.4134       30.6091       30.3038       30.2119       30.3575       32.3817       32.2808       29.5938       27.5596       22.2445       20.4827       20.1541       20.6134        0.0000       21.3087       22.9127       25.4642        0.0000        0.0000        0.0000        0.0000        0.0000        0.0000        0.0000        0.0000        0.0000        0.0000        0.0000        0.0000        0.0000        0.0000        0.0000        0.0000        0.0000        0.0000
        0.0000        0.0000        0.0000        0.0000        0.0000        0.0000        0.0000        0.0000        0.0000        0.0000        0.0000        0.0000        0.0000        0.0000        0.0000        0.0000        0.0000        0.0000        0.0000        0.0000        0.0000        0.0000        0.0000        0.0000        0.0000       11.0047       10.4723       12.0673       12.0766       12.5948       10.6711        8.6467        6.2200        4.5850        4.2123        3.3740        2.3638        1.9963        2.3982        2.9361        3.5856        2.9942        2.0438        2.7238        2.4340        2.0129        2.0155        1.3467        0.9009        0.5629        0.5096        0.4469        0.4830        1.5273        0.5470        1.0213        1.8234        2.1235        1.4438        1.0125        0.8038        0.6596        0.8308        0.9804        1.9559        3.2732        3.6784        2.9984        1.8599        0.7781        0.6973        1.1543        1.3559        1.0258        0.9094        1.3676        1.5216        2.2545        2.7912        3.5526        3.8433        3.2953        3.6744        3.1872        2.7018        2.0489        1.9504        1.9761        1.9690        2.0514        1.6961        1.2593        1.2511        2.0590        2.9178        3.3623        1.8231        1.1376        0.9233        0.3889        0.9064        0.3804        0.7597        1.5737        2.1745        1.4469        0.4144        0.6526        0.7042        0.9762        1.0061        0.7236        0.6182        0.7813        0.3664        0.1952        0.1380        0.1381        0.1415        0.1442        0.1635        0.0000        0.0000        0.0000        0.0000        0.0000        0.0000        0.0000        0.0000        0.8961        0.9741        0.7899        0.8658        0.9815        0.9898        0.9157        0.7810        0.9630        1.0921        1.5077        1.7235        1.7955        1.8906        1.6898        1.4859        1.4409        1.4391        1.5450        1.5474        1.7828        2.4244        2.5575        2.3302        2.3256        2.1972        1.4924        1.4372        1.5128        1.4283        1.4071        1.3435        1.3745        1.2993        1.2918        1.3883        1.4654        1.9249        2.1087        1.9892        1.8384        1.6390        1.5432        1.4020        1.4017        1.4622        1.5946        2.0122        2.2041        1.4146        0.9812        0.9953        1.1052        1.5834        1.7535        2.1228        3.0596        3.5103        5.2446        6.0559        6.5224        7.2990        7.8851        8.0504        8.6756        9.4018        9.4938        9.3345       10.8739       13.7002       23.0523       26.8717       30.0464       31.4860       34.0464       35.5196       35.4236       32.8338       26.3569       24.4147       24.2189       26.0146       30.9813       31.5786       32.4392       32.5499       30.4857       30.0826       30.4953       30.0769       31.5422       32.0730       30.9209       28.9323       23.6317       22.2205        0.0000        0.0000        0.0000        0.0000        0.0000        0.0000        0.0000        0.0000        0.0000        0.0000        0.0000        0.0000        0.0000        0.0000        0.0000        0.0000        0.0000        0.0000        0.0000        0.0000        0.0000        0.0000        0.0000        0.0000
        0.0000        0.0000        0.0000        0.0000        0.0000        0.0000        0.0000        0.0000        0.0000        0.0000        0.0000        0.0000        0.0000        0.0000        0.0000        0.0000        0.0000        0.0000        0.0000        0.0000        0.0000        0.0000        8.9857       11.7580        8.2313        6.9668        9.5667        9.4064        7.9688        5.9562        6.0671        6.4349        6.0951        5.0985        3.9556        4.1457        3.5498        2.3476        2.2100        2.3230        2.5984        1.4933        1.8931        2.8854        2.5835        2.8117        1.4195        1.2515        0.7953        0.7783        0.8646        0.9784        0.9425        1.0578        1.3078        1.5926        2.3109        2.4728        2.4545        2.4381        2.1479        1.6646        1.5933        2.4428        3.9887        3.7704        3.9765        3.4238        2.8691        1.8109        1.6345        3.2982        3.5317        3.5061        2.0487        1.3672        1.4158        3.0535        4.3504        4.0920        4.3951        3.4624        4.0575        3.5767        3.1286        2.6653        2.6877        2.4795        2.1997        2.1510        2.0599        1.4626        1.4884        1.7152        1.8423        2.4827        2.1173        1.0161        0.6887        0.1145        0.5143        0.7426        0.3045        0.6271        1.0824        0.6497        0.3937        0.9506        0.7624        0.8661        0.5506        0.7083        0.3402        0.3016        0.1666        0.1807        0.3324        0.1921        0.2262        0.2468        0.3464        0.6153        0.4468        0.2795        0.3293        0.5309        0.7001        0.9606        1.0798        1.2373        1.4985        1.3005        1.2487        1.3795        1.3399        1.5311        1.4409        1.4805        1.5772        1.9839        2.6408        2.5515        2.0843        1.7547        1.7235        1.7285        1.8333        1.6515        1.6937        1.9720        2.4346        2.8133        2.8397        2.7456        2.7132        2.2269        2.3893        2.1457        1.9399        1.7512        1.5670        1.3336        1.3543        1.4113        1.3876        1.6329        2.1088        2.3150        2.4046        2.4603        2.1166        1.0821        0.9550        0.8526        0.8986        0.5927        0.5735        0.7987        0.7703        0.6985        0.5972        0.8626        1.3968        2.6183        3.1119        3.5511        3.7347        4.1454        4.3925        4.4421        4.8711        5.7553        6.6044        6.7875        7.6405       11.1361       12.7017       15.2203       18.5357       24.4638       28.4078       30.8751       31.7723       31.4353       32.1864       31.7644       29.8234       24.2836       22.6607       22.6848       24.2299       29.7484       31.4058       32.3149       31.7757       30.7074       30.0218       30.6149       31.5031       35.7383       37.6150       36.5881       34.0345       29.7588        0.0000        0.0000        0.0000        0.0000        0.0000        0.0000        0.0000        0.0000        0.0000        0.0000        0.0000        0.0000        0.0000        0.0000        0.0000        0.0000        0.0000        0.0000        0.0000        0.0000        0.0000        0.0000        0.0000        0.0000        0.0000
        0.0000        0.0000        0.0000        0.0000        0.0000        0.0000        0.0000        0.0000        0.0000        0.0000        0.0000        0.0000        0.0000        0.0000        0.0000        0.0000        0.0000        0.0000        5.2532        7.0196        5.7269        8.4042        7.0807        6.0257        6.8461        5.1358        5.2060        5.2165        3.6448        5.1825        5.1851        6.1064        5.4990        4.3316        3.6641        4.0610        3.0814        3.6274        3.7316        5.7266        4.6532        2.4463        1.9801        2.7053        2.6341        2.1450        2.1754        0.8702        0.5746        0.7076        0.6814        1.2565        1.3320        1.8766        1.5628        2.1259        2.4908        2.8704        2.3485        2.0376        2.2073        2.0172        1.4767        1.6871        2.1043        2.5998        3.0187        2.9038        3.3541        1.4792        0.3729        2.1924        2.3450        2.7727        2.8087        1.9842        2.1207        3.1935        4.2024        2.9577        2.7131        2.7738        2.7155        3.1997        2.7735        2.7134        2.5943        2.4643        2.5660        2.7442        2.2793        1.2881        1.1314        1.1193        1.4175        1.6003        1.2506        1.0278        0.5662        0.3461        0.3191        0.1858        0.2171        0.3107        0.4779        0.2911        0.1730        0.9543        0.6486        0.7295        0.6059        0.5201        0.2100        0.1403        0.1065        0.2514        0.1452        0.1566        0.2152        0.5023        1.0064        0.3243        0.2146        0.2152        0.2849        0.3690        0.5040        0.9641        1.2946        1.4611        1.4179        1.3064        1.5274        1.4609        1.4120        1.5542        1.4259        1.6228        1.6432        2.2754        2.4178        2.3837        2.3028        2.0261        1.8823        1.8299        1.7908        1.9806        2.0366        2.0136        2.1070        2.6626        2.9876        3.0088        2.7622        2.3103        2.2317        2.1712        2.1576        1.9853        1.7039        1.4229        1.3828        1.4088        1.4434        1.4107        1.7908        2.4178        2.6683        2.5098        2.0304        0.9373        0.6697        0.5995        0.5771        0.4963        0.3339        0.3110        0.3918        0.6124        0.5989        1.0426        2.4161        3.7628        3.3625        3.0850        3.4494        3.4733        3.5583        4.3231        4.8977        5.3681        5.4510        6.6481        8.2036       12.2814       14.2318       16.9455       20.4280       25.5879       29.3123       31.1509       31.5158       30.4460       30.7990       30.5910       28.7702       23.4721       21.9784       21.6405       23.1601       28.1561       30.1514       30.7002       30.1237       29.2828       29.2820       30.0189       31.2464       36.3493       37.9297        0.0000        0.0000        0.0000        0.0000        0.0000        0.0000        0.0000        0.0000        0.0000        0.0000        0.0000        0.0000        0.0000        0.0000        0.0000        0.0000        0.0000        0.0000        0.0000        0.0000        0.0000        0.0000        0.0000        0.0000        0.0000        0.0000        0.0000        0.0000
        0.0000        0.0000        0.0000        0.0000        0.0000        0.0000        0.0000        0.0000        0.0000        0.0000        0.0000        0.0000        0.0000        0.0000        0.0000        4.6605        4.9180        4.4741        4.6770        6.5807        5.9541        4.6330        3.4828        3.4586        4.0801        3.9683        3.7311        3.2319        3.9320        5.4303        6.6302        7.3729        6.4084        2.7705        2.3030        3.5220        3.6667        3.1180        2.2098        1.0636        1.6510        2.0098        3.0025        3.9161        2.8378        2.5136        2.1509        1.4233        1.4968        1.4515        1.7708        2.1747        2.0736        1.9084        2.3989        3.1387        3.1571        3.8607        3.2191        2.1762        2.2876        1.9707        1.3368        1.2449        1.0802        0.9428        1.0793        0.9653        2.0774        2.2258        0.9225        1.7205        2.0139        1.0867        1.2150        1.6586        2.2390        3.1395        2.5501        2.1813        2.3079        2.6524        2.7296        3.1625        2.9600        2.5847        2.5391        2.5190        2.6262        2.5289        2.3760        1.4891        1.2335        1.0007        0.8524        1.2351        1.0414        0.7019        0.6842        0.5259        0.2930        0.3022        0.4540        0.2469        0.2406        0.2110        0.1784        0.1896        0.2144        0.2026        0.3379        0.6795        0.3250        0.2205        0.0983        0.1293        0.1572        0.1847        0.1677        0.9410        0.9941        0.5664        0.2510        0.2387        0.3502        0.3497        0.4455        0.9134        1.1749        1.2900        1.3194        1.6372        1.4935        1.3569        1.5029        1.6104        1.4823        1.9197        1.8969        2.1779        2.4001        2.5378        2.3939        1.9163        1.8094        1.7452        1.6660        1.6888        1.6534        1.7261        1.9588        2.6050        2.9048        2.9371        2.7573        2.5176        2.4445        2.2519        2.0749        1.7111        1.6733        1.6384        1.5645        1.4079        1.3284        1.4713        1.7257        2.6875        2.8600        2.7588        2.2067        0.9580        0.7286        0.6219        0.6501        0.6914        0.5613        0.3909        0.4383        0.8366        1.0292        1.2833        2.3481        2.9374        2.9256        3.3032        3.3663        3.1874        3.1220        2.6821        3.9688        5.1015        5.9156        7.7089        9.4851       13.1010       15.5508       18.0859       20.7599       25.8012       28.5558       30.0167       29.8925       28.9496       29.4690       28.9356       27.5184       22.9229       21.5395       21.6209       23.1759       27.9295       29.7493       30.4462        0.0000       27.5468       26.6207       26.9997       28.3344       33.5583       36.4423        0.0000        0.0000        0.0000        0.0000        0.0000        0.0000        0.0000        0.0000        0.0000        0.0000        0.0000        0.0000        0.0000        0.0000        0.0000        0.0000        0.0000        0.0000        0.0000        0.0000        0.0000        0.0000        0.0000        0.0000        0.0000        0.0000        0.0000        0.0000
        0.0000        0.0000        0.0000        0.0000        0.0000        0.0000        0.0000        0.0000        0.0000        0.0000        0.0000        0.0000        0.0000        3.2146        3.9827        4.9574        4.9458        5.4913        4.6061        5.8864        3.8771        2.0699        1.5159        2.5060        3.2005        3.4519        3.7142        3.8874        5.0692        6.2926        8.7116        6.9897        4.5094        3.9138        3.2320        3.9768        3.8619        3.7879        2.3374        1.6215        0.9427        0.9546        1.3180        1.3269        2.0235        1.5870        1.4631        0.8431        0.8772        1.2270        1.9036        2.1439        2.1201        2.1913        2.8237        3.1164        3.1608        3.4803        3.2942        3.4354        2.7083        2.1856        1.9577        1.8311        1.7441        1.7329        1.1636        0.5752        0.6532        1.4712        1.6446        1.6657        2.0749        0.5842        0.3879        1.0120        1.9220        3.3241        2.0053        1.9840        1.8899        1.7612        2.5943        2.7225        2.6712        2.3626        2.4868        2.5140        2.6187        2.5781        2.6937        1.8967        1.5595        1.4266        1.3572        1.1246        1.1559        1.0669        0.7415        0.7302        0.6025        0.5224        0.4996        0.3781        0.3446        0.2501        0.2331        0.5675        0.2865        0.3827        0.4028        0.7804        0.2629        0.4572        0.1361        0.1544        0.1622        0.1507        0.4896        1.1701        1.6752        1.3428        0.7445        0.5705        0.5159        0.3085        0.3759        0.9243        1.0226        1.1563        1.1878        1.4236        1.5847        1.1679        1.4866        1.1698        1.5101        1.6849        1.7947        1.9744        2.1921        2.5354        2.1808        1.7402        1.6141        1.7041        1.4421        1.3778        1.4345        1.4411        1.5888        2.0896        2.3417        2.5790        2.6352        2.4475        2.4710        2.3140        1.9289        1.6755        1.5054        1.4315        1.6738        1.5273        1.4878        1.5988        1.8819        2.8354        3.1146        2.9872        2.5794        1.3691        1.1227        0.9425        0.9071        0.6947        0.9457        1.0264        1.0578        1.2490        1.3403        1.5342        2.0701        2.5194        2.9995        3.0348        3.1927        2.4585        2.4364        3.3076        4.6630        6.0060        6.6094        7.8098        9.3562       13.7881       16.4084       18.9282       20.8725       24.6237       26.6318       27.4868       27.6412       27.1436       26.7284       26.3940       26.1518       22.9101       22.2300       23.0908       24.5785       29.9474       31.1992        0.0000        0.0000        0.0000        0.0000        0.0000        0.0000        0.0000        0.0000        0.0000        0.0000        0.0000        0.0000        0.0000        0.0000        0.0000        0.0000        0.0000        0.0000        0.0000        0.0000        0.0000        0.0000        0.0000        0.0000        0.0000        0.0000        0.0000        0.0000        0.0000        0.0000        0.0000        0.0000        0.0000        0.0000        0.0000        0.0000
        0.0000        0.0000        0.0000        0.0000        0.0000        0.0000        0.0000        0.0000        0.0000        5.3590        0.0000        0.0000        5.2252        3.6523        6.2323        5.8879        5.6104        4.9757        4.5267        2.4898        1.2929        0.9716        0.7197        1.6970        3.1279        3.7525        3.1099        5.2869        7.5498        7.5580        7.1357        4.3027        2.6734        1.9467        1.6593        1.6145        1.0725        0.9542        1.1306        2.2160        2.4862        0.7944        0.6528        1.7749        4.7060        4.1900        3.2723        1.9763        1.9175        3.1508        3.2915        4.4006        4.4176        4.0230        3.5381        3.6299        3.7544        3.2898        3.4696        3.4853        2.8500        2.6052        2.6579        3.1988        3.0226        2.8464        2.1371        1.4484        1.2520        0.8734        1.3089        2.1735        2.2328        0.7442        0.4794        0.6711        1.0424        1.8833        0.8154        1.4598        1.8068        2.0215        2.2459        2.2476        1.7807        1.8540        1.9972        2.3491        2.5003        2.5665        2.6275        2.9869        2.9127        2.7889        2.6551        2.7285        2.8430        2.2859        1.9614        1.6278        1.5356        1.0732        0.8896        0.5767        0.4035        0.3291        0.3299        0.4326        0.3253        0.2906        0.3471        0.4807        0.3588        0.3377        0.1989        0.2035        0.2009        0.3701        0.4339        1.7499        1.8642        1.6196        0.8810        0.4777        0.3367        0.3350        0.3489        0.5725        0.6879        0.7799        0.9316        0.7583        0.8009        0.7662        0.9160        0.8650        0.7696        0.7148        0.8370        1.2953        1.5473        1.8908        1.9566        1.6404        1.3572        1.6212        1.1673        1.0397        1.0791        1.1521        1.2007        1.1332        1.2130        1.3371        1.5429        1.9651        1.8870        1.7908        1.6950        1.0556        1.0071        0.9082        1.0636        1.6671        1.7800        2.0108        2.3242        3.3792        3.7439        3.6130        3.0489        1.6595        1.1933        0.9672        0.9941        1.2228        1.4060        1.6007        1.8114        2.2932        2.4734        2.7225        2.8926        3.0368        3.1993        3.3171        3.4796        2.6528        2.8252        3.2298        4.3412        6.9367        8.2167        9.9487       12.1846       15.7888       18.2490       20.1718       21.5504       21.2511       22.3114       22.8512       22.7057       20.5137       20.6315       20.7479       20.8167       23.7100       24.0108       25.6744       27.5707       32.5379        0.0000        0.0000        0.0000        0.0000        0.0000        0.0000        0.0000        0.0000        0.0000        0.0000        0.0000        0.0000        0.0000        0.0000        0.0000        0.0000        0.0000        0.0000        0.0000        0.0000        0.0000        0.0000        0.0000        0.0000        0.0000        0.0000        0.0000        0.0000        0.0000        0.0000        0.0000        0.0000        0.0000        0.0000        0.0000        0.0000        0.0000
        0.0000        0.0000        0.0000        0.0000        0.0000       15.7486       12.9083        5.8678        4.1324        4.2927        5.1913        5.1925        4.1384        5.7703        5.2504        3.7118        2.9020        2.7761        1.6313        1.7455        1.2332        2.0908        2.7629        2.1744        2.0147        1.7054        2.2474        4.4580        4.9775        4.0267        4.3253        3.9383        2.6699        2.3505        2.2083        1.1167        1.9204        1.8324        2.9466        4.6070        4.6775        3.8979        4.0892        3.8268        4.6728        4.5332        4.4291        4.5841        5.6223        4.6774        4.7854        6.0159        6.7941        7.5247        6.0886        4.3873        4.1371        3.9768        4.1371        3.7105        3.2363        2.7856        2.5672        3.5897        3.8237        3.4122        3.7025        2.7988        2.2789        1.5398        1.0831        1.2232        2.1731        1.8814        1.9007        1.0282        0.6355        0.8789        0.6231        1.0270        0.9843        1.4720        1.5498        1.6749        1.8271        1.7447        1.9079        2.3255        2.5282        2.7148        2.9545        3.3878        3.5901        3.6167        3.4714        3.5221        3.4647        2.9915        2.4554        1.7191        1.4594        1.2190        1.0333        0.6258        0.4071        0.3607        0.3571        0.4449        0.4402        0.4191        0.4812        0.4617        0.3269        0.1985        0.1753        0.1904        0.1781        0.3735        0.8951        1.4548        1.7886        1.3766        0.8463        0.6230        0.6877        0.6870        0.3403        0.4577        0.5389        0.5749        0.6466        0.7634        0.6071        0.6596        0.8730        0.7591        0.6969        0.7247        0.7542        1.1217        1.2771        1.1441        1.2192        1.0496        1.0867        0.9276        0.8642        0.7915        0.7982        0.8264        0.9632        0.8674        0.8857        0.9843        1.0281        1.4820        1.6331        1.5688        1.4440        0.9238        0.8987        0.8841        1.0144        1.7023        1.9311        2.2265        2.6371        3.5873        3.9914        3.8667        3.2295        1.7713        1.2866        1.1769        1.3690        1.5966        1.6954        1.9981        2.2952        2.9113        3.1717        3.3335        3.4702        3.4301        3.7136        4.0152        3.9066        3.0502        3.5859        3.8845        5.0645        7.8326        0.0000        0.0000       13.2223       16.8716       19.3360       20.9196       21.2317       20.2639       20.9833       21.0664       20.6607       18.7713       18.4232       18.3631       19.0555       22.9689       23.9760       25.8887       27.7252        0.0000        0.0000        0.0000        0.0000        0.0000        0.0000        0.0000        0.0000        0.0000        0.0000        0.0000        0.0000        0.0000        0.0000        0.0000        0.0000        0.0000        0.0000        0.0000        0.0000        0.0000        0.0000        0.0000        0.0000        0.0000        0.0000        0.0000        0.0000        0.0000        0.0000        0.0000        0.0000        0.0000        0.0000        0.0000        0.0000        0.0000        0.0000
        0.0000        0.0000        0.0000        0.0000       21.0128       19.2534       11.3550        6.5418        4.1028        3.7581        3.4491        4.0627        3.9727        4.4880        2.1962        2.4449        1.5861        2.2911        2.3338        2.9931        2.5115        1.6933        2.5014        1.2196        0.7987        0.4489        0.6964        1.2175        1.6925        2.8056        2.3086        2.1633        2.2084        1.2006        1.3486        1.5949        4.2037        4.0526        3.9638        3.7366        2.8357        3.9240        4.7942        6.2287        5.4392        4.9912        5.0850        5.2225        6.9145        7.9796        5.3041        5.2112        5.3562        4.9336        3.8379        3.3791        3.4738        4.0426        3.4623        3.0118        3.0270        2.8905        2.3602        2.6418        3.6684        3.8986        3.3428        4.1737        3.1158        2.3169        0.5882        0.7524        0.8975        1.5729        1.4475        2.2008        1.2254        1.0424        1.2699        1.1684        1.2263        0.9619        1.0186        1.8604        1.7898        1.8036        2.0236        2.3593        2.6268        2.7596        2.9117        3.8303        4.1187        4.0603        3.8342        3.7420        3.4984        3.1747        2.8699        2.1522        1.7076        1.3864        1.1609        0.7397        0.5659        0.4887        0.4789        0.7436        0.7270        0.6826        0.7724        0.7442        0.6017        0.2307        0.2377        0.2477        0.2093        0.1976        0.3618        0.6240        0.9025        0.7301        0.3229        0.2659        0.4241        0.4444        0.2785        0.4290        0.4039        0.4386        0.4872        0.4262        0.4648        0.6025        0.6839        0.5588        0.4224        0.3509        0.7472        1.5021        1.2938        0.9630        0.9029        0.9051        0.7975        0.8065        0.7356        0.6340        0.6382        0.6621        0.6761        0.6672        0.7814        0.8707        1.1319        1.4616        1.6072        1.4761        1.4546        1.0260        1.0561        1.0396        1.1921        1.8907        2.1887        2.0813        2.7262        3.5436        3.7921        3.5476        2.9945        1.7216        1.3637        1.2775        1.2852        1.4879        1.8248        2.1251        2.6339        3.1179        3.5499        3.9032        3.8034        3.7653        4.0933        4.0227        4.5556        3.6968        3.8090        5.0157        5.6857        0.0000        0.0000        0.0000       13.7314       17.1737       19.2764       20.5900       21.0128       20.0344       20.1723       20.1017       19.6785       18.1428       17.5536       17.3617       18.3736       22.9910        0.0000        0.0000        0.0000        0.0000        0.0000        0.0000        0.0000        0.0000        0.0000        0.0000        0.0000        0.0000        0.0000        0.0000        0.0000        0.0000        0.0000        0.0000        0.0000        0.0000        0.0000        0.0000        0.0000        0.0000        0.0000        0.0000        0.0000        0.0000        0.0000        0.0000        0.0000        0.0000        0.0000        0.0000        0.0000        0.0000        0.0000        0.0000        0.0000        0.0000        0.0000
        0.0000        0.0000       22.9572       16.3112       16.6759       15.8027       14.8658        6.6720        2.8945        2.3867        3.9003        6.3133        4.4958        3.2403        3.5760        3.2945        2.6587        1.0123        1.1702        2.3640        0.9541        1.7897        1.7271        0.3839        0.5212        0.9737        0.3518        0.9458        0.8893        1.7769        4.3116        4.2801        3.2655        3.1117        2.7524        2.4492        3.2078        4.0872        5.4832        7.6839        6.4177        5.4449        3.8113        5.2031        4.6061        3.1604        2.9061        2.7812        3.1436        3.7042        3.8258        3.3861        3.2052        3.4023        3.2028        3.2480        3.3368        3.2756        3.1453        2.8419        2.6881        2.9590        2.3771        1.9508        1.8498        2.9065        2.7622        3.1294        3.5873        5.0065        3.8279        0.6974        0.3477        2.1266        3.2164        3.1248        3.4922        3.1590        2.0856        1.7164        1.2423        0.8435        0.8367        1.1918        1.4582        2.1428        2.5886        2.4096        2.6307        2.6845        3.1210        3.7608        3.8276        3.8301        3.6323        3.5106        3.3227        3.2303        2.9715        2.2702        1.6652        1.5450        1.4127        0.9352        0.8005        0.6969        0.7618        1.0612        1.1300        1.3486        1.4062        0.5513        0.4161        0.3021        0.2698        0.2524        0.2456        0.2543        0.2302        0.3781        0.7870        0.6768        0.4558        0.1766        0.2383        0.1769        0.2705        0.3850        0.3162        0.3580        0.6161        0.7340        0.7958        0.7041        0.6715        0.4134        0.2053        0.4597        0.7552        0.9497        0.6321        0.6441        0.7067        0.8393        0.5940        0.6812        0.5481        0.5538        0.6540        0.5900        0.7358        0.6837        0.7241        0.8249        1.0899        1.4546        1.4453        1.5282        1.6889        1.3317        1.6603        1.5171        1.4566        1.9699        1.7170        1.7761        1.9743        2.6653        2.8820        2.8457        2.5544        1.2964        1.0807        0.9308        1.0818        1.3910        1.5710        1.9145        2.3155        3.1002        3.7120        3.9428        3.8923        3.8762        4.0855        4.1578        4.1547        3.3064        2.9763        4.7357        0.0000        0.0000        0.0000       12.1005       13.8299       16.6132       18.8177       19.4528       19.6346       18.2815       20.2051       19.9625       19.7889       17.8033       17.3603       16.7669       17.4939        0.0000        0.0000        0.0000        0.0000        0.0000        0.0000        0.0000        0.0000        0.0000        0.0000        0.0000        0.0000        0.0000        0.0000        0.0000        0.0000        0.0000        0.0000        0.0000        0.0000        0.0000        0.0000        0.0000        0.0000        0.0000        0.0000        0.0000        0.0000        0.0000        0.0000        0.0000        0.0000        0.0000        0.0000        0.0000        0.0000        0.0000        0.0000        0.0000        0.0000        0.0000        0.0000
        0.0000       19.2285       17.7998       15.2385       18.4698       14.7278       15.9941        9.7206        4.6063        6.4837        8.7786        9.8789        7.4888        8.3818        7.9503        4.9382        1.4842        1.3761        1.4569        1.4630        1.4100        1.2751        0.5277        0.5249        0.0000        0.5344        0.0000        0.3007        1.6242        4.2366        5.8707        8.7726       10.3944        8.8498        6.6817        3.9364        2.2572        2.2882        3.2255        6.0722        4.5007        2.7963        2.0288        1.7159        1.8833        1.7945        1.6435        1.8997        2.0253        2.1020        2.0931        2.2535        2.3931        2.4273        2.6074        2.7136        2.9627        3.0107        3.5143        3.5824        3.4999        3.2381        3.0690        2.4971        2.1405        1.7630        1.5468        2.7820        3.0578        4.2966        5.5059        2.6437        2.1899        2.2943        2.7205        3.3796        3.1892        3.3878        1.7191        1.1634        0.8373        0.7692        0.6936        0.9303        1.2371        1.6237        2.3859        2.9386        2.2826        2.0304        2.4307        3.5088        3.8323        3.4691        2.9470        2.6921        2.5048        2.2993        2.2087        2.0815        2.0468        1.7613        1.5379        1.6637        1.6602        1.5757        1.5549        1.7753        1.8498        1.8134        1.5282        1.1134        0.8238        0.4654        0.5286        0.5850        0.4682        0.3443        0.3416        0.3356        0.2791        0.2594        0.2494        0.2453        0.2218        0.2189        0.2473        0.2254        0.2369        0.2882        0.3229        0.1045        0.0557        0.0284        0.0687        0.1175        0.1269        0.2685        0.3464        0.4262        0.4494        0.3606        0.2728        0.3681        0.3478        0.2657        0.3256        0.2217        0.1913        0.3131        0.3171        0.6592        0.7519        0.8817        1.0080        1.1807        1.3558        1.6081        1.9225        2.9018        3.1836        3.1262        2.7701        1.3676        1.1333        1.0480        1.1251        0.9535        0.9778        0.9964        0.8497        0.7097        0.5650        0.5666        0.6677        1.3966        1.6010        1.9637        2.4761        3.3887        3.8895        4.1750        4.1540        3.4741        3.6905        3.6798        3.5163        3.4612        0.0000        0.0000        0.0000        0.0000       10.1307       11.4029       13.0883       13.3915       14.8725       16.4770       15.5161       16.7532       18.8683       18.6668       17.9697       15.5976       15.3983       15.3301        0.0000        0.0000        0.0000        0.0000        0.0000        0.0000        0.0000        0.0000        0.0000        0.0000        0.0000        0.0000        0.0000        0.0000        0.0000        0.0000        0.0000        0.0000        0.0000        0.0000        0.0000        0.0000        0.0000        0.0000        0.0000        0.0000        0.0000        0.0000        0.0000        0.0000        0.0000        0.0000        0.0000        0.0000        0.0000        0.0000        0.0000        0.0000        0.0000        0.0000        0.0000        0.0000        0.0000
        0.0000       13.7266       12.5534       14.2220       13.1902       10.4817        7.0094        5.2314        5.3131        5.5535        4.6391        3.0540        2.8094        3.6702        3.0066        2.1664        0.8471        0.1597        1.3644        1.3210        0.7007        0.1576        0.0000        0.1934        0.3011        0.4626        0.6289        0.7736        0.7909        0.6826        2.9651        6.0611        6.0407        3.9769        3.0482        2.3979        1.6149        1.8788        1.6888        1.8255        1.7416        1.2991        1.2367        1.4328        1.2050        1.0087        1.1329        0.8430        0.9983        1.0661        0.9594        1.6255        1.8781        2.2278        2.2962        2.3147        2.5601        2.8419        3.0156        3.1226        3.2375        4.7202        3.7431        2.3795        1.9144        1.7844        1.7677        1.8373        1.5756        0.7857        1.6776        3.5193        2.6837        2.2201        2.5194        2.6153        2.8741        1.8577        1.7035        1.4128        0.6058        0.5154        0.5872        0.7583        1.1668        1.9862        2.6664        2.5356        2.0231        2.1003        2.3764        2.6987        4.0099        3.9149        3.2460        2.6644        2.3856        2.1559        1.9505        2.1269        1.9223        1.7292        1.6257        1.9360        1.9762        1.9694        1.9455        2.0629        2.0868        1.9750        1.6269        1.1469        1.1542        1.2422        1.0366        0.6837        0.4825        0.3748        0.3277        0.2966        0.3217        0.3164        0.2728        0.2225        0.1960        0.2401        0.3130        0.1890        0.2290        0.3801        0.2242        0.1114        0.2363        0.1531        0.2334        0.1591        0.0993        0.3616        0.6747        0.7521        0.9328        0.8406        0.2399        0.2092        0.2520        0.3045        0.3214        0.1838        0.2053        0.1257        0.1828        0.5365        0.6631        0.8579        1.0718        1.3337        1.3738        1.7398        2.2413        3.3636        3.8347        3.8038        3.1640        1.4359        1.1643        1.0225        1.0113        0.7815        0.6821        0.6019        0.5737        0.4503        0.4343        0.4890        0.6514        1.3398        1.6349        2.0382        2.5253        3.4869        3.9843        4.2695        4.2290        3.7174        3.7361        3.6310        0.0000        0.0000        0.0000        0.0000        0.0000        9.7016       10.6432       10.3401       11.2448       12.2678       13.3720       14.3178       14.8711       15.3612       18.2851       18.6263       18.0363       15.2529        0.0000        0.0000        0.0000        0.0000        0.0000        0.0000        0.0000        0.0000        0.0000        0.0000        0.0000        0.0000        0.0000        0.0000        0.0000        0.0000        0.0000        0.0000        0.0000        0.0000        0.0000        0.0000        0.0000        0.0000        0.0000        0.0000        0.0000        0.0000        0.0000        0.0000        0.0000        0.0000        0.0000        0.0000        0.0000        0.0000        0.0000        0.0000        0.0000        0.0000        0.0000        0.0000        0.0000        0.0000        0.0000
       12.9133        9.6707       10.4728        9.6001        6.0588        3.4313        1.8516        2.6686        3.3699        3.8547        2.2131        2.0667        3.1114        2.3458        1.4678        0.4597        0.0846        1.1677        1.4905        0.4299        0.0319        0.2801        0.2779        0.5292        0.4802        0.6370        0.3151        0.4429        0.5703        0.6163        0.9737        1.7671        1.9441        1.9115        1.9518        1.8166        1.8760        2.1204        1.9544        2.1369        2.1855        1.2238        0.6875        0.8232        1.0093        0.9135        0.8255        0.6126        0.6061        0.6680        0.7834        1.3184        1.4858        1.8015        2.1228        2.4517        3.0754        3.6146        3.4594        3.9637        4.2269        4.0179        3.0046        3.1299        2.4603        2.0877        1.7893        1.0597        0.7129        1.3394        1.4657        0.5111        1.4778        1.2337        0.5208        1.5546        1.7247        1.6879        1.9195        1.5416        1.0149        0.4135        0.4909        0.7688        0.7875        1.1106        2.1532        2.1869        2.2895        2.2691        2.3757        2.8093        3.7955        4.2552        3.3973        2.5348        2.2533        2.0813        1.9513        1.8909        1.6679        1.5484        1.5403        1.9835        2.0752        2.0625        2.0236        2.1538        2.1880        1.9714        1.6608        1.0565        1.1075        0.8436        0.8370        0.6685        0.7131        0.5528        0.4527        0.5595        0.5347        0.5922        0.5564        0.3188        0.2709        0.2700        0.2494        0.2354        0.1952        0.1380        0.1302        0.0821        0.3631        0.4229        0.3598        0.2050        0.4820        0.7964        0.6561        0.6121        0.7872        0.3629        0.2804        0.3631        0.2278        0.2180        0.1460        0.1048        0.1069        0.1377        0.1958        0.5681        0.7980        1.0430        1.1128        1.1021        1.1905        1.4859        2.0453        3.4415        4.2833        4.2884        3.4858        1.6890        1.2746        0.9530        0.8347        0.6176        0.4354        0.5650        0.5614        0.4038        0.3985        0.4641        0.6598        1.2578        1.5126        1.8805        2.4587        3.2734        3.7785        4.0550        4.1230        3.6509        3.6980        0.0000        0.0000        0.0000        0.0000        0.0000        0.0000        9.9332       10.1566       10.3339       12.2277       11.6160       12.8705       14.5121       14.7658       15.2665       15.4970        0.0000        0.0000        0.0000        0.0000        0.0000        0.0000        0.0000        0.0000        0.0000        0.0000        0.0000        0.0000        0.0000        0.0000        0.0000        0.0000        0.0000        0.0000        0.0000        0.0000        0.0000        0.0000        0.0000        0.0000        0.0000        0.0000        0.0000        0.0000        0.0000        0.0000        0.0000        0.0000        0.0000        0.0000        0.0000        0.0000        0.0000        0.0000        0.0000        0.0000        0.0000        0.0000        0.0000        0.0000        0.0000        0.0000        0.0000        0.0000
       11.7259        8.9478        8.6736        8.1183        5.3373        3.3853        2.1651        2.3886        2.1307        1.1466        2.2775        1.9438        1.1956        0.5596        0.5042        0.3584        0.0000        0.0765        0.3887        0.3895        0.6688        0.7903        1.2751        0.5815        0.4617        0.2750        0.4939        1.4389        0.9148        0.9021        0.8635        0.9906        1.1975        1.2538        1.1569        1.1592        1.1495        0.8876        0.8636        0.6772        0.8336        1.5516        1.4601        0.8371        0.8283        0.9142        0.9385        0.6543        0.6126        0.6717        0.7523        1.2716        1.4598        1.5876        1.7532        2.1581        2.4706        3.4584        2.7553        3.4446        4.0402        4.6792        4.4169        3.1713        2.7474        2.4702        1.9093        0.8522        0.6515        0.7745        0.6564        0.2090        0.4036        0.3190        0.3635        2.1232        2.8216        1.1696        0.7729        1.2887        0.9496        0.5403        0.5973        0.5861        1.0679        0.7739        1.3424        2.0588        1.5204        2.2744        2.5696        3.1454        3.2641        4.2455        3.3729        2.6486        2.2636        2.0893        2.1472        1.8118        1.6359        1.4982        1.4935        1.9265        1.9070        1.8575        1.8357        2.2014        2.1728        1.9466        1.6550        1.3250        0.9283        0.8442        0.7445        0.6947        0.5300        0.4751        0.3990        0.5289        0.5139        0.4987        0.4084        0.3083        0.3113        0.2633        0.1387        0.1460        0.1293        0.1173        0.1362        0.2718        0.4263        0.1632        0.0679        0.1263        0.1898        0.4047        0.4456        0.2207        0.2936        0.4042        0.4045        0.6123        0.2010        0.1896        0.2179        0.2153        0.2002        0.2147        0.2633        0.7013        0.9277        1.0568        0.9159        0.9217        0.9638        1.5407        2.3182        3.8247        4.3848        4.0022        3.2849        1.5010        1.1340        0.9282        0.8721        0.6154        0.6079        0.5466        0.6159        0.5578        0.5145        0.5510        0.8234        1.1467        1.3506        1.4570        1.8286        2.5114        2.9075        3.3607        3.7769        4.0002        0.0000        0.0000        0.0000        0.0000        0.0000        0.0000        2.1300        9.7439        9.9354        9.9856       10.5911       10.8553       12.4175       14.0171       14.5829       15.1426       15.3262        0.0000        0.0000        0.0000        0.0000        0.0000        0.0000        0.0000        0.0000        0.0000        0.0000        0.0000        0.0000        0.0000        0.0000        0.0000        0.0000        0.0000        0.0000        0.0000        0.0000        0.0000        0.0000        0.0000        0.0000        0.0000        0.0000        0.0000        0.0000        0.0000        0.0000        0.0000        0.0000        0.0000        0.0000        0.0000        0.0000        0.0000        0.0000        0.0000        0.0000        0.0000        0.0000        0.0000        0.0000        0.0000        0.0000        0.0000        0.0000
       24.7471       24.0293       29.0352       12.7916        9.2853        7.9665        6.2718        7.8558        3.4418        4.5567        3.5786        1.3617        1.1257        1.2438        1.4228        2.1037        1.1079        0.2428        0.5454        1.7322        1.7093        1.3182        0.9437        2.6576        2.5116        0.4815        0.2565        0.3852        0.5755        0.3663        0.4013        0.4907        1.2398        1.0949        1.0227        1.4077        1.0602        1.0652        1.0409        0.9141        0.8922        0.8637        0.9293        0.7995        0.8650        1.0664        0.9537        2.0222        1.6387        1.5850        1.6541        1.0268        1.0051        1.1546        1.8712        2.4627        3.2793        3.5142        3.6989        3.6114        3.0995        3.3145        2.0932        2.1478        2.0922        1.6339        1.4413        1.0405        0.5143        0.3169        0.3786        0.8823        1.2264        1.8288        1.8220        1.5312        0.6643        0.8151        0.6668        0.6486        0.1672        0.1360        1.0417        1.2013        0.6829        0.6931        1.6991        1.6665        1.9445        1.4455        1.3334        1.6983        1.9605        2.1082        3.5021        2.9829        2.5267        2.3309        2.0589        1.7115        1.6221        1.6298        1.5792        1.5400        1.3384        1.2287        1.1879        1.4638        1.4454        1.4755        1.4356        1.0605        0.8108        0.6994        0.5364        0.3600        0.3109        0.2077        0.2214        0.2971        0.3125        0.2690        0.2201        0.0940        0.2345        0.3988        0.1694        0.0048        0.0153        0.0863        0.0389        0.0917        0.0390        0.0097        0.0048        0.1525        0.1407        0.0635        0.0535        0.0907        0.2833        0.2691        0.2203        0.3803        0.4020        0.5164        0.5283        0.7393        0.8090        0.9404        1.0663        1.3072        1.4942        1.4522        1.2407        0.0904        0.0550        0.0815        0.1438        2.9544        3.8046        3.9186        3.2906        2.0987        1.7331        1.2277        1.0230        0.6216        0.6904        0.6866        0.4198        0.6824        0.7068        0.7278        0.7443        0.1072        0.1109        0.1337        0.1756        0.6812        0.9420        1.0813        0.0000        0.0000        0.0000        0.0000        0.0000        0.0000        0.0000        0.0000        0.4200       10.2259       10.3167       10.3135       10.5599        1.7700        0.0000        4.8300        9.0000       12.3600       11.3700        0.0000        0.0000        0.0000        0.0000        0.0000        0.0000        0.0000        0.0000        0.0000        0.0000        0.0000        0.0000        0.0000        0.0000        0.0000        0.0000        0.0000        0.0000        0.0000        0.0000        0.0000        0.0000        0.0000        0.0000        0.0000        0.0000        0.0000        0.0000        0.0000        0.0000        0.0000        0.0000        0.0000        0.0000        0.0000        0.0000        0.0000        0.0000        0.0000        0.0000        0.0000        0.0000        0.0000        0.0000        0.0000        0.0000        0.0000        0.0000
       27.8002       24.5835       20.6156        8.7848        6.2804        4.7766        3.1821        3.8228        5.7296        3.7578        2.0401        1.7378        1.8689        1.2080        1.0428        1.2452        0.5425        0.5119        1.5329        0.9487        0.3476        0.3381        2.4556        5.1705        2.8355        0.3841        0.2436        0.2352        0.3038        0.3758        0.4540        0.5584        0.6386        0.7105        0.7774        1.0891        1.2387        1.3809        1.1705        1.3112        1.5810        2.4934        2.8965        1.9440        1.6214        1.0014        0.7666        0.6903        0.9538        1.3868        0.8600        1.4085        1.8972        4.7240        6.8497        6.7218        5.6764        3.2990        2.5760        3.0360        2.7791        2.7783        2.7914        2.1854        1.5598        1.3290        1.2220        0.6576        0.5326        0.3154        1.7130        1.6967        0.8350        0.1692        0.0949        0.2101        0.3158        0.5676        0.4340        0.3372        0.0682        0.1006        0.2850        0.7698        1.1126        0.9545        1.2323        1.9075        1.7494        1.0229        0.9843        1.5286        2.0023        1.8170        2.7171        2.5215        2.3095        2.8940        2.2754        1.7456        1.5650        1.6547        1.6610        1.2227        1.0937        1.0583        1.0526        1.3232        1.5068        1.6424        1.2995        0.9777        0.9006        0.7919        0.6005        0.3308        0.2737        0.1926        0.1482        0.2936        0.3391        0.2958        0.3198        0.0840        0.0536        0.0357        0.0279        0.0080        0.0000        0.2079        0.1601        0.0727        0.1525        0.0393        0.0423        0.0366        0.0211        0.0070        0.0035        0.0353        0.1028        0.1514        0.2509        0.5187        0.6202        0.6881        0.9005        1.0246        1.1157        1.2412        1.2819        1.5011        1.6337        1.5070        1.1856        0.0693        0.0958        0.1222        0.1096        2.6359        3.5810        3.7681        3.2347        2.0669        2.1255        1.2948        1.1240        0.8339        0.7483        0.4125        0.4991        0.9628        0.8729        0.8090        0.6222        0.0702        0.0536        0.1647        0.3052        0.0000        0.0000        0.0000        0.0000        0.0000        0.0000        0.0000        0.0000        0.0000        0.0000        0.0000        3.3600       11.1277       11.1241       11.1873        0.0000        0.0000        0.0000        0.0000        0.0000        0.0000        0.0000        0.0000        0.0000        0.0000        0.0000        0.0000        0.0000        0.0000        0.0000        0.0000        0.0000        0.0000        0.0000        0.0000        0.0000        0.0000        0.0000        0.0000        0.0000        0.0000        0.0000        0.0000        0.0000        0.0000        0.0000        0.0000        0.0000        0.0000        0.0000        0.0000        0.0000        0.0000        0.0000        0.0000        0.0000        0.0000        0.0000        0.0000        0.0000        0.0000        0.0000        0.0000        0.0000        0.0000        0.0000        0.0000        0.0000        0.0000        0.0000
        0.0000        0.0000       12.0169        4.8518        0.0000        1.9751        2.0072        2.2232        2.7081        2.7330        1.7996        0.7733        1.3709        1.0144        0.4333        0.8203        1.9735        1.2803        0.9528        0.6323        0.3045        0.4279        2.7363        4.5081        2.3974        0.4734        0.2001        0.2998        0.3632        0.4352        0.4873        0.5981        0.6797        0.7967        0.8590        1.2271        1.7998        1.5868        2.2705        1.9219        2.4020        2.5595        1.8550        1.6066        1.6753        0.8281        0.8146        0.8113        0.9472        1.7134        1.1840        3.1804        6.0910        5.0220        4.1639        4.6004        4.0553        3.0357        3.2106        2.9297        2.7502        2.1035        1.8526        1.9058        1.4403        1.3239        1.0421        1.6554        2.1139        1.8728        1.0341        0.6113        0.1909        0.5058        0.2974        0.4836        0.0740        0.0625        1.3288        1.5935        2.6667        1.0224        0.4673        0.7508        1.0332        0.9754        1.3373        1.7730        0.9393        0.7658        0.8723        1.4035        1.8091        1.8038        2.0686        2.6259        3.2334        3.2177        2.5724        1.8828        1.6294        1.6462        1.4265        1.3479        1.2253        1.1069        1.0953        1.3329        1.5042        1.4956        1.1964        0.9011        0.6972        0.6010        0.4814        0.2241        0.1536        0.1191        0.1636        0.3010        0.3138        0.3012        0.6838        0.2217        0.0615        0.0340        0.0245        0.0000        0.0252        0.1234        0.0326        0.0076        0.0282        0.0257        0.0082        0.0036        0.0146        0.0156        0.0373        0.1533        0.2663        0.1967        0.3491        0.6222        0.9081        1.0086        1.0576        1.0849        1.3620        1.3545        1.3312        1.4261        1.5201        1.3616        0.9411        0.0220        0.0083        0.0228        0.0654        2.1515        3.0253        3.2909        2.9164        1.7879        1.4401        1.2411        1.7287        0.7845        0.5858        0.5016        0.4555        0.9047        0.9047        0.8964        0.5636        0.3724        0.8985        0.6985        0.4908        0.7289        0.0000        0.0000        0.6508        0.0000        0.0000        0.0000        0.0000        0.0000        0.0000        8.4300        6.3300       10.1148        0.0000        0.0000        0.0000        0.0000        0.0000        0.0000        0.0000        0.0000        0.0000        0.0000        0.0000        0.0000        0.0000        0.0000        0.0000        0.0000        0.0000        0.0000        0.0000        0.0000        0.0000        0.0000        0.0000        0.0000        0.0000        0.0000        0.0000        0.0000        0.0000        0.0000        0.0000        0.0000        0.0000        0.0000        0.0000        0.0000        0.0000        0.0000        0.0000        0.0000        0.0000        0.0000        0.0000        0.0000        0.0000        0.0000        0.0000        0.0000        0.0000        0.0000        0.0000        0.0000        0.0000        0.0000        0.0000        0.0000        0.0000
        0.0000        0.0000        0.0000        0.0000        0.0000        2.2139        1.8124        2.3107        3.0895        3.1618        2.8848        1.6970        1.3300        0.5506        0.5051        1.1343        1.4158        0.8721        0.4863        0.3874        0.2421        0.6948        2.7475        7.2601        4.7154        1.5892        0.3271        0.3069        0.3607        0.4239        0.5044        0.6397        0.8219        0.8011        0.9380        1.8001        1.9398        2.4754        2.5431        2.0459        2.0396        1.7800        1.5405        1.6203        2.0147        2.1463        1.7477        2.5795        1.6855        1.7183        3.1590        6.8144        4.6278        3.4426        2.3038        1.9495        1.9458        1.6495        1.6083        1.6275        1.5995        1.5383        1.3462        1.4289        1.2491        1.2125        1.3597        2.3201        1.4398        0.4389        0.4557        0.1588        0.1153        0.0737        0.2954        0.1636        0.1678        0.1568        0.4669        0.1542        0.3026        1.1270        2.1270        1.0885        1.3457        1.1739        1.4161        0.9722        0.9025        0.8079        0.8345        1.4629        1.8914        2.1039        2.4213        3.3368        3.1594        3.1001        2.7906        2.1419        1.9284        1.7404        1.5374        1.6131        1.5593        1.3710        1.5716        1.3102        1.3860        1.2238        1.1089        0.8744        0.7424        0.6091        0.4846        0.2421        0.1996        0.2335        0.2383        0.7805        0.6736        0.5211        0.3451        0.1618        0.1375        0.0735        0.0424        0.0104        0.1590        0.1867        0.0844        0.0447        0.0344        0.0223        0.0258        0.0612        0.1259        0.1057        0.1793        0.3187        0.5182        0.3812        0.5389        0.8721        0.9633        1.2297        1.0861        0.8675        1.1222        1.3459        1.2013        1.2212        1.1421        0.9829        0.7545        0.0156        0.0198        0.0728        0.1669        1.6541        2.2617        2.3275        2.0068        1.4617        1.0317        1.0924        1.2423        0.5672        0.5127        0.5145        0.5470        0.9795        0.8495        1.0516        0.9693        0.4556        0.6147        0.5985        0.6512        0.5598        0.6007        0.6512        0.4437        5.8277        0.0000        0.0000        0.0000        0.0000        7.5000        5.8800        3.3300        8.8393        0.0000        0.0000        0.0000        0.0000        0.0000        0.0000        0.0000        0.0000        0.0000        0.0000        0.0000        0.0000        0.0000        0.0000        0.0000        0.0000        0.0000        0.0000        0.0000        0.0000        0.0000        0.0000        0.0000        0.0000        0.0000        0.0000        0.0000        0.0000        0.0000        0.0000        0.0000        0.0000        0.0000        0.0000        0.0000        0.0000        0.0000        0.0000        0.0000        0.0000        0.0000        0.0000        0.0000        0.0000        0.0000        0.0000        0.0000        0.0000        0.0000        0.0000        0.0000        0.0000        0.0000        0.0000        0.0000        0.0000        0.0000
        0.0000        0.0000        0.0000        0.0000        0.0000        3.9387        4.3779        4.3838        5.4476        8.3783        8.5844        4.3542        1.4073        1.6749        2.4878        1.9574        2.3980        1.9902        0.5728        0.5299        0.7344        1.3790        0.6720        1.5848        1.1584        2.5957        1.3548        0.7401        0.7134        0.6184        0.6753        0.7406        0.8374        1.4686        1.5283        2.3135        2.7618        2.8956        2.7263        2.4204        2.3012        2.7340        2.7435        2.9386        3.5955        2.2975        3.8136        4.4876        3.1775        2.4310        2.4827        3.1202        2.3827        2.4605        2.9670        2.1876        0.8655        0.2452        0.9298        0.8733        0.3935        0.2541        0.2014        0.9766        1.7097        2.1631        1.4852        1.2374        1.0138        0.4685        0.3448        0.1663        0.1139        0.1989        0.2715        0.3111        0.3937        0.7792        0.6211        0.3675        0.6434        1.0863        0.6654        1.2239        1.5460        1.2332        0.9121        0.8231        1.0416        0.9288        1.1605        2.0441        2.6295        3.1189        3.4404        4.1093        4.5899        4.5125        3.9790        2.8707        2.2759        1.9579        1.6951        1.6080        1.3883        1.2837        1.2964        1.5817        1.5686        1.4914        1.3123        0.9862        0.8313        0.6753        0.5307        0.1961        0.1628        0.1315        0.1101        0.5124        0.8218        0.5455        0.4468        0.4075        0.4025        0.2558        0.1867        0.0105        0.0000        0.0000        0.0150        0.0295        0.0095        0.0094        0.0462        0.1756        0.1882        0.1904        0.3078        0.2002        0.2880        0.2906        0.5037        0.5373        0.6860        0.7743        0.5137        0.5427        0.6082        0.7284        0.6293        0.2339        0.3043        0.3371        0.2874        0.1836        0.0982        0.0778        0.3377        0.1294        0.0363        0.1689        0.1068        1.9046        1.1243        0.6697        0.0601        0.8128        0.8606        0.8425        0.7604        0.4556        0.3953        0.5875        0.7763        1.7798        0.7968        0.0427        0.0449        0.0829        0.1028        1.2420        1.6429        1.8102        0.0000        0.0000        0.0000        0.9341        2.2827        4.5270        3.6941        8.0903       10.0253        0.0000        0.0000        0.0000        0.0000        0.0000        0.0000        0.0000        0.0000        0.0000        0.0000        0.0000        0.0000        0.0000        0.0000        0.0000        0.0000        0.0000        0.0000        0.0000        0.0000        0.0000        0.0000        0.0000        0.0000        0.0000        0.0000        0.0000        0.0000        0.0000        0.0000        0.0000        0.0000        0.0000        0.0000        0.0000        0.0000        0.0000        0.0000        0.0000        0.0000        0.0000        0.0000        0.0000        0.0000        0.0000        0.0000        0.0000        0.0000        0.0000        0.0000        0.0000        0.0000        0.0000        0.0000        0.0000        0.0000
        0.0000        0.0000        0.0000        0.0000        0.0000        4.5589        3.6715        2.2912        3.7592        4.7613        4.2285        1.2009        0.8128        2.3254        2.3717        2.4326        4.3031        1.7189        3.8876        3.4456        3.9666        4.3369        0.4709        0.8589        1.2113        2.9931        3.4150        1.1389        1.1439        0.6041        0.7001        0.7866        1.1866        1.3667        1.3386        2.4621        3.1049        3.2825        2.8732        2.7045        3.3300        3.1597        3.2617        2.7805        4.5901        3.6705        4.6638        3.5035        3.0711        3.5432        2.4512        2.9265        1.8814        2.1273        2.5246        2.4306        2.2878        3.7865        3.4946        2.2680        2.1105        1.8261        1.6409        2.6500        1.6084        1.9898        1.5636        0.7413        0.7730        0.5361        0.1968        0.2011        0.3208        0.2502        0.1650        0.3729        0.3525        0.8489        0.5274        0.3731        0.7341        0.9938        0.7618        1.1699        1.7821        1.0902        0.8799        0.7124        0.8498        0.8328        1.2267        2.1347        2.9278        3.3012        3.9326        4.8946        5.2463        5.0726        4.6104        3.2256        2.7467        2.2479        1.8186        1.6236        1.4223        1.2831        1.3228        1.6792        1.7133        1.6038        1.3726        1.0744        0.8883        0.7248        0.5445        0.2010        0.1201        0.0937        0.1176        0.3274        0.5650        0.6436        0.6715        0.5521        0.6013        0.5452        0.1663        0.0332        0.0000        0.0000        0.0108        0.0191        0.0329        0.0815        0.0817        0.0458        0.1128        0.1370        0.1931        0.0953        0.1826        0.1506        0.4883        0.7947        0.7664        0.6632        0.9558        0.8047        0.7798        0.7327        0.5947        0.5277        0.5553        0.6150        0.4090        0.3380        0.2790        0.2660        0.6737        0.8416        0.2642        0.0838        0.1822        1.4316        1.2539        0.3318        0.0480        0.7078        1.0876        0.9467        0.7706        0.8314        1.2758        1.5834        1.2392        0.6471        0.3244        0.6199        0.6459        1.4357        1.4610        0.4316        0.1983        1.6773        0.0000        0.0000        2.9864        2.7076        2.8394        2.4753        3.1437        9.4954       11.3498       14.3084       16.3438       17.3914       19.0719       17.4432        0.0000        0.0000        0.0000        0.0000        0.0000        0.0000        0.0000        0.0000        0.0000        0.0000        0.0000        0.0000        0.0000        0.0000        0.0000        0.0000        0.0000        0.0000        0.0000        0.0000        0.0000        0.0000        0.0000        0.0000        0.0000        0.0000        0.0000        0.0000        0.0000        0.0000        0.0000        0.0000        0.0000        0.0000        0.0000        0.0000        0.0000        0.0000        0.0000        0.0000        0.0000        0.0000        0.0000        0.0000        0.0000        0.0000        0.0000        0.0000        0.0000        0.0000        0.0000
        0.0000        0.0000        0.0000        0.0000        9.1032        8.4191       10.6033        3.0641        3.9833        3.6858        3.1594        1.8378        3.4057        4.3668        3.2784        0.2962        1.3541        1.6902        2.1525        1.9695        1.3775        4.1431        3.5464        3.6783        3.0625        3.2482        3.2995        2.3994        1.7351        1.4117        0.9355        1.5578        1.5303        1.6084        2.3680        4.8316        4.0368        4.2751        4.0880        4.2185        4.4990        3.1250        3.3477        4.7855        4.4113        1.6167        1.3738        3.1394        3.0272        3.3290        2.4715        3.8375        3.0279        2.8312        2.4860        2.8191        1.6740        0.2511        0.2475        0.3646        0.3609        0.1940        0.1963        1.4006        1.1972        1.2615        1.3889        1.0693        0.3959        0.1761        0.1122        0.1368        0.1292        0.1262        0.1280        0.2556        0.4072        0.6292        0.6643        0.7063        1.2946        1.5478        1.2573        1.1502        1.6183        1.2531        1.1645        0.5241        0.5546        0.8107        1.1556        1.9759        2.6241        3.3005        4.1969        4.6949        5.0877        5.1832        4.6752        3.4146        2.9004        2.5205        1.9896        1.6257        1.3597        1.2458        1.2934        1.7206        1.6523        1.5317        1.3549        1.0395        0.8845        0.6988        0.5629        0.2505        0.1428        0.1307        0.1593        0.3239        0.3871        0.4614        0.3569        0.3334        0.5164        0.4901        0.2574        0.0747        0.0156        0.0207        0.0205        0.0218        0.0554        0.0926        0.0811        0.0714        0.1867        0.2127        0.1886        0.1169        0.1763        0.4599        0.7839        0.3499        0.3681        0.3933        0.6632        0.4953        0.4461        0.3141        0.2826        0.1634        0.2419        0.4046        0.5365        0.5235        0.7923        0.5713        1.0088        1.3035        0.3985        0.1448        0.1872        0.4193        0.0096        0.0187        1.0538        0.8203        1.8623        1.6746        1.5799        2.1743        1.1016        0.7720        2.6702        0.7634        0.7560        1.1388        0.7812        0.8588        0.1623        0.2027        0.2742        0.6731        0.0000        0.9550        1.1278        2.5465        1.8366        2.5191        2.8515        9.3513        9.6615       11.1961       12.8202       15.0081       16.6676       16.8391       15.8166        0.0000        0.0000        0.0000        0.0000        0.0000        0.0000        0.0000        0.0000        0.0000        0.0000        0.0000        0.0000        0.0000        0.0000        0.0000        0.0000        0.0000        0.0000        0.0000        0.0000        0.0000        0.0000        0.0000        0.0000        0.0000        0.0000        0.0000        0.0000        0.0000        0.0000        0.0000        0.0000        0.0000        0.0000        0.0000        0.0000        0.0000        0.0000        0.0000        0.0000        0.0000        0.0000        0.0000        0.0000        0.0000        0.0000        0.0000        0.0000        0.0000        0.0000
        0.0000        0.0000        0.0000        0.0000        7.8676        5.5302        9.6022       10.1889        5.7724        5.5876        5.1639        3.4930        3.8084        2.5133        2.2984        2.0556        2.3726        0.8682        1.7531        0.6935        3.6256        5.5597        4.1062        5.5155        3.6797        2.1297        0.7119        1.6886        2.4187        3.4595        2.6939        2.5314        2.4080        1.8337        3.2400        4.3544        4.5312        4.4887        4.7382        4.0409        5.5628        7.2592        5.0447        4.3309        3.6338        2.7386        2.7491        5.2543        4.8286        4.1348        3.5814        1.2661        1.8342        2.2289        2.4598        2.2901        0.6671        0.4033        0.3056        0.2257        0.1944        0.9975        0.1815        1.2189        1.6811        1.6319        1.4425        0.2699        0.2265        0.6060        0.8623        0.9474        0.5561        0.6480        0.2189        0.3088        0.5241        0.5999        1.0605        0.4702        1.0603        1.3492        0.7075        0.4158        1.1194        1.5244        1.2387        0.5372        0.4804        0.6768        1.0258        1.4252        1.8651        2.5083        3.2388        4.0075        4.3876        4.4855        4.3944        3.2744        2.8804        2.4921        2.1052        1.7060        1.2622        1.1175        1.1735        1.5304        1.5529        1.5311        1.2617        0.9732        0.8208        0.7312        0.6900        0.3547        0.2246        0.1631        0.1865        0.3676        0.4891        0.4287        0.3674        0.4328        0.5333        0.2071        0.1530        0.0715        0.0527        0.0500        0.0745        0.0214        0.0868        0.1942        0.1261        0.1494        0.3099        0.5415        0.7303        0.4140        0.5688        0.5764        0.5908        0.6173        0.4393        0.4881        0.5385        0.5805        0.5339        0.3908        0.7112        0.4281        0.2802        0.3950        0.4888        0.8141        1.5999        1.0102        1.1431        1.4495        0.7410        0.2260        0.0723        0.0066        0.0034        0.0095        0.0246        0.5066        0.6990        0.8322        0.7046        0.3368        0.3053        0.3069        0.3410        0.1615        0.1762        0.1903        0.2042        0.3055        0.3243        0.3589        0.4148        0.9189        1.0231        1.1422        2.8455        3.8717        2.3419        1.7186        2.4501        7.4058        8.5279        9.4704       12.3187       14.3257       15.6182       16.0068       16.4661        0.0000        0.0000        0.0000        0.0000        0.0000        0.0000        0.0000        0.0000        0.0000        0.0000        0.0000        0.0000        0.0000        0.0000        0.0000        0.0000        0.0000        0.0000        0.0000        0.0000        0.0000        0.0000        0.0000        0.0000        0.0000        0.0000        0.0000        0.0000        0.0000        0.0000        0.0000        0.0000        0.0000        0.0000        0.0000        0.0000        0.0000        0.0000        0.0000        0.0000        0.0000        0.0000        0.0000        0.0000        0.0000        0.0000        0.0000        0.0000        0.0000        0.0000
        0.0000        0.0000        0.0000        0.0000        5.5941        7.3052        8.0874       10.1149        8.3587        9.5985       10.1193       10.4279       10.4248        9.8454        7.9571        2.7961        1.8960        1.4680        1.4452        0.4291        1.3775        2.9372        1.9545        4.0842        3.4233        1.6733        1.5889        2.4253        3.0934        3.4868        1.7337        1.7736        1.0714        1.1584        2.8510        3.4861        3.3160        2.7353        2.9496        2.8273        5.7933        8.1553        5.4780        3.2717        3.5964        3.8276        4.0883        1.9195        1.1196        2.1217        1.2286        0.2687        0.8431        0.1617        0.2761        0.3373        0.1452        0.2257        0.1720        0.1476        0.3450        1.4336        1.3913        1.6355        1.4119        2.0539        1.3206        0.8549        0.9740        0.4617        0.6009        0.2032        0.6501        0.8277        0.8285        0.5731        0.8079        0.5186        0.4758        0.7056        0.6729        0.2939        0.2218        0.3422        1.5855        1.0872        0.7638        0.3879        0.2833        0.4128        0.2917        0.7152        0.6335        0.8402        1.2733        2.9065        3.3178        4.0803        3.4069        2.6756        2.4913        2.2894        2.0212        1.2658        1.0563        0.9882        0.9797        1.2120        1.1411        1.0542        0.8778        0.6425        0.5441        0.4398        0.3752        0.3047        0.2434        0.2106        0.1977        0.1159        0.1142        0.1943        0.1669        0.0148        0.0433        0.1129        0.0098        0.0562        0.0645        0.0680        0.0525        0.0000        0.1597        0.0608        0.0012        0.1206        0.1247        0.1897        0.7289        0.5677        0.3381        0.4936        0.6589        1.0072        0.4866        0.7721        0.5388        0.7451        0.9550        0.9330        1.8653        1.5892        0.4472        0.4921        3.3823        1.8014        1.1514        1.3140        0.8309        1.8495        0.3082        0.2044        0.1320        0.0000        0.0000        0.0000        0.0000        0.1381        0.1915        0.2199        0.2231        0.2830        0.2873        0.3211        0.3838        0.6454        0.7358        0.8039        0.8504        0.9199        0.9669        1.0244        1.0984        1.2359        1.3079        1.4007        2.2205        3.5016        2.2472        2.7321        3.4026        3.9300        4.5937        5.6528        7.4972       15.0611       15.9631       17.9866       18.6071        0.0000        0.0000        0.0000        0.0000        0.0000        0.0000        0.0000        0.0000        0.0000        0.0000        0.0000        0.0000        0.0000        0.0000        0.0000        0.0000        0.0000        0.0000        0.0000        0.0000        0.0000        0.0000        0.0000        0.0000        0.0000        0.0000        0.0000        0.0000        0.0000        0.0000        0.0000        0.0000        0.0000        0.0000        0.0000        0.0000        0.0000        0.0000        0.0000        0.0000        0.0000        0.0000        0.0000        0.0000        0.0000        0.0000        0.0000        0.0000        0.0000        0.0000
        0.0000        0.0000        0.0000        0.0000        0.0000        0.0000        0.0000        0.0000       13.3031       15.4673       13.5010       12.6180       13.7781       13.1388       10.6799        3.7765        2.5978        2.3648        4.0234        1.9315        3.1266        3.3595        1.9609        2.3746        2.7411        1.5902        1.7282        1.8415        1.8845        2.4360        1.6899        2.0195        2.3670        1.5596        2.0273        3.0923        3.4604        3.0991        4.4798        3.0273        3.9300        3.0503        2.8932        1.4982        0.8429        1.0431        0.9846        0.9756        0.3301        0.7863        0.7784        0.1084        0.4774        0.9497        2.1551        1.0099        0.5902        0.4685        1.7686        1.1068        0.9285        1.5294        1.6391        2.4686        1.0263        1.1510        1.7995        3.2129        2.5617        0.6740        0.8419        0.9965        0.8364        0.7104        1.3486        0.9380        0.9684        0.3558        0.3248        0.3379        0.4178        0.2221        0.1589        0.1871        0.1233        0.0428        0.0216        0.2029        0.2986        0.2948        0.1768        0.5073        0.3354        1.2143        1.2926        2.1390        3.1480        3.4576        2.7731        2.3808        2.2756        2.1697        1.9151        1.3075        1.1280        1.3983        1.5112        1.1431        0.9554        0.9100        0.8321        0.6293        0.5788        0.4950        0.3614        0.3155        0.2923        0.2581        0.2386        0.1452        0.1640        0.3088        0.2677        0.0486        0.0000        0.0095        0.0484        0.2168        0.1380        0.1210        0.1300        0.0013        0.0542        0.0740        0.0352        0.1470        0.6640        0.4279        0.7284        1.0370        0.5863        0.4189        0.4118        0.7586        0.8158        0.6875        0.4353        0.6537        0.8998        1.6079        2.3537        3.7455        1.1500        0.5018        1.9529        0.7545        0.8331        0.6058        0.2890        0.4769        0.2793        0.2523        0.2169        0.0000        0.0000        0.0000        0.0000        0.1045        0.1458        0.1798        0.2072        0.2930        0.3274        0.3937        0.4914        0.9796        1.2389        1.5606        1.8608        2.0322        1.2849        1.3320        1.3709        1.4972        1.5454        1.6147        1.7081        2.5812        2.4861        2.5935        3.1354        3.8021        4.6747        6.2974        7.9365       14.2141       17.0590        0.0000        0.0000        0.0000        0.0000        0.0000        0.0000        0.0000        0.0000        0.0000        0.0000        0.0000        0.0000        0.0000        0.0000        0.0000        0.0000        0.0000        0.0000        0.0000        0.0000        0.0000        0.0000        0.0000        0.0000        0.0000        0.0000        0.0000        0.0000        0.0000        0.0000        0.0000        0.0000        0.0000        0.0000        0.0000        0.0000        0.0000        0.0000        0.0000        0.0000        0.0000        0.0000        0.0000        0.0000        0.0000        0.0000        0.0000        0.0000        0.0000        0.0000        0.0000        0.0000
        0.0000        0.0000        0.0000        0.0000        0.0000        0.0000        0.0000        0.0000        0.0000        0.0000       15.6757       16.0497       17.1046       15.9802       13.8068        6.1098        8.1936       11.4893        9.0164        1.4107        1.4974        1.9030        1.7341        1.4863        1.5354        1.5523        1.4649        1.6195        1.9175        3.0234        2.0755        2.9266        2.6708        2.5049        3.2372        4.7952        4.8571        3.6434        3.7127        3.9736        3.6099        4.2821        2.5476        0.8875        0.5346        0.9114        2.1199        2.0643        1.4534        1.5070        1.8049        1.3915        1.7320        2.5199        2.2762        1.3415        0.9028        0.6784        0.8750        0.7570        1.2911        2.8593        3.0789        3.3429        2.9891        3.0815        2.7891        3.2633        2.1020        1.9543        1.9054        1.5124        1.4992        0.4974        0.5710        0.7392        0.9305        0.7335        0.5282        0.3760        0.3461        0.3335        0.2720        0.1165        0.0975        0.0950        0.0914        0.4449        0.2253        0.2529        0.1460        0.1844        0.3078        0.6178        0.9693        2.4017        2.9688        2.8354        2.4022        2.1930        2.1459        2.2041        1.8446        1.1667        1.3009        1.6201        1.5499        1.0304        1.0058        0.9889        0.9653        0.8562        0.7946        0.8250        0.5008        0.4657        0.4376        0.4624        0.4731        0.3849        0.4194        0.4410        0.4757        0.2976        0.2877        0.1624        0.1336        0.2891        0.3024        0.5350        0.4778        0.0726        0.0804        0.1449        0.0499        0.2093        0.5751        0.4975        0.3416        0.6679        0.6260        0.4081        0.5077        1.4620        1.0155        0.4852        1.1705        1.1584        1.0162        1.0502        1.5331        2.4852        0.6739        0.5116        0.7987        0.6183        0.5744        0.9771        0.9337        0.4704        0.4296        0.4413        0.3303        0.0000        0.0000        0.0000        0.0000        0.2004        0.2495        0.3061        0.3710        0.5443        0.6260        0.8982        1.1672        1.8876        1.8939        2.4296        2.9208        3.2643        3.3723        3.5398        1.9122        2.0159        1.9986        2.0126        2.0005        3.0970        2.6752        2.6835        3.2824        5.2848        5.8474        6.1690        0.0000        0.0000        0.0000        0.0000        0.0000        0.0000        0.0000        0.0000        0.0000        0.0000        0.0000        0.0000        0.0000        0.0000        0.0000        0.0000        0.0000        0.0000        0.0000        0.0000        0.0000        0.0000        0.0000        0.0000        0.0000        0.0000        0.0000        0.0000        0.0000        0.0000        0.0000        0.0000        0.0000        0.0000        0.0000        0.0000        0.0000        0.0000        0.0000        0.0000        0.0000        0.0000        0.0000        0.0000        0.0000        0.0000        0.0000        0.0000        0.0000        0.0000        0.0000        0.0000        0.0000        0.0000        0.0000
        0.0000        0.0000        0.0000        0.0000        0.0000        0.0000        0.0000        0.0000        0.0000        0.0000       20.2879       21.0641       19.6509       19.2061       18.5701       13.4213       13.3876        8.6521        8.3266        3.6160        3.1992        2.5891        3.2205        3.8485        3.7858        2.7210        2.2512        2.5081        4.0212        2.7537        3.2307        1.6632        2.0211        3.1376        4.3932        7.0839        7.0541        5.5904        5.1562        5.4798        5.2673        5.0123        4.9213        3.4472        3.6460        4.1520        2.1716        3.7444        1.9840        1.9377        2.6408        3.0589        2.8442        2.3584        1.7616        1.0255        2.0903        2.5125        1.8827        1.3603        2.5288        4.2848        6.0753        4.5160        2.5147        2.4221        2.7945        3.7411        3.2234        3.5258        2.8597        3.3518        1.9094        0.4613        0.6828        0.9290        0.5976        0.4698        0.5604        0.4317        0.4257        0.4183        0.3880        0.0898        0.1000        0.0924        0.2413        0.0233        0.0334        0.0356        0.0217        0.3084        0.2237        0.4909        0.9679        1.8371        2.7155        2.8012        2.6442        2.4155        2.5371        2.5940        1.9413        1.3085        1.2814        1.2845        1.2951        1.2364        1.2835        1.2856        1.3332        1.2496        0.9260        0.8350        0.8124        0.7604        0.8341        0.9117        0.9326        0.6574        0.7162        1.0337        0.7551        0.4682        0.5155        0.5658        0.4930        0.6558        0.5044        0.5875        0.6705        0.0698        0.0134        0.0000        0.0000        0.3754        0.3598        0.3383        0.3663        0.6334        0.5896        0.6115        0.7109        0.4688        0.5626        0.5350        0.5394        1.1512        1.3037        1.1327        2.1391        1.0430        0.5595        0.5828        0.7504        0.5813        0.5608        0.8188        0.9338        1.0790        1.7257        0.6473        0.5810        0.0000        0.0000        0.0000        0.0000        0.6028        0.5013        0.5968        0.7124        1.0354        1.1801        1.5272        1.7048        2.7301        3.3686        3.7719        4.1887        4.5718        4.9475        5.2357        4.4754        4.1782        4.6162        2.5624        2.4573        4.1435        3.3811        2.9741        4.7182        6.2087        4.8785        0.0000        0.0000        0.0000        0.0000        0.0000        0.0000        0.0000        0.0000        0.0000        0.0000        0.0000        0.0000        0.0000        0.0000        0.0000        0.0000        0.0000        0.0000        0.0000        0.0000        0.0000        0.0000        0.0000        0.0000        0.0000        0.0000        0.0000        0.0000        0.0000        0.0000        0.0000        0.0000        0.0000        0.0000        0.0000        0.0000        0.0000        0.0000        0.0000        0.0000        0.0000        0.0000        0.0000        0.0000        0.0000        0.0000        0.0000        0.0000        0.0000        0.0000        0.0000        0.0000        0.0000        0.0000        0.0000        0.0000
        0.0000        0.0000        0.0000        0.0000        0.0000        0.0000        0.0000        0.0000        0.0000        0.0000       23.4489       19.2671       18.8514       21.9903       22.7483       12.3235        9.8569       10.1070       10.1517        6.9224        8.4454        5.2997        9.1126        6.9017        8.9215        6.2437        5.7216        2.6252        1.9796        2.4573        3.3635        2.7820        3.9257        3.6244        3.5067        3.6816        2.8667        3.1950        3.1558        2.1490        0.5177        0.5647        0.6961        2.2275        0.6805        0.7150        1.9269        2.6551        2.5908        3.3783        2.1044        1.1354        1.5183        1.9770        1.4057        0.6700        0.6821        3.0077        1.6474        1.9725        3.2491        4.3526        4.5096        3.9082        3.1946        2.2971        2.5469        3.0177        2.4828        0.4044        0.4645        0.9265        0.9260        0.6453        0.4629        1.0459        0.9853        0.6705        0.7439        0.8066        0.7233        0.6269        0.4666        0.1390        0.0665        0.1066        0.1777        0.0301        0.2826        0.2904        0.5662        0.1867        0.0813        0.1009        0.2416        1.6285        1.9485        2.5426        3.1498        2.6467        2.6264        2.0064        1.7343        1.2403        1.1436        1.2127        1.2293        1.0936        1.2202        1.6806        1.3364        1.4002        1.5316        1.4957        1.3900        1.3302        1.3871        1.4095        1.4033        1.8586        1.9459        1.9346        1.7870        1.3156        1.1890        1.0680        1.2442        2.9357        2.5311        1.2269        0.9813        0.8665        0.4951        0.4990        0.5720        0.6518        0.7431        0.7473        0.7200        0.7846        0.8479        0.8514        0.7863        1.3540        2.0584        1.3591        2.7927        2.1977        1.4534        1.9912        2.1476        1.3938        1.2487        1.3017        1.4718        0.8433        0.8800        0.9502        1.0112        1.0303        2.8670        0.7835        0.7346        0.6760        0.6535        0.7294        0.9221        1.2105        1.4127        1.6532        2.2351        2.8527        3.2884        3.6702        3.5195        3.8281        4.4440        4.9924        4.9744        5.0242        5.1796        4.5864        4.3654        3.6995        3.7338        3.8017        3.1647        2.8391        2.9938        3.1965        0.0000        0.0000        0.0000        0.0000        0.0000        0.0000        0.0000        0.0000        0.0000        0.0000        0.0000        0.0000        0.0000        0.0000        0.0000        0.0000        0.0000        0.0000        0.0000        0.0000        0.0000        0.0000        0.0000        0.0000        0.0000        0.0000        0.0000        0.0000        0.0000        0.0000        0.0000        0.0000        0.0000        0.0000        0.0000        0.0000        0.0000        0.0000        0.0000        0.0000        0.0000        0.0000        0.0000        0.0000        0.0000        0.0000        0.0000        0.0000        0.0000        0.0000        0.0000        0.0000        0.0000        0.0000        0.0000        0.0000        0.0000        0.0000        0.0000
        0.0000        0.0000        0.0000        0.0000        0.0000        0.0000        0.0000        0.0000        0.0000        0.0000        0.0000       21.5777       22.4963       23.8722       25.5983       16.6437       13.6471       13.9381       12.0815        9.1117        7.1623        5.3680        4.7869        3.7416        5.5744        5.0879        4.6513        2.1827        1.4709        0.9559        0.9555        1.2049        1.7989        1.8878        1.7780        2.0060        2.8770        3.2295        2.4904        1.9371        3.0859        2.7960        2.0601        1.8903        1.3764        0.5243        0.8977        1.6901        3.3141        4.0145        1.8505        1.1662        0.5677        0.6842        1.7040        1.3609        1.6552        1.9784        1.6490        5.0146        4.0179        3.6966        4.2152        2.8687        1.1641        0.5049        0.1725        0.3822        0.8412        0.3434        0.0941        1.1967        1.4107        1.2580        2.0509        1.0431        0.9534        0.8335        0.9545        0.9244        0.8838        1.1124        0.7074        0.1650        0.2082        0.3889        0.1345        0.2654        0.6438        0.2883        0.0285        0.0067        0.0211        0.6850        0.7436        1.7198        2.2493        3.4519        3.5004        2.4284        2.1429        2.0824        1.8694        1.4975        1.3888        1.3023        1.4751        1.1782        1.2018        1.3742        1.4581        1.9644        2.8166        2.0450        2.1442        1.8540        1.8391        2.0749        1.7500        2.3851        2.5339        2.4323        2.2029        1.6276        1.4256        1.3177        1.4415        3.5232        4.2715        3.5506        2.7868        1.3528        0.7714        0.6570        0.6769        0.7306        0.7827        0.9185        0.9286        1.0480        1.1083        1.1018        1.0321        5.3596        4.4798        1.9693        4.8036        1.6331        1.5311        1.4744        1.4172        1.8098        1.9670        1.6167        1.6435        1.2440        1.2457        1.4900        1.5993        1.1331        1.4430        0.9808        0.9555        0.9044        0.9001        1.0151        1.2251        1.6250        1.8662        2.5961        3.4999        4.8929        6.1510        6.6661        5.1659        5.0384        6.6393        7.2948        5.8568        5.7528        5.8414        5.9124        5.6520        4.4596        4.5819        3.8515        3.4892        3.2973        3.5180        0.0000        0.0000        0.0000        0.0000        0.0000        0.0000        0.0000        0.0000        0.0000        0.0000        0.0000        0.0000        0.0000        0.0000        0.0000        0.0000        0.0000        0.0000        0.0000        0.0000        0.0000        0.0000        0.0000        0.0000        0.0000        0.0000        0.0000        0.0000        0.0000        0.0000        0.0000        0.0000        0.0000        0.0000        0.0000        0.0000        0.0000        0.0000        0.0000        0.0000        0.0000        0.0000        0.0000        0.0000        0.0000        0.0000        0.0000        0.0000        0.0000        0.0000        0.0000        0.0000        0.0000        0.0000        0.0000        0.0000        0.0000        0.0000        0.0000        0.0000
        0.0000        0.0000        0.0000        0.0000        0.0000        0.0000        0.0000        0.0000        0.0000        0.0000        0.0000        0.0000        0.0000        0.0000       24.0239       17.7478       17.3150       14.5705       10.7014        8.5034        7.1736        4.7715        3.8600        3.2861        2.7589        3.8202        4.3446        2.2393        1.7584        2.0563        1.4858        0.8481        0.8701        0.8333        0.9767        1.1379        1.2623        1.9929        2.3495        3.0628        4.8527        5.5563        6.0656        5.0178        4.6585        4.0812        3.9988        1.8194        1.7645        3.8374        4.5807        3.8223        2.8552        3.6751        2.4660        2.7484        2.6231        2.4689        2.4849        2.7278        3.3786        3.2978        1.2203        0.1975        0.3686        0.4976        1.5829        3.7455        2.1598        1.5281        0.3470        0.6060        1.2538        2.0127        2.0274        1.2563        0.8056        0.8815        0.9067        0.9024        1.2381        1.2920        0.8014        0.5772        0.9363        0.8594        1.1966        0.9406        0.6096        0.1571        0.0983        0.1756        0.3520        0.5083        1.5593        1.9603        1.8248        2.0866        2.1447        2.2443        2.3575        2.4362        2.4007        1.8037        1.7765        1.5693        1.4720        1.4245        1.5335        1.7423        2.0757        3.4020        3.8931        3.9037        2.7795        2.7697        2.4232        2.4119        2.2997        2.9984        3.0226        3.0045        2.6274        1.8592        1.9983        1.8219        1.9493        4.5118        4.2290        3.9156        4.0492        1.9968        1.5117        1.4377        1.1642        1.1580        1.2191        1.3842        1.4282        1.7025        1.8215        1.8414        1.7415        4.5882        5.3464        8.5977        5.9465        2.0135        1.9633        1.8353        1.0399        2.1442        2.6691        1.9917        3.1008        1.7682        1.8856        2.0262        1.8622        1.5063        1.6556        1.6621        1.4661        1.3624        1.3781        1.5120        1.7699        2.2807        2.6454        3.1482        3.8800        7.1708        8.1791        8.6131        7.7614        7.8738        7.6808        7.4920        7.0255        6.9819        7.1615        7.7009        6.7434        5.3903        5.2950        4.9483        0.0000        0.0000        0.0000        0.0000        0.0000        0.0000        0.0000        0.0000        0.0000        0.0000        0.0000        0.0000        0.0000        0.0000        0.0000        0.0000        0.0000        0.0000        0.0000        0.0000        0.0000        0.0000        0.0000        0.0000        0.0000        0.0000        0.0000        0.0000        0.0000        0.0000        0.0000        0.0000        0.0000        0.0000        0.0000        0.0000        0.0000        0.0000        0.0000        0.0000        0.0000        0.0000        0.0000        0.0000        0.0000        0.0000        0.0000        0.0000        0.0000        0.0000        0.0000        0.0000        0.0000        0.0000        0.0000        0.0000        0.0000        0.0000        0.0000        0.0000        0.0000        0.0000        0.0000
        0.0000        0.0000        0.0000        0.0000        0.0000        0.0000        0.0000        0.0000        0.0000        0.0000        0.0000        0.0000        0.0000        0.0000        0.0000        0.0000        0.0000        0.0000        9.7368        5.8300        5.0718        3.8741        3.1222        1.5978        0.6557        1.3113        1.2387        1.4053        1.6317        2.1805        1.7229        1.2594        1.1035        1.0139        1.1461        1.1257        1.1289        1.3539        2.0207        1.5264        2.4677        2.7489        3.0401        2.6858        3.2408        2.5284        4.3782        2.9163        2.1644        1.9392        2.2232        3.4787        3.9006        4.6846        3.6835        3.4492        2.9732        1.3289        3.6126        6.5893        4.8480        4.8060        3.2299        0.1737        0.3225        1.1491        1.0823        1.0832        0.4252        0.0490        0.0802        0.2756        1.8496        1.3998        1.1936        0.5602        0.7435        0.7608        0.7065        0.7747        0.9138        1.1671        0.7706        0.6156        0.4145        0.8575        0.8158        1.1457        0.8994        0.1000        0.1069        0.3722        0.8944        1.5541        1.3404        2.2918        2.3705        3.0869        2.6186        2.4823        2.7125        2.8600        2.8427        2.4752        2.2699        2.4141        2.3185        2.0461        2.0479        2.3876        4.1466        5.4737        5.3395        6.1620        5.6412        3.9530        2.8504        2.7837        2.6914        3.8052        3.8250        3.2332        2.7439        2.1002        2.5356        2.7135        2.6622        4.6729        5.8744        5.6813        5.7550        4.1731        3.5334        2.3980        2.3595        1.8018        1.8873        2.0847        2.5190        2.7090        2.9424        3.0263        2.9481        5.8288        5.6695        4.3583        4.3864        3.9263        1.9810        3.6970        3.5395        2.7249        2.5730        2.8506        3.1791        2.7005        3.0296        3.0796        2.8855        2.9683        2.7296        2.4833        2.4994        2.1151        2.0929        2.2657        2.5229        3.2597        3.6541        4.2737        5.0405        6.3168        6.9265        8.1724        8.4585        9.2634        8.9703        8.5907        8.5580        8.7174        9.0872        9.3779        8.1208        6.6877        6.4611        6.4669        0.0000        0.0000        0.0000        0.0000        0.0000        0.0000        0.0000        0.0000        0.0000        0.0000        0.0000        0.0000        0.0000        0.0000        0.0000        0.0000        0.0000        0.0000        0.0000        0.0000        0.0000        0.0000        0.0000        0.0000        0.0000        0.0000        0.0000        0.0000        0.0000        0.0000        0.0000        0.0000        0.0000        0.0000        0.0000        0.0000        0.0000        0.0000        0.0000        0.0000        0.0000        0.0000        0.0000        0.0000        0.0000        0.0000        0.0000        0.0000        0.0000        0.0000        0.0000        0.0000        0.0000        0.0000        0.0000        0.0000        0.0000        0.0000        0.0000        0.0000        0.0000        0.0000        0.0000
        0.0000        0.0000        0.0000        0.0000        0.0000        0.0000        0.0000        0.0000        0.0000        0.0000        0.0000        0.0000        0.0000        0.0000        0.0000        0.0000        0.0000        0.0000        0.0000        7.5136        6.6690        2.4758        2.2799        3.2629        2.5831        2.6382        1.3286        0.8154        2.3551        3.7442        4.6588        4.0917        4.0700        4.3114        5.4694        4.6472        3.4223        1.9181        2.3511        1.7794        2.3557        2.7130        2.3960        1.9219        3.9965        4.1277        2.1834        1.8205        3.8264        3.8489        5.3528        5.0803        4.1454        4.0148        3.8396        1.8562        1.9362        3.2560        4.1818        5.1325        3.9987        2.8106        2.1874        1.7176        2.8017        3.5309        0.8970        0.2302        0.0580        0.5035        0.3211        0.6304        0.2295        0.1818        0.4702        0.8516        0.6172        0.6497        0.8921        0.9665        0.6875        0.7765        1.0583        0.2908        0.1166        0.0694        0.0703        0.1332        0.0257        0.0699        0.1671        0.4787        0.7848        0.9164        1.1191        1.6914        2.0145        3.5862        2.5487        2.6178        2.8076        2.5583        2.4279        2.7778        3.2943        3.3646        3.1002        2.4919        2.2539        2.4294        2.8386        5.2027        5.8062        7.5502        7.4354        4.2259        3.8675        3.6928        3.5550        3.3591        3.5148        3.0021        2.7250        3.5760        3.6996        3.7967        3.4419        5.2404        5.4243        8.4490       10.8016       10.5749        7.2813        3.5116        3.1498        2.6973        2.7777        3.0808        3.5202        5.3316        5.9751        6.0945        5.7505        5.2943        5.4744        6.9194        7.2686        7.0717        7.0798        6.6992        5.9618        4.1360        3.4872        3.7035        4.8243        4.9632        5.6210        5.5822        5.2615        4.3741        4.1750        4.3481        4.9711        6.0947        6.1461        5.2416        4.6909        4.8561        5.0123        5.8275        6.9764        8.2673        9.1600       14.0571       12.1865       10.4020       10.0305       10.9261       12.0005       21.6811       22.0038       22.5969       20.0737        8.6005        8.5169        8.7166        0.0000        0.0000        0.0000        0.0000        0.0000        0.0000        0.0000        0.0000        0.0000        0.0000        0.0000        0.0000        0.0000        0.0000        0.0000        0.0000        0.0000        0.0000        0.0000        0.0000        0.0000        0.0000        0.0000        0.0000        0.0000        0.0000        0.0000        0.0000        0.0000        0.0000        0.0000        0.0000        0.0000        0.0000        0.0000        0.0000        0.0000        0.0000        0.0000        0.0000        0.0000        0.0000        0.0000        0.0000        0.0000        0.0000        0.0000        0.0000        0.0000        0.0000        0.0000        0.0000        0.0000        0.0000        0.0000        0.0000        0.0000        0.0000        0.0000        0.0000        0.0000        0.0000        0.0000
        0.0000        0.0000        0.0000        0.0000        0.0000        0.0000        0.0000        0.0000        0.0000        0.0000        0.0000        0.0000        0.0000        0.0000        0.0000        0.0000        0.0000        0.0000        0.0000        5.7607        5.5275        2.4616        1.6310        1.6669        1.6769        1.6824        1.3831        1.4134        2.5294        3.0286        5.0741        5.7672        4.4467        3.9422        5.2162        7.0210        6.6871        4.1981        3.8971        2.7782        2.6063        3.5350        4.2568        4.9718        4.8705        4.5732        2.9196        2.3425        4.0259        3.7595        3.9690        5.3125        5.2695        6.2210        3.5132        1.2953        1.0938        2.6053        2.0054        1.8865        1.4636        1.8936        1.8735        1.0401        0.3560        0.1093        0.5162        0.6387        0.1212        0.4341        2.5363        1.3420        0.8663        0.3494        1.0149        0.5809        0.3149        0.3941        0.9507        1.1433        0.9037        0.7154        0.7731        0.4300        0.5477        0.3108        0.0967        0.0286        0.0986        0.1611        0.5738        0.9830        1.2066        1.5910        1.6912        2.4423        3.5720        2.5849        2.8085        2.5310        2.3910        2.4731        3.0779        3.4997        3.5607        3.6477        3.3703        2.7759        2.6719        2.8647        3.7094        5.4364        6.3781        7.4899        7.8438        4.9780        4.6549        4.3293        4.1003        3.7772        3.5240        3.2753        3.5225        4.6454        5.4190        4.4476        4.7522        6.4730        5.8568        5.8917        7.8588        7.9188        5.3206        3.8469        3.7208        3.1685        3.2166        3.7097        4.3490        6.6777        7.5458        7.9308        7.5918        7.1430        7.2256        6.8448        6.7879        6.6670        5.4591        5.2580        6.4663        5.2116        5.8390        7.6614        8.3895        8.5071        9.0519        8.7708        8.0871        6.1735        4.9201        5.2024        6.2808        7.1032        7.2776        5.2833        6.0927        5.8423        6.8172        7.3695        8.5356       10.0634       11.2403       11.4099       11.4074       16.5882       11.4521       12.4860       11.2529       21.9014       24.3606       36.9010       35.5429       18.0836       12.5882       15.9955       12.7423       12.7655        0.0000        0.0000        0.0000        0.0000        0.0000        0.0000        0.0000        0.0000        0.0000        0.0000        0.0000        0.0000        0.0000        0.0000        0.0000        0.0000        0.0000        0.0000        0.0000        0.0000        0.0000        0.0000        0.0000        0.0000        0.0000        0.0000        0.0000        0.0000        0.0000        0.0000        0.0000        0.0000        0.0000        0.0000        0.0000        0.0000        0.0000        0.0000        0.0000        0.0000        0.0000        0.0000        0.0000        0.0000        0.0000        0.0000        0.0000        0.0000        0.0000        0.0000        0.0000        0.0000        0.0000        0.0000        0.0000        0.0000        0.0000        0.0000        0.0000        0.0000        0.0000
        0.0000        0.0000        0.0000        0.0000        0.0000        0.0000        0.0000        0.0000        0.0000        0.0000        0.0000        0.0000        0.0000        0.0000        0.0000        0.0000        0.0000        0.0000        0.0000        0.0000        6.0592        2.0905        0.0000        1.1066        1.5366        1.5795        1.3696        0.8741        3.9462        4.4003        6.3420        6.8191        6.4492        5.3055        4.3811        3.6659        4.8824        3.7284        2.5062        1.1568        0.8155        3.0735        3.3159        3.2652        4.8698        4.6700        5.3912        2.8455        1.9953        2.2006        3.8220        3.9940        4.5778        3.8343        2.7042        0.2648        0.3194        1.0771        1.1272        3.4728        3.7112        3.0448        2.3977        0.9935        1.3970        0.6570        0.1832        0.9633        0.2851        0.1423        0.9966        0.8776        2.7017        2.6133        1.8603        0.9218        0.6771        0.7192        1.0268        1.1984        1.0832        0.6977        0.8206        0.2683        0.2066        0.1980        0.1576        0.0244        0.1863        0.2986        0.6916        0.9276        1.2415        1.4664        2.3328        3.3475        2.6131        2.6476        2.5298        2.7584        2.7457        3.1930        3.3291        3.7785        3.8581        3.5851        3.5793        3.0448        3.0924        3.6324        4.8685        6.7559        7.0593        6.9642        6.9498        5.5556        5.0441        4.7308        4.5461        4.0557        3.8093        3.5606        4.4457        6.3802        6.7787        6.4389        5.0212        6.6347        6.6774        9.3011        5.2457        4.0751        4.1851        4.4165        4.2800        3.8375        3.9650        4.6110        4.9610        7.2973        8.1562        8.3271        7.9991        8.8340       12.1581       14.6542       10.4334        8.0614        5.8051        5.9401        5.4848        3.7522        3.2032        3.5011        3.9778        6.1297        7.5595        9.7621       10.2805        8.9342        7.9626        6.6372        6.1269        9.5641        8.7605        7.6131        6.9133        7.1916        8.1048        8.7575        9.6275       11.2867       12.2332       13.5495       13.9234       13.6522       15.8303       20.1633       15.4394       23.7450       36.1080       35.3529       35.4708       16.4919       19.6252       11.7559       12.4346       16.1639       17.8401        0.0000        0.0000        0.0000        0.0000        0.0000        0.0000        0.0000        0.0000        0.0000        0.0000        0.0000        0.0000        0.0000        0.0000        0.0000        0.0000        0.0000        0.0000        0.0000        0.0000        0.0000        0.0000        0.0000        0.0000        0.0000        0.0000        0.0000        0.0000        0.0000        0.0000        0.0000        0.0000        0.0000        0.0000        0.0000        0.0000        0.0000        0.0000        0.0000        0.0000        0.0000        0.0000        0.0000        0.0000        0.0000        0.0000        0.0000        0.0000        0.0000        0.0000        0.0000        0.0000        0.0000        0.0000        0.0000        0.0000        0.0000        0.0000        0.0000        0.0000
        0.0000        0.0000        0.0000        0.0000        0.0000        0.0000        0.0000        0.0000        0.0000        0.0000        0.0000        0.0000        0.0000        0.0000        0.0000        0.0000        0.0000        0.0000        0.0000        0.0000        0.0000        4.1905        3.1409        3.2081        1.8931        1.2541        1.1262        2.2026        4.9093        5.9396        6.7633        7.2431        5.8187        5.2045        4.5302        3.7954        2.6918        1.2507        1.7884        1.6235        0.7157        0.4977        1.1757        0.2369        0.2908        0.4013        3.2132        0.7678        0.9565        1.4700        2.9937        3.1730        3.8397        2.3067        1.0306        0.1405        0.0574        0.1510        0.1270        1.7492        3.3749        1.9896        1.0073        1.4262        0.1913        0.1879        0.0813        1.2273        1.0022        0.6710        0.5274        0.6761        2.0038        2.7964        2.9853        0.7157        0.6165        0.8396        1.3570        1.4364        1.4227        1.0578        1.4734        0.7194        0.6641        0.3186        0.2115        0.1874        0.8236        0.9904        0.5537        1.2356        1.7838        2.4200        2.8026        3.6713        2.8778        2.8195        3.4159        3.4150        3.9845        3.4673        4.2815        4.4869        3.8945        3.9676        4.0685        3.7786        4.0679        4.6971        5.1721        6.5934        6.8476        6.7672        6.8236        5.8626        5.3235        4.9907        4.5219        4.6260        4.8346        4.5636        4.9352        4.9950        4.6397        4.8985        4.3631        5.5460        4.5180        4.6903        4.6454        4.4944        4.7657        4.9774        5.0770        4.7097        4.7745        5.1373        5.5444        7.7377        8.3122        8.4946        8.1682       10.2421       18.9269       15.2594        9.4093        7.5266        8.5453        8.1681        6.7063        4.4099        3.9029        4.0922        5.1776        7.5188        7.3914        8.0699        8.8667        6.8180        7.1501        6.8815        7.7541        9.1784        8.1468        8.5430        9.1189        9.3341       10.3574       11.4125       11.4486       12.6122       13.0259       13.8235       13.6514       12.4015       12.5642       13.0606       12.6221       12.1304       12.2692       12.2951       12.5771       12.5709       18.6104       15.7536       13.5780       16.9093       16.8130       16.4853        0.0000        0.0000        0.0000        0.0000        0.0000        0.0000        0.0000        0.0000        0.0000        0.0000        0.0000        0.0000        0.0000        0.0000        0.0000        0.0000        0.0000        0.0000        0.0000        0.0000        0.0000        0.0000        0.0000        0.0000        0.0000        0.0000        0.0000        0.0000        0.0000        0.0000        0.0000        0.0000        0.0000        0.0000        0.0000        0.0000        0.0000        0.0000        0.0000        0.0000        0.0000        0.0000        0.0000        0.0000        0.0000        0.0000        0.0000        0.0000        0.0000        0.0000        0.0000        0.0000        0.0000        0.0000        0.0000        0.0000        0.0000        0.0000        0.0000
        0.0000        0.0000        0.0000        0.0000        0.0000        0.0000        0.0000        0.0000        0.0000        0.0000        0.0000        0.0000        0.0000        0.0000        0.0000        0.0000        0.0000        0.0000        0.0000        0.0000        0.0000        2.6681        2.1369        4.3269        3.5637        2.1626        1.0526        1.0973        0.9524        2.8662        2.7686        4.1687        3.9727        3.1219        3.6924        3.4892        1.7898        0.1282        0.2427        0.0671        0.4195        1.4899        1.3538        0.0657        0.2178        1.7050        1.0780        0.8544        1.2637        0.2577        0.5729        2.3605        2.1932        1.6248        0.0326        0.1064        0.0930        0.1528        0.2180        0.9778        0.9623        1.3468        0.2309        0.1972        0.3849        0.6437        0.6676        0.2368        0.3491        0.4233        0.4289        0.4316        0.4586        0.5115        0.3106        0.1661        0.2118        0.2501        0.4697        0.4875        0.7432        0.9523        0.7441        0.9037        0.9262        0.5969        1.0073        1.1239        0.9948        0.6930        1.3954        2.3058        2.8665        3.1375        3.7910        4.0183        4.2544        3.7334        3.7301        3.6749        3.8865        3.8990        4.1430        4.1798        4.3654        4.6310        4.9892        6.0015        6.4734        6.7069        6.7784        6.8369        6.9169        6.6858        6.7196        6.4872        5.7059        5.2132        4.8449        6.5985        6.5298        5.9963        5.6669        3.8781        3.2021        3.4478        1.9125        3.5908        3.0683        3.1824        3.7648        5.0390        5.5954        5.8327        6.1171        6.4050        9.2657       13.6054        7.1051        7.0094        7.3394        7.3292        7.0161        7.8642        8.4996        7.8819        8.1802        5.8902        8.3131        8.2327        7.4908        7.4862        7.9442        9.1427        7.4227        7.1810        7.5367        8.4883        8.3866        7.9989        7.1573        9.6516       10.3261       14.0551       15.9846       18.4498       20.7789       19.7320       19.3415       14.0627       14.7104       18.5330       19.6124       13.3152       13.7247       17.8522       14.2533       14.0227       14.3025       15.4091       15.3740       15.3449       15.1026       15.0705       14.9191       14.8166       15.0640       18.6763       22.8266       19.8943        0.0000        0.0000        0.0000        0.0000        0.0000        0.0000        0.0000        0.0000        0.0000        0.0000        0.0000        0.0000        0.0000        0.0000        0.0000        0.0000        0.0000        0.0000        0.0000        0.0000        0.0000        0.0000        0.0000        0.0000        0.0000        0.0000        0.0000        0.0000        0.0000        0.0000        0.0000        0.0000        0.0000        0.0000        0.0000        0.0000        0.0000        0.0000        0.0000        0.0000        0.0000        0.0000        0.0000        0.0000        0.0000        0.0000        0.0000        0.0000        0.0000        0.0000        0.0000        0.0000        0.0000        0.0000        0.0000        0.0000        0.0000        0.0000        0.0000
        0.0000        0.0000        0.0000        0.0000        0.0000        0.0000        0.0000        0.0000        0.0000        0.0000        0.0000        0.0000        0.0000        0.0000        0.0000        0.0000        0.0000        0.0000        0.0000        0.0000        0.0000        2.5102        2.2172        6.4574        7.1287        5.3263        1.7079        1.1165        0.8695        0.8030        0.7485        0.6639        2.1686        3.4569        3.6110        4.4790        4.8060        0.1580        0.3153        0.1248        0.5294        1.3430        1.1227        0.5632        0.7351        1.5209        0.6679        0.2425        0.5386        0.7570        0.1935        0.1665        0.8741        0.1006        0.0573        0.1672        0.2281        0.9758        0.1772        0.1476        0.1738        0.1015        0.1742        0.3521        0.4024        0.2082        0.2947        0.4846        0.8140        1.2828        1.3011        0.5823        0.4432        0.2872        0.2287        0.1109        0.1267        0.1481        0.1523        0.2569        0.4359        1.2470        1.8394        1.3559        1.1990        1.2842        1.3258        0.5406        0.5735        1.2252        1.5866        2.6762        3.2807        4.1626        4.5013        4.0140        4.5082        4.2013        4.3918        4.4152        4.3387        4.2930        4.2153        4.5472        4.7784        5.1736        6.0168        6.8584        7.7455        7.9524        7.7422        7.7450        7.9529        7.8812        7.1507        6.7744        6.1773        5.3425        4.8530        6.2717        5.8877        5.2091        4.6792        2.0374        1.2075        5.0564        8.4164        2.1779        2.4925        3.1929        4.0034        5.8792        6.5886        7.2413        7.4741        7.3414        7.5057        7.5643        7.3430        7.4657        7.4704        7.4032        7.1404        8.1468        7.1008        8.2347        7.4472        7.2248        7.2007        9.4017        8.3358        6.9228        8.7430       10.5779        8.7476        7.1149        7.1354        8.1335        9.9549        7.9423       10.5530       13.8807        9.0739       14.3439       16.3871       18.3930       18.9220       20.3779       16.3414       21.1950       21.1911       19.7568       14.1344       14.3682       14.6100       23.5718       18.7622       15.2514       15.6792       17.1895       17.5540       18.1698       18.7177       18.2646       17.7080       16.6934       16.2601       16.8448       16.7919       17.1128        0.0000        0.0000        0.0000        0.0000        0.0000        0.0000        0.0000        0.0000        0.0000        0.0000        0.0000        0.0000        0.0000        0.0000        0.0000        0.0000        0.0000        0.0000        0.0000        0.0000        0.0000        0.0000        0.0000        0.0000        0.0000        0.0000        0.0000        0.0000        0.0000        0.0000        0.0000        0.0000        0.0000        0.0000        0.0000        0.0000        0.0000        0.0000        0.0000        0.0000        0.0000        0.0000        0.0000        0.0000        0.0000        0.0000        0.0000        0.0000        0.0000        0.0000        0.0000        0.0000        0.0000        0.0000        0.0000        0.0000        0.0000        0.0000        0.0000
        0.0000        0.0000        0.0000        0.0000        0.0000        0.0000        0.0000        0.0000        0.0000        0.0000        0.0000        0.0000        0.0000        0.0000        0.0000        0.0000        0.0000        0.0000        0.0000        0.0000        0.0000        1.6675        0.8888        3.7757        4.4500        2.5809        1.5489        2.2092        1.2141        1.6828        1.9095        0.3388        0.0624        1.9962        2.0208        3.4532        4.1443        0.5312        1.3832        0.2696        0.3492        0.4569        0.1001        0.0132        0.2071        0.9379        0.0815        0.5403        1.2409        0.9140        0.4492        0.5636        0.7775        0.7902        0.1585        0.1683        0.2530        0.1638        0.1077        0.1324        0.1324        0.1145        0.0974        0.1021        0.1016        0.5216        0.7151        0.5304        1.0113        1.3064        1.2787        0.8554        0.8433        0.7215        0.5616        0.1452        0.3934        0.0913        0.1336        0.1817        0.2707        0.6646        1.8538        1.3634        1.3965        2.0829        1.5255        0.8977        0.6407        0.9330        2.3911        3.4814        4.1089        4.4215        4.2654        4.5662        4.6772        4.5762        4.6700        4.5062        4.0958        4.1807        4.5104        4.8511        4.9484        5.6880        6.1541        7.4498        7.8892        8.3794        8.6818        8.2327        8.2193        7.8115        6.8778        6.1313        5.6066        4.8978        4.8491        7.2599        5.4337        4.0109        3.1989        1.2162        0.8464        0.7960        2.8589        6.0962        3.0900        3.4799        4.3587        6.2403        7.0718        7.5520        8.2477        8.1950        8.4088        8.4950        8.1586        8.1751        8.1848        8.0940        7.8754        8.0816        7.4287        6.9658        7.0856        7.5661        9.3215       10.3935        8.5457        9.2144        9.8381        8.8730       10.0205        9.5466       10.6769       11.4571       10.6737        9.7148        8.9955        9.5264       12.8577       11.8719       18.5526       22.3624       20.0035       21.3689       23.4378       23.1459       17.8218       16.2294       15.8294       15.9185       15.7267       15.4241       15.6441       16.0689       17.5020       19.5379       19.5564       19.8482       20.5390       20.5408       19.0951       19.4612       17.6272       16.0804       17.7916       18.3474       16.4424        0.0000        0.0000        0.0000        0.0000        0.0000        0.0000        0.0000        0.0000        0.0000        0.0000        0.0000        0.0000        0.0000        0.0000        0.0000        0.0000        0.0000        0.0000        0.0000        0.0000        0.0000        0.0000        0.0000        0.0000        0.0000        0.0000        0.0000        0.0000        0.0000        0.0000        0.0000        0.0000        0.0000        0.0000        0.0000        0.0000        0.0000        0.0000        0.0000        0.0000        0.0000        0.0000        0.0000        0.0000        0.0000        0.0000        0.0000        0.0000        0.0000        0.0000        0.0000        0.0000        0.0000        0.0000        0.0000        0.0000        0.0000        0.0000
        0.0000        0.0000        0.0000        0.0000        0.0000        0.0000        0.0000        0.0000        0.0000        0.0000        0.0000        0.0000        0.0000        0.0000        0.0000        0.0000        0.0000        0.0000        0.0000        0.0000        0.0000        0.0000        0.3443        3.2263        2.2446        1.4397        0.7411        0.6554        0.6714        0.6023        1.3819        0.4116        0.2632        0.0470        1.1544        2.6854        2.4674        0.4767        0.6669        0.6268        0.6329        1.3190        1.3055        0.8143        0.3910        1.1269        1.2364        0.6378        0.8406        0.8313        1.2012        1.6581        1.0062        1.9679        1.0465        1.3054        0.7956        0.3369        0.1671        0.1428        0.1962        0.1393        0.1320        0.1048        0.1406        0.7965        0.6885        0.7302        0.8836        1.0240        1.0180        0.4110        0.3129        0.3558        0.2219        0.1229        0.1112        0.2678        0.2101        0.4359        0.5721        1.1730        2.5021        2.5505        2.1523        2.7354        2.3080        1.6532        1.5905        1.7005        2.5343        3.4511        3.6790        3.6463        4.1946        4.3567        4.2863        4.2360        4.2915        4.0340        4.0474        4.0754        4.4718        4.6349        4.9081        5.7101        6.4540        7.2918        8.1731        8.4847        8.6748        7.6540        7.2948        6.7632        6.2814        5.6373        4.6950        4.1631        3.8819        4.1781        3.6254        3.1100        2.7946        2.9096        0.9734        0.7614        1.0774        4.1710        2.6921        3.7189        4.1741        6.0369        7.2589        8.3265        8.8049        8.8324        9.2948        9.5175        9.4436        9.3731        9.3439        9.2129        9.0835       10.4169        9.6829        8.7626        8.5845        8.9512        9.2008        9.3267        9.4549       10.2886       10.3516       10.2621       10.0126       10.4001       11.0091       11.6218       11.4843        9.8902       10.4233       11.0520       14.4646       18.5132       15.1276       16.6192       27.7030       29.2218       33.1654       27.0849       19.0742       17.1422       16.7419       16.5601       16.5534       16.5700       16.5060       16.7502       17.7738       20.6891       21.9891       23.8222       31.3220       22.6154       32.2012       21.6520       17.3121       15.3200       14.6943       15.4198       18.2841        0.0000        0.0000        0.0000        0.0000        0.0000        0.0000        0.0000        0.0000        0.0000        0.0000        0.0000        0.0000        0.0000        0.0000        0.0000        0.0000        0.0000        0.0000        0.0000        0.0000        0.0000        0.0000        0.0000        0.0000        0.0000        0.0000        0.0000        0.0000        0.0000        0.0000        0.0000        0.0000        0.0000        0.0000        0.0000        0.0000        0.0000        0.0000        0.0000        0.0000        0.0000        0.0000        0.0000        0.0000        0.0000        0.0000        0.0000        0.0000        0.0000        0.0000        0.0000        0.0000        0.0000        0.0000        0.0000        0.0000        0.0000        0.0000
        0.0000        0.0000        0.0000        0.0000        0.0000        0.0000        0.0000        0.0000        0.0000        0.0000        0.0000        0.0000        0.0000        0.0000        0.0000        0.0000        0.0000        0.0000        0.0000        0.0000        0.0000        8.5584        6.3516        4.2468        3.1476        2.6341        0.7527        2.1761        0.2775        0.1196        0.6799        0.7692        0.8001        2.7088        1.8325        1.2507        1.8432        2.4957        2.7564        1.0568        1.3936        1.7012        1.9887        1.3715        0.9448        1.1767        1.1905        1.1815        0.6245        1.0714        1.3281        2.9333        2.5031        1.1963        2.0847        3.4107        2.4369        2.4642        2.1975        0.4287        0.2867        0.2578        0.2311        0.5270        0.4403        0.3867        0.3539        0.4185        0.4277        0.4150        0.4023        0.4996        0.6869        0.5380        0.4836        0.4570        0.3669        0.3340        0.3856        0.3774        0.4633        0.9430        1.9064        1.3572        1.1344        1.5109        1.3328        1.5646        1.8373        2.1118        3.2812        3.0412        3.1975        3.3691        3.7737        4.2172        4.5473        4.5702        4.4440        3.6756        3.6582        3.6896        3.9221        4.1745        4.5880        5.7223        6.7655        7.3928        8.1865        8.4241        8.3252        7.3467        6.8079        6.2724        5.5886        4.1638        3.9481        3.8480        3.4951        2.3390        2.3094        1.9794        1.6530        0.9632        1.0433        0.9354        0.9524        1.2013        1.5887        1.9789        2.7563        5.7865        6.8960        7.7736        8.5231        9.6524       10.3065       10.5806       10.4894       10.3373       10.3610       10.4965       10.0743        9.9501       10.5095        9.4429       10.5595       11.7280       11.5533       12.3423       11.8245       12.6856       12.4028       12.1565       11.9540       11.4730       14.4045       14.0771       18.7290       15.7919       20.1897       16.4422       17.9180       18.2863       18.2369       21.8362       27.5596       20.5616       26.8837       22.6629       21.9080       18.7363       18.0672       17.8154       17.7833       18.5935       18.5492       18.5191       19.5744       28.4018       24.9731       22.0611       19.7007       26.7134       19.6025       30.9852       19.4936       15.2858       14.3206       13.7245       13.1881       12.6423        0.0000        0.0000        0.0000        0.0000        0.0000        0.0000        0.0000        0.0000        0.0000        0.0000        0.0000        0.0000        0.0000        0.0000        0.0000        0.0000        0.0000        0.0000        0.0000        0.0000        0.0000        0.0000        0.0000        0.0000        0.0000        0.0000        0.0000        0.0000        0.0000        0.0000        0.0000        0.0000        0.0000        0.0000        0.0000        0.0000        0.0000        0.0000        0.0000        0.0000        0.0000        0.0000        0.0000        0.0000        0.0000        0.0000        0.0000        0.0000        0.0000        0.0000        0.0000        0.0000        0.0000        0.0000        0.0000        0.0000        0.0000
        0.0000        0.0000        0.0000        0.0000        0.0000        0.0000        0.0000        0.0000        0.0000        0.0000        0.0000        0.0000        0.0000        0.0000        0.0000        0.0000        0.0000        0.0000        0.0000        0.0000       12.8569       11.0080        8.1497        1.6805        3.5326        2.6008        1.6585        3.5058        3.4298        1.7174        1.9843        0.9935        0.6458        1.2702        1.1460        1.7718        1.0462        0.4363        0.0000        0.6201        0.7293        0.1477        0.2497        0.0622        0.5992        0.6683        1.2423        0.4672        1.8362        1.2747        0.9807        1.7389        2.4270        2.6243        2.0724        2.7992        3.4005        2.6230        2.9134        0.7608        0.6466        0.9769        0.3128        0.5695        0.4920        0.4300        0.4293        0.4982        0.4506        0.4735        0.5046        0.6970        0.7185        1.0022        0.9315        1.0911        0.8606        0.5878        0.4530        0.4938        0.7603        1.0789        0.8407        1.0511        1.4039        1.8058        1.4446        2.0307        1.9603        1.9311        2.5987        3.0641        3.3451        3.2535        3.4064        3.9361        4.4156        4.5507        5.1167        3.4431        3.4495        3.6360        4.4322        4.0854        4.4101        4.8964        5.3267        8.0687        8.5055        7.6251        7.1156        6.7856        6.6104        6.1182        5.7139        4.2285        4.2574        4.3832        2.9183        2.0157        1.4319        1.2151        1.0680        0.8010        0.8534        2.3409        0.8690        1.0979        1.2976        1.8781        2.8682        6.0821        7.1920        8.1429        9.1991       10.6627       12.0671       11.9876       12.3632       11.6615       11.5650       11.4360       11.3479       10.4331       11.0555       11.5065       11.1191       13.5622       14.7131       14.3258       14.8132       14.1756       14.7741       14.5956       13.6869       16.0606       16.5414       11.9893       13.3897       13.0412       16.0289       14.9771       18.9188       20.0906       21.1577       23.3411       23.8856       22.3145       24.2335       24.9141       23.6633       20.1225       19.3615       19.3279       19.3481       19.9183       20.3334       19.4080       24.9564       28.4914       28.8195       21.0736       20.7129       21.8883       20.3584       21.3364       19.1467       16.5571       15.0423       12.7405       12.0276       10.2664        9.9285        0.0000        0.0000        0.0000        0.0000        0.0000        0.0000        0.0000        0.0000        0.0000        0.0000        0.0000        0.0000        0.0000        0.0000        0.0000        0.0000        0.0000        0.0000        0.0000        0.0000        0.0000        0.0000        0.0000        0.0000        0.0000        0.0000        0.0000        0.0000        0.0000        0.0000        0.0000        0.0000        0.0000        0.0000        0.0000        0.0000        0.0000        0.0000        0.0000        0.0000        0.0000        0.0000        0.0000        0.0000        0.0000        0.0000        0.0000        0.0000        0.0000        0.0000        0.0000        0.0000        0.0000        0.0000        0.0000        0.0000
        0.0000        0.0000        0.0000        0.0000        0.0000        0.0000        0.0000        0.0000        0.0000        0.0000        0.0000        0.0000        0.0000        0.0000        0.0000        0.0000        0.0000        0.0000        0.0000        0.0000       13.8487       11.9197        9.5160        1.1881        1.3665        0.8478        1.0936        3.4111        1.1848        2.0278        1.8683        0.8723        1.0957        1.1492        1.1729        1.7351        1.2222        1.2086        1.7114        1.0802        0.9102        0.0722        0.2883        0.2039        0.4168        0.0128        0.0258        0.6198        1.2864        1.1501        0.7926        0.1867        0.7551        0.7781        0.6169        1.8839        2.4874        2.6115        1.9373        1.7101        1.8410        1.0934        1.2563        0.7841        0.6595        0.5504        0.4823        0.4925        0.4478        0.4934        0.7816        0.8749        0.8188        1.3549        1.2814        1.7259        0.6822        0.6437        0.5428        0.6044        0.8186        0.8386        0.8524        1.0512        1.2407        1.4023        1.9113        1.8858        2.0733        2.1704        2.2931        2.8477        2.9977        3.0453        3.5592        3.8049        4.4633        4.6211        4.2916        3.6713        3.9645        4.1018        3.9823        3.4242        3.4297        3.5928        4.6387        6.9813        6.8311        6.6102        6.5226        6.0636        6.0102        5.8817        5.0010        4.4854        4.4791        4.0272        2.7219        1.9662        2.0392        1.8328        1.2834        0.9548        0.9266        0.8300        1.0601        1.3729        1.6371        2.4135        4.1815        7.1291        8.5133        9.7050       10.6655       12.1904       13.4694       14.6328       14.5651       13.9208       13.4876       14.2529       14.3108       12.5361       14.1218       12.7924       13.3521       15.3432       16.6303       16.8130       16.6388       18.6731       17.3954       16.7118       15.1544       14.1189       13.3758       13.4112       13.4016       15.0112       14.6496       15.4086       16.7952       18.6892       26.7134       25.1988       26.7202       24.6918       25.6430       25.7385       24.9284       26.8696       20.7099       22.8132       20.2278       20.5679       20.0066       20.0138       25.4901       29.9961       22.0351       22.2639       21.7164       21.8435       22.2982       20.8788       18.8569       16.2061       14.4402       13.0511       12.4563       11.3198       12.9228        9.4486        0.0000        0.0000        0.0000        0.0000        0.0000        0.0000        0.0000        0.0000        0.0000        0.0000        0.0000        0.0000        0.0000        0.0000        0.0000        0.0000        0.0000        0.0000        0.0000        0.0000        0.0000        0.0000        0.0000        0.0000        0.0000        0.0000        0.0000        0.0000        0.0000        0.0000        0.0000        0.0000        0.0000        0.0000        0.0000        0.0000        0.0000        0.0000        0.0000        0.0000        0.0000        0.0000        0.0000        0.0000        0.0000        0.0000        0.0000        0.0000        0.0000        0.0000        0.0000        0.0000        0.0000        0.0000        0.0000
        0.0000        0.0000        0.0000        0.0000        0.0000        0.0000        0.0000        0.0000        0.0000        0.0000        0.0000        0.0000        0.0000        0.0000        0.0000        0.0000        0.0000        0.0000        0.0000        0.0000       11.4773       10.7009       10.5154        1.7111        1.6839        1.6655        1.5247        1.9855        2.3846        2.6971        1.9636        0.8696        0.6163        1.1655        2.7351        1.5028        0.1632        0.0000        0.2270        0.2023        0.1343        0.1985        0.0543        0.5198        0.3300        0.4255        0.1587        0.1067        0.2215        0.1038        0.1816        0.0972        0.1306        0.2150        0.2926        1.2089        2.1981        1.9914        1.0239        1.8245        1.7919        2.0437        1.9167        0.9709        0.8128        0.9927        1.4817        1.6755        0.7559        0.3901        0.3985        0.4932        0.6798        1.0346        1.4252        0.5686        0.4336        0.4552        0.7652        1.2485        0.9172        1.1578        1.2561        1.3355        1.3901        1.6897        2.4236        2.1393        2.2278        2.5325        2.6703        2.7991        2.6614        2.8558        2.9824        3.3469        3.6058        3.6958        3.9008        3.1907        2.5534        2.2294        2.3959        2.6406        2.8620        3.1901        4.1621        5.6776        6.0659        6.1150        5.2081        4.5948        4.7986        4.4740        4.1575        3.4905        3.1151        2.7056        2.4928        2.4920        2.4183        2.3356        1.9165        1.3874        1.0275        1.0652        1.5174        1.9778        2.5697        3.4535        6.0343        8.6648       14.5778       15.5169       13.0701       15.0333       16.4543       16.9616       16.0936       15.8022       16.4849       17.7614       19.0580       22.7163       19.6593       18.3219       18.4381       21.0042       21.5392       19.2925       19.2351       20.1979       20.8705       17.2673       16.8629       15.4120       15.3391       14.8966       18.7637       15.4842       15.7022       16.0368       16.6062       21.9346       22.3302       28.2343       19.4865       24.2282       26.1140       26.5100       26.1556       22.6281       22.1870       24.5020       21.2890       21.3112       20.5348       20.4989       21.0352       21.9949       22.7506       23.1227       22.2781       22.0653       21.2499       20.3972       22.3287       16.1298       16.9943       18.4767       17.9657       13.0346       10.7940       10.1150        9.3907        0.0000        0.0000        0.0000        0.0000        0.0000        0.0000        0.0000        0.0000        0.0000        0.0000        0.0000        0.0000        0.0000        0.0000        0.0000        0.0000        0.0000        0.0000        0.0000        0.0000        0.0000        0.0000        0.0000        0.0000        0.0000        0.0000        0.0000        0.0000        0.0000        0.0000        0.0000        0.0000        0.0000        0.0000        0.0000        0.0000        0.0000        0.0000        0.0000        0.0000        0.0000        0.0000        0.0000        0.0000        0.0000        0.0000        0.0000        0.0000        0.0000        0.0000        0.0000        0.0000        0.0000        0.0000
        0.0000        0.0000        0.0000        0.0000        0.0000        0.0000        0.0000        0.0000        0.0000        0.0000        0.0000        0.0000        0.0000        0.0000        0.0000        0.0000        0.0000        0.0000        0.0000        0.0000        0.0000        4.0508        4.8789       14.7419       16.6325       17.3543       16.0934       13.3918       12.3432       10.5360        7.9486        1.7199        1.2443        1.1114        2.1154        1.3386        0.7188        1.0885        1.7698        1.5447        1.7139        1.7386        1.8856        1.4073        1.3811        0.6054        0.2976        0.0961        0.1492        0.2206        0.0868        0.6218        0.8825        1.0815        1.2353        1.6238        2.5370        2.1820        1.9423        1.7464        3.2263        2.1229        1.7832        1.1446        1.4642        2.8674        3.3146        1.3644        0.7353        0.4509        0.4460        0.6435        0.4526        0.6854        0.3786        0.3420        0.3232        0.3601        0.7603        0.9711        1.4425        1.4515        1.2626        1.4560        1.5414        1.8980        2.5020        3.5098        3.5748        3.2179        3.1091        2.2366        2.0917        2.7243        3.2481        2.2336        2.1758        2.0386        2.4539        2.5898        2.4978        2.4773        3.2268        3.2054        2.8290        2.8734        3.4900        4.2533        4.5763        4.6986        3.3013        1.8450        2.2853        2.1639        2.1095        1.6401        1.1090        1.3813        1.7445        4.8879        5.8991        5.8625        5.3544        2.2488        1.8242        2.5368        2.0505       10.9136        5.5056        6.9682        8.7263       14.1753       17.0627       19.2678       20.7999       27.8932       21.2622       25.4174       25.2201       20.6285       25.4846       27.3622       47.0475       65.3533       32.2721       25.4763       24.3460       26.4599       27.9682       28.2595       28.7662       24.6280       19.9712       20.4598       18.4155       20.7278       16.6510       16.3839       16.7977       17.1125       17.4856       21.8393       17.5646       25.2264       26.6243       22.6743       26.8616       23.4597       29.2075       27.9117       27.8223       26.5095       26.5742       26.1689       25.3775       22.2511       20.6422       20.4358       21.0094       23.4531       24.1087       24.4575       23.6184       21.9872       21.6820       23.2233       18.7949       16.2992       20.2595       20.7133       15.0526       12.4592       13.8716       10.5996       10.6307        3.6000        0.0000        0.0000        0.0000        0.0000        0.0000        0.0000        0.0000        0.0000        0.0000        0.0000        0.0000        0.0000        0.0000        0.0000        0.0000        0.0000        0.0000        0.0000        0.0000        0.0000        0.0000        0.0000        0.0000        0.0000        0.0000        0.0000        0.0000        0.0000        0.0000        0.0000        0.0000        0.0000        0.0000        0.0000        0.0000        0.0000        0.0000        0.0000        0.0000        0.0000        0.0000        0.0000        0.0000        0.0000        0.0000        0.0000        0.0000        0.0000        0.0000        0.0000        0.0000        0.0000        0.0000
        0.0000        0.0000        0.0000        0.0000        0.0000        0.0000        0.0000        0.0000        0.0000        0.0000        0.0000        0.0000        0.0000        0.0000        0.0000        0.0000        0.0000        0.0000        0.0000        0.0000        0.0000        3.7552        5.7026       18.5745       21.8421       23.3786       21.9244       18.1448       17.1158       14.4486       11.4385        2.7775        1.4361        1.6325        1.1162        1.7958        2.9602        4.4729        3.5354        3.4136        4.3786        4.1248        3.2378        0.9419        0.8068        1.0435        1.3663        1.1948        0.8577        0.7179        0.2841        0.7231        0.9757        1.5143        2.5109        2.2975        2.4425        4.0991        3.1908        3.4409        3.1636        4.7473        3.3080        1.3731        2.0952        1.5454        1.2587        1.1430        1.0042        1.1142        0.8058        0.7286        0.5974        0.4384        0.2416        0.2763        0.3376        0.4343        0.7415        1.3528        1.4034        1.2049        1.1546        1.4409        1.7539        2.3527        2.8475        3.7164        3.6101        3.2012        2.8266        2.0973        2.1619        3.1771        2.7265        1.5449        1.4776        1.5006        1.3548        1.4661        1.8016        2.5132        2.7078        2.6681        2.4316        2.5799        2.8768        2.2791        2.5015        2.1170        1.7928        1.7996        1.8359        1.2721        1.0786        1.6116        0.8030        1.1254        1.7573        5.7911        7.3215        8.8266        8.9338        2.2827        1.6076        1.6863        5.8872       11.3351        8.5318        8.5514       10.3387       12.0570       13.6666       16.4490       17.1039       20.2196       22.2908       32.1081       33.1790       26.6958       25.3198       59.7635      112.4013       43.8962       28.4636       28.6130       37.4090       38.9620       46.8603       31.0222       31.8269       26.4432       23.4815       22.2211       20.5573       19.2976       18.6746       19.0895       17.8946       21.8539       23.4678       27.8475       18.7169       18.6722       19.0674       20.2122       24.1093       28.1328       29.7619       25.1221       29.8416       32.8985       28.1983       28.0578       28.3249       23.1002       27.3941       20.8346       21.7354       24.2103       25.1303       25.7292       24.8250       22.7223       23.3539       24.1176       21.0828       16.1562       14.7488       17.1082       13.9370       13.8546       14.1142       12.6093       11.6388        5.3100        0.0000        0.0000        0.0000        0.0000        0.0000        0.0000        0.0000        0.0000        0.0000        0.0000        0.0000        0.0000        0.0000        0.0000        0.0000        0.0000        0.0000        0.0000        0.0000        0.0000        0.0000        0.0000        0.0000        0.0000        0.0000        0.0000        0.0000        0.0000        0.0000        0.0000        0.0000        0.0000        0.0000        0.0000        0.0000        0.0000        0.0000        0.0000        0.0000        0.0000        0.0000        0.0000        0.0000        0.0000        0.0000        0.0000        0.0000        0.0000        0.0000        0.0000        0.0000        0.0000        0.0000
        0.0000        0.0000        0.0000        0.0000        0.0000        0.0000        0.0000        0.0000        0.0000        0.0000        0.0000        0.0000        0.0000        0.0000        0.0000        0.0000        0.0000        0.0000        0.0000        0.0000        0.0000        3.1650        5.3435       18.4675       22.7764       24.6181       23.0804       19.1939       17.9996       15.6977       12.9637        3.6409        2.1053        1.5667        1.5095        2.3609        3.1973        2.9893        4.7629        4.4769        4.0261        2.2073        2.8229        0.9769        0.5359        0.7226        1.4660        2.1499        1.6473        1.2033        1.1764        1.1170        0.9621        1.9358        3.2204        3.0801        2.5789        3.3194        3.2025        3.3372        3.8188        3.0719        2.5210        2.3666        1.4657        1.3379        1.1660        1.6267        0.9724        0.6920        0.8476        0.6399        0.5221        0.2115        0.5683        0.5276        0.9304        1.2827        1.6134        1.5875        1.4380        1.1539        1.1165        1.9320        2.1835        2.4521        2.6440        3.5422        3.1121        2.9789        2.6633        2.0295        2.2373        2.4795        1.7181        1.2643        1.0730        0.9806        0.9647        1.0945        1.2239        1.5069        1.5825        1.9967        1.8333        1.8185        1.7813        1.6070        1.5387        1.4064        1.5801        0.8022        2.1978        1.5645        1.0450        1.6135        0.8941        1.3114        1.9953        6.5984        8.2498        8.2595        8.3745        2.6161        1.8883        2.0840        3.1918        6.5934        8.2502        9.9533       11.7535       13.4272       15.1884       16.9769       20.0183       22.5671       24.3054       30.0911       30.2395       25.2244       25.0602       27.5684       30.5441       30.9504       32.0140       30.5168       39.6876       44.1390       41.7793       32.4995       31.2396       29.5289       29.4937       22.8447       23.5728       24.1854       20.0821       24.3099       19.9642       24.1575       30.7233       32.0955       26.2216       28.2000       41.2914       23.3394       22.2027       24.7201       40.4704       37.8847       36.7354       41.3239       28.5739       28.4749       30.1800       23.9097       22.5218       23.5532       21.9684       24.6829       25.8746       31.5698       25.2618       23.4956       22.7157       21.3912       20.2351       17.4148       17.1737       25.8232       17.4049       14.9161       15.1011       16.0415       18.3734        4.2600        0.0000        0.0000        0.0000        0.0000        0.0000        0.0000        0.0000        0.0000        0.0000        0.0000        0.0000        0.0000        0.0000        0.0000        0.0000        0.0000        0.0000        0.0000        0.0000        0.0000        0.0000        0.0000        0.0000        0.0000        0.0000        0.0000        0.0000        0.0000        0.0000        0.0000        0.0000        0.0000        0.0000        0.0000        0.0000        0.0000        0.0000        0.0000        0.0000        0.0000        0.0000        0.0000        0.0000        0.0000        0.0000        0.0000        0.0000        0.0000        0.0000        0.0000        0.0000        0.0000        0.0000
        0.0000        0.0000        0.0000        0.0000        0.0000        0.0000        0.0000        0.0000        0.0000        0.0000        0.0000        0.0000        0.0000        0.0000        0.0000        0.0000        0.0000        0.0000        0.0000        0.0000        0.0000        2.4851        4.2912       15.6167       20.0054       21.0157       19.6805       16.7004       15.6465       13.2935       10.3593        6.3276        2.6274        2.2097        2.1227        3.0388        4.3354        4.2439        5.9864        4.4990        3.3070        2.3437        2.2357        0.6069        0.7528        1.1574        1.3351        1.5999        1.3128        1.2080        1.0798        1.4960        1.5160        2.1644        2.7561        2.2790        3.0033        2.7874        3.4657        2.5854        1.7314        1.8759        2.7647        2.6296        1.9969        2.6951        1.4712        1.0782        0.7947        0.8554        0.3987        0.5392        0.8000        0.2876        1.0520        0.9008        1.4690        1.5029        1.5501        1.9059        1.7533        1.6088        1.2434        2.0708        2.5481        2.3844        2.2388        3.1383        2.7655        2.7796        2.4904        1.8809        1.6677        1.6359        1.2887        0.9782        0.8408        0.8684        0.8883        0.9076        1.0534        1.1880        1.2283        1.5541        1.3962        1.3464        1.3858        1.2203        1.1753        1.1502        1.9047        1.2278        0.9999        0.7328        0.9498        2.1561        1.4832        2.6280        4.7215        8.3253        8.7281        8.6343        7.2972        2.8718        2.2946        2.5935        3.8085        7.5162        9.2685       11.0876       13.1188       14.8854       16.8151       18.4634       20.6233       23.6187       27.1136       29.3819       27.8367       26.0584       25.8053       26.4174       30.6606       31.1538       30.8932       31.8355       34.0464       33.4903       34.4716       34.4622       34.3196       31.7041       29.1814       28.2748       28.0577       29.9054       30.6141       30.7241       30.9054       31.0414       30.2222       34.6090       33.9798       31.0363       39.6292       36.3992       28.6616       27.7580       32.4051       36.2297       46.1573       47.5088       32.8892       33.9550       26.3421       22.3662       21.4328       21.3972       22.4334       25.3276       26.3443       28.5383       32.9134       26.3571       24.1256       23.1727       24.3482       18.5091       20.7038       26.0156       21.6371       16.0236       15.6634       16.2196       17.8430        0.0000        0.0000        0.0000        0.0000        0.0000        0.0000        0.0000        0.0000        0.0000        0.0000        0.0000        0.0000        0.0000        0.0000        0.0000        0.0000        0.0000        0.0000        0.0000        0.0000        0.0000        0.0000        0.0000        0.0000        0.0000        0.0000        0.0000        0.0000        0.0000        0.0000        0.0000        0.0000        0.0000        0.0000        0.0000        0.0000        0.0000        0.0000        0.0000        0.0000        0.0000        0.0000        0.0000        0.0000        0.0000        0.0000        0.0000        0.0000        0.0000        0.0000        0.0000        0.0000        0.0000        0.0000
        0.0000        0.0000        0.0000        0.0000        0.0000        0.0000        0.0000        0.0000        0.0000        0.0000        0.0000        0.0000        0.0000        0.0000        0.0000        0.0000        0.0000        0.0000        0.0000        0.0000        0.0000        0.0000        0.6872       11.0107       14.3708       15.5398       14.5423       13.2920       12.3975       10.7044        8.3751        2.6646        1.5381        1.4046        2.2645        8.8130       11.5998       12.6017       12.5453       11.6845       11.7128       10.3170        7.7793        0.8223        0.5504        0.8909        0.9503        1.5240        2.5348        2.3191        2.2099        1.1670        0.9322        0.9536        1.1157        2.2046        2.3194        2.3118        3.1997        3.1088        2.5323        2.4757        2.6347        2.2316        1.7862        1.5145        1.2533        0.5582        0.6281        0.4480        0.6374        0.9688        1.0046        1.4679        1.5446        1.1119        1.8397        2.3078        2.3937        2.2825        2.0646        1.7857        2.1038        2.2464        2.4573        1.9421        2.0870        2.6894        2.6751        2.6281        2.5137        2.2058        2.7602        2.2154        1.6861        1.8273        0.6755        1.6717        1.7338        0.8231        0.9692        0.7074        0.8681        1.1321        0.8077        1.1951        1.1455        1.6089        1.7811        2.0277        1.3146        1.7160        2.5317        3.2555        2.8736        5.1554       10.4420        9.2810        6.1277        9.7095        8.0381        7.9198        6.7031        3.7564        3.1397        3.5526        5.0628        8.7002       10.6312       12.6173       14.8490       17.2320       19.3265       21.5095       25.1504       28.0925       31.3051       31.2417       29.4890       28.9418       29.1731       31.4712       32.3957       35.0584       33.5218       38.4824       50.8639       42.5511       40.4267       39.2486       36.5368       33.3856       30.2533       33.4861       29.4877       31.2841       28.7926       28.8697       26.2336       34.0189       30.2902       30.3395       33.2886       39.5123       37.1909       33.3789       30.3171       27.1868       32.9914       32.3961       35.5045       30.0537       26.3929       24.4242       25.0530       22.6258       25.9208       22.8061       24.1117       27.6180       27.1047       27.5963       31.1152       28.1710       26.4442       25.4936       28.1019       22.3437       22.8179       24.6966       20.5139       20.5362       20.5444       23.5429       24.8685       22.4770       24.2950       27.8127       30.3179        0.0000        0.0000        0.0000        0.0000        0.0000        0.0000        0.0000        0.0000        0.0000        0.0000        0.0000        0.0000        0.0000        0.0000        0.0000        0.0000        0.0000        0.0000        0.0000        0.0000        0.0000        0.0000        0.0000        0.0000        0.0000        0.0000        0.0000        0.0000        0.0000        0.0000        0.0000        0.0000        0.0000        0.0000        0.0000        0.0000        0.0000        0.0000        0.0000        0.0000        0.0000        0.0000        0.0000        0.0000        0.0000        0.0000        0.0000        0.0000        0.0000        0.0000
        0.0000        0.0000        0.0000        0.0000        0.0000        0.0000        0.0000        0.0000        0.0000        0.0000        0.0000        0.0000        0.0000        0.0000        0.0000        0.0000        0.0000        0.0000        0.0000        0.0000        0.0000        0.0000        0.0000        0.0000        0.0000        0.0000       11.4209       10.6494        9.9708        8.6760        6.7182        2.1027        1.2369        1.4081        2.7359       11.4062       15.0465       16.6395       16.2507       15.1774       14.7885       12.8663        9.2304        0.3827        1.0080        1.1087        0.4056        1.4469        2.0353        2.1991        2.1686        0.8494        0.6642        0.6827        0.9062        2.2453        2.4031        2.1166        2.0470        2.2921        2.4642        2.5780        2.0954        1.7454        1.4717        1.7003        1.2877        0.3493        0.2476        0.2700        0.4587        0.2419        0.7569        0.6599        0.8175        1.0951        1.3304        1.8872        1.9128        1.8587        1.6602        2.0681        2.1994        2.1716        1.7911        1.8943        1.8332        2.4650        2.6343        2.2051        2.7489        2.3508        2.0570        2.0463        2.5894        1.5167        0.5238        0.5253        1.2214        0.7790        0.3737        0.1041        0.2071        0.7195        0.5678        1.0110        0.5348        1.1282        0.7496        1.1313        1.0983        2.6617        2.4823        3.9556        4.7100        6.3117        9.0744        6.0745        6.9724        7.6810        8.4437        8.1985        7.1221        4.1966        3.6572        4.1962        5.6807        9.6696       11.8125       14.0027       16.1828       18.8964       21.1205       23.2083       25.4824       28.9951       30.2127       31.5786       31.0228       31.6045       31.9139       33.5276       34.8446       37.2800       36.6791       36.2928       34.7434       39.4560       43.6040       45.2781       36.6718       31.0425       27.7578       29.1158       28.9244       27.7171       28.6005       25.0551       25.5857       31.0503       32.4302       29.4412       34.1735       42.3598       46.1698       52.9373       31.3088       32.0857       24.1650       31.5058       30.6414       30.2835       26.6157       25.4796       27.0931       25.1130       25.8852       24.3168       24.8824       27.0583       29.1420       28.4136       30.7854       27.8295       30.9075       29.1156       27.6039       26.0247       24.3135       26.3437       26.2620       23.4163       23.0787       23.8512       28.6056       25.2055       26.2037       31.3548       34.6710        0.0000        0.0000        0.0000        0.0000        0.0000        0.0000        0.0000        0.0000        0.0000        0.0000        0.0000        0.0000        0.0000        0.0000        0.0000        0.0000        0.0000        0.0000        0.0000        0.0000        0.0000        0.0000        0.0000        0.0000        0.0000        0.0000        0.0000        0.0000        0.0000        0.0000        0.0000        0.0000        0.0000        0.0000        0.0000        0.0000        0.0000        0.0000        0.0000        0.0000        0.0000        0.0000        0.0000        0.0000        0.0000        0.0000        0.0000        0.0000        0.0000        0.0000
        0.0000        0.0000        0.0000        0.0000        0.0000        0.0000        0.0000        0.0000        0.0000        0.0000        0.0000        0.0000        0.0000        0.0000        0.0000        0.0000        0.0000        0.0000        0.0000        0.0000        0.0000        0.0000        0.0000        0.0000        0.0000        0.0000        0.0000        8.3869        7.8582        7.1298        5.6240        1.7892        1.5859        1.6013        2.8978       12.3083       16.2697       17.9171       17.2606       16.0070       15.5892       13.3943        9.7740        0.4505        0.5258        0.1265        0.0785        1.7976        2.3446        2.4855        2.2197        0.9921        0.6657        0.9511        1.2665        1.6137        1.6245        1.7576        1.7584        2.0300        2.1264        2.4153        1.8620        1.6247        1.2653        1.2493        1.0766        0.3840        0.3378        0.2896        0.2560        0.2127        0.0615        0.3923        0.3743        1.1488        1.4054        1.5742        1.5784        1.4579        1.6100        2.0339        2.1999        1.9928        1.5258        1.3262        1.6851        1.9116        2.3804        1.9404        1.7794        1.6222        1.7056        1.4330        1.0797        0.5622        0.3653        0.2837        0.4173        0.3797        0.2869        0.3473        0.2277        0.4561        0.4548        0.2545        0.2541        0.3345        0.4074        0.5686        0.9968        4.2968        2.0193        2.3434        3.0386        4.5022        5.4031        6.3080        7.1555        7.8963        8.6651        8.5036        7.6745        4.7033        4.2411        4.6778        6.2231       10.5472       12.9866       15.1059       17.2235       19.5939       22.4406       23.9408       26.0390       28.5122       30.2406       31.4367       31.8474       32.6885       32.6179       33.0611       34.1925       43.3303       38.8239       49.8020       43.0815       46.5046       48.6037       43.0547       38.2324       34.0967       29.9924       27.0633       26.9017       26.9921       26.0540       25.8569       26.6801       29.1150       32.9730       32.3814       30.5096       42.8227       46.5493       54.1551       33.0974       24.8755       23.8918       23.1877       25.6614       22.5886       22.2960       28.4416       21.7295       21.8923       22.9996       23.1304       25.1360       27.5644       27.6032       28.4795       32.9310       30.8093       30.0667       28.4148       26.7608       26.1184       27.5395       27.3987       32.4940       25.7367       25.8017       25.5188       29.5393       25.0884       26.5812       31.6241       33.8785       29.5200        0.0000        0.0000        0.0000        0.0000        0.0000        0.0000        0.0000        0.0000        0.0000        0.0000        0.0000        0.0000        0.0000        0.0000        0.0000        0.0000        0.0000        0.0000        0.0000        0.0000        0.0000        0.0000        0.0000        0.0000        0.0000        0.0000        0.0000        0.0000        0.0000        0.0000        0.0000        0.0000        0.0000        0.0000        0.0000        0.0000        0.0000        0.0000        0.0000        0.0000        0.0000        0.0000        0.0000        0.0000        0.0000        0.0000        0.0000        0.0000        0.0000
        0.0000        0.0000        0.0000        0.0000        0.0000        0.0000        0.0000        0.0000        0.0000        0.0000        0.0000        0.0000        0.0000        0.0000        0.0000        0.0000        0.0000        0.0000        0.0000        0.0000        0.0000        0.0000        0.0000        0.0000        0.0000        0.0000        0.0000        0.0000        0.0000        0.0000        4.4861        1.7283        1.3128        1.9031        2.9084       11.5025       15.0466       16.2225       15.3236       13.8872       13.0009       11.3256        8.5446        0.7542        0.5575        0.0978        0.0958        2.8360        3.6976        3.4596        2.6943        1.2932        0.6737        0.4559        0.6890        1.4944        1.3871        1.2743        1.4276        1.4618        1.8081        1.6300        1.4088        1.1256        0.8790        0.7626        0.6239        0.1986        0.2596        0.2355        0.1780        0.0737        0.1060        0.8390        0.3151        0.9336        0.9750        1.2548        1.2918        1.1971        1.2543        1.3815        1.4369        1.2403        1.2735        1.0550        1.2414        1.4619        2.0442        1.6333        1.4984        1.3525        1.2435        1.0733        0.8500        0.4469        0.2831        0.1786        0.1908        0.0211        0.0138        0.0064        0.0868        0.1744        0.3422        0.1860        0.1516        0.2846        0.3388        0.8436        1.2748        1.6508        2.4640        2.4025        4.6048        4.1922        4.9261        5.8378        6.8941        7.7231        8.6997        8.8651        8.2630        5.2409        4.8149        5.5228        6.9119       11.1514       13.5277       15.9622       17.5962       21.2489       22.4330       23.6808       25.4352       30.5913       31.3328       31.9066       33.0998       33.0381       33.6004       31.4743       33.7451       33.8249       43.3272       43.5100       36.8958       40.4926       41.4812       43.0148       39.0582       35.2220       30.4000       30.7810       28.1094       27.1814       26.5699       26.5080       29.6924       30.7937       30.5991       30.8191       33.3890       48.2205       39.0881       33.0515       31.0610       34.1990       26.6417       23.4061       22.2654       22.0557       23.5527       21.1016       21.0335       21.1978       24.6509       22.8532       25.0214       29.0832       27.9723       28.7809       29.1171       30.3722       29.6032       27.5453       27.5995       27.7035       27.9719       27.2032       28.6559       28.6463       26.0580       25.6561       26.5328       25.0571       26.9190       31.3608       37.3850       50.1900        0.0000        0.0000        0.0000        0.0000        0.0000        0.0000        0.0000        0.0000        0.0000        0.0000        0.0000        0.0000        0.0000        0.0000        0.0000        0.0000        0.0000        0.0000        0.0000        0.0000        0.0000        0.0000        0.0000        0.0000        0.0000        0.0000        0.0000        0.0000        0.0000        0.0000        0.0000        0.0000        0.0000        0.0000        0.0000        0.0000        0.0000        0.0000        0.0000        0.0000        0.0000        0.0000        0.0000        0.0000        0.0000        0.0000        0.0000        0.0000        0.0000
        0.0000        0.0000        0.0000        0.0000        0.0000        0.0000        0.0000        0.0000        0.0000        0.0000        0.0000        0.0000        0.0000        0.0000        0.0000        0.0000        0.0000        0.0000        0.0000        0.0000        0.0000        0.0000        0.0000        0.0000        0.0000        0.0000        0.0000        0.0000        0.0000        0.0000        0.0000        2.3269        2.1849        0.0000        0.0000       10.4476       13.4659       14.4068       13.2461        8.1758        7.3708        6.3291        5.0586        3.7894        2.4536        2.2966        3.2008        6.7412        8.1333        7.8717        6.0316        1.0701        0.8420        0.5251        0.4229        0.7602        0.5376        0.5650        1.0839        0.9249        1.0959        1.2431        0.8202        0.3838        0.2584        0.4646        0.4694        0.8242        0.7379        0.2227        0.2239        0.2683        0.3218        0.1498        0.0394        0.2198        0.2682        1.1348        0.8559        0.8192        0.5214        0.8417        0.9614        1.3368        1.1415        0.6023        0.6638        0.9334        0.9007        0.9239        1.1194        1.8182        1.1771        1.0411        0.7812        0.0000        0.0146        0.0047        0.5796        0.5571        0.0669        0.2209        0.3020        0.0448        0.2456        0.7101        0.5873        0.2478        0.6343        1.9384        2.0025        3.3724        8.6233        8.4581       21.0148       14.9558       16.6683        8.0997        5.7638       12.8630       11.4654        9.8011        9.2661        6.8956        6.5214        7.3213        8.8415       10.5534       12.1480       13.8117       15.8443       19.3293       21.4266       23.1999       24.7635       29.2904       33.8337       32.1946       31.2614       29.9258       31.5421       33.2295       34.4827       32.5844       44.3991       37.5239       37.2186       40.1442       42.9664       43.0420       43.1128       38.3972       35.4258       33.1347       29.4140       28.6233       28.5289       29.1182       29.4215       39.8779       39.8599       29.6067       31.6757       32.6604       27.1208       28.4464       29.0664       25.1484       25.0432       26.5257       24.2881       29.9969       22.1699       20.3190       21.5698       20.2525       22.0294       22.7366       22.2294       26.1250       26.0313       26.7230       27.5701       30.8416       28.9038       26.5202       26.9991       23.6747       23.7867       25.1765       26.5431       26.2295       24.8753       24.6769       29.2026       31.7868       30.7908       32.7687        0.0000        0.0000        0.0000        0.0000        0.0000        0.0000        0.0000        0.0000        0.0000        0.0000        0.0000        0.0000        0.0000        0.0000        0.0000        0.0000        0.0000        0.0000        0.0000        0.0000        0.0000        0.0000        0.0000        0.0000        0.0000        0.0000        0.0000        0.0000        0.0000        0.0000        0.0000        0.0000        0.0000        0.0000        0.0000        0.0000        0.0000        0.0000        0.0000        0.0000        0.0000        0.0000        0.0000        0.0000        0.0000        0.0000        0.0000        0.0000        0.0000        0.0000        0.0000
        0.0000        0.0000        0.0000        0.0000        0.0000        0.0000        0.0000        0.0000        0.0000        0.0000        0.0000        0.0000        0.0000        0.0000        0.0000        0.0000        0.0000        0.0000        0.0000        0.0000        0.0000        0.0000        0.0000        0.0000        0.0000        0.0000        0.0000        0.0000        0.0000        0.0000        0.0000        0.0000        0.0000        0.0000        0.0000        0.0000        0.0000       12.7794       11.3879        6.6775        5.6664        4.8403        4.1959        3.4802        2.8555        3.0501        4.1220        8.4358       10.0218        9.7770        7.3375        1.2664        0.7893        0.5280        0.3180        0.5626        0.4533        0.4682        0.7017        0.6156        0.5889        0.5883        0.2066        0.1234        0.2059        0.0726        0.2157        0.0523        0.0303        0.0153        0.0043        0.0719        0.0541        0.0767        0.0606        0.1479        0.2320        1.5279        1.1567        0.6600        0.7435        0.9432        1.0304        1.5137        0.7273        0.5754        0.7837        1.7928        0.7467        0.6740        0.6148        1.0849        1.0123        0.8982        0.6573        0.0818        0.0201        0.0930        0.2869        0.3584        0.0772        0.1476        0.1318        0.0275        0.0223        0.0352        0.2374        0.2530        0.3467        0.4991        0.6856        6.0188        7.7041       17.6696       16.6073       11.6568       12.2144       13.2292       13.4588       13.5544       15.2444       10.3397        9.8686        7.4839        7.2334        7.7965        9.2260       10.8458       12.2166       13.9138       15.8717       19.2256       21.4454       23.0814       24.5289       28.1066       30.5331       30.1122       28.8666       31.4817       38.5902       32.4553       30.9882       32.9871       31.6086       34.3981       37.7094       42.2048       42.6478       41.7057       39.7845       36.8795       35.2794       33.1787       31.4968       29.5004       28.7505       28.8081       32.3636       32.7732       34.1311       28.8304       27.1628       29.3560       28.4499       25.7276       25.2667       25.5213       25.4657       25.1475       25.6898       22.7788       20.9947       20.9449       20.5386       23.0911       21.6337       23.3505       21.4680       28.2709       26.7145       40.0907       63.0762       37.6571       29.2773       28.1111       26.0863       23.6529       22.9982       22.9220       24.2225       24.5144       25.3033       25.8361       29.4237       30.0458       32.2614        0.0000        0.0000        0.0000        0.0000        0.0000        0.0000        0.0000        0.0000        0.0000        0.0000        0.0000        0.0000        0.0000        0.0000        0.0000        0.0000        0.0000        0.0000        0.0000        0.0000        0.0000        0.0000        0.0000        0.0000        0.0000        0.0000        0.0000        0.0000        0.0000        0.0000        0.0000        0.0000        0.0000        0.0000        0.0000        0.0000        0.0000        0.0000        0.0000        0.0000        0.0000        0.0000        0.0000        0.0000        0.0000        0.0000        0.0000        0.0000        0.0000        0.0000        0.0000        0.0000
        0.0000        0.0000        0.0000        0.0000        0.0000        0.0000        0.0000        0.0000        0.0000        0.0000        0.0000        0.0000        0.0000        0.0000        0.0000        0.0000        0.0000        0.0000        0.0000        0.0000        0.0000        0.0000        0.0000        0.0000        0.0000        0.0000        0.0000        0.0000        0.0000        0.0000        0.0000        0.0000        0.0000        0.0000        0.0000        0.0000        0.0000        0.0000        0.0000        5.3170        4.4119        3.8536        3.6418        3.3781        3.1139        3.4913        4.4767        8.8960       10.3987       10.1240        7.6990        0.9740        0.4447        0.1810        0.0879        0.0888        0.1200        0.0809        0.0260        0.0676        0.0659        0.0976        0.0503        0.0333        0.0485        0.0650        0.1110        0.0000        0.0000        0.0000        0.0000        0.0054        0.0000        0.0000        0.0000        0.1690        0.1084        0.5079        0.6992        0.8141        0.6560        0.6537        0.7070        0.5325        0.6352        0.6471        0.8704        1.0490        0.7494        0.9954        1.9142        2.0042        1.0617        0.7786        0.5585        0.0721        0.0655        0.0338        0.0407        0.0000        0.1121        0.1400        0.0216        0.0105        0.0428        0.0224        0.2113        0.6249        0.6319        0.3207        0.5854        1.2739        1.6136        5.0514        2.8786        2.5898        2.8362        7.3213        6.6790       11.9661        9.3485       10.0490       10.1298        7.9813        8.0888        9.0300       10.3127       11.9407       13.2558       14.7777       16.4474       19.6466       21.3891       22.9365       24.3046       28.6089       27.5854       28.0656       28.7330       28.8070       26.7659       27.1665       28.0804       29.9398       30.6774       33.5330       35.0342       41.0864       41.7721       41.1469       40.5164       36.8627       32.5212       33.4492       31.2946       30.6906       35.0552       37.0436       41.3666       29.4393       29.1553       29.4222       26.5188       25.6183       24.8601       24.7317       24.7380       24.9651       24.6075       26.8110       24.0291       21.5194       20.6890       20.8525       22.4205       27.2300       20.4651       20.6557       23.4035       25.1515       28.8657       37.0684       35.9770       38.9357       29.6161       29.6783       26.8322       24.6102       25.2494       26.3679       25.4192       27.0996       27.5906       28.0753       28.2130       29.1381       33.6782        0.0000        0.0000        0.0000        0.0000        0.0000        0.0000        0.0000        0.0000        0.0000        0.0000        0.0000        0.0000        0.0000        0.0000        0.0000        0.0000        0.0000        0.0000        0.0000        0.0000        0.0000        0.0000        0.0000        0.0000        0.0000        0.0000        0.0000        0.0000        0.0000        0.0000        0.0000        0.0000        0.0000        0.0000        0.0000        0.0000        0.0000        0.0000        0.0000        0.0000        0.0000        0.0000        0.0000        0.0000        0.0000        0.0000        0.0000        0.0000        0.0000        0.0000        0.0000        0.0000
        0.0000        0.0000        0.0000        0.0000        0.0000        0.0000        0.0000        0.0000        0.0000        0.0000        0.0000        0.0000        0.0000        0.0000        0.0000        0.0000        0.0000        0.0000        0.0000        0.0000        0.0000        0.0000        0.0000        0.0000        0.0000        0.0000        0.0000        0.0000        0.0000        0.0000        0.0000        0.0000        0.0000        0.0000        0.0000        0.0000        0.0000        0.0000        0.0000        0.0000        3.6663        3.3581        3.3593        3.3448        3.3070        3.6457        4.3373        8.1706        9.2012        8.9689        7.3731        0.6758        0.4206        0.2725        0.1929        0.1705        0.0861        0.0150        0.0326        0.0345        0.0487        0.0588        0.0387        0.0324        0.0487        0.3287        0.6525        0.0384        0.0000        0.0000        0.0000        0.0406        0.0000        0.0000        0.0603        0.3976        0.2155        0.1734        0.5348        0.7341        0.9065        1.2029        1.3513        1.1992        1.8454        1.1985        1.0291        1.5743        1.1127        0.6325        1.0211        2.9387        1.0741        0.5228        0.3828        0.1814        0.2790        0.0893        0.0639        0.0068        0.0533        0.0154        0.0153        0.0000        0.0000        0.0000        0.0000        0.4248        0.4921        0.2394        0.4772        1.8748        1.6933        5.1093        2.7392        2.3362        2.7508        3.4500        4.3115        7.9138       13.0782        9.5278       10.1985        8.4661        8.8501        9.8924       11.5774       13.5334       15.2029       16.6082       17.7925       20.5593       21.8056       22.9745       24.1414       25.4429       27.4254       27.2879       28.6173       25.9876       26.0451       26.3721       28.8873       28.6507       29.2888       33.2510       32.9689       37.9308       40.7215       36.7408       37.3077       37.3783       33.9088       34.1049       33.4434       31.0657       37.1930       32.0690       29.9950       28.8295       28.0397       29.4051       27.0509       25.2081       24.3381       24.2670       23.8938       23.4210       22.7527       21.8128       25.8880       21.1364       19.3102       19.9067       21.2260       23.7264       18.8861       21.7604       27.9765       28.8285       25.4943       26.1945       27.6142       28.0979       27.0944       27.6636       29.4307       28.7600       30.0276       30.5148       29.0799       30.1482       30.9317       30.3153       29.9174       31.2225        0.0000        0.0000        0.0000        0.0000        0.0000        0.0000        0.0000        0.0000        0.0000        0.0000        0.0000        0.0000        0.0000        0.0000        0.0000        0.0000        0.0000        0.0000        0.0000        0.0000        0.0000        0.0000        0.0000        0.0000        0.0000        0.0000        0.0000        0.0000        0.0000        0.0000        0.0000        0.0000        0.0000        0.0000        0.0000        0.0000        0.0000        0.0000        0.0000        0.0000        0.0000        0.0000        0.0000        0.0000        0.0000        0.0000        0.0000        0.0000        0.0000        0.0000        0.0000        0.0000        0.0000
        0.0000        0.0000        0.0000        0.0000        0.0000        0.0000        0.0000        0.0000        0.0000        0.0000        0.0000        0.0000        0.0000        0.0000        0.0000        0.0000        0.0000        0.0000        0.0000        0.0000        0.0000        0.0000        0.0000        0.0000        0.0000        0.0000        0.0000        0.0000        0.0000        0.0000        0.0000        0.0000        0.0000        0.0000        0.0000        0.0000        0.0000        0.0000        0.0000        0.0000        0.0000        0.0000        0.0000        4.8560        5.1843        5.6450        6.2526        5.8514        6.3306        6.1557        5.4968        5.9584        4.7864        3.6464        2.6032        0.0895        0.1120        0.1113        0.0709        0.0504        0.0728        0.1309        0.1500        0.3724        0.2297        0.1904        0.5999        4.9177        6.2532        6.9516        7.3067        8.4374        6.8102        5.2724        4.2873        0.4754        0.2027        0.0715        0.0902        2.9691        4.4158        7.9955        9.1719        8.4583        9.8547        9.6702        7.4942        2.6874        2.7013        0.9631        1.0747        0.6014        0.1866        0.0649        0.2553        0.5170        0.4378        1.0047        0.8787        0.5017        0.1401        0.1059        0.1431        0.0205        0.0000        0.0087        0.0236        0.0047        0.0066        0.0157        0.0320        4.8201        4.9536        7.1534        5.4743        8.7081        7.9692        7.7915        8.0584        7.0703        7.3071        8.3221        9.0028       10.1099       11.1442       12.7642       14.9942       18.8868       21.2580       22.8593       23.6822       21.7105       22.4285       23.2784       24.2350       25.0688       26.0686       26.8757       26.5362       25.4913       25.4721       35.9398       26.2551       26.4707       26.8748       27.3956       39.9044       41.6311       36.3221       31.6053       31.8799       36.5266       38.9165       37.8711       33.9748       39.1497       36.6726       46.7227       31.2591       30.2391       27.7774       28.8945       29.6131       27.1613       24.0137       22.6768       24.2128       19.6358       19.2055       19.7769       20.3754       19.1157       16.1382       18.0037       19.8260       21.3962       21.2764       23.8371       25.0189       26.1610       27.8364       26.1215       25.8397       24.5498       25.3289       29.6788       31.9298       38.0128       41.5310       40.9560       38.2008       34.0805       35.2215       35.0329       35.3733       30.7500        0.0000        0.0000        0.0000        0.0000        0.0000        0.0000        0.0000        0.0000        0.0000        0.0000        0.0000        0.0000        0.0000        0.0000        0.0000        0.0000        0.0000        0.0000        0.0000        0.0000        0.0000        0.0000        0.0000        0.0000        0.0000        0.0000        0.0000        0.0000        0.0000        0.0000        0.0000        0.0000        0.0000        0.0000        0.0000        0.0000        0.0000        0.0000        0.0000        0.0000        0.0000        0.0000        0.0000        0.0000        0.0000        0.0000        0.0000        0.0000        0.0000        0.0000        0.0000        0.0000        0.0000
        0.0000        0.0000        0.0000        0.0000        0.0000        0.0000        0.0000        0.0000        0.0000        0.0000        0.0000        0.0000        0.0000        0.0000        0.0000        0.0000        0.0000        0.0000        0.0000        0.0000        0.0000        0.0000        0.0000        0.0000        0.0000        0.0000        0.0000        0.0000        0.0000        0.0000        0.0000        0.0000        0.0000        0.0000        0.0000        0.0000        0.0000        0.0000        0.0000        0.0000        0.0000        0.0000        0.0000        0.0000        5.4514        5.8871        6.0557        5.3380        5.4957        5.4157        5.2680        6.3528        5.9345        5.0276        3.5530        0.1928        0.1240        0.1504        0.1782        0.4454        0.2373        0.2955        0.3399        0.8952        0.7454        0.6359        0.8442        6.2047        8.7087       10.1014       10.2276        9.4708        8.6668        8.7503        6.7479        0.6610        0.0399        0.8685        0.8584        2.6121        3.8475        5.7352        6.0100       11.3376       14.0716       12.9212        9.8152        4.7937        4.1512        1.1606        0.7293        0.0177        0.3802        1.9584        0.0822        0.2423        0.7728        0.9615        0.3505        0.2347        0.1602        0.3750        0.2842        0.0082        0.0000        0.1029        0.0687        0.0018        0.0025        0.0097        0.1658        0.6290        1.1145        1.4520        1.5903        6.1412        5.3671        5.7323        6.5688       10.5750        7.0711        6.5262        7.8253       10.5475       12.1014       14.1221       16.6386       21.0041       23.6837       25.1447       25.4010       22.7075       22.9400       23.4397       24.0206       24.6749       25.4696       25.8319       25.7428       24.7009       24.6274       24.7346       24.9871       27.8410       27.1733       26.5083       27.2828       35.7955       31.1836       31.5053       32.0876       38.1760       40.9864       44.0418       44.0897       40.8417       38.3168       31.6051       31.7303       30.1084       29.5313       26.9060       27.1730       23.4931       24.5709       21.9973       20.6622       18.6708       16.5814       15.8071       15.8442       39.1673       24.5060       22.0170       20.6915       20.6523       23.8675       26.3226       28.2006       26.5637       31.4946       31.9983       31.9330       26.8765       26.6926       29.2447       32.4699       39.5727       42.8991       44.9185       44.0449       38.1876       38.7936       42.6780       40.1347       44.1000        0.0000        0.0000        0.0000        0.0000        0.0000        0.0000        0.0000        0.0000        0.0000        0.0000        0.0000        0.0000        0.0000        0.0000        0.0000        0.0000        0.0000        0.0000        0.0000        0.0000        0.0000        0.0000        0.0000        0.0000        0.0000        0.0000        0.0000        0.0000        0.0000        0.0000        0.0000        0.0000        0.0000        0.0000        0.0000        0.0000        0.0000        0.0000        0.0000        0.0000        0.0000        0.0000        0.0000        0.0000        0.0000        0.0000        0.0000        0.0000        0.0000        0.0000        0.0000        0.0000        0.0000
        0.0000        0.0000        0.0000        0.0000        0.0000        0.0000        0.0000        0.0000        0.0000        0.0000        0.0000        0.0000        0.0000        0.0000        0.0000        0.0000        0.0000        0.0000        0.0000        0.0000        0.0000        0.0000        0.0000        0.0000        0.0000        0.0000        0.0000        0.0000        0.0000        0.0000        0.0000        0.0000        0.0000        0.0000        0.0000        0.0000        0.0000        0.0000        0.0000        0.0000        0.0000        0.0000        0.0000        0.0000        0.0000        0.0000        5.2599        4.4947        4.4701        4.4718        4.3940        5.7379        5.6727        4.9985        3.7811        0.2035        0.2223        0.1116        0.1798        0.3426        0.5065        0.6370        0.4598        1.0404        1.1166        0.5407        0.4930        6.6816        9.3562       10.4495       10.0744        9.1137        9.5343        7.8835        5.9122        0.1064        0.3486        0.6933        0.4846        3.2484        4.3409        5.6924        6.8118       14.1204       15.6257       14.6921       11.7024        4.8386        2.3909        1.1462        0.7342        0.0390        0.0847        0.1087        0.1195        0.3365        0.7328        1.0118        0.3611        0.2924        0.0894        0.1711        0.3140        0.0040        0.0000        0.0389        0.0994        0.0008        0.0115        0.1697        0.8515        0.3728        0.5795        0.7781        1.2670        3.6466        4.2323        4.9827        5.9302        5.1301        5.2077        6.0985        7.6056       10.4595       12.1441       14.2319       16.7847       21.1929       23.9245       25.3227       25.4335       22.5532       22.5996       22.9209       23.5570       24.1009       24.7598       25.0385       24.9614       24.2862       24.7056       26.8506       35.9365       38.0983       27.8724       27.0018       28.5358       30.1807       28.1163       31.0644       35.5216       34.1287       40.8646       45.4874       45.3534       40.5980       34.8322       30.8953       37.3396       39.0013       30.4736       26.7652       26.1535       23.4915       19.9997       19.7314       20.3305       18.3653       15.3967       15.6055       15.7807       20.2725       17.7643       20.4065       22.5340       26.9753       26.3318       27.6012       33.3182       29.1448       29.1921       31.5950       32.4403       31.1679       31.0223       32.8312       37.8798       48.2499       48.0375       46.4818       46.1609       44.6638       47.1027       46.1269       46.0392       49.3200        0.0000        0.0000        0.0000        0.0000        0.0000        0.0000        0.0000        0.0000        0.0000        0.0000        0.0000        0.0000        0.0000        0.0000        0.0000        0.0000        0.0000        0.0000        0.0000        0.0000        0.0000        0.0000        0.0000        0.0000        0.0000        0.0000        0.0000        0.0000        0.0000        0.0000        0.0000        0.0000        0.0000        0.0000        0.0000        0.0000        0.0000        0.0000        0.0000        0.0000        0.0000        0.0000        0.0000        0.0000        0.0000        0.0000        0.0000        0.0000        0.0000        0.0000        0.0000        0.0000        0.0000
        0.0000        0.0000        0.0000        0.0000        0.0000        0.0000        0.0000        0.0000        0.0000        0.0000        0.0000        0.0000        0.0000        0.0000        0.0000        0.0000        0.0000        0.0000        0.0000        0.0000        0.0000        0.0000        0.0000        0.0000        0.0000        0.0000        0.0000        0.0000        0.0000        0.0000        0.0000        0.0000        0.0000        0.0000        0.0000        0.0000        0.0000        0.0000        0.0000        0.0000        0.0000        0.0000        0.0000        0.0000        0.0000        0.0000        0.0000        3.3338        3.3933        3.4104        3.3588        4.3191        4.2382        3.9105        3.2867        0.0638        0.0942        0.0192        0.0025        0.0081        0.0130        0.0242        0.1830        0.4358        0.9409        0.4800        0.6053        5.8931        7.6026        8.6407        8.7153        8.3204        7.9850        7.3002        6.3534        0.8284        0.0014        0.0000        0.1702        4.0534        5.0066        6.0900        6.9728       12.2148       13.4820       12.4340        9.4557        4.2289        1.8574        0.6754        0.7444        0.0979        0.1529        0.1658        0.1920        2.0207        1.0464        1.0642        1.0797        0.1441        0.0900        0.0465        0.3264        0.2326        0.0020        0.0375        0.4865        0.3374        0.2116        0.2782        0.1618        0.2899        0.3911        0.6775        1.0981        2.4421        5.4803        3.5871        4.9862        4.6147        5.0615        6.0811        7.3249        9.8982       11.3319       13.2406       15.5737       19.6132       22.1245       23.5751       23.9591       21.5915       21.9464       22.3989       22.9604       23.4847       24.0619       25.9795       26.1163       25.6739       33.1149       29.6744       23.3808       23.4126       25.5469       24.3884       28.3132       27.0975       27.3251       27.8682       29.0724       33.2433       37.8870       37.8819       41.6358       37.6363       37.7258       38.3416       38.7885       31.1965       28.7847       27.4921       25.0755       22.0473       21.1418       22.3801       19.1430       18.8903       18.3756       16.4774       16.3804       16.4893       18.7001       20.7057       23.1901       28.3328       30.9525       36.7928       41.1404       37.8647       32.5466       31.4463       34.4321       32.6044       32.9526       35.5629       43.1980       47.9672       52.1861       56.1636       49.2627       50.2879       59.6345       53.5784       55.0005        0.0000        0.0000        0.0000        0.0000        0.0000        0.0000        0.0000        0.0000        0.0000        0.0000        0.0000        0.0000        0.0000        0.0000        0.0000        0.0000        0.0000        0.0000        0.0000        0.0000        0.0000        0.0000        0.0000        0.0000        0.0000        0.0000        0.0000        0.0000        0.0000        0.0000        0.0000        0.0000        0.0000        0.0000        0.0000        0.0000        0.0000        0.0000        0.0000        0.0000        0.0000        0.0000        0.0000        0.0000        0.0000        0.0000        0.0000        0.0000        0.0000        0.0000        0.0000        0.0000        0.0000        0.0000
        0.0000        0.0000        0.0000        0.0000        0.0000        0.0000        0.0000        0.0000        0.0000        0.0000        0.0000        0.0000        0.0000        0.0000        0.0000        0.0000        0.0000        0.0000        0.0000        0.0000        0.0000        0.0000        0.0000        0.0000        0.0000        0.0000        0.0000        0.0000        0.0000        0.0000        0.0000        0.0000        0.0000        0.0000        0.0000        0.0000        0.0000        0.0000        0.0000        0.0000        0.0000        0.0000        0.0000        0.0000        0.0000        0.0000        0.0000        0.0000        0.0000        0.0000        1.5186        0.8654        0.8515        0.8675        0.8565        3.2210        3.2113        3.0110        2.5930        1.7594        1.3847        1.1089        0.9841        0.4917        0.4583        0.7315        0.0000        0.0000        4.2384        4.8749        5.0762        6.1503        6.3151        6.4725        5.2032        3.6612        3.0369        3.2386        4.5483        6.4610        7.8394        8.9614        9.9547        9.2678       10.0236        9.2456        6.8787        0.0000        0.0000        0.0000        0.0000        0.0000        0.0000        2.7048        2.6047        3.1869        4.3369        4.1902        0.0000        3.0568        2.7068        1.8487        1.3211        0.4115        0.1145        0.5269        0.1256        0.3135        0.1480        0.2245        0.2882        2.4394        4.2388        3.3606        3.3028        2.1517        3.8651        5.2657        6.0074        5.3936        6.8670        7.8579        8.3572        8.3322        9.4034       10.8404       12.6611       15.6246       17.6643       19.0118       19.6279       20.5838       21.2365       21.8125       24.1669       27.9412       29.0644       29.6243       28.7675       33.3170       37.6301       35.6645       23.5718       22.6978       22.6529       21.3897       22.0344       24.9598       27.5283       26.9436       27.0952       28.4447       31.4991       34.5841       35.9513       35.9594       37.5810       38.3334       31.2815       29.2253       28.9490       28.9389       27.1058       22.1715       20.6344       18.9348       15.8640       17.7015       16.1951       20.7484       18.3778       19.8423       20.6012       23.4148       26.2445       29.8685       29.4241       33.7621       38.9262       36.9520       36.2659       37.0360       40.9305       38.4160       38.9199       39.8134       41.2714       48.4490       54.1720       58.4419       55.5004       63.0280       56.6529        0.0000        0.0000        0.0000        0.0000        0.0000        0.0000        0.0000        0.0000        0.0000        0.0000        0.0000        0.0000        0.0000        0.0000        0.0000        0.0000        0.0000        0.0000        0.0000        0.0000        0.0000        0.0000        0.0000        0.0000        0.0000        0.0000        0.0000        0.0000        0.0000        0.0000        0.0000        0.0000        0.0000        0.0000        0.0000        0.0000        0.0000        0.0000        0.0000        0.0000        0.0000        0.0000        0.0000        0.0000        0.0000        0.0000        0.0000        0.0000        0.0000        0.0000        0.0000        0.0000        0.0000        0.0000        0.0000        0.0000
        0.0000        0.0000        0.0000        0.0000        0.0000        0.0000        0.0000        0.0000        0.0000        0.0000        0.0000        0.0000        0.0000        0.0000        0.0000        0.0000        0.0000        0.0000        0.0000        0.0000        0.0000        0.0000        0.0000        0.0000        0.0000        0.0000        0.0000        0.0000        0.0000        0.0000        0.0000        0.0000        0.0000        0.0000        0.0000        0.0000        0.0000        0.0000        0.0000        0.0000        0.0000        0.0000        0.0000        0.0000        0.0000        0.0000        0.0000        0.0000        0.0000        0.0000        0.0000        0.0000        0.0000        0.0000        0.0000        3.3592        4.0954        4.1676        0.0000        0.0000        0.0000        1.5375        1.2963        0.5516        0.4271        0.0000        0.0000        0.0000        0.0000        0.0000        0.0000        0.0000        5.6471        5.7245        5.2683        4.0722        3.7452        4.2205        5.4834        7.3955        8.6865       11.7858       18.6267        9.8901        9.4097        8.4624        6.1923        0.0000        0.0000        0.0000        0.0000        0.0000        0.0000        0.0000        3.3270        4.1883        0.0000        0.0000        0.0000        3.4966        3.0826        2.6695        1.8948        0.4320        0.1055        0.0602        0.0869        0.2709        0.1642        0.0351        0.0799        2.5219        1.6990        4.3749        7.2896        5.0567        7.3996        7.5062        5.8205        5.0783        6.1030        6.7252        8.2696        7.7546        8.5733        9.8803       11.6091       14.1924       16.0438       17.4343       18.3436       19.5520       20.4955       21.1869       21.6107       21.5623       22.2844       22.4058       22.2772       23.1603       26.8943       26.6021       28.6896       20.2047       20.2458       20.7551       24.3112       26.2036       39.7089       39.4225       42.1116       32.4425       31.0049       27.7123       27.4395       29.9544       29.0164       28.3055       27.4838       27.9389       29.4700       28.7283       26.5924       21.7937       19.5402       17.6497       15.5313       17.2223       17.3117       19.5104       23.0871       22.3162       25.3723       25.7585       27.9309       29.8058       33.1682       35.7654       39.6556       35.9717       34.4054       39.0644       44.6365       42.1296       43.7766       44.4469       44.6840       51.7107       53.0254       58.3522       60.0285       67.7883       61.0118        0.0000        0.0000        0.0000        0.0000        0.0000        0.0000        0.0000        0.0000        0.0000        0.0000        0.0000        0.0000        0.0000        0.0000        0.0000        0.0000        0.0000        0.0000        0.0000        0.0000        0.0000        0.0000        0.0000        0.0000        0.0000        0.0000        0.0000        0.0000        0.0000        0.0000        0.0000        0.0000        0.0000        0.0000        0.0000        0.0000        0.0000        0.0000        0.0000        0.0000        0.0000        0.0000        0.0000        0.0000        0.0000        0.0000        0.0000        0.0000        0.0000        0.0000        0.0000        0.0000        0.0000        0.0000        0.0000        0.0000
        0.0000        0.0000        0.0000        0.0000        0.0000        0.0000        0.0000        0.0000        0.0000        0.0000        0.0000        0.0000        0.0000        0.0000        0.0000        0.0000        0.0000        0.0000        0.0000        0.0000        0.0000        0.0000        0.0000        0.0000        0.0000        0.0000        0.0000        0.0000        0.0000        0.0000        0.0000        0.0000        0.0000        0.0000        0.0000        0.0000        0.0000        0.0000        0.0000        0.0000        0.0000        0.0000        0.0000        0.0000        0.0000        0.0000        0.0000        0.0000        0.0000        0.0000        0.0000        0.0000        0.0000        0.0000        0.0000        0.0000        0.0000        0.0000        0.0000        0.0000        0.0000        1.5329        1.2904        0.5467        0.4209        0.0000        0.0000        0.0000        0.0000        0.0000        0.0000        0.0000        0.0000        4.9497        4.9517        4.1214        4.0911        4.6274        5.8088       18.0308       12.3026        9.2384        9.2535        8.1779        9.3425        0.0000        0.0000        0.0000        0.0000        0.0000        0.0000        0.0000        0.0000        0.0000        0.0000        0.0000        0.0000        0.0000        0.0000        0.0000        3.1872        2.7143        2.0072        0.2874        0.1398        0.0756        0.0892        0.2219        0.0196        0.0124        0.1204        0.0260        0.0336        1.0402        1.3696        2.8488        3.6923        6.0558        5.6396        5.3048        7.6845        7.6926       10.7155        7.3254        8.1008        9.2077       10.8018       13.3012       15.7556       17.4888       20.0703       21.6229       22.3018       22.9848       22.0925       21.0889       21.5722       21.8845       21.9582       21.4163       21.5042       21.5554       31.3628       44.2509       24.6525       23.2817       25.3161       42.5868       59.4237       52.5935       29.5767       27.1531       25.6557       22.6004       23.4865       27.0787       29.7852       29.6581       26.5915       25.7989       28.2880       26.5842       25.1791       19.7599       16.3317       17.8690       17.1540       17.8157       18.0102       19.5528       22.7577       24.5958       26.6428       30.0196       32.8518       35.5713       37.9162       42.1008       41.6836       38.9062       37.9646       43.3653       48.4576       44.5291       43.7033       49.6462       54.7334       55.2625       56.4298       57.5390       76.6512       67.5590        0.0000        0.0000        0.0000        0.0000        0.0000        0.0000        0.0000        0.0000        0.0000        0.0000        0.0000        0.0000        0.0000        0.0000        0.0000        0.0000        0.0000        0.0000        0.0000        0.0000        0.0000        0.0000        0.0000        0.0000        0.0000        0.0000        0.0000        0.0000        0.0000        0.0000        0.0000        0.0000        0.0000        0.0000        0.0000        0.0000        0.0000        0.0000        0.0000        0.0000        0.0000        0.0000        0.0000        0.0000        0.0000        0.0000        0.0000        0.0000        0.0000        0.0000        0.0000        0.0000        0.0000        0.0000        0.0000        0.0000        0.0000
        0.0000        0.0000        0.0000        0.0000        0.0000        0.0000        0.0000        0.0000        0.0000        0.0000        0.0000        0.0000        0.0000        0.0000        0.0000        0.0000        0.0000        0.0000        0.0000        0.0000        0.0000        0.0000        0.0000        0.0000        0.0000        0.0000        0.0000        0.0000        0.0000        0.0000        0.0000        0.0000        0.0000        0.0000        0.0000        0.0000        0.0000        0.0000        0.0000        0.0000        0.0000        0.0000        0.0000        0.0000        0.0000        0.0000        0.0000        0.0000        0.0000        0.0000        0.0000        0.0000        0.0000        0.0000        0.0000        0.0000        0.0000        0.0000        0.0000        0.0000        0.0000        0.0000        0.9204        0.3906        0.0000        0.0000        0.0000        0.0000        0.0000        0.0000        0.0000        0.0000        0.0000        0.0000        4.4745        5.4445        4.3689        4.4108        5.2102        6.6662        7.4976        7.4616        7.5190        6.8731        0.0000        0.0000        0.0000        0.0000        0.0000        0.0000        0.0000        0.0000        0.0000        0.0000        0.0000        0.0000        0.0000        0.0000        0.0000        0.0000        0.0000        2.6786        2.8034        0.3032        0.2017        0.1323        0.0958        0.1065        0.0316        0.0107        0.1017        0.0265        0.0351        0.0965        2.0471        1.1193        1.5118        2.3788        4.8651        5.2521        5.5370        6.3495        7.0830        7.0264        7.8358        8.9899       10.6874       13.0193       15.2513       19.2663       20.9761       18.5248       19.6578       20.6122       21.3283       21.4260       22.1148       22.6384       22.9045       22.5054       22.6538       31.8804       40.7716       34.2571       37.0813       37.1780       24.5655       38.5644       35.1665       40.0746       29.3272       27.0919       23.7023       23.3479       23.2513       25.9895       25.9368       26.0420       25.2018       25.9517       25.3523       25.5257       22.4305       17.8519       19.1189       16.8042       18.8488       22.1044       26.4890       24.1346       24.9818       31.8173       38.0509       47.4931       45.9995       47.9430       46.9142       45.7899       45.1082       40.7140       43.7991       50.5662       52.1716       48.7078       50.7777       54.9750       61.2800       61.1082       65.8400       73.0724       65.3896        0.0000        0.0000        0.0000        0.0000        0.0000        0.0000        0.0000        0.0000        0.0000        0.0000        0.0000        0.0000        0.0000        0.0000        0.0000        0.0000        0.0000        0.0000        0.0000        0.0000        0.0000        0.0000        0.0000        0.0000        0.0000        0.0000        0.0000        0.0000        0.0000        0.0000        0.0000        0.0000        0.0000        0.0000        0.0000        0.0000        0.0000        0.0000        0.0000        0.0000        0.0000        0.0000        0.0000        0.0000        0.0000        0.0000        0.0000        0.0000        0.0000        0.0000        0.0000        0.0000        0.0000        0.0000        0.0000        0.0000        0.0000        0.0000
        0.0000        0.0000        0.0000        0.0000        0.0000        0.0000        0.0000        0.0000        0.0000        0.0000        0.0000        0.0000        0.0000        0.0000        0.0000        0.0000        0.0000        0.0000        0.0000        0.0000        0.0000        0.0000        0.0000        0.0000        0.0000        0.0000        0.0000        0.0000        0.0000        0.0000        0.0000        0.0000        0.0000        0.0000        0.0000        0.0000        0.0000        0.0000        0.0000        0.0000        0.0000        0.0000        0.0000        0.0000        0.0000        0.0000        0.0000        0.0000        0.0000        0.0000        0.0000        0.0000        0.0000        0.0000        0.0000        0.0000        0.0000        0.0000        0.0000        0.0000        0.0000        0.0000        0.0000        0.0000        0.0000        0.0000        0.0000        0.0000        0.0000        0.0000        0.0000        0.0000        0.0000        0.0000        0.7955        4.4086        5.1956        5.9800        7.2026        5.8369        5.5949        5.4422        5.4449        0.0000        0.0000        0.0000        0.0000        0.0000        0.0000        0.0000        0.0000        0.0000        0.0000        0.0000        0.0000        0.0000        0.0000        0.0000        0.0000        0.0000        0.0000        2.2905        2.5333        2.6141        1.7382        1.9683        1.3796        0.2882        0.0963        0.0000        0.0000        0.0649        0.0880        0.2035        0.4105        0.5432        0.7549        1.4009        2.0170        3.0374        4.0616        4.6821        5.1117        9.0421        8.5884        8.4231        9.9823       12.2430       13.7309       15.0323       16.0644       17.2856       18.3826       19.4349       20.3212       22.8992       23.8216       24.6041       25.0586       25.8531       30.0423       35.5737       34.8320       35.2762       34.7987       32.3139       32.7474       33.9093       32.8893       33.0810       32.6777       33.3664       29.8950       29.1454       28.0700       22.5004       24.1598       21.4969       21.4884       22.7038       22.2695       22.9180       20.9841       19.0918       21.4156       21.4559       22.8589       24.6462       26.7035       29.0246       33.5030       39.5342       50.2327       53.2571       49.4407       51.7465       55.9533       54.4569       48.7199       47.3501       43.8389       50.9405       56.1763       61.0314       68.2739       81.5337       83.1681       74.8619       87.7825       82.2149       63.6960        0.0000        0.0000        0.0000        0.0000        0.0000        0.0000        0.0000        0.0000        0.0000        0.0000        0.0000        0.0000        0.0000        0.0000        0.0000        0.0000        0.0000        0.0000        0.0000        0.0000        0.0000        0.0000        0.0000        0.0000        0.0000        0.0000        0.0000        0.0000        0.0000        0.0000        0.0000        0.0000        0.0000        0.0000        0.0000        0.0000        0.0000        0.0000        0.0000        0.0000        0.0000        0.0000        0.0000        0.0000        0.0000        0.0000        0.0000        0.0000        0.0000        0.0000        0.0000        0.0000        0.0000        0.0000        0.0000        0.0000        0.0000        0.0000
        0.0000        0.0000        0.0000        0.0000        0.0000        0.0000        0.0000        0.0000        0.0000        0.0000        0.0000        0.0000        0.0000        0.0000        0.0000        0.0000        0.0000        0.0000        0.0000        0.0000        0.0000        0.0000        0.0000        0.0000        0.0000        0.0000        0.0000        0.0000        0.0000        0.0000        0.0000        0.0000        0.0000        0.0000        0.0000        0.0000        0.0000        0.0000        0.0000        0.0000        0.0000        0.0000        0.0000        0.0000        0.0000        0.0000        0.0000        0.0000        0.0000        0.0000        0.0000        0.0000        0.0000        0.0000        0.0000        0.0000        0.0000        0.0000        0.0000        0.0000        0.0000        0.0000        0.0000        0.0000        0.0000        0.0000        0.0000        0.0000        0.0000        0.0000        0.0000        0.0000        0.0000        0.0000        0.0000        0.0000        0.0000        0.0000        0.0000        0.0000        0.0000        0.0000        0.0000        0.0000        0.0000        0.0000        0.0000        0.0000        0.0000        0.0000        0.0000        0.0000        0.0000        0.0000        0.0000        0.0000        0.0000        0.0000        0.0000        0.0000        0.0000        2.3542        2.0051        2.3616        2.4210        2.4285        1.6804        0.3109        0.0000        0.0000        0.0000        0.0662        0.0917        0.1751        0.3160        0.4021        0.5609        1.1228        1.4651        2.4661        3.1095        3.8477        4.7521        6.0682        7.4055        8.2520        9.4293       11.7640       13.4549       14.6857       15.7134       17.0176       18.1191       19.2888       20.4685       23.1564       24.4111       25.4726       26.1225       30.6157       29.8577       29.3439       29.7012       33.3079       36.4820       37.9286       36.5005       34.3022       34.0867       33.8627       33.5477       30.9071       31.5812       29.5934       27.3132       21.9605       20.5695       19.7493       19.7410       20.9245       21.0086       22.5473       20.8753       21.7788       23.6490       25.2174       33.4381       28.5594       31.2126       37.1642       39.1433       42.9392       47.3334       54.1887       49.7503       49.1817       50.1973       53.8804       50.6685       49.3151       49.2817       59.4246       63.7942       73.6500       77.3018       81.7703       92.2071       71.1073       80.3354       65.1920        0.0000        0.0000        0.0000        0.0000        0.0000        0.0000        0.0000        0.0000        0.0000        0.0000        0.0000        0.0000        0.0000        0.0000        0.0000        0.0000        0.0000        0.0000        0.0000        0.0000        0.0000        0.0000        0.0000        0.0000        0.0000        0.0000        0.0000        0.0000        0.0000        0.0000        0.0000        0.0000        0.0000        0.0000        0.0000        0.0000        0.0000        0.0000        0.0000        0.0000        0.0000        0.0000        0.0000        0.0000        0.0000        0.0000        0.0000        0.0000        0.0000        0.0000        0.0000        0.0000        0.0000        0.0000        0.0000        0.0000        0.0000        0.0000        0.0000
        0.0000        0.0000        0.0000        0.0000        0.0000        0.0000        0.0000        0.0000        0.0000        0.0000        0.0000        0.0000        0.0000        0.0000        0.0000        0.0000        0.0000        0.0000        0.0000        0.0000        0.0000        0.0000        0.0000        0.0000        0.0000        0.0000        0.0000        0.0000        0.0000        0.0000        0.0000        0.0000        0.0000        0.0000        0.0000        0.0000        0.0000        0.0000        0.0000        0.0000        0.0000        0.0000        0.0000        0.0000        0.0000        0.0000        0.0000        0.0000        0.0000        0.0000        0.0000        0.0000        0.0000        0.0000        0.0000        0.0000        0.0000        0.0000        0.0000        0.0000        0.0000        0.0000        0.0000        0.0000        0.0000        0.0000        0.0000        0.0000        0.0000        0.0000        0.0000        0.0000        0.0000        0.0000        0.0000        0.0000        0.0000        0.0000        0.0000        0.0000        0.0000        0.0000        0.0000        0.0000        0.0000        0.0000        0.0000        0.0000        0.0000        0.0000        0.0000        0.0000        0.0000        0.0000        0.0000        0.0000        0.0000        0.0000        0.0000        0.0000        0.0000        1.6476        1.4186        1.9932        1.9578        2.3546        1.4924        0.0000        0.0000        0.0000        0.0000        0.0629        0.0833        0.1522        0.2692        0.3396        0.4825        0.8798        1.4737        3.0855        3.5184        4.3809        5.1642        7.1337        8.0423        9.3140       10.5798       12.9898       14.1069       15.4392       16.4020       17.7412       18.8559       20.0209       21.1140       23.6983       24.8338       25.8771       26.6344       27.3401       27.9720       30.2660       29.7187       31.7336       48.4098       40.4974       35.6397       37.6718       37.1266       32.5213       29.1855       29.7657       29.3937       28.4752       26.4152       20.8850       19.2837       18.5845       19.1275       20.4340       22.9286       23.5439       24.8627       26.9721       29.3418       31.6551       35.6363       34.9380       39.6037       47.8223       42.7964       45.8082       46.1822       47.4721       49.9106       49.3179       52.4160       56.6931       58.2229       55.9939       58.8360       62.0117       64.7545       76.0692       75.7301       81.1543       93.2133       81.1455       83.0350       81.7995        0.0000        0.0000        0.0000        0.0000        0.0000        0.0000        0.0000        0.0000        0.0000        0.0000        0.0000        0.0000        0.0000        0.0000        0.0000        0.0000        0.0000        0.0000        0.0000        0.0000        0.0000        0.0000        0.0000        0.0000        0.0000        0.0000        0.0000        0.0000        0.0000        0.0000        0.0000        0.0000        0.0000        0.0000        0.0000        0.0000        0.0000        0.0000        0.0000        0.0000        0.0000        0.0000        0.0000        0.0000        0.0000        0.0000        0.0000        0.0000        0.0000        0.0000        0.0000        0.0000        0.0000        0.0000        0.0000        0.0000        0.0000        0.0000        0.0000
        0.0000        0.0000        0.0000        0.0000        0.0000        0.0000        0.0000        0.0000        0.0000        0.0000        0.0000        0.0000        0.0000        0.0000        0.0000        0.0000        0.0000        0.0000        0.0000        0.0000        0.0000        0.0000        0.0000        0.0000        0.0000        0.0000        0.0000        0.0000        0.0000        0.0000        0.0000        0.0000        0.0000        0.0000        0.0000        0.0000        0.0000        0.0000        0.0000        0.0000        0.0000        0.0000        0.0000        0.0000        0.0000        0.0000        0.0000        0.0000        0.0000        0.0000        0.0000        0.0000        0.0000        0.0000        0.0000        0.0000        0.0000        0.0000        0.0000        0.0000        0.0000        0.0000        0.0000        0.0000        0.0000        0.0000        0.0000        0.0000        0.0000        0.0000        0.0000        0.0000        0.0000        0.0000        0.0000        0.0000        0.0000        0.0000        0.0000        0.0000        0.0000        0.0000        0.0000        0.0000        0.0000        0.0000        0.0000        0.0000        0.0000        0.0000        0.0000        0.0000        0.0000        0.0000        0.0000        0.0000        0.0000        0.0000        0.0000        0.0000        1.2588        1.4792        0.9930        1.4575        1.5727        1.7979        1.2593        0.0000        0.0000        0.0000        0.0000        0.0551        0.0629        0.1346        0.2699        0.4307        0.6523        1.1469        3.6468        3.6329        6.4857        5.6300        6.4356        8.0795        9.9216       11.6668       11.9486       15.3538       16.9010       17.5961       18.3482       19.6339       20.8467       21.5812       22.1463       24.4960       25.1618       25.8877       26.6675       29.6519       31.4554       30.8628       29.0529       30.8541       37.4687       40.4688       46.6265       32.4428       28.0570       27.3028       26.7299       27.2885       30.8380       25.8181       27.3721       25.2992       18.2353       18.4528       18.8897       23.0554       23.2285       24.4262       27.4375       30.6152       32.7223       38.7148       38.8806       34.5019       40.3938       37.9490       39.8738       45.3572       46.5080       48.3362       47.2459       48.2585       52.7589       56.5649       58.7646       52.9077       59.6013       60.9909       67.1432       75.2628       77.7604       86.2655       85.2304       80.9099        0.0000        0.0000        0.0000        0.0000        0.0000        0.0000        0.0000        0.0000        0.0000        0.0000        0.0000        0.0000        0.0000      179.1900        0.0000        0.0000        0.0000      125.3100        0.0000        0.0000        0.0000        0.0000        0.0000        0.0000        0.0000        0.0000        0.0000        0.0000        0.0000        0.0000        0.0000        0.0000        0.0000        0.0000        0.0000        0.0000        0.0000        0.0000        0.0000        0.0000        0.0000        0.0000        0.0000        0.0000        0.0000        0.0000        0.0000        0.0000        0.0000        0.0000        0.0000        0.0000        0.0000        0.0000        0.0000        0.0000        0.0000        0.0000        0.0000        0.0000        0.0000
        0.0000        0.0000        0.0000        0.0000        0.0000        0.0000        0.0000        0.0000        0.0000        0.0000        0.0000        0.0000        0.0000        0.0000        0.0000        0.0000        0.0000        0.0000        0.0000        0.0000        0.0000        0.0000        0.0000        0.0000        0.0000        0.0000        0.0000        0.0000        0.0000        0.0000        0.0000        0.0000        0.0000        0.0000        0.0000        0.0000        0.0000        0.0000        0.0000        0.0000        0.0000        0.0000        0.0000        0.0000        0.0000        0.0000        0.0000        0.0000        0.0000        0.0000        0.0000        0.0000        0.0000        0.0000        0.0000        0.0000        0.0000        0.0000        0.0000        0.0000        0.0000        0.0000        0.0000        0.0000        0.0000        0.0000        0.0000        0.0000        0.0000        0.0000        0.0000        0.0000        0.0000        0.0000        0.0000        0.0000        0.0000        0.0000        0.0000        0.0000        0.0000        0.0000        0.0000        0.0000        0.0000        0.0000        0.0000        0.0000        0.0000        0.0000        0.0000        0.0000        0.0000        0.0000        0.0000        0.0000        0.0000        0.0000        0.0000        0.0000        0.5810        0.6944        0.6780        0.7350        0.5506        0.6284        0.4116       13.1862        0.1952        0.1582        0.1652        0.0072        0.0000        0.0005        0.1166        0.5258        0.7871        1.1651        3.9199        5.3009        8.4041       12.4571       14.2865       11.0429       13.3884       15.1307       16.0341       18.6328       21.3770       21.4399       24.6236       24.0037       25.1999       26.3096       26.0067       28.2910       25.1019       27.5998       31.6686       38.5094       40.7554       37.3046       31.9685       30.1928       29.8196       32.8945       32.6527       31.3687       25.3507       31.3043       23.4302       23.4604       22.5824       22.9587       21.0085       19.0371       16.6870       16.7829       17.9731       22.0282       25.3079       31.1994       31.4410       32.2098       31.6311       35.6220       35.7032       34.9513       38.1429       42.1441       41.4639       38.8164       42.7999       50.1451       52.1539       52.1199       53.5640       56.7337       61.7680       63.7739       67.0921       71.6575       75.1384       77.8912       76.8592       82.3201       85.5014      124.7516        0.0000        0.0000        0.0000        0.0000        0.0000        0.0000        0.0000        0.0000        0.0000        0.0000        0.0000        0.0000      197.7000      253.2900      234.7800        0.0000      149.3100      125.7900        0.0000        0.0000        0.0000        0.0000        0.0000        0.0000        0.0000        0.0000        0.0000        0.0000        0.0000        0.0000        0.0000        0.0000        0.0000        0.0000        0.0000        0.0000        0.0000        0.0000        0.0000        0.0000        0.0000        0.0000        0.0000        0.0000        0.0000        0.0000        0.0000        0.0000        0.0000        0.0000        0.0000        0.0000        0.0000        0.0000        0.0000        0.0000        0.0000        0.0000        0.0000        0.0000        0.0000
        0.0000        0.0000        0.0000        0.0000        0.0000        0.0000        0.0000        0.0000        0.0000        0.0000        0.0000        0.0000        0.0000        0.0000        0.0000        0.0000        0.0000        0.0000        0.0000        0.0000        0.0000        0.0000        0.0000        0.0000        0.0000        0.0000        0.0000        0.0000        0.0000        0.0000        0.0000        0.0000        0.0000        0.0000        0.0000        0.0000        0.0000        0.0000        0.0000        0.0000        0.0000        0.0000        0.0000        0.0000        0.0000        0.0000        0.0000        0.0000        0.0000        0.0000        0.0000        0.0000        0.0000        0.0000        0.0000        0.0000        0.0000        0.0000        0.0000        0.0000        0.0000        0.0000        0.0000        0.0000        0.0000        0.0000        0.0000        0.0000        0.0000        0.0000        0.0000        0.0000        0.0000        0.0000        0.0000        0.0000        0.0000        0.0000        0.0000        0.0000        0.0000        0.0000        0.0000        0.0000        0.0000        0.0000        0.0000        0.0000        0.0000        0.0000        0.0000        0.0000        0.0000        0.0000        0.0000        0.0000        0.0000        0.0000        0.0000        0.3073        0.3893        0.3488        0.2620        0.3135        0.2908        0.3240        0.0136       15.0535        0.0981        0.0823        0.1768        0.0000        0.0000        0.3304        0.4602        0.5657        0.7813        1.3133        2.1907        7.3439        8.9607       11.9889       14.8445       12.6319       15.3011       16.7531       17.3360       20.2159       24.1262       23.4275       24.3035       26.0976       27.1906       28.1280       28.5020       25.5076       31.9759       31.4271       30.9541       29.5614       30.7736       31.1187       28.3061       28.6957       31.0886       30.0795       30.7162       26.6941       25.0254       24.0450       26.0118       20.6864       20.3306       19.3485       18.4627       16.2015       15.8872       15.9910       19.6639       22.5796       26.6885       30.5990       35.6121       34.9303       38.0412       37.3176       35.4497       38.5523       42.1005       41.6719       51.1305       48.9330       52.0714       58.6817       58.3733       56.7516       60.4396       59.0947       62.1347       71.8783       75.8441       74.6999       76.8400       82.7445       79.6888       86.5216       85.1625      135.1073        0.0000        0.0000        0.0000        0.0000        0.0000        0.0000      214.6692      122.3400        0.0000        0.0000        0.0000        0.0000      256.4399      243.9900        0.0000        0.0000        0.0000        0.0000        0.0000        0.0000        0.0000        0.0000        0.0000        0.0000        0.0000        0.0000        0.0000        0.0000        0.0000        0.0000        0.0000        0.0000        0.0000        0.0000        0.0000        0.0000        0.0000        0.0000        0.0000        0.0000        0.0000        0.0000        0.0000        0.0000        0.0000        0.0000        0.0000        0.0000        0.0000        0.0000        0.0000        0.0000        0.0000        0.0000        0.0000        0.0000        0.0000        0.0000        0.0000        0.0000        0.0000
        0.0000        0.0000        0.0000        0.0000        0.0000        0.0000        0.0000        0.0000        0.0000        0.0000        0.0000        0.0000        0.0000        0.0000        0.0000        0.0000        0.0000        0.0000        0.0000        0.0000        0.0000        0.0000        0.0000        0.0000        0.0000        0.0000        0.0000        0.0000        0.0000        0.0000        0.0000        0.0000        0.0000        0.0000        0.0000        0.0000        0.0000        0.0000        0.0000        0.0000        0.0000        0.0000        0.0000        0.0000        0.0000        0.0000        0.0000        0.0000        0.0000        0.0000        0.0000        0.0000        0.0000        0.0000        0.0000        0.0000        0.0000        0.0000        0.0000        0.0000        0.0000        0.0000        0.0000        0.0000        0.0000        0.0000        0.0000        0.0000        0.0000        0.0000        0.0000        0.0000        0.0000        0.0000        0.0000        0.0000        0.0000        0.0000        0.0000        0.0000        0.0000        0.0000        0.0000        0.0000        0.0000        0.0000        0.0000        0.0000        0.0000        0.0000        0.0000        0.0000        0.0000        0.0000        0.0000        0.0000        0.0000        0.0000        0.2375        0.2293        0.2300        0.1570        0.0611        0.0000        0.3310        0.3609        0.3897        0.0937        0.1170        0.1335        0.1427        0.0000        0.0000        0.3500        0.4878        0.8150        1.0894        1.7050        2.6824        7.4269        9.0327       11.1187       13.7107       14.1953       15.6691       18.4028       20.0641       21.8764       24.0692       24.9012       28.1697       28.0974       28.3524       30.9909       34.5899       30.9168       26.2741       25.0269       25.0184       26.2892       28.4374       27.5985       26.6191       28.8787       31.4866       32.3755       36.0163       30.1246       24.0576       25.4759       19.2564       18.3854       20.1285       17.1208       16.7513       14.8557       14.5981       18.6323       18.6872       22.4249       25.6314       29.2893       33.0758       37.3480       41.3573       44.8585       40.0805       42.7436       48.0851       52.4055       54.4828       55.7608       53.4551       63.3016       71.6211       66.0803       71.3132       75.2861       71.3620       72.6525       76.1304       77.7098       78.6159       89.8016       92.4800       92.2478      100.6237        0.0000        0.0000        0.0000        0.0000        0.0000      186.2315      197.8164      186.6316       51.0600        0.0000        0.0000        0.0000        0.0000        0.0000        0.0000        0.0000        0.0000        0.0000        0.0000        0.0000        0.0000        0.0000        0.0000        0.0000        0.0000        0.0000        0.0000        0.0000        0.0000        0.0000        0.0000        0.0000        0.0000        0.0000        0.0000        0.0000        0.0000        0.0000        0.0000        0.0000        0.0000        0.0000        0.0000        0.0000        0.0000        0.0000        0.0000        0.0000        0.0000        0.0000        0.0000        0.0000        0.0000        0.0000        0.0000        0.0000        0.0000        0.0000        0.0000        0.0000        0.0000        0.0000
        0.0000        0.0000        0.0000        0.0000        0.0000        0.0000        0.0000        0.0000        0.0000        0.0000        0.0000        0.0000        0.0000        0.0000        0.0000        0.0000        0.0000        0.0000        0.0000        0.0000        0.0000        0.0000        0.0000        0.0000        0.0000        0.0000        0.0000        0.0000        0.0000        0.0000        0.0000        0.0000        0.0000        0.0000        0.0000        0.0000        0.0000        0.0000        0.0000        0.0000        0.0000        0.0000        0.0000        0.0000        0.0000        0.0000        0.0000        0.0000        0.0000        0.0000        0.0000        0.0000        0.0000        0.0000        0.0000        0.0000        0.0000        0.0000        0.0000        0.0000        0.0000        0.0000        0.0000        0.0000        0.0000        0.0000        0.0000        0.0000        0.0000        0.0000        0.0000        0.0000        0.0000        0.0000        0.0000        0.0000        0.0000        0.0000        0.0000        0.0000        0.0000        0.0000        0.0000        0.0000        0.0000        0.0000        0.0000        0.0000        0.0000        0.0000        0.0000        0.0000        0.0000        0.0000        0.0000        0.0000        0.0000        0.0000        0.0871        0.4588        0.2641        0.0860        0.0791        0.0072        0.0901        0.2824        0.5392        0.1495        0.1672        0.2165        0.2967        0.0000        0.6827        0.3799        0.5068        1.2796        1.6640        3.6703        3.4232        9.0376       11.1214       13.1257       14.2119       16.0746       18.6080       18.9359       20.0241       22.4068       23.7497       26.0339       27.6143       28.2544       31.2197       30.0285       28.6496       25.9666       23.7663       23.6067       24.8280       30.0266       29.2332       32.6892       29.0266       31.6601       29.3862       29.3771       27.9221       22.6889       20.6765       17.8487       17.0258       16.4536       16.8810       14.9095       17.2969       17.2757       16.4415       15.5101       20.8052       24.4924       27.2921       32.3291       34.2957       36.9158       39.9986       44.8493       45.5488       53.9255       57.3756       57.5053       61.7269       56.2952       61.6035       71.9137       78.7712       73.7473       72.9115       71.3113       69.2329       72.2788       77.5816       79.2196       88.2921      100.1598       93.4689       88.7534       91.3122        0.0000        0.0000        0.0000       66.2700      155.0284      171.1392      179.3707      177.8369       40.3200        0.0000        0.0000        0.0000        0.0000        0.0000        0.0000        0.0000        0.0000        0.0000        0.0000        0.0000        0.0000        0.0000        0.0000        0.0000        0.0000        0.0000        0.0000        0.0000        0.0000        0.0000        0.0000        0.0000        0.0000        0.0000        0.0000        0.0000        0.0000        0.0000        0.0000        0.0000        0.0000        0.0000        0.0000        0.0000        0.0000        0.0000        0.0000        0.0000        0.0000        0.0000        0.0000        0.0000        0.0000        0.0000        0.0000        0.0000        0.0000        0.0000        0.0000        0.0000        0.0000        0.0000
        0.0000        0.0000        0.0000        0.0000        0.0000        0.0000        0.0000        0.0000        0.0000        0.0000        0.0000        0.0000        0.0000        0.0000        0.0000        0.0000        0.0000        0.0000        0.0000        0.0000        0.0000        0.0000        0.0000        0.0000        0.0000        0.0000        0.0000        0.0000        0.0000        0.0000        0.0000        0.0000        0.0000        0.0000        0.0000        0.0000        0.0000        0.0000        0.0000        0.0000        0.0000        0.0000        0.0000        0.0000        0.0000        0.0000        0.0000        0.0000        0.0000        0.0000        0.0000        0.0000        0.0000        0.0000        0.0000        0.0000        0.0000        0.0000        0.0000        0.0000        0.0000        0.0000        0.0000        0.0000        0.0000        0.0000        0.0000        0.0000        0.0000        0.0000        0.0000        0.0000        0.0000        0.0000        0.0000        0.0000        0.0000        0.0000        0.0000        0.0000        0.0000        0.0000        0.0000        0.0000        0.0000        0.0000        0.0000        0.0000        0.0000        0.0000        0.0000        0.0000        0.0000        0.0000        0.0000        0.0000        0.1707        2.0344        0.2233        0.2417        0.1578        0.1612        0.1704        0.2382        0.5987        0.5972        0.8010        0.2179        0.2514        0.4214        0.2667        0.5145        0.6446        3.0648        3.0276        3.8800       12.6323       25.7635       18.7206       17.5955       20.6032       17.3681       19.5367       21.4189       20.2724       21.8249       22.2702       24.1702       25.0722       24.8015       24.7200       25.1017       25.8756       25.8229       25.8724       24.1006       24.6630       24.2563       28.9419       29.0955       32.3946       29.5872       29.0665       27.6640       26.2468       24.1774       17.5989       15.9162       15.1144       15.3673       15.4871       11.4030       11.0033       11.2900       11.0422       11.3303       11.9318       14.6681       17.5902       28.3170       33.1202       37.1717       38.1477       39.1408       38.4138       40.2464       43.7443       59.3007       60.1120       62.0328       65.9783       65.9357       70.2038       74.9563       80.3798       82.4748       83.3375       81.9661       76.1370       70.7991       74.8117       75.9318       79.9120       89.5777       93.6769       90.1049        0.0000        0.0000        0.0000        0.0000      114.4482      137.6771      148.6813      157.0218      153.8541       55.7700        0.0000        0.0000        0.0000        0.0000        0.0000        0.0000        0.0000        0.0000        0.0000        0.0000        0.0000        0.0000        0.0000        0.0000        0.0000        0.0000        0.0000        0.0000        0.0000        0.0000        0.0000        0.0000        0.0000        0.0000        0.0000        0.0000        0.0000        0.0000        0.0000        0.0000        0.0000        0.0000        0.0000        0.0000        0.0000        0.0000        0.0000        0.0000        0.0000        0.0000        0.0000        0.0000        0.0000        0.0000        0.0000        0.0000        0.0000        0.0000        0.0000        0.0000        0.0000        0.0000        0.0000
        0.0000        0.0000        0.0000        0.0000        0.0000        0.0000        0.0000        0.0000        0.0000        0.0000        0.0000        0.0000        0.0000        0.0000        0.0000        0.0000        0.0000        0.0000        0.0000        0.0000        0.0000        0.0000        0.0000        0.0000        0.0000        0.0000        0.0000        0.0000        0.0000        0.0000        0.0000        0.0000        0.0000        0.0000        0.0000        0.0000        0.0000        0.0000        0.0000        0.0000        0.0000        0.0000        0.0000        0.0000        0.0000        0.0000        0.0000        0.0000        0.0000        0.0000        0.0000        0.0000        0.0000        0.0000        0.0000        0.0000        0.0000        0.0000        0.0000        0.0000        0.0000        0.0000        0.0000        0.0000        0.0000        0.0000        0.0000        0.0000        0.0000        0.0000        0.0000        0.0000        0.0000        0.0000        0.0000        0.0000        0.0000        0.0000        0.0000        0.0000        0.0000        0.0000        0.0000        0.0000        0.0000        0.0000        0.0000        0.0000        0.0000        0.0000        0.0000        0.0000        0.0000        0.0000        0.0000        0.0000        0.1989        0.3508        0.2623        0.1834        0.1467        0.1839        0.1229        0.2457        0.2371        0.2800        0.6555        0.1544        0.1583        0.2814        0.4269        0.9445        0.8966        2.1621        3.0882        4.1947       10.3042       36.2328       31.6087       13.5996       16.2330       19.6065       24.8767       21.5187       22.2598       21.9522       23.6529       24.1579       26.3250       25.3598       25.7348       24.4702       24.1509       23.1340       22.7918       23.0654       27.8165       29.1020       28.3145       23.6307       21.8950       23.5896       23.1801       21.5162       19.5032       18.8531       16.4304       13.6147       15.2787       15.7593       14.9008        9.1667        8.0970        8.2701       10.4777       12.3948       13.1327       15.2523       18.1466       29.1659       37.7142       39.7431       39.7233       40.6089       40.9240       40.5059       48.0362       61.3127       67.3163       67.9199       69.5623       76.4785       82.8357       87.2760       86.4598       89.9461       87.3691       90.3855       86.2258       76.8622       78.1051       75.0757       78.6832        0.0000        0.0000        0.0000        0.0000        0.0000        0.0000       89.9630      101.2596      121.7057      131.2203      139.8708      146.6976        0.0000        0.0000        0.0000        0.0000        0.0000        0.0000        0.0000        0.0000        0.0000        0.0000        0.0000        0.0000        0.0000        0.0000        0.0000        0.0000        0.0000        0.0000        0.0000        0.0000        0.0000        0.0000        0.0000        0.0000        0.0000        0.0000        0.0000        0.0000        0.0000        0.0000        0.0000        0.0000        0.0000        0.0000        0.0000        0.0000        0.0000        0.0000        0.0000        0.0000        0.0000        0.0000        0.0000        0.0000        0.0000        0.0000        0.0000        0.0000        0.0000        0.0000        0.0000        0.0000        0.0000        0.0000
        0.0000        0.0000        0.0000        0.0000        0.0000        0.0000        0.0000        0.0000        0.0000        0.0000        0.0000        0.0000        0.0000        0.0000        0.0000        0.0000        0.0000        0.0000        0.0000        0.0000        0.0000        0.0000        0.0000        0.0000        0.0000        0.0000        0.0000        0.0000        0.0000        0.0000        0.0000        0.0000        0.0000        0.0000        0.0000        0.0000        0.0000        0.0000        0.0000        0.0000        0.0000        0.0000        0.0000        0.0000        0.0000        0.0000        0.0000        0.0000        0.0000        0.0000        0.0000        0.0000        0.0000        0.0000        0.0000        0.0000        0.0000        0.0000        0.0000        0.0000        0.0000        0.0000        0.0000        0.0000        0.0000        0.0000        0.0000        0.0000        0.0000        0.0000        0.0000        0.0000        0.0000        0.0000        0.0000        0.0000        0.0000        0.0000        0.0000        0.0000        0.0000        0.0000        0.0000        0.0000        0.0000        0.0000        0.0000        0.0000        0.0000        0.0000        0.0000        0.0000        0.0000        0.0000        0.0000        0.0000        0.2113        0.1764        0.2256        0.1801        0.2535        0.4719        0.2316        0.3515        0.3460        0.3685        0.4674        0.2744        0.3040        0.4082        0.5883        1.2915        1.3654        3.3724        5.0982        6.7699        9.3657       19.4777       22.9250       15.7208       18.5068       23.2769       24.4347       22.7055       23.7545       24.8113       23.6475       24.5521       24.5568       24.2456       24.0133       22.3757       21.8727       22.5127       23.9754       21.4184       21.6457       21.1607       22.0246       19.3316       20.8552       20.0780       19.2492       19.0818       17.1296       14.9900       15.2490       14.0965       13.0161       12.1790       11.7987       10.0872        8.5662       12.4533       14.0672       16.1706       16.7736       16.6133       21.4869       37.4672       42.9896       43.8028       44.7585       38.9780       40.5235       43.2203       48.2282       60.7758       71.4373       74.6281       80.0908       86.7435       91.3083       92.5400       87.5418       89.3807       91.1937       92.6861       89.1895       81.2841       78.6322       76.4957        0.0000        0.0000        0.0000        0.0000        0.0000        0.0000       71.2373       78.2292       90.9766      110.0167      117.5071      123.0626      123.4831        0.0000        0.0000        0.0000        0.0000        0.0000        0.0000        0.0000        0.0000        0.0000        0.0000        0.0000        0.0000        0.0000        0.0000        0.0000        0.0000        0.0000        0.0000        0.0000        0.0000        0.0000        0.0000        0.0000        0.0000        0.0000        0.0000        0.0000        0.0000        0.0000        0.0000        0.0000        0.0000        0.0000        0.0000        0.0000        0.0000        0.0000        0.0000        0.0000        0.0000        0.0000        0.0000        0.0000        0.0000        0.0000        0.0000        0.0000        0.0000        0.0000        0.0000        0.0000        0.0000        0.0000        0.0000
        0.0000        0.0000        0.0000        0.0000        0.0000        0.0000        0.0000        0.0000        0.0000        0.0000        0.0000        0.0000        0.0000        0.0000        0.0000        0.0000        0.0000        0.0000        0.0000        0.0000        0.0000        0.0000        0.0000        0.0000        0.0000        0.0000        0.0000        0.0000        0.0000        0.0000        0.0000        0.0000        0.0000        0.0000        0.0000        0.0000        0.0000        0.0000        0.0000        0.0000        0.0000        0.0000        0.0000        0.0000        0.0000        0.0000        0.0000        0.0000        0.0000        0.0000        0.0000        0.0000        0.0000        0.0000        0.0000        0.0000        0.0000        0.0000        0.0000        0.0000        0.0000        0.0000        0.0000        0.0000        0.0000        0.0000        0.0000        0.0000        0.0000        0.0000        0.0000        0.0000        0.0000        0.0000        0.0000        0.0000        0.0000        0.0000        0.0000        0.0000        0.0000        0.0000        0.0000        0.0000        0.0000        0.0000        0.0000        0.0000        0.0000        0.0000        0.0000        0.0000        0.0000        0.0000        0.0000        0.0000        0.0000        0.3092        0.5898        0.6127        0.4556        0.5007        0.4042        0.8189        0.6018        0.8900        0.9074        1.3534        0.5648        0.7228        0.9568        1.7146        2.1150        4.2066        8.7668        8.9939       10.1740       14.4936       22.9827       19.5883       22.9292       25.0653       26.1715       24.3573       25.3437       25.2649       24.6303       26.0078       25.4944       24.4226       23.0093       21.8243       19.2883       18.5862       19.4685       19.1776       18.7322       22.5172       19.5479       20.2461       18.6204       17.8488       15.4253       14.2853       12.8296       13.0338       14.9918       11.8849       11.3222       13.1235       18.1213       10.9959       11.1459       15.3345       17.0296       19.4016       21.4328       25.2168       27.7784       40.9268       44.2815       43.3057       45.6087       42.3316       42.6193       49.6248       54.4656       66.1579       71.9283       85.5460       90.2765       86.6966       87.9217       86.0208       85.2205       86.2115       82.7179       82.2697       86.5441       86.3128       83.5534        0.0000        0.0000        0.0000        0.0000        0.0000        0.0000        0.0000       66.5175       71.6613       84.2679      101.5975      109.6842      116.4081      119.2419        0.0000        0.0000        0.0000        0.0000        0.0000        0.0000        0.0000        0.0000        0.0000        0.0000        0.0000        0.0000        0.0000        0.0000        0.0000        0.0000        0.0000        0.0000        0.0000        0.0000        0.0000        0.0000        0.0000        0.0000        0.0000        0.0000        0.0000        0.0000        0.0000        0.0000        0.0000        0.0000        0.0000        0.0000        0.0000        0.0000        0.0000        0.0000        0.0000        0.0000        0.0000        0.0000        0.0000        0.0000        0.0000        0.0000        0.0000        0.0000        0.0000        0.0000        0.0000        0.0000        0.0000        0.0000
        0.0000        0.0000        0.0000        0.0000        0.0000        0.0000        0.0000        0.0000        0.0000        0.0000        0.0000        0.0000        0.0000        0.0000        0.0000        0.0000        0.0000        0.0000        0.0000        0.0000        0.0000        0.0000        0.0000        0.0000        0.0000        0.0000        0.0000        0.0000        0.0000        0.0000        0.0000        0.0000        0.0000        0.0000        0.0000        0.0000        0.0000        0.0000        0.0000        0.0000        0.0000        0.0000        0.0000        0.0000        0.0000        0.0000        0.0000        0.0000        0.0000        0.0000        0.0000        0.0000        0.0000        0.0000        0.0000        0.0000        0.0000        0.0000        0.0000        0.0000        0.0000        0.0000        0.0000        0.0000        0.0000        0.0000        0.0000        0.0000        0.0000        0.0000        0.0000        0.0000        0.0000        0.0000        0.0000        0.0000        0.0000        0.0000        0.0000        0.0000        0.0000        0.0000        0.0000        0.0000        0.0000        0.0000        0.0000        0.0000        0.0000        0.0000        0.0000        0.0000        0.0000        0.0000        0.0000        0.0000        0.8271        0.6675        0.8948        1.8411        0.0000        2.4275        2.4429        1.9664        0.8690        1.2135        1.0790        1.6874        1.6511        2.2398        3.2139        3.8116        7.2580        6.2395       11.2786        9.0270       12.5241       18.5877       22.8213       27.5430       33.8416       35.5676       42.1329       34.3571       32.8259       31.6450       30.7149       26.5059       25.2357       22.7682       22.6800       18.2110       14.4775       13.7379       14.4260       15.4936       16.8440       16.7371       19.2191       14.7810       12.1646       11.5393       10.9060        8.3712        9.3983        8.8113        8.2629        9.9287       10.8880       13.9837       13.3317       14.9846       17.6985       18.8940       22.8764       25.4693       30.8247       36.2147       36.2851       38.2339       39.8876       42.4305       44.4980       50.4042       76.3148       60.2558       63.7501       73.3950       80.1919       79.3964       81.6865       78.8537       77.8227       77.1264       72.5313       68.2621       70.0301       67.2696       73.0051        0.0000        0.0000        0.0000        0.0000        0.0000       60.5700       58.8000        0.0000       64.3349       62.4251       64.4883       73.1000       93.3675      100.1474      109.0347        0.0000        0.0000        0.0000        0.0000        0.0000        0.0000        0.0000        0.0000        0.0000        0.0000        0.0000        0.0000        0.0000        0.0000        0.0000        0.0000        0.0000        0.0000        0.0000        0.0000        0.0000        0.0000        0.0000        0.0000        0.0000        0.0000        0.0000        0.0000        0.0000        0.0000        0.0000        0.0000        0.0000        0.0000        0.0000        0.0000        0.0000        0.0000        0.0000        0.0000        0.0000        0.0000        0.0000        0.0000        0.0000        0.0000        0.0000        0.0000        0.0000        0.0000        0.0000        0.0000        0.0000        0.0000        0.0000
        0.0000        0.0000        0.0000        0.0000        0.0000        0.0000        0.0000        0.0000        0.0000        0.0000        0.0000        0.0000        0.0000        0.0000        0.0000        0.0000        0.0000        0.0000        0.0000        0.0000        0.0000        0.0000        0.0000        0.0000        0.0000        0.0000        0.0000        0.0000        0.0000        0.0000        0.0000        0.0000        0.0000        0.0000        0.0000        0.0000        0.0000        0.0000        0.0000        0.0000        0.0000        0.0000        0.0000        0.0000        0.0000        0.0000        0.0000        0.0000        0.0000        0.0000        0.0000        0.0000        0.0000        0.0000        0.0000        0.0000        0.0000        0.0000        0.0000        0.0000        0.0000        0.0000        0.0000        0.0000        0.0000        0.0000        0.0000        0.0000        0.0000        0.0000        0.0000        0.0000        0.0000        0.0000        0.0000        0.0000        0.0000        0.0000        0.0000        0.0000        0.0000        0.0000        0.0000        0.0000        0.0000        0.0000        0.0000        0.0000        0.0000        0.0000        0.0000        0.0000        0.0000        0.0000        0.0000        0.0000        0.0000        1.0417        0.0000        0.0000        0.0000        3.4056        2.6991        1.8194        1.1816        2.8341        1.5948        1.8381        2.2442        3.0307        4.0738       11.8897       10.2329       14.7780        9.0853       10.4742       17.8292       26.6974       26.5289       29.4415       36.4598       39.4627       41.0459       36.7574       34.3789       33.5532       31.4287       25.9368       24.3507       23.7345       19.5707       15.3622       12.0614       12.0935       11.2425       13.1847       13.2981       13.0535       16.3180       12.8237       10.2069        9.6024        9.0193        7.5142        7.5075        6.6208        7.3378        9.3595       10.7777       14.1330       15.3640       18.2674       19.5674       24.0419       26.1207       30.4971       33.0551       36.1582       38.3835       39.5653       42.3785       44.0942       46.8541       54.0641       66.8487       62.9596       71.3684       78.7995       83.2231       79.6032       79.2585       73.3810       71.5029       66.9435       70.4949       67.7702       71.4663       70.1523       66.9901        0.0000        0.0000        0.0000        0.0000        0.0000       61.5300       41.4000       24.0900       58.2443       56.4115       58.9399       66.9135       83.4181       93.2451      104.8058        0.0000        0.0000        0.0000        0.0000        0.0000        0.0000        0.0000        0.0000        0.0000        0.0000        0.0000        0.0000        0.0000        0.0000        0.0000        0.0000        0.0000        0.0000        0.0000        0.0000        0.0000        0.0000        0.0000        0.0000        0.0000        0.0000        0.0000        0.0000        0.0000        0.0000        0.0000        0.0000        0.0000        0.0000        0.0000        0.0000        0.0000        0.0000        0.0000        0.0000        0.0000        0.0000        0.0000        0.0000        0.0000        0.0000        0.0000        0.0000        0.0000        0.0000        0.0000        0.0000        0.0000        0.0000        0.0000
        0.0000        0.0000        0.0000        0.0000        0.0000        0.0000        0.0000        0.0000        0.0000        0.0000        0.0000        0.0000        0.0000        0.0000        0.0000        0.0000        0.0000        0.0000        0.0000        0.0000        0.0000        0.0000        0.0000        0.0000        0.0000        0.0000        0.0000        0.0000        0.0000        0.0000        0.0000        0.0000        0.0000        0.0000        0.0000        0.0000        0.0000        0.0000        0.0000        0.0000        0.0000        0.0000        0.0000        0.0000        0.0000        0.0000        0.0000        0.0000        0.0000        0.0000        0.0000        0.0000        0.0000        0.0000        0.0000        0.0000        0.0000        0.0000        0.0000        0.0000        0.0000        0.0000        0.0000        0.0000        0.0000        0.0000        0.0000        0.0000        0.0000        0.0000        0.0000        0.0000        0.0000        0.0000        0.0000        0.0000        0.0000        0.0000        0.0000        0.0000        0.0000        0.0000        0.0000        0.0000        0.0000        0.0000        0.0000        0.0000        0.0000        0.0000        0.0000        0.0000        0.0000        0.0000        0.0000        0.0000        0.0000        0.0000        0.0000        0.0000        0.0000        3.4942        3.1088        2.0320        1.0826        1.2057        2.0201        2.2492        2.7846        3.3665        4.9908       17.3541        8.4444       10.6592       10.9613       12.3900       14.9189       18.4247       23.1287       31.8470       35.6196       41.2548       42.5950       40.7493       36.3811       35.2441       32.5435       27.0188       25.3251       24.5972       19.6940       13.1366       10.8074       10.2864        9.7687       11.4102       12.9895       12.7494       10.6638       10.0071        8.7844        8.2952        7.9055        6.1560        5.8804        6.3046        7.4060       10.0389       11.5387       15.0000       16.3323       19.3582       23.4036       27.8177       31.0730       33.2924       38.1131       39.7871       42.1659       42.5211       44.6899       47.5846       51.5604       60.6991       63.1106       67.2590       70.7662       76.2495       80.0715       75.5636       77.5427       68.7509       63.4273       65.8031       72.0873       66.4463       68.7821        0.0000        0.0000        0.0000        0.0000        0.0000        0.0000       42.0000       52.0200       38.1600       30.9300       48.7545       49.0355       53.9755       63.3149       81.2707       89.1596       96.1952        0.0000        0.0000        0.0000        0.0000        0.0000        0.0000        0.0000        0.0000        0.0000        0.0000        0.0000        0.0000        0.0000        0.0000        0.0000        0.0000        0.0000        0.0000        0.0000        0.0000        0.0000        0.0000        0.0000        0.0000        0.0000        0.0000        0.0000        0.0000        0.0000        0.0000        0.0000        0.0000        0.0000        0.0000        0.0000        0.0000        0.0000        0.0000        0.0000        0.0000        0.0000        0.0000        0.0000        0.0000        0.0000        0.0000        0.0000        0.0000        0.0000        0.0000        0.0000        0.0000        0.0000        0.0000        0.0000
        0.0000        0.0000        0.0000        0.0000        0.0000        0.0000        0.0000        0.0000        0.0000        0.0000        0.0000        0.0000        0.0000        0.0000        0.0000        0.0000        0.0000        0.0000        0.0000        0.0000        0.0000        0.0000        0.0000        0.0000        0.0000        0.0000        0.0000        0.0000        0.0000        0.0000        0.0000        0.0000        0.0000        0.0000        0.0000        0.0000        0.0000        0.0000        0.0000        0.0000        0.0000        0.0000        0.0000        0.0000        0.0000        0.0000        0.0000        0.0000        0.0000        0.0000        0.0000        0.0000        0.0000        0.0000        0.0000        0.0000        0.0000        0.0000        0.0000        0.0000        0.0000        0.0000        0.0000        0.0000        0.0000        0.0000        0.0000        0.0000        0.0000        0.0000        0.0000        0.0000        0.0000        0.0000        0.0000        0.0000        0.0000        0.0000        0.0000        0.0000        0.0000        0.0000        0.0000        0.0000        0.0000        0.0000        0.0000        0.0000        0.0000        0.0000        0.0000        0.0000        0.0000        0.0000        0.0000        0.0000        0.0000        0.0000        0.0000        0.0000        0.0000        0.0000        2.3205        1.4843        1.3170        1.2891        2.0341        2.8658        3.1028        3.8935        4.9664        7.3376        8.7622        9.7535       13.2063       13.7009       15.2906       16.5471       24.4944       33.3602       40.5755       43.9358       44.9056       38.5985       38.4123       37.7235       34.0667       30.1434       26.0163       22.1909       18.7964       13.9974       12.3975       11.0708        8.7808       10.1332       10.0792        9.8584        9.5450        8.3335        7.8590        7.5731        7.5255        6.3133        6.8318        7.2917        9.8229       12.3990       14.4376       17.4677       17.8268       24.6061       26.5592       29.9649       32.7997       37.6616       41.3032       43.3538       43.5544       45.4805       48.4355       51.0521       55.9429       63.8592       65.1409       66.0085       69.1873       73.7224       71.1425       71.2044       72.3804       61.9529       66.9469       72.7200       68.2575       62.6904       65.3900        0.0000        0.0000        0.0000        0.0000        0.0000        0.0000        0.0000       40.4400       24.0300       18.4800       48.7065       47.3964       52.9882       62.4038       79.6759       90.9665      121.1845        0.0000        0.0000        0.0000        0.0000        0.0000        0.0000        0.0000        0.0000        0.0000        0.0000        0.0000        0.0000        0.0000        0.0000        0.0000        0.0000        0.0000        0.0000        0.0000        0.0000        0.0000        0.0000        0.0000        0.0000        0.0000        0.0000        0.0000        0.0000        0.0000        0.0000        0.0000        0.0000        0.0000        0.0000        0.0000        0.0000        0.0000        0.0000        0.0000        0.0000        0.0000        0.0000        0.0000        0.0000        0.0000        0.0000        0.0000        0.0000        0.0000        0.0000        0.0000        0.0000        0.0000        0.0000        0.0000
        0.0000        0.0000        0.0000        0.0000        0.0000        0.0000        0.0000        0.0000        0.0000        0.0000        0.0000        0.0000        0.0000        0.0000        0.0000        0.0000        0.0000        0.0000        0.0000        0.0000        0.0000        0.0000        0.0000        0.0000        0.0000        0.0000        0.0000        0.0000        0.0000        0.0000        0.0000        0.0000        0.0000        0.0000        0.0000        0.0000        0.0000        0.0000        0.0000        0.0000        0.0000        0.0000        0.0000        0.0000        0.0000        0.0000        0.0000        0.0000        0.0000        0.0000        0.0000        0.0000        0.0000        0.0000        0.0000        0.0000        0.0000        0.0000        0.0000        0.0000        0.0000        0.0000        0.0000        0.0000        0.0000        0.0000        0.0000        0.0000        0.0000        0.0000        0.0000        0.0000        0.0000        0.0000        0.0000        0.0000        0.0000        0.0000        0.0000        0.0000        0.0000        0.0000        0.0000        0.0000        0.0000        0.0000        0.0000        0.0000        0.0000        0.0000        0.0000        0.0000        0.0000        0.0000        0.0000        0.0000        0.0000        0.0000        0.0000        0.0000        0.0000        0.0000        0.0000        1.1448        1.2737        1.6392        2.1201        3.2750        3.3780        4.0612        5.3572        7.0988        8.4863       12.3112       17.1991       15.9354       18.8328       23.4462       36.6379       41.7250       53.5271       52.8807       50.7542       47.8605       46.3772       44.1897       41.8013        0.0000        0.0000       28.2353       23.2413       13.0826        9.7375        9.4396        9.2123        8.2841        8.0699        7.8220        7.4763        6.3672        6.0182        5.9730        7.0102        8.4391        7.6018        9.4213       11.8462       17.9876       22.4001       24.1388       27.8915       29.7894       36.5286       40.2017       41.7042       42.7635       44.6045       45.7667       47.9742       54.3857       56.9150       60.6693       62.7093       65.9359       67.6262       68.5843       67.5812       60.2766       59.3132       61.5296       60.1202       50.8128       51.9557       48.3466        0.0000        0.0000        0.0000        0.0000        0.0000        0.0000        0.0000        0.0000        0.0000        0.0000        0.0000        0.0000        0.0000       42.3028       42.0879       48.1481       56.2583       82.8570      101.1021        0.0000        0.0000        0.0000        0.0000        0.0000        0.0000        0.0000        0.0000        0.0000        0.0000        0.0000        0.0000        0.0000        0.0000        0.0000        0.0000        0.0000        0.0000        0.0000        0.0000        0.0000        0.0000        0.0000        0.0000        0.0000        0.0000        0.0000        0.0000        0.0000        0.0000        0.0000        0.0000        0.0000        0.0000        0.0000        0.0000        0.0000        0.0000        0.0000        0.0000        0.0000        0.0000        0.0000        0.0000        0.0000        0.0000        0.0000        0.0000        0.0000        0.0000        0.0000        0.0000        0.0000        0.0000        0.0000        0.0000
        0.0000        0.0000        0.0000        0.0000        0.0000        0.0000        0.0000        0.0000        0.0000        0.0000        0.0000        0.0000        0.0000        0.0000        0.0000        0.0000        0.0000        0.0000        0.0000        0.0000        0.0000        0.0000        0.0000        0.0000        0.0000        0.0000        0.0000        0.0000        0.0000        0.0000        0.0000        0.0000        0.0000        0.0000        0.0000        0.0000        0.0000        0.0000        0.0000        0.0000        0.0000        0.0000        0.0000        0.0000        0.0000        0.0000        0.0000        0.0000        0.0000        0.0000        0.0000        0.0000        0.0000        0.0000        0.0000        0.0000        0.0000        0.0000        0.0000        0.0000        0.0000        0.0000        0.0000        0.0000        0.0000        0.0000        0.0000        0.0000        0.0000        0.0000        0.0000        0.0000        0.0000        0.0000        0.0000        0.0000        0.0000        0.0000        0.0000        0.0000        0.0000        0.0000        0.0000        0.0000        0.0000        0.0000        0.0000        0.0000        0.0000        0.0000        0.0000        0.0000        0.0000        0.0000        0.0000        0.0000        0.0000        0.0000        0.0000        0.0000        0.0000        0.0000        0.0000        1.1085        1.3983        1.7800        2.3086        3.0584        3.5751        4.4052        5.8969        8.0657        9.6787       11.3721       15.3308       15.2460       18.5927       26.8573       35.9056       44.8725       55.0330       53.9733       51.9788       48.5624       47.8279       45.3823        0.0000        0.0000        0.0000        0.0000        0.0000        0.0000        9.0770        7.0657        6.7047        7.0245        6.6758        6.4289        6.2100        5.7251        5.1423        5.8549        6.4519        8.8629        9.3654       10.5337       13.0304       19.2823       23.5304       28.4254       32.1459       33.8486       37.3136       42.6297       46.3581       47.4573       47.4053       51.1958       52.0420       58.5560       61.8990       65.5670       67.3733       70.4965       70.1584       69.7602       66.4197       58.8793       60.5123       60.0852       57.7453       42.6125        0.0000        0.0000        0.0000        0.0000        0.0000        0.0000        0.0000        0.0000        0.0000        0.0000        0.0000        0.0000        0.0000        0.0000        0.0000       42.2185       43.2775       46.6287       60.5655       89.5932       96.9393      110.3871        0.0000        0.0000        0.0000        0.0000        0.0000        0.0000        0.0000        0.0000        0.0000        0.0000        0.0000        0.0000        0.0000        0.0000        0.0000        0.0000        0.0000        0.0000        0.0000        0.0000        0.0000        0.0000        0.0000        0.0000        0.0000        0.0000        0.0000        0.0000        0.0000        0.0000        0.0000        0.0000        0.0000        0.0000        0.0000        0.0000        0.0000        0.0000        0.0000        0.0000        0.0000        0.0000        0.0000        0.0000        0.0000        0.0000        0.0000        0.0000        0.0000        0.0000        0.0000        0.0000        0.0000        0.0000        0.0000
        0.0000        0.0000        0.0000        0.0000        0.0000        0.0000        0.0000        0.0000        0.0000        0.0000        0.0000        0.0000        0.0000        0.0000        0.0000        0.0000        0.0000        0.0000        0.0000        0.0000        0.0000        0.0000        0.0000        0.0000        0.0000        0.0000        0.0000        0.0000        0.0000        0.0000        0.0000        0.0000        0.0000        0.0000        0.0000        0.0000        0.0000        0.0000        0.0000        0.0000        0.0000        0.0000        0.0000        0.0000        0.0000        0.0000        0.0000        0.0000        0.0000        0.0000        0.0000        0.0000        0.0000        0.0000        0.0000        0.0000        0.0000        0.0000        0.0000        0.0000        0.0000        0.0000        0.0000        0.0000        0.0000        0.0000        0.0000        0.0000        0.0000        0.0000        0.0000        0.0000        0.0000        0.0000        0.0000        0.0000        0.0000        0.0000        0.0000        0.0000        0.0000        0.0000        0.0000        0.0000        0.0000        0.0000        0.0000        0.0000        0.0000        0.0000        0.0000        0.0000        0.0000        0.0000        0.0000        0.0000        0.0000        0.0000        0.0000        0.0000        0.0000        0.0000        0.0000        1.1486        1.1582        1.5743        2.2033        3.3229        4.1030        5.3019        7.3335        9.9941       12.8851       14.3975       14.8265       16.9667       20.3119        0.0000       40.2578       44.2735        0.0000        0.0000       52.1701       45.1620        0.0000        0.0000        0.0000        0.0000        0.0000        0.0000        0.0000        0.0000        7.9440        6.0101        5.6464        5.8731        5.5144        5.3793        6.8279        6.1736        6.5387        7.2147        8.0681       10.1645        8.8567       13.3951       14.9923       20.9516       26.1585       29.0999       31.6590       36.4012       40.6471       44.9288       47.6474       46.2217       49.2217       51.6511       53.8261       63.8502       65.9549       68.8712       69.5655       70.2252       72.0946       69.9627       66.7862        0.0000        0.0000        0.0000        0.0000        0.0000        0.0000        0.0000        0.0000        0.0000        0.0000        0.0000        0.0000        0.0000        0.0000        0.0000        0.0000        0.0000        0.0000        0.0000        0.0000       53.6530       49.6565       49.0639       56.2165       86.1599        0.0000        0.0000        0.0000        0.0000        0.0000        0.0000        0.0000        0.0000        0.0000        0.0000        0.0000        0.0000        0.0000        0.0000        0.0000        0.0000        0.0000        0.0000        0.0000        0.0000        0.0000        0.0000        0.0000        0.0000        0.0000        0.0000        0.0000        0.0000        0.0000        0.0000        0.0000        0.0000        0.0000        0.0000        0.0000        0.0000        0.0000        0.0000        0.0000        0.0000        0.0000        0.0000        0.0000        0.0000        0.0000        0.0000        0.0000        0.0000        0.0000        0.0000        0.0000        0.0000        0.0000        0.0000        0.0000        0.0000        0.0000
        0.0000        0.0000        0.0000        0.0000        0.0000        0.0000        0.0000        0.0000        0.0000        0.0000        0.0000        0.0000        0.0000        0.0000        0.0000        0.0000        0.0000        0.0000        0.0000        0.0000        0.0000        0.0000        0.0000        0.0000        0.0000        0.0000        0.0000        0.0000        0.0000        0.0000        0.0000        0.0000        0.0000        0.0000        0.0000        0.0000        0.0000        0.0000        0.0000        0.0000        0.0000        0.0000        0.0000        0.0000        0.0000        0.0000        0.0000        0.0000        0.0000        0.0000        0.0000        0.0000        0.0000        0.0000        0.0000        0.0000        0.0000        0.0000        0.0000        0.0000        0.0000        0.0000        0.0000        0.0000        0.0000        0.0000        0.0000        0.0000        0.0000        0.0000        0.0000        0.0000        0.0000        0.0000        0.0000        0.0000        0.0000        0.0000        0.0000        0.0000        0.0000        0.0000        0.0000        0.0000        0.0000        0.0000        0.0000        0.0000        0.0000        0.0000        0.0000        0.0000        0.0000        0.0000        0.0000        0.0000        0.0000        0.0000        0.0000        0.0000        0.0000        0.0000        0.0000        0.7512        0.8692        1.4868        2.5196        3.8135        4.8692        6.6235        9.3057       13.4916       16.9394       21.1804        0.0000        0.0000        0.0000        0.0000        0.0000        0.0000        0.0000        0.0000        0.0000        0.0000        0.0000        0.0000        0.0000        0.0000        0.0000        0.0000        0.0000        0.0000        0.0000        4.7841        4.5419        4.8147        4.5846        4.6621        7.2636        5.1531        5.4646        8.3070        9.4312        9.8109       13.1268       16.4312       16.6161       22.3642       27.9190       30.4334       32.4028       35.6786       40.5961       44.8899       45.6280       47.0042       51.1638       53.7559       58.2977       65.7076       70.2954       71.7515       71.4515       73.1823       73.3626       66.7789        0.0000        0.0000        0.0000        0.0000        0.0000        0.0000        0.0000        0.0000        0.0000        0.0000        0.0000        0.0000        0.0000        0.0000        0.0000        0.0000        0.0000        0.0000        0.0000        0.0000        0.0000        0.0000       56.4430       56.8186       62.1239        0.0000      104.7691      149.3121        0.0000        0.0000        0.0000        0.0000        0.0000        0.0000        0.0000        0.0000        0.0000        0.0000        0.0000        0.0000        0.0000        0.0000        0.0000        0.0000        0.0000        0.0000        0.0000        0.0000        0.0000        0.0000        0.0000        0.0000        0.0000        0.0000        0.0000        0.0000        0.0000        0.0000        0.0000        0.0000        0.0000        0.0000        0.0000        0.0000        0.0000        0.0000        0.0000        0.0000        0.0000        0.0000        0.0000        0.0000        0.0000        0.0000        0.0000        0.0000        0.0000        0.0000        0.0000        0.0000        0.0000        0.0000        0.0000
        0.0000        0.0000        0.0000        0.0000        0.0000        0.0000        0.0000        0.0000        0.0000        0.0000        0.0000        0.0000        0.0000        0.0000        0.0000        0.0000        0.0000        0.0000        0.0000        0.0000        0.0000        0.0000        0.0000        0.0000        0.0000        0.0000        0.0000        0.0000        0.0000        0.0000        0.0000        0.0000        0.0000        0.0000        0.0000        0.0000        0.0000        0.0000        0.0000        0.0000        0.0000        0.0000        0.0000        0.0000        0.0000        0.0000        0.0000        0.0000        0.0000        0.0000        0.0000        0.0000        0.0000        0.0000        0.0000        0.0000        0.0000        0.0000        0.0000        0.0000        0.0000        0.0000        0.0000        0.0000        0.0000        0.0000        0.0000        0.0000        0.0000        0.0000        0.0000        0.0000        0.0000        0.0000        0.0000        0.0000        0.0000        0.0000        0.0000        0.0000        0.0000        0.0000        0.0000        0.0000        0.0000        0.0000        0.0000        0.0000        0.0000        0.0000        0.0000        0.0000        0.0000        0.0000        0.0000        0.0000        0.0000        0.0000        0.0000        0.0000        0.0000        0.0000        0.0000        0.0000        0.0000        0.2748        0.5166        4.7817        6.3283        8.4409       13.0859       19.8964       25.3797       30.6994       37.5154        0.0000        0.0000        0.0000        0.0000        0.0000        0.0000        0.0000        0.0000        0.0000        0.0000        0.0000        0.0000        0.0000        0.0000        0.0000        0.0000        0.0000        0.0000        1.8973        1.9923        2.7202        2.6535        2.9752        3.6442        6.2501        6.7429        8.5100       12.4624       13.4838       14.1194       13.8386       15.8524       21.4597       28.3171       30.5415       31.1418       32.6954       35.2620       38.7321       40.7036       47.2952       50.1024       53.0679       58.8862       70.9786       75.5578       75.6987       73.5194       19.3500       17.1000        0.0000        0.0000        0.0000        0.0000        0.0000        0.0000        0.0000        0.0000        0.0000        0.0000        0.0000        0.0000        0.0000        0.0000        0.0000        0.0000        0.0000        0.0000        0.0000        0.0000        0.0000        0.0000        0.0000        0.0000       92.1523       95.4861        0.0000      105.6900      222.1200        0.0000        0.0000        0.0000        0.0000        0.0000        0.0000        0.0000        0.0000        0.0000        0.0000        0.0000        0.0000        0.0000        0.0000        0.0000        0.0000        0.0000        0.0000        0.0000        0.0000        0.0000        0.0000        0.0000        0.0000        0.0000        0.0000        0.0000        0.0000        0.0000        0.0000        0.0000        0.0000        0.0000        0.0000        0.0000        0.0000        0.0000        0.0000        0.0000        0.0000        0.0000        0.0000        0.0000        0.0000        0.0000        0.0000        0.0000        0.0000        0.0000        0.0000        0.0000        0.0000        0.0000        0.0000        0.0000
        0.0000        0.0000        0.0000        0.0000        0.0000        0.0000        0.0000        0.0000        0.0000        0.0000        0.0000        0.0000        0.0000        0.0000        0.0000        0.0000        0.0000        0.0000        0.0000        0.0000        0.0000        0.0000        0.0000        0.0000        0.0000        0.0000        0.0000        0.0000        0.0000        0.0000        0.0000        0.0000        0.0000        0.0000        0.0000        0.0000        0.0000        0.0000        0.0000        0.0000        0.0000        0.0000        0.0000        0.0000        0.0000        0.0000        0.0000        0.0000        0.0000        0.0000        0.0000        0.0000        0.0000        0.0000        0.0000        0.0000        0.0000        0.0000        0.0000        0.0000        0.0000        0.0000        0.0000        0.0000        0.0000        0.0000        0.0000        0.0000        0.0000        0.0000        0.0000        0.0000        0.0000        0.0000        0.0000        0.0000        0.0000        0.0000        0.0000        0.0000        0.0000        0.0000        0.0000        0.0000        0.0000        0.0000        0.0000        0.0000        0.0000        0.0000        0.0000        0.0000        0.0000        0.0000        0.0000        0.0000        0.0000        0.0000        0.0000        0.0000        0.0000        0.0000        0.0000        0.0000        0.0000        0.0000        0.5604        5.2182        7.0701        9.7687       14.9745       30.5829       38.4932       38.6574       34.8247        0.0000        0.0000        0.0000        0.0000        0.0000        0.0000        0.0000        0.0000        0.0000        0.0000        0.0000        0.0000        0.0000        0.0000        0.0000        0.0000        0.0000        0.0000        0.0000        0.0000        2.3692        2.4533        2.3978        2.6913        5.8457        6.9426        7.9749       10.9516       16.0542       11.9049       15.2459       16.8865       24.8781       29.4950       29.4668       31.3227       31.5658       33.2079       36.5744       41.4467       50.1270       53.4174       56.6088       62.7546       71.5652        0.0000        0.0000       76.7693        0.0000        0.0000        0.0000        0.0000        0.0000        0.0000        0.0000        0.0000        0.0000        0.0000        0.0000        0.0000        0.0000        0.0000        0.0000        0.0000        0.0000        0.0000        0.0000        0.0000        0.0000        0.0000        0.0000        0.0000        0.0000        0.0000      114.7811      119.7593        0.0000        0.0000        0.0000        0.0000        0.0000        0.0000        0.0000        0.0000        0.0000        0.0000        0.0000        0.0000        0.0000        0.0000        0.0000        0.0000        0.0000        0.0000        0.0000        0.0000        0.0000        0.0000        0.0000        0.0000        0.0000        0.0000        0.0000        0.0000        0.0000        0.0000        0.0000        0.0000        0.0000        0.0000        0.0000        0.0000        0.0000        0.0000        0.0000        0.0000        0.0000        0.0000        0.0000        0.0000        0.0000        0.0000        0.0000        0.0000        0.0000        0.0000        0.0000        0.0000        0.0000        0.0000        0.0000        0.0000        0.0000        0.0000
[truncated: 212,709 more chars]
