# Supplementary material for: Multidimensional evaluation of the TRMM 3B43V7 satellite-based precipitation product in mainland China from 1998–2016
Source: PeerJ. 2020 Feb 20;8:e8615. doi: 10.7717/peerj.8615 (PMC7036276; doi:10.7717/peerj.8615)
Supplement: Supplemental Information 2 [file peerj-08-8615-s002.zip › TRMM_3B43 data/TRMM 3B43 data-Year-Month/2001-01.txt]

ncols         249
nrows         175
xllcorner     73.250
yllcorner     6.500
cellsize      0.25000
        0.0000        0.0000        0.0000        0.0000        0.0000        0.0000        0.0000        0.0000        0.0000        0.0000        0.0000        0.0000        0.0000        0.0000        0.0000        0.0000        0.0000        0.0000        0.0000        0.0000        0.0000        0.0000        0.0000        0.0000        0.0000        0.0000        0.0000        0.0000        0.0000        0.0000        0.0000        0.0000        0.0000        0.0000        0.0000        0.0000        0.0000        0.0000        0.0000        0.0000        0.0000        0.0000        0.0000        0.0000        0.0000        0.0000        0.0000        0.0000        0.0000        0.0000        0.0000        0.0000        0.0000        0.0000        0.0000        0.0000        0.0000        0.0000        0.0000        0.0000        0.0000        0.0000        0.0000        0.0000        0.0000        0.0000        0.0000        0.0000        0.0000        0.0000        0.0000        0.0000        0.0000        0.0000        0.0000        0.0000        0.0000        0.0000        0.0000        0.0000        0.0000        0.0000        0.0000        0.0000        0.0000        0.0000        0.0000        0.0000        0.0000        0.0000        0.0000        0.0000        0.0000        0.0000        0.0000        0.0000        0.0000        0.0000        0.0000        0.0000        0.0000        0.0000        0.0000        0.0000        0.0000        0.0000        0.0000        0.0000        0.0000        0.0000        0.0000        0.0000        0.0000        0.0000        0.0000        0.0000        0.0000        0.0000        0.0000        0.0000        0.0000        0.0000        0.0000        0.0000        0.0000        0.0000        0.0000        0.0000        0.0000        0.0000        0.0000        0.0000        0.0000        0.0000        0.0000        0.0000        0.0000        0.0000        0.0000        0.0000        0.0000        0.0000        0.0000        0.0000        0.0000        0.0000        0.0000        0.0000        0.0000        0.0000        0.0000        0.0000        0.0000        0.0000        0.0000        0.0000        0.0000        0.0000        0.0000        0.0000        0.0000        0.0000        0.0000        0.0000        0.0000        0.0000        0.0000        0.0000        0.0000        0.0000        0.0000        0.0000        0.0000        8.1181        7.3728        6.0827        0.0000        0.0000        0.0000        5.5243        5.5680        5.7089        6.2609        8.0189        8.5714        9.0046        8.5834        8.6815        8.1949        7.6816        6.7342        7.3723        5.3118        4.6582        4.2258        4.6134        4.2976        4.2611        4.5266        5.0451        5.0562        5.0239        5.0977        5.3152        5.5759        5.8365        5.9866        5.0617        5.2445        5.7276        5.6970        5.7938        5.8739        5.9905        6.1206        6.2519        6.0951        6.5773        7.5199        0.0000        0.0000        0.0000        0.0000        0.0000        0.0000        0.0000        0.0000        0.0000        0.0000        0.0000        0.0000        0.0000        0.0000        0.0000        0.0000        0.0000        0.0000        0.0000        0.0000        0.0000        0.0000        0.0000        0.0000        0.0000        0.0000        0.0000        0.0000        0.0000        0.0000
        0.0000        0.0000        0.0000        0.0000        0.0000        0.0000        0.0000        0.0000        0.0000        0.0000        0.0000        0.0000        0.0000        0.0000        0.0000        0.0000        0.0000        0.0000        0.0000        0.0000        0.0000        0.0000        0.0000        0.0000        0.0000        0.0000        0.0000        0.0000        0.0000        0.0000        0.0000        0.0000        0.0000        0.0000        0.0000        0.0000        0.0000        0.0000        0.0000        0.0000        0.0000        0.0000        0.0000        0.0000        0.0000        0.0000        0.0000        0.0000        0.0000        0.0000        0.0000        0.0000        0.0000        0.0000        0.0000        0.0000        0.0000        0.0000        0.0000        0.0000        0.0000        0.0000        0.0000        0.0000        0.0000        0.0000        0.0000        0.0000        0.0000        0.0000        0.0000        0.0000        0.0000        0.0000        0.0000        0.0000        0.0000        0.0000        0.0000        0.0000        0.0000        0.0000        0.0000        0.0000        0.0000        0.0000        0.0000        0.0000        0.0000        0.0000        0.0000        0.0000        0.0000        0.0000        0.0000        0.0000        0.0000        0.0000        0.0000        0.0000        0.0000        0.0000        0.0000        0.0000        0.0000        0.0000        0.0000        0.0000        0.0000        0.0000        0.0000        0.0000        0.0000        0.0000        0.0000        0.0000        0.0000        0.0000        0.0000        0.0000        0.0000        0.0000        0.0000        0.0000        0.0000        0.0000        0.0000        0.0000        0.0000        0.0000        0.0000        0.0000        0.0000        0.0000        0.0000        0.0000        0.0000        0.0000        0.0000        0.0000        0.0000        0.0000        0.0000        0.0000        0.0000        0.0000        0.0000        0.0000        0.0000        0.0000        0.0000        0.0000        0.0000        0.0000        0.0000        0.0000        0.0000        0.0000        0.0000        0.0000        0.0000        0.0000        0.0000        0.0000        0.0000        0.0000        0.0000        0.0000        0.0000        0.0000        0.0000        0.0000        8.1181        7.3979        7.9211        6.2835        5.4387        5.1378        5.0044        5.4807        5.7032        5.7817        6.6696        8.4801       10.1735       11.3762        9.4542       10.1673       10.1148        9.8796        8.4734        8.1551        7.6662        5.5966        4.9653        6.5937        5.8842        5.1075        5.0357        5.1060        4.6673        4.4524        4.4441        5.4386        5.6595        5.9338        6.2831        5.9157        5.4558        6.2418        5.6839        5.2250        5.3493        5.3838        5.4023        5.4568        5.5131        6.1237        7.1083        9.0295        9.8434       10.8587       11.6869       10.9978       11.2264       11.6476        0.0000        0.0000        0.0000        0.0000        0.0000        0.0000        0.0000        0.0000        0.0000        0.0000        0.0000        0.0000        0.0000        0.0000        0.0000        0.0000        0.0000        0.0000        0.0000        0.0000        0.0000        0.0000        0.0000
        0.0000        0.0000        0.0000        0.0000        0.0000        0.0000        0.0000        0.0000        0.0000        0.0000        0.0000        0.0000        0.0000        0.0000        0.0000        0.0000        0.0000        0.0000        0.0000        0.0000        0.0000        0.0000        0.0000        0.0000        0.0000        0.0000        0.0000        0.0000        0.0000        0.0000        0.0000        0.0000        0.0000        0.0000        0.0000        0.0000        0.0000        0.0000        0.0000        0.0000        0.0000        0.0000        0.0000        0.0000        0.0000        0.0000        0.0000        0.0000        0.0000        0.0000        0.0000        0.0000        0.0000        0.0000        0.0000       53.3964        0.0000       40.5376       32.9983        0.0000        0.0000        0.0000        0.0000        0.0000        0.0000        0.0000        0.0000        0.0000        0.0000        0.0000        0.0000        0.0000        0.0000        0.0000        0.0000        0.0000        0.0000        0.0000        0.0000        0.0000        0.0000        0.0000        0.0000        0.0000        0.0000        0.0000        0.0000        0.0000        0.0000        0.0000        0.0000        0.0000        0.0000        0.0000        0.0000        0.0000        0.0000        0.0000        0.0000        0.0000        0.0000        0.0000        0.0000        0.0000        0.0000        0.0000        0.0000        0.0000        0.0000        0.0000        0.0000        0.0000        0.0000        0.0000        0.0000        0.0000        0.0000        0.0000        0.0000        0.0000        0.0000        0.0000        0.0000        0.0000        0.0000        0.0000        0.0000        0.0000        0.0000        0.0000        0.0000        0.0000        0.0000        0.0000        0.0000        0.0000        0.0000        0.0000        0.0000        0.0000        0.0000        0.0000        0.0000        0.0000        0.0000        0.0000        0.0000        0.0000        0.0000        0.0000        0.0000        0.0000        0.0000        0.0000        0.0000        0.0000        0.0000        0.0000        0.0000        0.0000        0.0000        0.0000        0.0000        0.0000        0.0000        0.0000        0.0000        0.0000        0.0000        0.0000        0.0000        9.0195        8.9533        8.1575        7.3498        6.2943        6.0435        6.0295        5.5915        6.1888        7.0882        7.6715        8.1687        9.1375       11.0736       11.7162       10.5672       11.9776       10.7201        9.5438        8.4791        8.9902        8.4157        5.9128        5.6114        6.8564        5.4430        5.2997        5.2786        5.1705        5.0192        5.3637        6.1592        5.6882        5.8765        6.1505        8.1470        6.1681        7.5445        8.7941        7.4618        5.7199        5.4974        4.8873        5.1305        5.2979        5.5471        6.0567        7.0466        8.6156        9.7997       10.7374       11.7600       11.2461       11.4455       11.7846       13.1378        0.0000        0.0000        0.0000        0.0000        0.0000        0.0000        0.0000        0.0000        0.0000        0.0000        0.0000        0.0000        0.0000        0.0000        0.0000        0.0000        0.0000        0.0000        0.0000        0.0000        0.0000        0.0000
        0.0000        0.0000        0.0000        0.0000        0.0000        0.0000        0.0000        0.0000        0.0000        0.0000        0.0000        0.0000        0.0000        0.0000        0.0000        0.0000        0.0000        0.0000        0.0000        0.0000        0.0000        0.0000        0.0000        0.0000        0.0000        0.0000        0.0000        0.0000        0.0000        0.0000        0.0000        0.0000        0.0000        0.0000        0.0000        0.0000        0.0000        0.0000        0.0000        0.0000        0.0000        0.0000        0.0000        0.0000        0.0000        0.0000        0.0000        0.0000        0.0000        0.0000        0.0000        0.0000        0.0000       68.2831       62.3987       50.2578       45.2490       39.4278       32.9823       19.3026        0.0000        0.0000        0.0000        0.0000        0.0000        0.0000        0.0000        0.0000        0.0000        0.0000        0.0000        0.0000        0.0000        0.0000        0.0000        0.0000        0.0000        0.0000        0.0000        0.0000        0.0000        0.0000        0.0000        0.0000        0.0000        0.0000        0.0000        0.0000        0.0000        0.0000        0.0000        0.0000        0.0000        0.0000        0.0000        0.0000        0.0000        0.0000        0.0000        0.0000        0.0000        0.0000        0.0000        0.0000        0.0000        0.0000        0.0000        0.0000        0.0000        0.0000        0.0000        0.0000        0.0000        0.0000        0.0000        0.0000        0.0000        0.0000        0.0000        0.0000        0.0000        0.0000        0.0000        0.0000        0.0000        0.0000        0.0000        0.0000        0.0000        0.0000        0.0000        0.0000        0.0000        0.0000        0.0000        0.0000        0.0000        0.0000        0.0000        0.0000        0.0000        0.0000        0.0000        0.0000        0.0000        0.0000        0.0000        0.0000        0.0000        0.0000        0.0000        0.0000        0.0000        0.0000        0.0000        0.0000        0.0000        0.0000        0.0000        0.0000        0.0000        0.0000        0.0000        0.0000        0.0000        0.0000        0.0000        0.0000        0.0000        0.0000        8.6338        9.5648        9.1624        8.2667        7.7840        7.0653        7.2503        6.9274        6.3275        7.4533        8.6170       10.4825       13.4287       12.2261       11.5515       11.2236        9.6241       10.2187       10.0252        9.3310        7.9017        7.3298        5.8479        4.5063        4.3642        4.8620        5.5702        5.7329        5.4934        5.8482        7.0178        7.3705        7.5051        5.9967        6.1544        6.6533        8.0616        6.7813        9.3527       10.3793        8.2408        6.2542        5.4428        5.2659        5.1329        5.2676        5.5345        6.0899        6.9363        8.5919        9.7192       10.2375       10.3782        9.8361       10.1297       10.5469       10.9296       11.6333       10.0060        0.0000        0.0000        0.0000        0.0000        0.0000        0.0000        0.0000        0.0000        0.0000        0.0000        0.0000        0.0000        0.0000        0.0000        0.0000        0.0000        0.0000        0.0000        0.0000        0.0000
        0.0000        0.0000        0.0000        0.0000        0.0000        0.0000        0.0000        0.0000        0.0000        0.0000        0.0000        0.0000        0.0000        0.0000        0.0000        0.0000        0.0000        0.0000        0.0000        0.0000        0.0000        0.0000        0.0000        0.0000        0.0000        0.0000        0.0000        0.0000        0.0000        0.0000        0.0000        0.0000        0.0000        0.0000        0.0000        0.0000        0.0000        0.0000        0.0000        0.0000        0.0000        0.0000        0.0000        0.0000        0.0000        0.0000        0.0000        0.0000        0.0000        0.0000        0.0000        0.0000        0.0000       55.6056       51.5155       46.9357       42.8605       37.6247       32.0118       20.5689        0.0000        0.0000        0.0000        0.0000        0.0000        0.0000        0.0000        0.0000        0.0000        0.0000        0.0000        0.0000        0.0000        0.0000        0.0000        0.0000        0.0000        0.0000        0.0000        0.0000        0.0000        0.0000        0.0000        0.0000        0.0000        0.0000        0.0000        0.0000        0.0000        0.0000        0.0000        0.0000        0.0000        0.0000        0.0000        0.0000        0.0000        0.0000        0.0000        0.0000        0.0000        0.0000        0.0000        0.0000        0.0000        0.0000        0.0000        0.0000        0.0000        0.0000        0.0000        0.0000        0.0000        0.0000        0.0000        0.0000        0.0000        0.0000        0.0000        0.0000        0.0000        0.0000        0.0000        0.0000        0.0000        0.0000        0.0000        0.0000        0.0000        0.0000        0.0000        0.0000        0.0000        0.0000        0.0000        0.0000        0.0000        0.0000        0.0000        0.0000        0.0000        0.0000        0.0000        0.0000        0.0000        0.0000        0.0000        0.0000        0.0000        0.0000        0.0000        0.0000        0.0000        0.0000        0.0000        0.0000        0.0000        0.0000        0.0000        0.0000        0.0000        0.0000        0.0000        0.0000        0.0000        0.0000        0.0000        0.0000        0.0000        0.0000        8.4960        7.9548        7.4260        6.9655        6.9486        8.3943        8.5423        8.9941        8.4677        9.1915       10.1882       10.8599       11.5878       11.9969       12.7013       12.0785       10.5379        9.3584        8.6829        8.1744        6.6821        8.1718        6.8685        5.1646        4.3623        4.7496        4.9637        5.0957        5.6155        6.1574        6.4880        6.3877        5.8894        5.9489        6.0510        6.0497        6.5561        6.1693        6.5244        5.4325        5.2613        5.9667        5.2551        5.2324        4.8168        4.6526        5.1093        5.4128        6.4560        7.6611        8.3698        8.6942        8.8536        8.5441        9.2602        9.2565        8.7502        6.9665        7.4567        6.1787        5.0962        0.0000        0.0000        0.0000        0.0000        0.0000        0.0000        0.0000        0.0000        0.0000        0.0000        0.0000        0.0000        0.0000        0.0000        0.0000        0.0000        0.0000        0.0000
        0.0000        0.0000        0.0000        0.0000        0.0000        0.0000        0.0000        0.0000        0.0000        0.0000        0.0000        0.0000        0.0000        0.0000        0.0000        0.0000        0.0000        0.0000        0.0000        0.0000        0.0000        0.0000        0.0000        0.0000        0.0000        0.0000        0.0000        0.0000        0.0000        0.0000        0.0000        0.0000        0.0000        0.0000        0.0000        0.0000        0.0000        0.0000        0.0000        0.0000        0.0000        0.0000        0.0000        0.0000        0.0000        0.0000        0.0000        0.0000        0.0000        0.0000       67.1921       57.0380       54.6090       51.5720       48.2724       45.6303       42.7715       38.0446       32.1066       20.6160       15.6366       12.6339        0.0000        0.0000        0.0000        0.0000        0.0000        0.0000        0.0000        0.0000        0.0000        0.0000        0.0000        0.0000        0.0000        0.0000        0.0000        0.0000        0.0000        0.0000        0.0000        0.0000        0.0000        0.0000        0.0000        0.0000        0.0000        0.0000        0.0000        0.0000        0.0000        0.0000        0.0000        0.0000        0.0000        0.0000        0.0000        0.0000        0.0000        0.0000        0.0000        0.0000        0.0000        0.0000        0.0000        0.0000        0.0000        0.0000        0.0000        0.0000        0.0000        0.0000        0.0000        0.0000        0.0000        0.0000        0.0000        0.0000        0.0000        0.0000        0.0000        0.0000        0.0000        0.0000        0.0000        0.0000        0.0000        0.0000        0.0000        0.0000        0.0000        0.0000        0.0000        0.0000        0.0000        0.0000        0.0000        0.0000        0.0000        0.0000        0.0000        0.0000        0.0000        0.0000        0.0000        0.0000        0.0000        0.0000        0.0000        0.0000        0.0000        0.0000        0.0000        0.0000        0.0000        0.0000        0.0000        0.0000        0.0000        0.0000        0.0000        0.0000        0.0000        0.0000        0.0000        0.0000        0.0000        0.0000        0.0000        8.9608        7.8557        7.2062        6.4399        6.7678        7.1716        8.8730        9.9048       10.0714        9.8551       11.3703       12.4065       12.6886       13.0058       13.7472       12.6801       11.8653       10.8333        9.7118        9.1034        7.5954        6.2549        5.5994        5.2337        5.0970        4.4697        5.1608        5.6313        5.6726        6.2925        7.1503        6.7013        6.3908        6.2853        6.2517        6.2023        5.9635        7.1850        6.4168        5.8538        5.2371        4.6427        5.0754        5.3308        5.0401        5.2177        5.0570        4.8743        5.1950        6.0587        7.4516        8.1762        8.2401        8.5524        8.1619        8.4778        8.2912        7.5015        5.0423        4.9871        4.9228        4.6690        0.0000        0.0000        0.0000        0.0000        0.0000        0.0000        0.0000        0.0000        0.0000        0.0000        0.0000        0.0000        0.0000        0.0000       28.7582       31.8086       32.8253        0.0000
        0.0000        0.0000        0.0000        0.0000        0.0000        0.0000        0.0000        0.0000        0.0000        0.0000        0.0000        0.0000        0.0000        0.0000        0.0000        0.0000        0.0000        0.0000        0.0000        0.0000        0.0000        0.0000        0.0000        0.0000        0.0000        0.0000        0.0000        0.0000        0.0000        0.0000        0.0000        0.0000        0.0000        0.0000        0.0000        0.0000        0.0000        0.0000        0.0000        0.0000        0.0000        0.0000        0.0000        0.0000        0.0000        0.0000        0.0000        0.0000       70.4159       66.3102       62.1453       52.9284       50.3760       49.8177       45.8521       47.3365       42.9571       39.9822       32.4726       21.5114       17.1487       14.7059       13.4839        0.0000        0.0000        0.0000        0.0000        0.0000        0.0000        0.0000        0.0000        0.0000        0.0000        0.0000        0.0000        0.0000        0.0000        0.0000        0.0000        0.0000        0.0000        0.0000        0.0000        0.0000        0.0000        0.0000        0.0000        0.0000        0.0000        0.0000        0.0000        0.0000        0.0000        0.0000        0.0000        0.0000        0.0000        0.0000        0.0000        0.0000        0.0000        0.0000        0.0000        0.0000        0.0000        0.0000        0.0000        0.0000        0.0000        0.0000        0.0000        0.0000        0.0000        0.0000        0.0000        0.0000        0.0000        0.0000        0.0000        0.0000        0.0000        0.0000        0.0000        0.0000        0.0000        0.0000        0.0000        0.0000        0.0000        0.0000        0.0000        0.0000        0.0000        0.0000        0.0000        0.0000        0.0000        0.0000        0.0000        0.0000        0.0000        0.0000        0.0000        0.0000        0.0000        0.0000        0.0000        0.0000        0.0000        0.0000        0.0000        0.0000        0.0000        0.0000        0.0000        0.0000        0.0000        0.0000        0.0000        0.0000        0.0000        0.0000        0.0000        0.0000        0.0000        0.0000        0.0000        0.0000       10.0819       10.5756        8.9639        7.2170        7.0070        7.2847        7.9842       10.1868       11.1288       10.6789       11.0476       13.0569       12.9984       14.0622       14.2183       14.5893       14.1645       11.3332       10.3526        9.1399        9.0247        8.7623        7.1138        6.4873        5.9607        5.7123        5.5816        5.9855        6.3892        6.3412        6.5988        8.1975        7.6868        7.1554        7.1643        6.5723        6.6596        6.7736        8.0366        6.9643        6.2609        6.0545        5.5343        5.2227        4.9080        5.2177        5.1612        5.0378        4.9011        5.2574        6.4990        7.5775        8.4438        8.4031        8.7055        8.2682        8.3959        8.4005        7.4283        5.5081        5.3392        5.2545        5.1290        3.8257        0.0000        0.0000        0.0000        0.0000        0.0000        0.0000        0.0000        0.0000        0.0000       20.4117       22.5738       23.6243       25.4698       28.0383       30.6919       31.9075       33.5566
        0.0000        0.0000        0.0000        0.0000        0.0000        0.0000        0.0000        0.0000        0.0000        0.0000        0.0000        0.0000        0.0000        0.0000        0.0000        0.0000        0.0000        0.0000        0.0000        0.0000        0.0000        0.0000        0.0000        0.0000        0.0000        0.0000        0.0000        0.0000        0.0000        0.0000        0.0000        0.0000        0.0000        0.0000        0.0000        0.0000        0.0000        0.0000        0.0000        0.0000        0.0000        0.0000        0.0000        0.0000        0.0000        0.0000        0.0000        0.0000       59.6899       57.4007       53.6783       47.1524       43.2010       41.9429       41.6745       39.1669       36.7226       34.8949       33.3051       24.7259       21.4298       16.7739       14.6155        7.0914        5.8741        5.0106        4.6612        0.0000        0.0000        0.0000        0.0000        0.0000        0.0000        0.0000        0.0000        0.0000        0.0000        0.0000        0.0000        0.0000        0.0000        0.0000        0.0000        0.0000        0.0000        0.0000        0.0000        0.0000        0.0000        0.0000        0.0000        0.0000        0.0000        0.0000        0.0000        0.0000        0.0000        0.0000        0.0000        0.0000        0.0000        0.0000        0.0000        0.0000        0.0000        0.0000        0.0000        0.0000        0.0000        0.0000        0.0000        0.0000        0.0000        0.0000        0.0000        0.0000        0.0000        0.0000        0.0000        0.0000        0.0000        0.0000        0.0000        0.0000        0.0000        0.0000        0.0000        0.0000        0.0000        0.0000        0.0000        0.0000        0.0000        0.0000        0.0000        0.0000        0.0000        0.0000        0.0000        0.0000        0.0000        0.0000        0.0000        0.0000        0.0000        0.0000        0.0000        0.0000        0.0000        0.0000        0.0000        0.0000        0.0000        0.0000        0.0000        0.0000        0.0000        0.0000        0.0000        0.0000        0.0000        0.0000        0.0000        0.0000        0.0000        0.0000        0.0000        0.0000        9.7347        9.9973        8.9430        7.5859        7.9507        8.4041        9.1010       10.8865       12.0462       11.6730       13.7225       14.9285       13.3996       13.3967       13.5510       14.5578       14.0378       11.3420        9.6576        8.5020        9.7536        8.8680        6.4660        5.4670        4.9531        5.4652        5.9462        6.3674        6.6026        6.7070        7.2128        9.0384        7.9757        7.6498        7.3832        6.9458        7.4597        8.1850        7.9810        6.7315        6.3049        5.7778        5.5996        4.9333        5.1795        5.6175        5.6934        5.8127        5.3094        5.2912        6.5802        7.9949        8.3436        8.9580        9.1689        8.5952        8.4080        8.0127        7.6879        5.8561        5.9058        5.5747        5.5531        0.0000        0.0000        0.0000        0.0000        0.0000        0.0000        4.7808        6.0527       12.7903       17.4526       20.5611       22.9051       22.9720       25.2723       26.6462       29.0068        0.0000        0.0000
        0.0000        0.0000        0.0000        0.0000        0.0000        0.0000        0.0000        0.0000        0.0000        0.0000        0.0000        0.0000        0.0000        0.0000        0.0000        0.0000        0.0000        0.0000        0.0000        0.0000        0.0000        0.0000        0.0000        0.0000        0.0000        0.0000        0.0000        0.0000        0.0000        0.0000        0.0000        0.0000        0.0000        0.0000        0.0000        0.0000        0.0000        0.0000        0.0000        0.0000        0.0000        0.0000        0.0000        0.0000        0.0000        0.0000        0.0000        0.0000       43.1607       40.0935       39.3801       35.0832       31.5525       30.8946       29.6725       35.8458       36.5553       35.2254       30.6752       29.0326       25.7517       24.5327       22.3505       21.6494       19.3423       18.5655       14.4224       11.3970        8.3965        0.0000        0.0000        0.0000        0.0000        0.0000        0.0000        0.0000        0.0000        0.0000        0.0000        0.0000        0.0000        0.0000        0.0000        0.0000        0.0000        0.0000        0.0000        0.0000        0.0000        0.0000        0.0000        0.0000        0.0000        0.0000        0.0000        0.0000        0.0000        0.0000        0.0000        0.0000        0.0000        0.0000        0.0000        0.0000        0.0000        0.0000        0.0000        0.0000        0.0000        0.0000        0.0000        0.0000        0.0000        0.0000        0.0000        0.0000        0.0000        0.0000        0.0000        0.0000        0.0000        0.0000        0.0000        0.0000        0.0000        0.0000        0.0000        0.0000        0.0000        0.0000        0.0000        0.0000        0.0000        0.0000        0.0000        0.0000        0.0000        0.0000        0.0000        0.0000        0.0000        0.0000        0.0000        0.0000        0.0000        0.0000        0.0000        0.0000        0.0000        0.0000        0.0000        0.0000        0.0000        0.0000        0.0000        0.0000        0.0000        0.0000        0.0000        0.0000        0.0000        0.0000        0.0000        0.0000        0.0000        0.0000        0.0000        0.0000       11.7007       11.3327       10.7462        9.6209       10.0719       11.4937       12.5952       13.7522       14.0404       13.6691       13.3141       13.5620       11.4145       12.8997       13.0548       12.2443       12.5504       13.8885       10.3031        8.9582        8.8627        8.1356        6.2575        4.9256        4.7528        5.5903        7.1496        7.2981        7.3844        7.5963        8.0528        7.8720        8.7046        8.6125        8.0301        8.2348        8.4972        7.8715        7.5322        6.9173        6.2405        5.5830        5.5738        4.7156        4.8981        4.7697        5.4381        5.9241        4.2718        5.1930        5.4086        7.1945        7.8131        8.8298        8.5726        8.3104        8.2141        8.0277        7.8112        7.8309        8.4655        8.0451        8.2945        8.4396        8.4538        8.3474        9.5398        7.1137        6.9573        7.8545        9.5581       12.7866       18.1185       22.0403       24.9411       24.8410       27.3850       28.5868       28.8895        0.0000        0.0000
        0.0000        0.0000        0.0000        0.0000        0.0000        0.0000        0.0000        0.0000        0.0000        0.0000        0.0000        0.0000        0.0000        0.0000        0.0000        0.0000        0.0000        0.0000        0.0000        0.0000        0.0000        0.0000        0.0000        0.0000        0.0000        0.0000        0.0000        0.0000        0.0000        0.0000        0.0000        0.0000        0.0000        0.0000        0.0000        0.0000        0.0000        0.0000        0.0000        0.0000        0.0000        0.0000        0.0000        0.0000        0.0000        0.0000        0.0000        0.0000       36.4225       33.9499       32.0693       27.1606       25.6640       26.6539       28.4606       32.5477       33.9894       29.6790       31.3370       30.4258       27.4969       27.4862       26.4346       27.6351       23.9187       20.4740       17.2806       13.9844       10.6942        8.4441        0.0000        0.0000        0.0000        0.0000        0.0000        0.0000        0.0000        0.0000        0.0000        0.0000        0.0000        0.0000        0.0000        0.0000        0.0000        0.0000        0.0000        0.0000        0.0000        0.0000        0.0000        0.0000        0.0000        0.0000        0.0000        0.0000        0.0000        0.0000        0.0000        0.0000        0.0000        0.0000        0.0000        0.0000        0.0000        0.0000        0.0000        0.0000        0.0000        0.0000        0.0000        0.0000        0.0000        0.0000        0.0000        0.0000        0.0000        0.0000        0.0000        0.0000        0.0000        0.0000        0.0000        0.0000        0.0000        0.0000        0.0000        0.0000        0.0000        0.0000        0.0000        0.0000        0.0000        0.0000        0.0000        0.0000        0.0000        0.0000        0.0000        0.0000        0.0000        0.0000        0.0000        0.0000        0.0000        0.0000        0.0000        0.0000        0.0000        0.0000        0.0000        0.0000        0.0000        0.0000        0.0000        0.0000        0.0000        0.0000        0.0000        0.0000        0.0000        0.0000        0.0000        0.0000        0.0000        0.0000        0.0000        0.0000        0.0000       12.3204       12.0124       12.1869       12.3526       12.9320        0.0000       15.3256       15.2438       14.4122        0.0000        0.0000        0.0000       13.5380       13.8261       12.2661       11.5738        9.9870        8.7443        8.8279        7.0381        6.1371        5.2372        5.4941        5.9458        6.3314        6.7781        7.9942        8.4853        8.3802        8.6636        8.2663        8.7154        8.9324       10.0996        9.7565        9.8002        8.8261        8.9278        8.9252        8.2485        7.1562        6.8897        5.5382        5.8535        5.3549        6.6899        6.7094        5.4679        5.1074        6.4831        7.3438        8.7572        8.1211        8.4230        8.1961        8.3579        8.0152        7.9265        8.0573        8.2496        8.4513        8.9483        9.3691       10.1404        9.6890        9.1923        7.0505        7.5885        8.1775       10.2166       14.0090       17.3046       21.5527       23.6791       24.3080       26.8469       28.4501       28.9446        0.0000        0.0000
        0.0000        0.0000        0.0000        0.0000        0.0000        0.0000        0.0000        0.0000        0.0000        0.0000        0.0000        0.0000        0.0000        0.0000        0.0000        0.0000        0.0000        0.0000        0.0000        0.0000        0.0000        0.0000        0.0000        0.0000        0.0000        0.0000        0.0000        0.0000        0.0000        0.0000        0.0000        0.0000        0.0000        0.0000        0.0000        0.0000        0.0000        0.0000       43.6545       39.2319       37.9416        0.0000        0.0000        0.0000        0.0000        0.0000        0.0000        0.0000       29.2335       27.6256       25.3864       21.9715       21.2239       22.6370       24.9017       25.7331       27.5663       25.7331       27.4382       29.4355       28.7238       28.2543       27.4283       27.6474       26.1460       23.6605       20.1961       16.3839       12.6421       10.1397        0.0000        0.0000        0.0000        0.0000        0.0000        0.0000        0.0000        0.0000        0.0000        0.0000        0.0000        0.0000        0.0000        0.0000        0.0000        0.0000        0.0000        0.0000        0.0000        0.0000        0.0000        0.0000        0.0000        0.0000        0.0000        0.0000        0.0000        0.0000        0.0000        0.0000        0.0000        0.0000        0.0000        0.0000        0.0000        0.0000        0.0000        0.0000        0.0000        0.0000        0.0000        0.0000        0.0000        0.0000        0.0000        0.0000        0.0000        0.0000        0.0000        0.0000        0.0000        0.0000        0.0000        0.0000        0.0000        0.0000        0.0000        0.0000        0.0000        0.0000        0.0000        0.0000        0.0000        0.0000        0.0000        0.0000        0.0000        0.0000        0.0000        0.0000        0.0000        0.0000        0.0000        0.0000        0.0000        0.0000        0.0000        0.0000        0.0000        0.0000        0.0000        0.0000        0.0000        0.0000        0.0000        0.0000        0.0000        0.0000        0.0000        0.0000        0.0000        0.0000        0.0000        0.0000        0.0000        0.0000        0.0000        0.0000        0.0000        0.0000        0.0000        0.0000        0.0000        0.0000        0.0000        0.0000        0.0000        0.0000        0.0000        0.0000        0.0000        0.0000        0.0000       15.0398       13.3176       13.7689       11.0479        8.2585        6.9885        5.0710        5.5553        6.8454        5.9326        6.3637        7.4400        7.5590        8.6155        8.6977        9.2869        9.1725        9.7993       10.4313       10.8947       10.0089        9.5201        9.1491        9.5174       10.3527       10.8145        8.9100        8.5935        6.6608        5.5100        6.4518        6.7397        6.7118        8.2870        7.7852        6.9609        7.0874        7.9622        8.4275        7.6561        7.8023        7.8770        7.7896        8.3316        8.9121        9.8718       10.1834        9.8732        9.9677       10.4890       12.3256       10.9303        7.6291        7.8429        8.8023       10.2030       14.6569       16.7779       19.4437       21.9845       24.0241       27.6146       28.7625        0.0000        0.0000        0.0000
        0.0000        0.0000        0.0000        0.0000        0.0000        0.0000        0.0000        0.0000        0.0000        0.0000        0.0000        0.0000        0.0000        0.0000        0.0000        0.0000        0.0000        0.0000        0.0000        0.0000        0.0000        0.0000        0.0000        0.0000        0.0000        0.0000        0.0000        0.0000        0.0000        0.0000        0.0000        0.0000        0.0000        0.0000        0.0000        0.0000        0.0000        0.0000       41.8778       37.0533       34.3785       35.9044       37.8871       39.8829       41.7511       35.8557       29.4702       24.8100       23.1399       21.3962       19.8901       18.4977       18.2428       20.3147       23.1206       22.5643       23.2390       23.7542       26.1471       28.6741       28.2074       28.5984       27.9635       30.0544       27.9386       24.7323       21.4242       17.0532       13.9238       11.4005        9.3063        4.5903        0.0000        0.0000        0.0000        0.0000        0.0000        0.0000        0.0000        0.0000        0.0000        0.0000        0.0000        0.0000        0.0000        0.0000        0.0000        0.0000        0.0000        0.0000        0.0000        0.0000        0.0000        0.0000        0.0000        0.0000        0.0000        0.0000        0.0000        0.0000        0.0000        0.0000        0.0000        0.0000        0.0000        0.0000        0.0000        0.0000        0.0000        0.0000        0.0000        0.0000        0.0000        0.0000        0.0000        0.0000        0.0000        0.0000        0.0000        0.0000        0.0000        0.0000        0.0000        0.0000        0.0000        0.0000        0.0000        0.0000        0.0000        0.0000        0.0000        0.0000        0.0000        0.0000        0.0000        0.0000        0.0000        0.0000        0.0000        0.0000        0.0000        0.0000        0.0000        0.0000        0.0000        0.0000        0.0000        0.0000        0.0000        0.0000        0.0000        0.0000        0.0000        0.0000        0.0000        0.0000        0.0000        0.0000        0.0000        0.0000        0.0000        0.0000        0.0000        0.0000        0.0000        0.0000        0.0000        0.0000        0.0000        0.0000        0.0000        0.0000        0.0000        0.0000        0.0000        0.0000        0.0000        0.0000        0.0000        0.0000        0.0000        0.0000        0.0000        0.0000       17.4798       19.7715       12.1452        8.6545        6.1286        4.4744        5.0459        5.9272        6.4453        7.4372        6.3447        6.7306        7.6584        8.3367        8.2003        8.9679        9.6884        9.7432        9.3224        8.1104        8.3075        8.1794        8.4064        8.5249        9.6176        8.5231        8.1858        5.9743        5.9981        7.5461        7.3735        8.0654        9.6216        9.2565        7.9657        8.3358        7.8922        8.2268        7.6866        7.5373        7.5103        7.3010        7.9813        8.9800        9.7476       10.2538       10.0759        9.5377       10.1726       10.5471       10.9842        9.9494        9.1015        9.9060       11.3010       14.7851       16.9182       19.7512       21.0870       23.9428       27.3363        0.0000        0.0000        0.0000        0.0000
        0.0000        0.0000        0.0000        0.0000        0.0000        0.0000        0.0000        0.0000        0.0000        0.0000        0.0000        0.0000        0.0000        0.0000        0.0000        0.0000        0.0000        0.0000        0.0000        0.0000        0.0000        0.0000        0.0000        0.0000        0.0000        0.0000        0.0000        0.0000        0.0000        0.0000        0.0000        0.0000        0.0000        0.0000        0.0000        0.0000        0.0000       51.3296       47.7972       45.0176       41.9569       39.6090       39.8703       30.9311       32.3051       29.9394       24.2320       21.7912       16.2566       15.3995       15.0419       22.5399       21.0906       22.4385       19.7426       21.9480       24.1252       19.8575       23.1636       30.5145       27.2793       29.2704       31.0800       31.1612       31.9522       26.1899       23.0737       18.3457       15.4367       13.1205       11.4650        9.4203        0.0000        0.0000        0.0000        0.0000        0.0000        0.0000        0.0000        0.0000        0.0000        0.0000        0.0000        0.0000        0.0000        0.0000        0.0000        0.0000        0.0000        0.0000        0.0000        0.0000        0.0000        0.0000        0.0000        0.0000        0.0000        0.0000        0.0000        0.0000        0.0000        0.0000        0.0000        0.0000        0.0000        0.0000        0.0000        0.0000        0.0000        0.0000        0.0000        0.0000        0.0000        0.0000        0.0000        0.0000        0.0000        0.0000        0.0000        0.0000        0.0000        0.0000        0.0000        0.0000        0.0000        0.0000        0.0000        0.0000        0.0000        0.0000        0.0000        0.0000        0.0000        0.0000        0.0000        0.0000        0.0000        0.0000        0.0000        0.0000        0.0000        0.0000        0.0000        0.0000        0.0000        0.0000        0.0000        0.0000        0.0000        0.0000        0.0000        0.0000        0.0000        0.0000        0.0000        0.0000        0.0000        0.0000        0.0000        0.0000        0.0000        0.0000        0.0000        0.0000        0.0000        0.0000        0.0000        0.0000        0.0000        0.0000        0.0000        0.0000        0.0000        0.0000        0.0000        0.0000        0.0000        0.0000        0.0000       11.1913       10.0628        8.9662       14.3401       14.1242        0.0000       16.0649       11.3732        4.9159        3.2798        3.6931        3.4068        6.2782        7.1451        7.2404        8.9861        7.5415        7.1551        8.5243        7.9194        7.9368       10.2248        9.3830        8.7031        7.0449        6.6838        6.9408        7.2149        6.7198        7.3139        7.2130        6.8043        6.3921        6.9927        7.7296        7.4549        8.9476        9.8967       10.3632        9.3893        9.5612        6.3665        6.5857        6.4931        6.4799        6.6804        7.2731        7.8261        8.4068        8.9801       10.4728       10.2691        8.8165        9.7681       10.4296       10.1831       10.7866       11.2968       13.1499       14.5462       16.8912       18.1053       18.6879       20.7217       24.1009       22.8069        0.0000        0.0000        0.0000        0.0000
        0.0000        0.0000        0.0000        0.0000        0.0000        0.0000        0.0000        0.0000        0.0000        0.0000        0.0000        0.0000        0.0000        0.0000        0.0000        0.0000        0.0000        0.0000        0.0000        0.0000        0.0000        0.0000        0.0000        0.0000        0.0000        0.0000        0.0000        0.0000        0.0000        0.0000        0.0000        0.0000        0.0000        0.0000        0.0000        0.0000        0.0000       51.8199       48.4660       45.4813       42.0065       39.6515       35.5725       25.7882       22.3360       21.1538       18.3748       16.8980       13.1293       12.1102       13.6403       22.8158       23.2548       21.7861       17.0893       19.5323       17.4656       18.2135       20.6765       26.8779       26.6890       28.0202       28.7623       31.1106       30.1698       27.4229       24.0676       19.5286       16.6526       13.6949       12.2479       14.3435       12.2778        0.0000        0.0000        0.0000        0.0000        0.0000        0.0000        0.0000        0.0000        0.0000        0.0000        0.0000        0.0000        0.0000        0.0000        0.0000        0.0000        0.0000        0.0000        0.0000        0.0000        0.0000        0.0000        0.0000        0.0000        0.0000        0.0000        0.0000        0.0000        0.0000        0.0000        0.0000        0.0000        0.0000        0.0000        0.0000        0.0000        0.0000        0.0000        0.0000        0.0000        0.0000        0.0000        0.0000        0.0000        0.0000        0.0000        0.0000        0.0000        0.0000        0.0000        0.0000        0.0000        0.0000        0.0000        0.0000        0.0000        0.0000        0.0000        0.0000        0.0000        0.0000        0.0000        0.0000        0.0000        0.0000        0.0000        0.0000        0.0000        0.0000        0.0000        0.0000        0.0000        0.0000        0.0000        0.0000        0.0000        0.0000        0.0000        0.0000        0.0000        0.0000        0.0000        0.0000        0.0000        0.0000        0.0000        0.0000        0.0000        0.0000        0.0000        0.0000        0.0000        0.0000        0.0000        0.0000        0.0000        0.0000        0.0000        0.0000        0.0000        0.0000        0.0000       11.0372       10.7281       11.7126       12.0080       10.6634        9.1691        8.6747       11.6280       13.0772        9.0396       12.2728        8.2211        4.8084        3.2808        2.8035        1.9182        5.1098        7.9698        7.8229        8.4183        7.3936        6.4252        6.9296        6.5972        6.4789        7.9916        9.3078        8.5937        6.2367        6.1513        6.6169        6.6047        6.0719        6.7769        8.1877        8.3040        8.4751        8.2992        9.2795        8.6594        9.4965        8.9481        9.5094        8.4458        7.2952        5.6241        5.4888        5.4619        5.9412        6.6344        6.9586        6.9883        7.5981        7.8904        9.4546       10.3513        9.4667        9.3253        9.7385       10.1014       10.2840       12.1031       14.3842       15.8879       17.2650       18.0340       20.2026       20.8465       20.0058        0.0000        0.0000        0.0000        0.0000        0.0000
        0.0000        0.0000        0.0000        0.0000        0.0000        0.0000        0.0000        0.0000        0.0000        0.0000        0.0000        0.0000        0.0000        0.0000        0.0000        0.0000        0.0000        0.0000        0.0000        0.0000        0.0000        0.0000        0.0000        0.0000        0.0000        0.0000        0.0000        0.0000        0.0000        0.0000        0.0000        0.0000        0.0000        0.0000        0.0000        0.0000       51.1764       47.3694       44.3651       41.6074       38.4905       34.9214       31.0197       22.6111       19.8593       20.3836       18.7229       12.8269       10.8877        9.4048       12.1066       18.4113       17.7487       12.4636       13.1654       15.5363       16.1305       17.0868       18.0927       24.1705       26.2962       28.0090       27.1855       30.3761       28.7339       26.8770       23.4398       19.1660       16.5010       14.0550       13.9132       14.4306        0.0000        0.0000        0.0000        0.0000        0.0000        0.0000        0.0000        0.0000        0.0000        0.0000        0.0000        0.0000        0.0000        0.0000        0.0000        0.0000        0.0000        0.0000        0.0000        0.0000        0.0000        0.0000        0.0000        0.0000        0.0000        0.0000        0.0000        0.0000        0.0000        0.0000        0.0000        0.0000        0.0000        0.0000        0.0000        0.0000        0.0000        0.0000        0.0000        0.0000        0.0000        0.0000        0.0000        0.0000        0.0000        0.0000        0.0000        0.0000        0.0000        0.0000        0.0000        0.0000        0.0000        0.0000        0.0000        0.0000        0.0000        0.0000        0.0000        0.0000        0.0000        0.0000        0.0000        0.0000        0.0000        0.0000        0.0000        0.0000        0.0000        0.0000        0.0000        0.0000        0.0000        0.0000        0.0000        0.0000        0.0000        0.0000        0.0000        0.0000        0.0000        0.0000        0.0000        0.0000        0.0000        0.0000        0.0000        0.0000        0.0000        0.0000        0.0000        0.0000        0.0000        0.0000        0.0000        0.0000        0.0000        0.0000        0.0000        0.0000        9.8367       10.3197       10.6472       10.3770       10.9333       11.9813       11.4860       10.6110        9.1063        8.6160        7.8868       10.5481        7.5064        6.4303        5.4418        3.6404        2.8635        2.0718        2.1717        4.1766        5.7933        6.6357        6.1502        5.5279        6.5440        6.3513        6.1281        6.8030        8.7427        8.8316        8.7715        5.8098        6.2665        7.2481        6.8190        6.6802        7.4260        8.8642        8.8244        9.0256        8.6812        9.4924        9.8354        9.4839        8.7038        7.7694        7.4548        6.0423        5.8555        5.9634        6.1619        7.2229        7.4806        6.9605        6.8794        7.0592        7.7499        8.5490        9.5581        9.1255        8.8460        9.3379       10.3437       10.9810       13.1384       14.2608       16.3465       17.6346       19.1710       20.6386       21.1089       20.0393        0.0000        0.0000        0.0000        0.0000        0.0000
        0.0000        0.0000        0.0000        0.0000        0.0000        0.0000        0.0000        0.0000        0.0000        0.0000        0.0000        0.0000        0.0000        0.0000        0.0000        0.0000        0.0000        0.0000        0.0000        0.0000        0.0000        0.0000        0.0000        0.0000        0.0000        0.0000        0.0000        0.0000        0.0000        0.0000        0.0000        0.0000        0.0000        0.0000        0.0000       44.2571       40.1040       37.3191       35.3048       33.4136       31.3166       28.5698       25.1734       18.9146       16.5094       16.2820       14.2021       10.5454       11.2746        8.6596       11.2648       14.5993       14.6557       11.6663       12.3364       15.0446       15.7363       17.1131       20.0119       23.4800       26.6024       25.9128       24.4307       26.1270       25.5437       23.6838       21.1511       17.6221       15.3762       13.6369       14.7870       12.1592        0.0000        0.0000        0.0000        0.0000        0.0000        0.0000        0.0000        0.0000        0.0000        0.0000        0.0000        0.0000        0.0000        0.0000        0.0000        0.0000        0.0000        0.0000        0.0000        0.0000        0.0000        0.0000        0.0000        0.0000        0.0000        0.0000        0.0000        0.0000        0.0000        0.0000        0.0000        0.0000        0.0000        0.0000        0.0000        0.0000        0.0000        0.0000        0.0000        0.0000        0.0000        0.0000        0.0000        0.0000        0.0000        0.0000        0.0000        0.0000        0.0000        0.0000        0.0000        0.0000        0.0000        0.0000        0.0000        0.0000        0.0000        0.0000        0.0000        0.0000        0.0000        0.0000        0.0000        0.0000        0.0000        0.0000        0.0000        0.0000        0.0000        0.0000        0.0000        0.0000        0.0000        0.0000        0.0000        0.0000        0.0000        0.0000        0.0000        0.0000        0.0000        0.0000        0.0000        0.0000        0.0000        0.0000        0.0000        0.0000        0.0000        0.0000        0.0000        0.0000        0.0000        0.0000        0.0000        0.0000        0.0000        0.0000        0.0000        8.4696        8.7743        9.2471       10.1953       10.2541       11.2057       11.9806       11.5193       11.4156       10.2432        8.6333        7.9259        7.3576        6.6542        6.0113        5.4980        3.6769        2.8147        2.4587        2.2051        3.5698        3.5484        3.2319        3.1323        4.7167        4.9388        5.3765        5.4784        5.4076        7.3760        7.1355        7.8605        6.3745        6.6299        7.6527        7.5497        7.5881        8.5594        9.1862        9.9027        9.3365        9.2087        9.7194        9.9908        9.9681       10.2588        9.7208       11.9082        7.4474        7.2365        8.0890        8.3797        7.9493        6.9369        6.7852        7.0061        7.7054        8.2716        8.5416        8.8266        8.1302        8.4205       10.1119       11.1154       11.8638       13.7100       14.7228       16.1144       19.0738       21.9824       22.5368       22.9068       20.7319        0.0000        0.0000        0.0000        0.0000        0.0000
        0.0000        0.0000        0.0000        0.0000        0.0000        0.0000        0.0000        0.0000        0.0000        0.0000        0.0000        0.0000        0.0000        0.0000        0.0000        0.0000        0.0000        0.0000        0.0000        0.0000        0.0000        0.0000        0.0000        0.0000        0.0000        0.0000        0.0000        0.0000        0.0000        0.0000        0.0000        0.0000        0.0000        0.0000        0.0000       18.8104       17.0324       16.6244       15.6159       19.7580       20.4509       20.6116       16.4622       13.9133       13.8095       15.9299       17.4605       17.0017       22.0070       15.4557       16.6773       16.7120       14.1431       12.7755       14.2502       20.0804       21.7622       30.8842       24.1312       29.7614       30.1534       26.3125       20.0500       19.4999       17.9871       16.3016       14.7933       15.4224       14.2502       13.2517       11.7187       12.3917        0.0000        0.0000        0.0000        0.0000        0.0000        0.0000        0.0000        0.0000        0.0000        0.0000        0.0000        0.0000        0.0000        0.0000        0.0000        0.0000        0.0000        0.0000        0.0000        0.0000        0.0000        0.0000        0.0000        0.0000        0.0000        0.0000        0.0000        0.0000        0.0000        0.0000        0.0000        0.0000        0.0000        0.0000        0.0000        0.0000        0.0000        0.0000        0.0000        0.0000        0.0000        0.0000        0.0000        0.0000        0.0000        0.0000        0.0000        0.0000        0.0000        0.0000        0.0000        0.0000        0.0000        0.0000        0.0000        0.0000        0.0000        0.0000        0.0000        0.0000        0.0000        0.0000        0.0000        0.0000        0.0000        0.0000        0.0000        0.0000        0.0000        0.0000        0.0000        0.0000        0.0000        0.0000        0.0000        0.0000        0.0000        0.0000        0.0000        0.0000        0.0000        0.0000        0.0000        0.0000        0.0000        0.0000        0.0000        0.0000        0.0000        0.0000        0.0000        0.0000        0.0000        0.0000        0.0000        0.0000        0.0000        0.0000        7.9249        7.7916        8.6326        9.5682       10.5303       10.4310       12.8066       13.0277       11.6559       11.3715       10.8446        7.9471        7.3406        6.0564        5.1137        4.6413        4.6342        4.3795        3.4079        2.8950        2.8462        4.0494        3.9923        3.7434        3.5640        4.2161        4.8132        4.9017        4.3683        4.9116        6.1697        6.5144        7.0539        5.7501        5.9236        6.5086        7.1586        8.0735        9.3522        9.3973        9.4133       10.9463       10.8425       10.7412       10.7255        9.6525       11.6640       10.8917       12.9433       13.7030       11.4283       11.0579        9.9765        8.9912        8.6523        9.0715        8.7392        8.2224        9.0676        9.3327        8.6400        7.1374        7.2578        9.1380       10.8066       12.5451       13.9303       16.1041       19.2322       23.1931       26.0279       27.3435       26.1743        0.0000        0.0000        0.0000        0.0000        0.0000        0.0000
        0.0000        0.0000        0.0000        0.0000        0.0000        0.0000        0.0000        0.0000        0.0000        0.0000        0.0000        0.0000        0.0000        0.0000        0.0000        0.0000        0.0000        0.0000        0.0000        0.0000        0.0000        0.0000        0.0000        0.0000        0.0000        0.0000        0.0000        0.0000        0.0000        0.0000        0.0000        0.0000        0.0000        0.0000        0.0000       14.1488       13.1771       10.6671       11.6371       15.4444       19.9804       16.7012       16.8412       14.5136       12.2596       14.1937       13.7705       11.3960       18.7180       12.5581        9.3698       11.0976       12.1220       11.8206       13.1069       18.1967       30.0104       35.8673       26.3419       24.5954       24.9677       19.6870       18.6122       18.6863       15.6713       14.3388       13.0923       13.6878       13.1179       12.0800       11.4239        0.0000        0.0000        0.0000        0.0000        0.0000        0.0000        0.0000        0.0000        0.0000        0.0000        0.0000        0.0000        0.0000        0.0000        0.0000        0.0000        0.0000        0.0000        0.0000        0.0000        0.0000        0.0000        0.0000        0.0000        0.0000        0.0000        0.0000        0.0000        0.0000        0.0000        0.0000        0.0000        0.0000        0.0000        0.0000        0.0000        0.0000        0.0000        0.0000        0.0000        0.0000        0.0000        0.0000        0.0000        0.0000        0.0000        0.0000        0.0000        0.0000        0.0000        0.0000        0.0000        0.0000        0.0000        0.0000        0.0000        0.0000        0.0000        0.0000        0.0000        0.0000        0.0000        0.0000        0.0000        0.0000        0.0000        0.0000        0.0000        0.0000        0.0000        0.0000        0.0000        0.0000        0.0000        0.0000        0.0000        0.0000        0.0000        0.0000        0.0000        0.0000        0.0000        0.0000        0.0000        0.0000        0.0000        0.0000        0.0000        0.0000        0.0000        0.0000        0.0000        0.0000        0.0000        4.5065        5.8659        0.0000        6.6169        6.7980        6.8134        6.4893        7.6560        8.8177       10.8114       10.3380       10.8307       12.5217       12.0166       11.5987       10.4646        8.6312        8.3037        6.5060        5.4823        4.9294        4.5983        4.9402        5.6327        4.8412        2.8740        4.4944        4.7763        4.6209        4.4207        4.3578        4.0889        4.2341        4.2361        4.8628        5.5882        6.1386        6.1972        5.3543        5.2024        5.8612        6.5263        8.8206       10.2577        9.2547        8.9953       10.5259       10.6797        9.2653        9.7291       10.7621       10.9583       12.0443       13.4286       12.8619       11.7758       12.4291       11.2916       10.7642       10.4808       10.4502       10.9263        9.3968        9.2135        8.9769        8.5455        6.8904        7.3749        8.8444       10.4114       12.3292       14.4727       17.4151       19.4718       23.4605       27.2448       26.1128        0.0000        0.0000        0.0000        0.0000        0.0000        0.0000        0.0000
        0.0000        0.0000        0.0000        0.0000        0.0000        0.0000        0.0000        0.0000        0.0000        0.0000        0.0000        0.0000        0.0000        0.0000        0.0000        0.0000        0.0000        0.0000        0.0000        0.0000        0.0000        0.0000        0.0000        0.0000        0.0000        0.0000        0.0000        0.0000        0.0000       52.0314       44.9188       26.8546       22.3490       18.3564       15.6023       10.9433        9.7709        8.9834        8.8785       13.1877       13.2466       13.1075       14.1840       11.0456       10.2767        9.8849       11.3314        9.6054       10.3452       11.4855        8.7448       10.3640       11.0023       11.8719       15.3292       22.5045       27.9030       31.2020       25.4648       23.9668       20.6600       17.9320       16.9720       15.8255       14.6743       13.4860       12.0685       13.0949       12.6488       11.7576       11.4085       11.4769       10.5988        0.0000        0.0000        0.0000        0.0000        0.0000        0.0000        0.0000        0.0000        0.0000        0.0000        0.0000        0.0000        0.0000        0.0000        0.0000        0.0000        0.0000        0.0000        0.0000        0.0000        0.0000        0.0000        0.0000        0.0000        0.0000        0.0000        0.0000        0.0000        0.0000        0.0000        0.0000        0.0000        0.0000        0.0000        0.0000        0.0000        0.0000        0.0000        0.0000        0.0000        0.0000        0.0000        0.0000        0.0000        0.0000        0.0000        0.0000        0.0000        0.0000        0.0000        0.0000        0.0000        0.0000        0.0000        0.0000        0.0000        0.0000        0.0000        0.0000        0.0000        0.0000        0.0000        0.0000        0.0000        0.0000        0.0000        0.0000        0.0000        0.0000        0.0000        0.0000        0.0000        0.0000        0.0000        0.0000        0.0000        0.0000        0.0000        0.0000        0.0000        0.0000        0.0000        0.0000        0.0000        0.0000        0.0000        0.0000        0.0000        0.0000        0.0000        0.0000        3.8126        3.9408        4.3042        5.5828        5.4645        5.9506        6.5814        6.1529        6.4092        7.5339        8.5086        9.6905       10.7397       11.6466       11.3349       10.9355       10.6396       10.0970        8.1759        7.6281        6.8445        5.7184        5.2682        7.7137        4.9807        4.2979        3.7200        5.3054        5.4764        5.4989        4.9451        4.2532        4.0665        4.3677        4.4802        5.2731        5.8351        6.0302        5.9006        5.1396        5.6832        6.4297        8.2084        8.9129       10.2659       10.2081        9.2171        9.8746       10.5004       10.9581       10.2292       11.0893       11.5149       12.3192       12.0572       12.7923       12.2601       12.6589       11.5775       11.0400       10.7720       10.9638       10.6054       10.5110       10.7372        9.5195        8.8788        7.5089        7.9101        9.0380       10.2632       13.0944       15.2116       16.9750       20.1716       26.3915       27.3494        0.0000        0.0000        0.0000        0.0000        0.0000        0.0000        0.0000        0.0000
        0.0000        0.0000        0.0000        0.0000        0.0000        0.0000        0.0000        0.0000        0.0000        0.0000        0.0000        0.0000        0.0000        0.0000        0.0000        0.0000        0.0000        0.0000        0.0000        0.0000        0.0000        0.0000        0.0000        0.0000        0.0000        0.0000       46.7645       46.5499       46.5022       44.5920       38.3056       23.1352       19.8568       17.4638       16.3527       10.7157       11.3430       12.9373       12.1984       12.2143       12.6488       12.8446       11.5603        9.6880        9.5820        8.5824        7.9772        8.9084        7.9154        8.3527        9.1763       10.6513       11.7743       12.6913       15.3121       19.0592       34.4547       32.4976       21.4190       21.2732       19.6626       18.0994       17.0478       17.1355       16.1042       15.9374       12.7316       13.6739       13.1899       12.2369       11.2470       10.7712       10.0051        9.1057        8.5518        5.5004        4.2885        3.8313        3.8068        1.1355        0.6718        0.4957        0.0000        0.0000        0.0000        0.0000        0.0000        0.0000        0.0000        0.0000        0.0000        0.0000        0.0000        0.0000        0.0000        0.0000        0.0000        0.0000        0.0000        0.0000        0.0000        0.0000        0.0000        0.0000        0.0000        0.0000        0.0000        0.0000        0.0000        0.0000        0.0000        0.0000        0.0000        0.0000        0.0000        0.0000        0.0000        0.0000        0.0000        0.0000        0.0000        0.0000        0.0000        0.0000        0.0000        0.0000        0.0000        0.0000        0.0000        0.0000        0.0000        0.0000        0.0000        0.0000        0.0000        0.0000        0.0000        0.0000        0.0000        0.0000        0.0000        0.0000        0.0000        0.0000        0.0000        0.0000        0.0000        0.0000        0.0000        0.0000        0.0000        0.0000        0.0000        2.9026        2.6911        2.8706        2.8685        3.1408        0.0000        0.0000        0.0000        0.0000        4.9382        5.1160        4.3504        4.0276        4.6558        4.7445        5.0007        5.6505        6.1468        5.7141        6.1617        6.2396        6.9701        7.4323        9.4782       10.9301       10.3441       10.6900       10.9470        9.4016        8.5386        7.8100        7.3618        6.5584        5.4541        5.8368        5.4224        4.8728        4.4265        6.2784        6.5378        6.2954        4.9547        4.6712        4.6384        5.5379        5.6931        5.9505        5.8285        5.8205        6.1556        5.3902        5.3784        6.7008        8.3702        8.6812        8.9796        9.1883        9.7689       13.1826       14.1249       15.3381       12.1732       11.7507       12.6320       12.2970       11.9195       12.2199       11.7197       12.0610       11.9621       11.2150       10.4453       10.4572       10.3299       11.0724       10.8610       10.3439       10.3313        9.0516        9.4811       10.7256       11.5905       14.5597       16.5408       18.2350       20.9186       25.7323       26.6231        0.0000        0.0000        0.0000        0.0000        0.0000        0.0000        0.0000        0.0000
        0.0000        0.0000        0.0000        0.0000        0.0000        0.0000        0.0000        0.0000        0.0000        0.0000        0.0000        0.0000        0.0000        0.0000        0.0000        0.0000        0.0000        0.0000        0.0000        0.0000        0.0000        0.0000        0.0000        0.0000        0.0000       46.2347       43.6139       26.2832       25.3211       22.7127       20.7563       21.2757       20.1466       22.3924       21.0185       15.7399       13.6190       17.5612       15.1497       11.9785       13.4430       13.6646       13.3788       12.1134       12.5522       10.4176        8.9917        9.2988        9.3762       10.2406       11.7363       14.1696       15.1353       18.4547       21.9989       20.3627       24.8690       27.1181       29.5106       25.5885       20.8674       19.2506       20.1012       18.6989       19.9109       21.1519       14.5099       17.6593       15.7601       13.7254       11.8477       10.7214        9.7816       10.6876        6.8195        5.2415        6.8199       14.5832        5.3943        3.3832        2.6350        2.0929        2.1819        1.8362        0.0000        0.0000        0.0000        0.0000        0.0000        0.0000        0.0000        0.0000        0.0000        0.0000        0.0000        0.0000        0.0000        0.0000        0.0000        0.0000        0.0000        0.0000        0.0000        0.0000        0.0000        0.0000        0.0000        0.0000        0.0000        0.0000        0.0000        0.0000        0.0000        0.0000        0.0000        0.0000        0.0000        0.0000        0.0000        0.0000        0.0000        0.0000        0.0000        0.0000        0.0000        0.0000        0.0000        0.0000        0.0000        0.0000        0.0000        0.0000        0.0000        0.0000        0.0000        0.0000        0.0000        0.0000        0.0000        0.0000        0.0000        0.0000        0.0000        0.0000        0.0000        0.0000        0.0000        0.0000        0.0000        0.0000        0.0000        0.0000        1.9633        1.5276        1.6605        2.0610        2.5774        3.6314        3.8484        3.8489        4.0565        4.9655        5.7646        4.0956        3.6994        3.8315        4.5446        5.3068        5.7762        6.3950        6.5655        6.4705        6.6223        6.8852        7.1559        8.2628        9.6231       10.3902       10.2238        8.8111        8.8213        8.7875        8.1005        6.6491        5.9125        5.0626        4.7188        5.3274        5.0747        4.4323        4.0223        4.5808        4.3900        4.4803        4.5376        5.3714        5.4210        6.0189        5.9071        5.9715        5.8304        6.0521        6.1752        5.8300        6.1714        6.9884        7.7487        9.3981       10.3428       11.0685       11.2636       10.9874       12.0419       13.3123       12.5248       13.8759       15.0714       13.6744       12.6430       13.3108       13.3702       13.9150       13.0106       13.0377       13.8508       13.6567       13.1397       13.1419       12.9590       12.7785       12.7294       10.7565       11.4001       12.1862        0.0000        0.0000       21.0191       22.9019       24.8735       25.0936        0.0000        0.0000        0.0000        0.0000        0.0000        0.0000        0.0000        0.0000        0.0000
        0.0000        0.0000        0.0000        0.0000        0.0000        0.0000        0.0000        0.0000        0.0000        0.0000        0.0000        0.0000        0.0000        0.0000        0.0000        0.0000        0.0000        0.0000        0.0000        0.0000        0.0000        0.0000        0.0000        0.0000        0.0000        0.0000       38.7425       22.5282       18.9738       18.3800       17.6138       18.4958       17.1417       17.4024       17.9977       15.8976       12.5161       12.9239       10.6118       11.2295       13.2945       14.3309       16.2427       18.2904       14.8245        9.2280        9.1210        9.8593        9.8467       12.4326       12.6871       14.9302       16.4808       17.7559       22.3317       22.5585       21.4221       19.6457       28.6503       28.0495       26.2831       24.4252       21.1169       20.5481       16.1316       17.3347       18.7522       17.3280       15.6754       13.9862       12.6990       11.9567       10.1849        8.0641        6.5807        4.8715       11.7967       12.5348        9.4094       11.2380        8.5257        2.7731        2.7893        2.1759        2.0517        1.9522        0.0000        0.0000        0.0000        0.0000        0.0000        0.0000        0.0000        0.0000        0.0000        0.0000        0.0000        0.0000        0.0000        0.0000        0.0000        0.0000        0.0000        0.0000        0.0000        0.0000        0.0000        0.0000        0.0000        0.0000        0.0000        0.0000        0.0000        0.0000        0.0000        0.0000        0.0000        0.0000        0.0000        0.0000        0.0000        0.0000        0.0000        0.0000        0.0000        0.0000        0.0000        0.0000        0.0000        0.0000        0.0000        0.0000        0.0000        0.0000        0.0000        0.0000        0.0000        0.0000        0.0000        0.0000        0.0000        0.0000        0.0000        0.0000        0.0000        0.0000        0.0000        0.0000        0.0000        0.0000        0.0000        0.0000        1.5350        1.3961        1.3782        1.8712        3.0723        3.1322        2.6992        3.5182        3.9575        4.2228        4.3645        3.5589        3.5170        4.1084        4.5574        4.7299        5.2780        6.0267        6.7741        6.4288        6.7165        6.9723        7.3661        8.0116        8.6832        9.0631        8.9236        7.8052        7.6510        7.2734        7.4603        6.4182        5.4787        5.2294        4.8169        5.8001        6.4342        5.3109        4.9348        5.3181        5.2964        5.1821        4.9827        6.8277        7.0418        6.5438        5.9154        6.0378        6.3503        6.3226        7.2978        6.3893        6.8591        7.4537        8.8278        9.5193       10.3418       12.5567       12.4657       13.3853       12.3197       12.4029       12.3258       14.2227       13.2864       13.5053       13.2039       14.2532       13.8979       13.8653       14.1919       15.1672       15.4212       15.5110       14.6857       14.7299       14.4858       14.5794       13.5395       11.5288       12.0200        0.0000        0.0000        0.0000        0.0000        0.0000        0.0000        0.0000        0.0000        0.0000        0.0000        0.0000        0.0000        0.0000        0.0000        0.0000        0.0000
        0.0000        0.0000        0.0000        0.0000        0.0000        0.0000        0.0000        0.0000        0.0000        0.0000        0.0000        0.0000        0.0000        0.0000        0.0000        0.0000        0.0000        0.0000        0.0000        0.0000        0.0000        0.0000        0.0000        0.0000        0.0000        0.0000        0.0000       21.1880       18.7780       17.0682       15.4612       13.3808       15.0885       13.9986       13.1744       11.5526       12.5379       11.8444       12.7257       11.5393       14.6105       14.6857       13.2092       14.4899       13.9021       10.1634        9.3200        9.7673        9.9730       11.5702       12.8000       15.7064       15.3377       16.3041       17.8431       21.3789       18.9959       18.0735       18.1667       22.9831       21.8110       22.1554       17.9702       17.1796       16.7829       20.3186       13.8862       16.2578       14.9947       12.9769       11.6704        9.3227        8.2745        6.8351        6.3362       12.7886       13.2547       10.2139       10.8483        9.5408        5.3401        2.6789        2.8045        2.4128        2.4189        2.1946        2.1177        1.9799        1.9511        1.8996        0.0000        0.0000        0.0000        0.0000        0.0000        0.0000        0.0000        0.0000        0.0000        0.0000        0.0000        0.0000        0.0000        0.0000        0.0000        0.0000        0.0000        0.0000        0.0000        0.0000        0.0000        0.0000        0.0000        0.0000        0.0000        0.0000        0.0000        0.0000        0.0000        0.0000        0.0000        0.0000        0.0000        0.0000        0.0000        0.0000        0.0000        0.0000        0.0000        0.0000        0.0000        0.0000        0.0000        0.0000        0.0000        0.0000        0.0000        0.0000        0.0000        0.0000        0.0000        0.0000        0.0000        0.0000        0.0000        0.0000        0.0000        0.0000        0.0000        0.0000        0.0000        1.4884        1.4673        1.6179        1.4554        2.2206        2.9306        2.3133        2.0886        3.0400        3.3136        3.3205        3.2533        3.5148        3.8453        4.4231        4.5017        4.6188        5.2093        5.7009        6.1691        6.0060        6.2311        6.3786        6.6026        7.5732        8.0943        8.0622        8.1494        6.4365        6.1880        6.0779        6.1770        5.0017        4.6682        4.7518        4.9947        5.9705        6.1383        6.4111        6.0999        6.6201        6.6870        7.1490        6.1431        6.8878        5.8977        5.4459        5.6696        6.3478        5.9988        5.8164        6.9673        6.6661        7.9871        8.4699       10.1847       12.5335       12.5160       13.0637       11.2363       10.8382       12.0562       11.6497       12.3781       13.0574       12.8785       13.3399       14.0828       14.7378       13.8676       13.8751       14.1515       14.6932       15.1277       15.2619       14.7123       14.9860       15.2436       15.0464       14.7653       12.7267       13.2207        0.0000        0.0000        0.0000        0.0000        0.0000        0.0000        0.0000        0.0000        0.0000        0.0000        0.0000        0.0000        0.0000        0.0000        0.0000        0.0000
        0.0000        0.0000        0.0000        0.0000        0.0000        0.0000        0.0000        0.0000        0.0000        0.0000        0.0000        0.0000        0.0000        0.0000        0.0000        0.0000        0.0000        0.0000        0.0000        0.0000        0.0000        0.0000        0.0000        0.0000        0.0000        0.0000        0.0000       22.6064       20.9203       19.0584       15.7748       12.9696       12.8274       12.4423       11.6207        9.1640        7.9109        9.0965       15.1095       16.8847       13.8151        9.6089       10.4455        9.0788       10.6560       15.7577       19.3139       15.8651       13.2174       11.2307       11.2865       14.0165       14.0393       16.1698       16.8420       17.1169       15.9684       16.6173       19.5872       17.7136       16.1474       21.7626       16.5574       17.8902       27.7224       13.6537       12.2860       13.9812       12.5979       11.3602        9.9513        8.0364        7.9550       12.2790       16.9879       10.9746        7.9776        6.8791        6.6011        7.8091        3.4296        3.0757        2.5547        2.3527        2.4678        2.4419        2.3596        2.0166        1.9857        1.8868        0.0000        0.0000        0.0000        0.0000        0.0000        0.0000        0.0000        0.0000        0.0000        0.0000        0.0000        0.0000        0.0000        0.0000        0.0000        0.0000        0.0000        0.0000        0.0000        0.0000        0.0000        0.0000        0.0000        0.0000        0.0000        0.0000        0.0000        0.0000        0.0000        0.0000        0.0000        0.0000        0.0000        0.0000        0.0000        0.0000        0.0000        0.0000        0.0000        0.0000        0.0000        0.0000        0.0000        0.0000        0.0000        0.0000        0.0000        0.0000        0.0000        0.0000        0.0000        0.0000        0.0000        0.0000        0.0000        0.0000        0.0000        0.0000        0.0000        0.0000        0.0000        0.0000        1.9901        2.0275        2.0622        2.5863        3.1298        3.2380        2.7980        2.8446        3.2680        3.3486        3.6901        3.6726        4.2087        4.7948        4.5782        5.0769        5.0433        5.5992        6.0218        5.6309        6.2787        6.3974        6.5020        6.8138        6.9164        6.6544        6.4867        5.3037        5.4033        5.2756        4.8501        4.2334        4.2374        4.9158        5.1253        5.9756        6.7916        8.5924        8.3041        8.2864        7.4919        7.0869        6.6888        6.5936        6.1905        6.2417        6.3264        6.2093        6.0660        6.8902        8.3486        8.4157        9.1960        8.7472        9.9002       12.9011       13.2855       13.1688       12.4724       10.7417       10.4262       11.7671       10.8017       11.6285       11.8104       11.8935       11.6916       12.4949       12.1370       11.9467       12.6092       18.4051       18.5922       16.6216       14.8185       14.8918       15.5730       16.0906       16.3402       14.4270       15.1484        0.0000        0.0000        0.0000        0.0000        0.0000        0.0000        0.0000        0.0000        0.0000        0.0000        0.0000        0.0000        0.0000        0.0000        0.0000        0.0000
        0.0000        0.0000        0.0000        0.0000        0.0000        0.0000        0.0000        0.0000        0.0000        0.0000        0.0000        0.0000        0.0000        0.0000        0.0000        0.0000        0.0000        0.0000        0.0000        0.0000        0.0000        0.0000        0.0000        0.0000        0.0000        0.0000        0.0000        0.0000       18.1131       16.0833       16.0843       13.7233       13.0040       12.6430       11.8220       10.1166        9.2930        8.6380       12.1797        9.6940        7.6190        5.7545        5.9916        5.7593        6.6160       14.0207       14.0838       17.9241       16.3472       15.9847       12.9037       18.0882       15.8606       14.2683       15.2218       17.8849       18.5915       20.7830       17.3302       15.7051       15.5707       20.1654       19.6266       28.4959       23.3636       13.9265       10.0840       11.1222       11.0127        9.6420        8.5984       11.4330       14.8341       14.8427       12.6394       10.0293        5.0907        4.0882        4.0592        4.5542        3.8067        3.3331        3.1985        3.4772        3.8705        3.8677        4.0285        3.2191        2.1526        2.0026        1.8587        0.0000        0.0000        0.0000        0.0000        0.0000        0.0000        0.0000        0.0000        0.0000        0.0000        0.0000        0.0000        0.0000        0.0000        0.0000        0.0000        0.0000        0.0000        0.0000        0.0000        0.0000        0.0000        0.0000        0.0000        0.0000        0.0000        0.0000        0.0000        0.0000        0.0000        0.0000        0.0000        0.0000        0.0000        0.0000        0.0000        0.0000        0.0000        0.0000        0.0000        0.0000        0.0000        0.0000        0.0000        0.0000        0.0000        0.0000        0.0000        0.0000        0.0000        0.0000        0.0000        0.0000        0.0000        0.0000        0.0000        0.0000        0.0000        0.0000        0.0000        0.0000        0.0000        1.4934        1.7610        2.8469        3.0047        2.3013        2.1280        3.1492        3.7695        4.7151        4.9743        5.0194        5.8507        6.8990        6.0360        5.0619        5.3983        5.6433        5.6881        5.3712        5.8878        6.5093        6.0019        4.9112        4.6849        4.3691        4.5687        3.9188        3.5682        3.6287        3.8925        4.0086        4.7491        5.1013        5.5821        5.9879        6.9481        7.3734        6.7774        7.0713        6.7324        6.7517        6.6288        6.6355        6.3151        6.1155        6.0475        5.5054        5.7370        6.6212        7.0992        8.3701        9.1437        9.2225       10.9025       13.6555       13.2525       13.9148       13.4963       12.2006       14.4902       13.6347       12.4641       11.6568       11.7604       10.6685       10.8652       10.0638        8.8601        8.4286        9.8956       12.6883       12.9514       13.8625       14.7896       15.1933       15.9309       16.5981       17.6610       18.7890       20.2160        0.0000        0.0000        0.0000        0.0000        0.0000        0.0000        0.0000        0.0000        0.0000        0.0000        0.0000        0.0000        0.0000        0.0000        0.0000        0.0000
        0.0000        0.0000        0.0000        0.0000        0.0000        0.0000        0.0000        0.0000        0.0000        0.0000        0.0000        0.0000        0.0000        0.0000        0.0000        0.0000        0.0000        0.0000        0.0000        0.0000        0.0000        0.0000        0.0000        0.0000        0.0000        0.0000        0.0000        0.0000       15.4267       14.6578       15.6066       16.5839       14.4641       13.7728       13.0744        9.7536       10.4580       11.7078       10.7413        9.6906        6.6310        6.3731        7.6525        7.1202        9.9574        9.0058        9.4638       16.5163       16.3086       15.8694       13.1847       17.6023       14.6400       12.1447       13.7376       16.7438       17.9250       17.1849       16.3332       16.9956       14.8034       16.7779       16.7129       25.3913       19.7773       18.2154       10.3110       10.5836       11.3399        8.5983       11.6819       10.3969       11.1530        7.3324        5.5043        3.9402        3.6702        4.1089        6.5011        7.3939        5.9934        4.9993        4.1356        3.7842        3.6573        3.3387        3.4256        2.8018        2.2155        2.1402        1.9545        0.0000        0.0000        0.0000        0.0000        0.0000        0.0000        0.0000        0.0000        0.0000        0.0000        0.0000        0.0000        0.0000        0.0000        0.0000        0.0000        0.0000        0.0000        0.0000        0.0000        0.0000        0.0000        0.0000        0.0000        0.0000        0.0000        0.0000        0.0000        0.0000        0.0000        0.0000        0.0000        0.0000        0.0000        0.0000        0.0000        0.0000        0.0000        0.0000        0.0000        0.0000        0.0000        0.0000        0.0000        0.0000        0.0000        0.0000        0.0000        0.0000        0.0000        0.0000        0.0000        0.0000        0.0000        0.0000        0.0000        0.0000        0.0000        0.0000        0.0000        1.1217        1.2282        1.4414        1.1861        1.7467        1.8352        1.8043        1.8081        3.7477        4.9494        5.1115        4.9911        5.2702        5.6232        7.3474        6.3660        5.3545        5.5925        6.1021        5.9291        5.7135        5.6862        5.8237        5.4563        3.9482        3.5805        3.0867        3.3433        3.7827        2.6960        3.1160        3.7732        3.5565        4.3799        4.5907        5.0892        5.7396        6.1978        6.5791        6.5911        7.1667        7.7510        7.5807        7.5392        8.5794        8.3976        8.0731        7.8442        7.4208        7.1406        7.5569        8.1139        9.6788       10.1566       10.7005       12.0206       14.4858       13.7067       13.8517       14.6881       14.2377       11.9415       11.8335       11.9221       12.3912       14.0458       12.9423       10.8142        9.3834        8.6312        9.0663        9.6625       11.9445       13.1330       13.1468       15.3515       16.6375       17.1559       17.0210       18.6189       20.9126       22.5084        0.0000        0.0000        0.0000        0.0000        0.0000        0.0000        0.0000        0.0000        0.0000        0.0000        0.0000        0.0000        0.0000        0.0000        0.0000        0.0000
        0.0000        0.0000        0.0000        0.0000        0.0000        0.0000        0.0000        0.0000        0.0000        0.0000        0.0000        0.0000        0.0000        0.0000        0.0000        0.0000        0.0000        0.0000        0.0000        0.0000        0.0000        0.0000        0.0000        0.0000        0.0000        0.0000        0.0000        0.0000        9.7062       10.9283       10.6974       13.0622       15.4920       14.5440       14.0011       11.8479       11.5862        9.5772        7.5661        5.2731        6.3438        8.2248        7.8555       10.7790       14.8992       15.7175       14.5081       19.9642        8.5886        8.0961        8.0175       11.4814       14.2676       10.7291       11.4343       13.9452       16.0235       15.1079       14.7532       13.1184       11.2302       12.0497       14.3164       24.9084       18.9804       16.2251        8.7965        8.3684        8.1206        7.8034        9.9550       11.2111        4.9593        2.5991        2.1682        2.7697        3.0590        5.4535        4.4626        5.2754        4.2185        3.6894        3.5980        4.0716        3.4176        3.1203        3.2058        2.9749        2.2324        1.9159        1.7780        0.7269        0.0000        0.0000        0.0000        0.0000        0.0000        0.0000        0.0000        0.0000        0.0000        0.0000        0.0000        0.0000        0.0000        0.0000        0.0000        0.0000        0.0000        0.0000        0.0000        0.0000        0.0000        0.0000        0.0000        0.0000        0.0000        0.0000        0.0000        0.0000        0.0000        0.0000        0.0000        0.0000        0.0000        0.0000        0.0000        0.0000        0.0000        0.0000        0.0000        0.0000        0.0000        0.0000        0.0000        0.0000        0.0000        0.0000        0.0000        0.0000        0.0000        0.0000        0.0000        0.0000        0.0000        0.0000        0.0000        0.0000        0.0000        0.0000        1.6611        0.9336        0.7760        0.9418        1.2031        1.6064        1.6840        1.7676        2.3894        4.0289        4.7716        5.0050        5.1083        5.8350        6.2974        6.0664        5.6004        5.4393        6.1682        6.5406        6.2427        5.1746        5.8040        5.3660        4.7442        4.1463        3.4976        2.6856        3.0879        4.0816        3.1561        2.8290        3.5243        3.3260        3.5115        4.1802        4.2750        4.1887        4.6427        5.2896        5.7089        7.2741        8.1655        8.9979        9.4928       11.2399       10.5512       10.4658       10.0267        8.6023        8.7274        8.3544        8.4033        9.3516        9.3765       10.6114       10.5253       12.1015       13.1059       13.7548       13.8057       11.1068       11.6258       11.8888       11.1419       10.6681       11.3013        9.9612       10.2479        9.7736       10.1828       10.1755       11.4295       11.9307       12.1693       14.1009       14.1590       15.4788       16.9674       18.7109       20.2103       22.8826       25.3771       27.3215        0.0000        0.0000        0.0000        0.0000        0.0000        0.0000        0.0000        0.0000        0.0000        0.0000        0.0000        0.0000        0.0000        0.0000        0.0000
        0.0000        0.0000        0.0000        0.0000        0.0000        0.0000        0.0000        0.0000        0.0000        0.0000        0.0000        0.0000        0.0000        0.0000        0.0000        0.0000        0.0000        0.0000        0.0000        0.0000        0.0000        0.0000        0.0000        0.0000        0.0000        0.0000        0.0000        9.0341        8.4734        8.1436        8.2407        9.6637        9.9504       10.1242       10.3527       10.2076        9.2018        8.7759        8.4879        5.7590        6.7201       10.1497       11.2741       14.3841       10.5545        9.8865       10.4533       10.5774        7.4532        4.6964        4.8789        7.3580        7.1438        8.2126        8.5463       10.7238       13.8392       17.9184       12.6832        9.4049        8.4999        7.6826       10.9575       20.9613       12.5304        5.8090        6.4171        6.9694        6.7544        8.9144        8.3669        5.7616        3.3199        3.0432        2.5495        2.5463        2.3750        2.4371        2.7464        3.3996        3.4232        3.3398        2.9851        3.0706        3.2701        3.1400        2.9871        2.7601        2.5827        1.8177        1.9571        1.4587        2.2459        0.0000        0.0000        0.0000        0.0000        0.0000        0.0000        0.0000        0.0000        0.0000        0.0000        0.0000        0.0000        0.0000        0.0000        0.0000        0.0000        0.0000        0.0000        0.0000        0.0000        0.0000        0.0000        0.0000        0.0000        0.0000        0.0000        0.0000        0.0000        0.0000        0.0000        0.0000        0.0000        0.0000        0.0000        0.0000        0.0000        0.0000        0.0000        0.0000        0.0000        0.0000        0.0000        0.0000        0.0000        0.0000        0.0000        0.0000        0.0000        0.0000        0.0000        0.0000        0.0000        0.0000        0.0000        0.0000        0.0000        1.4344        1.3739        1.0082        0.8557        1.0916        1.3159        1.1961        1.3860        2.5331        2.9618        3.7917        4.4577        4.9720        4.9241        5.4635        6.0500        5.6112        6.1729        5.8154        6.3640        6.6796        6.1993        4.7953        4.9496        4.8912        4.6291        3.6498        3.1420        2.7357        2.7142        3.2285        3.6475        2.9255        2.4916        2.6846        2.7669        3.2932        3.5002        3.4064        3.3035        3.9904        4.9958        6.1715        6.8443        7.5822        8.2834       10.7774       10.8685       10.2309       10.5102        9.0334        9.1569        9.3682        9.3616       10.8635       10.0723       10.0174       10.0445       11.9472       12.5464       13.4054       13.8237       13.1121       12.3917       13.0017       12.9940       13.3643       12.1985       11.9836       12.5813       11.8623       13.1861       14.2632       13.9560       14.1665       13.9102       14.3858       15.1781       17.2421       18.4126       20.2133       21.5823       24.4537       27.3132        0.0000        0.0000        0.0000        0.0000        0.0000        0.0000        0.0000        0.0000        0.0000        0.0000        0.0000        0.0000        0.0000        0.0000        0.0000        0.0000
        0.0000        0.0000        0.0000        0.0000        0.0000        0.0000        0.0000        0.0000        0.0000        0.0000        0.0000        0.0000        0.0000        0.0000        0.0000        0.0000        0.0000        0.0000        0.0000        0.0000        0.0000        0.0000        0.0000        0.0000        0.0000        0.0000        0.0000        8.9027        8.7596        7.9241        8.3050        5.9694        5.7058        5.6517        5.7282        5.4960        6.5381       13.9743       12.0208        8.1226        7.0951        9.0666       10.9593       10.7515        7.3540        3.2163        5.0298        4.0541        5.5432        4.1693        2.7406        2.7523        1.8503        2.1658        2.4306        6.4227        7.1519        9.8868        7.0222        4.7456        4.2230        3.9397        4.0605        1.1762        1.4148        2.0086        4.2723        4.6469        3.7375        6.3027        4.7387        5.4571        5.2719        4.2335        2.3581        2.5301        2.6290        2.5860        2.6495        3.3995        3.5864        3.6916        3.4738        3.5155        3.6649        3.2328        3.0652        4.4146        3.5000        3.6834        3.3797        3.4851        2.7427        1.5726        1.0505        0.9080        0.7431        0.6561        0.6651        0.3390        0.1980        0.0000        0.0000        0.0000        0.0000        0.0000        0.0000        0.6696        0.6871        0.7422        0.7331        0.0000        0.0000        0.0000        0.0000        0.0000        0.0000        0.0000        0.0000        0.0000        0.0000        0.0000        0.0000        0.0000        0.0000        0.0000        0.0000        0.0000        0.0000        0.0000        0.0000        0.0000        0.0000        0.0000        0.0000        0.0000        0.0000        0.0000        0.0000        0.0000        0.0000        0.0000        0.0000        0.0000        0.0000        0.0000        0.0000        1.5596        1.3245        1.1741        1.2249        1.3978        1.3549        1.2962        1.3582        1.5103        1.7352        2.1518        2.2797        2.8526        2.9220        3.0446        3.3810        4.0985        4.0652        4.3140        4.6892        5.2820        5.9880        6.1678        5.8124        6.3936        6.1613        5.4031        4.7554        3.8626        3.2626        2.8328        2.7346        2.2268        2.0097        1.8755        1.9901        1.8930        2.1418        2.3993        2.4415        2.3225        2.5485        2.9430        3.6137        4.7067        5.3245        5.9925        6.5959        8.0687        8.8147        9.6229       10.3859       10.7199       10.7506       11.3187       11.7049       11.3336       10.2931       10.3955       11.0441       12.4310       12.9994       13.2522       13.2458       14.9977       13.9760       14.7133       15.3636       16.4849       16.3094       16.3899       16.6110       17.1846       17.9698       17.8582       17.3937       15.2029       15.0255       15.5187       16.9709       19.4934       20.5959       22.3653       24.1723       26.1996       28.3034        0.0000        0.0000        0.0000        0.0000        0.0000        0.0000        0.0000        0.0000        0.0000        0.0000        0.0000        0.0000        0.0000        0.0000        0.0000        0.0000
        0.0000        0.0000        0.0000        0.0000        0.0000        0.0000        0.0000        0.0000        0.0000        0.0000        0.0000        0.0000        0.0000        0.0000        0.0000        0.0000        0.0000        0.0000        0.0000        0.0000        0.0000        0.0000        0.0000        0.0000        0.0000        0.0000        9.1245        7.8981        7.5628        7.2948        7.4939        5.2745        5.3036        6.0621        7.8424        6.9277       11.5872       14.7412       10.1251        8.3434        5.9924        3.8169        4.4779        9.5988        8.7708        4.4959        8.7962        3.0270        3.6836        2.9985        3.4322        2.5435        1.3534        1.3374        1.5037        3.7590        3.8911        3.5347        3.3531        4.1152        4.2354        4.4768        1.5319        1.1586        0.7783        0.4118        1.5282        3.2310        1.8873        2.3349        3.3004        4.7084        4.2099        2.5119        1.7222        2.0916        2.1366        2.3296        2.9653        3.9087        4.4830        3.0858        3.1630        3.7853        3.4359        3.4084        2.8318        4.9854        5.3144        4.6097        3.1789        1.9520        0.8982        0.4197        0.4154        0.4468        0.2652        0.2175        0.2575        0.2251        0.1562        0.0794        0.1326        0.7966        1.4791        1.2220        0.6845        0.5849        0.7774        0.9972        1.0783        1.3714        1.1537        0.9789        1.0563        0.0000        0.0000        0.0000        0.0000        0.0000        0.0000        0.0000        0.0000        0.0000        0.0000        0.0000        0.0000        0.0000        0.0000        0.0000        0.0000        0.0000        0.0000        0.0000        0.0000        0.0000        2.2435        2.0941        2.0115        1.9787        2.0878        2.2614        2.5261        2.4343        2.0395        1.7198        1.8004        1.6398        1.3621        1.1969        1.1906        1.5643        1.7630        1.6613        1.9240        1.8746        2.2241        2.8034        3.0336        2.8349        2.8151        2.8359        3.1153        3.5582        4.0527        4.2829        4.8356        5.5340        6.0219        6.1883        5.9193        6.1386        5.9600        5.9133        5.3471        3.8887        3.2814        2.9461        2.5476        2.0618        2.4586        2.1462        2.1258        1.8232        1.9802        2.5110        2.7274        2.5582        2.6182        2.7566        3.4629        4.4278        5.3011        5.7648        6.4368        8.3575        9.1441        9.7043       10.5794       11.4093       12.0001       12.7104       12.7101       12.5368       11.7765       11.5696       11.6063       12.7424       13.7393       14.5745       16.0883       17.6687       17.2791       15.2636       14.7418       17.3148       17.9158       18.5549       19.3121       20.1951       20.9984       20.7728       20.0624       17.3625       16.7934       17.0044       18.3088       20.8839       22.2876       23.6216       25.6678        0.0000        0.0000        0.0000        0.0000        0.0000        0.0000        0.0000        0.0000        0.0000        0.0000        0.0000        0.0000        0.0000        0.0000        0.0000        0.0000        0.0000        0.0000
        0.0000        0.0000        0.0000        0.0000        0.0000        0.0000        0.0000        0.0000        0.0000        0.0000        0.0000        0.0000        0.0000        0.0000        0.0000        0.0000        0.0000        0.0000        0.0000        0.0000        0.0000        0.0000        0.0000        0.0000        0.0000        0.0000        8.6782        7.4637        7.4251        7.1220        8.6960        8.0456        7.7625        7.4831        7.7655        6.5753        6.7947        6.4222        5.4736        4.5099        6.3008        3.0730        2.4584        7.5262        8.0877        4.8036        1.9903        1.1069        0.8263        2.4925        2.8552        2.8227        0.6510        0.5302        0.5917        1.4837        1.7496        1.7945        1.9126        5.0054        3.4991        1.2747        0.7015        0.2008        0.1521        0.2936        2.2593        1.9266        0.8190        0.8400        1.0139        1.7905        1.9223        1.5261        2.0540        2.1294        2.2619        3.2357        3.7764        5.2895        3.6806        2.9773        2.9822        3.6935        3.2605        4.0872        4.0196        3.7057        2.0218        1.5217        1.1343        0.7307        0.4713        0.3375        0.3586        0.4988        0.3929        0.3024        0.3523        0.1837        0.1631        0.2919        0.1063        0.4606        0.5282        0.4791        0.4667        0.8421        0.8588        0.6032        0.3997        0.9376        1.3219        1.0555        0.8330        0.9674        0.8700        0.8397        0.0000        0.0000        0.0000        0.0000        0.0000        0.0000        0.0000        0.0000        0.0000        0.0000        0.0000        0.0000        2.1293        2.8510        3.0634        2.8833        2.2012        2.2024        2.3332        1.9746        1.7282        1.7365        2.1070        1.9733        1.9783        1.8341        1.6684        1.6983        1.6645        1.4876        1.3116        1.5664        1.7144        1.9302        2.3768        2.5119        2.3992        2.4904        2.6624        2.9301        3.0675        2.9595        2.8250        2.9774        3.4505        3.9908        4.7790        5.4761        6.0634        6.3418        6.3264        5.9239        5.8086        6.0813        6.3946        6.1623        5.6270        4.1027        3.4292        2.7293        2.6575        2.6426        2.7624        2.7191        2.6073        2.6938        2.7808        2.9727        3.1615        2.9251        3.3260        3.3995        4.1316        4.8804        5.3855        5.7491        6.3254        8.0398        9.0318       10.3384       11.4331       12.2537       13.1544       13.9163       14.0921       13.8311       13.4542       13.0416       12.5381       13.6591       14.3763       14.9575       15.7458       17.6312       16.2766       15.3200       15.9609       18.6522       19.1210       20.0571       20.7726       21.8987       23.3328       23.0308       22.5390       19.5885       19.1133       19.4275       20.3664        0.0000       23.3741       24.9351       27.1145        0.0000        0.0000        0.0000        0.0000        0.0000        0.0000        0.0000        0.0000        0.0000        0.0000        0.0000        0.0000        0.0000        0.0000        0.0000        0.0000        0.0000        0.0000
        0.0000        0.0000        0.0000        0.0000        0.0000        0.0000        0.0000        0.0000        0.0000        0.0000        0.0000        0.0000        0.0000        0.0000        0.0000        0.0000        0.0000        0.0000        0.0000        0.0000        0.0000        0.0000        0.0000        0.0000        0.0000        7.9521        7.6983        7.5280       10.6073       10.6129        8.5642        6.1958        6.9787        4.7765        5.4456        4.8299        7.1337        7.0648        4.0335        3.5716        5.5288        3.8108        1.9639        1.7078        1.6383        2.4193        1.2760        0.4714        0.3222        0.5803        1.5639        1.8146        0.7977        0.7042        0.4011        0.9611        1.1843        1.3133        2.1648        1.4793        0.9244        0.5064        0.3945        0.2437        0.1990        1.4504        2.6972        0.8685        1.0068        1.0667        0.9335        2.7104        3.7038        4.9102        2.8632        2.2906        2.5652        3.1949        4.0841        4.0041        2.7343        2.2967        1.9451        2.3322        2.3510        2.4485        2.2541        2.0192        1.3009        1.1381        1.3337        0.7495        0.6627        0.5328        0.4642        0.4817        0.4918        0.5800        0.5074        0.4327        0.3022        0.3162        0.6493        1.0268        0.5153        1.1053        1.5602        0.5165        0.3715        0.3485        0.3115        0.4875        0.5163        0.6509        0.4548        0.4519        0.5883        0.6363        0.6571        0.8722        0.9190        0.0000        0.0000        0.0000        0.0000        0.0000        0.0000        0.0000        0.0000        1.7175        2.0160        2.0056        2.0646        2.0407        1.8883        2.0622        2.2175        2.1064        2.2037        1.8612        1.8754        1.8703        1.8851        2.2558        2.0651        2.1062        1.9109        1.8043        1.6325        2.1914        2.7444        3.0168        3.4018        3.4883        3.3858        3.3809        2.8770        3.1151        3.0962        3.1589        3.3420        3.6357        4.2581        5.3257        6.0815        5.9845        5.8778        6.7930        7.1350        6.8732        6.5273        6.8610        6.7427        5.9824        5.1085        3.9407        3.4317        3.2055        3.2431        2.9602        3.1995        3.8791        4.1127        3.7052        3.5175        3.6854        3.4019        3.5491        3.8691        4.2149        4.3108        5.4375        5.8344        6.3963        7.0193        9.0779        9.8329       10.9407       12.1956       13.0757       14.7094       14.9764       15.1529       15.0406       14.9801       15.4741       15.1641       16.2591       16.2107       15.6923       15.4277       17.0778       16.0937       17.3098       17.9668       19.0973       19.9541       21.4135       22.0769       22.6970       24.0112       25.1413       25.1219       22.5968       22.7189        0.0000        0.0000        0.0000        0.0000        0.0000        0.0000        0.0000        0.0000        0.0000        0.0000        0.0000        0.0000        0.0000        0.0000        0.0000        0.0000        0.0000        0.0000        0.0000        0.0000        0.0000        0.0000        0.0000        0.0000
        0.0000        0.0000        0.0000        0.0000        0.0000        0.0000        0.0000        0.0000        0.0000        0.0000        0.0000        0.0000        0.0000        0.0000        0.0000        0.0000        0.0000        0.0000        0.0000        0.0000        0.0000        0.0000        3.7254        3.7866        3.7040        3.9768        7.5576       11.1040        7.1458        7.5199        5.8211        7.0888        6.9973        5.3727        5.9844        7.3382        5.5472        7.1180        5.3513        5.8982        8.3626        4.5852        3.9189        2.7490        0.6971        1.0766        2.7820        0.3579        0.3482        0.6684        0.1653        0.4562        0.6491        0.4966        1.3448        0.9471        1.0307        1.3951        3.7795        3.7031        0.9585        0.6055        0.5447        1.8289        3.0356        2.4829        1.0410        1.3078        3.9586        2.3615        4.3661        8.4610       12.9206        5.4497        2.8180        2.9942        5.3612        7.6891        4.9696        3.4086        2.1732        1.8009        1.8796        2.0918        2.2713        1.9029        1.5862        1.5498        1.2829        0.9582        0.5860        0.2723        0.1692        0.1896        0.2234        0.5271        0.6437        0.5475        0.4129        0.4589        0.4559        0.2680        0.2200        0.6558        1.4125        2.6246        2.3740        0.5421        0.3752        0.3856        0.2658        0.7196        1.2641        0.9867        0.7556        0.3883        0.4778        0.7188        0.7572        0.6214        0.6740        0.5853        0.9385        1.1745        0.8016        1.0821        1.2119        1.8588        2.3378        2.1696        2.0536        2.2741        2.3627        2.2657        2.1256        1.9165        1.8744        1.8224        2.0906        2.4078        2.2833        2.3173        2.0467        2.0446        1.9641        2.2883        2.3885        2.5636        2.5125        2.6514        3.0039        4.0447        4.7975        5.1419        4.6613        3.5258        3.0361        3.1354        3.6662        3.8246        3.8217        4.1763        4.7136        5.9190        6.7418        6.7705        7.3018        8.1805        8.3930        7.7986        7.6257        5.3870        4.7207        4.3150        4.0546        4.0908        3.9502        4.0073        4.2367        5.0433        5.0434        5.4375        5.2609        4.6860        4.6255        4.9333        5.2007        5.7938        6.0775        6.5120        7.2873        7.5046        7.9715        8.6124        9.3073        9.9445       10.9773       11.0194       12.2364       15.1216       16.5083       17.1868       17.1320       17.0963       17.3407       17.6169       17.7169       17.1642       17.2444       17.0631       17.3221       17.7276       17.4213       17.9550       17.1424       17.9971       18.8934       20.2438       21.5438       24.5782       27.3584       27.9017       28.5117       31.1992        0.0000        0.0000        0.0000        0.0000        0.0000        0.0000        0.0000        0.0000        0.0000        0.0000        0.0000        0.0000        0.0000        0.0000        0.0000        0.0000        0.0000        0.0000        0.0000        0.0000        0.0000        0.0000        0.0000        0.0000        0.0000
        0.0000        0.0000        0.0000        0.0000        0.0000        0.0000        0.0000        0.0000        0.0000        0.0000        0.0000        0.0000        0.0000        0.0000        0.0000        0.0000        0.0000        0.0000        2.8455        1.6991        1.5402        1.6337        2.5332        2.2143        2.0259        2.1697        2.7362        3.2335        4.2996        4.3046        5.7354        5.9223        5.0716        4.4396        3.9771        3.1979        3.0211        7.0149        6.0622        4.9562        5.0235        4.2767        2.5399        1.6174        0.6457        0.6757        0.9236        1.4941        1.0620        0.3512        0.2000        0.3651        0.6463        0.9724        0.4181        2.2777        0.7417        0.6270        1.2383        1.8731        0.3854        0.3061        0.4159        3.3752        2.2808        1.2686        0.6583        0.8881        2.5675        4.6130        5.8542       10.4043        2.6329        1.2693        3.6721        8.0672        8.1527        3.2672        2.1479        1.7732        2.4896        1.8631        1.9973        2.0987        2.0880        1.3922        1.0836        0.7226        0.8301        0.4379        0.2743        0.0437        0.0818        0.2259        0.3251        0.2601        0.3832        0.4961        0.4051        0.5758        0.6342        0.2831        0.2898        2.3278        3.6529        3.2290        1.4260        0.3072        0.4379        0.3562        0.3330        0.6573        0.8588        0.7124        0.5333        0.4147        0.5221        0.5644        0.5446        0.6537        0.5969        0.4254        0.6054        0.9570        0.8004        1.1100        1.1286        1.7382        2.1927        2.4320        2.3383        2.5566        2.4574        2.4951        2.3632        1.8069        1.6416        1.7394        1.8743        2.8336        3.0831        2.4866        2.0510        2.0936        2.6111        2.7791        3.1709        3.1887        3.0036        3.2540        3.4263        4.7722        5.4309        5.7829        5.3920        4.1250        4.0376        4.2820        4.9206        3.9091        3.4565        3.9097        4.8164        6.3178        6.6612        7.1023        7.7144        8.8597        9.0835        8.9349        8.0285        5.4163        4.7401        4.5398        4.3182        4.7763        4.7509        5.0724        5.3078        5.6734        5.9322        6.3745        6.6623        5.5848        5.2272        5.7896        6.2915        6.8657        7.0905        8.3768        9.3019        8.7833        9.5195        9.8390       10.5841       10.8409       11.5719       12.3261       13.3208       16.1115       17.1834       18.1317       18.1824       18.0634       18.4586       18.5666       18.7696       18.2767       18.4944       18.6986       18.1866       18.0634       18.8185       18.5137       18.1458       19.4066       19.9743       20.8978       21.9517       26.8439       29.2296        0.0000        0.0000        0.0000        0.0000        0.0000        0.0000        0.0000        0.0000        0.0000        0.0000        0.0000        0.0000        0.0000        0.0000        0.0000        0.0000        0.0000        0.0000        0.0000        0.0000        0.0000        0.0000        0.0000        0.0000        0.0000        0.0000        0.0000        0.0000
        0.0000        0.0000        0.0000        0.0000        0.0000        0.0000        0.0000        0.0000        0.0000        0.0000        0.0000        0.0000        0.0000        0.0000        0.0000        3.0462        2.0489        1.8822        1.6075        0.9866        0.9670        1.2737        1.5086        1.7695        1.9199        2.6394        3.4049        3.6889        5.0369        3.2147        3.7879        5.0775        6.2560        4.2295        3.6001        2.7558        2.2882        3.0348        3.9351        4.5356        4.4276        3.7183        2.1881        1.9981        1.2498        0.7304        0.8092        0.6133        0.4446        0.1812        0.0782        0.9075        1.8347        0.8908        1.7757        1.3842        1.0982        1.3882        1.3404        0.5698        0.2776        0.3177        0.3268        1.1067        0.7078        0.9970        1.0405        3.1286        6.6720        5.9863        2.0132        2.8671        4.7355        5.7571        6.7903        3.1551        2.5069        2.0461        1.2874        1.6114        1.9122        1.8167        1.8696        1.6309        1.0331        0.7582        0.6368        0.4864        0.2602        0.1565        0.1757        0.0612        0.0835        0.2251        0.1510        0.3092        0.3423        0.1777        0.1696        0.2376        0.3356        0.6004        0.9790        3.0441        1.9393        0.8185        0.3626        0.3613        0.3638        0.4034        0.5901        0.6139        0.5032        0.5030        0.5313        0.6958        0.7136        0.3948        0.2299        0.2958        0.3924        0.5419        0.4963        0.6476        0.7092        0.6090        0.7205        1.2866        1.6580        2.0265        2.1667        2.4769        2.3927        2.5396        2.2198        1.6165        1.7634        2.0566        2.0352        2.4026        2.6649        3.1091        3.4051        3.3575        3.5092        3.3182        3.1926        3.1880        3.2356        3.5098        4.2223        5.6502        6.4775        6.3439        6.1589        5.1218        5.1354        5.3140        4.9485        4.4239        4.4206        4.4573        5.1324        6.0953        6.2352        6.7044        7.7491        9.3512        9.5030        9.5844        8.8550        5.8964        5.5600        5.7238        5.5027        6.0397        6.1001        6.2227        6.0498        6.1508        6.1777        6.5516        7.8173        7.0632        7.0909        6.9318        7.3117        8.1137        8.6871        9.0928       10.3039       10.0290       10.6596       11.1460       11.9840       11.9610       12.5572       13.3770       14.2954       17.3570       18.3877       19.2703       19.5902       19.3699       20.2860       20.8290       20.9779       19.7684       19.8979       20.0746       19.7171       19.6853       20.1378       20.0982        0.0000       20.3110       20.6036       21.0740       22.0021       27.0644       29.9597        0.0000        0.0000        0.0000        0.0000        0.0000        0.0000        0.0000        0.0000        0.0000        0.0000        0.0000        0.0000        0.0000        0.0000        0.0000        0.0000        0.0000        0.0000        0.0000        0.0000        0.0000        0.0000        0.0000        0.0000        0.0000        0.0000        0.0000        0.0000
        0.0000        0.0000        0.0000        0.0000        0.0000        0.0000        0.0000        0.0000        0.0000        0.0000        0.0000        0.0000        0.0000        7.4124        6.3391        3.1702        2.7569        3.0425        2.9805        1.4095        1.2546        2.0438        2.7246        3.0032        3.8928        3.6866        4.4203        6.3091        7.2021        6.0218        4.6836        3.5631        4.6197        3.7131        3.5078        3.4305        2.8492        1.9574        1.4916        1.1520        2.5986        2.7741        1.7238        2.6270        1.8688        2.4859        3.1797        0.8494        0.4238        0.4294        0.4310        0.3485        2.4573        3.4758        3.5847        3.6593        3.5965        1.1730        0.7920        1.1075        0.5216        0.2616        1.5026        1.4242        2.7849        2.0023        1.4571        3.6524        3.5373        1.6147        2.5710        2.4664        1.3534        1.5123        1.0333        1.0131        0.9627        1.2156        1.6093        1.9614        1.7119        1.0536        0.7594        0.6593        0.6090        0.5819        0.5110        0.3031        0.1951        0.2015        0.2532        0.1186        0.1654        0.1430        0.1336        0.1834        0.2148        0.2545        0.2704        0.5334        0.9239        1.6911        1.3285        3.3003        1.8590        0.8096        0.7344        0.6301        0.6869        0.6437        0.8191        0.6639        0.8078        0.4615        0.3510        0.3781        0.5186        0.6783        0.5274        0.3661        0.2856        0.3137        0.4747        0.4890        0.8312        0.9202        1.2723        1.3547        1.5627        1.5880        2.2939        2.4992        2.3950        2.2204        2.3254        1.7636        1.6510        1.8021        2.0608        3.0712        3.2340        3.4286        3.9845        4.1041        4.1125        4.2380        3.7668        3.5128        3.8010        4.3460        5.0645        6.5906        7.0748        6.9667        7.1580        6.3150        6.1123        5.6473        5.5120        5.0301        5.1933        4.9434        5.6234        6.8097        6.7111        7.3999        8.0070        9.4083        9.7409        9.6008        9.5154        7.0520        7.2237        7.0098        7.3310        7.8385        7.7330        7.8162        7.2702        7.5536        7.5309        8.0055        9.4120        8.7974        8.6954        8.8656        9.4264       10.2566       10.9278       10.6708       11.6584       11.4139       12.1407       12.8212       13.2974       13.6758       14.3161       15.5064       15.9956       18.5988       19.3612       20.1302       20.5505       20.2651       21.5396       22.2475       22.1947       21.4207       21.5268       21.8403       22.4500       22.0867       22.0984        0.0000        0.0000        0.0000        0.0000        0.0000        0.0000        0.0000        0.0000        0.0000        0.0000        0.0000        0.0000        0.0000        0.0000        0.0000        0.0000        0.0000        0.0000        0.0000        0.0000        0.0000        0.0000        0.0000        0.0000        0.0000        0.0000        0.0000        0.0000        0.0000        0.0000        0.0000        0.0000        0.0000        0.0000        0.0000        0.0000
        0.0000        0.0000        0.0000        0.0000        0.0000        0.0000        0.0000        0.0000        0.0000        7.9855        0.0000        0.0000        8.3542        8.5322        6.8638        5.7001        6.0219        5.4178        4.9003        4.4711        6.4199        7.5643        7.1043        5.9544        5.9606        5.4876        4.6492        5.3734        7.3653        6.6375        5.6557        3.1718        3.5158        3.7726        3.2320        3.4573        2.5792        2.2849        2.0277        3.3211        2.3729        1.1979        1.2465        0.8248        1.5747        2.8412        4.2802        2.2594        0.7722        0.3021        0.1876        0.6571        3.6704        4.2537        4.2784        1.8829        0.6105        0.5649        0.5480        1.0091        0.6525        0.3548        2.2586        3.2154        2.3478        1.2442        1.9031        5.5552        2.2807        2.2578        2.9873        4.4313        1.4629        2.1868        0.6925        1.7609        0.5283        0.2867        1.2769        0.7669        0.7324        0.9151        0.1225        0.6962        0.1241        0.2245        0.2582        0.1813        0.1745        0.5116        0.4852        0.2018        0.2166        0.1533        0.1374        0.0665        0.0827        0.1137        0.2745        0.2036        0.2137        0.4411        0.3929        0.1881        0.0835        0.1296        0.0809        0.1443        0.1656        0.2536        0.3020        0.2671        0.2052        0.2546        0.3445        0.3798        0.3700        0.4696        0.4122        0.2971        0.2693        0.2626        0.3175        0.5126        0.5943        0.6205        0.7410        0.7428        0.8927        1.3069        1.6953        1.4944        1.2387        1.1871        1.3390        0.7008        0.7587        0.9101        0.9229        2.1058        2.2233        2.5367        2.9625        3.8964        4.2609        4.4933        4.5517        4.3586        4.6929        4.7881        5.0029        5.4184        5.9229        6.4673        6.3515        5.9273        5.7394        5.2375        5.1594        4.8151        4.7498        4.9695        5.6912        6.3663        6.4916        6.7096        7.0959        7.5624        8.2460        8.2005        8.2340        8.8848        8.7637        8.9789        9.0128        9.0145        8.8405        9.0419        9.1781       10.1251       10.3522       10.6064       10.9911       10.7919       11.0075       11.3194       12.2262       12.9002       13.6599       13.9885       13.9133       12.6192       13.6709       13.8819       14.2427       15.3735       16.6258       17.5695       17.5761       18.4754       19.0759       19.8257       20.7119       23.1664       24.6548       24.8972       24.4319       25.8570       26.4374       27.0591       26.8235       25.5797        0.0000        0.0000        0.0000        0.0000        0.0000        0.0000        0.0000        0.0000        0.0000        0.0000        0.0000        0.0000        0.0000        0.0000        0.0000        0.0000        0.0000        0.0000        0.0000        0.0000        0.0000        0.0000        0.0000        0.0000        0.0000        0.0000        0.0000        0.0000        0.0000        0.0000        0.0000        0.0000        0.0000        0.0000        0.0000        0.0000        0.0000
        0.0000        0.0000        0.0000        0.0000        0.0000       14.2774       11.6310       10.6755       10.0390       10.9544        8.7950        7.5378        8.7902        7.5537        7.3995        8.3737        7.4144        7.7669        8.7012        7.3428        7.2352        6.9162        7.1419        5.0770        4.3547        4.8515        4.6959        4.6905        4.5829        4.7905        3.1603        3.2866        3.6680        3.2855        1.6693        1.8130        2.3019        2.0236        1.9754        2.3866        1.6496        0.6450        0.8843        2.6091        2.3625        1.6672        2.3887        3.3459        2.9667        0.6589        1.9321        1.6527        3.2747        5.1199        2.6820        1.0880        0.7045        0.8500        0.3522        0.3382        0.4343        1.6548        2.7099        2.3368        1.7529        1.1306        1.8297        1.4898        0.3268        1.9545        2.7719        1.0468        0.1990        0.2111        0.2163        0.6573        0.4768        0.3439        1.2264        0.8600        1.0911        0.4622        0.0909        0.0385        0.1061        0.6678        0.4216        0.1301        0.2789        0.4083        0.2586        0.4566        0.2255        0.1613        0.3444        0.2692        0.1257        0.1608        0.2976        0.2997        0.3141        0.2093        0.0555        0.1739        0.3853        0.6089        0.1138        0.2562        0.2785        0.5085        0.5113        0.2549        0.4318        0.1732        0.1857        0.2138        0.2102        1.0406        1.0986        0.9336        0.3907        0.2962        0.7442        0.5997        0.7634        0.7082        0.6137        0.5815        0.7207        1.1825        1.2882        1.0542        1.1032        0.9753        1.0186        0.6690        0.8253        0.8896        0.8362        1.9596        2.1796        2.4690        2.7165        4.0448        4.8107        5.1085        5.1025        4.7163        4.8083        5.2356        5.4099        5.6551        6.5074        7.3008        7.2467        7.0343        6.5811        6.2952        5.8654        5.0695        4.7954        5.3296        5.5826        6.4275        6.8823        7.2984        7.7960        8.0461        8.7334        8.8183        9.2760        9.9037        9.7395        9.9241       10.0202       10.0157       10.2671       10.2120       10.6505       12.1244       11.9807       12.3548       12.0943       12.1339       12.4018       12.8826       13.3513       14.4253       15.9451       16.1197       17.2041       14.9209        0.0000        0.0000       16.3773       17.3012       18.0724       18.7738       18.6664       19.8026       20.5701       21.5905       22.1349       24.7159       25.7150       26.3301       26.5615       28.5129       29.1993       29.1524       29.0954        0.0000        0.0000        0.0000        0.0000        0.0000        0.0000        0.0000        0.0000        0.0000        0.0000        0.0000        0.0000        0.0000        0.0000        0.0000        0.0000        0.0000        0.0000        0.0000        0.0000        0.0000        0.0000        0.0000        0.0000        0.0000        0.0000        0.0000        0.0000        0.0000        0.0000        0.0000        0.0000        0.0000        0.0000        0.0000        0.0000        0.0000        0.0000
        0.0000        0.0000        0.0000        0.0000       25.8291       25.1234       22.2950       16.6144       10.9072       10.3760        9.0840        8.5244        9.7931       10.4600        9.5595        8.0799        8.0293        7.3467        6.4691        4.7485        4.5700        4.2373        4.1016        3.2959        3.0860        3.0475        3.8065        3.0959        1.3692        1.2965        1.4352        1.6157        2.3450        2.7489        2.1765        1.9231        1.1302        0.9711        1.1855        2.7933        1.1751        1.1796        2.5678        6.2259        6.5160        3.2206        5.4945        5.0974        5.2901        4.5330        4.3192        4.0485        4.2935        3.6269        1.0722        0.7088        0.5583        0.2847        0.2047        0.7813        0.4026        0.9550        1.3438        2.0275        1.0517        1.2506        0.6790        0.9672        2.5259        2.8882        3.0123        3.2063        3.0276        1.4304        1.5210        2.1685        1.9853        2.4099        1.1683        0.4219        0.1418        0.2727        0.2149        0.1953        0.3109        1.1979        1.8745        1.3001        1.3653        1.0194        2.0372        0.5115        0.3307        0.3271        0.3385        0.4428        0.2967        0.2587        0.3252        0.4252        0.3094        0.2403        0.1710        0.3247        0.7515        0.3430        0.1766        0.2881        0.3551        0.3274        0.1205        0.3345        0.4151        0.2110        0.0873        0.1654        0.2014        0.5907        0.4596        0.4179        0.3236        0.3639        0.8117        0.9371        0.5763        0.4927        0.6036        0.6598        0.7855        1.1601        1.0465        0.9626        0.9141        0.7839        0.6116        0.8860        1.0201        0.9898        0.9205        1.9642        2.0375        2.3238        2.7566        4.2413        5.0373        5.3388        5.3622        4.8247        4.9395        5.1658        6.1050        6.6301        7.2350        7.8114        7.6671        7.1579        6.9334        6.7055        6.5580        6.0402        5.5672        6.1262        5.6885        6.8491        7.3474        7.9560        8.8615        8.9581        9.6736       10.3340       10.4770       10.4851       10.4670       10.4569       10.7413       10.8099       11.0114       11.2538       11.4626       13.2841       13.5646       13.4283       13.4654       13.1396       14.0414       14.3486       14.9219       17.5506       18.1626       18.8444       18.6339        0.0000        0.0000        0.0000       19.0997       19.5757       20.6571       21.0324       20.8863       21.7588       21.9521       22.2294       22.5854       25.4632       26.8054       27.0972       28.2166       29.9255        0.0000        0.0000        0.0000        0.0000        0.0000        0.0000        0.0000        0.0000        0.0000        0.0000        0.0000        0.0000        0.0000        0.0000        0.0000        0.0000        0.0000        0.0000        0.0000        0.0000        0.0000        0.0000        0.0000        0.0000        0.0000        0.0000        0.0000        0.0000        0.0000        0.0000        0.0000        0.0000        0.0000        0.0000        0.0000        0.0000        0.0000        0.0000        0.0000        0.0000        0.0000
        0.0000        0.0000       34.6031       29.3877       25.1992       21.6121       22.7680       13.2865       12.6305       12.4811       10.8125       10.7205       11.5326        9.3242        7.0500        4.3708        3.9285        3.4433        3.1515        2.3569        2.2562        2.3553        2.3674        2.1618        2.1409        1.8302        1.6258        1.0611        1.1527        0.9045        0.9048        1.2425        2.0303        2.5441        2.0086        2.3442        2.1392        1.9515        0.8311        0.5997        0.7352        0.7072        1.0636        1.7328        1.5658        1.7583        1.8109        3.6865        3.2214        2.7592        2.6459        2.2210        2.4216        1.2277        0.7526        0.2835        0.2061        0.1799        0.2617        0.3842        0.2603        0.6325        0.7009        1.1887        1.0905        0.1525        0.1589        0.6946        0.4561        0.4426        0.7581        2.9200        2.1698        1.3704        1.2048        1.5315        2.2562        2.5528        1.2356        0.6962        0.7298        1.6239        0.9338        0.7016        0.4744        1.6318        1.3011        1.3986        1.3874        0.7313        0.9197        1.1163        1.0681        0.9797        1.1807        0.7340        0.3744        0.3908        0.3288        0.3324        0.2967        0.6129        0.7353        1.5763        1.0080        0.9703        0.8604        0.6235        0.5390        0.3207        0.3012        0.3432        0.3194        0.4064        0.1916        0.2893        0.4237        0.6721        0.4985        0.4495        0.4681        0.6135        1.0074        0.7431        0.6416        0.5433        0.7855        0.8110        0.7000        0.9102        1.3178        0.8916        0.9962        0.7937        0.8105        1.2864        0.9688        0.9269        0.7937        1.5934        1.9320        2.2638        2.8328        3.8208        4.5330        4.9894        5.1908        5.4991        5.3909        5.5696        6.3236        7.3355        7.6697        7.8877        7.7566        7.0629        6.8661        6.9463        7.2727        7.1636        7.5080        7.5125        7.0207        7.6432        7.8854        8.7805       10.1310       10.5768       11.4971       11.8161       12.0711       12.2139       12.2042       12.1708       11.5533       12.0328       12.4013       12.2102       12.6842       14.7515       15.5363       14.5693       14.2387       14.4052       13.9849       14.8396       15.5589       19.5385       22.5171       22.2120        0.0000        0.0000        0.0000       20.5727       20.7430       21.5848       21.9562       22.8652       22.3676       23.0651       22.6956       23.6001       23.8250       26.1279       26.7426       26.7680       28.2993        0.0000        0.0000        0.0000        0.0000        0.0000        0.0000        0.0000        0.0000        0.0000        0.0000        0.0000        0.0000        0.0000        0.0000        0.0000        0.0000        0.0000        0.0000        0.0000        0.0000        0.0000        0.0000        0.0000        0.0000        0.0000        0.0000        0.0000        0.0000        0.0000        0.0000        0.0000        0.0000        0.0000        0.0000        0.0000        0.0000        0.0000        0.0000        0.0000        0.0000        0.0000        0.0000
        0.0000       22.7943       19.8437       22.9552       23.9457       19.2845       17.2887       13.1562        7.1304        7.7963        8.4734        1.1584        1.0923        1.2759        1.4952        0.2760        0.3369        0.3169        0.3089        0.4128        0.2479        1.2267        0.7679        0.5644        0.3065        0.7512        1.3475        1.0662        0.6560        1.0811        2.7910        2.2707        0.7600        1.4056        3.4710        1.7157        1.1965        1.1152        0.6395        1.4317        1.1814        0.6665        0.8859        1.2846        0.2333        0.2620        0.0531        2.1290        2.2625        1.0873        0.5145        0.6017        0.5879        0.4282        0.0723        0.0297        0.0619        0.0729        0.0641        0.1211        0.2258        0.1920        0.1828        1.0303        1.1022        0.7829        1.4960        2.4315        1.4761        0.2163        0.3049        0.3953        0.6491        1.2506        1.2985        0.9492        1.0452        0.9458        0.7140        0.5025        0.8292        0.7821        0.5832        0.4837        0.4923        0.5326        0.7644        0.4349        0.2020        0.1708        0.2210        0.3856        0.5457        0.5741        0.5932        0.3311        0.3108        0.3086        0.3296        0.3593        0.4333        0.5093        0.4303        0.3728        0.4507        0.5643        0.3026        1.0847        0.8718        0.4718        0.1870        0.3266        0.3931        0.2234        0.1698        0.3259        0.3641        0.4212        0.2512        0.1003        0.1600        0.2424        0.3417        0.1835        0.3414        0.3661        0.5303        0.4386        0.5353        0.6832        0.3653        0.2643        0.4674        0.8444        0.8301        0.9092        0.7507        0.8971        1.4185        1.6512        2.1511        2.5557        2.5767        3.8683        4.0343        4.1356        3.8873        4.3175        4.3443        4.2237        4.3611        5.6809        6.0280        6.4132        6.7545        7.0890        7.2609        7.5673        7.6829        8.8200        9.4113        9.9821        9.9143        7.3119        7.1225        7.8132        9.2487       11.7086       13.2623       13.7888       14.1724       13.5189       13.0531       12.4943       12.1244       12.4800       12.4277       11.6644       11.4453       12.7483       12.3300       13.6081       12.1891       13.0561       13.3924       13.9512       15.8013       26.6847        0.0000        0.0000        0.0000        0.0000       21.8918       22.2367       21.8657       22.6760       25.4722       25.1132       24.2153       25.1307       24.7890       24.7793       24.4155       23.5880       23.7417       24.0542        0.0000        0.0000        0.0000        0.0000        0.0000        0.0000        0.0000        0.0000        0.0000        0.0000        0.0000        0.0000        0.0000        0.0000        0.0000        0.0000        0.0000        0.0000        0.0000        0.0000        0.0000        0.0000        0.0000        0.0000        0.0000        0.0000        0.0000        0.0000        0.0000        0.0000        0.0000        0.0000        0.0000        0.0000        0.0000        0.0000        0.0000        0.0000        0.0000        0.0000        0.0000        0.0000        0.0000
        0.0000       16.1679       16.0886       27.4813       19.7741       13.0074       12.7456        7.2234        2.3957        2.3454        3.6408        1.7343        1.4466        1.0345        2.5729        1.0451        1.0844        0.8922        0.5820        0.3548        0.5813        1.3693        0.6450        0.5030        0.2848        0.3141        1.0580        0.6945        0.8863        3.1657        4.8342        2.1422        0.8714        1.0323        1.0696        1.8501        1.0685        0.4115        0.3592        0.4094        0.3994        0.1265        0.4803        0.7908        0.1641        0.3352        0.3105        2.2848        2.0786        1.1578        0.2374        0.0391        0.2099        0.0979        0.0131        0.0517        0.2025        0.3432        0.1329        0.4225        0.3558        0.0819        0.2673        1.7668        0.5290        0.1955        0.1547        0.2553        0.4492        0.5100        0.7784        0.8641        0.8958        1.4294        1.0962        0.4211        0.3839        0.5587        0.9448        0.3812        0.4606        0.6202        0.9520        0.5283        0.5322        0.4665        0.3867        0.3210        0.1795        0.1310        0.3202        0.4563        0.5665        0.4998        0.5697        0.4237        0.4121        0.3331        0.2587        0.2631        0.3549        0.3443        0.3683        0.4490        0.5233        0.6224        0.4580        0.7410        0.4937        0.5752        0.8578        0.6733        0.6233        0.4008        0.4321        0.5900        0.7152        0.7995        0.8902        0.6805        0.8556        0.6882        0.4554        0.3670        0.4566        0.5983        0.5806        0.8176        0.6186        0.4748        0.5073        0.2810        0.2500        0.6247        0.7745        0.8422        1.2985        1.3866        1.6325        2.5926        2.4362        2.7652        3.1582        4.2986        4.6601        4.5298        4.3809        3.6699        3.6662        3.8539        4.3361        5.6964        6.3249        6.9074        6.7157        7.5084        7.6810        8.2335        9.1602       11.0760       10.8981       10.8299       10.8690        8.0622        7.5490        7.8488        9.3917       13.1772       14.6017       15.3593       15.2071       14.8695       14.4257       14.0164       13.4795       12.9462       13.8334       13.2145       14.2338       14.8840       14.5275       14.5214       11.4246       13.0940       13.1918       13.6012        0.0000        0.0000        0.0000        0.0000        0.0000       28.9898       24.6093       25.8544       26.5514       25.4765       25.6857       26.3134       26.0603       27.3661       27.3114       27.1959       25.8519       24.3423        0.0000        0.0000        0.0000        0.0000        0.0000        0.0000        0.0000        0.0000        0.0000        0.0000        0.0000        0.0000        0.0000        0.0000        0.0000        0.0000        0.0000        0.0000        0.0000        0.0000        0.0000        0.0000        0.0000        0.0000        0.0000        0.0000        0.0000        0.0000        0.0000        0.0000        0.0000        0.0000        0.0000        0.0000        0.0000        0.0000        0.0000        0.0000        0.0000        0.0000        0.0000        0.0000        0.0000        0.0000        0.0000
       14.8639       13.5845       12.9251       11.9945       13.2281        8.1956        5.9050        2.7421        3.2405        4.7151        3.2544        0.8173        0.8433        0.8431        0.3680        0.0901        0.0241        0.0000        0.0270        0.0704        0.5109        0.2136        0.7745        0.9210        1.3103        1.0763        1.2855        1.8543        1.8076        2.0630        1.3189        0.8248        1.0732        1.6454        0.5767        0.7691        0.4635        0.2948        0.2015        0.1073        0.3580        0.3457        0.7497        0.0934        0.0418        0.0803        0.0866        2.6272        1.6746        1.1462        0.0869        0.0134        0.0801        0.2351        0.1230        0.2479        0.4071        0.1910        0.1271        0.3728        0.2123        0.1243        0.3470        0.4837        0.1710        0.1235        0.1358        0.5537        0.8592        0.8715        1.5402        2.4559        1.9225        0.5719        1.1455        0.9593        1.0669        1.0761        0.9578        0.3664        0.1765        0.3641        0.1776        0.1832        0.3325        0.2544        0.1965        0.1315        0.1712        0.3013        0.8090        0.4855        0.5702        0.4726        0.2254        0.2506        0.3951        0.3722        0.4356        0.4467        0.3711        0.3695        0.3823        0.3919        0.5628        0.6354        0.7212        1.0201        0.4923        0.5658        0.9451        1.0215        1.7313        0.7078        0.6410        1.3619        1.4198        0.9128        0.9657        0.8384        0.6710        0.7650        0.9358        0.7984        0.7598        0.5718        0.5466        0.6077        0.4331        0.5746        0.3600        0.8140        1.2403        1.2722        0.5507        1.2716        1.4598        1.9877        1.9841        2.2600        2.5841        2.8372        3.0480        4.7265        4.7408        5.2702        5.4455        4.4010        4.2147        3.9839        4.3821        5.6812        6.0946        6.6826        6.6690        7.5950        7.6058        8.4510        9.1407       12.1935       13.2883       12.2310       11.5942        9.3326        8.7980        9.2255       10.7957       15.2470       16.1655       16.7603       17.2874       16.6581       16.6581       16.1290       15.2181       15.6634       15.6633       15.4642       16.1788       15.8084       14.7042       14.8906       12.4816       13.9455       12.1470        0.0000        0.0000        0.0000        0.0000        0.0000        0.0000       29.4574       31.3619       32.3778       32.4810       31.4196       29.2342       29.2368       30.6502       29.0947       28.4952        0.0000        0.0000        0.0000        0.0000        0.0000        0.0000        0.0000        0.0000        0.0000        0.0000        0.0000        0.0000        0.0000        0.0000        0.0000        0.0000        0.0000        0.0000        0.0000        0.0000        0.0000        0.0000        0.0000        0.0000        0.0000        0.0000        0.0000        0.0000        0.0000        0.0000        0.0000        0.0000        0.0000        0.0000        0.0000        0.0000        0.0000        0.0000        0.0000        0.0000        0.0000        0.0000        0.0000        0.0000        0.0000        0.0000        0.0000        0.0000
        7.8557        6.3135        4.7879        3.3599        4.9108        4.3116        4.7081        1.1799        1.0333        1.5170        1.4783        0.3088        0.1695        0.3516        0.6090        0.3164        0.3487        0.3145        0.4903        0.4367        0.8140        0.7266        0.8819        0.8053        0.9778        1.3463        0.8215        1.3225        1.4067        1.2605        0.4009        0.3760        0.4528        1.0001        0.7248        1.2080        1.0232        0.3698        0.3287        0.1768        0.2438        0.1024        0.2723        0.0563        0.0246        0.0775        0.0528        0.9115        0.5694        0.4149        0.2174        0.0531        0.0392        0.1031        0.1073        0.1882        0.2190        0.4371        0.7014        1.1138        1.1336        1.0621        0.8302        0.3923        0.1724        0.1702        0.4235        0.7449        0.6117        0.8746        0.6973        0.3736        0.8557        0.7420        0.9566        0.9734        0.7096        0.3543        0.2949        0.4398        0.4040        0.3246        0.3455        0.1039        0.0797        0.1344        0.1667        0.2113        0.5172        0.4658        0.5084        0.4408        0.4746        0.5066        0.6330        0.5455        0.6422        0.7314        0.8048        0.8403        0.7578        0.7483        0.7633        0.8190        0.8847        0.9286        0.9148        1.2292        1.1621        0.8271        0.8887        1.4061        1.7190        1.0408        1.1134        1.6119        1.9274        1.6317        1.3847        0.7823        0.5691        0.5301        0.0971        0.8106        1.1267        0.9050        0.6486        0.7023        0.4538        0.4545        0.5686        0.8200        0.9598        0.5524        0.6191        1.0006        1.3163        1.8521        2.2395        2.7156        2.6736        2.8946        3.7261        5.0447        4.6285        5.6508        6.0993        4.9520        4.3893        4.4667        4.7862        5.2454        5.8095        7.3572        7.3495        8.1973        8.3636        9.8979       10.5425       12.8260       14.2521       14.7046       14.2746       10.9306       10.2721       11.7610       12.9728       17.2790       18.4794       18.4814       18.8977       19.0363       19.8670       19.0838       19.3543       17.9975       17.2550       17.1164       17.8971       17.9495       17.8979       17.7123       15.4876       14.6061        0.0000        0.0000        0.0000        0.0000        0.0000        0.0000       30.3300       26.9771       30.5003       30.9488       30.5911       32.2236       29.8033       32.9315       33.0624       32.0310       29.5235        0.0000        0.0000        0.0000        0.0000        0.0000        0.0000        0.0000        0.0000        0.0000        0.0000        0.0000        0.0000        0.0000        0.0000        0.0000        0.0000        0.0000        0.0000        0.0000        0.0000        0.0000        0.0000        0.0000        0.0000        0.0000        0.0000        0.0000        0.0000        0.0000        0.0000        0.0000        0.0000        0.0000        0.0000        0.0000        0.0000        0.0000        0.0000        0.0000        0.0000        0.0000        0.0000        0.0000        0.0000        0.0000        0.0000        0.0000        0.0000
        6.5101        2.8234        3.9175        3.4634        3.6595        2.9281        2.8273        4.9699        3.0962        3.1627        4.0021        2.4722        3.2318        3.9938        5.3554        1.9524        2.6825        2.0216        1.8611        1.6429        1.3171        1.1700        1.1353        1.8729        0.7755        0.3128        0.2248        1.2193        0.8247        1.2688        0.4061        0.0868        1.8465        2.9755        1.9840        1.3319        1.3919        1.2989        0.0366        0.0474        0.0254        0.0977        0.0833        0.6830        0.9647        0.7978        0.9477        1.4006        2.8479        1.9021        0.9682        1.0661        0.2113        1.1453        1.2745        0.1456        0.4895        2.2299        2.1798        0.8636        1.3044        1.1374        0.1685        0.2165        0.2374        0.1458        0.1723        0.1957        0.3309        0.2438        0.1932        0.1894        0.2514        0.4142        0.5206        0.2341        0.3779        0.3889        0.3547        0.4280        0.4304        0.5260        0.2975        0.1857        0.1593        0.2027        0.2446        0.2862        0.3854        0.4389        0.4599        0.4368        0.5277        0.7605        1.0627        0.9621        1.1041        0.9783        0.9597        0.8546        0.6834        0.9424        1.2245        0.8870        0.8582        0.8366        0.6727        0.7874        0.7961        0.7034        0.9177        0.7170        0.5141        0.4910        0.6796        1.1044        0.8914        0.8677        1.0005        0.8061        0.9361        0.8365        0.0569        0.3068        0.3819        0.7671        1.0285        1.0349        0.8740        0.7474        1.2126        1.8405        0.9824        0.9290        1.0340        1.4892        1.6775        2.5492        4.2582        3.5030        4.2771        5.0812        4.8418        5.7264        5.5951        4.3221        4.7444        5.5973        5.4970        5.6591        5.9816        6.5378        6.9683        6.9562        7.1640        6.6477        8.3547        9.3320       10.5545       12.7859       13.9199       14.5193       14.6243       14.8902       14.7141       16.5816       17.7445       20.3265       21.7390       22.1201       22.3944       21.9366       22.6191       23.1952       23.0926       20.8936       18.8585       20.1839       21.9404       25.5052       26.7517       23.7691        0.0000        0.0000        0.0000        0.0000        0.0000        0.0000        0.0000        0.0000       39.3900       30.3088       31.1676       33.2115       31.0708       36.5400        0.0000       36.7500       39.8400       47.9100       40.8900        0.0000        0.0000        0.0000        0.0000        0.0000        0.0000        0.0000        0.0000        0.0000        0.0000        0.0000        0.0000        0.0000        0.0000        0.0000        0.0000        0.0000        0.0000        0.0000        0.0000        0.0000        0.0000        0.0000        0.0000        0.0000        0.0000        0.0000        0.0000        0.0000        0.0000        0.0000        0.0000        0.0000        0.0000        0.0000        0.0000        0.0000        0.0000        0.0000        0.0000        0.0000        0.0000        0.0000        0.0000        0.0000        0.0000        0.0000        0.0000
        3.9120        3.8692       12.5353        8.6671        4.2051        0.8920        0.0000        3.0667        8.0070        6.1254        5.4402        4.7401        6.8062        7.2531        6.0133        3.5406        2.5020        1.8579        2.0697        0.9955        0.3673        0.2725        0.9570        1.9837        1.0750        0.1580        0.1230        0.7719        0.7087        1.7790        0.3796        0.1703        0.5005        0.5907        0.2903        0.0399        0.0036        0.4807        0.0379        0.1097        0.1500        0.1341        0.3065        0.9807        0.5277        0.2578        0.3552        2.9963        4.2428        2.4866        1.5684        1.1214        1.3018        1.6490        0.8659        0.5541        0.5565        1.4605        1.2987        0.9309        0.7583        0.3603        0.1410        0.2213        0.1735        0.1279        0.1938        0.2196        0.3042        0.2832        0.2105        0.4559        0.5489        0.6214        0.3763        0.3949        0.4041        0.3943        0.5521        0.4784        0.4720        0.3599        0.3839        0.3424        0.3253        0.3958        0.5069        0.5274        0.5626        0.6838        0.8932        0.6302        0.8529        1.0056        1.3370        1.3117        1.3729        1.3510        1.4277        1.1922        1.0931        1.3878        1.1844        0.9980        0.9839        0.8314        0.7806        1.1680        0.9484        0.7358        0.6980        0.8157        0.7666        0.5517        0.5639        1.3212        0.8526        0.7991        0.6673        0.7311        0.7368        0.0742        0.1063        0.3659        0.6046        0.6560        0.7090        0.9969        1.0230        1.5370        1.6708        1.0492        0.8634        0.4634        0.8393        1.4613        1.4254        2.3766        2.4957        4.1114        4.9945        5.5399        5.4285        5.4775        5.2746        6.3993        6.8244        6.5736        5.6994        6.5745        7.1359        7.3020        7.5708        7.9067        8.2831        7.9106        8.5851        8.8787        9.7770       12.1475       13.3626       14.2957       14.7847       16.7027       16.9404       18.6779       19.1109       22.1868       24.6197       26.0021       25.9313       23.2587       23.4401       24.4480       24.5098       23.2005       21.6238       23.2411       23.8432        0.0000        0.0000        0.0000        0.0000        0.0000        0.0000        0.0000        0.0000        0.0000        0.0000        0.0000       45.5400       32.2026       32.8154       31.5899        0.0000        0.0000        0.0000        0.0000        0.0000        0.0000        0.0000        0.0000        0.0000        0.0000        0.0000        0.0000        0.0000        0.0000        0.0000        0.0000        0.0000        0.0000        0.0000        0.0000        0.0000        0.0000        0.0000        0.0000        0.0000        0.0000        0.0000        0.0000        0.0000        0.0000        0.0000        0.0000        0.0000        0.0000        0.0000        0.0000        0.0000        0.0000        0.0000        0.0000        0.0000        0.0000        0.0000        0.0000        0.0000        0.0000        0.0000        0.0000        0.0000        0.0000        0.0000        0.0000        0.0000        0.0000        0.0000
        0.0000        0.0000        2.9210        0.0000        0.0000        0.2210        0.2103        2.4413        3.1338        2.6042        4.2092        3.4490        2.0021        2.6925        3.8984        2.2659        0.1407        0.7405        0.1102        0.0000        0.0000        0.1151        0.6759        0.4324        0.4806        0.2557        0.1876        0.4272        1.2034        0.8362        0.5803        1.0812        1.7182        1.7884        0.1720        0.0393        0.0357        0.2664        0.2849        0.5377        0.4984        0.1566        0.3286        1.7526        1.1338        0.8289        1.1550        3.5135        3.5301        2.4688        0.4070        0.1818        0.1814        0.1814        0.2088        0.3293        0.8798        0.9788        1.0041        1.1994        0.6969        0.1896        0.0718        0.5026        0.4018        0.1837        0.1856        0.1614        0.1947        0.7383        1.5854        1.6093        0.6964        0.5996        0.3101        0.4122        0.3514        0.5031        0.6146        0.6998        0.5928        0.7671        0.8486        0.5605        0.5891        0.5792        0.8805        1.1997        1.2235        1.5410        1.7375        1.2815        1.4425        1.5588        1.6668        1.5516        1.8909        1.7679        1.3633        1.2083        1.2931        1.1861        0.9627        0.8651        0.9784        0.9350        0.9304        1.1620        0.9354        1.1600        1.1245        0.6672        0.6710        0.8171        1.2242        1.2154        0.9469        1.1548        0.9004        0.8517        0.6588        0.1375        0.0906        0.5201        0.7062        0.9416        0.9588        1.6818        2.0624        1.5168        1.0573        0.6613        0.5574        0.6475        1.1695        2.3086        2.2501        2.8213        4.1691        4.3696        5.7496        6.9247        6.5804        7.3721        7.1730        7.2367        6.9432        7.2501        6.3028        6.3040        6.6495        7.1395        7.3704        8.0216        9.0160        8.7957        9.4451       10.1831       10.9908       13.0004       13.8384       14.7332       15.6474       17.1425       17.6541       18.9250       20.1322       24.1759       25.0212       26.2918       27.0161       25.7620       25.9780       24.6137       24.4713       24.5080       23.6511       25.2811       26.7864       32.8007        0.0000        0.0000       33.9508        0.0000        0.0000        0.0000        0.0000        0.0000        0.0000       19.4100       22.8300       27.4929        0.0000        0.0000        0.0000        0.0000        0.0000        0.0000        0.0000        0.0000        0.0000        0.0000        0.0000        0.0000        0.0000        0.0000        0.0000        0.0000        0.0000        0.0000        0.0000        0.0000        0.0000        0.0000        0.0000        0.0000        0.0000        0.0000        0.0000        0.0000        0.0000        0.0000        0.0000        0.0000        0.0000        0.0000        0.0000        0.0000        0.0000        0.0000        0.0000        0.0000        0.0000        0.0000        0.0000        0.0000        0.0000        0.0000        0.0000        0.0000        0.0000        0.0000        0.0000        0.0000        0.0000        0.0000        0.0000        0.0000        0.0000
        0.0000        0.0000        0.0000        0.0000        0.0000        0.7336        1.4352        4.0394        5.6288        4.9275        2.8107        0.1787        0.8305        4.6911        2.1182        0.9766        0.2098        0.1129        0.0478        0.0000        0.0376        0.0164        0.4842        0.7328        0.9675        0.8051        0.7444        0.8043        0.9209        0.8627        1.3543        1.2191        1.4006        1.2751        0.3364        0.9938        1.2617        0.3956        0.0816        0.5157        0.7796        0.6815        0.6696        2.1853        3.0490        2.6451        1.6904        3.2393        3.6912        2.3262        0.6429        0.7703        0.2583        0.1866        0.5162        0.6108        0.7824        1.3632        1.5337        0.8179        0.5803        0.5349        0.0748        0.1927        0.2628        0.2563        0.2776        0.9103        0.5261        0.3121        0.4952        0.8224        0.7087        1.2271        0.8304        0.7462        0.7250        0.8360        0.9005        0.9713        1.3649        1.2787        1.4159        0.7384        0.9032        1.2029        1.4552        1.9173        1.9068        1.8827        1.9430        1.4261        1.6757        1.4817        1.4039        1.2860        1.4973        1.6031        1.4251        1.2406        1.1290        1.0710        1.1970        0.9999        1.0714        1.0385        1.1656        1.0320        1.1703        1.3255        1.2679        1.0183        1.2795        1.0112        0.9554        1.0534        1.2971        0.9764        0.9630        0.9555        0.8647        0.2024        0.1382        0.8955        0.9561        1.0767        1.2149        1.4856        1.4267        1.6954        1.7201        1.7843        0.9866        1.1023        1.4443        2.7499        3.1755        3.5794        3.8440        4.4226        5.7817        7.4533        8.3858       10.9936       12.0405       11.3303       10.5149        9.0827        8.1933        8.0016        7.8068        8.2045        7.7314        7.7804        8.6494        8.8272        9.9267       10.1943       11.3298       13.4746       14.2202       15.5404       16.4246       17.8195       18.8417       19.6446       20.9701       25.3322       27.8973       29.0843       28.2802       26.3222       26.9124       26.3233       25.0804       26.1437       28.3897       27.4742       28.1545       33.7462       36.4426       36.7762       34.1706       20.3891        0.0000        0.0000        0.0000        0.0000       14.2800       17.7900       20.0700       28.9570        0.0000        0.0000        0.0000        0.0000        0.0000        0.0000        0.0000        0.0000        0.0000        0.0000        0.0000        0.0000        0.0000        0.0000        0.0000        0.0000        0.0000        0.0000        0.0000        0.0000        0.0000        0.0000        0.0000        0.0000        0.0000        0.0000        0.0000        0.0000        0.0000        0.0000        0.0000        0.0000        0.0000        0.0000        0.0000        0.0000        0.0000        0.0000        0.0000        0.0000        0.0000        0.0000        0.0000        0.0000        0.0000        0.0000        0.0000        0.0000        0.0000        0.0000        0.0000        0.0000        0.0000        0.0000        0.0000        0.0000        0.0000
        0.0000        0.0000        0.0000        0.0000        0.0000        3.3725        6.0999        4.1313        1.5645        5.5837        4.1383        1.6527        0.6744        2.1024        1.3434        1.9764        1.1088        1.4151        1.0496        0.1119        0.1783        0.4287        0.5038        0.7365        0.7940        1.1992        0.9222        1.3648        1.6604        1.1867        1.1462        1.9901        2.2149        1.8645        0.9252        0.4757        0.4801        1.7452        0.9219        0.9676        2.1770        1.1578        1.6888        1.6522        1.2791        0.7293        0.5067        1.5667        2.5738        2.1158        0.2971        0.4319        0.2131        0.3928        0.2019        0.3198        1.3092        1.5403        0.8703        1.2539        0.4446        0.1038        0.1736        0.1254        0.1199        0.1808        0.3665        0.3707        0.3992        0.2740        0.4421        0.7549        0.7012        0.5925        0.7598        1.1698        1.2926        1.2025        1.4406        0.9027        0.9782        0.6966        0.7882        0.4078        0.5736        0.5621        0.5290        0.9145        0.8778        0.7769        0.8270        1.1834        1.3531        1.6119        1.6834        1.7856        2.0411        2.0624        1.5863        1.2635        1.0704        0.9653        0.9971        1.0155        1.0238        0.9634        0.9913        1.1332        1.1901        1.3401        1.4504        1.5583        1.7114        1.9120        1.9402        2.1727        2.3623        2.4022        2.4358        2.4114        2.4062        1.6602        1.6336        1.3917        1.3481        1.3558        1.4371        2.1976        2.7678        1.9370        2.2052        4.0284        1.9428        2.1543        2.5605        3.5669        4.7221        3.8955        4.9337        5.6345        6.5923        7.7018        9.0987       10.0644        9.9547       10.1953        8.3735        6.6044        6.3760        6.0011        6.6265        6.2956        6.4485        6.4748        6.7875        9.4828       10.0963       11.0856       12.1315       12.5151       13.7823       14.4974       15.2340       16.6751       18.3497       20.6088       23.1165       29.0126       29.7985       28.8712       30.5597       31.1549       29.8796       30.2612       30.2177       30.2420       31.6932       31.7454       34.0859       36.2381       40.4137       40.1827       37.6397       31.4798        0.0000        0.0000        0.0000       23.7768       24.1012       27.8798       28.7067       32.0502       31.7466        0.0000        0.0000        0.0000        0.0000        0.0000        0.0000        0.0000        0.0000        0.0000        0.0000        0.0000        0.0000        0.0000        0.0000        0.0000        0.0000        0.0000        0.0000        0.0000        0.0000        0.0000        0.0000        0.0000        0.0000        0.0000        0.0000        0.0000        0.0000        0.0000        0.0000        0.0000        0.0000        0.0000        0.0000        0.0000        0.0000        0.0000        0.0000        0.0000        0.0000        0.0000        0.0000        0.0000        0.0000        0.0000        0.0000        0.0000        0.0000        0.0000        0.0000        0.0000        0.0000        0.0000        0.0000        0.0000        0.0000
        0.0000        0.0000        0.0000        0.0000        0.0000        7.0562        7.7064        2.7228        0.7745        4.8191        7.8269        2.6585        1.7494        1.3219        1.5136        0.2318        1.4565        1.7446        0.4071        0.2336        0.2383        0.7556        1.5537        1.1330        0.9104        1.0648        1.1310        0.8690        0.8475        1.1588        0.6439        0.1462        1.2471        2.6897        2.5264        1.2249        1.1663        0.8589        2.2513        1.4705        1.7803        1.4154        1.1052        1.0098        0.3813        0.5585        1.2437        2.4385        2.1146        2.1146        0.6788        0.1289        0.3140        0.6508        0.1570        1.1123        2.4995        1.2250        2.1323        0.9559        0.6530        0.6321        0.0062        0.1039        0.4001        0.7756        0.8900        0.4159        0.8697        0.8241        1.1146        1.1788        0.9485        0.7432        0.7675        1.4411        1.7582        2.0860        1.8145        0.7489        0.9555        1.1953        0.7819        0.6267        0.7574        0.5630        0.5530        0.4737        0.3838        0.4847        0.8103        1.0015        1.3578        1.4545        1.5399        1.8543        2.2881        2.3023        1.9389        1.2792        1.0303        1.0803        0.9943        1.1996        1.0403        0.9502        0.9766        0.9715        1.0301        1.3074        1.6059        2.0407        2.1209        2.3954        2.4361        2.8740        3.0295        3.2421        2.9183        2.9674        2.8458        2.7143        3.2013        3.2284        2.4846        2.5116        3.2931        4.5665        4.0358        3.2241        3.1305        3.1439        2.5492        2.9567        4.0228        4.4849        5.1107        5.3592        5.1326        5.9936        6.6614        8.0155        8.5328       10.6639        9.0339        8.6905        7.9447        7.6751        8.3923        7.3568        6.3664        6.1561        6.8736        7.7155        7.8535        9.5657       10.7270       12.1096       12.6615       15.1434       16.8801       17.8204       19.3324       21.5137       20.6106       23.5158       24.5264       28.0675       28.8291       32.4268       32.1498       33.2641       30.2539       30.8757       33.1322       38.1332       42.2543       43.1303       37.6078       35.3556       39.4454       38.7788       32.8388       29.1362        0.0000        0.0000       26.0015       24.9510       26.2553       27.4175       28.6982       34.1551       34.2250       36.7643       41.6317       43.7713       42.7484       44.0536        0.0000        0.0000        0.0000        0.0000        0.0000        0.0000        0.0000        0.0000        0.0000        0.0000        0.0000        0.0000        0.0000        0.0000        0.0000        0.0000        0.0000        0.0000        0.0000        0.0000        0.0000        0.0000        0.0000        0.0000        0.0000        0.0000        0.0000        0.0000        0.0000        0.0000        0.0000        0.0000        0.0000        0.0000        0.0000        0.0000        0.0000        0.0000        0.0000        0.0000        0.0000        0.0000        0.0000        0.0000        0.0000        0.0000        0.0000        0.0000        0.0000        0.0000        0.0000
        0.0000        0.0000        0.0000        0.0000        0.6362        0.5984        2.3076        5.3192        3.0910        6.2880        6.3097        0.9737        1.7206        1.6511        1.7916        0.4167        1.9806        2.3831        0.3307        0.6499        2.2637        4.0067        2.0264        0.8369        0.8666        1.3275        1.5031        1.1347        1.5743        1.7931        2.5394        4.8015        2.3056        1.2103        2.2853        2.2879        1.3672        0.4061        0.6654        0.7488        1.3138        1.3682        1.3100        1.7378        1.8573        0.9448        1.3181        2.5504        1.7142        0.9768        0.0728        0.0448        0.0448        0.7292        1.6810        1.7819        1.8439        2.0076        1.2361        0.2540        0.6871        0.0768        0.0570        0.5843        0.8906        0.8762        1.0286        0.7031        1.0007        1.7982        2.0026        1.5985        1.6053        1.0193        1.2967        2.0511        2.3792        2.2479        2.2335        1.3996        0.8303        1.1691        0.8870        0.3972        0.3132        0.3613        0.3141        0.2324        0.2256        0.3394        0.4516        0.7692        0.9010        1.1031        1.3814        1.7730        2.0370        2.0761        1.9088        1.3872        1.1619        1.0558        1.0257        1.0359        0.9624        0.9144        1.0063        0.9763        1.1314        1.3210        1.5440        2.1971        2.2667        2.6538        2.8389        3.4487        3.4481        3.4763        3.5255        3.7242        3.9676        2.8852        2.6947        2.2392        2.2539        3.2473        4.0943        3.1714        3.0194        3.7249        5.5605        3.9075        5.4498        6.1432        5.1287        6.2156        5.6836        5.9692        5.8553        7.3586        8.1591        8.9011        9.6541        8.2550        8.6777        8.1535       10.9241        7.7089        7.7053        7.1231        5.7999        5.2113        6.0455        7.3958        8.8479       11.6435       13.0065       14.3074       15.3030       18.3144       19.6309       18.2334       19.7210       22.7051       19.3926       20.9080       22.4736       26.4053       29.0557       27.6177       30.1621       33.9984       36.4956       38.4374       38.8929       42.6705       42.9168       42.3653       42.7562       41.4592       39.9051       38.5418       34.8655       31.1082        0.0000       27.5971       26.5885       27.6971       29.0104       29.4355       30.2062       35.1767       36.3485       40.4299       42.0381       42.7761       43.6118       42.8709       42.8275        0.0000        0.0000        0.0000        0.0000        0.0000        0.0000        0.0000        0.0000        0.0000        0.0000        0.0000        0.0000        0.0000        0.0000        0.0000        0.0000        0.0000        0.0000        0.0000        0.0000        0.0000        0.0000        0.0000        0.0000        0.0000        0.0000        0.0000        0.0000        0.0000        0.0000        0.0000        0.0000        0.0000        0.0000        0.0000        0.0000        0.0000        0.0000        0.0000        0.0000        0.0000        0.0000        0.0000        0.0000        0.0000        0.0000        0.0000        0.0000        0.0000        0.0000
        0.0000        0.0000        0.0000        0.0000        1.1561        4.9011        4.8007        7.3597        0.4385        0.4340        0.3840        0.5238        0.4440        0.5208        1.0606        0.7571        2.4087        0.1434        2.9932        2.9077        5.2320        3.7973        1.8520        0.7999        1.4419        1.6658        1.9397        1.4234        1.2224        1.4709        2.0590        2.2498        1.4784        1.8275        1.2800        1.1971        0.8061        0.4904        0.1991        0.0622        0.3141        0.7911        1.7757        2.2411        1.0852        0.7199        0.6766        1.3259        0.4935        0.1289        0.3196        0.0840        0.2355        0.9656        1.4268        1.5108        1.5108        1.5394        0.6393        0.8269        0.9232        1.6574        1.5418        0.8302        1.4241        1.1638        1.2519        0.9100        1.2075        2.1060        1.6779        1.2283        1.5642        1.4383        1.8838        1.5438        1.4659        1.4858        1.2666        1.0470        1.0497        0.7516        0.5063        0.4246        0.6202        0.6602        0.5162        0.2338        0.1337        0.1814        0.2840        0.5447        0.7354        0.9415        1.1862        1.5129        1.8307        2.1321        1.8389        1.3877        1.3588        1.2042        1.2759        1.2627        1.1666        1.1218        1.3486        1.2380        1.7860        1.9175        1.7030        2.1434        2.4208        2.4749        2.7183        3.5819        3.5621        3.4395        3.5716        3.5322        3.6688        3.0260        3.2615        3.0691        3.5194        3.1700        3.3239        4.4314        4.1843        4.2914        6.2519        6.3388        5.7542        5.4369        5.3492        5.0483        5.8884        6.5625        7.2322        7.8332        8.8958        9.0662        9.0052       10.6640       10.7319        9.6894       11.3615       10.1581        8.5642        7.7396        6.3562        6.6496        7.0791        8.6154       10.0679       13.0820       14.9834       16.9066       18.6853       20.2875       19.8365       20.5785       21.7522       22.9773       24.6487       22.3120       22.9235       27.0637       27.9171       26.4392       28.8641       32.6348       34.9894       35.1268       35.9472       41.7516       46.2072       48.2074       44.5160       45.1408       40.1242       38.3218       41.2013       39.4960       34.1946       33.3642       33.6431       30.2203       29.6943       31.2923       32.0642       35.0547       36.8871       41.1145       43.2296       40.8670       42.2814       44.1842       41.6030        0.0000        0.0000        0.0000        0.0000        0.0000        0.0000        0.0000        0.0000        0.0000        0.0000        0.0000        0.0000        0.0000        0.0000        0.0000        0.0000        0.0000        0.0000        0.0000        0.0000        0.0000        0.0000        0.0000        0.0000        0.0000        0.0000        0.0000        0.0000        0.0000        0.0000        0.0000        0.0000        0.0000        0.0000        0.0000        0.0000        0.0000        0.0000        0.0000        0.0000        0.0000        0.0000        0.0000        0.0000        0.0000        0.0000        0.0000        0.0000        0.0000        0.0000
        0.0000        0.0000        0.0000        0.0000        1.8458        3.6231        9.3050        1.6639        0.8338        0.3434        0.3348        0.0000        0.0000        0.0000        4.3809        1.9678        0.8186        0.9251        8.9691        4.4904        5.4617        4.4362        2.4501        1.6344        1.9141        1.3385        1.6377        1.0975        2.5427        2.2896        1.3286        1.4289        1.8963        0.9669        0.5097        0.7792        1.3504        0.7313        0.9235        0.5834        0.1072        0.5171        1.4737        1.5201        0.7627        0.2639        0.3049        0.8147        0.9810        0.9810        2.0509        2.7484        2.3559        2.3440        1.9297        2.1776        2.3098        0.6825        0.3037        0.7294        1.6382        2.6940        2.2748        2.2745        2.9392        2.5974        1.9167        1.3169        1.5323        1.5355        1.7884        1.4699        1.6918        0.8460        0.4818        0.4600        0.6155        1.2151        0.8784        0.5864        0.6456        0.9089        0.6930        0.8260        0.9291        0.6443        0.8216        0.9698        1.1145        1.0695        0.8159        1.0864        1.2666        1.0967        0.4397        1.1421        1.6435        1.8225        1.9774        1.4232        1.1504        1.0967        0.9600        0.9967        1.2255        1.3447        0.9198        1.6894        2.0675        2.5847        2.8973        2.1924        1.7923        2.0847        2.2497        3.0867        3.6347        2.9361        3.3964        3.1182        3.3402        2.8275        2.5863        2.4455        2.4611        2.7790        3.3095        4.8357        5.5258        6.3444        6.1122        5.3732        5.5044        5.4817        5.7624        6.0539        6.7745        6.8662        7.0484        7.9993        8.3190        8.3691        8.3195        7.7974        8.3275        8.8227       10.9410       12.4143       11.5169       10.7847        9.8563        9.5556        9.9929       11.2239       12.6263       15.2923       15.9501       17.6933       18.8045       20.7807       19.9246       21.7017       23.2529       27.3795       27.9438       26.5973       23.1878       28.7020       27.9103       26.6380       29.0882       39.4166       40.2111       38.1527       38.9284       41.9010       41.0754       48.3309       43.6458       36.7186       36.6257       36.4693       35.9002       40.1154       40.2261       38.6379       39.9002       37.0142       37.8717       39.7043       44.5598       37.7962       37.5875       35.8184       35.2997       33.4709       39.1252       40.7873       39.7833        0.0000        0.0000        0.0000        0.0000        0.0000        0.0000        0.0000        0.0000        0.0000        0.0000        0.0000        0.0000        0.0000        0.0000        0.0000        0.0000        0.0000        0.0000        0.0000        0.0000        0.0000        0.0000        0.0000        0.0000        0.0000        0.0000        0.0000        0.0000        0.0000        0.0000        0.0000        0.0000        0.0000        0.0000        0.0000        0.0000        0.0000        0.0000        0.0000        0.0000        0.0000        0.0000        0.0000        0.0000        0.0000        0.0000        0.0000        0.0000        0.0000        0.0000
        0.0000        0.0000        0.0000        0.0000        0.0000        0.0000        0.0000        0.0000        1.9921        1.9526        0.0709        0.1332        0.1300        1.1665        3.4297        1.0354        0.1592        7.2314       13.1846        4.6357        2.8372        0.9573        1.5874        1.7330        2.1796        2.5639        1.9045        2.7942        2.0508        1.2400        0.4333        1.9340        0.1454        0.2693        1.5227        0.9935        0.9496        0.4351        0.3170        0.5488        0.2308        0.0659        0.1065        0.3049        1.0385        1.9492        1.6259        1.9599        1.6600        2.1143        1.8093        2.1145        2.3501        2.3156        2.2009        1.9819        0.4988        1.1530        1.9527        1.5568        1.1722        1.4668        2.0147        1.9295        3.0410        2.9140        2.6231        1.5934        1.3761        1.2611        1.6110        0.9495        0.4948        0.3762        0.2553        0.4541        0.8558        0.5985        0.2632        0.1283        0.2807        0.6863        0.6462        0.6056        0.7126        0.6736        0.2538        0.3123        0.4268        0.6176        1.2432        0.8660        1.6879        0.8453        0.8376        1.3188        1.7722        2.1673        2.2097        1.4463        1.4577        1.1645        1.1679        1.6055        1.3438        1.0832        1.9857        2.0022        2.4240        1.9809        2.3019        1.8853        1.8045        2.2667        2.1827        3.5036        3.8249        3.2525        3.5215        3.7351        3.7903        5.0748        3.0805        3.6168        4.2594        5.5630        5.0929        6.0951        6.7141        8.3280        8.4228        7.3002        8.0517        7.4028        7.4456        7.5605        8.0316        7.6073        7.7214        8.6968        9.3191        9.1259        9.0557        6.9479        6.9378        7.0357        9.6918       16.0003       13.1545       12.4080       11.0334       10.5997       11.6549       12.0978       14.4940       14.4132       14.6661       16.8690       18.7563       16.9115       17.5406       19.7634       21.8899       24.1263       26.1432       27.9884       24.8929       29.4731       29.2540       29.2378       31.6825       38.8515       46.8205       44.8651       42.2995       44.5043       45.8355       45.1812       49.9860       41.6689       39.0059       37.6851       39.9297       37.0266       37.9065       41.3248       36.6618       39.9256       41.4095       44.1414       41.9138       34.0634       32.3678       33.0670       33.6216       32.2425       37.6447        0.0000        0.0000        0.0000        0.0000        0.0000        0.0000        0.0000        0.0000        0.0000        0.0000        0.0000        0.0000        0.0000        0.0000        0.0000        0.0000        0.0000        0.0000        0.0000        0.0000        0.0000        0.0000        0.0000        0.0000        0.0000        0.0000        0.0000        0.0000        0.0000        0.0000        0.0000        0.0000        0.0000        0.0000        0.0000        0.0000        0.0000        0.0000        0.0000        0.0000        0.0000        0.0000        0.0000        0.0000        0.0000        0.0000        0.0000        0.0000        0.0000        0.0000        0.0000        0.0000
        0.0000        0.0000        0.0000        0.0000        0.0000        0.0000        0.0000        0.0000        0.0000        0.0000        5.8586        0.1660        0.0000        0.0000        0.6260        0.4150       13.3709       15.8399        2.4698        0.1188        1.4433        1.9723        1.9335        2.7418        2.4187        1.3561        0.5755        0.9400        0.3064        0.3079        0.3701        0.2298        1.2690        1.4968        0.4856        0.1745        0.0986        0.2899        0.0513        0.4678        0.5486        0.3307        0.2363        0.3049        0.5925        1.0679        0.4047        1.4589        1.7870        2.4895        2.7782        1.2572        0.8605        0.6537        0.8316        0.4242        0.2808        0.2177        1.1646        1.1943        1.1602        1.9147        2.1184        1.9172        2.8979        1.6190        1.2390        1.4191        1.3652        0.7422        0.7087        0.4211        0.4947        0.5037        0.3212        0.4533        0.5148        0.5126        0.3848        0.1869        0.3175        0.3927        0.3343        0.3499        0.4358        0.5620        0.7286        0.9416        0.5504        0.6545        0.6806        0.7893        1.2223        1.0706        0.8274        1.4064        1.6866        1.9566        2.2430        1.7955        1.8455        1.8394        1.5253        1.3272        1.1280        1.2410        1.5227        2.4976        2.9405        2.7949        2.6794        2.0715        1.7497        2.0527        2.1554        3.4476        3.3746        2.9176        3.3568        6.0757        4.6720        4.7768        3.9019        4.9619        7.3555        9.0957        8.4826        9.0123        7.7630        6.6700        5.9104        6.4979        7.5757        8.2453       10.3911       10.8928        9.6497       10.1682        8.5128        9.0528        9.6992       10.3764       10.0838        7.7788        8.6783        8.3908        7.3643       18.6902       17.5914       12.1466       11.0731       13.1687       14.6075       13.7475       15.2702       14.1616       15.1219       16.9329       20.4057       17.9069       22.0444       22.7311       21.8332       23.1627       20.7176       23.6951       23.1495       33.2286       31.5761       32.3647       35.0156       38.6401       41.3572       43.1573       43.5120       44.6389       46.0271       49.8059       51.9952       40.4446       40.4016       40.7917       40.6811       39.7927       42.1171       41.5814       39.3805       41.4545       40.9840       39.2883       38.2055       31.4266       31.3730       30.6379        0.0000        0.0000        0.0000        0.0000        0.0000        0.0000        0.0000        0.0000        0.0000        0.0000        0.0000        0.0000        0.0000        0.0000        0.0000        0.0000        0.0000        0.0000        0.0000        0.0000        0.0000        0.0000        0.0000        0.0000        0.0000        0.0000        0.0000        0.0000        0.0000        0.0000        0.0000        0.0000        0.0000        0.0000        0.0000        0.0000        0.0000        0.0000        0.0000        0.0000        0.0000        0.0000        0.0000        0.0000        0.0000        0.0000        0.0000        0.0000        0.0000        0.0000        0.0000        0.0000        0.0000        0.0000        0.0000
        0.0000        0.0000        0.0000        0.0000        0.0000        0.0000        0.0000        0.0000        0.0000        0.0000        4.3789        6.3014        0.1873        0.4219       21.1381       13.4271        4.8253        0.2530        0.2425        0.3127        0.1476        2.6467        0.6731        0.4031        1.4163        1.9652        2.4806        1.3329        1.1097        1.0206        0.5200        1.6713        1.5650        1.3582        1.1320        0.8628        0.7801        0.8173        1.1132        2.7923        0.7857        0.6496        0.3668        0.1879        0.4639        0.4052        0.1468        0.1954        0.4945        0.7706        0.4024        0.9664        1.2252        1.3346        1.4961        1.4957        1.6107        0.8450        0.7185        0.1556        0.1500        0.5648        0.3189        0.4647        0.2533        0.2168        0.2986        0.9325        0.7201        0.7784        1.0374        0.4313        0.3829        0.3508        0.3293        0.5166        0.5882        0.5714        0.4820        0.1644        0.1975        0.2421        0.2625        0.3666        0.5997        0.5917        0.5308        0.6961        0.8878        0.6678        0.6527        0.6565        0.7167        0.7474        0.7290        1.4899        1.8021        1.8153        1.9663        1.5548        1.5562        1.5604        1.4281        1.3198        1.3174        1.5399        2.5473        3.2978        4.3900        2.9414        2.8427        2.4147        2.4310        2.4988        2.6610        4.8074        4.5081        4.2781        3.9461        5.4502        5.9469        6.7005        5.0122        6.0800        7.3927        8.9746        9.0167       10.5438       10.7769        8.4792        7.4939        6.2313        6.7387        7.4712        9.6197       10.5588       10.8885       11.9567       10.5914       11.6794       10.7970       11.5220       11.7062       10.1888       11.6494       10.8302       12.8309       17.5004       19.9032       16.9937       15.8054       16.6401       15.6075       16.2599       16.3387       20.5483       18.5705       18.4839       19.7686       20.3608       24.3400       22.8536       24.3453       22.8405       25.7390       26.2617       24.3906       27.0730       32.8816       35.1544       34.8787       39.8466       39.7541       44.3298       47.6068       47.6771       51.1988       53.1748       51.1858       44.3251       45.7349       47.1117       43.3304       44.8937       44.6409       40.2161       41.8923       43.8255       44.0146       40.1654       39.2141       31.2912       31.8594        0.0000        0.0000        0.0000        0.0000        0.0000        0.0000        0.0000        0.0000        0.0000        0.0000        0.0000        0.0000        0.0000        0.0000        0.0000        0.0000        0.0000        0.0000        0.0000        0.0000        0.0000        0.0000        0.0000        0.0000        0.0000        0.0000        0.0000        0.0000        0.0000        0.0000        0.0000        0.0000        0.0000        0.0000        0.0000        0.0000        0.0000        0.0000        0.0000        0.0000        0.0000        0.0000        0.0000        0.0000        0.0000        0.0000        0.0000        0.0000        0.0000        0.0000        0.0000        0.0000        0.0000        0.0000        0.0000        0.0000
        0.0000        0.0000        0.0000        0.0000        0.0000        0.0000        0.0000        0.0000        0.0000        0.0000       14.0841       13.9748       16.5077       57.4207       43.8772       23.4579       11.3408       19.1850        5.1760        0.8793        0.0000        0.0000        2.7395       11.7143        8.9759        4.7686        6.6727        1.7850        0.4611        3.0803        4.8004        4.6495        3.3732        3.3695        5.7513        4.0785        1.8815        1.5842        2.1862        4.8358        5.2212        4.2503        3.2850        1.9209        1.6195        1.4715        1.1888        0.5054        0.5878        0.3291        0.0823        0.1586        0.4172        1.1522        1.1521        1.0052        2.4824        1.6759        0.6993        0.8112        0.4644        0.3526        0.8878        0.6842        0.7549        1.0622        1.1504        0.6831        0.4760        1.6009        0.7983        0.7858        0.9815        0.8473        0.7195        0.9614        1.1416        1.0003        1.0412        1.1360        1.2474        1.1206        1.1452        0.6433        0.7468        0.6050        0.6135        1.3875        0.8711        1.0647        1.3634        1.1403        1.1912        1.1132        1.2868        1.6581        2.0307        2.3708        2.3201        2.2193        2.2048        2.1966        2.1317        2.2793        2.5408        2.5719        2.2605        2.7926        4.0224        4.6723        3.9320        4.9657        4.6700        4.0529        4.3256        6.0779        4.6609        4.1887        3.7517        3.8424        4.3409        5.7707        5.7250        8.0651        9.5505       11.0874       12.5508       12.6894       10.9527        8.3463        8.5504        6.5487        8.4043        9.2955       10.4336        9.4418       10.0321       11.2901       11.7155       13.5869       14.1515       14.5092       14.4412       15.0586       15.4722       15.2238       15.2591       14.5194       14.7212       15.0660       14.8284       16.4281       17.3812       15.1077       14.5904       21.5671       22.1539       22.0327       23.9576       24.6893       26.9654       26.5710       25.5544       27.2242       33.3972       34.2095       27.0930       29.7563       33.2976       33.8292       41.5483       47.7462       46.8358       43.4009       47.4463       52.8507       51.8573       56.4560       52.1235       54.7928       53.4191       53.2604       50.0165       45.0573       41.7282       41.7416       41.9741       42.7666       40.5543       41.3269        0.0000        0.0000        0.0000        0.0000        0.0000        0.0000        0.0000        0.0000        0.0000        0.0000        0.0000        0.0000        0.0000        0.0000        0.0000        0.0000        0.0000        0.0000        0.0000        0.0000        0.0000        0.0000        0.0000        0.0000        0.0000        0.0000        0.0000        0.0000        0.0000        0.0000        0.0000        0.0000        0.0000        0.0000        0.0000        0.0000        0.0000        0.0000        0.0000        0.0000        0.0000        0.0000        0.0000        0.0000        0.0000        0.0000        0.0000        0.0000        0.0000        0.0000        0.0000        0.0000        0.0000        0.0000        0.0000        0.0000        0.0000        0.0000        0.0000
        0.0000        0.0000        0.0000        0.0000        0.0000        0.0000        0.0000        0.0000        0.0000        0.0000        0.0000       21.6421       17.8978       31.3172       52.1135       56.9776       33.9545       18.9805        4.5586        0.6523        3.3062        0.9506       12.4838        5.0180        6.6018        6.2544       10.9613        8.1792       10.7265       12.0396        9.4706        8.3399        8.4570        6.6742        6.8324        3.8729        2.9321        1.2914        0.6234        2.8764        2.5263        2.5868        1.4729        0.1866        0.4558        0.4195        0.5307        0.6352        0.4705        0.2940        0.0000        0.0000        0.1293        0.3351        0.3939        0.4939        0.7234        0.7940        1.2825        0.5823        0.4175        0.9236        1.7537        0.8286        1.1768        1.2473        1.0639        1.2885        0.6238        1.2664        1.9327        1.1912        1.6363        1.4197        1.5571        1.3462        1.4106        1.4132        1.5804        1.6889        1.5798        1.4733        1.1848        0.5505        0.6034        0.6361        0.6082        0.7838        0.5796        0.9426        1.2089        1.3687        0.8990        1.2502        1.7459        2.1534        2.7127        2.8704        2.8191        2.7449        2.7589        2.7523        2.8842        3.6141        3.1750        2.7505        2.8061        3.6259        3.1667        3.6396        3.9865        5.0764        4.2255        4.4016        4.7099        4.6129        4.2446        4.6730        5.5249        8.7544        8.0889        7.5202        7.7487        9.8612       10.9996       12.3787       11.9195       12.5221       10.7080       10.2925        8.7828        7.3059        8.1970       11.5244       11.5187       15.3322       12.6606       13.0976       13.2134       16.4392       15.1905       14.9630       15.1876       16.3950       19.2629       20.7650       16.1647       14.9675       16.3443       15.1780       16.7010       20.9623       19.5970       19.4734       18.0289       19.6759       20.6167       23.2771       25.6635       24.8089       22.0207       22.5083       22.9754       25.7249       27.4002       30.0534       29.0894       28.9366       33.4127       34.8671       41.8701       43.9302       44.6045       45.8554       42.1536       52.8945       50.7540       55.2366       55.6143       54.1712       54.6105       57.9276       58.2112       51.7515       45.5905       46.2899       45.3024       47.9339       45.2302        0.0000        0.0000        0.0000        0.0000        0.0000        0.0000        0.0000        0.0000        0.0000        0.0000        0.0000        0.0000        0.0000        0.0000        0.0000        0.0000        0.0000        0.0000        0.0000        0.0000        0.0000        0.0000        0.0000        0.0000        0.0000        0.0000        0.0000        0.0000        0.0000        0.0000        0.0000        0.0000        0.0000        0.0000        0.0000        0.0000        0.0000        0.0000        0.0000        0.0000        0.0000        0.0000        0.0000        0.0000        0.0000        0.0000        0.0000        0.0000        0.0000        0.0000        0.0000        0.0000        0.0000        0.0000        0.0000        0.0000        0.0000        0.0000        0.0000        0.0000
        0.0000        0.0000        0.0000        0.0000        0.0000        0.0000        0.0000        0.0000        0.0000        0.0000        0.0000        0.0000        0.0000        0.0000       17.1710        9.7223       18.6544       10.8786       15.2667       10.4272       10.3807       13.0533        8.4154        3.0156        8.2788       10.5936       13.1448        7.5735       13.1770       12.7674       11.6563       10.3788       10.6169        9.3444        6.1167        2.8230        1.0447        1.2624        0.2755        1.1787        0.7233        0.3622        0.0182        0.0064        0.0047        0.0375        0.0722        1.4065        0.1059        0.1059        0.0588        0.2588        0.4941        0.2411        0.3882        1.1299        0.6942        1.1769        1.4950        0.7238        1.2301        1.6070        1.4069        1.0953        1.4544        0.5941        1.6589        1.5267        1.3281        1.9169        1.4775        1.1158        1.1325        1.2950        1.4273        1.7815        1.7232        1.4030        1.5645        1.5759        1.6228        1.7207        1.4950        0.4732        1.0703        0.5561        0.7294        0.5497        0.8773        1.1192        0.7228        0.9376        1.0524        1.5344        1.9683        2.7101        3.1110        3.5014        3.8827        3.8797        3.7508        3.5573        4.1268        3.7561        3.3545        3.2448        3.0733        3.7524        4.0923        4.3242        4.2968        5.1096        6.6291        4.5828        4.4649        4.5602        4.2884        4.3482        4.0668        5.1751        7.0909        6.3416        6.0847        8.1143        8.6334       10.3503       13.4013       13.0207       13.3414       11.5592       10.7625        9.6253        9.9826        8.5713       10.2824       17.0180       16.1680       16.3611       14.3509       13.9553       15.7480       15.0076       16.0074       17.3969       17.8811       18.1136       16.8704       18.0814       17.3344       23.2765       24.8633       25.3737       19.1107       15.2797       16.2104       19.7039       22.2355       23.8291       27.5400       26.6540       23.9020       24.5982       24.7886       28.8612       30.7743       33.1911       30.2273       31.8988       33.6045       39.6957       40.4364       50.4657       40.8661       39.0077       44.5610       50.0677       53.0719       60.5961       62.3389       55.7738       58.5976       57.7525       59.1530       52.0263       50.1359       51.3310        0.0000        0.0000        0.0000        0.0000        0.0000        0.0000        0.0000        0.0000        0.0000        0.0000        0.0000        0.0000        0.0000        0.0000        0.0000        0.0000        0.0000        0.0000        0.0000        0.0000        0.0000        0.0000        0.0000        0.0000        0.0000        0.0000        0.0000        0.0000        0.0000        0.0000        0.0000        0.0000        0.0000        0.0000        0.0000        0.0000        0.0000        0.0000        0.0000        0.0000        0.0000        0.0000        0.0000        0.0000        0.0000        0.0000        0.0000        0.0000        0.0000        0.0000        0.0000        0.0000        0.0000        0.0000        0.0000        0.0000        0.0000        0.0000        0.0000        0.0000        0.0000        0.0000        0.0000
        0.0000        0.0000        0.0000        0.0000        0.0000        0.0000        0.0000        0.0000        0.0000        0.0000        0.0000        0.0000        0.0000        0.0000        0.0000        0.0000        0.0000        0.0000       11.8705       10.0035        9.8985        3.5224        3.0291        6.0791       15.4015       11.3021        8.1224        3.8260       11.1314       15.6046       14.3205        7.1021        6.4935        4.1118        6.1069        3.7899        1.6981        0.7137        0.6139        1.3153        0.5405        0.1342        0.0257        0.0095        0.0073        0.0372        0.0015        0.6531        0.3883        0.3530        0.5295        0.3647        0.5178        0.3471        0.4472        1.0713        1.7958        1.2361        1.9077        0.9947        1.2538        1.4070        1.2891        1.2819        1.6518        0.5125        0.4323        0.7528        1.3960        1.3472        1.5328        1.1573        0.8422        1.2374        1.6999        1.5003        1.3633        1.2994        1.2996        1.3707        1.3254        1.3596        1.0041        0.2647        0.2717        0.4302        0.9142        0.3850        0.4473        0.7421        0.7744        0.8403        1.1042        1.3198        1.4496        2.9740        3.9724        4.3421        4.3849        4.3590        4.1396        3.7289        3.7330        3.6956        3.6510        3.5763        3.7255        4.1255        4.5965        4.5007        5.1477        5.3582        6.1327        5.6152        5.1633        5.0787        5.6430        6.1469        4.8985        8.3900        7.7705        6.3785        6.9018        9.5292        7.0182        7.1849        8.2365        9.5077       11.6561       11.0126       10.4874        7.9778        7.8087        7.8705       10.0461       15.7960       15.8630       15.7959       13.3813       16.6099       15.6666       16.2566       17.7999       20.8831       20.0498       18.4968       16.0253       17.5510       14.1232       16.7154       16.2465       15.2133       13.0156       14.4666       15.2551       19.7107       23.0591       25.4925       27.1136       26.6462       27.5985       26.8974       27.6832       29.2809       31.1792       33.0131       31.1478       32.8247       33.6796       34.6173       36.4638       38.7976       41.4229       42.5858       43.8605       45.9778       56.4737       64.6611       67.1070       65.7325       67.4013       66.3905       65.1160       61.5013       64.0536       57.5193        0.0000        0.0000        0.0000        0.0000        0.0000        0.0000        0.0000        0.0000        0.0000        0.0000        0.0000        0.0000        0.0000        0.0000        0.0000        0.0000        0.0000        0.0000        0.0000        0.0000        0.0000        0.0000        0.0000        0.0000        0.0000        0.0000        0.0000        0.0000        0.0000        0.0000        0.0000        0.0000        0.0000        0.0000        0.0000        0.0000        0.0000        0.0000        0.0000        0.0000        0.0000        0.0000        0.0000        0.0000        0.0000        0.0000        0.0000        0.0000        0.0000        0.0000        0.0000        0.0000        0.0000        0.0000        0.0000        0.0000        0.0000        0.0000        0.0000        0.0000        0.0000        0.0000        0.0000
        0.0000        0.0000        0.0000        0.0000        0.0000        0.0000        0.0000        0.0000        0.0000        0.0000        0.0000        0.0000        0.0000        0.0000        0.0000        0.0000        0.0000        0.0000        0.0000       14.7422       13.0249       12.0128       16.2546       10.9703        8.1411        3.3379       11.0673       10.9820       17.1144       23.3227       24.4278       17.1540       15.7466       12.4422        9.1422        6.5042        2.6976        2.2691        1.6633        1.6710        1.3444        0.3599        0.2331        0.4560        0.5520        0.6900        2.7600        2.5380        2.9280        3.7080        4.1160        1.7580        0.2040        0.7680        1.5540        1.4219        2.0885        1.8355        2.9919        2.4971        2.1086        2.7274        2.6910        1.3135        1.2275        1.2956        1.7282        1.7334        2.0306        2.1091        2.4133        1.0384        1.2145        0.8376        1.2259        0.9137        0.7648        0.7145        0.9805        1.1910        1.3186        1.2042        0.8132        0.7148        0.5758        0.5219        0.3762        0.1766        0.5675        0.9441        1.0023        1.1119        1.4940        2.0419        2.9218        3.8603        4.5515        4.5982        4.7521        4.7654        4.6959        4.3705        4.4032        4.9159        4.9465        4.8898        4.9860        5.1714        5.3776        5.6299        6.4480        7.4366        8.4368        8.1300        6.8654        5.7842        7.8296        7.9236        7.8980        9.5107        8.4998        3.7202        4.4379        6.6067        6.7616        8.1284        8.5232        9.2548       11.3905       11.3914       11.3668        9.6230        9.5202        9.8916       10.2672       11.9788       10.9621       11.3376       12.1735       12.8670       15.6163       18.8336       18.3457       24.3281       19.7848       17.8008       14.8431       15.9209       15.8350       15.1120       17.0817       18.9114       17.0529       19.2790       19.3296       25.5605       25.7428       28.7174       30.3791       33.6245       36.0423       35.8093       34.2770       35.5346       35.5254       42.9568       46.7864       76.5834       62.1707       57.9935       55.0624       71.4431       85.8009       73.4930       56.9032       50.3580       54.1783       68.6059       79.8817       75.0455       87.7266       89.2850       73.0070       64.0358       60.9793       54.4451        0.0000        0.0000        0.0000        0.0000        0.0000        0.0000        0.0000        0.0000        0.0000        0.0000        0.0000        0.0000        0.0000        0.0000        0.0000        0.0000        0.0000        0.0000        0.0000        0.0000        0.0000        0.0000        0.0000        0.0000        0.0000        0.0000        0.0000        0.0000        0.0000        0.0000        0.0000        0.0000        0.0000        0.0000        0.0000        0.0000        0.0000        0.0000        0.0000        0.0000        0.0000        0.0000        0.0000        0.0000        0.0000        0.0000        0.0000        0.0000        0.0000        0.0000        0.0000        0.0000        0.0000        0.0000        0.0000        0.0000        0.0000        0.0000        0.0000        0.0000        0.0000        0.0000        0.0000
        0.0000        0.0000        0.0000        0.0000        0.0000        0.0000        0.0000        0.0000        0.0000        0.0000        0.0000        0.0000        0.0000        0.0000        0.0000        0.0000        0.0000        0.0000        0.0000       14.9109       20.5029       19.4828       15.0336        5.8673        6.0773       13.6975       25.4008       18.1618       16.7291       21.5667       24.3716       20.1530       17.9814       14.1173        9.1145        5.4191        2.9225        1.6328        0.7779        1.8750        2.5429        1.4841        0.6467        0.9720        1.0920        0.5700        0.4980        0.4740        0.2760        1.2600        0.4740        0.3720        0.6420        1.0200        0.9120        0.6396        0.5815        0.6353        1.0423        1.1202        1.1092        0.9202        1.4192        1.2239        1.1772        1.3127        1.6769        1.7610        1.4253        1.4914        1.3251        0.6852        0.6876        0.8607        0.5455        0.4500        0.4313        0.4869        0.6153        0.6884        0.6441        0.9389        1.5374        0.6864        0.5974        0.6252        0.5649        0.7917        0.8685        1.7190        1.2574        1.4098        2.1074        3.0931        3.9830        4.7526        5.1087        5.4674        6.2321        5.5470        4.8114        4.9242        5.0978        5.6710        5.6496        5.6099        5.8164        6.1912        6.5465        7.1926        7.9668        8.9538        9.2404        9.1533        8.7680        6.7106        6.1200        5.4462        4.7026        3.7771        3.2135        3.6536        4.6641        6.2727        9.1894        9.3418        9.8129       10.6572        8.2496        8.4985        8.9828        9.4514        9.7232       10.6239       10.5040       10.4683       11.0325       11.0784       11.6358       13.9157       16.1445       14.8510       18.3000       21.5741       19.9929       16.5210       16.2781       17.5574       17.2345       21.0048       21.1217       22.2780       24.1766       30.3558       29.5369       28.2467       30.8958       33.3204       35.6856       35.8879       39.3115       41.4671       38.5184       40.9420       43.8500       52.7976       67.3885       71.4662       82.6724       83.2383       79.9640       77.4315       86.2185       81.6531       71.8039       51.3619       53.3081       62.1650       63.9319       74.7436       81.0853       74.4436       80.4534       70.8832       66.9247       69.7494       74.8967       74.6492        0.0000        0.0000        0.0000        0.0000        0.0000        0.0000        0.0000        0.0000        0.0000        0.0000        0.0000        0.0000        0.0000        0.0000        0.0000        0.0000        0.0000        0.0000        0.0000        0.0000        0.0000        0.0000        0.0000        0.0000        0.0000        0.0000        0.0000        0.0000        0.0000        0.0000        0.0000        0.0000        0.0000        0.0000        0.0000        0.0000        0.0000        0.0000        0.0000        0.0000        0.0000        0.0000        0.0000        0.0000        0.0000        0.0000        0.0000        0.0000        0.0000        0.0000        0.0000        0.0000        0.0000        0.0000        0.0000        0.0000        0.0000        0.0000        0.0000        0.0000        0.0000
        0.0000        0.0000        0.0000        0.0000        0.0000        0.0000        0.0000        0.0000        0.0000        0.0000        0.0000        0.0000        0.0000        0.0000        0.0000        0.0000        0.0000        0.0000        0.0000        0.0000       14.0643        9.0821        7.6294        9.9802       16.3289       16.9545       19.0607        7.8463       12.0179       15.9628       18.1625       12.4719        9.8747        8.4546        3.7336        2.3663        1.4474        1.0621        0.9112        1.3793        2.7401        0.2007        0.7583        1.2703        1.2900        0.7200        1.7100        2.0220        2.2620        2.0580        1.7340        1.0680        1.0380        0.9240        0.2400        0.3012        0.3010        0.1602        0.3141        0.3277        0.5995        0.5227        0.5623        0.3113        0.1798        0.4343        0.4908        0.5148        0.4080        0.3006        0.2980        0.4237        0.2038        0.2495        0.2738        0.2749        0.6827        0.5920        0.3682        0.3148        0.4412        0.6926        0.9112        0.6858        0.7949        1.1501        1.1115        0.9851        1.6901        2.1502        2.9999        3.3222        4.0240        4.8748        4.4609        5.2308        7.6576        6.3128        5.9135        5.5685        5.3099        5.4434        5.5924        6.5473        6.3367        6.5376        6.4153        7.0100        7.5351        8.1532        8.1423        9.1237        9.4089        9.2717        9.2729        6.0939        5.4486        4.9004        6.4986        4.3916        5.0867        3.3873        3.7628        5.1329        5.8147        5.2243        6.5993        7.4341        9.1320        9.3340        7.7713        8.9670        9.4150       10.2243       10.4551       10.7708       11.1404       11.0678       11.7182       11.5721       11.1310       11.3992       13.1225       17.2214       19.6763       21.2783       22.3834       29.9161       28.3426       29.4604       25.6384       22.5068       18.0620       22.5318       27.1333       30.1826       30.9482       32.2480       37.8029       39.4009       45.0191       47.3730       44.5927       57.7444       72.5658       75.0013       67.6087       74.4542       85.2188       69.6789       92.5013      127.2740      105.7356      114.4445      108.1712       51.2189       66.0470       68.3311       65.1162       67.8928       71.6992       77.4918       84.2875       76.7105       77.0351       76.0458       72.0476       75.3637       78.5597        0.0000        0.0000        0.0000        0.0000        0.0000        0.0000        0.0000        0.0000        0.0000        0.0000        0.0000        0.0000        0.0000        0.0000        0.0000        0.0000        0.0000        0.0000        0.0000        0.0000        0.0000        0.0000        0.0000        0.0000        0.0000        0.0000        0.0000        0.0000        0.0000        0.0000        0.0000        0.0000        0.0000        0.0000        0.0000        0.0000        0.0000        0.0000        0.0000        0.0000        0.0000        0.0000        0.0000        0.0000        0.0000        0.0000        0.0000        0.0000        0.0000        0.0000        0.0000        0.0000        0.0000        0.0000        0.0000        0.0000        0.0000        0.0000        0.0000        0.0000
        0.0000        0.0000        0.0000        0.0000        0.0000        0.0000        0.0000        0.0000        0.0000        0.0000        0.0000        0.0000        0.0000        0.0000        0.0000        0.0000        0.0000        0.0000        0.0000        0.0000        0.0000        9.5856        8.5815       15.0374       19.0127       15.9890       12.9018        8.7559        9.9686        9.9705       14.3091        8.2301        3.8627        1.4045        2.3013        1.3925        0.2934        0.0712        0.4177        1.5569        1.1228        0.0462        0.0319        0.2992        0.2100        0.5520        1.1580        0.7380        0.5640        0.2040        0.7080        0.1560        0.1560        0.0360        0.0240        0.0665        0.1316        0.3915        0.2220        0.1833        0.1906        0.3970        0.3670        0.3153        0.1901        0.2974        0.4486        0.2547        0.1501        0.1373        0.1420        0.1422        0.2189        0.1341        0.1089        0.1332        0.1331        0.0968        0.1024        0.2950        0.4588        0.7039        0.9505        0.9132        1.4654        1.9267        2.0661        2.5320        2.5226        2.7006        2.9550        3.2441        3.7795        5.2734        5.7132        6.4941        6.7488        6.5786        6.2980        6.0541        6.1005        6.4075        6.7907        7.3578        7.2405        6.7408        6.8478        7.4672        7.1417        7.9489        7.5961        8.6586        8.6883        8.4357        7.8126        5.8632        5.4230        6.4545        4.4625        4.1134        5.3567        4.5868        3.3862        3.6636        4.9055        6.1033        6.0332        6.3112        9.2060       10.7337        7.2274        8.6093        9.6527       10.2679       10.4201       10.3798       10.9990       11.2208       10.9272        9.4652       10.0019       10.6053       11.7957       21.5367       36.6180       26.1116       25.7910       31.1068       32.0715       31.6975       27.2034       26.7210       22.9376       24.3682       24.2106       27.1062       30.5206       32.0924       41.2620       44.9894       42.8026       44.3156       43.5901       56.1127       76.0913       78.6372       85.9760       94.5604       82.4876       62.1950       87.1699       97.1944      106.9049       94.0450       96.2175       64.1883       78.7133       80.7423       71.3450       67.1960       70.5235       74.5350       78.9115       68.4420       69.8124       73.9059       75.8667       78.0085       78.1425       70.5008        0.0000        0.0000        0.0000        0.0000        0.0000        0.0000        0.0000        0.0000        0.0000        0.0000        0.0000        0.0000        0.0000        0.0000        0.0000        0.0000        0.0000        0.0000        0.0000        0.0000        0.0000        0.0000        0.0000        0.0000        0.0000        0.0000        0.0000        0.0000        0.0000        0.0000        0.0000        0.0000        0.0000        0.0000        0.0000        0.0000        0.0000        0.0000        0.0000        0.0000        0.0000        0.0000        0.0000        0.0000        0.0000        0.0000        0.0000        0.0000        0.0000        0.0000        0.0000        0.0000        0.0000        0.0000        0.0000        0.0000        0.0000        0.0000        0.0000
        0.0000        0.0000        0.0000        0.0000        0.0000        0.0000        0.0000        0.0000        0.0000        0.0000        0.0000        0.0000        0.0000        0.0000        0.0000        0.0000        0.0000        0.0000        0.0000        0.0000        0.0000       17.9002       30.8292       21.6048       26.9752       24.1265       18.7125       13.0268       13.5373       16.1533       15.2418       11.6083       10.0249       11.8660        9.9689       17.8641       11.6082        3.2789        5.8957        6.4098        6.1026        1.1698        0.2150        0.1104        0.0381        0.3780        1.0680        0.7650        0.3177        0.1412        0.7532        1.2455        0.3219        1.0199        0.4556        0.5389        1.2696        1.8222        0.9408        0.6392        0.4986        1.0036        0.4612        1.1199        0.6862        0.8711        0.9369        0.9865        0.7874        0.6781        0.1905        0.5662        0.3427        0.2229        1.4122        0.3039        0.3702        0.2570        1.1712        0.6290        1.8462        2.4534        3.0812        1.9942        3.3513        3.9648        3.8587        3.0384        3.0007        3.7111        4.0025        5.3790        6.6431        7.1997        7.9070        8.0801        9.1143        8.7456        8.1513        8.4036        8.6066        8.2449        8.0557        7.7074        7.3788        7.4711        7.6949        9.9202        8.8138        7.5429        7.7726        7.5330        7.7377        7.2620        6.7403        5.4693        5.5674        5.8763        5.2336        6.9650        4.6095        3.4250        3.3528        2.3334        2.5338        2.8592        5.0531        6.2279        6.1073       10.3296       10.7188        7.9883        8.9509        8.4936        9.0748       11.2494       13.5264       13.8373       12.0680       11.4202       13.8859       14.8963       16.2977       28.9284       40.6498       27.5320       26.3883       38.7696       43.2200       45.3924       40.8320       44.6635       40.5388       28.9710       34.5762       29.3634       31.8818       37.7631       48.3833       52.6043       53.7831       58.7620       55.1379       87.1960       89.9558      100.9325      106.6787      106.8564      105.7261       94.4048       83.9156       87.0923      107.8479      106.4988      117.1908       90.2215      114.9536      121.8948      117.5013      113.3859      112.3561      109.0869       92.3373       73.1506       70.2144       74.5931       79.5546       78.5942       77.1316       78.7441        0.0000        0.0000        0.0000        0.0000        0.0000        0.0000        0.0000        0.0000        0.0000        0.0000        0.0000        0.0000        0.0000        0.0000        0.0000        0.0000        0.0000        0.0000        0.0000        0.0000        0.0000        0.0000        0.0000        0.0000        0.0000        0.0000        0.0000        0.0000        0.0000        0.0000        0.0000        0.0000        0.0000        0.0000        0.0000        0.0000        0.0000        0.0000        0.0000        0.0000        0.0000        0.0000        0.0000        0.0000        0.0000        0.0000        0.0000        0.0000        0.0000        0.0000        0.0000        0.0000        0.0000        0.0000        0.0000        0.0000        0.0000        0.0000        0.0000
        0.0000        0.0000        0.0000        0.0000        0.0000        0.0000        0.0000        0.0000        0.0000        0.0000        0.0000        0.0000        0.0000        0.0000        0.0000        0.0000        0.0000        0.0000        0.0000        0.0000        0.0000       20.3271       34.4700       18.7055       20.0719       17.2440       18.8992       15.5716       13.0479       10.0806        8.8274        7.8754        7.8855        7.0100        6.7210        3.4509        4.4486        0.7030        0.9074        0.4689        0.2027        0.1637        0.1319        0.0675        0.0000        0.1020        0.0960        0.0412        0.0353        0.0000        0.7179        1.1335        0.3459        0.1834        0.3263        0.2230        0.4458        1.4210        0.5355        0.2987        0.2052        0.2840        0.4365        0.4135        0.5691        0.4577        0.4315        0.3997        0.2093        0.3214        0.1639        0.2459        0.2446        1.1554        0.9636        0.3063        0.2708        0.5197        1.1722        1.7255        2.6314        1.8595        4.1090        3.2558        4.3927        4.6141        4.2896        3.5780        4.0212        4.1190        4.3992        6.4461        7.2141        7.6292        7.8728        8.4841        9.6152        9.5946        9.0912        9.2149       10.1148        9.7089        8.8976        9.1619        7.4088        7.2549        7.6735        9.3117        9.0944        9.2091        9.3124        8.5151        7.6319        6.9807        6.2501        5.0291        5.1459        5.5597        4.2720        4.9305        3.9089        3.4307        3.0039        1.9932        1.5572        2.2143       24.3757        6.1479        6.6976       11.2305       11.6796        9.3633        9.8022        9.7502        8.9409       11.3504       11.6729       11.2700       10.7540       11.0041       11.7131       12.5258       14.1461       21.2748       26.8051       25.9801       24.7768       29.9849       29.6672       29.2591       24.7308       29.0165       30.4187       28.0864       31.8138       31.5473       25.7157       33.4814       36.8739       45.6766       60.8695       56.2077       59.7857       99.1685       96.5233      103.3617       86.6850       90.3294       85.1612       75.4538       79.2954       83.0018       99.3458      105.3462      109.8008       75.7171       89.5517      109.1962      127.3994      108.4523      109.5235       83.9845       96.8504       73.8493       73.9714       75.7109       80.5881       81.1720       78.7606       81.1522        0.0000        0.0000        0.0000        0.0000        0.0000        0.0000        0.0000        0.0000        0.0000        0.0000        0.0000        0.0000        0.0000        0.0000        0.0000        0.0000        0.0000        0.0000        0.0000        0.0000        0.0000        0.0000        0.0000        0.0000        0.0000        0.0000        0.0000        0.0000        0.0000        0.0000        0.0000        0.0000        0.0000        0.0000        0.0000        0.0000        0.0000        0.0000        0.0000        0.0000        0.0000        0.0000        0.0000        0.0000        0.0000        0.0000        0.0000        0.0000        0.0000        0.0000        0.0000        0.0000        0.0000        0.0000        0.0000        0.0000        0.0000        0.0000        0.0000
        0.0000        0.0000        0.0000        0.0000        0.0000        0.0000        0.0000        0.0000        0.0000        0.0000        0.0000        0.0000        0.0000        0.0000        0.0000        0.0000        0.0000        0.0000        0.0000        0.0000        0.0000       21.5607       26.2892       18.3196       16.4593       15.1722       16.5438       14.9230       13.2555       13.4526       13.8672       11.6147        7.1942        6.6049        6.1061        9.6396        2.8934        0.7880        0.1188        0.0253        0.0225        0.0192        0.0159        0.0000        0.0213        0.4037        0.3680        0.0740        0.0353        0.0059        0.0000        0.0032        0.0397        0.1825        0.1492        0.0783        0.1401        0.1160        0.0637        0.2428        0.0981        0.0802        0.1364        0.1915        0.1566        0.1613        0.2231        0.2233        0.1945        0.2988        0.2788        0.5323        1.0547        1.0856        0.6905        0.0873        0.1981        0.6910        1.6795        1.8618        3.9745        4.4233        5.3655        4.1553        4.5839        4.8501        4.7910        3.9275        4.0720        3.4898        5.3373        6.6702        7.5278        8.1460        9.0371        9.6559        9.9909        9.9808        9.5831        9.4372        8.6844        9.1799        8.2388        8.2640        7.5844        7.1006        7.3918        9.1796        9.1666        8.9461        9.8871        8.5342        8.4595        8.7427        7.2198        5.6859        4.3460        4.3602        3.9441        4.6521        5.0153        4.5295        3.7853        2.7948        1.4415        1.8910        6.3240       11.2392       11.7573        9.0102        9.6676        8.7157        9.8116       10.8500       10.1522       11.3821       12.2583       13.1598       11.6456       14.4795       12.3284       10.8787       12.4256       21.4509       22.2090       21.7124       17.7757       22.3366       22.8085       23.0744       23.9698       23.7573       25.6955       25.6149       28.2817       29.0962       29.4350       32.0070       45.2457       57.1941       64.9631       53.8447       54.1646       75.0123       89.0152       90.6083       87.8931       76.2232       75.9058       81.8790       88.6590       89.5600       80.8315      107.5670      120.9584       65.8843       75.6952      111.8273      122.4778       92.7817       85.5416       89.2769       77.5028       67.8696       79.0528       82.5313       86.4883       84.6224       77.9429       89.6278       90.6119        0.0000        0.0000        0.0000        0.0000        0.0000        0.0000        0.0000        0.0000        0.0000        0.0000        0.0000        0.0000        0.0000        0.0000        0.0000        0.0000        0.0000        0.0000        0.0000        0.0000        0.0000        0.0000        0.0000        0.0000        0.0000        0.0000        0.0000        0.0000        0.0000        0.0000        0.0000        0.0000        0.0000        0.0000        0.0000        0.0000        0.0000        0.0000        0.0000        0.0000        0.0000        0.0000        0.0000        0.0000        0.0000        0.0000        0.0000        0.0000        0.0000        0.0000        0.0000        0.0000        0.0000        0.0000        0.0000        0.0000        0.0000        0.0000
        0.0000        0.0000        0.0000        0.0000        0.0000        0.0000        0.0000        0.0000        0.0000        0.0000        0.0000        0.0000        0.0000        0.0000        0.0000        0.0000        0.0000        0.0000        0.0000        0.0000        0.0000        0.0000       24.5289       16.3646       15.1290       16.2029       14.1931       12.8027       10.3488       10.2558        9.7150       10.1311        8.1597        6.2546        5.4414        4.5567        1.6902        0.0250        0.0227        0.6157        2.1718        0.0139        0.0114        0.0000        0.0000        0.0643        0.0567        0.1473        0.0000        0.0000        0.0000        0.0023        0.0033        0.0753        0.0068        0.0756        0.0221        0.0268        0.1994        0.0672        0.0439        0.0500        0.0566        0.1218        0.1336        0.1425        0.2057        0.2358        0.2457        0.2850        0.3908        0.6688        1.0394        0.7734        0.6148        0.2597        0.3014        0.9917        2.0090        2.9975        2.8377        3.3925        4.2852        5.0449        5.4341        4.7721        4.9354        3.2700        3.7140        4.0724        4.4432        6.4566        6.9960        8.3861        8.9883        9.9883       10.4615        9.4366        8.3275        8.1209        7.7171        7.4555        6.9096        6.6185        6.5034        7.1932        6.3285        7.6013        7.7296        7.9701        8.6463        7.2554        8.7297        8.1437        7.9602        6.9182        6.4247        5.6128        5.2887        6.7259        5.6545        5.3590        4.0471        2.4631        2.0720        3.1316        2.1850        3.1731        3.8094        3.2656        4.3120        7.6008       11.7942       10.2273        9.4384       10.2067       10.6274       10.4369        9.9903       10.1759       10.5947       10.1462       10.5016       17.1765       20.6289       19.7121       16.1174       22.2699       20.0089       19.6266       22.3227       27.0577       27.7148       29.0415       27.2744       27.3933       28.1485       31.2714       50.9505       49.5305       48.7929       48.8830       53.9671       66.9639       68.9777       73.8909       74.9805       70.3562       79.5915       73.9971       72.3545       74.9973       89.8393       94.0696       98.5700       85.3036       81.3962      110.7259      112.3519      106.7845      101.6627      102.8107       88.2505       74.4055       82.8364       85.0825       85.0031       84.6030       86.3005       91.1247       89.1423        0.0000        0.0000        0.0000        0.0000        0.0000        0.0000        0.0000        0.0000        0.0000        0.0000        0.0000        0.0000        0.0000        0.0000        0.0000        0.0000        0.0000        0.0000        0.0000        0.0000        0.0000        0.0000        0.0000        0.0000        0.0000        0.0000        0.0000        0.0000        0.0000        0.0000        0.0000        0.0000        0.0000        0.0000        0.0000        0.0000        0.0000        0.0000        0.0000        0.0000        0.0000        0.0000        0.0000        0.0000        0.0000        0.0000        0.0000        0.0000        0.0000        0.0000        0.0000        0.0000        0.0000        0.0000        0.0000        0.0000        0.0000        0.0000
        0.0000        0.0000        0.0000        0.0000        0.0000        0.0000        0.0000        0.0000        0.0000        0.0000        0.0000        0.0000        0.0000        0.0000        0.0000        0.0000        0.0000        0.0000        0.0000        0.0000        0.0000       41.6831       32.7428       18.6066       19.7779       15.1520        6.9908        6.4908        6.8412        8.5519        7.0358        7.7858        7.8790        8.9967       13.4993       12.2069        7.5501       10.5401       15.2422       15.6911       10.7237        9.3199        0.8643        1.1601        0.0729        0.1724        1.1337        2.1044        0.3369        0.1604        0.0317        0.4416        0.2841        0.2849        0.1054        0.1842        0.3480        0.1505        0.1406        0.1482        0.6406        0.7430        0.3347        0.8737        0.8628        0.9512        1.0864        1.3618        1.6537        1.6786        1.7437        2.2182        2.3143        2.2234        2.1522        2.0066        2.1543        2.2182        3.3630        2.5420        4.8190        5.1193        5.8977        7.2332        7.1210        6.2330        6.7615        4.6962        6.4291        7.6837        7.6277        7.9428        8.9237       10.0442       10.2130       10.7593       10.2922       10.2032       10.4064        9.3918        8.9942        7.8136        6.9695        6.6177        5.1499        5.3402        7.7088       10.6121       11.9114       11.5828       10.9487        9.1570       10.6150       10.8778       10.0507       14.3849       13.8309       12.2543       11.6430        9.5811        8.1006        7.7604        5.9058        3.2716        5.9897        2.4393        2.7972        2.8936        3.1130        6.0882        4.3850        6.6816        9.7096       10.1827        9.6840        9.4282        9.9607       10.3454        9.3450        9.4473        9.2575        8.8134        9.1360        9.4619       12.8382       13.3685       15.8954       17.5287       20.8627       23.0738       22.1725       29.0606       32.9782       33.6770       33.8639       26.2203       27.2389       40.2247       48.6425       63.9386       55.6927       58.6272       67.5943       78.8656       81.7629       77.1456       76.6979       74.5798       67.6302       82.4028       88.6493       91.0318      102.1972      123.4559      122.2191      120.8497      109.4373      109.8829      116.7293      106.0774      107.1952      105.1144       95.6304       86.7657       90.4864      102.1902       95.4543       94.5424       95.3948      105.8730      109.3624      101.0823        0.0000        0.0000        0.0000        0.0000        0.0000        0.0000        0.0000        0.0000        0.0000        0.0000        0.0000        0.0000        0.0000        0.0000        0.0000        0.0000        0.0000        0.0000        0.0000        0.0000        0.0000        0.0000        0.0000        0.0000        0.0000        0.0000        0.0000        0.0000        0.0000        0.0000        0.0000        0.0000        0.0000        0.0000        0.0000        0.0000        0.0000        0.0000        0.0000        0.0000        0.0000        0.0000        0.0000        0.0000        0.0000        0.0000        0.0000        0.0000        0.0000        0.0000        0.0000        0.0000        0.0000        0.0000        0.0000        0.0000        0.0000
        0.0000        0.0000        0.0000        0.0000        0.0000        0.0000        0.0000        0.0000        0.0000        0.0000        0.0000        0.0000        0.0000        0.0000        0.0000        0.0000        0.0000        0.0000        0.0000        0.0000       45.3676       39.8616       30.9394       16.1145       10.4962       10.1076       11.5478        7.0764        7.5311        6.5257        6.9656        8.1541        9.0403        8.1873       12.1520       16.9270       19.8278       19.3821       14.5069        9.6739        8.9103        1.9412        3.0507        5.5671        2.2356        5.2952        1.4589        0.3715        1.2342        0.3278        0.9925        0.7548        0.2876        0.0240        0.0027        0.6618        0.3046        0.0508        0.1937        0.1010        0.2847        0.6132        0.5347        0.8666        0.9063        1.0758        1.2043        1.4468        1.6160        1.7751        2.1994        2.6009        2.7867        3.1520        3.3279        2.6351        2.4124        3.1783        4.1520        4.3620        5.2071        5.9207        7.1289        5.4372        5.9828        8.0785        7.7805        6.5922        6.9934        6.4117        6.6286        8.2803        9.3841       10.3129        8.7739        8.3898        8.6449        8.6962        8.9860        8.2527        7.1734        6.1762        6.2452        5.5362        4.5416        4.1215        6.0005        7.0019        8.4676        9.8895       12.0816       13.6734       11.3575       11.1762        9.8117       11.5504       14.5330       15.4127       15.6853       11.9835       11.1460        9.4878        6.9070        4.0540        3.2268        2.9397        3.1422        3.2565        3.4896        4.2979        4.6789        7.0210        9.1852        9.2551       10.2076       10.6742       10.9165        9.5164       11.2433       10.1195        9.7458       10.0229       10.0283       11.1490       11.9249       12.3058       13.1982       17.2006       18.8293       19.8064       24.2352       33.4887       38.4522       38.2488       36.9519       30.9594       36.8167       41.0735       39.9266       54.8435       49.2599       56.5989       64.0567       67.2961       64.4395       65.3389       76.9997       66.0612       66.0580       64.1342       78.8060       73.4396       62.0393       81.9345      102.0108      106.1686      112.8196      107.9546      105.0104      111.8732      120.4185      113.2018      114.9557       92.5681      103.5016      105.0186      107.1130      101.7590      113.5603      115.3362      118.2379      113.1366      115.1324        0.0000        0.0000        0.0000        0.0000        0.0000        0.0000        0.0000        0.0000        0.0000        0.0000        0.0000        0.0000        0.0000        0.0000        0.0000        0.0000        0.0000        0.0000        0.0000        0.0000        0.0000        0.0000        0.0000        0.0000        0.0000        0.0000        0.0000        0.0000        0.0000        0.0000        0.0000        0.0000        0.0000        0.0000        0.0000        0.0000        0.0000        0.0000        0.0000        0.0000        0.0000        0.0000        0.0000        0.0000        0.0000        0.0000        0.0000        0.0000        0.0000        0.0000        0.0000        0.0000        0.0000        0.0000        0.0000        0.0000
        0.0000        0.0000        0.0000        0.0000        0.0000        0.0000        0.0000        0.0000        0.0000        0.0000        0.0000        0.0000        0.0000        0.0000        0.0000        0.0000        0.0000        0.0000        0.0000        0.0000       43.0489       37.7290       32.4125       17.1167       13.7089       11.6808        9.7159        7.5391        8.0307        7.5269        6.0370        6.4434        7.2055       11.0439        5.2434        4.8618       11.9394        7.2349        0.4895        0.0000        1.0271        0.2360        4.6170        1.8697        1.1723        0.9202        2.8254        0.2113        1.6004        3.4585        2.8406        0.8225        0.0523        0.0964        0.0932        0.1899        0.1540        0.2878        0.0559        0.0997        0.1648        0.2268        0.1477        0.7935        0.8840        1.0145        1.1841        1.5431        1.7006        2.8330        2.5906        2.9729        3.3046        3.7834        3.5451        2.9689        3.0618        3.7302        4.6956        5.2736        4.9696        5.9176        8.4441        6.3502        6.7838        6.7719        6.8475        7.0983        5.7409        4.7661        4.9659        7.5649        7.7011        7.6443        7.6388        6.8693        6.8579        6.8465        6.9943        6.3216        5.6937        6.6861        6.4359        7.0091        4.8316        5.3280        6.0196        5.9495        5.7811        7.1629       11.8943       13.0227        8.8417        8.9345        8.9799        7.3143        7.5865       10.3276       14.9752       15.3813       14.6770       12.7686        9.8379        4.9594        3.7802        3.4151        3.5821        4.0225        3.7498        4.2190        6.3578        8.1258        8.6255        9.3178        9.9120        9.7591       10.1926       10.3169       10.7326       11.6293       11.2360        9.9188       10.4265       11.2521       12.0483       12.6843       12.9276       16.3714       17.3400       19.5567       22.1566       32.7765       36.8312       39.1019       38.7876       35.1334       30.1982       27.9636       34.5092       44.8995       53.0196       59.1437       59.1981       59.6803       62.7970       66.0775       69.4474       74.1410       75.9167       79.5349       69.1415       64.3597       75.1621       99.1287       97.9588       95.6617      108.3649      106.5132      104.0110      108.3253      113.2632      114.9423      120.7576      106.9917      119.6563      115.1070      104.3225      103.9614      111.2090      115.3973      114.3311      102.4148      112.8225      101.6469        0.0000        0.0000        0.0000        0.0000        0.0000        0.0000        0.0000        0.0000        0.0000        0.0000        0.0000        0.0000        0.0000        0.0000        0.0000        0.0000        0.0000        0.0000        0.0000        0.0000        0.0000        0.0000        0.0000        0.0000        0.0000        0.0000        0.0000        0.0000        0.0000        0.0000        0.0000        0.0000        0.0000        0.0000        0.0000        0.0000        0.0000        0.0000        0.0000        0.0000        0.0000        0.0000        0.0000        0.0000        0.0000        0.0000        0.0000        0.0000        0.0000        0.0000        0.0000        0.0000        0.0000        0.0000        0.0000
        0.0000        0.0000        0.0000        0.0000        0.0000        0.0000        0.0000        0.0000        0.0000        0.0000        0.0000        0.0000        0.0000        0.0000        0.0000        0.0000        0.0000        0.0000        0.0000        0.0000       37.3829       34.7296       30.9785       19.6616       19.1269       14.9002       13.4363       10.6907       10.2337       11.6897       10.3559       10.6649        6.8911        4.7860        7.5871        2.7381        1.8102        0.9864        0.2939        0.0756        0.0000        0.9412        0.1914        0.3123        0.3201        0.2160        0.8511        1.9494        1.8366        0.9163        0.1723        0.1776        0.0988        0.0006        0.0332        0.0631        0.0652        0.1496        0.8505        0.4218        0.0460        0.0602        0.1121        0.7241        0.8212        0.9762        1.1955        1.4826        1.6864        2.4163        2.3973        3.2055        3.6162        4.1541        3.6051        3.2724        4.2153        4.4731        6.3064        6.4165        7.2925        6.5929        6.1366        5.7663        5.8735        5.9493        5.9709        5.6598        4.9845        4.8699        5.0661        6.8893        6.9738        7.1402        6.8326        6.6018        6.0657        5.5084        4.9263        4.3299        3.5503        3.0191        3.9763        4.8935        4.9309        5.4886        6.6092        6.1453        7.2232        8.0395        9.7981        8.4736        7.2676        9.0528        7.9559        9.0891        7.7500       10.1459       15.5843       12.0191       11.5065        9.9060        8.3598        5.2402        4.0066        3.8253        5.3752        5.4354        6.8758        8.1102        8.9637        9.0271        9.9625       10.4546       11.0789       11.4888       14.1732       13.8044       13.7724       11.0241       11.2622       14.6557       15.5046       27.0289       21.0335       13.2598       14.9512       18.2729       17.9991       19.4532       22.5895       32.7246       35.3825       41.6803       35.2119       32.8846       35.9724       28.8812       31.0575       49.9171       52.6988       57.6238       56.7963       57.8455       77.2116       79.0165       69.3503       78.8599       80.6397       74.7460       77.5159       77.7497       91.7112      113.8806      115.4710      117.2142      118.2655      118.6092      100.9673       86.9771       93.8563      101.0681      113.6395      108.0585      118.5176      132.0539      129.1429      107.7468      110.6191      116.1043      112.0002      107.5902      105.6714      100.3691      100.3268        0.0000        0.0000        0.0000        0.0000        0.0000        0.0000        0.0000        0.0000        0.0000        0.0000        0.0000        0.0000        0.0000        0.0000        0.0000        0.0000        0.0000        0.0000        0.0000        0.0000        0.0000        0.0000        0.0000        0.0000        0.0000        0.0000        0.0000        0.0000        0.0000        0.0000        0.0000        0.0000        0.0000        0.0000        0.0000        0.0000        0.0000        0.0000        0.0000        0.0000        0.0000        0.0000        0.0000        0.0000        0.0000        0.0000        0.0000        0.0000        0.0000        0.0000        0.0000        0.0000        0.0000        0.0000
        0.0000        0.0000        0.0000        0.0000        0.0000        0.0000        0.0000        0.0000        0.0000        0.0000        0.0000        0.0000        0.0000        0.0000        0.0000        0.0000        0.0000        0.0000        0.0000        0.0000        0.0000       54.8155       51.2252       68.7392       63.5091       55.1414       51.6603       47.1258       42.9823       39.7874       28.0976        7.3463        3.0558        2.2591        1.7940        1.8066        1.3916        2.4953        1.9998       10.0446        3.3087       13.3346        8.5872        9.9821        7.9707       10.3846        4.0508        3.2014        2.0382        1.7186        2.1141        0.0239        0.6508        1.4362        2.2646        2.3751        1.4279        1.3111        1.6454        1.1697        0.8355        0.4833        0.6518        0.8728        1.0545        1.3207        1.9697        1.5991        1.6980        2.5995        3.2034        3.8271        4.0809        4.4263        5.2218        4.1091        5.6280        7.3138        9.1738        7.4229        9.8467        9.8550        6.6988        7.1361        7.3160        7.5807        7.4851        8.0790        6.8892        6.4783        6.2590        6.5896        6.2551        6.1027        5.5730        6.6958        6.8411        5.5318        7.8941        6.5881        6.8464        5.5171        8.3879        4.2831        3.8700        3.9710        4.7961        6.9823        7.5149        6.6026        7.6885        7.0500        5.5123        9.5525        8.3757        7.9098        9.6924       11.1562       13.8179        9.2091       10.7910        8.7648        7.4603        4.2251        3.6128        3.5892        3.9886        5.5260        8.1352        9.5334       10.8472       13.8271       11.7455       10.4434       11.1977       12.4491       12.8622       13.0281       12.7518       12.7441       15.1477       17.2546       31.8195       46.9514       23.3714       16.1523       18.6442       17.5328       18.0549       21.1747       22.9795       31.8408       35.3946       34.8248       32.3796       30.3677       31.4054       36.2103       39.5546       48.1925       60.8208       58.3571       61.1190       65.6183       65.7576       79.5539       78.7616       84.5530       85.2476       89.6907       86.5253       84.3858       89.8582      109.3699      106.8341      131.2155      131.8931      101.6967      124.2899      124.9307      108.3387      120.9256      124.1317      114.1973      133.1589      148.6639      134.0194      115.7194      124.1363      124.4328      134.9652      114.7434      111.0736      102.7070      105.5319       33.1200        0.0000        0.0000        0.0000        0.0000        0.0000        0.0000        0.0000        0.0000        0.0000        0.0000        0.0000        0.0000        0.0000        0.0000        0.0000        0.0000        0.0000        0.0000        0.0000        0.0000        0.0000        0.0000        0.0000        0.0000        0.0000        0.0000        0.0000        0.0000        0.0000        0.0000        0.0000        0.0000        0.0000        0.0000        0.0000        0.0000        0.0000        0.0000        0.0000        0.0000        0.0000        0.0000        0.0000        0.0000        0.0000        0.0000        0.0000        0.0000        0.0000        0.0000        0.0000        0.0000        0.0000
        0.0000        0.0000        0.0000        0.0000        0.0000        0.0000        0.0000        0.0000        0.0000        0.0000        0.0000        0.0000        0.0000        0.0000        0.0000        0.0000        0.0000        0.0000        0.0000        0.0000        0.0000       55.3471       55.9490       80.6047       79.8384       72.9785       65.5554       57.8467       50.5055       41.6817       30.6274        4.1616        3.0732        2.2833        2.9366        4.3405        3.2072        4.6476        5.5950        0.8218        0.1533        3.3169        2.2044        6.1979        5.0494        7.9701        1.0042        3.8563        1.0796        1.1511        0.3909        0.0938        0.0746        0.0821        0.0679        0.0024        0.1310        0.1112        0.0965        0.0843        0.5162        0.9990        1.2155        1.4018        1.8567        2.2167        2.2490        1.8957        1.5565        2.8146        2.2203        3.3256        4.3633        5.5265        7.0224        6.0075        7.7767        8.7049        9.1736        6.8351        9.8638        6.8689        8.6039        7.5286        6.7140        6.3507        6.0185        6.9189        6.8326        6.6706        6.1908        6.5687        6.7892        5.7498        5.7704        4.9561        4.5439        3.7261        2.9148        5.6189        4.8948        4.4308        5.5242        4.7954        4.4211        3.5175        3.9470        6.0523        6.4334        6.1927        5.5545        4.6444        4.5227        5.4263        7.9330        6.9551       10.1630        9.3443       11.5989       10.1567       16.8253       11.0541       10.1866        4.5139        3.9860        3.8221        4.4142        6.2123        6.9509        7.7923        8.6371       13.1092       10.1885       10.8722       11.5811       13.1127       13.7857       13.8940       13.8345       13.1639       15.9802       40.3638       68.8357       37.8107       20.5735       23.2570       23.8844       33.3145       47.1297       24.5132       23.0658       39.2628       33.3186       34.2004       30.6538       36.7319       46.6633       57.1111       63.5643       58.2697       66.3098       74.1960       71.4291       73.9190       80.2209       87.1090      107.0909      110.1195      108.1400      100.3005       95.0992       86.3589      105.5624      100.7617      104.5311      116.8940      133.2505      116.8065      129.9439      109.6817      120.4763      120.0855      127.1984      128.6330      138.4154      155.0694      162.6563      135.7703      119.9082      108.3128      107.0126      107.0819      109.7039      122.4295       97.8544       32.2500        0.0000        0.0000        0.0000        0.0000        0.0000        0.0000        0.0000        0.0000        0.0000        0.0000        0.0000        0.0000        0.0000        0.0000        0.0000        0.0000        0.0000        0.0000        0.0000        0.0000        0.0000        0.0000        0.0000        0.0000        0.0000        0.0000        0.0000        0.0000        0.0000        0.0000        0.0000        0.0000        0.0000        0.0000        0.0000        0.0000        0.0000        0.0000        0.0000        0.0000        0.0000        0.0000        0.0000        0.0000        0.0000        0.0000        0.0000        0.0000        0.0000        0.0000        0.0000        0.0000        0.0000
        0.0000        0.0000        0.0000        0.0000        0.0000        0.0000        0.0000        0.0000        0.0000        0.0000        0.0000        0.0000        0.0000        0.0000        0.0000        0.0000        0.0000        0.0000        0.0000        0.0000        0.0000       51.0006       53.5504       75.7386       80.5115       79.1937       70.1906       58.6785       51.5911       43.8375       32.4585        3.5092        3.9901        3.1626        4.6267        6.6596        5.9981        5.9359        2.9154        2.1116        0.8958        3.5120        0.0779        0.0868        4.7364        4.9932        4.5698        6.4578        5.1337        8.9953        5.9884        2.2533        2.8546        0.0975        0.0000        2.0066        0.5859        0.0027        0.0438        0.8370        1.0001        0.8895        2.3485        2.5041        2.8741        2.2457        3.1048        1.7201        1.5164        1.7833        2.9054        4.0749        4.9872        7.2587        9.5026        7.1555        6.6918        6.3238        7.6567        6.0924        5.9080        6.3775        7.6218        6.3019        5.0621        5.1279        5.7292        6.5750        6.5900        6.4763        6.2118        6.0791        5.4291        4.9961        4.4303        3.2813        2.5664        1.9963        1.6777        2.0230        2.2859        3.4998        1.8116        2.8466        2.7647        3.1822        3.5478        4.0397        4.8449        5.5334        8.4525        6.3888        4.3772        8.6601        6.0018        8.4485        9.4693       10.3160        8.7147        9.9306       13.7551        9.5570       11.0174        5.1440        4.2511        4.2620        4.9767        7.0666        8.0092        8.7789        9.5930       10.2862       11.1709       11.8015       12.5157       14.1071       14.8343       14.9656       15.0824       14.6685       14.3731       15.7250       20.8815       19.7996       19.2792       22.3209       26.8417       51.1675       44.6714       25.3845       26.2061       39.1890       32.3956       30.2607       31.2354       33.5329       38.0131       34.7832       49.1771       63.6426       69.1894       69.9744       64.5854       75.0310       81.5276      106.9230      103.6768      105.3273      107.8439      109.3158      105.9203      114.1175      117.7343      113.6963      111.9075      108.2204      130.9322      123.7903      127.5928      114.1333      110.7632      117.2374      113.5215      136.5523      141.8103      125.4146      160.5505      118.3235      114.3201      111.3193      108.7849      102.6539       95.4944       93.8154       88.2835       28.8900        0.0000        0.0000        0.0000        0.0000        0.0000        0.0000        0.0000        0.0000        0.0000        0.0000        0.0000        0.0000        0.0000        0.0000        0.0000        0.0000        0.0000        0.0000        0.0000        0.0000        0.0000        0.0000        0.0000        0.0000        0.0000        0.0000        0.0000        0.0000        0.0000        0.0000        0.0000        0.0000        0.0000        0.0000        0.0000        0.0000        0.0000        0.0000        0.0000        0.0000        0.0000        0.0000        0.0000        0.0000        0.0000        0.0000        0.0000        0.0000        0.0000        0.0000        0.0000        0.0000        0.0000
        0.0000        0.0000        0.0000        0.0000        0.0000        0.0000        0.0000        0.0000        0.0000        0.0000        0.0000        0.0000        0.0000        0.0000        0.0000        0.0000        0.0000        0.0000        0.0000        0.0000        0.0000       45.2967       47.4319       69.5582       74.3002       72.2352       65.2789       55.5960       49.1620       41.0642       30.9400        3.4849        3.0127        2.5288        1.8105        1.6895        1.7593        4.8613        2.6234        0.3223        0.0000        0.0000        0.0000        0.3422        2.3591        7.3335        7.3245        5.7822        2.2180        2.5169        1.5373        0.1138        0.3548        0.2663        1.0035        1.1995        0.9166        0.8462        0.2018        0.8684        0.5092        1.8848        3.6088        3.3243        3.0160        3.9452        4.7670        2.9017        2.0132        2.4620        4.6484        5.0266        6.8158        7.1302        8.5410        6.6520        8.0754       11.0642        7.9501        6.1812        6.3512        6.1415        4.8871        4.7045        4.5043        4.6886        5.2167        5.7056        6.2614        6.3061        5.9375        5.7622        5.2429        4.6280        3.9560        2.3721        1.9913        1.6633        1.4803        1.0534        1.9516        1.6382        1.1629        1.9170        2.0533        2.3970        2.8071        3.4427        4.3818        5.4165        4.9431        6.8800        5.1026        6.5339        7.4163        5.9265        7.6997        8.9736        8.2437        9.6051       10.5141       10.2165        8.9939        5.8364        5.0075        4.9047        5.6847        8.1032        9.0217        9.9621       10.8524       11.4552       13.9733       14.6641       13.7596       15.3258       15.9146       16.0123       15.9071       16.3367       17.0003       16.4574       19.0395       21.1694       23.3484       26.1295       25.0745       29.0143       29.3996       26.1629       28.6284       42.1582       36.8032       33.5810       36.2325       48.4017       48.9734       46.6274       50.9126       60.4824       66.8140       76.4488       62.1985       82.3870       86.4804       87.8168       98.9854      100.2992      115.3919      115.8003      120.3286      118.0883      103.2058      122.4822      111.8201      107.9531      110.4339      129.4646      115.6018      115.4498      116.5642      124.1936      137.9499      148.6580      111.7701      125.6293      137.8794      123.6169      106.5924      104.8251      108.4827      100.5717       89.8570       89.6217       83.9617        0.0000        0.0000        0.0000        0.0000        0.0000        0.0000        0.0000        0.0000        0.0000        0.0000        0.0000        0.0000        0.0000        0.0000        0.0000        0.0000        0.0000        0.0000        0.0000        0.0000        0.0000        0.0000        0.0000        0.0000        0.0000        0.0000        0.0000        0.0000        0.0000        0.0000        0.0000        0.0000        0.0000        0.0000        0.0000        0.0000        0.0000        0.0000        0.0000        0.0000        0.0000        0.0000        0.0000        0.0000        0.0000        0.0000        0.0000        0.0000        0.0000        0.0000        0.0000        0.0000        0.0000        0.0000
        0.0000        0.0000        0.0000        0.0000        0.0000        0.0000        0.0000        0.0000        0.0000        0.0000        0.0000        0.0000        0.0000        0.0000        0.0000        0.0000        0.0000        0.0000        0.0000        0.0000        0.0000        0.0000       50.4380       76.2276       83.0916       82.1565       73.6532       62.7089       55.0468       45.3647       33.4645        6.6454        3.2376        1.5349        1.9288        7.5707        9.0455        9.2266        7.4888        4.9561        3.7643        2.8191        2.0176        3.2069        0.2728        0.0000        0.1028        1.7180        1.9764        0.0000        2.4831        4.0229        3.3201        5.9932        4.1833        0.2082        0.6508        3.2144        3.4120        3.0261        0.5417        1.0238        2.2892        2.4323        2.4105        3.1131        3.0278        1.7109        2.0879        2.7893        4.3530        4.8201        5.0829        6.2190        6.8776        7.8749       12.7182       17.2520       12.1929       11.4156        9.0355        6.7616        5.7620        4.8268        4.4768        4.2372        4.6610        5.4496        6.1273        6.2473        5.8866        5.9807        5.8382        4.9150        4.0514        2.9732        2.3728        2.4977        3.3964        1.9860        5.2341        1.6126        1.1371        2.3338        3.0228        3.1243        3.2605        3.8840        4.7876        5.4929        5.6549        4.8123        5.4205        5.4151        5.7833       10.7139        9.2769        9.2513       11.0382       11.2653       11.7855       10.6784        9.6438        9.2663        6.1037        6.0687        7.0513        8.9598       10.0228       11.0572       12.0632       13.4014       16.0845       16.6334       17.3517       16.1169       16.5516       16.6368       17.6750       20.4521       18.1159       17.4628       23.1191       25.3193       37.1198       27.3369       27.3343       32.1366       35.5948       41.3060       39.7558       42.9434       42.1528       45.8034       55.4570       67.9122       71.9401       60.8762       68.3787       66.3622       64.4623       72.9004       85.5754       83.8387       91.3083      103.0358      107.9425       97.4549      116.0367      118.9095      133.7572      119.2251      127.2149      112.1902      125.3487      127.0548      125.2052      118.1628      119.1726      137.2591      138.4265      143.8583      147.9773      146.9612      144.9481      129.2265      120.6319      119.1797      119.1838      118.2235      106.4289       96.8971       91.4968       99.3616       94.5783       84.3977       81.9632       83.9005      128.1269        0.0000        0.0000        0.0000        0.0000        0.0000        0.0000        0.0000        0.0000        0.0000        0.0000        0.0000        0.0000        0.0000        0.0000        0.0000        0.0000        0.0000        0.0000        0.0000        0.0000        0.0000        0.0000        0.0000        0.0000        0.0000        0.0000        0.0000        0.0000        0.0000        0.0000        0.0000        0.0000        0.0000        0.0000        0.0000        0.0000        0.0000        0.0000        0.0000        0.0000        0.0000        0.0000        0.0000        0.0000        0.0000        0.0000        0.0000        0.0000        0.0000        0.0000
        0.0000        0.0000        0.0000        0.0000        0.0000        0.0000        0.0000        0.0000        0.0000        0.0000        0.0000        0.0000        0.0000        0.0000        0.0000        0.0000        0.0000        0.0000        0.0000        0.0000        0.0000        0.0000        0.0000        0.0000        0.0000        0.0000       67.4701       58.2573       52.1086       43.3777       32.2856        6.5600        3.2400        1.9640        2.2943       10.2715       13.2791       13.2931       10.8636        7.2473        5.2947        3.9325        2.8165        0.0684        0.0000        0.8805        0.0000        2.4082        2.8320        2.4958        2.8670        2.3088        2.6112        3.7904        2.7669        1.1233        0.6550        0.8154        1.3402        0.9809        1.4238        0.5110        0.8146        1.1738        2.0180        2.1299        2.6829        1.9082        2.2701        2.3639        2.8246        2.7804        4.0438        4.4412        7.3250        8.6821       11.2023       11.6575        8.9911        6.1973        5.9814        5.7693        5.4044        4.3408        3.9239        3.8453        4.3706        5.1731        5.5916        5.7474        5.4990        5.2788        5.4087        4.7522        4.2409        3.5904        2.6407        1.7875        1.7421        2.9709        4.3655        1.2966        1.3170        1.5949        1.6829        1.8534        1.8219        2.4196        2.8050        3.9655        3.7613        7.3229        4.4387        5.1853        6.9474        7.8782        9.2760       15.0521       11.4204       10.9989       11.6880       11.2409       10.1923        7.4034        6.6321        6.7318        7.7746        9.8835       10.9890       12.1332       13.2630       14.6945       15.9424       16.8417       17.3514       17.3911       17.7035       17.7378       18.8585       17.7954       18.2438       19.9567       21.4673       26.7340       24.8132       26.4282       27.2608       31.4438       33.8861       39.3125       40.5248       44.2372       50.8873       48.4297       43.3478       51.2544       75.4044       70.4022       79.1454       77.1181       78.0370       76.4630       86.1234       98.0708      122.8922      126.6515      113.2165       90.3542       92.1032      105.0181      112.1574      108.2694      117.8883      109.1970      110.8531      132.5682      123.6438      128.3920      131.5010      157.7155      166.3879      174.1627      176.3357      173.9856      151.0457      123.4026      122.7957      145.9247      123.1797      121.2435      103.6285      111.8654      105.2197      116.9710      107.3790       85.1722       97.7243       90.6915      101.6362        0.0000        0.0000        0.0000        0.0000        0.0000        0.0000        0.0000        0.0000        0.0000        0.0000        0.0000        0.0000        0.0000        0.0000        0.0000        0.0000        0.0000        0.0000        0.0000        0.0000        0.0000        0.0000        0.0000        0.0000        0.0000        0.0000        0.0000        0.0000        0.0000        0.0000        0.0000        0.0000        0.0000        0.0000        0.0000        0.0000        0.0000        0.0000        0.0000        0.0000        0.0000        0.0000        0.0000        0.0000        0.0000        0.0000        0.0000        0.0000        0.0000        0.0000
        0.0000        0.0000        0.0000        0.0000        0.0000        0.0000        0.0000        0.0000        0.0000        0.0000        0.0000        0.0000        0.0000        0.0000        0.0000        0.0000        0.0000        0.0000        0.0000        0.0000        0.0000        0.0000        0.0000        0.0000        0.0000        0.0000        0.0000       53.6420       48.8433       41.8897       32.6395        7.1987        4.4296        3.1206        3.3479       13.7115       14.8819       14.3508       12.0565        7.9079        6.1250        4.5726        3.3058        0.0000        0.0000        0.0497        0.0000        0.2673        0.9746        3.1328        2.2637        5.8821        0.2855        2.0200        3.8427        2.0493        0.7534        0.6264        0.3144        0.3798        0.7925        0.6854        0.2183        0.5622        1.3527        2.1058        2.3197        1.5437        1.9877        2.0453        2.4653        1.8827        3.0434        3.7046        4.4825        6.2154        6.7465        7.3502        7.2459        7.9185        5.3139        5.0402        4.6595        3.5754        3.3752        3.3899        4.3706        5.0572        5.5064        6.2269        6.5372        4.9447        4.8888        4.4436        3.8797        3.0173        3.1456        1.9284        1.3775        1.2925        0.8585        0.5946        1.1510        1.9998        1.1581        1.7464        1.3192        1.9767        2.3530        2.9468        3.3443        4.3861        5.5148        6.3180        6.4534        7.8926        9.9138       11.8342       11.5118       11.3097       11.9639       11.6738       10.8573        8.0178        7.4086        7.6476        8.7996       11.1887       12.4176       13.7418       15.1186       16.8177       18.3281       19.1098       19.3484       19.0647       19.0066       18.8055       18.6112       18.4789       18.5683       20.5387       24.1276       26.3175       28.2926       27.4689       27.9804       32.5282       37.5579       37.6077       44.3526       44.9442       46.0746       49.1336       48.6376       52.5992       59.0110       74.2195       83.1602       96.6272       91.3910       97.4728      100.9767      122.9847      140.9076      136.7432      102.5231       92.4079       91.3052       97.6435       99.8623       99.5901      105.2525      110.2981      113.8828      119.1988      121.2508      137.8634      141.7138      151.3667      153.7705      176.8880      177.3049      176.3065      173.2939      155.6136      118.1877      116.5193      132.4937      123.6277      102.2059       90.0936       84.7869       88.6705       95.4404       74.7647       78.2825      110.0028       85.9952       75.8100        0.0000        0.0000        0.0000        0.0000        0.0000        0.0000        0.0000        0.0000        0.0000        0.0000        0.0000        0.0000        0.0000        0.0000        0.0000        0.0000        0.0000        0.0000        0.0000        0.0000        0.0000        0.0000        0.0000        0.0000        0.0000        0.0000        0.0000        0.0000        0.0000        0.0000        0.0000        0.0000        0.0000        0.0000        0.0000        0.0000        0.0000        0.0000        0.0000        0.0000        0.0000        0.0000        0.0000        0.0000        0.0000        0.0000        0.0000        0.0000        0.0000
        0.0000        0.0000        0.0000        0.0000        0.0000        0.0000        0.0000        0.0000        0.0000        0.0000        0.0000        0.0000        0.0000        0.0000        0.0000        0.0000        0.0000        0.0000        0.0000        0.0000        0.0000        0.0000        0.0000        0.0000        0.0000        0.0000        0.0000        0.0000        0.0000        0.0000       34.4708        8.6241        6.6420        5.4586        5.0444       17.9200       16.4806       14.5898       12.5147        9.3952        7.1865        4.7515        3.4916        0.0000        0.0000        0.0000        0.0000        0.0000        0.0000        0.5702        0.6471        3.2732        1.1917        4.3261        1.4342        0.5526        0.7218        0.5197        0.3176        1.0450        0.3550        0.1160        0.0603        0.3016        1.4338        1.1220        0.8590        0.7407        0.8362        1.1217        1.3082        1.2823        1.4166        1.7767        3.0043        5.8925        7.2914        7.2879        5.7548        4.5226        4.1354        3.9629        3.8068        2.9517        2.6584        2.8822        3.5468        4.3994        5.9268        5.1346        5.0309        4.8095        4.7342        4.3473        3.6601        2.6930        2.0707        1.6509        1.3092        1.0659        0.7024        0.6127        0.5066        0.5249        0.5006        0.8043        0.8768        1.5249        1.8872        2.3553        2.4741        2.4655        3.2295        3.7525        4.7957       11.9374        8.9052        9.6599       10.6713       11.3326       12.0290       12.0738       11.5527        8.7842        9.5702       10.0353       11.4540       14.8180       17.1645       17.8295       19.6588       22.1148       24.4088       23.7394       22.0503       21.0357       20.6586       20.1069       19.4770       18.8164       20.3200       21.6356       24.8687       35.0469       27.5411       29.2105       27.8771       35.9644       37.5198       46.1485       54.8733       55.7277       57.4636       53.7551       50.7616       56.1525       60.8286       68.6329       85.4609      104.1764      125.6087      104.7684      116.8240      104.6034      119.6582      140.5539      116.5557      116.1951      123.2981      103.1985      116.3888      112.1295      110.1146      108.1961      106.1876      125.5004      139.0875      151.4940      160.2283      179.8117      185.3511      172.7700      153.6359      142.2036      151.6971      130.2136      120.6329       89.1213       99.8137      111.8764       94.1257       77.7716       78.3210       81.5183       81.4010       80.6182       71.2445       73.1294       96.3447       99.2400        0.0000        0.0000        0.0000        0.0000        0.0000        0.0000        0.0000        0.0000        0.0000        0.0000        0.0000        0.0000        0.0000        0.0000        0.0000        0.0000        0.0000        0.0000        0.0000        0.0000        0.0000        0.0000        0.0000        0.0000        0.0000        0.0000        0.0000        0.0000        0.0000        0.0000        0.0000        0.0000        0.0000        0.0000        0.0000        0.0000        0.0000        0.0000        0.0000        0.0000        0.0000        0.0000        0.0000        0.0000        0.0000        0.0000        0.0000        0.0000        0.0000
        0.0000        0.0000        0.0000        0.0000        0.0000        0.0000        0.0000        0.0000        0.0000        0.0000        0.0000        0.0000        0.0000        0.0000        0.0000        0.0000        0.0000        0.0000        0.0000        0.0000        0.0000        0.0000        0.0000        0.0000        0.0000        0.0000        0.0000        0.0000        0.0000        0.0000        0.0000       43.7797       38.9211        0.0000        0.0000       18.5624       15.2278       12.5581       10.5939        8.8654        7.8819        4.9380        3.6728        0.5889        0.2810        0.3092        0.6732        5.8502        7.8750        7.9253        6.0653        1.5636        0.7985        0.6200        0.5209        0.1758        0.1811        0.3964        0.1217        0.9917        0.8332        0.8844        0.4597        0.1859        0.3814        0.5715        1.1102        1.8546        0.6868        0.1109        0.0698        0.4330        0.0771        0.1290        1.5373        1.0372        2.1114        4.6902        1.6973        1.4603        2.0226        1.7815        1.3609        1.1915        1.5496        2.1338        2.5020        5.3175        5.4631        9.4979       10.7534        5.6332        5.0310        3.6379        2.7731        5.9500        9.9803        8.3335        5.0183        1.8690        0.9374        0.3642        0.1068        0.6753        0.5604        0.7025        0.7151        1.2227        1.2446        1.3645        1.7362        2.8324        7.2340        3.6453        8.2640        9.6501        8.9332        9.3388       11.5594       16.0951       14.1935       16.8956       15.7321       11.0953       10.8563       11.5402       13.1942       15.3298       17.5031       19.6837       21.7428       25.8373       28.3397       29.1453       28.2962       24.8059       23.9472       22.8046       22.9963       17.4240       17.1227       17.8153       19.7534       29.2899       29.7780       33.2731       33.9983       43.1281       65.4354       78.8098       80.1231       71.7835       62.7504       58.9690       61.3102       68.4027      106.7903      123.2725      109.5660      119.7032      149.4003      147.2691      154.3491      136.4713      136.3748      145.9474      146.1171      115.6582      122.9497      120.7333      106.2510      120.9766      107.2936       96.8033      111.7237      152.9556      169.7650      188.4451      194.7163      189.1097      184.4733      159.3232      143.3604      130.9271      141.8036      119.1262      115.2801      119.1897      115.9648       89.0002       80.9149       87.8447       93.2111       91.8078       97.9276       86.9191       85.0358       86.0639        0.0000        0.0000        0.0000        0.0000        0.0000        0.0000        0.0000        0.0000        0.0000        0.0000        0.0000        0.0000        0.0000        0.0000        0.0000        0.0000        0.0000        0.0000        0.0000        0.0000        0.0000        0.0000        0.0000        0.0000        0.0000        0.0000        0.0000        0.0000        0.0000        0.0000        0.0000        0.0000        0.0000        0.0000        0.0000        0.0000        0.0000        0.0000        0.0000        0.0000        0.0000        0.0000        0.0000        0.0000        0.0000        0.0000        0.0000        0.0000        0.0000        0.0000        0.0000
        0.0000        0.0000        0.0000        0.0000        0.0000        0.0000        0.0000        0.0000        0.0000        0.0000        0.0000        0.0000        0.0000        0.0000        0.0000        0.0000        0.0000        0.0000        0.0000        0.0000        0.0000        0.0000        0.0000        0.0000        0.0000        0.0000        0.0000        0.0000        0.0000        0.0000        0.0000        0.0000        0.0000        0.0000        0.0000        0.0000        0.0000       12.8957       10.8931        8.6240        6.6943        5.1059        3.8569        0.6360        0.3306        0.4327        0.9575        8.1740       11.1580       11.3090        8.8550        2.0646        1.5976        2.0456        1.2456        0.7273        0.0566        0.0000        0.0504        0.7970        0.3368        0.4645        0.3902        0.0788        0.2874        0.7745        0.2118        0.1374        0.1048        0.6398        0.1595        0.0000        0.1988        1.1331        0.0000        0.4814        0.5864        1.5866        4.4501        0.7595        1.0949        0.8868        0.8124        0.5378        0.4347        0.4881        0.6644        1.9739        2.9027        9.0148        2.3907        4.2745        4.0722        4.5681        3.5021        4.4201        2.9207        1.0321        0.6808        0.1210        1.0056        0.2828        0.1339        0.8451        1.1836        1.1055        0.7221        0.5467        0.9857        1.2074        1.5605        3.5624        3.5396        5.8966       13.2779       10.4395       11.3055        9.0462        9.7738       11.9732       13.1930       14.1440       13.7534       12.0062       12.0279       12.9246       14.7605       17.1385       18.9525       21.2029       23.8354       29.1180       32.0685       32.7699       32.7970       28.5126       25.7659       25.5262       23.9378       17.6856       18.1684       17.4786       19.7607       24.9572       29.3873       30.1864       36.2110       61.5185       60.6586       63.5847       60.2540       78.3646       75.6611       66.9954       71.0789       95.6173      102.9583      102.5594      146.0722      113.8495      129.3033      158.7811      177.2572      163.4248      148.9579      147.1703      122.9003      117.7353      125.7347      125.1420      103.4632      107.8384       97.6135      120.6936      127.0718      145.4141      160.3322      168.2384      189.6030      174.0681      173.9223      173.8309      188.0838      130.8948      121.5399      116.0138      109.8381      124.3960      118.5946       85.0530       83.7771       91.9199      112.5853       95.9036      100.0773       88.2966       85.5962        0.0000        0.0000        0.0000        0.0000        0.0000        0.0000        0.0000        0.0000        0.0000        0.0000        0.0000        0.0000        0.0000        0.0000        0.0000        0.0000        0.0000        0.0000        0.0000        0.0000        0.0000        0.0000        0.0000        0.0000        0.0000        0.0000        0.0000        0.0000        0.0000        0.0000        0.0000        0.0000        0.0000        0.0000        0.0000        0.0000        0.0000        0.0000        0.0000        0.0000        0.0000        0.0000        0.0000        0.0000        0.0000        0.0000        0.0000        0.0000        0.0000        0.0000        0.0000        0.0000
        0.0000        0.0000        0.0000        0.0000        0.0000        0.0000        0.0000        0.0000        0.0000        0.0000        0.0000        0.0000        0.0000        0.0000        0.0000        0.0000        0.0000        0.0000        0.0000        0.0000        0.0000        0.0000        0.0000        0.0000        0.0000        0.0000        0.0000        0.0000        0.0000        0.0000        0.0000        0.0000        0.0000        0.0000        0.0000        0.0000        0.0000        0.0000        0.0000        8.2636        6.5697        5.3003        4.4617        0.8838        0.6787        0.8208        1.3095       10.0554       12.8211       13.1248       10.6644        2.5806        1.8447        1.3565        0.9847        0.0386        0.0664        0.3110        0.3592        0.6400        0.1600        0.0812        0.1084        0.0574        0.1066        0.2294        0.0284        0.0000        0.0000        0.4232        0.8302        0.4542        0.1977        0.2543        0.0000        0.1850        1.0825        0.4026        1.0021        0.6368        1.6505        3.0500        1.3307        0.7611        1.7762        5.6217        6.0745        4.8006        3.1634        4.3003        6.0954        5.4928        3.4029        3.7543        3.7697        4.8011        3.2497        1.6508        1.1055        0.4292        0.3736        1.1313        0.0264        0.0350        0.0172        0.0000        0.0000        0.3566        0.5793        0.7522        1.1092        2.3872        3.6129        3.7479        4.6040        5.4112        6.3492        8.2196       12.6918       11.6207       12.3857       12.8411       13.3646       12.2511       12.5881       13.7015       15.7978       18.4699       20.5273       22.8426       25.3561       31.4013       33.4392       34.6064       32.1838       27.4546       25.9317       24.0159       22.1612       16.1758       15.2201       16.5780       23.0887       29.9652       37.0648       51.5382       61.6199       65.0097       51.3007       55.8034       64.3926       75.3316       63.6402       69.2331       68.8335       75.1107       95.8220      103.1386      146.1220      131.2960      155.0403      196.9310      164.9550      146.3963      152.7074      150.5064      142.3503      139.8050      130.7285      122.9789      129.2577      111.9572      101.3295      125.5973      138.8400      144.6387      177.9306      173.1631      165.8413      175.2918      152.4149      156.4431      138.8546      130.3968      116.0264      123.3985      126.6504      126.4328      108.4969      106.9638      128.7477       94.0302       96.9644      105.2647      112.1652       90.1742      109.2761        0.0000        0.0000        0.0000        0.0000        0.0000        0.0000        0.0000        0.0000        0.0000        0.0000        0.0000        0.0000        0.0000        0.0000        0.0000        0.0000        0.0000        0.0000        0.0000        0.0000        0.0000        0.0000        0.0000        0.0000        0.0000        0.0000        0.0000        0.0000        0.0000        0.0000        0.0000        0.0000        0.0000        0.0000        0.0000        0.0000        0.0000        0.0000        0.0000        0.0000        0.0000        0.0000        0.0000        0.0000        0.0000        0.0000        0.0000        0.0000        0.0000        0.0000        0.0000        0.0000
        0.0000        0.0000        0.0000        0.0000        0.0000        0.0000        0.0000        0.0000        0.0000        0.0000        0.0000        0.0000        0.0000        0.0000        0.0000        0.0000        0.0000        0.0000        0.0000        0.0000        0.0000        0.0000        0.0000        0.0000        0.0000        0.0000        0.0000        0.0000        0.0000        0.0000        0.0000        0.0000        0.0000        0.0000        0.0000        0.0000        0.0000        0.0000        0.0000        0.0000        6.1248        5.5251        5.4900        1.3327        1.3279        1.4730        1.7761       11.5984       13.4117       13.6697       12.1796        3.6678        2.6639        2.8591        2.0516        0.6231        0.5418        0.4024        0.1730        0.7986        0.2842        0.3941        0.1216        0.0607        0.0975        0.0283        0.0202        0.8831        1.2085        0.2609        0.1384        0.6718        0.2280        0.0000        0.0000        0.1514        0.6543        0.9104        0.8227        1.1517        1.5406        2.1103        2.8387        1.7690        2.2545        2.2471        7.1509        8.6320        9.4412        7.7933       10.7392        2.6779        2.8492        3.5871        3.6482        5.3990        3.2573        2.2455        2.0802        0.4617        0.2810        2.7505        0.7985        0.0000        0.0000        0.2109        0.7196        0.9339        0.7623        0.5248        0.9957        3.7311        1.5850        2.5246        2.5871        4.0117        5.4570        6.4523        7.5304       10.0405       11.3617       11.7209       12.5774       11.9501       12.6477       14.0398       16.4570       19.4823       21.8986       25.3789       27.0527       30.4512       32.4932       32.5594       30.7878       26.1988       24.5372       22.7957       21.1983       15.7414       14.9813       17.0080       22.2626       31.6268       48.9356       47.9211       46.4513       54.9352       57.3071       56.7574       61.8165       63.4328       60.7748       65.6971       71.6053       75.2880      119.7621      113.8302      154.5320      141.3653      192.5521      194.1277      200.6735      180.8101      182.9520      180.3711      165.6210      141.6269      128.5996      121.2225      118.2147      123.3680      108.1665       91.7818       99.3339      134.8763      147.8333      157.9294      137.4321      149.2151      139.2909      125.6826      124.4616      126.8495      115.5028      103.8319      133.3467      137.0877      137.5779      109.7705      106.6067       90.1762       93.5183      101.4739       97.3058       88.0037        0.0000        0.0000        0.0000        0.0000        0.0000        0.0000        0.0000        0.0000        0.0000        0.0000        0.0000        0.0000        0.0000        0.0000        0.0000        0.0000        0.0000        0.0000        0.0000        0.0000        0.0000        0.0000        0.0000        0.0000        0.0000        0.0000        0.0000        0.0000        0.0000        0.0000        0.0000        0.0000        0.0000        0.0000        0.0000        0.0000        0.0000        0.0000        0.0000        0.0000        0.0000        0.0000        0.0000        0.0000        0.0000        0.0000        0.0000        0.0000        0.0000        0.0000        0.0000        0.0000        0.0000
        0.0000        0.0000        0.0000        0.0000        0.0000        0.0000        0.0000        0.0000        0.0000        0.0000        0.0000        0.0000        0.0000        0.0000        0.0000        0.0000        0.0000        0.0000        0.0000        0.0000        0.0000        0.0000        0.0000        0.0000        0.0000        0.0000        0.0000        0.0000        0.0000        0.0000        0.0000        0.0000        0.0000        0.0000        0.0000        0.0000        0.0000        0.0000        0.0000        0.0000        0.0000        0.0000        0.0000       10.6567       11.7403       12.6228       13.2517       10.8629       11.4255       11.3852       10.9033       12.6781       12.0302       11.0387        9.2874        6.1570        4.9661        3.5889        2.7887        0.6763        0.4375        0.1608        0.1201        0.0000        0.0076        0.0075        0.0077        0.0000        0.0000        0.0000        0.0000        0.4826        1.4285        1.8724        1.9932        2.5208        2.3614        1.7897        1.4998        4.1413        5.8279        6.5779        9.1873       16.9390       26.9013       24.8445       28.3068       28.1503       30.3666       33.0119       24.3125       21.3115       27.4438       23.4629       26.4785       18.2190       13.0301        9.0590        7.5343       11.0752       12.1355        9.2228        9.4476        0.6222        0.3128        0.4276        0.3680        0.7779        0.6767        1.2799        1.5229        0.9146        2.3104        8.3210       20.7069       16.7953       10.9925        6.3730        6.4634        8.3030        9.6072       10.6583       11.6193       12.1152       13.2073       15.1484       18.0942       23.3640       26.5353       28.7677       30.1310       28.0974       29.3252       29.0049       27.3350       22.4346       20.9500       19.5078       18.4004       14.6611       14.1777       15.3157       18.7031       29.6383       36.4755       50.1276       49.7418       57.6790       61.6913       79.1487       69.4849       76.4389       90.1232      101.0059      103.7064      133.3535      111.2669      148.9821      150.8217      147.5534      152.4019      191.5776      189.6556      188.0784      179.3326      186.5381      175.9216      135.5584      135.9827      128.8215      131.5421      126.7613      118.9640       94.1271      110.1675      129.3680      135.0617      138.2180      137.1140      138.5241      128.1481      130.2856      144.6909      125.1849      110.8424      101.1470      110.7871       99.7352       91.6029       85.3104       98.1508      110.9491      108.7217      118.0754      100.7501       85.5600        0.0000        0.0000        0.0000        0.0000        0.0000        0.0000        0.0000        0.0000        0.0000        0.0000        0.0000        0.0000        0.0000        0.0000        0.0000        0.0000        0.0000        0.0000        0.0000        0.0000        0.0000        0.0000        0.0000        0.0000        0.0000        0.0000        0.0000        0.0000        0.0000        0.0000        0.0000        0.0000        0.0000        0.0000        0.0000        0.0000        0.0000        0.0000        0.0000        0.0000        0.0000        0.0000        0.0000        0.0000        0.0000        0.0000        0.0000        0.0000        0.0000        0.0000        0.0000        0.0000        0.0000
        0.0000        0.0000        0.0000        0.0000        0.0000        0.0000        0.0000        0.0000        0.0000        0.0000        0.0000        0.0000        0.0000        0.0000        0.0000        0.0000        0.0000        0.0000        0.0000        0.0000        0.0000        0.0000        0.0000        0.0000        0.0000        0.0000        0.0000        0.0000        0.0000        0.0000        0.0000        0.0000        0.0000        0.0000        0.0000        0.0000        0.0000        0.0000        0.0000        0.0000        0.0000        0.0000        0.0000        0.0000       15.5832       16.6715       16.1894       12.2301       11.8322       11.7937       12.0733       14.9113       15.3061       14.4551       12.3791        7.7572        6.5485        5.2779        3.8111        1.6149        0.8001        0.5887        0.4518        0.0140        0.0142        0.0101        0.0183        0.0270        0.0053        0.0030        0.0033        1.7748        2.0768        1.8076        3.0938        5.2452        0.2049        0.8748        2.1049        5.2016        5.4372        9.4397       12.5803       24.3658       27.2069       29.8494       32.7695       43.8874       38.1492       37.5267       36.9312       25.0098       48.0268       38.2908       19.0889       15.3884        9.9035        9.4108        7.7993        9.8798        8.5075        8.0974       13.8235        2.2236        0.6766        0.2937        1.2093        0.3560        0.9914        1.0878        1.1105        1.4606        1.3019        5.9280        6.2023        6.2330        7.8041        4.2151        7.4156       12.5361        7.7671        9.0866       10.0740       11.8209       13.2024       15.4453       18.7146       24.7143       28.0698       30.1939       30.7433       28.0081       28.5686       27.9046       26.1297       21.4317       19.8912       18.5354       17.6495       14.3271       14.0007       15.2551       18.2220       31.1362       34.9396       44.8514       49.7310       53.2630       60.0491       86.3261      104.8155      111.3867      113.1099       96.6362      103.0746      123.5898      120.4638      125.9293      128.9584      131.8138      138.8650      161.8048      172.2520      152.3420      145.3813      169.7629      149.9200      122.6900      119.1716      104.9678      109.3901      142.6955      113.7956      101.6179      101.0816      129.7763      138.5077      131.3926      122.7408      128.0357      128.1495      132.7099      138.3341      117.0970      112.6147      111.3239      117.4211       90.9208       93.0178       91.0418       98.8957      109.3312      110.2414      115.3700      103.0305       61.5300        0.0000        0.0000        0.0000        0.0000        0.0000        0.0000        0.0000        0.0000        0.0000        0.0000        0.0000        0.0000        0.0000        0.0000        0.0000        0.0000        0.0000        0.0000        0.0000        0.0000        0.0000        0.0000        0.0000        0.0000        0.0000        0.0000        0.0000        0.0000        0.0000        0.0000        0.0000        0.0000        0.0000        0.0000        0.0000        0.0000        0.0000        0.0000        0.0000        0.0000        0.0000        0.0000        0.0000        0.0000        0.0000        0.0000        0.0000        0.0000        0.0000        0.0000        0.0000        0.0000        0.0000
        0.0000        0.0000        0.0000        0.0000        0.0000        0.0000        0.0000        0.0000        0.0000        0.0000        0.0000        0.0000        0.0000        0.0000        0.0000        0.0000        0.0000        0.0000        0.0000        0.0000        0.0000        0.0000        0.0000        0.0000        0.0000        0.0000        0.0000        0.0000        0.0000        0.0000        0.0000        0.0000        0.0000        0.0000        0.0000        0.0000        0.0000        0.0000        0.0000        0.0000        0.0000        0.0000        0.0000        0.0000        0.0000        0.0000       15.8545       11.8497       11.1661       11.2487       11.7751       15.0042       15.8830       15.4517       13.7679        9.1217        7.8339        6.8693        5.7851        2.0292        1.5312        2.0009        2.1090        0.1768        0.0144        0.0146        0.0108        0.0000        0.0000        0.0291        0.0204        1.3629        3.4100        3.4016        4.2777        8.7624        4.9018        5.7465        2.6250        5.3708        5.9497        9.2593       14.6231       35.6783       29.5771       36.4681       31.4926       45.1843       56.2278       53.8585       37.2425       24.4413       41.2412       29.0327       16.9112       11.3073        9.2787       10.0988        9.2363       13.7799       11.3857       13.3452       20.4321        2.2982        0.4357        0.9566        0.5424        1.0409        1.1595        1.6120        1.2324        1.1027        0.4107        2.6580        1.3270        2.0997        3.4425        7.9696        7.4641       12.3151       12.4379        9.3840       10.2179       13.7356       15.0895       15.8455       18.1934       23.7377       27.2072       29.1660       29.4957       26.6983       27.0945       26.4285       24.8642       20.5248       19.1366       18.0495       17.4684       14.4004       17.8323       19.3805       18.6712       30.7721       39.9500       76.4859       60.4748       49.2377       70.3515      110.5324      115.2453      115.2416       96.5721      106.4301       95.0159      109.6790       96.4059       93.7581       95.6106      115.3481      112.9091      118.1015      121.3299      112.4153      115.8380      132.1742      109.8994      101.0217      106.6402       98.7862      109.9829      110.1952      114.0247      121.3839      107.6996      107.7674      112.4094      116.7567      115.9689      120.5942      123.5865      142.2961      140.2039      123.1601      115.0815      104.4042      101.6043       86.8263       89.4398       91.2526       99.0444       99.7255      103.3191      108.7968       94.5027       61.6200        0.0000        0.0000        0.0000        0.0000        0.0000        0.0000        0.0000        0.0000        0.0000        0.0000        0.0000        0.0000        0.0000        0.0000        0.0000        0.0000        0.0000        0.0000        0.0000        0.0000        0.0000        0.0000        0.0000        0.0000        0.0000        0.0000        0.0000        0.0000        0.0000        0.0000        0.0000        0.0000        0.0000        0.0000        0.0000        0.0000        0.0000        0.0000        0.0000        0.0000        0.0000        0.0000        0.0000        0.0000        0.0000        0.0000        0.0000        0.0000        0.0000        0.0000        0.0000        0.0000        0.0000
        0.0000        0.0000        0.0000        0.0000        0.0000        0.0000        0.0000        0.0000        0.0000        0.0000        0.0000        0.0000        0.0000        0.0000        0.0000        0.0000        0.0000        0.0000        0.0000        0.0000        0.0000        0.0000        0.0000        0.0000        0.0000        0.0000        0.0000        0.0000        0.0000        0.0000        0.0000        0.0000        0.0000        0.0000        0.0000        0.0000        0.0000        0.0000        0.0000        0.0000        0.0000        0.0000        0.0000        0.0000        0.0000        0.0000        0.0000        9.4725        9.0577        9.1483        9.9099       12.9977       13.8949       14.0950       13.4905        9.6437        9.4795        9.0795        7.5249        1.2178        1.0547        1.2067        0.7390        0.0274        0.0074        0.0553        0.1730        0.0196        0.0374        0.0258        0.0000        1.8449        1.5665        2.1390        3.0560        4.5006        1.3080        0.4433        0.7899        5.9324        6.5344       10.4040       12.8682       22.3818       38.5894       46.0611       45.8650       49.3263       48.2506       40.3903       42.0273       18.1638       24.0139       21.5705       17.7026       12.9442       10.6932       10.2469       10.8025       19.1091       18.0189       19.4237       14.6764        0.7154        1.1176        0.6577        1.1208        1.8432        1.7232        1.3957        0.9095        5.0246        4.0203        3.1689        2.7432        3.6432        2.8421        8.1472        4.6671        8.0079        6.6983        8.1661        7.7931       10.5655       11.2815       13.2537       18.4081       22.3697       23.9978       26.3902       26.8478       24.4068       25.0910       24.7975       23.7162       19.9730       20.4432       18.3019       18.1565       26.4889       15.3595       20.2508       23.1218       43.2750       70.8707       56.3368       53.7700       67.1890       80.2619       84.7118       80.4643       84.6973       91.9318      100.5065       87.3436       97.7528       96.1538       89.6489       86.3216       93.5253      117.6630      120.7801      113.7277      100.1777      112.5358      103.3608      103.7708      100.6926      101.4124      116.6647      113.0183      110.2512      109.7525      122.6653      110.8174      112.6287      114.9141      118.0884      128.3987      120.8317      131.1868      139.2172      139.1424      120.9641      111.2738      104.1723      100.0515       96.7551       89.7008       86.4477      100.1672      107.9169      100.6022       88.2658       93.1154        0.0000        0.0000        0.0000        0.0000        0.0000        0.0000        0.0000        0.0000        0.0000        0.0000        0.0000        0.0000        0.0000        0.0000        0.0000        0.0000        0.0000        0.0000        0.0000        0.0000        0.0000        0.0000        0.0000        0.0000        0.0000        0.0000        0.0000        0.0000        0.0000        0.0000        0.0000        0.0000        0.0000        0.0000        0.0000        0.0000        0.0000        0.0000        0.0000        0.0000        0.0000        0.0000        0.0000        0.0000        0.0000        0.0000        0.0000        0.0000        0.0000        0.0000        0.0000        0.0000        0.0000        0.0000
        0.0000        0.0000        0.0000        0.0000        0.0000        0.0000        0.0000        0.0000        0.0000        0.0000        0.0000        0.0000        0.0000        0.0000        0.0000        0.0000        0.0000        0.0000        0.0000        0.0000        0.0000        0.0000        0.0000        0.0000        0.0000        0.0000        0.0000        0.0000        0.0000        0.0000        0.0000        0.0000        0.0000        0.0000        0.0000        0.0000        0.0000        0.0000        0.0000        0.0000        0.0000        0.0000        0.0000        0.0000        0.0000        0.0000        0.0000        0.0000        0.0000        0.0000        5.4301        7.9486        8.7555        9.5267        9.9590       14.2950       14.4987       13.7900       12.0712        8.8974        7.6646        6.5003        5.8804        4.1464        3.7102        3.3230        0.0000        0.0000        1.5186        1.2842        0.9262        1.1381        1.3922        1.8856        3.5903        3.9728        3.1705        3.9008        5.6789        8.2546        8.6090       10.3037       14.0845       16.4684       29.0570       39.6413       41.1448       59.2071       48.2622        0.0000        0.0000        0.0000        0.0000       40.7718       39.2360       28.7123       13.0089       12.5669        0.0000       34.9949       42.6510       46.9670       37.7453       26.5676       17.3003       12.0921       11.0149        4.4423        3.3231        3.0032        2.0568        3.1750        6.5524        4.7584        4.2631        4.4397        6.3996        5.7949        6.0123       10.6070        6.2599        5.3917        6.0323        7.3695        9.4842        9.9756       13.4903       15.5712       17.6059       19.1110       19.9101       20.4390       21.3557       21.4819       21.0299       20.2210       19.5310       19.2094       19.4303       18.8699       19.1652       29.1560       41.4370       61.3619       69.2348       66.1765       62.6225       74.7245       75.9086       99.3832       92.2831       63.2575       67.7381       73.8625       75.7353       85.0637       80.4673       84.6129       90.3076       95.5240      107.8818      126.2852       96.6687      106.6742      101.9564      110.3940      120.8287      117.2669      116.5054      109.0450      142.2043      131.5539      118.5760      121.1059      117.6509      136.9434      145.2392      142.0680      134.0365      141.6904      125.1844      131.6166      133.2390      111.6916      105.8375      101.4072      107.6067      111.1370      113.7860      113.1064      117.5145      135.0127      108.2200        0.0000        0.0000        0.0000        0.0000        0.0000        0.0000        0.0000        0.0000        0.0000        0.0000        0.0000        0.0000        0.0000        0.0000        0.0000        0.0000        0.0000        0.0000        0.0000        0.0000        0.0000        0.0000        0.0000        0.0000        0.0000        0.0000        0.0000        0.0000        0.0000        0.0000        0.0000        0.0000        0.0000        0.0000        0.0000        0.0000        0.0000        0.0000        0.0000        0.0000        0.0000        0.0000        0.0000        0.0000        0.0000        0.0000        0.0000        0.0000        0.0000        0.0000        0.0000        0.0000        0.0000        0.0000        0.0000        0.0000
        0.0000        0.0000        0.0000        0.0000        0.0000        0.0000        0.0000        0.0000        0.0000        0.0000        0.0000        0.0000        0.0000        0.0000        0.0000        0.0000        0.0000        0.0000        0.0000        0.0000        0.0000        0.0000        0.0000        0.0000        0.0000        0.0000        0.0000        0.0000        0.0000        0.0000        0.0000        0.0000        0.0000        0.0000        0.0000        0.0000        0.0000        0.0000        0.0000        0.0000        0.0000        0.0000        0.0000        0.0000        0.0000        0.0000        0.0000        0.0000        0.0000        0.0000        0.0000        0.0000        0.0000        0.0000        0.0000       14.5616       16.2245       16.2713        0.0000        0.0000        0.0000        8.6803        7.9075        5.7895        4.8522        0.0000        0.0000        0.0000        0.0000        0.0000        0.0000        0.0000        1.5713        1.8979        2.8212        3.8196        3.6074        4.7347        6.0280        6.3518        8.7504       14.6389       33.7305       20.0913       28.6713       28.2823       28.2698       25.4999        0.0000        0.0000        0.0000        0.0000        0.0000        0.0000       55.6800       19.1260        0.0000        0.0000        0.0000       34.2238       47.7748       43.8713       38.8352       26.4442       20.2308       13.9511       14.4025        6.2487        4.8402        3.6313        2.4544        3.2374        2.1705        3.0585        1.2823        2.3394        7.9559       10.4443        5.9256        8.2646        8.4193        5.0540        5.1348        6.4219        7.5227        8.5671       13.7714       12.9755       16.5071       16.6152       17.4763       18.4458       19.6051       20.1002       20.1085       19.6306       19.3316       19.4196       20.0713       32.2182       30.7999       39.2332       51.6371       45.6689       49.3206       56.9604       67.1355       74.8371       89.9711      104.2933       98.0132       81.6178       73.0505       71.4817       66.2705       77.7725       85.7110       86.0899       89.9501       87.5987      125.6324      125.6719      102.9296      124.9839      130.5679      102.0646      104.5000       94.0860       97.0204      111.1599      125.3123      130.2279      134.2172      127.2374      129.5104      136.9809      141.1716      132.6660      129.9351      141.6481      130.9857      141.6334      131.0739      102.6029      103.0138      104.7701      113.4903      117.8934      112.6431      106.5366      105.3755      119.8024       95.9774        0.0000        0.0000        0.0000        0.0000        0.0000        0.0000        0.0000        0.0000        0.0000        0.0000        0.0000        0.0000        0.0000        0.0000        0.0000        0.0000        0.0000        0.0000        0.0000        0.0000        0.0000        0.0000        0.0000        0.0000        0.0000        0.0000        0.0000        0.0000        0.0000        0.0000        0.0000        0.0000        0.0000        0.0000        0.0000        0.0000        0.0000        0.0000        0.0000        0.0000        0.0000        0.0000        0.0000        0.0000        0.0000        0.0000        0.0000        0.0000        0.0000        0.0000        0.0000        0.0000        0.0000        0.0000        0.0000        0.0000
        0.0000        0.0000        0.0000        0.0000        0.0000        0.0000        0.0000        0.0000        0.0000        0.0000        0.0000        0.0000        0.0000        0.0000        0.0000        0.0000        0.0000        0.0000        0.0000        0.0000        0.0000        0.0000        0.0000        0.0000        0.0000        0.0000        0.0000        0.0000        0.0000        0.0000        0.0000        0.0000        0.0000        0.0000        0.0000        0.0000        0.0000        0.0000        0.0000        0.0000        0.0000        0.0000        0.0000        0.0000        0.0000        0.0000        0.0000        0.0000        0.0000        0.0000        0.0000        0.0000        0.0000        0.0000        0.0000        0.0000        0.0000        0.0000        0.0000        0.0000        0.0000        9.9140        9.6450        7.2027        6.9992        0.0000        0.0000        0.0000        0.0000        0.0000        0.0000        0.0000        0.0000        2.1248        3.1244        3.2174        3.4708        4.4132        6.2108       27.3945       14.0170       10.4734       17.0226       11.7641       18.2964        0.0000        0.0000        0.0000        0.0000        0.0000        0.0000        0.0000        0.0000        0.0000        0.0000        0.0000        0.0000        0.0000        0.0000        0.0000       46.3448       47.1976       41.2641       28.2773       21.8136       16.8343       15.5236        7.5156        4.8581        3.2403        2.5133        1.8749        0.1584        0.0701        0.7982        1.7738        5.9305        5.8317        4.6372        7.0391        4.7440        3.5285        4.4571        5.5144        6.4951       12.0279       10.4488       11.4192       14.4222       14.6747       15.8768       17.0243       18.3299       19.0208       19.3453       29.1675       29.4852       29.6953       33.5715       34.1461       32.2190       41.0070       34.3865       41.2635       62.9079       57.7567       80.4068       75.0795       82.8940       80.3559       96.1114       93.9732       73.6083       63.4937       60.9567       91.0435       88.5286       93.2015       95.3711       97.1228      120.8414      119.3337       92.9827      121.3703      114.5800      107.7398       85.6267      105.2158       95.4938      108.0972      125.9611      135.8561      148.2147      134.7905      136.2337      133.3170      139.8307      154.1085      145.0177      138.0745      139.3425      146.9249      127.6976      100.2009      102.5683      106.2075      113.3800      107.0149      104.4461      104.4479      105.9137      103.8165        0.0000        0.0000        0.0000        0.0000        0.0000        0.0000        0.0000        0.0000        0.0000        0.0000        0.0000        0.0000        0.0000        0.0000        0.0000        0.0000        0.0000        0.0000        0.0000        0.0000        0.0000        0.0000        0.0000        0.0000        0.0000        0.0000        0.0000        0.0000        0.0000        0.0000        0.0000        0.0000        0.0000        0.0000        0.0000        0.0000        0.0000        0.0000        0.0000        0.0000        0.0000        0.0000        0.0000        0.0000        0.0000        0.0000        0.0000        0.0000        0.0000        0.0000        0.0000        0.0000        0.0000        0.0000        0.0000        0.0000        0.0000
        0.0000        0.0000        0.0000        0.0000        0.0000        0.0000        0.0000        0.0000        0.0000        0.0000        0.0000        0.0000        0.0000        0.0000        0.0000        0.0000        0.0000        0.0000        0.0000        0.0000        0.0000        0.0000        0.0000        0.0000        0.0000        0.0000        0.0000        0.0000        0.0000        0.0000        0.0000        0.0000        0.0000        0.0000        0.0000        0.0000        0.0000        0.0000        0.0000        0.0000        0.0000        0.0000        0.0000        0.0000        0.0000        0.0000        0.0000        0.0000        0.0000        0.0000        0.0000        0.0000        0.0000        0.0000        0.0000        0.0000        0.0000        0.0000        0.0000        0.0000        0.0000        0.0000       11.0775        9.4454        0.0000        0.0000        0.0000        0.0000        0.0000        0.0000        0.0000        0.0000        0.0000        0.0000        2.7399        7.4964        5.3766        4.0207        6.0644        9.5875        7.8515        8.9487       10.4126       10.5376        0.0000        0.0000        0.0000        0.0000        0.0000        0.0000        0.0000        0.0000        0.0000        0.0000        0.0000        0.0000        0.0000        0.0000        0.0000        0.0000        0.0000       64.0028       65.6381       29.5760       18.9997       11.7517        9.4095        9.7068        3.9783        2.3651        2.0275        0.4626        0.0669        0.4268        1.0272        3.7137        5.4528        4.9380        5.0208        5.8762        2.4914        3.4385        4.0991        5.1797        5.9344        7.0378        8.4747       10.6266       12.2118       13.6920       14.9284       16.2387       17.5338       18.4274       19.0459       23.8979       25.0683       24.0744       25.5117       31.2568       37.7455       28.7379       35.8012       46.5864       47.4339       63.2683       64.8180       74.8596       84.5893       86.8071       92.9799       88.7393       60.1343       52.9959       67.7259       95.8699       98.9258       85.5536       87.6539       84.4302       98.5056      112.7818       84.8055       95.8946       95.3706       92.9665       88.8728      128.4068      145.4395      142.8005      141.9967      154.7807      161.9578      143.4127      131.3120      147.9578      145.0647      148.4490      137.0437      158.0697      154.9113      147.7663      139.9463      105.7822      110.5084      114.6115      114.5165      101.8363       93.7896       99.8408       94.9212        0.0000        0.0000        0.0000        0.0000        0.0000        0.0000        0.0000        0.0000        0.0000        0.0000        0.0000        0.0000        0.0000        0.0000        0.0000        0.0000        0.0000        0.0000        0.0000        0.0000        0.0000        0.0000        0.0000        0.0000        0.0000        0.0000        0.0000        0.0000        0.0000        0.0000        0.0000        0.0000        0.0000        0.0000        0.0000        0.0000        0.0000        0.0000        0.0000        0.0000        0.0000        0.0000        0.0000        0.0000        0.0000        0.0000        0.0000        0.0000        0.0000        0.0000        0.0000        0.0000        0.0000        0.0000        0.0000        0.0000        0.0000        0.0000
        0.0000        0.0000        0.0000        0.0000        0.0000        0.0000        0.0000        0.0000        0.0000        0.0000        0.0000        0.0000        0.0000        0.0000        0.0000        0.0000        0.0000        0.0000        0.0000        0.0000        0.0000        0.0000        0.0000        0.0000        0.0000        0.0000        0.0000        0.0000        0.0000        0.0000        0.0000        0.0000        0.0000        0.0000        0.0000        0.0000        0.0000        0.0000        0.0000        0.0000        0.0000        0.0000        0.0000        0.0000        0.0000        0.0000        0.0000        0.0000        0.0000        0.0000        0.0000        0.0000        0.0000        0.0000        0.0000        0.0000        0.0000        0.0000        0.0000        0.0000        0.0000        0.0000        0.0000        0.0000        0.0000        0.0000        0.0000        0.0000        0.0000        0.0000        0.0000        0.0000        0.0000        0.0000        3.4628        3.1144        4.2070        4.3340        4.3026        7.5840        2.9510        4.0252        4.7975        0.0000        0.0000        0.0000        0.0000        0.0000        0.0000        0.0000        0.0000        0.0000        0.0000        0.0000        0.0000        0.0000        0.0000        0.0000        0.0000        0.0000        0.0000       50.9444       55.2384       26.5542       17.5691       12.8913        9.0395        3.8195        2.5866        1.6180        1.2632        0.0788        0.1312        0.8142        1.0461        0.4374        0.7590        0.5496        0.6440        1.3885        1.4785        1.8234        2.5327        4.8559        5.5465        6.5395        7.8799        9.9958       11.5150       12.9882       14.2756       16.1502       17.5573       18.6576       20.8837       22.5014       25.2026       33.5145       27.1832       25.3635       26.3483       37.8983       42.5063       49.1348       50.4659       69.3587       67.1033      108.3935      113.5877      115.3337      115.1441       84.3881       68.0737       82.2706       81.1314       82.3781       72.1680       77.5651       83.2244       82.2986       91.2831      111.9802      107.2356       85.5037       93.9355      102.4585       99.7051      116.3963      108.3628      133.0931      155.9671      155.3665      153.5728      142.1842      151.8234      146.1712      154.6066      144.4700      143.3498      146.8255      153.8063      150.3354      134.8176      124.6276      132.5339      135.5695      127.3773      110.6167       96.4707      101.7637       93.6971        0.0000        0.0000        0.0000        0.0000        0.0000        0.0000        0.0000        0.0000        0.0000        0.0000        0.0000        0.0000        0.0000        0.0000        0.0000        0.0000        0.0000        0.0000        0.0000        0.0000        0.0000        0.0000        0.0000        0.0000        0.0000        0.0000        0.0000        0.0000        0.0000        0.0000        0.0000        0.0000        0.0000        0.0000        0.0000        0.0000        0.0000        0.0000        0.0000        0.0000        0.0000        0.0000        0.0000        0.0000        0.0000        0.0000        0.0000        0.0000        0.0000        0.0000        0.0000        0.0000        0.0000        0.0000        0.0000        0.0000        0.0000        0.0000
        0.0000        0.0000        0.0000        0.0000        0.0000        0.0000        0.0000        0.0000        0.0000        0.0000        0.0000        0.0000        0.0000        0.0000        0.0000        0.0000        0.0000        0.0000        0.0000        0.0000        0.0000        0.0000        0.0000        0.0000        0.0000        0.0000        0.0000        0.0000        0.0000        0.0000        0.0000        0.0000        0.0000        0.0000        0.0000        0.0000        0.0000        0.0000        0.0000        0.0000        0.0000        0.0000        0.0000        0.0000        0.0000        0.0000        0.0000        0.0000        0.0000        0.0000        0.0000        0.0000        0.0000        0.0000        0.0000        0.0000        0.0000        0.0000        0.0000        0.0000        0.0000        0.0000        0.0000        0.0000        0.0000        0.0000        0.0000        0.0000        0.0000        0.0000        0.0000        0.0000        0.0000        0.0000        0.0000        0.0000        0.0000        0.0000        0.0000        0.0000        0.0000        0.0000        0.0000        0.0000        0.0000        0.0000        0.0000        0.0000        0.0000        0.0000        0.0000        0.0000        0.0000        0.0000        0.0000        0.0000        0.0000        0.0000        0.0000        0.0000        0.0000       37.6517       37.5930       20.9692       14.2344       12.0100        8.6157        3.3812        1.9149        1.1883        0.9525        0.0528        0.0755        0.6097        0.5063        0.1659        0.2570        0.4763        0.6289        1.0513        1.2115        1.5417        2.1249        4.0839        4.9379        5.9513        7.2003        9.1576       10.5892       12.0325       13.3468       17.4502       23.7733       23.4870       21.4687       21.2268       31.6144       29.9550       25.0065       28.5005       31.0951       42.6647       47.2636       52.3763       47.4833       68.8107       81.9009      117.6420       98.8856      112.7462      111.1299      100.5249       77.3098       94.3734       85.5378       79.7159       83.9156       79.9692       89.0061       94.3771      113.2840      110.9426       98.9933       92.2421      109.0904      105.8878      112.8523      102.7345      109.7642      130.4934      138.3020      139.9548      139.2919      141.1611      139.1120      143.0101      158.9178      158.3696      149.0040      133.3930      143.4417      138.7526      144.0598      131.9625      141.7651      148.4989      128.2638      100.2980      102.0079       88.5991        0.0000        0.0000        0.0000        0.0000        0.0000        0.0000        0.0000        0.0000        0.0000        0.0000        0.0000        0.0000        0.0000        0.0000        0.0000        0.0000        0.0000        0.0000        0.0000        0.0000        0.0000        0.0000        0.0000        0.0000        0.0000        0.0000        0.0000        0.0000        0.0000        0.0000        0.0000        0.0000        0.0000        0.0000        0.0000        0.0000        0.0000        0.0000        0.0000        0.0000        0.0000        0.0000        0.0000        0.0000        0.0000        0.0000        0.0000        0.0000        0.0000        0.0000        0.0000        0.0000        0.0000        0.0000        0.0000        0.0000        0.0000        0.0000        0.0000
        0.0000        0.0000        0.0000        0.0000        0.0000        0.0000        0.0000        0.0000        0.0000        0.0000        0.0000        0.0000        0.0000        0.0000        0.0000        0.0000        0.0000        0.0000        0.0000        0.0000        0.0000        0.0000        0.0000        0.0000        0.0000        0.0000        0.0000        0.0000        0.0000        0.0000        0.0000        0.0000        0.0000        0.0000        0.0000        0.0000        0.0000        0.0000        0.0000        0.0000        0.0000        0.0000        0.0000        0.0000        0.0000        0.0000        0.0000        0.0000        0.0000        0.0000        0.0000        0.0000        0.0000        0.0000        0.0000        0.0000        0.0000        0.0000        0.0000        0.0000        0.0000        0.0000        0.0000        0.0000        0.0000        0.0000        0.0000        0.0000        0.0000        0.0000        0.0000        0.0000        0.0000        0.0000        0.0000        0.0000        0.0000        0.0000        0.0000        0.0000        0.0000        0.0000        0.0000        0.0000        0.0000        0.0000        0.0000        0.0000        0.0000        0.0000        0.0000        0.0000        0.0000        0.0000        0.0000        0.0000        0.0000        0.0000        0.0000        0.0000        0.0000       32.5193       22.9293       15.0226       12.1249        9.8322        7.3124        2.9242        1.6010        0.9034        0.6585        0.0000        0.0000        0.0000        0.0000        0.1472        0.3170        0.5299        0.7236        1.0074        1.1195        1.4400        2.0291        3.9063        4.8024        5.7947        6.9598        8.8026       10.1466       11.4730       12.7091       14.2707       15.5510       16.9004       27.8760       31.5739       22.1421       24.6248       30.6011       44.6943       33.8488       30.9397       34.7132       48.4017       57.4184       63.4868       58.9677       76.5492       84.2053       88.1486       95.9797       86.7627       78.9045       80.9635       81.3140       85.6732       94.8272      105.7178      118.6687      115.0801      116.8802       98.6546       91.2718      100.8348       99.9592      104.3075      117.9494      113.5329      118.2825      129.0288      133.6892      132.8560      135.3038      130.2255      136.9915      137.3269      150.6340      152.6114      132.3315      130.4994      130.6947      131.7150      146.3610      130.9713      140.3096      147.0628      145.4141      111.6698      104.5516      106.3307        0.0000        0.0000        0.0000        0.0000        0.0000        0.0000        0.0000        0.0000        0.0000        0.0000        0.0000        0.0000        0.0000        0.0000        0.0000        0.0000        0.0000        0.0000        0.0000        0.0000        0.0000        0.0000        0.0000        0.0000        0.0000        0.0000        0.0000        0.0000        0.0000        0.0000        0.0000        0.0000        0.0000        0.0000        0.0000        0.0000        0.0000        0.0000        0.0000        0.0000        0.0000        0.0000        0.0000        0.0000        0.0000        0.0000        0.0000        0.0000        0.0000        0.0000        0.0000        0.0000        0.0000        0.0000        0.0000        0.0000        0.0000        0.0000        0.0000
        0.0000        0.0000        0.0000        0.0000        0.0000        0.0000        0.0000        0.0000        0.0000        0.0000        0.0000        0.0000        0.0000        0.0000        0.0000        0.0000        0.0000        0.0000        0.0000        0.0000        0.0000        0.0000        0.0000        0.0000        0.0000        0.0000        0.0000        0.0000        0.0000        0.0000        0.0000        0.0000        0.0000        0.0000        0.0000        0.0000        0.0000        0.0000        0.0000        0.0000        0.0000        0.0000        0.0000        0.0000        0.0000        0.0000        0.0000        0.0000        0.0000        0.0000        0.0000        0.0000        0.0000        0.0000        0.0000        0.0000        0.0000        0.0000        0.0000        0.0000        0.0000        0.0000        0.0000        0.0000        0.0000        0.0000        0.0000        0.0000        0.0000        0.0000        0.0000        0.0000        0.0000        0.0000        0.0000        0.0000        0.0000        0.0000        0.0000        0.0000        0.0000        0.0000        0.0000        0.0000        0.0000        0.0000        0.0000        0.0000        0.0000        0.0000        0.0000        0.0000        0.0000        0.0000        0.0000        0.0000        0.0000        0.0000        0.0000        0.0000       17.5688       23.1807       15.5288       10.5334        8.9168        7.4182        5.6408        2.2927        1.3232        0.7283        0.5209        0.0100        0.0000        0.0000        0.0850        0.2242        0.5567        0.6539        1.0229        1.0891        1.2951        1.4939        2.1088        4.0881        5.0630        6.0436        7.2863        8.8838       10.1222       11.2294       12.0299       13.2893       14.2235       17.2803       31.1121       28.4465       24.3543       26.9922       28.6666       28.7240       28.8203       33.0596       45.3593       47.0983       54.7562       55.4098       60.5666       78.2373       85.5810       96.0138       90.4293       85.5063       88.7007       93.6702       91.9673       84.1908       89.3963       88.6566      109.7393      120.3867       97.2365       76.3075       95.4163       89.2649      104.8492       98.1040      110.7368       97.2783      111.7076      106.7797      126.2012      110.8489      108.1417      118.8969      133.0530      127.5209      123.0502      133.3387      126.6085      118.8126      121.2045      128.4718      127.9958      120.0808      114.4411      128.6542      138.4734      113.6078        0.0000        0.0000        0.0000        0.0000        0.0000        0.0000        0.0000        0.0000        0.0000        0.0000        0.0000        0.0000        0.0000      197.7000        0.0000        0.0000        0.0000      205.2000        0.0000        0.0000        0.0000        0.0000        0.0000        0.0000        0.0000        0.0000        0.0000        0.0000        0.0000        0.0000        0.0000        0.0000        0.0000        0.0000        0.0000        0.0000        0.0000        0.0000        0.0000        0.0000        0.0000        0.0000        0.0000        0.0000        0.0000        0.0000        0.0000        0.0000        0.0000        0.0000        0.0000        0.0000        0.0000        0.0000        0.0000        0.0000        0.0000        0.0000        0.0000        0.0000        0.0000
        0.0000        0.0000        0.0000        0.0000        0.0000        0.0000        0.0000        0.0000        0.0000        0.0000        0.0000        0.0000        0.0000        0.0000        0.0000        0.0000        0.0000        0.0000        0.0000        0.0000        0.0000        0.0000        0.0000        0.0000        0.0000        0.0000        0.0000        0.0000        0.0000        0.0000        0.0000        0.0000        0.0000        0.0000        0.0000        0.0000        0.0000        0.0000        0.0000        0.0000        0.0000        0.0000        0.0000        0.0000        0.0000        0.0000        0.0000        0.0000        0.0000        0.0000        0.0000        0.0000        0.0000        0.0000        0.0000        0.0000        0.0000        0.0000        0.0000        0.0000        0.0000        0.0000        0.0000        0.0000        0.0000        0.0000        0.0000        0.0000        0.0000        0.0000        0.0000        0.0000        0.0000        0.0000        0.0000        0.0000        0.0000        0.0000        0.0000        0.0000        0.0000        0.0000        0.0000        0.0000        0.0000        0.0000        0.0000        0.0000        0.0000        0.0000        0.0000        0.0000        0.0000        0.0000        0.0000        0.0000        0.0000        0.0000        0.0000        0.0000        7.6362        7.4495        5.7506        6.6474        3.3723        2.9531        3.5317       32.8325        1.2141        0.7663        0.5445        0.0000        0.0000        0.1412        0.2976        0.3404        0.5600        0.7885        0.9226        1.1570        1.2471        1.4482        1.6140        5.1074        6.4709        7.7299        9.0546       10.3312       12.0717       12.5419       13.0357       13.4459       13.8527       23.2209       23.9044       25.4251       21.8169       22.6553       34.8864       36.6609       35.5008       46.5154       48.7038       45.3409       51.2517       60.6900       70.6537       84.1588       95.2851       91.5915       81.8658       86.2589       79.0242       82.2396       86.5354       80.3196       78.4091       94.9412      103.1155       98.6474       95.6936      103.7509      111.4894       89.5109       90.0403       84.8545       81.4105       89.1572       99.8201       95.0875       93.6997      100.3505       99.8756      112.0081      118.8055      117.5159      117.5501      126.6513      120.8766      113.8956      112.3266      118.1937      116.0315      101.3916      103.9979      114.3668      121.9773      138.3875        0.0000        0.0000        0.0000        0.0000        0.0000        0.0000        0.0000        0.0000        0.0000        0.0000        0.0000        0.0000      279.6299      259.4999      241.4700        0.0000      212.1000      225.2100        0.0000        0.0000        0.0000        0.0000        0.0000        0.0000        0.0000        0.0000        0.0000        0.0000        0.0000        0.0000        0.0000        0.0000        0.0000        0.0000        0.0000        0.0000        0.0000        0.0000        0.0000        0.0000        0.0000        0.0000        0.0000        0.0000        0.0000        0.0000        0.0000        0.0000        0.0000        0.0000        0.0000        0.0000        0.0000        0.0000        0.0000        0.0000        0.0000        0.0000        0.0000        0.0000        0.0000
        0.0000        0.0000        0.0000        0.0000        0.0000        0.0000        0.0000        0.0000        0.0000        0.0000        0.0000        0.0000        0.0000        0.0000        0.0000        0.0000        0.0000        0.0000        0.0000        0.0000        0.0000        0.0000        0.0000        0.0000        0.0000        0.0000        0.0000        0.0000        0.0000        0.0000        0.0000        0.0000        0.0000        0.0000        0.0000        0.0000        0.0000        0.0000        0.0000        0.0000        0.0000        0.0000        0.0000        0.0000        0.0000        0.0000        0.0000        0.0000        0.0000        0.0000        0.0000        0.0000        0.0000        0.0000        0.0000        0.0000        0.0000        0.0000        0.0000        0.0000        0.0000        0.0000        0.0000        0.0000        0.0000        0.0000        0.0000        0.0000        0.0000        0.0000        0.0000        0.0000        0.0000        0.0000        0.0000        0.0000        0.0000        0.0000        0.0000        0.0000        0.0000        0.0000        0.0000        0.0000        0.0000        0.0000        0.0000        0.0000        0.0000        0.0000        0.0000        0.0000        0.0000        0.0000        0.0000        0.0000        0.0000        0.0000        0.0000        4.5865        3.3774        3.4223        3.0647        2.4210        1.6793        1.3465        1.8390       39.4484        1.2767        0.6451        0.4607        0.0127        0.0494        0.1678        0.4113        0.4404        0.6578        0.8798        0.9843        1.1931        1.2609        1.5160        1.7652        5.2734        6.7543        8.0176        9.1489       10.3723       11.5087       11.7370       11.8410       10.1707       10.4737       12.5832       14.4898       22.7360       21.9096       25.3825       29.3933       39.7590       39.0194       35.8500       38.9634       50.8596       67.4618       74.3753       83.2727       78.0274       71.1811       82.9653       78.1300       67.9256       71.2187       83.8249       92.4701       87.7542       99.5034      116.3199      105.2267      116.3845      112.0642      113.0697      102.5066       81.9213       79.5518       78.3459       72.0134       81.3808       82.7168       80.0438       95.6475      100.9736       89.6320      102.5881      137.7683      118.1548      122.7795      121.9872      119.3609      104.1221      103.3098      102.2277      101.6863       88.7465      100.2256      110.1710      118.2448      134.2568        0.0000        0.0000        0.0000        0.0000        0.0000        0.0000      228.9094      150.9000        0.0000        0.0000        0.0000        0.0000      264.6900      234.8100        0.0000        0.0000        0.0000        0.0000        0.0000        0.0000        0.0000        0.0000        0.0000        0.0000        0.0000        0.0000        0.0000        0.0000        0.0000        0.0000        0.0000        0.0000        0.0000        0.0000        0.0000        0.0000        0.0000        0.0000        0.0000        0.0000        0.0000        0.0000        0.0000        0.0000        0.0000        0.0000        0.0000        0.0000        0.0000        0.0000        0.0000        0.0000        0.0000        0.0000        0.0000        0.0000        0.0000        0.0000        0.0000        0.0000        0.0000
        0.0000        0.0000        0.0000        0.0000        0.0000        0.0000        0.0000        0.0000        0.0000        0.0000        0.0000        0.0000        0.0000        0.0000        0.0000        0.0000        0.0000        0.0000        0.0000        0.0000        0.0000        0.0000        0.0000        0.0000        0.0000        0.0000        0.0000        0.0000        0.0000        0.0000        0.0000        0.0000        0.0000        0.0000        0.0000        0.0000        0.0000        0.0000        0.0000        0.0000        0.0000        0.0000        0.0000        0.0000        0.0000        0.0000        0.0000        0.0000        0.0000        0.0000        0.0000        0.0000        0.0000        0.0000        0.0000        0.0000        0.0000        0.0000        0.0000        0.0000        0.0000        0.0000        0.0000        0.0000        0.0000        0.0000        0.0000        0.0000        0.0000        0.0000        0.0000        0.0000        0.0000        0.0000        0.0000        0.0000        0.0000        0.0000        0.0000        0.0000        0.0000        0.0000        0.0000        0.0000        0.0000        0.0000        0.0000        0.0000        0.0000        0.0000        0.0000        0.0000        0.0000        0.0000        0.0000        0.0000        0.0000        1.2349        2.2547        1.8170        1.5205        1.5429        1.5401        1.1211        0.6705        0.6129        0.6227        0.9130        0.9258        0.8392        0.6499        0.0000        0.1054        0.2245        0.4667        0.4822        0.6951        0.9034        1.0676        1.2655        1.2409        1.3943        1.5391        5.0263        6.4504        7.6791        8.7146        9.3928       11.7670       11.1647       11.2961        8.8499        9.1481       10.3504       17.2689       20.5195       24.4862       22.5070       25.5292       28.8988       32.2281       35.5422       38.6195       49.6442       53.2564       61.6320       65.5330       63.0243       66.4756       69.7119       85.7290       86.4547       89.7640      100.1935       88.0892      121.3886      125.4902       86.2035       99.6238      115.9026      123.2127      100.4907      104.8950       83.2219       81.6354       75.2550       70.4490       74.7391       73.5588       77.9684       90.5827       95.7789      102.1837       99.0413      124.7834      116.4184      119.3710      117.6095      105.8676       98.7405       97.3463       95.6870      102.8435       88.5712       82.0387       92.0682      103.4307        0.0000        0.0000        0.0000        0.0000        0.0000      192.5866      197.2581      180.3482       68.2800        0.0000        0.0000        0.0000        0.0000        0.0000        0.0000        0.0000        0.0000        0.0000        0.0000        0.0000        0.0000        0.0000        0.0000        0.0000        0.0000        0.0000        0.0000        0.0000        0.0000        0.0000        0.0000        0.0000        0.0000        0.0000        0.0000        0.0000        0.0000        0.0000        0.0000        0.0000        0.0000        0.0000        0.0000        0.0000        0.0000        0.0000        0.0000        0.0000        0.0000        0.0000        0.0000        0.0000        0.0000        0.0000        0.0000        0.0000        0.0000        0.0000        0.0000        0.0000        0.0000        0.0000
        0.0000        0.0000        0.0000        0.0000        0.0000        0.0000        0.0000        0.0000        0.0000        0.0000        0.0000        0.0000        0.0000        0.0000        0.0000        0.0000        0.0000        0.0000        0.0000        0.0000        0.0000        0.0000        0.0000        0.0000        0.0000        0.0000        0.0000        0.0000        0.0000        0.0000        0.0000        0.0000        0.0000        0.0000        0.0000        0.0000        0.0000        0.0000        0.0000        0.0000        0.0000        0.0000        0.0000        0.0000        0.0000        0.0000        0.0000        0.0000        0.0000        0.0000        0.0000        0.0000        0.0000        0.0000        0.0000        0.0000        0.0000        0.0000        0.0000        0.0000        0.0000        0.0000        0.0000        0.0000        0.0000        0.0000        0.0000        0.0000        0.0000        0.0000        0.0000        0.0000        0.0000        0.0000        0.0000        0.0000        0.0000        0.0000        0.0000        0.0000        0.0000        0.0000        0.0000        0.0000        0.0000        0.0000        0.0000        0.0000        0.0000        0.0000        0.0000        0.0000        0.0000        0.0000        0.0000        0.0000        0.0000        1.0864        2.5142        1.0416        1.0982        1.2607        1.4937        0.6292        0.5577        0.5811        0.6993        1.1904        1.3720        1.3209        1.0950        0.1180        0.2347        0.3503        0.4973        0.5559        0.7509        1.0530        1.0052        1.2241        1.3044        1.3650        1.5674        4.5260        5.7343        6.8287        8.0708        9.9127        9.5332       10.4189       10.9702        8.9485        9.5217       11.0146       13.6273       18.9348       21.6478       24.2631       31.9603       35.1890       46.2984       45.7975       46.1044       48.9446       56.5416       65.2654       69.0297       67.8184       60.5236       67.2448       74.2610       75.4744       96.2356      108.8449      129.4358      119.4372      128.6235      100.7707      103.7855      111.5284      106.1869      111.5121      130.2560      111.4008      104.7906       88.4242       76.3414       73.7167       89.9789       95.4413      106.3630      112.6659      115.3870      103.5525      120.8157      117.1220      114.3411      110.1819      106.2074       91.8274       91.7713      100.1798       93.7732       99.6507       76.2682       94.1526       97.6227        0.0000        0.0000        0.0000       82.2300      167.1494      172.6848      171.1634      158.7681       52.9500        0.0000        0.0000        0.0000        0.0000        0.0000        0.0000        0.0000        0.0000        0.0000        0.0000        0.0000        0.0000        0.0000        0.0000        0.0000        0.0000        0.0000        0.0000        0.0000        0.0000        0.0000        0.0000        0.0000        0.0000        0.0000        0.0000        0.0000        0.0000        0.0000        0.0000        0.0000        0.0000        0.0000        0.0000        0.0000        0.0000        0.0000        0.0000        0.0000        0.0000        0.0000        0.0000        0.0000        0.0000        0.0000        0.0000        0.0000        0.0000        0.0000        0.0000        0.0000        0.0000        0.0000
        0.0000        0.0000        0.0000        0.0000        0.0000        0.0000        0.0000        0.0000        0.0000        0.0000        0.0000        0.0000        0.0000        0.0000        0.0000        0.0000        0.0000        0.0000        0.0000        0.0000        0.0000        0.0000        0.0000        0.0000        0.0000        0.0000        0.0000        0.0000        0.0000        0.0000        0.0000        0.0000        0.0000        0.0000        0.0000        0.0000        0.0000        0.0000        0.0000        0.0000        0.0000        0.0000        0.0000        0.0000        0.0000        0.0000        0.0000        0.0000        0.0000        0.0000        0.0000        0.0000        0.0000        0.0000        0.0000        0.0000        0.0000        0.0000        0.0000        0.0000        0.0000        0.0000        0.0000        0.0000        0.0000        0.0000        0.0000        0.0000        0.0000        0.0000        0.0000        0.0000        0.0000        0.0000        0.0000        0.0000        0.0000        0.0000        0.0000        0.0000        0.0000        0.0000        0.0000        0.0000        0.0000        0.0000        0.0000        0.0000        0.0000        0.0000        0.0000        0.0000        0.0000        0.0000        0.0000        0.0000        0.6671        2.3889        1.0863        0.0096        0.0000        0.0000        0.0000        0.5852        0.5704        0.7066        0.9972        3.1067        3.7914        3.8550        3.3963        2.3713        2.3514        2.4448        2.0726        1.3007        3.4852       27.9012        1.7014        1.8302        1.6912        1.7864        2.0829        2.8517        6.5684        7.8964        7.5922        6.8502        6.6626        7.5237        9.1052       10.8753       13.0118       16.9909       24.0541       30.5605       39.8347       35.7307       51.5763       49.8426       64.7891       58.9359       51.3524       48.8743       64.1159       65.9358       66.9669       68.1842       72.7397      100.8102       85.3909       83.1713       97.2373      117.1720      139.4714      108.0865       99.1890       88.1982       91.2882       94.5364       94.4577      101.5892      109.6783      123.3929      138.4025      100.5643      105.2097       99.7516      101.3681       95.4536       93.2640       95.3704      101.5126      104.0894       98.0356       91.6436       90.2204       93.2905       90.3766       83.4261       80.2324       82.8613       79.1435       53.5573       34.9959       39.6269        0.0000        0.0000        0.0000        0.0000      135.0104      151.8949      159.2727      161.9742      158.4750       57.9300        0.0000        0.0000        0.0000        0.0000        0.0000        0.0000        0.0000        0.0000        0.0000        0.0000        0.0000        0.0000        0.0000        0.0000        0.0000        0.0000        0.0000        0.0000        0.0000        0.0000        0.0000        0.0000        0.0000        0.0000        0.0000        0.0000        0.0000        0.0000        0.0000        0.0000        0.0000        0.0000        0.0000        0.0000        0.0000        0.0000        0.0000        0.0000        0.0000        0.0000        0.0000        0.0000        0.0000        0.0000        0.0000        0.0000        0.0000        0.0000        0.0000        0.0000        0.0000        0.0000        0.0000
        0.0000        0.0000        0.0000        0.0000        0.0000        0.0000        0.0000        0.0000        0.0000        0.0000        0.0000        0.0000        0.0000        0.0000        0.0000        0.0000        0.0000        0.0000        0.0000        0.0000        0.0000        0.0000        0.0000        0.0000        0.0000        0.0000        0.0000        0.0000        0.0000        0.0000        0.0000        0.0000        0.0000        0.0000        0.0000        0.0000        0.0000        0.0000        0.0000        0.0000        0.0000        0.0000        0.0000        0.0000        0.0000        0.0000        0.0000        0.0000        0.0000        0.0000        0.0000        0.0000        0.0000        0.0000        0.0000        0.0000        0.0000        0.0000        0.0000        0.0000        0.0000        0.0000        0.0000        0.0000        0.0000        0.0000        0.0000        0.0000        0.0000        0.0000        0.0000        0.0000        0.0000        0.0000        0.0000        0.0000        0.0000        0.0000        0.0000        0.0000        0.0000        0.0000        0.0000        0.0000        0.0000        0.0000        0.0000        0.0000        0.0000        0.0000        0.0000        0.0000        0.0000        0.0000        0.0000        0.0000        0.3821        0.5282        0.3148        0.0000        0.0000        0.0299        0.0000        0.3621        0.5306        0.6687        1.0977        3.6762        4.6860        4.9447        4.4369        2.9825        2.6299        2.3253        2.1513        1.4970        1.8092       10.2508        4.9626        1.9358        1.9943        1.8373        2.1908        2.5306        3.4762        7.1844        3.8556        5.2271        5.9016        7.1072        8.1484       10.4724       13.3673       18.9705       38.6527       43.2880       39.9196       45.2053       48.1842       48.3404       38.9943       41.1293       46.8158       57.9684       62.4404       61.7821       57.0709       66.4901       75.9336       76.8796       75.7277       82.1698       89.1502       98.4129      108.1679       98.1856      108.9047      106.6905      111.2945      100.3955       94.7155       93.8410       98.5250      124.6454      120.6881      105.6591      104.8205       96.8143       94.1724       92.9111       93.5015       92.0105      100.5254       95.6268       99.3146       88.0400       85.1255       90.4085       79.9646       78.4895       73.8957       70.9140       73.9570        0.0000        0.0000        0.0000        0.0000        0.0000        0.0000       93.2002      107.5165      138.3557      146.0395      146.6261      144.6874        0.0000        0.0000        0.0000        0.0000        0.0000        0.0000        0.0000        0.0000        0.0000        0.0000        0.0000        0.0000        0.0000        0.0000        0.0000        0.0000        0.0000        0.0000        0.0000        0.0000        0.0000        0.0000        0.0000        0.0000        0.0000        0.0000        0.0000        0.0000        0.0000        0.0000        0.0000        0.0000        0.0000        0.0000        0.0000        0.0000        0.0000        0.0000        0.0000        0.0000        0.0000        0.0000        0.0000        0.0000        0.0000        0.0000        0.0000        0.0000        0.0000        0.0000        0.0000        0.0000        0.0000        0.0000
        0.0000        0.0000        0.0000        0.0000        0.0000        0.0000        0.0000        0.0000        0.0000        0.0000        0.0000        0.0000        0.0000        0.0000        0.0000        0.0000        0.0000        0.0000        0.0000        0.0000        0.0000        0.0000        0.0000        0.0000        0.0000        0.0000        0.0000        0.0000        0.0000        0.0000        0.0000        0.0000        0.0000        0.0000        0.0000        0.0000        0.0000        0.0000        0.0000        0.0000        0.0000        0.0000        0.0000        0.0000        0.0000        0.0000        0.0000        0.0000        0.0000        0.0000        0.0000        0.0000        0.0000        0.0000        0.0000        0.0000        0.0000        0.0000        0.0000        0.0000        0.0000        0.0000        0.0000        0.0000        0.0000        0.0000        0.0000        0.0000        0.0000        0.0000        0.0000        0.0000        0.0000        0.0000        0.0000        0.0000        0.0000        0.0000        0.0000        0.0000        0.0000        0.0000        0.0000        0.0000        0.0000        0.0000        0.0000        0.0000        0.0000        0.0000        0.0000        0.0000        0.0000        0.0000        0.0000        0.0000        0.3000        0.2595        0.1764        0.0098        0.0000        1.5642        0.0104        0.3039        0.3873        0.6578        1.1180        3.7962        4.8789        5.2639        4.8333        3.4666        3.1555        2.8027        3.1160        1.8821        1.9211        2.8672        4.6023        1.8520        1.9256        1.9994        2.2536        2.9707        3.4026        3.7764        4.1555        5.4471        5.9696        6.8983        8.0611       15.4332       18.2665       18.2114       25.3686       33.3495       42.4200       41.3204       47.5536       50.0340       42.2817       49.3338       54.3619       53.9518       53.2067       50.5172       56.1615       59.7525       68.5212       89.5084      109.9168      111.2031      111.9673      108.7020      109.0722       99.9211      106.9228      118.3924      122.2686      105.8425      104.7100      106.8028      103.7600      115.1406      112.6779      126.4471      109.7892       92.2949       91.3968       92.8098       78.8924       71.1505       73.9479       81.7019       88.0590       75.1211       75.8586       70.5349       73.3339       71.3977       67.6824       65.3788        0.0000        0.0000        0.0000        0.0000        0.0000        0.0000       85.1695       79.1429       93.4416      119.3591      121.4537      123.3762      118.6936        0.0000        0.0000        0.0000        0.0000        0.0000        0.0000        0.0000        0.0000        0.0000        0.0000        0.0000        0.0000        0.0000        0.0000        0.0000        0.0000        0.0000        0.0000        0.0000        0.0000        0.0000        0.0000        0.0000        0.0000        0.0000        0.0000        0.0000        0.0000        0.0000        0.0000        0.0000        0.0000        0.0000        0.0000        0.0000        0.0000        0.0000        0.0000        0.0000        0.0000        0.0000        0.0000        0.0000        0.0000        0.0000        0.0000        0.0000        0.0000        0.0000        0.0000        0.0000        0.0000        0.0000        0.0000
        0.0000        0.0000        0.0000        0.0000        0.0000        0.0000        0.0000        0.0000        0.0000        0.0000        0.0000        0.0000        0.0000        0.0000        0.0000        0.0000        0.0000        0.0000        0.0000        0.0000        0.0000        0.0000        0.0000        0.0000        0.0000        0.0000        0.0000        0.0000        0.0000        0.0000        0.0000        0.0000        0.0000        0.0000        0.0000        0.0000        0.0000        0.0000        0.0000        0.0000        0.0000        0.0000        0.0000        0.0000        0.0000        0.0000        0.0000        0.0000        0.0000        0.0000        0.0000        0.0000        0.0000        0.0000        0.0000        0.0000        0.0000        0.0000        0.0000        0.0000        0.0000        0.0000        0.0000        0.0000        0.0000        0.0000        0.0000        0.0000        0.0000        0.0000        0.0000        0.0000        0.0000        0.0000        0.0000        0.0000        0.0000        0.0000        0.0000        0.0000        0.0000        0.0000        0.0000        0.0000        0.0000        0.0000        0.0000        0.0000        0.0000        0.0000        0.0000        0.0000        0.0000        0.0000        0.0000        0.0000        0.0000        0.2467        0.2425        0.0000        0.0000        0.1200        0.0000        0.4111        0.4609        0.7168        1.0580        3.4673        4.4427        5.3487        4.6595        3.6909        4.5719        3.3335        3.3341        2.4430        2.5658        2.6632        2.6747        2.1931        2.2163        2.3059        2.6156        4.1334        4.7339        5.0939        5.2690        6.5729        6.8537        7.6008        8.6810       10.7148       12.7541       15.1551       23.3260       39.3941       30.7283       31.6037       36.2302       35.8373       38.1651       45.1595       56.2258       52.5206       56.9294       58.3976       58.3173       78.7142       88.7155      104.5523      115.0365      112.2800      107.7004      107.9030      127.5577      100.2820       91.4608      106.0262       89.2628      102.1152      119.6878      112.5206       98.2867      104.4494      116.1462      138.0185      127.8513       99.0059       95.0083       95.0100       82.9583       81.5964       80.7046       72.1663       74.6700       63.4905       63.6247       61.1329       64.0349       65.8582       60.4116        0.0000        0.0000        0.0000        0.0000        0.0000        0.0000        0.0000       69.4322       70.0684       84.8111      108.9209      109.8787      108.2847      111.7750        0.0000        0.0000        0.0000        0.0000        0.0000        0.0000        0.0000        0.0000        0.0000        0.0000        0.0000        0.0000        0.0000        0.0000        0.0000        0.0000        0.0000        0.0000        0.0000        0.0000        0.0000        0.0000        0.0000        0.0000        0.0000        0.0000        0.0000        0.0000        0.0000        0.0000        0.0000        0.0000        0.0000        0.0000        0.0000        0.0000        0.0000        0.0000        0.0000        0.0000        0.0000        0.0000        0.0000        0.0000        0.0000        0.0000        0.0000        0.0000        0.0000        0.0000        0.0000        0.0000        0.0000        0.0000
        0.0000        0.0000        0.0000        0.0000        0.0000        0.0000        0.0000        0.0000        0.0000        0.0000        0.0000        0.0000        0.0000        0.0000        0.0000        0.0000        0.0000        0.0000        0.0000        0.0000        0.0000        0.0000        0.0000        0.0000        0.0000        0.0000        0.0000        0.0000        0.0000        0.0000        0.0000        0.0000        0.0000        0.0000        0.0000        0.0000        0.0000        0.0000        0.0000        0.0000        0.0000        0.0000        0.0000        0.0000        0.0000        0.0000        0.0000        0.0000        0.0000        0.0000        0.0000        0.0000        0.0000        0.0000        0.0000        0.0000        0.0000        0.0000        0.0000        0.0000        0.0000        0.0000        0.0000        0.0000        0.0000        0.0000        0.0000        0.0000        0.0000        0.0000        0.0000        0.0000        0.0000        0.0000        0.0000        0.0000        0.0000        0.0000        0.0000        0.0000        0.0000        0.0000        0.0000        0.0000        0.0000        0.0000        0.0000        0.0000        0.0000        0.0000        0.0000        0.0000        0.0000        0.0000        0.0000        0.0000        0.1272        0.1585        0.3363        0.7619        0.0000        1.0308        1.0667        0.6770        0.6672        1.1813        1.9499        2.0207        2.5325        2.8767        3.1249        2.5332        2.6091        6.7911        2.9336        2.9738        3.2985        3.4771        3.4787        3.4401        3.4718        3.9908        4.8589        7.7990        9.0934        9.6763       10.7028        8.1466        8.1454       11.1535       11.7363       14.3360       12.1921       15.6513       18.7267       24.7644       35.4176       40.9769       43.1121       44.9736       48.3227       54.4620       73.0977       56.4420       54.8677       62.3882       71.2510       88.8233       91.2018       73.6467       92.6487       76.0247       76.6857       89.5656      118.4169      112.4710      140.8407      130.9511      122.0202      111.4425      116.7950      105.2335      104.5303      103.6133      171.9904      122.4937      116.1557       99.4762       98.9277      101.1056       87.4648       66.2646       60.9107       60.4268       55.3202       51.0906       50.7914       50.5586       58.6040        0.0000        0.0000        0.0000        0.0000        0.0000       92.1300       52.5300        0.0000       76.7841       77.9235       79.4334       88.4524      112.0956      105.3629      105.9288        0.0000        0.0000        0.0000        0.0000        0.0000        0.0000        0.0000        0.0000        0.0000        0.0000        0.0000        0.0000        0.0000        0.0000        0.0000        0.0000        0.0000        0.0000        0.0000        0.0000        0.0000        0.0000        0.0000        0.0000        0.0000        0.0000        0.0000        0.0000        0.0000        0.0000        0.0000        0.0000        0.0000        0.0000        0.0000        0.0000        0.0000        0.0000        0.0000        0.0000        0.0000        0.0000        0.0000        0.0000        0.0000        0.0000        0.0000        0.0000        0.0000        0.0000        0.0000        0.0000        0.0000        0.0000        0.0000
        0.0000        0.0000        0.0000        0.0000        0.0000        0.0000        0.0000        0.0000        0.0000        0.0000        0.0000        0.0000        0.0000        0.0000        0.0000        0.0000        0.0000        0.0000        0.0000        0.0000        0.0000        0.0000        0.0000        0.0000        0.0000        0.0000        0.0000        0.0000        0.0000        0.0000        0.0000        0.0000        0.0000        0.0000        0.0000        0.0000        0.0000        0.0000        0.0000        0.0000        0.0000        0.0000        0.0000        0.0000        0.0000        0.0000        0.0000        0.0000        0.0000        0.0000        0.0000        0.0000        0.0000        0.0000        0.0000        0.0000        0.0000        0.0000        0.0000        0.0000        0.0000        0.0000        0.0000        0.0000        0.0000        0.0000        0.0000        0.0000        0.0000        0.0000        0.0000        0.0000        0.0000        0.0000        0.0000        0.0000        0.0000        0.0000        0.0000        0.0000        0.0000        0.0000        0.0000        0.0000        0.0000        0.0000        0.0000        0.0000        0.0000        0.0000        0.0000        0.0000        0.0000        0.0000        0.0000        0.0000        0.0000        0.3754        0.0000        0.0000        0.0000        1.4722        1.6187        0.9820        0.9690        1.1462        1.2532        1.8468        2.2801        2.9231        2.8091        2.5638        2.7535        3.1190        3.3034        3.4635        3.8200        4.0698        4.1551        4.1559        4.2011        4.8053        5.9656        9.7293       11.3085       11.8736       11.4286        9.3973        9.1212       11.2228       11.8652       12.5271       15.6046       18.7531       24.2570       29.3474       29.9639       40.6166       50.7976       61.4481       62.4213       54.6192       47.7890       47.6764       56.4822       79.1779       71.5236       67.9888       72.1267       91.6264       86.6289       66.0858       76.8215       77.7026      104.2188      112.5684      139.9070      105.0423       95.4659       86.3860       93.7596      103.3834      107.8301      100.7409      137.8120      103.1096       96.5338       91.6885       84.5498       91.4367       83.5201       86.0368       49.9301       41.2559       46.7796       46.0982       42.8028       45.7548       41.8880        0.0000        0.0000        0.0000        0.0000        0.0000       76.9800       32.1000       23.3400       71.2000       69.8640       76.6290       89.6593       92.6172       88.7499       91.1095        0.0000        0.0000        0.0000        0.0000        0.0000        0.0000        0.0000        0.0000        0.0000        0.0000        0.0000        0.0000        0.0000        0.0000        0.0000        0.0000        0.0000        0.0000        0.0000        0.0000        0.0000        0.0000        0.0000        0.0000        0.0000        0.0000        0.0000        0.0000        0.0000        0.0000        0.0000        0.0000        0.0000        0.0000        0.0000        0.0000        0.0000        0.0000        0.0000        0.0000        0.0000        0.0000        0.0000        0.0000        0.0000        0.0000        0.0000        0.0000        0.0000        0.0000        0.0000        0.0000        0.0000        0.0000        0.0000
        0.0000        0.0000        0.0000        0.0000        0.0000        0.0000        0.0000        0.0000        0.0000        0.0000        0.0000        0.0000        0.0000        0.0000        0.0000        0.0000        0.0000        0.0000        0.0000        0.0000        0.0000        0.0000        0.0000        0.0000        0.0000        0.0000        0.0000        0.0000        0.0000        0.0000        0.0000        0.0000        0.0000        0.0000        0.0000        0.0000        0.0000        0.0000        0.0000        0.0000        0.0000        0.0000        0.0000        0.0000        0.0000        0.0000        0.0000        0.0000        0.0000        0.0000        0.0000        0.0000        0.0000        0.0000        0.0000        0.0000        0.0000        0.0000        0.0000        0.0000        0.0000        0.0000        0.0000        0.0000        0.0000        0.0000        0.0000        0.0000        0.0000        0.0000        0.0000        0.0000        0.0000        0.0000        0.0000        0.0000        0.0000        0.0000        0.0000        0.0000        0.0000        0.0000        0.0000        0.0000        0.0000        0.0000        0.0000        0.0000        0.0000        0.0000        0.0000        0.0000        0.0000        0.0000        0.0000        0.0000        0.0000        0.0000        0.0000        0.0000        0.0000        1.6813        1.6817        0.8944        0.8878        1.1253        1.4698        2.0228        2.5466        2.8345        3.2736        3.2837        3.6702        4.0313        4.7556        5.3108        5.9038        6.2700        6.3832        6.0480        6.2643        7.4289        8.9228       12.9193       15.6761       14.9164       14.0799       11.1990       10.6257       11.4636       13.5892       15.2563       20.6350       17.9851       20.9374       30.1824       26.8614       37.5607       47.2817       48.6019       56.4227       43.1438       40.8972       53.5050       63.8487       60.5638       57.5774       58.7829       67.8168       75.5936       93.0846       64.4455       68.1622       71.5980       76.8289       95.3395       99.8592       87.6304       84.3614       86.0921       93.8414       99.7233       98.7563       89.8143       90.0100       87.9346       77.1881       69.7134       67.0770       75.1887       71.6060       42.5102       40.4377       38.8360       43.0306       42.5560       39.3335        0.0000        0.0000        0.0000        0.0000        0.0000        0.0000       74.4000       67.7700       22.4100       24.4200       61.3122       63.4456       70.1365       72.9324       71.1131       73.7614       76.3932        0.0000        0.0000        0.0000        0.0000        0.0000        0.0000        0.0000        0.0000        0.0000        0.0000        0.0000        0.0000        0.0000        0.0000        0.0000        0.0000        0.0000        0.0000        0.0000        0.0000        0.0000        0.0000        0.0000        0.0000        0.0000        0.0000        0.0000        0.0000        0.0000        0.0000        0.0000        0.0000        0.0000        0.0000        0.0000        0.0000        0.0000        0.0000        0.0000        0.0000        0.0000        0.0000        0.0000        0.0000        0.0000        0.0000        0.0000        0.0000        0.0000        0.0000        0.0000        0.0000        0.0000        0.0000        0.0000
        0.0000        0.0000        0.0000        0.0000        0.0000        0.0000        0.0000        0.0000        0.0000        0.0000        0.0000        0.0000        0.0000        0.0000        0.0000        0.0000        0.0000        0.0000        0.0000        0.0000        0.0000        0.0000        0.0000        0.0000        0.0000        0.0000        0.0000        0.0000        0.0000        0.0000        0.0000        0.0000        0.0000        0.0000        0.0000        0.0000        0.0000        0.0000        0.0000        0.0000        0.0000        0.0000        0.0000        0.0000        0.0000        0.0000        0.0000        0.0000        0.0000        0.0000        0.0000        0.0000        0.0000        0.0000        0.0000        0.0000        0.0000        0.0000        0.0000        0.0000        0.0000        0.0000        0.0000        0.0000        0.0000        0.0000        0.0000        0.0000        0.0000        0.0000        0.0000        0.0000        0.0000        0.0000        0.0000        0.0000        0.0000        0.0000        0.0000        0.0000        0.0000        0.0000        0.0000        0.0000        0.0000        0.0000        0.0000        0.0000        0.0000        0.0000        0.0000        0.0000        0.0000        0.0000        0.0000        0.0000        0.0000        0.0000        0.0000        0.0000        0.0000        0.0000        1.7430        1.2450        1.3752        1.6553        2.0297        2.5743        2.9768        3.5936        4.3884        4.5579        4.9910        5.9422        7.2548        8.2281        9.4239       10.0466       10.4145        9.5970       10.5787       12.2324       13.7572       17.3501       19.4033       19.4586       17.6104       13.7006       12.7969       14.6711       16.1724       29.7170       31.5358       33.5321       28.6915       32.2155       38.1137       48.9323       50.2627       36.9972       43.7323       40.7216       37.9337       51.0426       65.1753       75.7694       56.3693       63.3428       74.6990       70.3330       67.7843       65.6275       66.0444       76.1033       85.5934       93.7317       95.7565       82.4182       70.6559       73.9659       73.9672       82.5073       77.3020       76.1425       75.6574       67.8870       69.5913       67.9008       63.9129       67.4923       59.1066       43.7723       36.9026       39.5495       35.5143       33.3456       34.0224        0.0000        0.0000        0.0000        0.0000        0.0000        0.0000        0.0000       35.1000       17.1600       18.7500       62.1511       58.4688       59.5483       60.4186       61.5342       66.1782       68.5387        0.0000        0.0000        0.0000        0.0000        0.0000        0.0000        0.0000        0.0000        0.0000        0.0000        0.0000        0.0000        0.0000        0.0000        0.0000        0.0000        0.0000        0.0000        0.0000        0.0000        0.0000        0.0000        0.0000        0.0000        0.0000        0.0000        0.0000        0.0000        0.0000        0.0000        0.0000        0.0000        0.0000        0.0000        0.0000        0.0000        0.0000        0.0000        0.0000        0.0000        0.0000        0.0000        0.0000        0.0000        0.0000        0.0000        0.0000        0.0000        0.0000        0.0000        0.0000        0.0000        0.0000        0.0000        0.0000
        0.0000        0.0000        0.0000        0.0000        0.0000        0.0000        0.0000        0.0000        0.0000        0.0000        0.0000        0.0000        0.0000        0.0000        0.0000        0.0000        0.0000        0.0000        0.0000        0.0000        0.0000        0.0000        0.0000        0.0000        0.0000        0.0000        0.0000        0.0000        0.0000        0.0000        0.0000        0.0000        0.0000        0.0000        0.0000        0.0000        0.0000        0.0000        0.0000        0.0000        0.0000        0.0000        0.0000        0.0000        0.0000        0.0000        0.0000        0.0000        0.0000        0.0000        0.0000        0.0000        0.0000        0.0000        0.0000        0.0000        0.0000        0.0000        0.0000        0.0000        0.0000        0.0000        0.0000        0.0000        0.0000        0.0000        0.0000        0.0000        0.0000        0.0000        0.0000        0.0000        0.0000        0.0000        0.0000        0.0000        0.0000        0.0000        0.0000        0.0000        0.0000        0.0000        0.0000        0.0000        0.0000        0.0000        0.0000        0.0000        0.0000        0.0000        0.0000        0.0000        0.0000        0.0000        0.0000        0.0000        0.0000        0.0000        0.0000        0.0000        0.0000        0.0000        0.0000        1.6327        1.8362        2.1771        2.6230        3.0333        3.4842        4.2905        5.5214        8.0759        9.5192       11.5870       14.2899       21.2093       24.6477       26.4034       26.9637       21.9699       22.0021       22.5791       23.8678       28.0197       29.7297       29.4474       27.2308        0.0000        0.0000       25.3976       22.8979       26.3952       31.4036       31.1026       30.7651       40.6255       49.0436       52.5031       56.7988       42.6999       41.6005       44.0056       43.6533       56.2966       59.3671       62.0141       67.1629       77.2493       79.6992       81.5637       79.4257       74.8443       69.1139       72.9809       86.9380       88.1055       85.3633       70.4504       61.0127       62.2886       74.9952       78.8603       65.0717       55.1713       60.9780       56.1759       64.6301       65.4127       58.4677       52.6145       59.4678       47.5293       44.1376       29.2311        0.0000        0.0000        0.0000        0.0000        0.0000        0.0000        0.0000        0.0000        0.0000        0.0000        0.0000        0.0000        0.0000       60.8817       53.8400       54.7466       51.2132       56.1192       64.7677        0.0000        0.0000        0.0000        0.0000        0.0000        0.0000        0.0000        0.0000        0.0000        0.0000        0.0000        0.0000        0.0000        0.0000        0.0000        0.0000        0.0000        0.0000        0.0000        0.0000        0.0000        0.0000        0.0000        0.0000        0.0000        0.0000        0.0000        0.0000        0.0000        0.0000        0.0000        0.0000        0.0000        0.0000        0.0000        0.0000        0.0000        0.0000        0.0000        0.0000        0.0000        0.0000        0.0000        0.0000        0.0000        0.0000        0.0000        0.0000        0.0000        0.0000        0.0000        0.0000        0.0000        0.0000        0.0000        0.0000
        0.0000        0.0000        0.0000        0.0000        0.0000        0.0000        0.0000        0.0000        0.0000        0.0000        0.0000        0.0000        0.0000        0.0000        0.0000        0.0000        0.0000        0.0000        0.0000        0.0000        0.0000        0.0000        0.0000        0.0000        0.0000        0.0000        0.0000        0.0000        0.0000        0.0000        0.0000        0.0000        0.0000        0.0000        0.0000        0.0000        0.0000        0.0000        0.0000        0.0000        0.0000        0.0000        0.0000        0.0000        0.0000        0.0000        0.0000        0.0000        0.0000        0.0000        0.0000        0.0000        0.0000        0.0000        0.0000        0.0000        0.0000        0.0000        0.0000        0.0000        0.0000        0.0000        0.0000        0.0000        0.0000        0.0000        0.0000        0.0000        0.0000        0.0000        0.0000        0.0000        0.0000        0.0000        0.0000        0.0000        0.0000        0.0000        0.0000        0.0000        0.0000        0.0000        0.0000        0.0000        0.0000        0.0000        0.0000        0.0000        0.0000        0.0000        0.0000        0.0000        0.0000        0.0000        0.0000        0.0000        0.0000        0.0000        0.0000        0.0000        0.0000        0.0000        0.0000        1.7602        2.0469        2.4492        2.9313        3.3170        3.8014        4.8482        6.5060       10.6461       11.7985       14.4381       21.2718       27.1346       35.7028       38.2074       34.3984       29.5708       28.3487       28.3620       29.1799       33.8613       35.3528       34.6861        0.0000        0.0000        0.0000        0.0000        0.0000        0.0000       27.1180       27.8555       32.2932       40.9364       54.4768       58.4004       49.7951       56.2402       41.8806       46.6723       57.5305       55.5685       59.6576       64.3030       65.9624       72.5170       81.2487       88.7731       75.8386       68.9028       71.6785       76.0201       75.7352       69.6697       63.6681       58.7500       55.6899       55.5207       60.3513       57.5206       58.5379       50.8687       51.7676       47.2376       50.6539       43.7195       45.3733       42.4841       45.3422       29.7901        0.0000        0.0000        0.0000        0.0000        0.0000        0.0000        0.0000        0.0000        0.0000        0.0000        0.0000        0.0000        0.0000        0.0000        0.0000       42.8387       44.3571       40.3393       46.1561       54.3849       51.4786       58.7281        0.0000        0.0000        0.0000        0.0000        0.0000        0.0000        0.0000        0.0000        0.0000        0.0000        0.0000        0.0000        0.0000        0.0000        0.0000        0.0000        0.0000        0.0000        0.0000        0.0000        0.0000        0.0000        0.0000        0.0000        0.0000        0.0000        0.0000        0.0000        0.0000        0.0000        0.0000        0.0000        0.0000        0.0000        0.0000        0.0000        0.0000        0.0000        0.0000        0.0000        0.0000        0.0000        0.0000        0.0000        0.0000        0.0000        0.0000        0.0000        0.0000        0.0000        0.0000        0.0000        0.0000        0.0000        0.0000
        0.0000        0.0000        0.0000        0.0000        0.0000        0.0000        0.0000        0.0000        0.0000        0.0000        0.0000        0.0000        0.0000        0.0000        0.0000        0.0000        0.0000        0.0000        0.0000        0.0000        0.0000        0.0000        0.0000        0.0000        0.0000        0.0000        0.0000        0.0000        0.0000        0.0000        0.0000        0.0000        0.0000        0.0000        0.0000        0.0000        0.0000        0.0000        0.0000        0.0000        0.0000        0.0000        0.0000        0.0000        0.0000        0.0000        0.0000        0.0000        0.0000        0.0000        0.0000        0.0000        0.0000        0.0000        0.0000        0.0000        0.0000        0.0000        0.0000        0.0000        0.0000        0.0000        0.0000        0.0000        0.0000        0.0000        0.0000        0.0000        0.0000        0.0000        0.0000        0.0000        0.0000        0.0000        0.0000        0.0000        0.0000        0.0000        0.0000        0.0000        0.0000        0.0000        0.0000        0.0000        0.0000        0.0000        0.0000        0.0000        0.0000        0.0000        0.0000        0.0000        0.0000        0.0000        0.0000        0.0000        0.0000        0.0000        0.0000        0.0000        0.0000        0.0000        0.0000        1.9916        2.3333        2.7957        3.4375        4.0670        4.4499        5.6147        7.2161       10.6088       12.5394       15.3521       26.3174       31.0608       35.9888        0.0000       35.7336       32.5133        0.0000        0.0000       31.4513       34.5548        0.0000        0.0000        0.0000        0.0000        0.0000        0.0000        0.0000        0.0000       30.2493       30.1941       31.8544       42.1290       46.4373       57.1272       55.8520       55.1684       56.5598       45.8885       58.9393       54.1840       61.5647       74.0941       63.1563       62.8296       76.4498       83.6212       86.1705       63.6354       59.3276       57.4164       59.8857       62.9438       53.4057       50.9214       55.1015       54.8124       56.6388       55.2850       54.5388       52.9239       46.9238       44.8529       49.5308        0.0000        0.0000        0.0000        0.0000        0.0000        0.0000        0.0000        0.0000        0.0000        0.0000        0.0000        0.0000        0.0000        0.0000        0.0000        0.0000        0.0000        0.0000        0.0000        0.0000       30.0595       30.1431       34.3832       37.4551       39.4029        0.0000        0.0000        0.0000        0.0000        0.0000        0.0000        0.0000        0.0000        0.0000        0.0000        0.0000        0.0000        0.0000        0.0000        0.0000        0.0000        0.0000        0.0000        0.0000        0.0000        0.0000        0.0000        0.0000        0.0000        0.0000        0.0000        0.0000        0.0000        0.0000        0.0000        0.0000        0.0000        0.0000        0.0000        0.0000        0.0000        0.0000        0.0000        0.0000        0.0000        0.0000        0.0000        0.0000        0.0000        0.0000        0.0000        0.0000        0.0000        0.0000        0.0000        0.0000        0.0000        0.0000        0.0000        0.0000        0.0000        0.0000
        0.0000        0.0000        0.0000        0.0000        0.0000        0.0000        0.0000        0.0000        0.0000        0.0000        0.0000        0.0000        0.0000        0.0000        0.0000        0.0000        0.0000        0.0000        0.0000        0.0000        0.0000        0.0000        0.0000        0.0000        0.0000        0.0000        0.0000        0.0000        0.0000        0.0000        0.0000        0.0000        0.0000        0.0000        0.0000        0.0000        0.0000        0.0000        0.0000        0.0000        0.0000        0.0000        0.0000        0.0000        0.0000        0.0000        0.0000        0.0000        0.0000        0.0000        0.0000        0.0000        0.0000        0.0000        0.0000        0.0000        0.0000        0.0000        0.0000        0.0000        0.0000        0.0000        0.0000        0.0000        0.0000        0.0000        0.0000        0.0000        0.0000        0.0000        0.0000        0.0000        0.0000        0.0000        0.0000        0.0000        0.0000        0.0000        0.0000        0.0000        0.0000        0.0000        0.0000        0.0000        0.0000        0.0000        0.0000        0.0000        0.0000        0.0000        0.0000        0.0000        0.0000        0.0000        0.0000        0.0000        0.0000        0.0000        0.0000        0.0000        0.0000        0.0000        0.0000        2.3691        2.7303        3.3314        3.9939        4.5991        5.3355        6.4308        7.5930       10.5463       12.0493       14.3224        0.0000        0.0000        0.0000        0.0000        0.0000        0.0000        0.0000        0.0000        0.0000        0.0000        0.0000        0.0000        0.0000        0.0000        0.0000        0.0000        0.0000        0.0000        0.0000       38.2678       41.0539       48.1557       46.4798       44.7558       41.7025       37.6944       41.5561       56.1149       46.2918       54.3965       56.4975       57.6063       57.9881       67.9760       60.4568       61.0752       56.3889       57.3201       49.1435       48.5160       47.6536       48.0178       43.5396       43.8798       50.5259       46.8254       48.8065       74.2911       58.0155       42.9065       44.6913       37.6610        0.0000        0.0000        0.0000        0.0000        0.0000        0.0000        0.0000        0.0000        0.0000        0.0000        0.0000        0.0000        0.0000        0.0000        0.0000        0.0000        0.0000        0.0000        0.0000        0.0000        0.0000        0.0000       26.5408       27.1440       30.5905        0.0000       37.2439       94.5918        0.0000        0.0000        0.0000        0.0000        0.0000        0.0000        0.0000        0.0000        0.0000        0.0000        0.0000        0.0000        0.0000        0.0000        0.0000        0.0000        0.0000        0.0000        0.0000        0.0000        0.0000        0.0000        0.0000        0.0000        0.0000        0.0000        0.0000        0.0000        0.0000        0.0000        0.0000        0.0000        0.0000        0.0000        0.0000        0.0000        0.0000        0.0000        0.0000        0.0000        0.0000        0.0000        0.0000        0.0000        0.0000        0.0000        0.0000        0.0000        0.0000        0.0000        0.0000        0.0000        0.0000        0.0000        0.0000
        0.0000        0.0000        0.0000        0.0000        0.0000        0.0000        0.0000        0.0000        0.0000        0.0000        0.0000        0.0000        0.0000        0.0000        0.0000        0.0000        0.0000        0.0000        0.0000        0.0000        0.0000        0.0000        0.0000        0.0000        0.0000        0.0000        0.0000        0.0000        0.0000        0.0000        0.0000        0.0000        0.0000        0.0000        0.0000        0.0000        0.0000        0.0000        0.0000        0.0000        0.0000        0.0000        0.0000        0.0000        0.0000        0.0000        0.0000        0.0000        0.0000        0.0000        0.0000        0.0000        0.0000        0.0000        0.0000        0.0000        0.0000        0.0000        0.0000        0.0000        0.0000        0.0000        0.0000        0.0000        0.0000        0.0000        0.0000        0.0000        0.0000        0.0000        0.0000        0.0000        0.0000        0.0000        0.0000        0.0000        0.0000        0.0000        0.0000        0.0000        0.0000        0.0000        0.0000        0.0000        0.0000        0.0000        0.0000        0.0000        0.0000        0.0000        0.0000        0.0000        0.0000        0.0000        0.0000        0.0000        0.0000        0.0000        0.0000        0.0000        0.0000        0.0000        0.0000        0.0000        0.0000        4.3809        5.3582        7.3062        7.5777        8.6276        9.7265        8.9952        9.9130       11.3934       20.9396        0.0000        0.0000        0.0000        0.0000        0.0000        0.0000        0.0000        0.0000        0.0000        0.0000        0.0000        0.0000        0.0000        0.0000        0.0000        0.0000        0.0000        0.0000       31.9006       33.3330       42.8873       42.9614       40.9364       41.3707       45.5189       49.2914       49.8760       47.8540       40.9717       50.7213       51.2382       57.6034       49.3937       42.9037       38.2658       36.5132       37.8916       35.9918       34.6456       34.5035       29.9954       29.1717       35.1546       48.0550       39.3003       46.2075       44.2325       40.5512       17.7600       18.3300        0.0000        0.0000        0.0000        0.0000        0.0000        0.0000        0.0000        0.0000        0.0000        0.0000        0.0000        0.0000        0.0000        0.0000        0.0000        0.0000        0.0000        0.0000        0.0000        0.0000        0.0000        0.0000        0.0000        0.0000       25.6365       31.6368        0.0000       41.8200      117.3901        0.0000        0.0000        0.0000        0.0000        0.0000        0.0000        0.0000        0.0000        0.0000        0.0000        0.0000        0.0000        0.0000        0.0000        0.0000        0.0000        0.0000        0.0000        0.0000        0.0000        0.0000        0.0000        0.0000        0.0000        0.0000        0.0000        0.0000        0.0000        0.0000        0.0000        0.0000        0.0000        0.0000        0.0000        0.0000        0.0000        0.0000        0.0000        0.0000        0.0000        0.0000        0.0000        0.0000        0.0000        0.0000        0.0000        0.0000        0.0000        0.0000        0.0000        0.0000        0.0000        0.0000        0.0000        0.0000
        0.0000        0.0000        0.0000        0.0000        0.0000        0.0000        0.0000        0.0000        0.0000        0.0000        0.0000        0.0000        0.0000        0.0000        0.0000        0.0000        0.0000        0.0000        0.0000        0.0000        0.0000        0.0000        0.0000        0.0000        0.0000        0.0000        0.0000        0.0000        0.0000        0.0000        0.0000        0.0000        0.0000        0.0000        0.0000        0.0000        0.0000        0.0000        0.0000        0.0000        0.0000        0.0000        0.0000        0.0000        0.0000        0.0000        0.0000        0.0000        0.0000        0.0000        0.0000        0.0000        0.0000        0.0000        0.0000        0.0000        0.0000        0.0000        0.0000        0.0000        0.0000        0.0000        0.0000        0.0000        0.0000        0.0000        0.0000        0.0000        0.0000        0.0000        0.0000        0.0000        0.0000        0.0000        0.0000        0.0000        0.0000        0.0000        0.0000        0.0000        0.0000        0.0000        0.0000        0.0000        0.0000        0.0000        0.0000        0.0000        0.0000        0.0000        0.0000        0.0000        0.0000        0.0000        0.0000        0.0000        0.0000        0.0000        0.0000        0.0000        0.0000        0.0000        0.0000        0.0000        0.0000        0.0000        5.8059        7.4647        8.5650        9.4436       10.0891        8.9305        9.4825       10.5922       20.4768        0.0000        0.0000        0.0000        0.0000        0.0000        0.0000        0.0000        0.0000        0.0000        0.0000        0.0000        0.0000        0.0000        0.0000        0.0000        0.0000        0.0000        0.0000        0.0000        0.0000       30.0732       33.1226       35.8469       40.2110       45.5497       51.3616       52.1812       48.2323       37.3284       37.1233       32.3610       52.7878       39.0312       30.3720       34.8655       29.1990       29.3272       29.2565       28.5028       29.9100       24.2517       30.1053       39.6103       47.6694       31.8937        0.0000        0.0000       39.4861        0.0000        0.0000        0.0000        0.0000        0.0000        0.0000        0.0000        0.0000        0.0000        0.0000        0.0000        0.0000        0.0000        0.0000        0.0000        0.0000        0.0000        0.0000        0.0000        0.0000        0.0000        0.0000        0.0000        0.0000        0.0000        0.0000       21.9170       26.6980        0.0000        0.0000        0.0000        0.0000        0.0000        0.0000        0.0000        0.0000        0.0000        0.0000        0.0000        0.0000        0.0000        0.0000        0.0000        0.0000        0.0000        0.0000        0.0000        0.0000        0.0000        0.0000        0.0000        0.0000        0.0000        0.0000        0.0000        0.0000        0.0000        0.0000        0.0000        0.0000        0.0000        0.0000        0.0000        0.0000        0.0000        0.0000        0.0000        0.0000        0.0000        0.0000        0.0000        0.0000        0.0000        0.0000        0.0000        0.0000        0.0000        0.0000        0.0000        0.0000        0.0000        0.0000        0.0000        0.0000        0.0000        0.0000
[truncated: 212,709 more chars]
