# Supplementary material for: Multidimensional evaluation of the TRMM 3B43V7 satellite-based precipitation product in mainland China from 1998–2016
Source: PeerJ. 2020 Feb 20;8:e8615. doi: 10.7717/peerj.8615 (PMC7036276; doi:10.7717/peerj.8615)
Supplement: Supplemental Information 2 [file peerj-08-8615-s002.zip › TRMM_3B43 data/TRMM 3B43 data-Year-Month/2001-02.txt]

ncols         249
nrows         175
xllcorner     73.250
yllcorner     6.500
cellsize      0.25000
        0.0000        0.0000        0.0000        0.0000        0.0000        0.0000        0.0000        0.0000        0.0000        0.0000        0.0000        0.0000        0.0000        0.0000        0.0000        0.0000        0.0000        0.0000        0.0000        0.0000        0.0000        0.0000        0.0000        0.0000        0.0000        0.0000        0.0000        0.0000        0.0000        0.0000        0.0000        0.0000        0.0000        0.0000        0.0000        0.0000        0.0000        0.0000        0.0000        0.0000        0.0000        0.0000        0.0000        0.0000        0.0000        0.0000        0.0000        0.0000        0.0000        0.0000        0.0000        0.0000        0.0000        0.0000        0.0000        0.0000        0.0000        0.0000        0.0000        0.0000        0.0000        0.0000        0.0000        0.0000        0.0000        0.0000        0.0000        0.0000        0.0000        0.0000        0.0000        0.0000        0.0000        0.0000        0.0000        0.0000        0.0000        0.0000        0.0000        0.0000        0.0000        0.0000        0.0000        0.0000        0.0000        0.0000        0.0000        0.0000        0.0000        0.0000        0.0000        0.0000        0.0000        0.0000        0.0000        0.0000        0.0000        0.0000        0.0000        0.0000        0.0000        0.0000        0.0000        0.0000        0.0000        0.0000        0.0000        0.0000        0.0000        0.0000        0.0000        0.0000        0.0000        0.0000        0.0000        0.0000        0.0000        0.0000        0.0000        0.0000        0.0000        0.0000        0.0000        0.0000        0.0000        0.0000        0.0000        0.0000        0.0000        0.0000        0.0000        0.0000        0.0000        0.0000        0.0000        0.0000        0.0000        0.0000        0.0000        0.0000        0.0000        0.0000        0.0000        0.0000        0.0000        0.0000        0.0000        0.0000        0.0000        0.0000        0.0000        0.0000        0.0000        0.0000        0.0000        0.0000        0.0000        0.0000        0.0000        0.0000        0.0000        0.0000        0.0000        0.0000        0.0000        0.0000        0.0000        0.0000        0.0000        0.0000        0.0000        0.0000        0.0000        2.6730        1.5874        0.9540        0.0000        0.0000        0.0000        2.2527        2.0135        1.7682        1.6999        2.0124        2.1859        3.1260        2.2960        2.5477        2.3210        1.9837        1.7607        2.0214        1.3033        0.8205        0.7372        0.9044        1.1325        0.8207        0.7754        1.1344        1.5975        1.7492        2.3859        1.2609        1.0119        1.0180        1.7636        2.0317        2.5021        2.5680        4.0458        4.8437        4.1766        4.7978        5.1880        5.6075        6.3777        7.4132        8.3605        0.0000        0.0000        0.0000        0.0000        0.0000        0.0000        0.0000        0.0000        0.0000        0.0000        0.0000        0.0000        0.0000        0.0000        0.0000        0.0000        0.0000        0.0000        0.0000        0.0000        0.0000        0.0000        0.0000        0.0000        0.0000        0.0000        0.0000        0.0000        0.0000        0.0000
        0.0000        0.0000        0.0000        0.0000        0.0000        0.0000        0.0000        0.0000        0.0000        0.0000        0.0000        0.0000        0.0000        0.0000        0.0000        0.0000        0.0000        0.0000        0.0000        0.0000        0.0000        0.0000        0.0000        0.0000        0.0000        0.0000        0.0000        0.0000        0.0000        0.0000        0.0000        0.0000        0.0000        0.0000        0.0000        0.0000        0.0000        0.0000        0.0000        0.0000        0.0000        0.0000        0.0000        0.0000        0.0000        0.0000        0.0000        0.0000        0.0000        0.0000        0.0000        0.0000        0.0000        0.0000        0.0000        0.0000        0.0000        0.0000        0.0000        0.0000        0.0000        0.0000        0.0000        0.0000        0.0000        0.0000        0.0000        0.0000        0.0000        0.0000        0.0000        0.0000        0.0000        0.0000        0.0000        0.0000        0.0000        0.0000        0.0000        0.0000        0.0000        0.0000        0.0000        0.0000        0.0000        0.0000        0.0000        0.0000        0.0000        0.0000        0.0000        0.0000        0.0000        0.0000        0.0000        0.0000        0.0000        0.0000        0.0000        0.0000        0.0000        0.0000        0.0000        0.0000        0.0000        0.0000        0.0000        0.0000        0.0000        0.0000        0.0000        0.0000        0.0000        0.0000        0.0000        0.0000        0.0000        0.0000        0.0000        0.0000        0.0000        0.0000        0.0000        0.0000        0.0000        0.0000        0.0000        0.0000        0.0000        0.0000        0.0000        0.0000        0.0000        0.0000        0.0000        0.0000        0.0000        0.0000        0.0000        0.0000        0.0000        0.0000        0.0000        0.0000        0.0000        0.0000        0.0000        0.0000        0.0000        0.0000        0.0000        0.0000        0.0000        0.0000        0.0000        0.0000        0.0000        0.0000        0.0000        0.0000        0.0000        0.0000        0.0000        0.0000        0.0000        0.0000        0.0000        0.0000        0.0000        0.0000        0.0000        0.0000        2.7293        1.8629        2.1960        1.9856        1.1579        0.3378        0.1919        1.0546        1.0664        1.1890        1.2299        1.3670        1.8112        2.3778        1.6552        2.9077        3.8768        3.5346        3.4387        1.7701        2.2749        1.2360        1.2443        1.7368        1.7204        1.3885        1.3455        1.7202        1.9504        1.6401        1.6714        1.0801        1.2250        1.7257        2.0957        2.7374        2.2221        3.2899        3.2749        3.6108        4.1818        4.5935        4.8953        5.5624        6.5628        7.2900        8.4378        9.0310        9.7062       10.3323       10.9337       11.5508       11.7354       11.7033        0.0000        0.0000        0.0000        0.0000        0.0000        0.0000        0.0000        0.0000        0.0000        0.0000        0.0000        0.0000        0.0000        0.0000        0.0000        0.0000        0.0000        0.0000        0.0000        0.0000        0.0000        0.0000        0.0000
        0.0000        0.0000        0.0000        0.0000        0.0000        0.0000        0.0000        0.0000        0.0000        0.0000        0.0000        0.0000        0.0000        0.0000        0.0000        0.0000        0.0000        0.0000        0.0000        0.0000        0.0000        0.0000        0.0000        0.0000        0.0000        0.0000        0.0000        0.0000        0.0000        0.0000        0.0000        0.0000        0.0000        0.0000        0.0000        0.0000        0.0000        0.0000        0.0000        0.0000        0.0000        0.0000        0.0000        0.0000        0.0000        0.0000        0.0000        0.0000        0.0000        0.0000        0.0000        0.0000        0.0000        0.0000        0.0000       21.2244        0.0000       15.2023       12.4686        0.0000        0.0000        0.0000        0.0000        0.0000        0.0000        0.0000        0.0000        0.0000        0.0000        0.0000        0.0000        0.0000        0.0000        0.0000        0.0000        0.0000        0.0000        0.0000        0.0000        0.0000        0.0000        0.0000        0.0000        0.0000        0.0000        0.0000        0.0000        0.0000        0.0000        0.0000        0.0000        0.0000        0.0000        0.0000        0.0000        0.0000        0.0000        0.0000        0.0000        0.0000        0.0000        0.0000        0.0000        0.0000        0.0000        0.0000        0.0000        0.0000        0.0000        0.0000        0.0000        0.0000        0.0000        0.0000        0.0000        0.0000        0.0000        0.0000        0.0000        0.0000        0.0000        0.0000        0.0000        0.0000        0.0000        0.0000        0.0000        0.0000        0.0000        0.0000        0.0000        0.0000        0.0000        0.0000        0.0000        0.0000        0.0000        0.0000        0.0000        0.0000        0.0000        0.0000        0.0000        0.0000        0.0000        0.0000        0.0000        0.0000        0.0000        0.0000        0.0000        0.0000        0.0000        0.0000        0.0000        0.0000        0.0000        0.0000        0.0000        0.0000        0.0000        0.0000        0.0000        0.0000        0.0000        0.0000        0.0000        0.0000        0.0000        0.0000        0.0000        3.7684        5.8359        2.8153        1.2409        1.0740        0.3466        0.0269        0.1028        0.8608        0.8698        1.1205        1.3685        1.1798        1.6747        2.1231        2.4774        3.8926        3.3788        4.1644        3.0717        3.4554        3.2346        2.7032        2.3119        1.9846        1.3321        1.5865        1.6411        1.9578        2.3120        2.3360        2.2480        1.0435        1.2432        1.5715        2.6405        2.2731        4.1054        7.2377        5.7220        4.6647        5.0391        4.7589        5.1012        5.7266        6.2669        7.0034        7.6408        8.3975        9.3403        9.6825       10.3235       10.8699       11.6301       11.2761       15.0570        0.0000        0.0000        0.0000        0.0000        0.0000        0.0000        0.0000        0.0000        0.0000        0.0000        0.0000        0.0000        0.0000        0.0000        0.0000        0.0000        0.0000        0.0000        0.0000        0.0000        0.0000        0.0000
        0.0000        0.0000        0.0000        0.0000        0.0000        0.0000        0.0000        0.0000        0.0000        0.0000        0.0000        0.0000        0.0000        0.0000        0.0000        0.0000        0.0000        0.0000        0.0000        0.0000        0.0000        0.0000        0.0000        0.0000        0.0000        0.0000        0.0000        0.0000        0.0000        0.0000        0.0000        0.0000        0.0000        0.0000        0.0000        0.0000        0.0000        0.0000        0.0000        0.0000        0.0000        0.0000        0.0000        0.0000        0.0000        0.0000        0.0000        0.0000        0.0000        0.0000        0.0000        0.0000        0.0000       28.7441       25.9023       20.6941       18.4876       15.7893       12.7971        3.9222        0.0000        0.0000        0.0000        0.0000        0.0000        0.0000        0.0000        0.0000        0.0000        0.0000        0.0000        0.0000        0.0000        0.0000        0.0000        0.0000        0.0000        0.0000        0.0000        0.0000        0.0000        0.0000        0.0000        0.0000        0.0000        0.0000        0.0000        0.0000        0.0000        0.0000        0.0000        0.0000        0.0000        0.0000        0.0000        0.0000        0.0000        0.0000        0.0000        0.0000        0.0000        0.0000        0.0000        0.0000        0.0000        0.0000        0.0000        0.0000        0.0000        0.0000        0.0000        0.0000        0.0000        0.0000        0.0000        0.0000        0.0000        0.0000        0.0000        0.0000        0.0000        0.0000        0.0000        0.0000        0.0000        0.0000        0.0000        0.0000        0.0000        0.0000        0.0000        0.0000        0.0000        0.0000        0.0000        0.0000        0.0000        0.0000        0.0000        0.0000        0.0000        0.0000        0.0000        0.0000        0.0000        0.0000        0.0000        0.0000        0.0000        0.0000        0.0000        0.0000        0.0000        0.0000        0.0000        0.0000        0.0000        0.0000        0.0000        0.0000        0.0000        0.0000        0.0000        0.0000        0.0000        0.0000        0.0000        0.0000        0.0000        0.0000        1.1017        4.5206        4.7437        2.5927        0.6936        0.3271        0.0934        0.0316        0.0222        0.8582        1.0880        1.5982        3.4532        2.0005        1.3118        1.6195        1.3145        2.6516        4.2457        3.1523        2.5557        5.2210        3.0459        2.7783        2.6179        1.7896        1.4287        1.3078        1.0151        1.6681        1.9694        2.0279        2.1827        1.2431        1.1460        1.2971        1.4480        1.8185        3.7983        5.1471        5.6405        4.8951        4.1715        4.4945        4.9560        5.3716        5.8530        6.4728        7.3036        7.6889        8.2132        8.6812        9.2509        9.8987       10.1589       10.6756       13.4430       11.5185        8.4948        0.0000        0.0000        0.0000        0.0000        0.0000        0.0000        0.0000        0.0000        0.0000        0.0000        0.0000        0.0000        0.0000        0.0000        0.0000        0.0000        0.0000        0.0000        0.0000        0.0000
        0.0000        0.0000        0.0000        0.0000        0.0000        0.0000        0.0000        0.0000        0.0000        0.0000        0.0000        0.0000        0.0000        0.0000        0.0000        0.0000        0.0000        0.0000        0.0000        0.0000        0.0000        0.0000        0.0000        0.0000        0.0000        0.0000        0.0000        0.0000        0.0000        0.0000        0.0000        0.0000        0.0000        0.0000        0.0000        0.0000        0.0000        0.0000        0.0000        0.0000        0.0000        0.0000        0.0000        0.0000        0.0000        0.0000        0.0000        0.0000        0.0000        0.0000        0.0000        0.0000        0.0000       23.2169       21.2702       20.4830       19.3610       16.4741       13.3358        8.3657        0.0000        0.0000        0.0000        0.0000        0.0000        0.0000        0.0000        0.0000        0.0000        0.0000        0.0000        0.0000        0.0000        0.0000        0.0000        0.0000        0.0000        0.0000        0.0000        0.0000        0.0000        0.0000        0.0000        0.0000        0.0000        0.0000        0.0000        0.0000        0.0000        0.0000        0.0000        0.0000        0.0000        0.0000        0.0000        0.0000        0.0000        0.0000        0.0000        0.0000        0.0000        0.0000        0.0000        0.0000        0.0000        0.0000        0.0000        0.0000        0.0000        0.0000        0.0000        0.0000        0.0000        0.0000        0.0000        0.0000        0.0000        0.0000        0.0000        0.0000        0.0000        0.0000        0.0000        0.0000        0.0000        0.0000        0.0000        0.0000        0.0000        0.0000        0.0000        0.0000        0.0000        0.0000        0.0000        0.0000        0.0000        0.0000        0.0000        0.0000        0.0000        0.0000        0.0000        0.0000        0.0000        0.0000        0.0000        0.0000        0.0000        0.0000        0.0000        0.0000        0.0000        0.0000        0.0000        0.0000        0.0000        0.0000        0.0000        0.0000        0.0000        0.0000        0.0000        0.0000        0.0000        0.0000        0.0000        0.0000        0.0000        0.0000        0.5967        1.4972        1.1782        0.6659        0.1577        0.2483        0.3440        0.5266        0.7028        0.7879        0.9135        0.8402        1.0934        1.4012        1.5720        1.5759        1.1114        1.7922        2.0130        2.7829        2.0902        3.9583        3.1215        2.1842        2.1263        1.2853        1.0920        0.9332        0.9160        0.9951        1.0315        0.9236        1.3965        0.6459        0.7717        0.7858        0.9753        1.5864        2.0112        2.4724        4.2100        5.1957        3.1764        3.6220        4.1266        4.1875        4.9414        5.8267        6.2579        6.8082        7.3208        7.2935        7.8597        8.3489        8.5365        8.7448        8.8779        9.2041        8.6267        7.2215        7.0186        0.0000        0.0000        0.0000        0.0000        0.0000        0.0000        0.0000        0.0000        0.0000        0.0000        0.0000        0.0000        0.0000        0.0000        0.0000        0.0000        0.0000        0.0000
        0.0000        0.0000        0.0000        0.0000        0.0000        0.0000        0.0000        0.0000        0.0000        0.0000        0.0000        0.0000        0.0000        0.0000        0.0000        0.0000        0.0000        0.0000        0.0000        0.0000        0.0000        0.0000        0.0000        0.0000        0.0000        0.0000        0.0000        0.0000        0.0000        0.0000        0.0000        0.0000        0.0000        0.0000        0.0000        0.0000        0.0000        0.0000        0.0000        0.0000        0.0000        0.0000        0.0000        0.0000        0.0000        0.0000        0.0000        0.0000        0.0000        0.0000       26.3010       24.1867       23.4369       22.3087       21.5232       22.3270       21.5038       19.0470       15.7923       11.4796        8.1907        6.1347        0.0000        0.0000        0.0000        0.0000        0.0000        0.0000        0.0000        0.0000        0.0000        0.0000        0.0000        0.0000        0.0000        0.0000        0.0000        0.0000        0.0000        0.0000        0.0000        0.0000        0.0000        0.0000        0.0000        0.0000        0.0000        0.0000        0.0000        0.0000        0.0000        0.0000        0.0000        0.0000        0.0000        0.0000        0.0000        0.0000        0.0000        0.0000        0.0000        0.0000        0.0000        0.0000        0.0000        0.0000        0.0000        0.0000        0.0000        0.0000        0.0000        0.0000        0.0000        0.0000        0.0000        0.0000        0.0000        0.0000        0.0000        0.0000        0.0000        0.0000        0.0000        0.0000        0.0000        0.0000        0.0000        0.0000        0.0000        0.0000        0.0000        0.0000        0.0000        0.0000        0.0000        0.0000        0.0000        0.0000        0.0000        0.0000        0.0000        0.0000        0.0000        0.0000        0.0000        0.0000        0.0000        0.0000        0.0000        0.0000        0.0000        0.0000        0.0000        0.0000        0.0000        0.0000        0.0000        0.0000        0.0000        0.0000        0.0000        0.0000        0.0000        0.0000        0.0000        0.0000        0.0000        0.0000        0.0000        1.5332        0.9160        0.9181        0.2454        0.1900        0.0704        0.3318        0.7141        0.7242        0.9380        1.4723        1.3758        1.3541        1.5787        1.3352        1.0631        1.3604        1.1851        2.0174        3.0321        2.3445        1.5106        1.5888        1.3068        1.0862        0.7458        0.5981        0.7721        1.0199        1.1904        1.6387        1.4598        1.4467        1.1007        0.7523        0.8166        1.0649        1.2624        2.1892        2.7875        2.4097        2.2988        2.4777        2.9563        3.5737        4.6803        4.0568        3.7790        4.2674        5.0399        5.8871        6.2774        6.7579        7.4025        7.6434        7.9699        8.1933        7.9551        7.2163        7.1989        6.4426        6.2705        0.0000        0.0000        0.0000        0.0000        0.0000        0.0000        0.0000        0.0000        0.0000        0.0000        0.0000        0.0000        0.0000        0.0000       18.1150       23.3534       23.7017        0.0000
        0.0000        0.0000        0.0000        0.0000        0.0000        0.0000        0.0000        0.0000        0.0000        0.0000        0.0000        0.0000        0.0000        0.0000        0.0000        0.0000        0.0000        0.0000        0.0000        0.0000        0.0000        0.0000        0.0000        0.0000        0.0000        0.0000        0.0000        0.0000        0.0000        0.0000        0.0000        0.0000        0.0000        0.0000        0.0000        0.0000        0.0000        0.0000        0.0000        0.0000        0.0000        0.0000        0.0000        0.0000        0.0000        0.0000        0.0000        0.0000       27.1980       27.3090       25.0598       22.6042       22.5802       21.8032       20.3844       21.2215       19.9125       19.7049       17.3396       13.0929       10.4330        8.0427        6.6691        0.0000        0.0000        0.0000        0.0000        0.0000        0.0000        0.0000        0.0000        0.0000        0.0000        0.0000        0.0000        0.0000        0.0000        0.0000        0.0000        0.0000        0.0000        0.0000        0.0000        0.0000        0.0000        0.0000        0.0000        0.0000        0.0000        0.0000        0.0000        0.0000        0.0000        0.0000        0.0000        0.0000        0.0000        0.0000        0.0000        0.0000        0.0000        0.0000        0.0000        0.0000        0.0000        0.0000        0.0000        0.0000        0.0000        0.0000        0.0000        0.0000        0.0000        0.0000        0.0000        0.0000        0.0000        0.0000        0.0000        0.0000        0.0000        0.0000        0.0000        0.0000        0.0000        0.0000        0.0000        0.0000        0.0000        0.0000        0.0000        0.0000        0.0000        0.0000        0.0000        0.0000        0.0000        0.0000        0.0000        0.0000        0.0000        0.0000        0.0000        0.0000        0.0000        0.0000        0.0000        0.0000        0.0000        0.0000        0.0000        0.0000        0.0000        0.0000        0.0000        0.0000        0.0000        0.0000        0.0000        0.0000        0.0000        0.0000        0.0000        0.0000        0.0000        0.0000        0.0000        0.0000        1.9371        2.6747        1.5887        0.1759        0.1172        0.1172        0.0564        0.5872        0.5760        0.7380        1.1381        0.9538        1.1601        1.6102        1.4864        1.6528        2.4405        1.4153        1.2026        2.4791        3.5105        3.8522        2.6101        1.5128        0.7894        0.3293        0.7456        0.7450        0.9652        1.3265        1.6673        2.2302        1.9582        2.0831        2.5009        1.6661        1.3660        1.1390        1.5476        2.5921        2.7907        2.4017        2.0364        1.8542        2.4059        3.5326        3.6544        3.3575        3.4884        4.0466        4.6005        5.1396        5.5721        5.7565        6.5684        6.8505        7.3221        7.3925        7.5573        7.2336        7.3063        6.8478        6.7080        4.8378        0.0000        0.0000        0.0000        0.0000        0.0000        0.0000        0.0000        0.0000        0.0000       10.8139       12.1897       12.8015       14.7564       16.7807       18.5300       22.1732       25.6549
        0.0000        0.0000        0.0000        0.0000        0.0000        0.0000        0.0000        0.0000        0.0000        0.0000        0.0000        0.0000        0.0000        0.0000        0.0000        0.0000        0.0000        0.0000        0.0000        0.0000        0.0000        0.0000        0.0000        0.0000        0.0000        0.0000        0.0000        0.0000        0.0000        0.0000        0.0000        0.0000        0.0000        0.0000        0.0000        0.0000        0.0000        0.0000        0.0000        0.0000        0.0000        0.0000        0.0000        0.0000        0.0000        0.0000        0.0000        0.0000       25.4478       24.5533       22.8375       21.8578       20.4904       18.5415       18.7398       20.2108       18.2468       16.8561       16.5719       12.9460       10.8460        9.2241        7.5582        7.0587        5.1174        3.9124        3.4592        0.0000        0.0000        0.0000        0.0000        0.0000        0.0000        0.0000        0.0000        0.0000        0.0000        0.0000        0.0000        0.0000        0.0000        0.0000        0.0000        0.0000        0.0000        0.0000        0.0000        0.0000        0.0000        0.0000        0.0000        0.0000        0.0000        0.0000        0.0000        0.0000        0.0000        0.0000        0.0000        0.0000        0.0000        0.0000        0.0000        0.0000        0.0000        0.0000        0.0000        0.0000        0.0000        0.0000        0.0000        0.0000        0.0000        0.0000        0.0000        0.0000        0.0000        0.0000        0.0000        0.0000        0.0000        0.0000        0.0000        0.0000        0.0000        0.0000        0.0000        0.0000        0.0000        0.0000        0.0000        0.0000        0.0000        0.0000        0.0000        0.0000        0.0000        0.0000        0.0000        0.0000        0.0000        0.0000        0.0000        0.0000        0.0000        0.0000        0.0000        0.0000        0.0000        0.0000        0.0000        0.0000        0.0000        0.0000        0.0000        0.0000        0.0000        0.0000        0.0000        0.0000        0.0000        0.0000        0.0000        0.0000        0.0000        0.0000        0.0000        0.0000        1.4834        1.8223        0.4896        0.4035        0.1172        0.0564        0.0564        0.6313        1.0112        1.5973        2.2134        1.6634        1.5165        1.6804        1.8084        2.1729        3.4192        4.0272        1.8909        2.8237        3.9965        3.1401        2.5591        1.5975        0.6364        0.5134        1.4358        1.1919        1.2165        1.4363        2.3575        3.2881        3.2243        3.5307        3.2837        2.1744        1.6546        1.3313        1.2278        1.6214        2.2327        1.9356        1.7956        2.0241        2.6434        3.4150        3.9280        4.3560        3.9087        3.8220        4.2785        4.6839        4.8882        5.4430        6.2604        6.4773        6.5658        7.1824        7.7250        7.7074        8.2493        8.2258        7.7317        0.0000        0.0000        0.0000        0.0000        0.0000        0.0000        4.4762        5.0505        7.4624        8.6716       10.1592       11.6589       12.3205       13.6201       15.3761       18.1938        0.0000        0.0000
        0.0000        0.0000        0.0000        0.0000        0.0000        0.0000        0.0000        0.0000        0.0000        0.0000        0.0000        0.0000        0.0000        0.0000        0.0000        0.0000        0.0000        0.0000        0.0000        0.0000        0.0000        0.0000        0.0000        0.0000        0.0000        0.0000        0.0000        0.0000        0.0000        0.0000        0.0000        0.0000        0.0000        0.0000        0.0000        0.0000        0.0000        0.0000        0.0000        0.0000        0.0000        0.0000        0.0000        0.0000        0.0000        0.0000        0.0000        0.0000       22.3331       21.8410       18.9731       13.1173       12.4781       12.7365       12.6523       13.9035       11.9470       12.4694       11.2950       13.1615       11.9681       10.1361        9.2545        9.7345        7.8366        6.7048        5.5848        5.3467        4.5037        0.0000        0.0000        0.0000        0.0000        0.0000        0.0000        0.0000        0.0000        0.0000        0.0000        0.0000        0.0000        0.0000        0.0000        0.0000        0.0000        0.0000        0.0000        0.0000        0.0000        0.0000        0.0000        0.0000        0.0000        0.0000        0.0000        0.0000        0.0000        0.0000        0.0000        0.0000        0.0000        0.0000        0.0000        0.0000        0.0000        0.0000        0.0000        0.0000        0.0000        0.0000        0.0000        0.0000        0.0000        0.0000        0.0000        0.0000        0.0000        0.0000        0.0000        0.0000        0.0000        0.0000        0.0000        0.0000        0.0000        0.0000        0.0000        0.0000        0.0000        0.0000        0.0000        0.0000        0.0000        0.0000        0.0000        0.0000        0.0000        0.0000        0.0000        0.0000        0.0000        0.0000        0.0000        0.0000        0.0000        0.0000        0.0000        0.0000        0.0000        0.0000        0.0000        0.0000        0.0000        0.0000        0.0000        0.0000        0.0000        0.0000        0.0000        0.0000        0.0000        0.0000        0.0000        0.0000        0.0000        0.0000        0.0000        0.0000        0.5711        1.3495        0.6420        1.0420        0.8240        1.2676        1.4219        1.3397        1.8708        3.0709        3.3875        3.8367        1.9527        2.6748        3.6045        3.1049        4.5347        7.1917        5.2983        3.5950        3.7087        3.2259        1.9461        0.8289        0.9152        1.9593        2.4501        1.4602        1.3022        1.9041        2.0277        2.6655        3.0759        3.4011        3.2513        2.6035        2.6263        1.9067        1.6845        1.9288        1.5272        1.9170        2.5605        2.2859        2.9091        3.2390        3.8480        6.0788        4.2887        3.7584        3.8023        4.0461        5.0027        6.6794        6.8715        6.2617        5.9356        6.8682        7.7241       10.9801       12.4601       12.9249       12.3768       10.8514       10.2599       10.3155       10.2826        7.7291        7.5181        6.7745        6.8701        6.9994        8.4307       10.5817       12.6239       13.7758       15.2049       15.9945       19.3413        0.0000        0.0000
        0.0000        0.0000        0.0000        0.0000        0.0000        0.0000        0.0000        0.0000        0.0000        0.0000        0.0000        0.0000        0.0000        0.0000        0.0000        0.0000        0.0000        0.0000        0.0000        0.0000        0.0000        0.0000        0.0000        0.0000        0.0000        0.0000        0.0000        0.0000        0.0000        0.0000        0.0000        0.0000        0.0000        0.0000        0.0000        0.0000        0.0000        0.0000        0.0000        0.0000        0.0000        0.0000        0.0000        0.0000        0.0000        0.0000        0.0000        0.0000       22.4421       20.2833       16.4463       11.8497       10.8473       10.4393        9.1364       11.8637       10.9805        9.3998       10.3508       11.2212       10.8061       10.2546        9.4907        9.1098        8.2426        7.6152        6.6467        5.9486        4.7000        3.9750        0.0000        0.0000        0.0000        0.0000        0.0000        0.0000        0.0000        0.0000        0.0000        0.0000        0.0000        0.0000        0.0000        0.0000        0.0000        0.0000        0.0000        0.0000        0.0000        0.0000        0.0000        0.0000        0.0000        0.0000        0.0000        0.0000        0.0000        0.0000        0.0000        0.0000        0.0000        0.0000        0.0000        0.0000        0.0000        0.0000        0.0000        0.0000        0.0000        0.0000        0.0000        0.0000        0.0000        0.0000        0.0000        0.0000        0.0000        0.0000        0.0000        0.0000        0.0000        0.0000        0.0000        0.0000        0.0000        0.0000        0.0000        0.0000        0.0000        0.0000        0.0000        0.0000        0.0000        0.0000        0.0000        0.0000        0.0000        0.0000        0.0000        0.0000        0.0000        0.0000        0.0000        0.0000        0.0000        0.0000        0.0000        0.0000        0.0000        0.0000        0.0000        0.0000        0.0000        0.0000        0.0000        0.0000        0.0000        0.0000        0.0000        0.0000        0.0000        0.0000        0.0000        0.0000        0.0000        0.0000        0.0000        0.0000        0.0000        0.3611        1.1739        2.6843        3.3754        4.5259        0.0000        4.2643        2.7115        2.3690        0.0000        0.0000        0.0000        4.3294        4.8599        5.5597        5.1424        5.6875        4.4018        4.6866        3.8538        3.1045        2.2195        1.0819        1.7278        2.4277        3.3494        2.1469        2.7866        2.7160        2.8512        3.4553        3.3180        2.7753        3.3437        2.6291        2.4812        1.8980        2.1596        2.7118        2.5553        2.5837        3.5984        3.0538        3.1860        3.4494        5.6257        7.1257        5.8387        3.3666        3.3321        3.0882        3.5832        4.1560        4.7007        5.0101        5.9149        7.7778        9.2463       11.8965       13.6361       14.4488       13.9271       12.9771       11.8649       11.1812       10.6280        8.2907        7.8255        7.4875        8.4196        7.4346        7.6546        9.9034       13.6911       13.3225       13.4165       15.5207       19.0693        0.0000        0.0000
        0.0000        0.0000        0.0000        0.0000        0.0000        0.0000        0.0000        0.0000        0.0000        0.0000        0.0000        0.0000        0.0000        0.0000        0.0000        0.0000        0.0000        0.0000        0.0000        0.0000        0.0000        0.0000        0.0000        0.0000        0.0000        0.0000        0.0000        0.0000        0.0000        0.0000        0.0000        0.0000        0.0000        0.0000        0.0000        0.0000        0.0000        0.0000       28.7237       23.8029       23.5149        0.0000        0.0000        0.0000        0.0000        0.0000        0.0000        0.0000       18.4845       16.9971       14.5181       10.1406        8.8498        7.8236        7.3589       10.3214        9.1255        8.0618        8.5647       10.9692       10.5714       10.0850       10.0118       10.1352        9.5820        8.7617        7.3264        6.6195        5.3415        4.3933        0.0000        0.0000        0.0000        0.0000        0.0000        0.0000        0.0000        0.0000        0.0000        0.0000        0.0000        0.0000        0.0000        0.0000        0.0000        0.0000        0.0000        0.0000        0.0000        0.0000        0.0000        0.0000        0.0000        0.0000        0.0000        0.0000        0.0000        0.0000        0.0000        0.0000        0.0000        0.0000        0.0000        0.0000        0.0000        0.0000        0.0000        0.0000        0.0000        0.0000        0.0000        0.0000        0.0000        0.0000        0.0000        0.0000        0.0000        0.0000        0.0000        0.0000        0.0000        0.0000        0.0000        0.0000        0.0000        0.0000        0.0000        0.0000        0.0000        0.0000        0.0000        0.0000        0.0000        0.0000        0.0000        0.0000        0.0000        0.0000        0.0000        0.0000        0.0000        0.0000        0.0000        0.0000        0.0000        0.0000        0.0000        0.0000        0.0000        0.0000        0.0000        0.0000        0.0000        0.0000        0.0000        0.0000        0.0000        0.0000        0.0000        0.0000        0.0000        0.0000        0.0000        0.0000        0.0000        0.0000        0.0000        0.0000        0.0000        0.0000        0.0000        0.0000        0.0000        0.0000        0.0000        0.0000        0.0000        0.0000        0.0000        0.0000        0.0000        0.0000        0.0000        9.1805        6.5060        7.2345        5.6025        4.1180        3.8954        2.9517        2.3375        2.3757        2.6968        2.6453        3.8751        2.3008        2.3195        2.1402        2.0901        3.0485        3.3615        3.5865        3.2624        2.3380        2.5015        2.6726        3.3378        4.6324        5.8360        5.3259        6.8194        3.8081        2.9337        4.0194        4.2875        4.6449        6.8311        5.7307        3.5189        2.6555        2.7044        3.2632        4.4257        5.4044        5.9315        6.9720        7.8569       12.1911       14.1030       14.5826       13.2529       12.7806       12.0233       11.1948       10.2015        7.5279        6.3214        6.3822        6.5507        6.0231        6.5484        9.1458       12.3277       12.8583       15.2441       15.6921        0.0000        0.0000        0.0000
        0.0000        0.0000        0.0000        0.0000        0.0000        0.0000        0.0000        0.0000        0.0000        0.0000        0.0000        0.0000        0.0000        0.0000        0.0000        0.0000        0.0000        0.0000        0.0000        0.0000        0.0000        0.0000        0.0000        0.0000        0.0000        0.0000        0.0000        0.0000        0.0000        0.0000        0.0000        0.0000        0.0000        0.0000        0.0000        0.0000        0.0000        0.0000       23.1354       19.6784       16.5830       17.6572       28.9829       34.4476       32.5201       28.5701       25.6901       20.0106       18.3693       17.3835       16.1456       11.4048        9.1915        8.7648        8.8310       11.1598       11.2259        7.8669        7.4460       10.3837       10.9911       10.5189        9.5785        9.8316        9.9606        8.6842        7.7678        7.2591        5.9039        4.7765        3.9206        2.6738        0.0000        0.0000        0.0000        0.0000        0.0000        0.0000        0.0000        0.0000        0.0000        0.0000        0.0000        0.0000        0.0000        0.0000        0.0000        0.0000        0.0000        0.0000        0.0000        0.0000        0.0000        0.0000        0.0000        0.0000        0.0000        0.0000        0.0000        0.0000        0.0000        0.0000        0.0000        0.0000        0.0000        0.0000        0.0000        0.0000        0.0000        0.0000        0.0000        0.0000        0.0000        0.0000        0.0000        0.0000        0.0000        0.0000        0.0000        0.0000        0.0000        0.0000        0.0000        0.0000        0.0000        0.0000        0.0000        0.0000        0.0000        0.0000        0.0000        0.0000        0.0000        0.0000        0.0000        0.0000        0.0000        0.0000        0.0000        0.0000        0.0000        0.0000        0.0000        0.0000        0.0000        0.0000        0.0000        0.0000        0.0000        0.0000        0.0000        0.0000        0.0000        0.0000        0.0000        0.0000        0.0000        0.0000        0.0000        0.0000        0.0000        0.0000        0.0000        0.0000        0.0000        0.0000        0.0000        0.0000        0.0000        0.0000        0.0000        0.0000        0.0000        0.0000        0.0000        0.0000        0.0000        0.0000        0.0000        0.0000        0.0000        0.0000        0.0000        0.0000        9.4705        9.8991        6.6825        4.9762        3.8008        2.8380        3.5809        3.9668        3.0903        3.6734        4.0555        2.5552        1.9652        1.9411        2.1541        3.6148        2.8755        2.1476        1.7081        1.4793        2.0034        2.3943        2.4440        3.1647        4.1462        4.8294        5.2617        2.7663        2.9193        4.5946        5.0257        7.5009        8.0988        7.2085        4.4095        3.4274        2.8359        3.2186        3.6928        4.5792        5.0424        5.3806        6.8685       10.3898       12.5197       12.8655       11.8960       10.8505       10.4741        9.5651        8.9977        6.5252        5.4313        5.1259        5.4978        5.3586        5.8771        8.7032       10.3209       12.0526       13.4362        0.0000        0.0000        0.0000        0.0000
        0.0000        0.0000        0.0000        0.0000        0.0000        0.0000        0.0000        0.0000        0.0000        0.0000        0.0000        0.0000        0.0000        0.0000        0.0000        0.0000        0.0000        0.0000        0.0000        0.0000        0.0000        0.0000        0.0000        0.0000        0.0000        0.0000        0.0000        0.0000        0.0000        0.0000        0.0000        0.0000        0.0000        0.0000        0.0000        0.0000        0.0000       24.9873       22.1234       18.2584       15.7170       14.0619       15.0165       12.6817       15.6565       20.3830       20.2295       19.6332       21.0926       18.0169       14.4346       17.3154       12.6623       12.6726       11.1515       11.2993        9.4999       10.1027       11.1092       12.6736       12.1887       11.1203       10.5243       11.6499       11.6557       10.8409        8.9664        9.7511        7.9393        5.9096        4.2474        2.1961        0.0000        0.0000        0.0000        0.0000        0.0000        0.0000        0.0000        0.0000        0.0000        0.0000        0.0000        0.0000        0.0000        0.0000        0.0000        0.0000        0.0000        0.0000        0.0000        0.0000        0.0000        0.0000        0.0000        0.0000        0.0000        0.0000        0.0000        0.0000        0.0000        0.0000        0.0000        0.0000        0.0000        0.0000        0.0000        0.0000        0.0000        0.0000        0.0000        0.0000        0.0000        0.0000        0.0000        0.0000        0.0000        0.0000        0.0000        0.0000        0.0000        0.0000        0.0000        0.0000        0.0000        0.0000        0.0000        0.0000        0.0000        0.0000        0.0000        0.0000        0.0000        0.0000        0.0000        0.0000        0.0000        0.0000        0.0000        0.0000        0.0000        0.0000        0.0000        0.0000        0.0000        0.0000        0.0000        0.0000        0.0000        0.0000        0.0000        0.0000        0.0000        0.0000        0.0000        0.0000        0.0000        0.0000        0.0000        0.0000        0.0000        0.0000        0.0000        0.0000        0.0000        0.0000        0.0000        0.0000        0.0000        0.0000        0.0000        0.0000        0.0000        0.0000        0.0000        0.0000        0.0000        0.0000        0.0000        2.8102        2.9438        4.0319        8.3007        9.0918        0.0000       10.6852        6.6623        3.6578        1.8624        3.5851        4.0211        5.8737        6.6363        8.1769        6.8706        3.3631        2.1918        2.2277        2.5962        2.8991        3.3730        1.5380        0.9933        1.2748        1.0551        1.3430        1.6357        1.9313        3.1931        4.2158        3.5045        2.5022        2.8822        4.3780        4.1985        5.1161        7.3210        7.7391        8.0459        8.1743        3.2590        3.0933        3.4573        3.5233        4.3455        5.0390        6.1531        8.1336        9.2516        9.1073        8.3004        6.1430        5.7991        6.0657        6.7685        5.5467        3.9671        3.9985        4.5581        5.2599        5.6537        9.0740       12.7240       14.2808       15.3665        0.0000        0.0000        0.0000        0.0000
        0.0000        0.0000        0.0000        0.0000        0.0000        0.0000        0.0000        0.0000        0.0000        0.0000        0.0000        0.0000        0.0000        0.0000        0.0000        0.0000        0.0000        0.0000        0.0000        0.0000        0.0000        0.0000        0.0000        0.0000        0.0000        0.0000        0.0000        0.0000        0.0000        0.0000        0.0000        0.0000        0.0000        0.0000        0.0000        0.0000        0.0000       24.5954       20.6505       16.8272       14.9726       13.4485       12.1765        9.8051        9.0835        8.3211        8.0287        8.2452        8.6840        7.7254        6.4960        6.8267        6.1037        5.5509        6.4036        8.0697        8.8494        9.4653        9.1490       10.2723       10.5986       11.0307        9.6149       10.7666       10.7529       10.1936        8.7427        8.6636        7.1385        5.7315        4.2932        1.9481        1.2492        0.0000        0.0000        0.0000        0.0000        0.0000        0.0000        0.0000        0.0000        0.0000        0.0000        0.0000        0.0000        0.0000        0.0000        0.0000        0.0000        0.0000        0.0000        0.0000        0.0000        0.0000        0.0000        0.0000        0.0000        0.0000        0.0000        0.0000        0.0000        0.0000        0.0000        0.0000        0.0000        0.0000        0.0000        0.0000        0.0000        0.0000        0.0000        0.0000        0.0000        0.0000        0.0000        0.0000        0.0000        0.0000        0.0000        0.0000        0.0000        0.0000        0.0000        0.0000        0.0000        0.0000        0.0000        0.0000        0.0000        0.0000        0.0000        0.0000        0.0000        0.0000        0.0000        0.0000        0.0000        0.0000        0.0000        0.0000        0.0000        0.0000        0.0000        0.0000        0.0000        0.0000        0.0000        0.0000        0.0000        0.0000        0.0000        0.0000        0.0000        0.0000        0.0000        0.0000        0.0000        0.0000        0.0000        0.0000        0.0000        0.0000        0.0000        0.0000        0.0000        0.0000        0.0000        0.0000        0.0000        0.0000        0.0000        0.0000        0.0000        0.0000        0.0000        1.4506        1.4006        1.7192        2.3823        2.9186        3.0824        4.1781        7.3962        8.0769        7.1289        8.2328        5.5604        2.7023        3.3325        4.8306        3.1483        5.5934        8.1711        9.1843        7.3756        2.8729        2.5219        2.1602        2.2758        2.6145        2.8712        2.6692        1.6601        0.7189        0.7899        1.2053        1.5007        1.3238        1.9735        3.3273        3.5506        2.5408        3.1406        3.7074        4.2182        5.8200        5.5819        5.6066        5.2972        4.2995        2.9429        2.7413        3.0327        3.4099        3.6282        5.1094        5.6747        7.0789        7.2600        7.3241        7.0342        5.4274        6.1855        6.4843        5.0972        3.2138        3.4190        3.3208        4.1749        5.2238        5.5255        8.3341       11.2371       12.5434        0.0000        0.0000        0.0000        0.0000        0.0000
        0.0000        0.0000        0.0000        0.0000        0.0000        0.0000        0.0000        0.0000        0.0000        0.0000        0.0000        0.0000        0.0000        0.0000        0.0000        0.0000        0.0000        0.0000        0.0000        0.0000        0.0000        0.0000        0.0000        0.0000        0.0000        0.0000        0.0000        0.0000        0.0000        0.0000        0.0000        0.0000        0.0000        0.0000        0.0000        0.0000       24.4922       20.7666       18.7045       14.5918       12.2930       10.9603       10.9412        7.9803        7.0331        6.2499        5.8476        5.5816        6.3831        5.5997        4.5861        5.0892        5.3002        5.8814        5.0836        4.7638        5.0420        5.5865        6.5456        9.3183        9.1997        9.1437        7.9943        9.6535        9.9283        9.4399        8.0909        7.9371        6.4347        5.0938        3.9041        1.7671        0.0000        0.0000        0.0000        0.0000        0.0000        0.0000        0.0000        0.0000        0.0000        0.0000        0.0000        0.0000        0.0000        0.0000        0.0000        0.0000        0.0000        0.0000        0.0000        0.0000        0.0000        0.0000        0.0000        0.0000        0.0000        0.0000        0.0000        0.0000        0.0000        0.0000        0.0000        0.0000        0.0000        0.0000        0.0000        0.0000        0.0000        0.0000        0.0000        0.0000        0.0000        0.0000        0.0000        0.0000        0.0000        0.0000        0.0000        0.0000        0.0000        0.0000        0.0000        0.0000        0.0000        0.0000        0.0000        0.0000        0.0000        0.0000        0.0000        0.0000        0.0000        0.0000        0.0000        0.0000        0.0000        0.0000        0.0000        0.0000        0.0000        0.0000        0.0000        0.0000        0.0000        0.0000        0.0000        0.0000        0.0000        0.0000        0.0000        0.0000        0.0000        0.0000        0.0000        0.0000        0.0000        0.0000        0.0000        0.0000        0.0000        0.0000        0.0000        0.0000        0.0000        0.0000        0.0000        0.0000        0.0000        0.0000        0.0000        0.0000        1.7397        1.5040        1.3681        1.4351        1.9413        1.6014        2.1206        2.6285        3.2724        4.0320        4.1386        5.7920        4.8081        3.7728        3.0165        2.8706        2.5168        2.1131        1.9085        4.3828        8.2133        7.0090        6.2955        2.5546        2.3210        1.7933        1.5453        2.7272        2.9582        2.4912        1.5848        0.5931        0.9682        1.5681        1.1803        1.2420        1.4656        2.5308        2.6321        2.4317        2.5550        3.2316        3.5048        3.6927        3.5722        3.2441        3.2608        2.9299        2.9472        2.8203        2.8551        3.3802        3.7695        3.7050        4.2320        5.1772        6.0969        6.7853        7.1305        5.7532        5.4864        4.4688        3.9308        2.8382        2.5138        3.3736        5.0173        5.2533        5.8341        6.9313        9.5980       11.3717        0.0000        0.0000        0.0000        0.0000        0.0000
        0.0000        0.0000        0.0000        0.0000        0.0000        0.0000        0.0000        0.0000        0.0000        0.0000        0.0000        0.0000        0.0000        0.0000        0.0000        0.0000        0.0000        0.0000        0.0000        0.0000        0.0000        0.0000        0.0000        0.0000        0.0000        0.0000        0.0000        0.0000        0.0000        0.0000        0.0000        0.0000        0.0000        0.0000        0.0000       23.7794       19.9647       16.0401       14.2102       11.4030        9.8388        9.3615        8.5034        6.3594        5.4899        4.9009        4.9265        3.5217        3.9894        5.1743        4.4690        4.5625        4.1545        5.0237        4.5854        4.3396        4.8732        4.8899        5.1543        7.2693        7.0921        6.8958        6.7109        8.2019        8.2930        7.7710        6.3021        6.3013        4.9425        3.8482        2.8184        1.2480        0.0000        0.0000        0.0000        0.0000        0.0000        0.0000        0.0000        0.0000        0.0000        0.0000        0.0000        0.0000        0.0000        0.0000        0.0000        0.0000        0.0000        0.0000        0.0000        0.0000        0.0000        0.0000        0.0000        0.0000        0.0000        0.0000        0.0000        0.0000        0.0000        0.0000        0.0000        0.0000        0.0000        0.0000        0.0000        0.0000        0.0000        0.0000        0.0000        0.0000        0.0000        0.0000        0.0000        0.0000        0.0000        0.0000        0.0000        0.0000        0.0000        0.0000        0.0000        0.0000        0.0000        0.0000        0.0000        0.0000        0.0000        0.0000        0.0000        0.0000        0.0000        0.0000        0.0000        0.0000        0.0000        0.0000        0.0000        0.0000        0.0000        0.0000        0.0000        0.0000        0.0000        0.0000        0.0000        0.0000        0.0000        0.0000        0.0000        0.0000        0.0000        0.0000        0.0000        0.0000        0.0000        0.0000        0.0000        0.0000        0.0000        0.0000        0.0000        0.0000        0.0000        0.0000        0.0000        0.0000        0.0000        0.0000        0.0000        1.1313        1.2686        1.2055        1.2306        1.2551        1.3176        1.4148        2.3291        2.0764        2.5900        2.3366        2.8539        3.2443        3.6238        3.0532        2.8134        2.1298        2.5594        2.9854        3.0511        5.2305        5.2141        4.5106        3.5752        1.4548        1.4959        1.7409        1.3036        1.7188        2.4716        1.5553        1.4856        0.8079        1.1044        1.7851        1.3796        1.4357        1.6127        1.7751        2.7024        2.3555        2.5983        3.2246        3.7190        3.7528        4.0665        4.5502        8.1424        3.5222        3.2072        3.0019        3.3113        3.2613        2.8853        2.7409        3.1356        4.3480        5.1294        5.6906        6.6933        4.9652        4.4213        3.8483        3.5226        3.0507        2.5271        3.2221        4.6421        5.7634        6.2408        6.7725        8.2338       10.2489        0.0000        0.0000        0.0000        0.0000        0.0000
        0.0000        0.0000        0.0000        0.0000        0.0000        0.0000        0.0000        0.0000        0.0000        0.0000        0.0000        0.0000        0.0000        0.0000        0.0000        0.0000        0.0000        0.0000        0.0000        0.0000        0.0000        0.0000        0.0000        0.0000        0.0000        0.0000        0.0000        0.0000        0.0000        0.0000        0.0000        0.0000        0.0000        0.0000        0.0000        8.9609        7.8295        5.0061        4.2625        6.1472        5.6151        5.0688        5.1325        3.5681        2.4184        2.3321        2.8902        4.7444        3.9544        2.6629        3.7730        5.8713        6.7622        7.0246        5.2239        5.8270        4.0952        4.4797        7.2734        6.4406        5.9973        5.5505        5.8031        4.8578        3.6428        3.6609        3.5140        2.0614        1.6044        1.1708        0.8054        0.3599        0.0000        0.0000        0.0000        0.0000        0.0000        0.0000        0.0000        0.0000        0.0000        0.0000        0.0000        0.0000        0.0000        0.0000        0.0000        0.0000        0.0000        0.0000        0.0000        0.0000        0.0000        0.0000        0.0000        0.0000        0.0000        0.0000        0.0000        0.0000        0.0000        0.0000        0.0000        0.0000        0.0000        0.0000        0.0000        0.0000        0.0000        0.0000        0.0000        0.0000        0.0000        0.0000        0.0000        0.0000        0.0000        0.0000        0.0000        0.0000        0.0000        0.0000        0.0000        0.0000        0.0000        0.0000        0.0000        0.0000        0.0000        0.0000        0.0000        0.0000        0.0000        0.0000        0.0000        0.0000        0.0000        0.0000        0.0000        0.0000        0.0000        0.0000        0.0000        0.0000        0.0000        0.0000        0.0000        0.0000        0.0000        0.0000        0.0000        0.0000        0.0000        0.0000        0.0000        0.0000        0.0000        0.0000        0.0000        0.0000        0.0000        0.0000        0.0000        0.0000        0.0000        0.0000        0.0000        0.0000        0.0000        0.0000        2.4832        1.8327        1.1946        1.3713        1.6024        1.8428        2.0597        2.5113        3.0812        2.4138        2.5236        3.0526        3.1813        3.5774        4.4412        3.7160        3.1006        2.8400        2.5424        3.6978        3.6300        5.2609        3.5936        2.9488        3.1133        1.1936        1.0192        1.0460        0.9527        0.6919        1.1753        1.1975        1.0391        0.7856        0.8444        1.0463        1.1687        1.2891        1.7162        1.8639        2.0141        2.4424        2.7685        3.8426        4.5273        3.3700        4.4171        4.0336        4.9978        5.2935        3.9639        3.5140        3.1288        2.5924        2.4971        2.4390        2.9360        3.5244        4.5311        5.4634        6.1244        4.0006        3.4138        2.7756        2.7226        2.5253        2.6370        3.0023        4.1202        7.4580        8.2186        8.0595        9.2761        0.0000        0.0000        0.0000        0.0000        0.0000        0.0000
        0.0000        0.0000        0.0000        0.0000        0.0000        0.0000        0.0000        0.0000        0.0000        0.0000        0.0000        0.0000        0.0000        0.0000        0.0000        0.0000        0.0000        0.0000        0.0000        0.0000        0.0000        0.0000        0.0000        0.0000        0.0000        0.0000        0.0000        0.0000        0.0000        0.0000        0.0000        0.0000        0.0000        0.0000        0.0000        7.9247        6.1426        2.8303        2.5890        3.8378        3.9089        4.3599        4.3837        3.2914        3.0770        4.9510        6.0026        5.3933        3.6841        2.5991        3.1677        4.6729        4.9159        4.9273        4.1993        3.5821        2.5968        2.6123        3.3057        5.8098        4.7688        4.1988        3.4138        2.7515        1.9301        1.4696        1.1581        0.9704        1.0778        0.8544        0.5462        0.0000        0.0000        0.0000        0.0000        0.0000        0.0000        0.0000        0.0000        0.0000        0.0000        0.0000        0.0000        0.0000        0.0000        0.0000        0.0000        0.0000        0.0000        0.0000        0.0000        0.0000        0.0000        0.0000        0.0000        0.0000        0.0000        0.0000        0.0000        0.0000        0.0000        0.0000        0.0000        0.0000        0.0000        0.0000        0.0000        0.0000        0.0000        0.0000        0.0000        0.0000        0.0000        0.0000        0.0000        0.0000        0.0000        0.0000        0.0000        0.0000        0.0000        0.0000        0.0000        0.0000        0.0000        0.0000        0.0000        0.0000        0.0000        0.0000        0.0000        0.0000        0.0000        0.0000        0.0000        0.0000        0.0000        0.0000        0.0000        0.0000        0.0000        0.0000        0.0000        0.0000        0.0000        0.0000        0.0000        0.0000        0.0000        0.0000        0.0000        0.0000        0.0000        0.0000        0.0000        0.0000        0.0000        0.0000        0.0000        0.0000        0.0000        0.0000        0.0000        0.0000        0.0000        2.3161        2.1835        0.0000        2.2737        2.2883        2.4979        1.4764        1.7374        2.0903        2.6454        2.1870        2.2211        1.9567        2.2417        2.0118        2.4249        3.2507        3.0398        3.8750        3.8088        3.9100        2.1834        1.9769        2.7058        2.9934        2.4882        3.3842        3.4777        3.9151        2.6287        1.0312        0.8340        1.2317        0.9620        1.3411        1.3017        1.4724        0.9856        0.9037        0.9627        1.0773        1.1434        1.8511        2.1212        3.0154        2.7827        3.3954        3.6674        2.7757        2.7255        3.2332        3.6301        3.8672        3.7530        3.9655        3.8572        3.9738        3.6444        2.7310        2.1918        2.1553        3.0170        3.4754        4.2399        6.0182        5.9033        3.6993        3.1689        2.5673        2.4693        1.8367        1.9147        2.3274        2.8893        5.4970        6.6966        7.1941        0.0000        0.0000        0.0000        0.0000        0.0000        0.0000        0.0000
        0.0000        0.0000        0.0000        0.0000        0.0000        0.0000        0.0000        0.0000        0.0000        0.0000        0.0000        0.0000        0.0000        0.0000        0.0000        0.0000        0.0000        0.0000        0.0000        0.0000        0.0000        0.0000        0.0000        0.0000        0.0000        0.0000        0.0000        0.0000        0.0000       48.7995       41.4007       25.3221       19.7832       15.4612       13.1238        5.8171        5.5159        2.2670        3.2525        3.3889        3.7037        4.5617        4.4263        5.1862        5.7686        6.7541        3.7296        3.5641        1.8781        2.1930        2.1527        3.3115        3.4928        3.7690        3.9513        3.3118        2.9601        2.7798        3.3343        4.2964        3.8271        3.3484        2.8159        1.6827        1.2561        0.9672        0.7809        0.5217        0.5853        0.7068        0.4688        0.5510        0.5205        0.0000        0.0000        0.0000        0.0000        0.0000        0.0000        0.0000        0.0000        0.0000        0.0000        0.0000        0.0000        0.0000        0.0000        0.0000        0.0000        0.0000        0.0000        0.0000        0.0000        0.0000        0.0000        0.0000        0.0000        0.0000        0.0000        0.0000        0.0000        0.0000        0.0000        0.0000        0.0000        0.0000        0.0000        0.0000        0.0000        0.0000        0.0000        0.0000        0.0000        0.0000        0.0000        0.0000        0.0000        0.0000        0.0000        0.0000        0.0000        0.0000        0.0000        0.0000        0.0000        0.0000        0.0000        0.0000        0.0000        0.0000        0.0000        0.0000        0.0000        0.0000        0.0000        0.0000        0.0000        0.0000        0.0000        0.0000        0.0000        0.0000        0.0000        0.0000        0.0000        0.0000        0.0000        0.0000        0.0000        0.0000        0.0000        0.0000        0.0000        0.0000        0.0000        0.0000        0.0000        0.0000        0.0000        0.0000        0.0000        0.0000        0.0000        0.0000        2.1646        2.1614        2.2605        2.3351        2.1777        2.2284        2.0351        1.4443        1.6427        1.9262        1.8872        1.7274        1.6215        1.7072        1.7798        1.7873        2.3361        2.8105        2.9464        2.5733        2.3947        1.7140        1.6750        2.1595        2.8618        2.1807        2.0136        3.1728        3.4096        3.0972        2.9011        2.0974        1.5171        2.3062        2.4949        2.0648        2.1481        2.2427        1.3089        1.2884        1.4938        1.6924        2.4984        2.3718        3.3224        4.6527        3.7044        4.2595        4.3190        4.1641        3.8103        3.3891        3.4683        3.6113        3.5901        4.9491        5.0611        4.8288        3.9024        2.3477        2.0259        2.3119        3.8664        3.4269        3.7756        4.4239        4.2655        2.5781        2.5489        2.0313        2.3586        1.7546        1.7625        2.2373        2.8561        5.9815        6.7582        0.0000        0.0000        0.0000        0.0000        0.0000        0.0000        0.0000        0.0000
        0.0000        0.0000        0.0000        0.0000        0.0000        0.0000        0.0000        0.0000        0.0000        0.0000        0.0000        0.0000        0.0000        0.0000        0.0000        0.0000        0.0000        0.0000        0.0000        0.0000        0.0000        0.0000        0.0000        0.0000        0.0000        0.0000       49.5600       45.3351       42.7796       38.3627       32.9197       19.5211       15.5103       12.5612       11.9015        6.1254        5.3185        2.4611        2.3749        3.9432        5.2833        5.5695        5.3025        5.3875        7.0518        5.6645        4.4415        3.8441        3.2610        3.0196        2.7375        3.8286        4.1028        3.8023        3.9100        3.1711        3.5868        2.4445        1.8791        3.6799        3.5042        3.1126        2.7161        1.6899        1.4823        1.2208        1.1769        0.8008        0.6108        0.6464        0.5397        0.3379        0.1694        0.2001        0.5721        0.3397        0.1416        0.2060        0.4258        0.3026        0.2364        0.2366        0.0000        0.0000        0.0000        0.0000        0.0000        0.0000        0.0000        0.0000        0.0000        0.0000        0.0000        0.0000        0.0000        0.0000        0.0000        0.0000        0.0000        0.0000        0.0000        0.0000        0.0000        0.0000        0.0000        0.0000        0.0000        0.0000        0.0000        0.0000        0.0000        0.0000        0.0000        0.0000        0.0000        0.0000        0.0000        0.0000        0.0000        0.0000        0.0000        0.0000        0.0000        0.0000        0.0000        0.0000        0.0000        0.0000        0.0000        0.0000        0.0000        0.0000        0.0000        0.0000        0.0000        0.0000        0.0000        0.0000        0.0000        0.0000        0.0000        0.0000        0.0000        0.0000        0.0000        0.0000        0.0000        0.0000        0.0000        0.0000        0.0000        0.0000        0.0000        3.0569        2.9997        2.3805        1.6682        1.5154        0.0000        0.0000        0.0000        0.0000        1.9822        2.4879        2.6740        3.0377        2.6822        2.5283        2.5312        2.3799        2.3729        1.7560        1.6162        1.6789        1.7238        1.3924        1.4006        1.8660        2.2682        1.6339        1.8651        1.9628        1.7164        1.6019        1.6332        1.5631        1.5619        2.5906        2.4540        1.6378        1.8958        2.9143        2.4047        1.9975        2.0544        0.7798        0.6454        0.9419        1.5313        1.9463        2.4014        2.7083        2.3148        1.7400        1.3313        1.6547        2.7139        3.3812        3.8510        5.1945        4.9244        7.2360        8.0364        8.3025        6.0576        4.4115        4.4361        4.3623        4.2201        5.2938        4.6522        4.0964        3.3419        2.2843        1.8556        1.9131        2.7584        2.6829        3.0141        2.8853        2.7677        1.8500        2.0722        2.4228        2.8513        2.4508        2.7926        2.9902        3.0468        5.3567        6.2235        0.0000        0.0000        0.0000        0.0000        0.0000        0.0000        0.0000        0.0000
        0.0000        0.0000        0.0000        0.0000        0.0000        0.0000        0.0000        0.0000        0.0000        0.0000        0.0000        0.0000        0.0000        0.0000        0.0000        0.0000        0.0000        0.0000        0.0000        0.0000        0.0000        0.0000        0.0000        0.0000        0.0000       42.0088       38.4061       20.4775       18.3742       16.4050       14.2084       13.4448       10.1273        9.2907        9.3587        8.4096        6.6807        3.7098        5.8833        8.9001        7.7553        6.9857        6.2828       10.0653       11.3880        9.0692        8.2735        7.4593        8.2102        6.0576        5.6512        6.5876        5.3929        4.4223        4.1494        3.7858        3.7028        3.5443        3.5862        4.2218        4.2548        3.7722        3.4331        3.3726        2.9261        2.3000        2.2238        2.0351        1.7034        1.3900        1.0932        0.7431        0.4417        0.3836        0.4637        0.7704        1.0284        1.0835        1.0010        1.0928        1.3291        1.3975        0.9300        0.7176        0.0000        0.0000        0.0000        0.0000        0.0000        0.0000        0.0000        0.0000        0.0000        0.0000        0.0000        0.0000        0.0000        0.0000        0.0000        0.0000        0.0000        0.0000        0.0000        0.0000        0.0000        0.0000        0.0000        0.0000        0.0000        0.0000        0.0000        0.0000        0.0000        0.0000        0.0000        0.0000        0.0000        0.0000        0.0000        0.0000        0.0000        0.0000        0.0000        0.0000        0.0000        0.0000        0.0000        0.0000        0.0000        0.0000        0.0000        0.0000        0.0000        0.0000        0.0000        0.0000        0.0000        0.0000        0.0000        0.0000        0.0000        0.0000        0.0000        0.0000        0.0000        0.0000        0.0000        0.0000        0.0000        0.0000        0.0000        0.0000        1.7678        1.7921        1.8817        2.5117        2.0960        2.7206        2.6315        2.0537        2.2049        2.7905        2.9060        2.7676        2.9953        3.0042        3.0140        2.3507        2.3112        2.3810        2.9106        3.0221        3.0019        3.3766        3.4558        2.5553        2.7409        2.9582        3.3058        2.6445        3.1265        2.3888        2.2967        2.3088        1.9108        1.6789        1.9995        3.4992        4.2624        4.0713        3.0955        2.7818        2.2683        1.8386        1.7861        0.8495        1.0366        1.6619        2.5813        2.0447        3.0775        2.8230        2.2378        1.6346        2.0757        2.4956        3.0913        3.0917        4.4054        5.4231        5.3843        5.0240        6.3773        7.7143        7.9751        8.2065        9.3465        7.4605        6.3866        5.5619        4.8630        4.1340        3.0823        1.8782        1.6626        2.3001        4.2979        3.6154        3.6822        3.7176        3.3849        2.0667        2.1779        2.6252        0.0000        0.0000        8.4936        9.0758        8.8335        6.2078        0.0000        0.0000        0.0000        0.0000        0.0000        0.0000        0.0000        0.0000        0.0000
        0.0000        0.0000        0.0000        0.0000        0.0000        0.0000        0.0000        0.0000        0.0000        0.0000        0.0000        0.0000        0.0000        0.0000        0.0000        0.0000        0.0000        0.0000        0.0000        0.0000        0.0000        0.0000        0.0000        0.0000        0.0000        0.0000       30.8498       15.6486       12.8186       11.3953       10.3506        9.2960        7.6991        7.7501        9.3752        9.7469        6.8874        7.4577        8.5157        7.4327        7.7047        7.6402        5.9626        7.4551        7.3352        7.8750        8.0709        9.0585        7.6968        6.9779        6.7742        8.2463        6.2876        5.1704        4.2496        3.8053        3.4841        3.3386        3.2798        4.2524        4.3356        4.2798        4.0208        3.8021        3.2089        2.8894        3.0205        2.6505        2.2650        2.1396        1.6896        0.8289        0.6386        0.5560        0.8661        1.7006        1.5804        1.2826        1.4051        1.5571        1.5788        1.4636        1.3170        0.9423        0.9624        1.0570        0.0000        0.0000        0.0000        0.0000        0.0000        0.0000        0.0000        0.0000        0.0000        0.0000        0.0000        0.0000        0.0000        0.0000        0.0000        0.0000        0.0000        0.0000        0.0000        0.0000        0.0000        0.0000        0.0000        0.0000        0.0000        0.0000        0.0000        0.0000        0.0000        0.0000        0.0000        0.0000        0.0000        0.0000        0.0000        0.0000        0.0000        0.0000        0.0000        0.0000        0.0000        0.0000        0.0000        0.0000        0.0000        0.0000        0.0000        0.0000        0.0000        0.0000        0.0000        0.0000        0.0000        0.0000        0.0000        0.0000        0.0000        0.0000        0.0000        0.0000        0.0000        0.0000        0.0000        0.0000        0.0000        0.0000        1.5582        1.3259        1.2528        1.8866        2.1023        1.9541        2.2892        2.5205        3.0407        2.9828        2.5043        2.3571        3.0183        2.5575        2.0447        1.8572        2.2527        1.9608        2.1675        2.6856        2.6165        2.9062        4.1576        2.6984        2.5832        2.6939        2.8087        2.2357        2.0161        2.4567        3.2955        2.5166        2.4207        2.0136        2.4889        3.5423        3.3779        3.2838        2.9804        2.4625        2.1796        2.4077        1.9620        0.4186        0.4913        0.8217        1.1775        1.0603        1.7156        1.5656        2.0452        2.2950        2.5885        2.5105        3.9691        3.5846        4.9277        6.2988        6.3944        8.2187        7.3492        8.0904        7.6376        8.5236        7.1541        7.5871        5.4613        4.4041        3.8007        3.4827        3.2248        2.2470        1.9129        2.8250        4.4346        3.2279        3.2517        3.7078        4.0567        2.9863        2.4606        0.0000        0.0000        0.0000        0.0000        0.0000        0.0000        0.0000        0.0000        0.0000        0.0000        0.0000        0.0000        0.0000        0.0000        0.0000        0.0000
        0.0000        0.0000        0.0000        0.0000        0.0000        0.0000        0.0000        0.0000        0.0000        0.0000        0.0000        0.0000        0.0000        0.0000        0.0000        0.0000        0.0000        0.0000        0.0000        0.0000        0.0000        0.0000        0.0000        0.0000        0.0000        0.0000        0.0000       12.1982        9.6196        8.8113       10.0422        9.4497        9.3817        8.5629        6.3842        7.5555        8.7540        9.9082        9.2594        7.1957        6.4262        6.7102        5.0813        6.0659        5.3127        8.3752        8.3982        9.3307        8.5277        7.3036        7.4841        8.4073        6.5505        6.2514        5.6243        5.3899        4.3085        3.6027        3.3255        4.8259        4.3393        4.3980        3.9343        3.9840        3.6943        3.1715        3.0326        3.5595        3.5949        3.2982        2.2103        1.1867        0.9988        1.2495        1.5023        2.4272        1.7138        1.7649        1.8002        2.0176        1.9582        1.6113        1.8421        1.3650        0.9746        0.9330        0.9880        0.6572        0.5168        0.5102        0.0000        0.0000        0.0000        0.0000        0.0000        0.0000        0.0000        0.0000        0.0000        0.0000        0.0000        0.0000        0.0000        0.0000        0.0000        0.0000        0.0000        0.0000        0.0000        0.0000        0.0000        0.0000        0.0000        0.0000        0.0000        0.0000        0.0000        0.0000        0.0000        0.0000        0.0000        0.0000        0.0000        0.0000        0.0000        0.0000        0.0000        0.0000        0.0000        0.0000        0.0000        0.0000        0.0000        0.0000        0.0000        0.0000        0.0000        0.0000        0.0000        0.0000        0.0000        0.0000        0.0000        0.0000        0.0000        0.0000        0.0000        0.0000        0.0000        0.0000        0.0000        1.1648        1.0045        1.0017        1.0045        1.4774        1.4909        1.8494        2.3481        2.6721        2.8944        2.8581        2.8560        2.3801        2.3253        2.7982        2.3235        1.7622        1.9064        1.9539        2.5639        2.8225        2.5616        2.6426        3.1694        3.2407        3.5619        2.7524        3.2692        3.0013        2.4960        2.7173        2.6462        2.7993        3.4887        2.8907        2.1416        3.3646        3.2829        3.3184        3.1060        2.9901        3.0004        2.8131        2.1150        0.6443        0.4471        0.5591        1.1520        1.0515        0.5320        0.9557        2.1606        2.5338        3.1156        3.7698        3.9058        4.7053        5.5626        5.7926        5.1282        5.4606        6.1458        6.4396        5.8154        6.7575        6.6462        6.0876        5.3422        4.2669        4.1152        3.2361        3.1942        2.4558        2.0957        1.9381        2.2414        2.6023        2.8648        3.2525        3.6482        2.9243        3.0528        0.0000        0.0000        0.0000        0.0000        0.0000        0.0000        0.0000        0.0000        0.0000        0.0000        0.0000        0.0000        0.0000        0.0000        0.0000        0.0000
        0.0000        0.0000        0.0000        0.0000        0.0000        0.0000        0.0000        0.0000        0.0000        0.0000        0.0000        0.0000        0.0000        0.0000        0.0000        0.0000        0.0000        0.0000        0.0000        0.0000        0.0000        0.0000        0.0000        0.0000        0.0000        0.0000        0.0000       10.8047        9.8746        9.1068        9.4741        9.1112        8.7640        6.7954        6.0259        6.6936        5.6887        9.7835       10.5145        8.5483        6.8020        6.0254        4.5514        4.9848        4.5894        6.2546        7.9691        8.6597        7.0893        6.9078        7.1620        6.9085        6.0970        5.6784        5.7399        6.3615        5.0299        3.8761        3.6011        5.1042        5.0912        4.4880        3.7002        4.2544        3.8208        3.5273        3.1308        3.3790        3.1777        2.7205        2.2398        1.8876        1.4992        1.8071        2.3413        2.4281        1.5983        1.9041        2.2426        2.2685        2.0541        1.9258        1.9353        1.3702        1.4657        1.2797        1.3297        0.9950        0.5084        0.4942        0.0000        0.0000        0.0000        0.0000        0.0000        0.0000        0.0000        0.0000        0.0000        0.0000        0.0000        0.0000        0.0000        0.0000        0.0000        0.0000        0.0000        0.0000        0.0000        0.0000        0.0000        0.0000        0.0000        0.0000        0.0000        0.0000        0.0000        0.0000        0.0000        0.0000        0.0000        0.0000        0.0000        0.0000        0.0000        0.0000        0.0000        0.0000        0.0000        0.0000        0.0000        0.0000        0.0000        0.0000        0.0000        0.0000        0.0000        0.0000        0.0000        0.0000        0.0000        0.0000        0.0000        0.0000        0.0000        0.0000        0.0000        0.0000        0.0000        0.0000        0.0000        0.0000        0.9263        0.8513        0.7532        1.0782        1.2157        1.4767        1.7287        1.8859        1.7923        1.9961        2.1777        2.1197        1.6560        1.7064        2.2437        1.7148        2.1970        2.4324        2.4154        2.4868        2.5684        2.6492        2.6887        2.6848        3.2659        3.1794        3.2101        3.4803        3.3536        2.7810        2.9439        2.5164        2.5818        1.7752        2.1053        3.0171        2.9173        2.8051        2.4209        2.7848        2.6887        2.6447        2.6498        1.5874        1.4611        1.4522        1.3961        0.4613        0.3299        0.7688        1.7667        2.2649        2.7361        2.4428        2.9023        4.6214        5.2504        5.3977        5.5370        4.2478        3.9604        4.3873        4.1822        5.4351        5.7197        5.7708        5.1721        4.3434        3.8086        3.2490        3.1403        2.8793        2.6378        2.3796        1.6480        2.0419        2.1053        2.4096        3.1166        2.6033        3.0730        0.0000        0.0000        0.0000        0.0000        0.0000        0.0000        0.0000        0.0000        0.0000        0.0000        0.0000        0.0000        0.0000        0.0000        0.0000        0.0000
        0.0000        0.0000        0.0000        0.0000        0.0000        0.0000        0.0000        0.0000        0.0000        0.0000        0.0000        0.0000        0.0000        0.0000        0.0000        0.0000        0.0000        0.0000        0.0000        0.0000        0.0000        0.0000        0.0000        0.0000        0.0000        0.0000        0.0000        0.0000        9.4294        7.7919        6.6694        8.6490        8.4464        8.9292       10.0241        9.7316       11.4002       12.4864       10.6125        8.7100        8.3998        6.3147        4.6948        5.5311        4.3442        4.6823        4.0482        5.3435        5.8387        7.0012        7.0904        6.1671        4.9635        5.0554        5.3479        6.3783        5.8987        5.2509        4.7255        3.6226        3.6813        3.2080        3.8185        4.3417        3.5983        2.9316        2.2794        2.4410        2.3083        2.0682        1.9235        1.3764        1.0127        0.9975        1.3406        1.9364        2.4104        2.6704        2.5384        2.3135        2.7573        2.4247        2.2703        2.1205        2.0514        2.9215        2.0911        0.8245        0.5839        0.6847        0.7351        0.0000        0.0000        0.0000        0.0000        0.0000        0.0000        0.0000        0.0000        0.0000        0.0000        0.0000        0.0000        0.0000        0.0000        0.0000        0.0000        0.0000        0.0000        0.0000        0.0000        0.0000        0.0000        0.0000        0.0000        0.0000        0.0000        0.0000        0.0000        0.0000        0.0000        0.0000        0.0000        0.0000        0.0000        0.0000        0.0000        0.0000        0.0000        0.0000        0.0000        0.0000        0.0000        0.0000        0.0000        0.0000        0.0000        0.0000        0.0000        0.0000        0.0000        0.0000        0.0000        0.0000        0.0000        0.0000        0.0000        0.0000        0.0000        0.0000        0.0000        0.0000        0.0000        0.6274        0.7028        1.0578        1.1344        1.1926        1.3992        1.4204        1.5539        1.7306        1.8327        1.5047        1.8508        1.7339        2.0411        1.9565        1.9013        1.7683        1.9079        2.2083        2.8743        3.8507        3.4421        3.5501        4.2242        4.4838        4.5023        4.2750        4.0832        4.0122        3.7725        2.3788        2.1912        2.2640        2.4328        3.1212        2.6951        2.4968        2.7260        1.9295        1.6323        1.7400        1.8425        2.8249        2.8846        2.5009        1.9844        0.4928        0.6476        0.9135        1.5047        1.7834        2.5489        2.7407        3.6562        5.9957        5.6441        6.0898        5.8939        4.4167        5.1153        5.0437        4.4806        4.4911        5.0182        5.2650        4.7631        4.5860        3.5735        3.0403        3.7507        3.5823        3.1871        2.9244        2.4821        0.5948        0.6374        0.7437        0.8007        2.9091        3.5249        0.0000        0.0000        0.0000        0.0000        0.0000        0.0000        0.0000        0.0000        0.0000        0.0000        0.0000        0.0000        0.0000        0.0000        0.0000        0.0000
        0.0000        0.0000        0.0000        0.0000        0.0000        0.0000        0.0000        0.0000        0.0000        0.0000        0.0000        0.0000        0.0000        0.0000        0.0000        0.0000        0.0000        0.0000        0.0000        0.0000        0.0000        0.0000        0.0000        0.0000        0.0000        0.0000        0.0000        0.0000        8.1398        7.9000        7.8692       10.9483        9.3556        9.1664        9.6286       14.0239       12.4653       12.9316        9.6078        8.3668        7.5177        6.8243        5.2930        5.0282        4.1138        4.1195        4.3618        5.1879        5.1191        5.3087        5.2211        5.8107        5.2523        4.7686        4.7379        6.1851        5.7685        4.9091        4.4243        3.4990        3.1150        3.5132        2.7160        3.2468        2.7882        2.6149        2.5067        2.9328        2.6183        2.1048        1.4998        1.0857        0.8543        0.7454        2.6871        3.6680        3.2473        2.9862        3.2171        3.2299        3.6410        3.1889        2.5774        2.1507        2.2605        1.6004        1.6049        1.2436        0.6321        0.7962        0.6553        0.0000        0.0000        0.0000        0.0000        0.0000        0.0000        0.0000        0.0000        0.0000        0.0000        0.0000        0.0000        0.0000        0.0000        0.0000        0.0000        0.0000        0.0000        0.0000        0.0000        0.0000        0.0000        0.0000        0.0000        0.0000        0.0000        0.0000        0.0000        0.0000        0.0000        0.0000        0.0000        0.0000        0.0000        0.0000        0.0000        0.0000        0.0000        0.0000        0.0000        0.0000        0.0000        0.0000        0.0000        0.0000        0.0000        0.0000        0.0000        0.0000        0.0000        0.0000        0.0000        0.0000        0.0000        0.0000        0.0000        0.0000        0.0000        0.0000        0.0000        0.3625        0.3780        0.4155        0.4723        0.5316        0.6463        0.9813        0.9580        1.4029        1.5093        1.5154        1.3107        1.1935        1.4057        1.7261        1.7119        1.7352        1.8733        2.1946        2.0845        2.5832        3.4650        4.3385        4.4879        4.5464        4.3206        4.7809        4.6191        4.5937        4.6156        4.3385        4.0414        3.0309        2.6096        2.3653        2.4732        3.0273        2.9696        3.0166        2.4436        1.2818        0.8598        0.7847        1.7282        2.4772        2.5487        1.6946        1.3802        0.5525        0.6367        0.9086        1.2582        2.0142        2.4832        3.2795        4.1691        5.3177        4.5902        5.3155        5.9605        5.2935        4.1793        3.9829        4.3426        4.9905        6.3408        5.3484        4.2188        4.3632        4.0002        3.2032        2.6345        2.7121        2.4510        2.1937        2.4907        0.5102        0.4409        0.6027        0.8149        3.0081        3.6934        0.0000        0.0000        0.0000        0.0000        0.0000        0.0000        0.0000        0.0000        0.0000        0.0000        0.0000        0.0000        0.0000        0.0000        0.0000        0.0000
        0.0000        0.0000        0.0000        0.0000        0.0000        0.0000        0.0000        0.0000        0.0000        0.0000        0.0000        0.0000        0.0000        0.0000        0.0000        0.0000        0.0000        0.0000        0.0000        0.0000        0.0000        0.0000        0.0000        0.0000        0.0000        0.0000        0.0000        0.0000        7.8691        8.1893        6.7965        8.8335        9.3366        9.7517       11.2371       11.7406       12.8274       11.4069       11.0014        7.7390        5.7392        3.9844        3.5682        3.2687        3.7137        3.3767        3.2036        3.9865        3.8363        3.7453        4.0039        4.5944        4.4880        4.3672        4.5205        6.0463        5.5116        4.9315        4.2607        3.3360        2.6833        2.5956        2.4710        2.8303        3.0357        2.5721        2.9851        3.6464        2.8378        1.9847        1.6480        1.8289        0.7479        0.9477        1.3303        2.7423        2.8448        3.2044        3.4334        4.1011        4.4218        3.6691        2.8733        1.9996        2.0392        1.7290        1.5548        1.8616        1.0759        0.6956        0.5134        1.3431        0.0000        0.0000        0.0000        0.0000        0.0000        0.0000        0.0000        0.0000        0.0000        0.0000        0.0000        0.0000        0.0000        0.0000        0.0000        0.0000        0.0000        0.0000        0.0000        0.0000        0.0000        0.0000        0.0000        0.0000        0.0000        0.0000        0.0000        0.0000        0.0000        0.0000        0.0000        0.0000        0.0000        0.0000        0.0000        0.0000        0.0000        0.0000        0.0000        0.0000        0.0000        0.0000        0.0000        0.0000        0.0000        0.0000        0.0000        0.0000        0.0000        0.0000        0.0000        0.0000        0.0000        0.0000        0.0000        0.0000        0.0000        0.0000        0.3569        0.4109        0.4629        0.4286        0.4939        0.7280        0.8612        1.0731        1.0531        1.2557        1.3304        1.3462        1.2470        1.2216        1.2360        1.4000        1.7369        2.0018        2.5017        2.4589        2.5940        3.4755        3.2366        3.3606        4.7616        5.6044        4.8963        4.3844        4.7403        4.5409        5.7256        6.2802        5.8219        3.7804        2.9977        2.5289        2.2405        2.7617        2.4622        2.2154        1.9563        0.8883        0.7670        0.9635        0.8028        0.9936        0.4819        1.2597        1.3593        0.3649        0.5201        0.6266        0.9190        1.8251        2.5268        3.5661        3.3575        3.9126        4.7255        5.0742        5.0958        3.8168        4.0299        4.2794        4.8527        5.5490        6.1134        5.2647        4.3952        5.1255        5.2937        3.7662        3.0675        3.0262        2.7062        2.3286        2.3276        0.3491        0.3403        0.7937        1.3337        3.5753        4.2851        4.9534        0.0000        0.0000        0.0000        0.0000        0.0000        0.0000        0.0000        0.0000        0.0000        0.0000        0.0000        0.0000        0.0000        0.0000        0.0000
        0.0000        0.0000        0.0000        0.0000        0.0000        0.0000        0.0000        0.0000        0.0000        0.0000        0.0000        0.0000        0.0000        0.0000        0.0000        0.0000        0.0000        0.0000        0.0000        0.0000        0.0000        0.0000        0.0000        0.0000        0.0000        0.0000        0.0000       11.3976       10.3948        7.6866        6.6842        7.9269        8.3370        7.9818        8.4372       10.7521       10.8956        8.2437        6.1867        3.6011        2.8035        3.3426        3.4650        4.0413        3.7849        2.8936        3.0968        3.7262        3.6080        3.6170        2.9393        4.0776        4.0359        4.1373        4.1505        5.2858        5.0695        4.5469        3.4929        3.2540        3.2140        3.0520        2.5566        2.6506        3.5458        3.7276        3.3858        3.3002        2.6853        1.9366        2.1467        1.0172        0.6659        0.6721        1.8801        2.3753        2.4015        3.7159        4.4864        5.2302        5.2990        4.3688        3.0643        3.2874        3.1960        2.6721        2.5921        3.1484        1.7408        0.7576        0.4020        0.4691        0.5000        0.0000        0.0000        0.0000        0.0000        0.0000        0.0000        0.0000        0.0000        0.0000        0.0000        0.0000        0.0000        0.0000        0.0000        0.0000        0.0000        0.0000        0.0000        0.0000        0.0000        0.0000        0.0000        0.0000        0.0000        0.0000        0.0000        0.0000        0.0000        0.0000        0.0000        0.0000        0.0000        0.0000        0.0000        0.0000        0.0000        0.0000        0.0000        0.0000        0.0000        0.0000        0.0000        0.0000        0.0000        0.0000        0.0000        0.0000        0.0000        0.0000        0.0000        0.0000        0.0000        0.0000        0.0000        0.0000        0.0000        0.5972        0.6148        0.5913        0.5180        0.5320        0.5031        0.4526        0.3657        0.4986        0.6167        0.8360        0.7954        0.9050        1.0712        1.1791        1.2918        1.5245        1.4400        1.6890        2.2550        2.2708        2.6044        3.4150        2.8676        2.6355        3.2166        4.1375        4.2567        4.5853        4.4583        4.3366        4.8441        6.2438        6.0438        3.8622        3.1660        2.5449        2.1555        2.8448        2.9867        2.4430        2.2745        0.8939        0.7540        0.3426        0.2143        0.3143        0.4294        0.7761        1.4806        0.4956        0.2406        0.4518        0.8800        1.2401        1.8305        1.9111        2.4782        3.3779        3.9153        4.1031        4.2166        3.3723        3.4508        3.9802        4.4394        5.9692        5.4711        5.1562        5.1434        6.2119        6.2707        5.2962        3.9520        3.8620        3.0493        2.4718        2.5628        0.6316        0.6799        0.7291        0.9543        4.0336        5.2172        0.0000        0.0000        0.0000        0.0000        0.0000        0.0000        0.0000        0.0000        0.0000        0.0000        0.0000        0.0000        0.0000        0.0000        0.0000        0.0000
        0.0000        0.0000        0.0000        0.0000        0.0000        0.0000        0.0000        0.0000        0.0000        0.0000        0.0000        0.0000        0.0000        0.0000        0.0000        0.0000        0.0000        0.0000        0.0000        0.0000        0.0000        0.0000        0.0000        0.0000        0.0000        0.0000        0.0000       11.9756       10.8363        8.2364        6.0873        5.8631        5.7008        3.5833        4.3364        8.7490        9.7921        6.6371        4.8332        3.3293        3.3337        5.1139        5.1274        6.2854        5.4455        3.8243        2.9021        2.4044        2.6595        2.3225        1.9478        1.9187        2.1879        1.5915        1.4676        1.4961        1.1563        0.9950        1.1414        3.5244        3.0745        2.2172        1.7060        1.6301        2.6973        2.9219        2.4847        1.9144        1.6877        1.4714        0.6813        0.5022        0.4709        0.5893        0.6679        1.7798        1.5451        2.0418        4.1577        4.2279        3.7477        3.0455        2.7331        3.9332        3.4482        3.1301        2.5939        2.8647        2.5748        2.1252        0.6517        0.6060        0.5350        0.4699        0.2272        0.1968        1.0510        0.7186        0.3777        0.1497        0.0182        0.0000        0.0000        0.0000        0.0000        0.0000        0.0000        1.2685        1.4641        1.3422        1.5487        0.0000        0.0000        0.0000        0.0000        0.0000        0.0000        0.0000        0.0000        0.0000        0.0000        0.0000        0.0000        0.0000        0.0000        0.0000        0.0000        0.0000        0.0000        0.0000        0.0000        0.0000        0.0000        0.0000        0.0000        0.0000        0.0000        0.0000        0.0000        0.0000        0.0000        0.0000        0.0000        0.0000        0.0000        0.0000        0.0000        1.1163        1.1326        1.1262        1.1810        1.2405        1.1143        1.0430        0.9729        0.6250        0.5066        0.4634        0.4757        0.4622        0.4931        0.5428        0.7727        1.1755        1.2339        1.2515        1.5392        1.5426        1.7036        1.8410        2.1021        2.4327        2.5131        2.4493        3.0078        4.0395        4.4339        4.6065        4.5105        4.2306        4.5358        4.4253        4.2904        3.6214        3.1152        2.7731        2.5485        2.6687        2.0939        1.7097        1.4675        1.2419        1.0106        0.7423        0.7424        0.8496        0.8077        0.7790        0.7731        0.7379        1.1520        1.9229        2.2887        2.7016        2.3065        2.4360        2.7517        2.8245        3.0918        3.6332        4.0053        4.3134        4.1194        4.2444        5.1824        5.9378        6.5765        7.2187        7.5472        8.2553        8.6001        8.0858        6.8476        3.7189        2.9400        2.3068        2.1966        2.1549        2.0027        2.3130        3.1348        4.4966        5.8066        0.0000        0.0000        0.0000        0.0000        0.0000        0.0000        0.0000        0.0000        0.0000        0.0000        0.0000        0.0000        0.0000        0.0000        0.0000        0.0000
        0.0000        0.0000        0.0000        0.0000        0.0000        0.0000        0.0000        0.0000        0.0000        0.0000        0.0000        0.0000        0.0000        0.0000        0.0000        0.0000        0.0000        0.0000        0.0000        0.0000        0.0000        0.0000        0.0000        0.0000        0.0000        0.0000        9.0076        8.7680        9.7218        7.9901        7.4904        4.0077        2.3502        2.2454        1.7850        6.8228        4.6918        4.6184        3.2148        3.1929        3.1593        5.2458        5.3628        7.8355        4.6610        3.9276        4.1544        2.2138        3.0622        2.3848        1.9813        1.2864        1.2303        1.2082        0.6449        1.4652        0.4634        0.4255        1.3669        2.3661        1.9930        1.4648        1.4826        1.3535        1.2383        1.1916        0.9855        1.7224        1.7866        1.8679        0.5165        0.6557        0.6454        0.5250        0.6095        1.5004        1.5661        1.8889        1.9319        3.1851        2.9908        2.3854        2.6481        3.6182        3.6150        2.9516        3.1177        2.6628        1.9476        2.1847        1.0598        1.7341        1.5266        1.1129        0.4344        0.4616        0.2375        0.1092        0.0454        0.0272        0.0455        0.0363        0.1127        0.4158        0.8220        1.1863        0.8828        0.7683        0.9339        1.0434        1.1136        1.7273        2.2130        2.2860        2.5600        0.0000        0.0000        0.0000        0.0000        0.0000        0.0000        0.0000        0.0000        0.0000        0.0000        0.0000        0.0000        0.0000        0.0000        0.0000        0.0000        0.0000        0.0000        0.0000        0.0000        0.0000        1.4675        1.5052        1.1453        1.1538        1.0385        0.8610        0.7819        0.6811        0.6631        0.7279        0.8281        1.1055        1.2102        1.2152        1.2352        1.2166        1.2028        1.1045        0.9564        0.6004        0.4791        0.5328        0.5876        0.5026        0.3849        0.6722        0.9611        1.3714        1.4064        1.7499        1.6112        1.3776        1.3776        1.5490        1.8859        2.3268        1.9595        2.2648        2.7843        4.0460        4.5004        4.7491        4.6926        4.5892        4.5405        4.5333        4.2672        3.6946        3.2590        2.9888        2.8147        2.5838        2.1062        1.8041        1.4923        1.6121        1.3041        1.1170        1.1780        0.9489        0.4192        0.2164        0.2398        0.3704        0.6727        1.4844        1.7424        1.9161        2.1986        2.5623        2.4578        2.4931        3.0380        4.0466        4.9035        5.1105        4.2127        3.9113        4.3303        6.0026        6.7819        7.5415        8.1102        9.4113       10.0797        9.3395        7.7870        4.2689        3.3616        2.6910        2.6781        2.7564        2.7466        3.1372        3.7641        0.0000        0.0000        0.0000        0.0000        0.0000        0.0000        0.0000        0.0000        0.0000        0.0000        0.0000        0.0000        0.0000        0.0000        0.0000        0.0000        0.0000        0.0000
        0.0000        0.0000        0.0000        0.0000        0.0000        0.0000        0.0000        0.0000        0.0000        0.0000        0.0000        0.0000        0.0000        0.0000        0.0000        0.0000        0.0000        0.0000        0.0000        0.0000        0.0000        0.0000        0.0000        0.0000        0.0000        0.0000        8.2600        8.2683        8.0401        5.9307        6.3784        4.1063        3.2789        2.0165        2.0173        6.8548        3.5469        2.7992        2.5055        2.9060        3.6915        5.3156        4.7641        5.7794        4.4102        5.1538        3.0617        1.7736        1.6788        2.1401        1.5852        1.7049        0.9132        0.4763        0.3720        1.0244        0.8967        0.5442        0.3534        0.9008        1.0341        1.1340        1.3115        1.2490        1.1040        1.0800        1.3123        0.8936        0.7916        2.4318        1.1652        0.8800        2.0519        1.3039        0.9144        2.0261        2.6877        2.7235        2.0821        2.9371        2.6201        2.5692        2.5692        2.8601        2.4245        2.4635        2.3511        2.0353        2.1018        1.7240        1.7420        2.4577        1.9885        1.0891        0.9801        0.6563        0.2579        0.1121        0.1095        0.0947        0.0828        0.0091        0.0735        0.2528        0.9301        1.4579        2.0025        1.1335        1.2471        1.4469        1.4278        1.4547        2.0139        2.1800        2.4616        1.6449        1.3963        1.1885        0.0000        0.0000        0.0000        0.0000        0.0000        0.0000        0.0000        0.0000        0.0000        0.0000        0.0000        0.0000        1.2381        1.0621        1.0703        1.2591        1.5919        1.4926        1.5406        1.4917        1.5222        1.3553        0.8425        0.7389        0.6358        0.7887        0.8524        0.9068        1.0398        1.5157        1.5521        1.7116        1.7764        1.6173        1.4623        1.3600        1.1819        0.7130        0.6439        0.5967        0.6756        0.6190        0.7320        0.8560        1.2052        1.6745        1.8267        1.7148        1.8085        1.7257        1.6918        1.5644        1.5097        1.5145        1.5360        1.8424        2.4803        3.9417        4.3954        4.6628        4.6463        4.6157        4.8739        4.9542        4.1816        3.7348        3.2258        2.8921        2.6178        2.4444        2.1555        1.7826        1.7587        1.5393        1.5180        1.1741        1.1590        0.6695        0.5487        0.7050        0.3404        0.4541        0.7199        0.8259        0.8554        0.8519        1.3728        2.0212        2.2680        2.3426        2.8141        3.7892        4.5802        5.7272        4.1859        4.0189        4.5079        6.0385        6.9504        7.7971        8.6215       10.1364       11.1533       10.5846        9.1875        5.3665        4.7039        4.1778        3.9175        0.0000        3.8532        3.8667        4.4548        0.0000        0.0000        0.0000        0.0000        0.0000        0.0000        0.0000        0.0000        0.0000        0.0000        0.0000        0.0000        0.0000        0.0000        0.0000        0.0000        0.0000        0.0000
        0.0000        0.0000        0.0000        0.0000        0.0000        0.0000        0.0000        0.0000        0.0000        0.0000        0.0000        0.0000        0.0000        0.0000        0.0000        0.0000        0.0000        0.0000        0.0000        0.0000        0.0000        0.0000        0.0000        0.0000        0.0000        6.4321        5.9369        8.2677        5.7250        5.3473        5.6075        5.1102        2.9939        1.4359        2.5354        5.3908        3.1251        2.4578        2.4287        2.7761        3.5901        4.7722        4.0160        3.0853        3.6426        3.8308        3.4373        2.4183        2.2730        1.9156        0.9888        0.8026        0.6901        0.4099        0.4489        0.9787        0.4580        0.4200        0.4870        1.0307        0.9137        1.1434        1.0208        0.9171        0.9617        1.0291        1.1068        1.0286        1.0083        0.7715        1.3175        1.2678        0.7539        1.0393        1.3590        2.1809        2.1337        2.2078        1.8841        1.9687        2.1426        1.9699        1.9301        2.0411        2.0029        1.8220        1.5351        1.2028        1.4034        1.3060        2.1124        2.2404        1.5617        1.4064        1.3513        0.7404        0.8381        0.7681        0.4183        0.2798        0.1848        0.0183        0.0734        0.9780        2.2021        2.7666        2.7420        1.2091        1.3183        1.5453        1.7876        1.5512        1.0573        1.3478        1.1640        1.1328        1.2789        0.8694        1.0154        0.8602        0.9714        0.0000        0.0000        0.0000        0.0000        0.0000        0.0000        0.0000        0.0000        2.1230        1.8800        2.4048        1.8845        1.4821        1.4866        1.1282        1.1480        1.2926        1.0851        1.0399        1.0955        1.0913        1.0404        1.2799        1.2802        1.3747        1.8693        2.1958        2.1380        1.7632        1.7950        1.7337        1.6992        1.5671        1.4405        1.0813        0.9541        1.0098        0.9823        1.0044        0.9883        1.1818        1.3744        2.1870        2.1045        2.1400        2.4465        2.2642        2.1439        2.0614        1.9149        1.9309        1.9482        1.8026        2.1822        3.7298        4.1786        4.3854        4.3642        3.9479        4.0751        3.9364        3.6632        3.4510        3.0670        2.7731        2.9099        2.4982        2.0105        1.8535        1.2075        1.2337        1.1460        1.1057        1.1740        0.7075        0.7535        1.0070        1.3029        1.4201        1.5129        1.3605        1.0703        0.9231        0.9998        1.6164        1.8914        2.3060        2.6098        2.5435        2.7436        3.4843        3.3726        3.6056        4.0780        5.8388        6.8110        8.3897        8.8033       10.2344       11.4572       11.7735       11.1231        6.9849        6.4433        0.0000        0.0000        0.0000        0.0000        0.0000        0.0000        0.0000        0.0000        0.0000        0.0000        0.0000        0.0000        0.0000        0.0000        0.0000        0.0000        0.0000        0.0000        0.0000        0.0000        0.0000        0.0000        0.0000        0.0000
        0.0000        0.0000        0.0000        0.0000        0.0000        0.0000        0.0000        0.0000        0.0000        0.0000        0.0000        0.0000        0.0000        0.0000        0.0000        0.0000        0.0000        0.0000        0.0000        0.0000        0.0000        0.0000        3.9369        1.6072        3.4645        6.0032        4.3097        7.6871        6.2290        5.0400        4.3334        5.1747        3.9504        3.1681        4.0109        5.5093        3.0144        4.6898        3.0856        2.0397        3.6715        5.4286        4.4787        4.2651        4.2757        4.3670        4.3686        2.8346        2.5709        1.3316        0.9678        1.0826        1.1271        1.0921        1.0372        1.2480        1.1989        1.0058        0.7803        0.9929        0.7346        0.9301        1.2850        2.2464        3.3596        3.4004        3.0012        1.8823        1.6111        1.1016        0.8458        0.9993        0.8628        0.8139        0.9178        1.8598        2.9738        3.3336        3.1889        2.2503        2.0598        1.8441        1.7520        2.0399        2.0712        2.0487        1.5325        1.0083        0.5713        0.5077        0.9480        0.7126        0.5396        1.0375        1.3559        1.5894        1.6144        1.3658        1.1688        0.7478        0.2710        0.2247        0.2725        1.5899        2.3164        1.4395        1.9537        1.4261        1.5269        1.6107        1.2877        1.3207        1.0725        1.0239        1.0219        1.1622        0.8368        0.8881        0.8381        0.4088        0.4206        0.4070        0.5573        1.0509        1.2522        1.7030        1.8409        1.0263        0.9093        0.9363        1.1346        1.0083        0.9079        0.9106        0.8314        0.5726        0.4131        0.4836        0.5213        0.6132        0.7699        0.9437        0.9061        1.0158        1.1138        1.1918        1.2061        1.3853        1.4995        1.5982        1.5710        1.6243        1.6773        1.6220        1.5016        1.1904        1.1432        1.1730        1.1900        1.2387        1.2758        1.3482        1.4517        1.9359        2.1489        2.2208        2.3955        2.9025        3.0065        2.9390        2.7144        1.8109        1.6516        1.8134        2.2017        3.3290        3.7821        4.0802        4.0397        3.7755        3.6010        3.5317        3.4000        2.8505        2.5875        2.3528        2.3055        2.2629        1.7513        1.8713        1.4809        1.4167        1.5525        1.3838        1.2922        1.6230        1.4509        1.9425        1.8373        1.3276        1.4540        1.3439        1.3684        1.9055        2.3180        2.6381        2.9220        2.3660        2.1947        2.3369        2.6840        2.8314        2.8750        2.9943        3.4913        4.8587        5.7332        6.8873        8.1379       10.5176       12.1916       12.9341       12.8387       11.6876        0.0000        0.0000        0.0000        0.0000        0.0000        0.0000        0.0000        0.0000        0.0000        0.0000        0.0000        0.0000        0.0000        0.0000        0.0000        0.0000        0.0000        0.0000        0.0000        0.0000        0.0000        0.0000        0.0000        0.0000        0.0000
        0.0000        0.0000        0.0000        0.0000        0.0000        0.0000        0.0000        0.0000        0.0000        0.0000        0.0000        0.0000        0.0000        0.0000        0.0000        0.0000        0.0000        0.0000        4.1158        3.9313        2.9379        3.0263        1.3151        0.9847        1.4430        2.4123        2.2559        3.7526        2.5629        2.1442        1.7207        2.6458        3.0172        2.7946        3.0798        2.2629        2.4594        4.4330        4.5708        2.6768        2.6990        4.8126        3.0737        4.7995        5.0709        4.5214        3.7482        1.7651        0.9786        0.4442        0.3306        0.5584        0.9364        0.7569        0.6432        0.6318        0.7656        0.6279        0.6855        0.6841        0.6849        0.7176        0.9154        1.8271        2.0569        2.1329        2.1298        1.8509        2.1189        1.2997        0.8463        1.0243        1.4341        1.7531        1.8535        2.7320        1.9723        1.6911        1.8611        2.1193        1.7011        1.5931        1.5040        1.5474        1.6584        1.4808        1.0709        0.6866        0.6015        1.1106        0.7245        0.4128        0.9450        1.3674        1.3314        2.1021        1.5996        0.9339        0.7795        0.8407        0.8576        0.6985        0.9364        4.5242        5.2276        3.6576        4.7028        3.0738        2.4208        2.3804        1.8862        1.4904        1.4967        1.4500        1.2063        1.7083        1.3256        1.3680        1.0521        0.8489        1.0421        0.8930        0.9769        1.0765        0.8774        0.9178        1.0830        0.5157        0.4291        0.5302        0.6726        0.4937        0.4993        0.5351        0.4898        0.5066        0.7234        0.9474        1.0530        1.4222        1.1464        1.0516        0.9915        1.0362        1.0294        1.1451        1.4356        1.7451        1.8104        1.8597        1.8951        2.0217        2.0303        1.9638        1.8969        1.5892        1.4249        1.4172        1.7308        1.5513        1.4938        1.5399        1.7464        2.3320        2.5689        2.6834        2.8152        3.4992        3.6093        3.3783        2.9996        1.9419        1.7326        1.7826        2.1984        3.2985        3.7325        3.8061        3.7223        3.7144        3.9572        3.9645        4.1286        4.2146        3.5657        3.2767        2.8911        3.0040        2.8918        3.3788        3.1332        2.6608        2.4417        2.2810        2.1526        2.9589        2.8325        2.7572        2.3021        1.4147        1.3406        1.2752        1.3418        2.2962        2.9690        3.0498        3.2613        2.4101        2.4645        2.5788        2.7151        2.5988        2.8187        3.0983        3.4908        4.4937        5.3612        6.6646        8.0366       11.0326       12.7297        0.0000        0.0000        0.0000        0.0000        0.0000        0.0000        0.0000        0.0000        0.0000        0.0000        0.0000        0.0000        0.0000        0.0000        0.0000        0.0000        0.0000        0.0000        0.0000        0.0000        0.0000        0.0000        0.0000        0.0000        0.0000        0.0000        0.0000        0.0000
        0.0000        0.0000        0.0000        0.0000        0.0000        0.0000        0.0000        0.0000        0.0000        0.0000        0.0000        0.0000        0.0000        0.0000        0.0000        3.3786        3.9340        3.5984        2.3734        1.5367        1.3434        0.7868        0.8972        0.2741        1.1189        1.3603        1.2367        1.7743        1.0860        0.9422        0.3091        1.5791        1.7773        2.9028        2.2125        2.0103        2.8513        3.2012        2.8583        2.4553        2.8830        3.4583        2.1648        2.9442        4.0573        1.9860        0.7500        0.4753        0.4724        0.4643        0.2960        0.4094        0.4571        0.6617        0.4641        0.3786        0.3173        0.2900        0.6372        0.5769        0.5347        0.6410        0.7276        1.0115        1.5657        2.0952        2.2589        2.0822        1.3397        0.9042        1.1053        0.6910        0.6917        1.2379        1.2736        1.6961        2.7619        2.2735        1.6636        1.5193        1.3790        1.3829        1.3419        1.3594        1.6017        1.4515        1.7458        1.9250        1.4492        1.0350        1.2323        1.0635        0.9664        1.1165        1.5157        1.6763        1.0808        1.5081        1.8458        2.1985        2.3358        2.4355        2.1456        5.5730        7.3442        8.4069        6.0961        2.9758        3.1263        2.8971        2.3746        1.5416        1.2082        0.8880        1.5113        2.2532        1.2932        1.4135        1.6192        1.0955        1.0460        0.8199        0.9291        1.2731        1.2595        1.3321        1.3285        0.6735        0.7765        0.9641        1.2577        1.1495        1.4461        1.1428        1.1445        0.9087        0.9928        1.1552        0.9383        0.9076        0.9392        1.0591        1.0589        1.1086        1.1811        1.2900        1.4624        1.7637        2.1591        2.2220        2.2924        2.2779        2.3182        2.3865        2.4995        2.0942        2.0431        2.0879        2.0660        1.9963        1.9475        2.0067        2.3776        3.2018        3.5215        3.5093        3.5483        3.9741        3.8208        3.5718        3.2712        2.2819        2.0739        2.2320        2.5962        3.5961        3.9124        4.1316        4.3762        4.5160        4.4948        4.6272        4.4150        3.9322        3.6748        3.2465        3.0407        3.1484        2.3685        1.8022        1.9836        1.7912        2.3314        2.3755        2.2101        2.8251        2.6137        2.4531        2.5101        1.9172        1.3725        1.5723        1.9189        3.3162        3.8998        3.9479        4.1743        3.3261        3.2709        3.1605        2.9941        3.4392        3.3185        3.5041        0.0000        4.3559        5.0323        6.3380        8.0593       11.3779       13.5460        0.0000        0.0000        0.0000        0.0000        0.0000        0.0000        0.0000        0.0000        0.0000        0.0000        0.0000        0.0000        0.0000        0.0000        0.0000        0.0000        0.0000        0.0000        0.0000        0.0000        0.0000        0.0000        0.0000        0.0000        0.0000        0.0000        0.0000        0.0000
        0.0000        0.0000        0.0000        0.0000        0.0000        0.0000        0.0000        0.0000        0.0000        0.0000        0.0000        0.0000        0.0000        7.8472        5.9349        3.8227        3.7661        2.7699        2.1116        1.5915        1.4537        1.4704        1.0426        1.1184        1.3576        1.4958        1.0299        1.1375        0.9841        0.9211        1.0746        1.1653        1.3993        1.7981        1.5512        1.6563        2.1019        2.0765        1.5313        1.4337        1.5945        0.7244        1.1221        2.1798        2.2271        2.4260        1.7301        0.6794        0.7850        0.5237        0.2916        0.3965        0.7462        0.8182        0.5596        0.5137        0.2587        0.2092        0.2628        0.8787        0.6854        0.6919        1.9083        2.0798        2.5652        2.3343        1.4990        0.9217        0.5935        1.1677        0.7005        0.7876        1.0497        1.2021        1.0487        2.6051        1.9266        1.5621        1.0390        1.1966        1.4193        1.3151        1.1457        1.0901        1.3122        1.1195        1.1810        1.0807        1.4732        1.1623        1.0573        0.5276        0.5177        0.7110        0.5247        1.3836        1.6565        2.2997        3.1136        2.5040        1.3671        1.4316        0.8405        3.2750        3.8196        4.1305        3.7983        2.6667        3.2880        1.7174        0.9171        0.5071        1.0847        0.9656        1.3057        2.0758        1.1381        1.4273        1.8547        1.6305        1.8722        1.9640        1.4415        1.2212        1.3204        1.5327        1.7238        1.1998        1.4733        1.4655        1.3732        1.3903        1.3003        1.2960        1.4430        1.0846        0.9565        1.0391        0.8400        0.8309        1.0687        1.5347        1.2772        1.2741        1.3636        1.6326        1.7938        2.0726        2.0755        2.3813        2.7937        2.6531        2.8589        2.8437        2.8818        2.5714        2.6132        2.7396        2.8886        2.7326        2.6448        2.7211        3.0017        4.1375        4.2583        3.9908        3.7177        4.3385        4.2775        4.1385        3.9760        3.3235        3.3120        3.5501        3.6691        4.5063        4.7318        4.7134        4.5557        4.8567        4.1446        4.3052        3.8783        3.4000        3.3777        3.5284        2.9413        2.2034        1.7476        1.8416        2.1889        1.9156        1.2557        1.1602        1.3097        1.8189        2.1740        2.2668        2.5215        2.1988        2.1122        2.4590        2.5826        4.2595        4.7260        4.9140        4.7014        3.8298        4.0300        4.0033        3.8826        3.9217        3.6261        0.0000        0.0000        0.0000        0.0000        0.0000        0.0000        0.0000        0.0000        0.0000        0.0000        0.0000        0.0000        0.0000        0.0000        0.0000        0.0000        0.0000        0.0000        0.0000        0.0000        0.0000        0.0000        0.0000        0.0000        0.0000        0.0000        0.0000        0.0000        0.0000        0.0000        0.0000        0.0000        0.0000        0.0000        0.0000        0.0000
        0.0000        0.0000        0.0000        0.0000        0.0000        0.0000        0.0000        0.0000        0.0000        9.6405        0.0000        0.0000        6.6393        5.5764        4.0808        3.8017        2.2729        1.7666        1.4497        1.9664        1.4917        1.4325        1.7815        2.3714        1.6355        1.4641        0.7634        2.1510        4.2215        3.4019        2.6851        0.6758        1.0613        1.8014        0.3502        0.8933        1.4473        1.1540        1.0817        1.0199        0.8386        1.1187        1.9130        2.1718        2.3768        2.2786        2.1072        1.2088        1.2757        1.0986        1.3029        0.8414        1.2314        1.2593        1.2120        0.8452        0.5097        0.2619        0.4570        0.7794        0.9260        0.9718        2.1448        1.4953        1.1871        1.1611        0.3589        0.5963        0.4565        0.4103        1.9157        1.8543        1.3515        2.1077        3.0558        2.2644        0.7636        0.8158        0.4316        0.8196        1.0471        0.6710        0.4885        0.2985        0.3852        0.3098        0.2870        0.4177        0.7704        1.3094        1.0398        0.8074        0.7981        0.8141        0.5407        0.4906        0.2745        0.5889        0.6789        0.4020        0.4405        0.2286        0.3535        1.1312        0.9375        0.8818        0.8210        0.7839        1.1916        0.8983        0.5963        1.0567        0.8343        1.0886        0.8431        0.7854        0.5932        0.5356        0.6588        0.5999        0.4989        0.5901        0.9201        0.7255        0.6493        0.6871        0.6579        0.4594        0.4822        0.5681        0.4789        0.2957        0.3570        0.3799        0.3965        0.3992        0.3309        0.3631        0.4673        0.4754        0.5284        0.6243        0.6188        0.6429        0.7204        0.8863        0.9303        1.1614        1.3355        1.5420        1.5874        2.2024        2.4374        2.6004        2.7362        2.8517        3.0717        3.0189        3.2354        3.4461        3.4180        3.4896        3.4861        3.8116        3.9134        3.8879        3.8194        3.5073        3.4428        3.3456        3.4314        4.0089        3.7404        3.7835        3.7415        4.0551        3.9505        3.8237        3.6994        3.5434        3.3833        3.4435        3.2985        3.8496        3.8403        3.1124        2.5073        3.2922        2.6917        2.1185        1.4842        1.1545        0.8428        0.9276        1.2313        2.2101        2.8531        3.1561        3.4109        3.2510        3.3138        3.9040        4.3575        5.4809        6.0269        6.2745        6.1783        5.6832        6.0442        6.0479        5.7681        4.7235        0.0000        0.0000        0.0000        0.0000        0.0000        0.0000        0.0000        0.0000        0.0000        0.0000        0.0000        0.0000        0.0000        0.0000        0.0000        0.0000        0.0000        0.0000        0.0000        0.0000        0.0000        0.0000        0.0000        0.0000        0.0000        0.0000        0.0000        0.0000        0.0000        0.0000        0.0000        0.0000        0.0000        0.0000        0.0000        0.0000        0.0000
        0.0000        0.0000        0.0000        0.0000        0.0000       10.9411       11.7312        5.9720        8.9083        8.4510        8.7157        6.9034        6.1789        2.8450        2.9405        3.8202        1.8869        1.3699        1.2857        1.2123        0.7719        1.8675        1.4240        1.2624        0.7314        0.5269        0.5375        1.5260        1.7252        0.3214        0.6860        0.0757        0.7919        0.1623        0.2014        0.5651        0.6984        0.7008        0.8512        0.9398        0.7627        1.0327        2.2773        1.4429        1.8456        1.3413        3.2777        1.6385        1.6059        0.3938        1.3589        0.5360        0.9086        1.1572        1.0122        0.5906        0.3848        0.6624        0.5363        1.4816        1.6182        1.1291        1.3553        0.5593        0.3048        0.3341        0.2348        0.4599        0.9003        0.5154        2.9184        1.6366        2.9555        3.2316        2.8637        2.0046        0.5726        0.7353        0.7444        1.0414        0.3117        0.1698        0.1661        0.4864        0.6123        0.3589        0.8109        1.4309        1.8973        1.8445        2.0289        0.9210        1.0058        0.5573        0.1755        0.3185        0.2314        0.3926        0.3262        0.1700        0.2543        0.4431        0.3193        0.4834        0.3623        0.5841        0.8556        1.2004        1.2833        0.8939        0.9573        0.9415        0.8591        0.8128        0.6375        0.6291        0.6792        0.6373        0.9579        0.7327        1.2922        0.9689        0.9274        0.8162        0.9143        0.7908        0.6414        0.5181        0.9323        0.6359        0.5347        0.4989        0.3043        0.2620        0.2949        0.3688        0.4706        0.5462        0.6445        0.6628        0.6867        0.8560        0.9183        0.8343        0.9290        1.0154        1.0363        1.0743        1.3804        1.9408        1.8040        2.5643        2.7032        3.0838        3.3722        3.5015        3.7749        3.9286        4.2784        4.7900        4.4009        4.3588        3.9206        4.5221        4.6995        4.3975        4.2340        4.0133        3.7667        3.7604        3.7734        4.4941        4.3890        3.9808        3.9805        4.1036        3.7139        3.7039        3.3952        2.8674        2.8900        2.9914        3.0560        3.4236        3.0168        2.5270        2.1213        1.7006        1.4334        1.0628        0.8642        0.9034        0.0000        0.0000        1.5091        2.7602        3.3208        3.5463        3.7386        3.6219        3.7937        4.3410        5.0810        6.0080        6.3937        6.6632        6.6731        6.5542        6.6858        6.5695        5.8438        0.0000        0.0000        0.0000        0.0000        0.0000        0.0000        0.0000        0.0000        0.0000        0.0000        0.0000        0.0000        0.0000        0.0000        0.0000        0.0000        0.0000        0.0000        0.0000        0.0000        0.0000        0.0000        0.0000        0.0000        0.0000        0.0000        0.0000        0.0000        0.0000        0.0000        0.0000        0.0000        0.0000        0.0000        0.0000        0.0000        0.0000        0.0000
        0.0000        0.0000        0.0000        0.0000       14.1937       12.8361        9.9995        3.9299        6.5473        6.5200        7.2541        5.8215        3.4475        1.3119        1.3847        1.7666        1.9998        1.4796        0.6680        1.8955        2.6864        1.4205        0.3804        0.8898        0.5759        0.7828        1.7803        2.0311        0.1168        0.0441        0.0562        0.3785        0.1928        0.0140        0.0402        0.3130        0.3764        0.5058        0.5303        0.4604        0.4051        0.4518        0.7928        2.1404        0.6401        0.5131        0.5357        0.6609        0.2525        0.2100        0.1318        0.2759        1.0117        1.1438        0.1075        0.0336        0.0726        0.1303        0.6237        1.1622        1.2728        1.1831        0.6425        0.3775        0.1665        0.4895        0.4357        3.2457        0.7785        1.4415        0.9435        1.0087        0.1682        0.1948        0.5813        1.2318        0.5954        1.4094        0.9251        0.2510        0.2864        0.9757        1.1469        1.2303        0.8525        1.4833        1.3177        1.6089        1.6897        1.4369        1.1854        0.7593        0.7698        0.4270        0.1875        0.2638        0.3456        0.3675        0.5539        1.2885        0.7730        0.4365        0.4203        0.6415        0.4076        0.6667        0.9375        0.8360        0.7147        0.5389        0.7175        0.6124        0.6417        0.5163        0.5392        0.3858        0.5208        0.7089        0.7797        0.6884        0.6109        0.8954        0.9810        1.3242        1.1020        0.9880        1.1338        1.0316        1.1326        0.9421        0.6541        0.4623        0.4008        0.3799        0.4505        0.5726        0.6474        0.7567        0.8579        0.8316        1.0019        1.0401        1.2577        1.3088        1.3885        1.5903        1.4718        1.5053        1.6045        1.8153        2.4710        2.6934        3.3162        3.3621        3.5819        3.9814        4.4612        4.6146        4.8269        4.8772        4.8674        4.9375        4.5410        5.0852        5.5821        5.2252        4.9334        4.7639        4.3607        4.1097        3.9308        4.5943        4.6899        4.8016        4.4437        4.8099        4.6827        3.6854        3.3346        2.8343        2.3428        2.3639        2.1193        2.2237        1.8531        1.8780        1.6573        1.5297        0.8466        0.9327        1.1592        0.0000        0.0000        0.0000        1.6503        2.5909        3.0180        3.2967        3.7110        3.5484        3.8078        4.5071        5.3754        6.2370        7.0189        7.3786        7.3997        6.7729        0.0000        0.0000        0.0000        0.0000        0.0000        0.0000        0.0000        0.0000        0.0000        0.0000        0.0000        0.0000        0.0000        0.0000        0.0000        0.0000        0.0000        0.0000        0.0000        0.0000        0.0000        0.0000        0.0000        0.0000        0.0000        0.0000        0.0000        0.0000        0.0000        0.0000        0.0000        0.0000        0.0000        0.0000        0.0000        0.0000        0.0000        0.0000        0.0000        0.0000        0.0000
        0.0000        0.0000       25.8017       19.3397       16.7172       15.6249       10.1908        4.4715        5.8700        5.6986        5.0885        3.9666        2.0549        0.8513        1.1642        1.4995        2.0521        0.7023        0.3474        0.5898        1.2218        0.7735        0.7489        0.9307        0.6896        0.4571        0.0087        0.0700        0.0299        0.0344        0.0930        0.0323        0.0040        0.0383        0.0605        0.2359        0.2661        0.3345        0.3233        0.2767        0.3326        0.6008        1.5878        1.6926        0.6682        1.1884        0.3347        0.9116        0.1647        0.1425        0.1286        0.1904        0.4582        0.0693        0.0508        0.0401        0.1740        0.0749        0.1421        0.1892        0.2049        0.1176        0.3091        1.6709        1.7356        1.9957        0.4704        1.4738        3.6370        2.7366        0.5665        0.5020        0.5691        1.0497        1.8397        1.9739        1.8614        0.7137        0.1114        0.4622        0.7749        0.7948        0.6751        0.3415        0.4654        0.4440        0.7457        1.6436        1.8256        1.8850        1.8351        1.2426        1.3275        1.2772        0.8228        0.5799        0.7011        0.8430        0.3629        0.6437        0.7641        1.0019        0.5184        0.9791        0.5839        0.8524        1.0175        1.0556        1.0456        1.5396        0.9336        0.7241        0.3737        0.3489        0.4628        0.4913        0.5057        0.8454        0.8889        0.8150        0.8600        1.4713        1.4062        1.2059        0.9718        1.0884        1.3152        1.3914        1.4992        1.1815        1.0260        0.8953        0.9155        0.6576        0.7341        0.9932        1.1750        1.2909        1.3645        1.1815        1.4445        1.7122        2.1781        2.9880        2.2048        2.0982        2.0602        2.0773        2.0024        2.2997        2.6516        3.7170        3.6743        3.8831        4.3315        4.7507        5.1886        5.3890        4.9867        5.4932        5.6219        5.3717        4.7973        5.3472        5.7457        5.1880        4.7983        4.5860        4.2573        3.8240        4.1023        5.5232        5.6763        5.3801        5.1540        5.0892        4.1314        3.6363        3.1460        2.7644        2.6198        2.5197        2.5232        2.8246        2.8950        3.0096        2.4489        1.9687        1.5737        1.8746        0.0000        0.0000        0.0000        2.3262        2.3220        2.9419        2.7958        2.8595        3.2697        3.0349        3.2773        4.1921        4.9181        6.0906        7.8230        8.7177        8.9432        0.0000        0.0000        0.0000        0.0000        0.0000        0.0000        0.0000        0.0000        0.0000        0.0000        0.0000        0.0000        0.0000        0.0000        0.0000        0.0000        0.0000        0.0000        0.0000        0.0000        0.0000        0.0000        0.0000        0.0000        0.0000        0.0000        0.0000        0.0000        0.0000        0.0000        0.0000        0.0000        0.0000        0.0000        0.0000        0.0000        0.0000        0.0000        0.0000        0.0000        0.0000        0.0000
        0.0000        4.2244        7.7709       11.8283        7.5825        9.7429        8.1764        9.5959        7.0159        7.7775        6.5232        4.6764        4.3291        2.0943        1.0797        1.5720        0.5325        0.1752        0.2022        1.2962        1.1636        0.3815        0.3073        0.7937        0.4094        0.2867        0.2004        0.5597        1.6011        1.6903        1.5932        1.2663        0.1143        0.1142        0.1142        0.2776        0.1675        0.2763        0.1038        0.7668        1.3964        5.1454        3.8373        3.1580        2.1746        1.8967        1.1027        0.1669        0.2204        0.2069        0.1365        0.1953        0.2439        0.1727        0.1048        0.1145        0.1319        0.3106        0.2213        0.2292        0.1362        0.5003        0.9632        0.8145        0.3838        0.4121        0.4413        1.1006        1.0053        0.5329        0.4488        0.2991        0.5539        0.5667        0.2812        0.3671        0.7548        0.6271        0.7432        0.5267        0.3278        0.3843        0.3041        0.0795        0.0951        0.1108        0.0869        0.0952        0.3290        0.1853        0.3558        0.3740        0.3410        0.6341        0.4697        0.5563        0.3458        0.2054        0.1657        0.2402        0.3459        0.3695        0.3401        0.3745        0.4082        0.3818        0.3711        0.5151        0.4894        0.8340        0.3959        0.1899        0.2168        0.4047        0.4875        0.2195        0.4638        0.6909        1.3122        0.6582        0.6265        0.7893        1.0551        1.1097        0.9295        0.9340        0.9588        1.0767        1.0803        1.1493        1.0909        1.0923        1.4865        1.2745        1.1154        1.5128        1.4929        1.7882        1.8698        2.2321        2.2297        2.0973        2.0525        3.3820        3.4109        3.7436        3.4604        2.7290        2.8864        3.3074        3.5270        4.2321        4.9334        4.7661        5.3207        5.3106        5.3585        5.3274        5.0097        5.2174        5.2851        5.0490        5.1513        4.7306        4.2996        3.5624        3.9785        5.2476        4.3523        3.8731        3.5725        4.8572        4.4827        4.5338        5.5452        4.4773        4.2782        3.6088        3.2796        3.0065        2.9506        2.8358        2.6401        3.7657        3.4105        2.8192        2.7201        4.8702        0.0000        0.0000        0.0000        0.0000        3.9156        3.6012        3.5328        1.9338        1.6732        1.8588        2.3719        1.7025        1.5816        1.9418        2.7605        4.9510        5.4779        6.1331        0.0000        0.0000        0.0000        0.0000        0.0000        0.0000        0.0000        0.0000        0.0000        0.0000        0.0000        0.0000        0.0000        0.0000        0.0000        0.0000        0.0000        0.0000        0.0000        0.0000        0.0000        0.0000        0.0000        0.0000        0.0000        0.0000        0.0000        0.0000        0.0000        0.0000        0.0000        0.0000        0.0000        0.0000        0.0000        0.0000        0.0000        0.0000        0.0000        0.0000        0.0000        0.0000        0.0000
        0.0000        5.3075        3.9193        7.3460        9.3152       12.5617       12.4109        8.8908        8.0699        7.2022        4.0880        3.2968        2.8822        1.3892        0.4061        0.5976        0.1528        0.1097        0.3259        1.5203        0.8481        0.4607        1.4746        0.4120        1.5946        2.2337        2.3409        2.5352        0.3563        2.0578        1.1932        0.8807        0.4383        0.0976        0.2613        1.1982        0.1128        0.1417        0.9230        1.8593        4.6500        5.5411        4.4518        1.9247        1.7612        1.6053        0.1896        0.9615        0.3460        0.2889        0.1990        0.2652        0.2532        0.3725        0.3484        0.6138        0.4444        0.2635        0.2605        1.2611        0.5059        0.9015        1.2741        1.0604        0.6534        0.5460        0.3039        1.2658        1.1991        0.6605        0.6246        0.3440        0.3216        0.1667        0.2704        0.4515        1.1460        0.6202        0.1697        0.1825        0.2219        0.1724        0.1194        0.0544        0.1376        0.0585        0.1035        0.1270        0.1465        0.2403        0.4875        0.3996        0.3266        0.3008        0.2759        0.5054        0.4970        0.4829        0.4992        0.4335        0.5381        0.5200        0.4293        0.3812        0.3300        0.3379        0.3569        0.6533        0.6624        0.6780        0.9230        1.1770        0.9667        1.0737        1.2436        1.1770        1.3063        1.5976        1.0951        0.8755        0.9978        1.0770        1.2722        1.1902        1.4795        1.5951        1.5848        1.8087        1.7798        1.6675        1.8231        1.6420        1.7184        1.5038        1.4418        1.9490        2.2429        2.0381        2.1716        2.6276        2.6667        2.4625        2.4645        3.9413        3.9960        4.5452        4.0705        3.3271        3.6572        2.3760        2.5247        3.9872        5.1571        5.2419        4.8754        5.0793        5.0158        5.1950        5.2739        5.4553        5.6155        5.6448        5.1974        4.4776        3.7701        3.4770        3.4679        5.1055        5.1682        4.6875        3.9094        5.3276        4.7307        4.3199        5.1284        3.9985        3.5011        3.4526        3.4278        4.1995        4.4492        3.6187        3.2469        4.0468        3.4990        3.2083        0.0000        0.0000        0.0000        0.0000        0.0000        7.8483        4.8849        5.1666        4.0270        3.4090        3.2853        3.6896        3.7551        2.1757        1.7122        2.4612        3.3468        4.6646        0.0000        0.0000        0.0000        0.0000        0.0000        0.0000        0.0000        0.0000        0.0000        0.0000        0.0000        0.0000        0.0000        0.0000        0.0000        0.0000        0.0000        0.0000        0.0000        0.0000        0.0000        0.0000        0.0000        0.0000        0.0000        0.0000        0.0000        0.0000        0.0000        0.0000        0.0000        0.0000        0.0000        0.0000        0.0000        0.0000        0.0000        0.0000        0.0000        0.0000        0.0000        0.0000        0.0000        0.0000        0.0000
        3.2436        3.1003        2.7159        5.3965        7.3641        5.7957        7.9164        9.1616        9.9550        8.8140        4.8159        2.5121        2.1699        0.2615        0.4479        0.7689        0.7214        0.1428        0.1585        0.6807        1.0864        1.5420        1.0685        2.0185        1.5286        1.3142        0.7483        1.0675        0.1521        0.0536        0.1309        0.5052        0.2028        0.1185        0.9021        0.1277        0.6173        0.0780        0.4124        0.0972        0.7820        1.8275        0.9781        1.3071        1.7463        0.5137        0.2128        1.0517        0.6966        0.3847        0.4479        0.2580        0.1849        0.3762        0.6644        0.6090        0.2304        0.2090        0.2308        0.9722        0.7339        0.4961        0.8794        0.4225        0.2735        0.2916        0.5111        0.3694        0.8887        1.8646        0.9582        0.3574        0.2529        0.2852        0.2639        0.3434        0.4680        0.4132        1.3244        1.2574        0.8011        0.6832        0.5978        0.7156        0.6017        0.5231        0.6209        0.8037        0.6776        1.0265        0.9345        0.7074        0.6558        0.3934        0.2532        0.1454        0.2180        0.2952        0.4544        0.6559        0.6612        0.4672        0.5281        0.4705        0.4820        0.5834        0.8967        1.5906        1.8454        1.9791        2.1849        2.4883        2.5321        2.0996        2.5774        2.6482        2.5097        2.5397        2.4125        1.9484        1.9805        1.7134        1.6113        1.6526        1.5694        1.5018        1.8196        1.9479        1.9278        1.7543        1.8003        1.5393        1.4633        1.5453        1.8824        2.6455        2.0928        2.2536        1.9870        2.7532        2.4661        2.6392        2.8568        4.0644        3.7674        3.8891        4.0097        3.0307        3.2093        3.3601        3.3470        4.9005        4.7922        4.7097        4.3840        4.7259        5.2938        4.9290        5.0536        5.3781        5.8435        5.7398        4.6259        3.3894        3.8840        3.2176        3.2052        4.2077        4.4135        4.1352        4.0126        5.5643        5.3070        4.9199        4.5075        3.5870        4.1760        4.0641        4.8926        5.2583        5.6919        5.1647        4.5920        6.0007        4.8256        0.0000        0.0000        0.0000        0.0000        0.0000        0.0000       13.1455       14.0212       15.7384       22.6424       17.8412       16.3198       16.6587        4.6590        2.8178        2.8487        0.0000        0.0000        0.0000        0.0000        0.0000        0.0000        0.0000        0.0000        0.0000        0.0000        0.0000        0.0000        0.0000        0.0000        0.0000        0.0000        0.0000        0.0000        0.0000        0.0000        0.0000        0.0000        0.0000        0.0000        0.0000        0.0000        0.0000        0.0000        0.0000        0.0000        0.0000        0.0000        0.0000        0.0000        0.0000        0.0000        0.0000        0.0000        0.0000        0.0000        0.0000        0.0000        0.0000        0.0000        0.0000        0.0000        0.0000        0.0000
        3.1103        2.5725        1.8564        7.1240        6.3324        8.3510        7.8300        7.2908        6.9846        5.7589        3.7723        2.7021        2.7375        0.6258        0.2629        0.2547        0.4439        0.1710        0.3171        0.4200        1.1802        1.1928        0.4898        0.3881        0.4855        0.3387        0.9702        1.0792        0.8749        1.7832        1.5230        0.0815        0.0000        0.0000        0.1163        0.1277        0.6133        1.0420        0.6860        0.1814        0.1407        0.4581        0.9925        0.5080        0.1760        0.1645        0.2206        1.9298        1.0106        0.2173        0.7337        0.2267        0.1831        0.1855        0.2090        0.2926        0.2408        0.2241        0.2364        0.4848        1.4656        1.0649        2.5503        1.1720        0.4776        0.6507        0.6290        0.9357        1.4891        1.6720        1.1719        1.9510        1.4007        1.2806        1.4231        1.6185        2.0879        1.6343        1.2911        0.8548        1.4345        1.5468        1.4130        0.9798        1.3591        1.2297        1.3734        1.6713        1.7570        1.8681        1.7524        1.1203        0.9615        0.7167        0.5825        0.5199        0.5352        0.5268        0.8764        1.4836        1.3105        0.8959        0.7603        0.7603        1.1318        1.3983        1.4170        2.7649        2.5419        2.4025        2.7889        2.8992        2.8918        3.0083        3.1470        3.1152        2.9125        3.0493        3.0432        2.4304        2.3315        2.5040        2.3539        2.0209        1.6899        1.6060        1.5714        1.6824        1.8456        1.9735        1.9985        1.4328        1.4927        2.1100        1.9912        3.2648        3.5786        3.2986        3.2178        3.4288        3.3781        3.8475        3.8729        5.0644        4.0812        4.0743        3.9380        3.1980        3.6993        4.2294        3.8551        5.3962        5.5591        5.5236        4.6343        4.7870        4.6165        4.6799        4.8025        4.8450        4.9969        5.1213        5.2863        4.2063        4.7244        4.2124        3.7469        4.4298        4.1825        3.8349        3.6588        4.9480        5.0485        5.3660        5.5425        5.0527        4.9735        5.4514        6.4319        8.0830        8.1490        7.6992        6.7518        7.9800        0.0000        0.0000        0.0000        0.0000        0.0000        0.0000       36.0300       15.6916       16.2483       18.1431       20.6409       17.2124       19.0594       14.7967       12.5157        8.4929        8.5635        0.0000        0.0000        0.0000        0.0000        0.0000        0.0000        0.0000        0.0000        0.0000        0.0000        0.0000        0.0000        0.0000        0.0000        0.0000        0.0000        0.0000        0.0000        0.0000        0.0000        0.0000        0.0000        0.0000        0.0000        0.0000        0.0000        0.0000        0.0000        0.0000        0.0000        0.0000        0.0000        0.0000        0.0000        0.0000        0.0000        0.0000        0.0000        0.0000        0.0000        0.0000        0.0000        0.0000        0.0000        0.0000        0.0000        0.0000        0.0000
       10.2966       11.6446        8.4615        6.9868        7.7708        7.1834        5.7588        8.8651        6.8630        5.1820        5.4924        4.1223        4.5094        2.7066        1.1100        1.2077        1.0370        0.0973        0.0957        0.1357        0.3338        0.1861        0.1777        0.7408        0.7815        0.8640        0.9411        0.2527        0.0523        0.0209        0.3612        2.6453        0.0000        0.3373        0.3375        0.1946        0.1430        0.1786        0.2872        0.2461        0.2475        0.3451        0.1924        0.1985        0.2275        0.2123        0.2469        0.1512        0.4004        0.6452        0.6251        1.0031        0.8462        0.8811        0.6259        0.5155        0.2334        0.2292        0.2243        0.2371        0.6657        1.0672        1.1889        0.4645        0.4743        0.4752        0.3551        0.8056        0.5273        0.6355        0.6419        1.2831        2.0759        1.8123        0.7904        0.6861        1.3236        1.1416        0.9638        0.5771        1.3682        1.3922        1.3680        0.4123        0.5310        1.0993        0.8442        1.1256        0.8686        0.8232        0.7916        0.5198        0.4170        0.3278        0.4944        0.5088        0.6150        0.6820        0.7736        0.9109        0.9966        0.9069        1.2508        1.4546        1.4924        1.5761        1.5653        1.9838        1.8228        2.1357        2.2673        2.2175        2.4884        2.3665        2.3702        2.5480        2.4895        2.4287        2.3381        2.3961        2.2582        2.2943        2.1037        1.6190        1.6412        1.5900        1.6099        1.7627        1.6752        1.7490        1.8645        1.3263        1.3930        1.6278        1.5139        2.9111        3.2614        2.4266        2.3583        2.8774        3.1228        3.4845        4.5139        4.5044        4.7496        5.1082        5.7510        5.8413        6.8234        6.7990        6.7184        7.4144        7.5930        7.1308        6.5075        3.7067        3.4741        3.1578        3.4011        4.8679        5.2413        5.5869        6.2174        8.4595        9.1108        8.9944        7.3165        5.1360        4.7607        4.1938        4.3796        4.4212        4.9788        4.9756        5.0826        5.0066        4.8005        5.5731        7.0141       12.5251       17.0327       19.0181        0.0000        0.0000        0.0000        0.0000        0.0000        0.0000        0.0000        0.0000       14.7600        9.6896       10.1736       10.2864        9.1095       25.3200        0.0000       23.4900       18.6300       23.5200       24.1800        0.0000        0.0000        0.0000        0.0000        0.0000        0.0000        0.0000        0.0000        0.0000        0.0000        0.0000        0.0000        0.0000        0.0000        0.0000        0.0000        0.0000        0.0000        0.0000        0.0000        0.0000        0.0000        0.0000        0.0000        0.0000        0.0000        0.0000        0.0000        0.0000        0.0000        0.0000        0.0000        0.0000        0.0000        0.0000        0.0000        0.0000        0.0000        0.0000        0.0000        0.0000        0.0000        0.0000        0.0000        0.0000        0.0000        0.0000        0.0000
       12.9040        6.0011        6.7623        4.5936        4.7173        5.7112        3.7311        4.0001        5.1968        4.9986        3.7277        1.8241        2.3086        2.4216        2.7621        1.9698        0.1104        0.3008        0.0860        0.1536        0.1636        0.2015        0.1583        0.4280        0.1554        0.3501        0.0780        0.7862        2.1810        1.7350        1.2462        0.8230        0.8012        0.0536        0.1877        0.3828        1.7917        0.9159        0.6740        0.5499        0.2706        0.2744        0.1914        0.2962        0.3535        0.3249        0.4559        0.3412        1.1157        1.4486        1.1091        0.9345        0.8393        1.1062        1.1784        0.5644        0.3149        0.4050        0.3047        0.8770        1.3584        1.4330        0.5368        0.4725        0.5055        0.4135        0.5924        0.5323        0.5763        0.8427        1.8337        2.9937        2.7011        1.8344        1.5713        1.5299        1.8422        2.2070        2.5982        1.7968        2.3697        1.8157        1.7773        0.6556        0.8209        1.7433        1.2695        1.8918        1.4809        1.6220        1.5629        1.3208        1.1469        0.8917        1.2330        1.7111        1.6174        1.0997        1.2334        1.6536        1.5016        1.9444        1.8794        2.1498        2.0808        2.3577        2.3083        2.0498        2.2723        2.2546        2.3276        2.2924        2.4303        2.4968        2.3606        2.1793        2.3010        2.4816        2.3194        2.1233        2.2598        1.6707        1.2159        1.3921        1.5510        1.4045        1.4279        1.4686        1.4738        1.5941        1.4898        1.1731        1.2390        1.3516        1.3198        2.3410        2.5661        2.2694        2.4199        2.9746        3.3109        3.8286        4.8170        5.5787        6.6661        7.0620        6.2344        7.2551        7.6110        7.5483        7.8833        8.3360        8.8128        8.6411        7.0109        3.9747        2.9309        2.8370        3.1045        4.7814        5.5301        6.2750        7.1956        9.8077       11.1750       10.7008        9.8068        7.6153        6.7958        6.5033        6.0439        5.6823        5.4164        6.2370        6.1590        7.2181        6.1653        7.1353        8.5490        0.0000        0.0000        0.0000        0.0000        0.0000        0.0000        0.0000        0.0000        0.0000        0.0000        0.0000       16.0500        9.8443        8.9538        8.5298        0.0000        0.0000        0.0000        0.0000        0.0000        0.0000        0.0000        0.0000        0.0000        0.0000        0.0000        0.0000        0.0000        0.0000        0.0000        0.0000        0.0000        0.0000        0.0000        0.0000        0.0000        0.0000        0.0000        0.0000        0.0000        0.0000        0.0000        0.0000        0.0000        0.0000        0.0000        0.0000        0.0000        0.0000        0.0000        0.0000        0.0000        0.0000        0.0000        0.0000        0.0000        0.0000        0.0000        0.0000        0.0000        0.0000        0.0000        0.0000        0.0000        0.0000        0.0000        0.0000        0.0000        0.0000        0.0000
        0.0000        0.0000       11.7005        6.1924        0.0000        3.1516        1.2373        1.1349        6.3117        3.6564        2.1212        1.5566        2.0042        2.4068        0.7841        0.4842        0.8169        1.4449        1.4107        1.2105        2.2824        1.6876        1.1117        1.0961        0.4923        0.1609        1.4872        2.6511        2.4125        1.2504        0.1482        2.3213        3.4169        0.8021        0.0537        0.2967        0.2773        0.6522        1.0273        1.3022        0.2906        0.2432        0.2494        0.8434        0.5857        0.4429        0.7149        0.8909        0.9110        2.0003        2.0376        2.3094        1.6488        1.2826        1.3447        0.4845        0.4646        0.4047        0.8871        0.6356        0.4850        0.4974        0.2908        0.5395        0.8597        1.3234        1.3999        0.8840        1.0940        2.5988        2.6702        2.6901        3.6793        2.2831        1.6016        1.4914        2.1226        3.7260        4.4925        4.4145        3.7671        3.8667        2.5526        1.4518        1.0240        1.7380        1.8049        2.1483        2.0956        2.2188        1.7431        1.1690        1.4591        1.6451        1.5766        1.8068        2.0470        2.5116        1.4771        1.8329        1.7059        2.2672        2.2331        2.1399        2.2962        2.3506        2.3699        2.0100        1.8526        1.8926        2.2878        2.2133        2.3565        2.3358        2.2802        2.1997        2.0972        2.3734        2.2532        1.8156        1.6807        1.2478        1.1543        1.4366        0.9951        1.3350        1.2438        1.4152        1.5532        1.3334        1.1999        0.8059        0.6941        0.8095        1.0655        1.9655        2.1951        2.2899        2.5964        3.6161        3.9920        4.3080        5.0538        5.8997        7.2644        7.1405        6.5935        7.7717        8.0280        8.2457        8.3862        9.5464        9.7392        9.2551        7.6039        4.5250        3.5805        3.0651        3.4650        5.2342        5.9316        6.8963        8.0953       11.1047       12.0164       12.1038       11.6048        8.8728        7.4469        7.2127        7.4589        7.0762        6.4899        6.7391        7.3259        8.1025        7.7329        8.8605       10.8324       17.9741        0.0000        0.0000       19.9402        0.0000        0.0000        0.0000        0.0000        0.0000        0.0000        8.0400        9.8100       10.6691        0.0000        0.0000        0.0000        0.0000        0.0000        0.0000        0.0000        0.0000        0.0000        0.0000        0.0000        0.0000        0.0000        0.0000        0.0000        0.0000        0.0000        0.0000        0.0000        0.0000        0.0000        0.0000        0.0000        0.0000        0.0000        0.0000        0.0000        0.0000        0.0000        0.0000        0.0000        0.0000        0.0000        0.0000        0.0000        0.0000        0.0000        0.0000        0.0000        0.0000        0.0000        0.0000        0.0000        0.0000        0.0000        0.0000        0.0000        0.0000        0.0000        0.0000        0.0000        0.0000        0.0000        0.0000        0.0000        0.0000        0.0000
        0.0000        0.0000        0.0000        0.0000        0.0000        1.1409        0.0222        1.4070        1.8992        2.0008        1.7649        1.6425        1.4095        2.5225        1.0706        1.3712        1.8085        1.9664        2.4875        1.8424        2.5121        1.8910        1.1666        0.9172        0.1606        0.0459        0.0704        0.0742        0.7916        0.0954        0.1807        0.5492        0.0322        0.9814        0.3119        0.4053        2.7676        3.0943        1.5706        0.5140        1.1156        0.9478        1.5176        1.4830        0.9365        0.8264        0.8956        0.6892        1.5743        3.1217        1.7448        1.6185        1.3245        1.3951        1.3878        1.2503        1.8785        1.8149        1.1204        0.9178        0.6209        1.1961        1.1973        1.0939        3.0175        2.0073        1.1444        2.0741        3.5505        2.3751        2.0213        2.8284        3.2518        3.9601        2.1328        1.4535        1.7269        2.3652        2.2281        1.8853        2.6180        4.1910        3.7045        2.0415        1.6111        1.5635        1.8078        2.4858        2.5051        2.0063        1.8366        1.5662        1.9154        1.8422        2.0107        1.6447        1.7550        1.6345        1.6613        2.2101        1.9498        1.8565        1.8171        2.0377        2.1742        1.9182        2.3192        1.7879        1.9344        2.0741        2.1000        2.2059        2.4643        2.6239        2.5716        2.3750        2.3771        2.3467        2.0096        1.5854        1.2691        1.1491        1.1657        1.3167        1.1801        0.7940        0.9046        1.1245        1.2565        1.2515        1.3445        1.0572        1.0054        1.1027        1.5114        2.6733        2.9333        3.4325        4.0814        4.5206        4.6249        4.9107        5.2696        6.0835        6.4706        6.6379        7.0895        8.5457        8.8214        8.9007        9.0232        9.7640        9.8912        9.6975        8.0669        4.5733        3.5596        3.6560        4.1737        5.9511        6.8323        7.8329        9.2915       12.6761       13.1921       12.8682       12.1737        8.7126        9.2500        8.8087        8.5285        9.9124        8.7814        6.2218        7.2129        9.4786       10.7060       10.6729       11.1889       18.4150       20.2187       18.6874       18.5792        8.9939        0.0000        0.0000        0.0000        0.0000        7.0500        6.7200        8.9400       12.2924        0.0000        0.0000        0.0000        0.0000        0.0000        0.0000        0.0000        0.0000        0.0000        0.0000        0.0000        0.0000        0.0000        0.0000        0.0000        0.0000        0.0000        0.0000        0.0000        0.0000        0.0000        0.0000        0.0000        0.0000        0.0000        0.0000        0.0000        0.0000        0.0000        0.0000        0.0000        0.0000        0.0000        0.0000        0.0000        0.0000        0.0000        0.0000        0.0000        0.0000        0.0000        0.0000        0.0000        0.0000        0.0000        0.0000        0.0000        0.0000        0.0000        0.0000        0.0000        0.0000        0.0000        0.0000        0.0000        0.0000        0.0000
        0.0000        0.0000        0.0000        0.0000        0.0000        0.4195        1.8787        1.1998        1.5769        4.2713        5.3548        2.5286        3.8415        4.5172        3.2428        1.9550        2.0092        0.2502        0.6681        0.6380        1.5018        0.6981        0.9169        1.3209        0.9284        0.1110        0.0731        0.0684        0.4869        0.1730        0.1333        0.0718        0.0331        1.0571        0.2154        1.3629        2.6330        1.7973        1.7561        2.3136        1.7903        0.8168        1.4951        1.0027        0.5568        0.9061        1.2136        1.4757        1.0136        0.9443        0.6166        0.4015        0.3753        0.6522        0.5581        0.9496        0.5343        0.6439        0.7861        0.5843        0.7592        1.4155        1.1198        0.9073        1.8355        1.6889        2.4742        1.7066        1.6993        1.5115        1.6613        1.1435        0.9998        1.5564        2.3846        3.3210        2.2889        1.5869        1.4251        0.7371        1.5285        1.9300        1.4421        1.2366        1.7777        0.8594        0.9555        1.7254        1.1936        1.0853        1.0488        0.8955        0.9331        1.1487        1.3467        1.3410        1.3517        1.4341        1.5068        1.4599        0.8416        1.0000        0.9304        0.9919        0.7519        0.9004        0.9205        0.9064        0.8245        0.9598        1.1373        2.2126        2.5925        2.8833        2.9428        3.1721        3.2104        3.1783        2.9191        2.4991        2.1597        1.8724        1.8226        1.1234        0.9414        0.8401        0.8971        0.8271        1.3395        1.6026        2.4152        2.4346        2.0495        2.5367        3.2163        3.0780        3.6091        3.7511        3.8813        4.5693        4.7991        5.2752        5.9853        6.1570        6.4670        7.2457        7.3343        8.9829        9.3719        9.0441        9.5477        8.7561        9.1677        8.6649        7.4461        4.5457        3.4250        3.5593        4.6692        5.7222        6.5984        7.4445        9.0902       11.1290       11.7901       12.2648       12.3579       10.8319       10.1186        9.9853        9.5266        9.3122        8.8959        8.0292        9.0947       11.2101       13.7295       14.2268       15.3113       16.0252       17.2508       17.6852       17.6734       17.4392        0.0000        0.0000        0.0000       13.1289       12.9940       10.7882       10.5828       13.5363       13.3331        0.0000        0.0000        0.0000        0.0000        0.0000        0.0000        0.0000        0.0000        0.0000        0.0000        0.0000        0.0000        0.0000        0.0000        0.0000        0.0000        0.0000        0.0000        0.0000        0.0000        0.0000        0.0000        0.0000        0.0000        0.0000        0.0000        0.0000        0.0000        0.0000        0.0000        0.0000        0.0000        0.0000        0.0000        0.0000        0.0000        0.0000        0.0000        0.0000        0.0000        0.0000        0.0000        0.0000        0.0000        0.0000        0.0000        0.0000        0.0000        0.0000        0.0000        0.0000        0.0000        0.0000        0.0000        0.0000        0.0000
        0.0000        0.0000        0.0000        0.0000        0.0000        1.9951        3.5845        3.4143        2.7112        7.6908        6.6985        3.9134        2.5263        2.0230        0.6301        0.9428        0.4410        0.8023        0.7277        0.2697        0.4121        0.6787        0.3107        0.2646        0.2826        2.2509        1.3519        1.2287        0.1800        0.0215        0.0466        0.0000        0.0000        0.0000        0.0331        1.7526        1.9063        1.4780        2.1801        1.3406        0.9098        1.1511        2.6337        2.4900        2.1777        1.3704        1.7350        0.8170        0.6112        0.8459        0.7850        0.3668        0.7968        1.3151        0.8604        0.8939        0.6706        0.6599        2.0418        1.6353        0.7917        1.5749        3.7430        1.3743        0.8521        1.4613        2.4988        1.6650        1.6511        1.5821        1.6195        1.0500        1.1235        1.5718        1.9749        2.5117        2.4301        2.5496        2.2723        1.6642        2.6752        2.8366        1.4779        0.7679        1.4060        1.2827        1.3821        1.6898        1.4643        1.4368        1.8414        1.6076        1.2980        1.2865        1.6797        1.4384        1.4072        1.3677        1.2862        0.7907        0.7799        0.8046        0.8206        0.7009        0.5603        0.5225        0.4615        0.7203        0.6020        0.7347        1.0342        2.2288        2.7875        3.0996        3.3814        3.6637        3.7896        3.7721        3.5131        2.9760        2.7831        2.5543        2.2890        1.6176        1.3576        1.5146        1.2990        1.7671        1.8215        2.4159        2.4997        2.5902        2.5059        2.9553        3.4449        3.1517        3.7686        4.4720        4.5873        5.2195        5.5516        6.2531        6.7344        6.9861        8.1655        7.8880        7.9686        9.4243        9.8132        9.5139        9.5702        9.3271        9.2640        8.5770        7.3085        4.1822        3.6850        3.6790        4.1816        6.4895        7.6679        7.9043        9.4229       11.1778       12.0087       12.7359       12.3517       11.2137       10.6547       10.7927       10.3324       10.0505       10.2742       10.5724       11.8741       14.2125       15.9063       17.0938       18.4156       17.7868       19.9058       21.0296       20.0572       18.4532        0.0000        0.0000       15.8245       14.2157       13.0199       13.9912       13.1261       16.9510       15.0263       16.7024       17.9573       24.0763       24.3526       26.0933        0.0000        0.0000        0.0000        0.0000        0.0000        0.0000        0.0000        0.0000        0.0000        0.0000        0.0000        0.0000        0.0000        0.0000        0.0000        0.0000        0.0000        0.0000        0.0000        0.0000        0.0000        0.0000        0.0000        0.0000        0.0000        0.0000        0.0000        0.0000        0.0000        0.0000        0.0000        0.0000        0.0000        0.0000        0.0000        0.0000        0.0000        0.0000        0.0000        0.0000        0.0000        0.0000        0.0000        0.0000        0.0000        0.0000        0.0000        0.0000        0.0000        0.0000        0.0000
        0.0000        0.0000        0.0000        0.0000        1.6447        6.3067        7.7552       10.6254        6.0756        6.5801        4.3257        3.1025        3.1805        4.5132        5.3906        2.0882        2.5293        2.1644        1.3481        0.8628        1.1482        0.4194        0.6092        0.3148        0.7542        2.2969        1.5969        1.1334        0.3957        0.1684        0.6269        2.7419        0.0715        0.3249        0.2636        2.8000        2.9981        1.8100        2.1981        3.8647        2.8196        3.5456        2.6355        4.0387        2.8696        2.5057        1.8760        1.1814        0.7400        0.6807        0.4289        0.4038        0.7390        0.5390        0.5325        1.4578        2.1640        3.2512        3.6103        2.2894        2.1303        2.5616        2.6362        2.5865        2.4803        2.7618        3.2080        2.5136        2.3412        2.1365        2.1844        1.4511        1.4082        1.4780        2.4560        2.7056        4.3155        4.1772        4.8497        3.7613        3.0055        3.0283        2.7876        0.9648        2.1161        1.8843        1.3440        1.2951        1.3087        1.5667        1.3195        1.4729        1.6264        1.0557        1.0818        1.1065        1.0050        0.9808        0.9389        0.7065        0.7889        0.8079        0.7466        0.5544        0.4795        0.4319        0.3904        0.4451        0.5408        0.7033        0.9436        1.9695        2.6603        3.0453        3.4063        3.7820        4.0714        3.9998        3.7774        3.2718        3.0845        2.9323        2.5333        1.6126        1.5575        1.4567        1.3457        1.0948        1.4458        1.7634        1.7383        2.4075        2.9123        4.1473        4.6896        4.2688        4.5420        5.2679        5.2852        6.3035        6.0971        6.6484        6.7537        7.1304        7.5231        7.5476        8.2900        9.9521       10.1647       10.1058        9.6613        9.2627        9.6841        9.3395        9.1155        6.9189        6.0014        6.3438        6.4837        9.3626        9.9142       10.1496       10.1861       11.8058       13.1349       13.7119       13.7219       12.5952       12.1593       12.2232       11.8946       11.6067       11.6690       12.4988       13.8232       17.4172       20.2628       19.9217       20.5072       21.6329       27.4855       27.5467       22.9218       21.5702        0.0000       17.9120       17.3131       17.0110       14.9645       15.2563       14.9602       20.2928       16.9718       16.9863       17.8050       25.6895       25.4916       21.5369       22.4606        0.0000        0.0000        0.0000        0.0000        0.0000        0.0000        0.0000        0.0000        0.0000        0.0000        0.0000        0.0000        0.0000        0.0000        0.0000        0.0000        0.0000        0.0000        0.0000        0.0000        0.0000        0.0000        0.0000        0.0000        0.0000        0.0000        0.0000        0.0000        0.0000        0.0000        0.0000        0.0000        0.0000        0.0000        0.0000        0.0000        0.0000        0.0000        0.0000        0.0000        0.0000        0.0000        0.0000        0.0000        0.0000        0.0000        0.0000        0.0000        0.0000        0.0000
        0.0000        0.0000        0.0000        0.0000        5.1331        4.1498        7.5594        8.1636        6.0535        3.6337        3.0104        3.9475        3.7222        4.9045        3.9184        3.4752        2.1349        1.1326        2.9481        2.5559        2.3086        0.7744        0.7649        1.2944        1.0475        0.4758        0.3975        0.5312        0.6554        0.8458        1.9751        2.2606        3.7078        1.7092        1.5322        1.0747        0.3286        0.7502        1.4393        2.2625        2.6468        2.2401        3.3316        2.5349        2.2901        2.1954        2.6738        0.7696        1.6107        0.8140        1.5609        0.9439        1.0899        1.8241        3.5236        2.8219        2.5434        5.1113        3.6545        2.0759        2.6151        3.7377        4.8621        2.6689        3.7240        2.2406        2.2186        1.8951        2.0919        2.3880        2.1478        1.5132        1.3750        1.5211        1.7026        2.6137        4.3263        4.9955        5.4992        3.1067        2.1245        1.9578        2.3956        1.7167        1.1336        1.4044        1.2532        1.1560        1.4023        1.8767        0.9511        0.7830        0.6864        0.5254        0.4212        0.9138        1.0613        1.1175        1.0596        0.7946        0.8336        0.7731        0.5832        0.5245        0.4109        0.4088        0.2545        0.5707        0.8990        0.7092        0.7098        1.7796        2.1403        2.6083        2.9917        3.4125        3.6314        3.8035        3.7135        3.4672        3.1450        3.1146        2.7388        1.7396        1.6270        1.8513        2.0011        1.4814        1.6937        1.7922        2.2145        3.1080        3.3546        3.8536        4.3954        4.5905        5.9160        7.0941        6.8025        7.3772        7.0524        8.2174        7.4055        8.4435        8.3839        7.5443        8.7010       10.7317       10.9159       10.6275       10.9838       10.4652       10.8091        9.6310        9.6576        7.4717        6.4839        6.1606        7.1913       10.2102       11.9330       11.1943       12.0704       15.1051       15.6008       15.7476       15.3544       14.7049       14.6890       14.7930       15.1118       18.7774       19.2348       17.0074       16.2941       18.9227       21.2795       23.3282       22.2787       21.1299       22.6456       23.9661       21.5548       21.9908       22.4184       22.6597       23.2494       17.8998       19.3663       17.5258       15.2568       19.4779       19.0646       19.0334       18.7146       25.1947       23.5598       22.2639       22.7517        0.0000        0.0000        0.0000        0.0000        0.0000        0.0000        0.0000        0.0000        0.0000        0.0000        0.0000        0.0000        0.0000        0.0000        0.0000        0.0000        0.0000        0.0000        0.0000        0.0000        0.0000        0.0000        0.0000        0.0000        0.0000        0.0000        0.0000        0.0000        0.0000        0.0000        0.0000        0.0000        0.0000        0.0000        0.0000        0.0000        0.0000        0.0000        0.0000        0.0000        0.0000        0.0000        0.0000        0.0000        0.0000        0.0000        0.0000        0.0000        0.0000        0.0000
        0.0000        0.0000        0.0000        0.0000        6.0791        6.2680        5.1635        3.1865        2.8256        1.9494        1.4966        2.0986        4.0163        4.1207        4.8968        7.5798        7.5673        4.2463        8.3331        5.3700        3.3988        2.5160        2.9658        1.9788        1.4777        1.3344        0.5449        0.2898        0.4214        0.3642        0.4033        2.0409        2.3334        1.4596        1.0038        0.6746        1.5022        5.0503        6.2603        1.2943        0.5341        2.7975        4.5939        2.9850        1.2108        1.0090        1.1546        1.3620        2.5865        0.5893        1.3989        1.2968        2.9523        3.6105        5.5152        4.6467        1.3074        1.6436        1.0501        1.9097        2.2153        2.1030        3.6330        3.5204        4.1339        2.6674        1.4470        0.7188        1.3793        2.2486        1.9923        2.0811        1.4275        2.3947        2.4302        3.3148        5.1531        4.7042        5.7120        3.1168        2.5024        1.5990        1.2266        1.1097        1.5318        1.6733        1.7047        1.3827        1.5631        1.9236        1.7762        1.5093        1.5170        1.4770        1.0769        1.0251        1.2934        1.3608        1.3283        1.2178        1.2692        1.0125        0.9590        0.5104        0.5862        0.6368        0.6241        1.0691        1.2124        1.0414        0.9450        1.1802        0.9338        1.2553        1.4986        2.7479        2.8397        3.0372        3.3217        3.0731        2.5495        2.5644        2.3509        2.2160        2.4920        2.8653        2.5693        3.5542        4.0923        4.2037        4.4182        5.8076        6.2026        6.4471        7.0911        6.8278        7.2644        8.3818        7.7944        8.1195        7.1213        8.5523        8.4812        7.4559       10.2894        9.0366       10.1516        9.6469        9.4679       11.5639       12.7336       11.4416        9.0474        9.0449       13.6480       11.1386       10.0780       10.6412       11.9275       16.3653       13.4468       13.9051       15.4337       15.8550       17.9941       15.0539       15.6789       15.2193       13.8960       13.8565       14.4591       18.7511       20.7178       21.0241       19.0286       19.1290       20.4318       20.4898       20.8631       21.6343       21.5727       21.7026       21.3054       21.4689       21.5862       24.7084       24.1591       21.2520       19.8937       17.2629       14.5990       17.6863       16.2480       14.2234       14.9638       18.5499       23.5743       23.8222       23.8102        0.0000        0.0000        0.0000        0.0000        0.0000        0.0000        0.0000        0.0000        0.0000        0.0000        0.0000        0.0000        0.0000        0.0000        0.0000        0.0000        0.0000        0.0000        0.0000        0.0000        0.0000        0.0000        0.0000        0.0000        0.0000        0.0000        0.0000        0.0000        0.0000        0.0000        0.0000        0.0000        0.0000        0.0000        0.0000        0.0000        0.0000        0.0000        0.0000        0.0000        0.0000        0.0000        0.0000        0.0000        0.0000        0.0000        0.0000        0.0000        0.0000        0.0000
        0.0000        0.0000        0.0000        0.0000        0.0000        0.0000        0.0000        0.0000        1.6443        1.4154        0.6425        0.7539        2.3315        2.2332        0.6674        3.6717       13.2790       13.4428       11.1899        0.7933        3.7547        5.6668        3.9785        3.0326        3.8165        1.4540        0.6571        1.7857        1.1730        0.3422        0.2059        0.9726        1.2061        0.7889        0.8857        4.4582        3.8343        0.9933        4.8776        5.1257        0.2710        0.2014        0.3047        0.9317        1.6306        1.9044        3.1643        3.4369        2.4715        2.8624        2.0459        3.6483        2.1588        2.1590        5.9420        3.2803        2.2330        1.4139        2.1251        3.4064        4.6771        6.9859        6.7700        4.5813        1.8300        1.6349        1.4200        1.7948        0.9528        2.0965        2.5289        2.7624        3.0806        3.8619        4.5286        4.5117        4.0221        3.6780        2.6980        2.1322        1.3633        1.8674        2.0057        1.0330        1.0244        0.8941        0.9258        0.7227        0.7701        0.7443        0.6347        0.9678        1.4807        0.6444        0.4684        0.9153        1.1679        1.1898        1.2846        0.9355        0.9124        0.9838        0.9266        0.5932        0.6921        0.4829        0.5450        1.0540        1.2043        1.1875        1.2738        1.3336        1.1282        1.5055        1.7588        2.8610        2.8583        3.1149        3.0712        3.1325        2.8241        3.4299        2.7806        2.5604        3.0243        3.1373        3.5265        4.5736        5.2950        5.5003        5.7350        7.1132        7.2873        7.7601        7.9593        7.7094        7.9174        7.8966        7.6767        8.8922        7.9723        7.5540        7.9077        6.9547        6.0471        7.1438        6.7350       10.3718        8.3549        9.5416       10.6976       11.6291       11.1157        9.9386       15.8740       12.6819       11.0025       11.0996       13.4908       17.8851       18.6293       19.0299       21.0431       22.0421       20.4171       17.8450       16.3580       16.4441       16.6185       16.7930       17.3054       20.2857       21.0527       20.0816       19.7108       19.7803       19.7057       21.7737       23.1891       24.9416       25.5498       24.8688       22.2817       22.5440       22.4466       21.8277       20.2979       18.1971       16.5329       15.0610       13.8115       13.6248       14.7320       19.7127       14.4794       21.2131       35.0096        0.0000        0.0000        0.0000        0.0000        0.0000        0.0000        0.0000        0.0000        0.0000        0.0000        0.0000        0.0000        0.0000        0.0000        0.0000        0.0000        0.0000        0.0000        0.0000        0.0000        0.0000        0.0000        0.0000        0.0000        0.0000        0.0000        0.0000        0.0000        0.0000        0.0000        0.0000        0.0000        0.0000        0.0000        0.0000        0.0000        0.0000        0.0000        0.0000        0.0000        0.0000        0.0000        0.0000        0.0000        0.0000        0.0000        0.0000        0.0000        0.0000        0.0000        0.0000        0.0000
        0.0000        0.0000        0.0000        0.0000        0.0000        0.0000        0.0000        0.0000        0.0000        0.0000        0.6983        0.0494        0.0989        0.3664        2.9119        7.5036        7.2038       14.3231       16.0013        2.5417        0.5613        2.2772        3.2300        4.1058        4.9845        3.6068        2.3003        2.5218        1.0136        0.4418        1.2746        1.5156        3.3698        4.0566        4.9877        8.1646        5.5470        3.3293        4.0763        6.4128        3.9416        0.9147        1.2712        3.0267        6.4173        7.2081        6.1879        4.4188        5.5545        5.3348        3.9931        4.5044        5.1690        6.4623        7.4610        5.4888        3.1060        1.5039        2.1666        2.7446        7.6964        7.4175        6.7724        5.1340        3.4093        2.5990        2.5476        1.3172        1.9335        3.2585        5.5354        4.6416        7.7500        7.4238        5.1865        4.6818        4.4784        2.2907        2.6425        2.1496        1.6402        1.2975        1.3780        1.0171        0.7749        0.6231        0.7365        1.0257        0.9097        0.5894        1.1280        1.3802        0.5644        0.3195        0.3543        1.0985        1.1378        1.1114        1.2684        1.5829        1.5029        1.2364        1.0825        0.6763        0.4211        0.4073        0.3991        1.5673        1.8398        1.8145        2.0186        2.1815        1.4929        1.9403        2.1595        3.1268        3.5696        3.5549        3.4575        3.0359        3.7380        3.5341        3.8623        4.2007        4.8563        4.5624        4.9249        5.8146        6.7281        6.5979        6.7459        8.1308        8.1532        8.5516        8.6249        8.1654        8.3730        8.5171        8.4066        9.1046        8.4073        8.3520        8.8559        8.1119        6.6449        5.9155        9.8840       10.4246        8.6911        8.2794        9.1638       11.4749       10.3959       11.1806       13.1013       16.5151       17.4365       14.7231       15.3882       21.8154       24.6018       22.0826       21.3959       26.2947       24.4600       20.1491       18.1765       17.0280       17.0981       18.7254       17.2775       20.6952       20.3749       20.6366       21.9402       22.7155       23.0015       26.4931       30.2456       26.7718       26.3213       25.5736       25.1566       23.6816       24.5167       22.7917       21.0817       17.2278       15.9048       15.7353       14.3128       15.4370       16.6000       18.3326        0.0000        0.0000        0.0000        0.0000        0.0000        0.0000        0.0000        0.0000        0.0000        0.0000        0.0000        0.0000        0.0000        0.0000        0.0000        0.0000        0.0000        0.0000        0.0000        0.0000        0.0000        0.0000        0.0000        0.0000        0.0000        0.0000        0.0000        0.0000        0.0000        0.0000        0.0000        0.0000        0.0000        0.0000        0.0000        0.0000        0.0000        0.0000        0.0000        0.0000        0.0000        0.0000        0.0000        0.0000        0.0000        0.0000        0.0000        0.0000        0.0000        0.0000        0.0000        0.0000        0.0000        0.0000        0.0000
        0.0000        0.0000        0.0000        0.0000        0.0000        0.0000        0.0000        0.0000        0.0000        0.0000        0.1659        1.4429        0.0000        0.4677       23.8344       14.8565        6.7541       11.9498       16.6471        6.5529        6.4853        3.2509        4.6924        7.4399        7.5272        5.9719        4.6444        3.6205        4.4886        4.3857        3.7559        8.2938        7.2718        4.1573        1.2432        6.3859        5.1153        8.3690        5.6230        4.6669        3.3817        1.4588        2.1857        2.7380        2.6493        2.2572        3.1742        1.5134        1.2287        1.2139        0.7173        0.5065        1.4242        2.2392        3.3562        1.7498        2.3815        2.8629        2.8873        3.1018        2.0111        5.6281        5.4437        5.6848        3.3456        2.7206        2.7148        2.5007        2.3786        3.9728        5.9499        4.0220        6.2326        4.2153        3.5167        2.8196        2.9379        2.8658        2.6676        1.8085        1.6281        1.4456        1.0168        0.8855        0.8553        1.3921        0.8404        0.5310        1.0522        0.7546        0.7009        0.4978        0.5010        0.3542        0.1840        1.2193        1.5479        2.0662        2.3234        2.2390        2.1253        2.0424        1.8061        0.8175        0.7557        0.8951        0.7663        1.9749        1.8154        2.0007        1.8195        1.5031        1.3071        1.8984        2.3277        3.6382        3.6930        4.2138        3.8654        3.5612        4.1420        4.5312        4.8206        5.3654        7.3878        6.4526        5.9745        6.9311        7.2090        8.0299        7.5902        8.8694        8.9713        9.0205        9.7294        9.0014        9.3195        9.4453        9.5558       10.1383       10.0169        9.6766       10.0172       10.6486        7.8780        6.7022        7.3718        8.1535        7.8911        8.2623        9.2836       10.6015       10.9428       12.5246       14.2983       18.9959       18.4129       22.1410       23.4646       26.9369       26.8043       27.9065       28.0744       29.0736       24.5075       18.5231       18.4054       17.9845       19.3042       21.4410       19.2441       20.9368       21.1349       21.8548       23.1260       23.4411       23.2705       27.4998       28.2969       30.0062       28.4939       34.3420       31.8377       23.7051       23.8985       23.2569       21.1360       18.4746       17.1348       16.3796       18.2831       15.6256       16.4011        0.0000        0.0000        0.0000        0.0000        0.0000        0.0000        0.0000        0.0000        0.0000        0.0000        0.0000        0.0000        0.0000        0.0000        0.0000        0.0000        0.0000        0.0000        0.0000        0.0000        0.0000        0.0000        0.0000        0.0000        0.0000        0.0000        0.0000        0.0000        0.0000        0.0000        0.0000        0.0000        0.0000        0.0000        0.0000        0.0000        0.0000        0.0000        0.0000        0.0000        0.0000        0.0000        0.0000        0.0000        0.0000        0.0000        0.0000        0.0000        0.0000        0.0000        0.0000        0.0000        0.0000        0.0000        0.0000        0.0000
        0.0000        0.0000        0.0000        0.0000        0.0000        0.0000        0.0000        0.0000        0.0000        0.0000        3.1532        8.6260        4.0750       24.4101       38.6109       28.2357       30.4250       27.2315       38.0326       22.1312       14.5757       14.1889       30.6698       26.6945       24.1988       23.2196       21.7129       13.6558       13.6009       15.1059       15.7769       13.6179       11.7044       10.3354        6.1275        7.5536        6.4221        8.1074        7.7095        7.2659        2.6317        4.1155        6.9455        5.2371        2.1779        1.7171        1.7658        0.2487        0.2114        0.2776        0.4300        0.6373        0.7959        0.7773        0.8228        0.9122        2.0397        0.7238        0.9273        0.6013        0.7768        2.1506        3.7253        1.8354        2.1803        2.7273        2.6574        3.1845        4.0954        3.8332        2.1363        1.8921        2.2490        2.4913        2.7012        3.1354        2.8080        2.6070        2.8985        2.3595        1.9016        1.6901        1.6546        1.7173        1.9498        2.2700        1.5304        2.0607        1.3572        1.2245        1.2007        1.0921        2.5995        1.3581        1.0894        1.9673        2.3988        2.7694        3.1179        3.2325        3.3047        3.0095        2.9880        2.1786        1.4729        1.3670        1.6269        1.5847        1.6982        1.5588        1.2057        1.3024        1.3185        1.6187        2.1426        3.6069        4.1311        4.7372        5.2157        4.5070        4.6828        5.0236        6.3191        6.4387        6.7075        7.1895        7.5212        7.2263        7.7264        7.9729        8.0121        9.4445        8.8690        9.1743        9.8149       11.1621       12.0710       13.7484       14.4767       15.7338       12.2897       12.4551       13.3536       14.7013       16.4659       11.5927       14.0494       16.4657       12.2110       11.1783       10.7356       14.8804       15.6912       16.5184       19.2478       22.5638       27.1068       29.1628       29.3290       27.1847       25.5337       31.3121       34.0511       30.2913       28.2094       17.1696       19.4746       20.1415       21.1617       22.3217       20.0747       20.7617       22.5895       23.1508       24.7645       27.7886       26.5188       26.4888       28.1974       30.1786       32.1084       33.9088       26.5161       25.3948       24.9269       23.7127       21.2770       17.1122       16.5988       17.2059        0.0000        0.0000        0.0000        0.0000        0.0000        0.0000        0.0000        0.0000        0.0000        0.0000        0.0000        0.0000        0.0000        0.0000        0.0000        0.0000        0.0000        0.0000        0.0000        0.0000        0.0000        0.0000        0.0000        0.0000        0.0000        0.0000        0.0000        0.0000        0.0000        0.0000        0.0000        0.0000        0.0000        0.0000        0.0000        0.0000        0.0000        0.0000        0.0000        0.0000        0.0000        0.0000        0.0000        0.0000        0.0000        0.0000        0.0000        0.0000        0.0000        0.0000        0.0000        0.0000        0.0000        0.0000        0.0000        0.0000        0.0000        0.0000        0.0000
        0.0000        0.0000        0.0000        0.0000        0.0000        0.0000        0.0000        0.0000        0.0000        0.0000        0.0000        3.7665        2.3634        1.3528        8.9134       20.7971       24.8102       29.4652       36.8327       10.1206       19.3827       29.8674       34.3892       32.2297       30.3967       16.8839       16.5771       16.3070       19.5522       18.5849       19.1450       14.2863       10.7735        8.9660        7.8297        7.8672        6.3121        7.4182        2.9723        1.8107        6.4348        1.5570        5.5188        4.2845        3.8205        3.4282        5.4981        0.6124        0.8052        0.2162        0.9780        0.4548        0.9009        0.3819        0.5252        0.4249        0.4591        0.7824        0.7746        0.9670        1.1035        0.8091        2.3140        3.4747        4.2558        4.0422        4.6085        5.4214        5.4961        3.3537        2.0711        1.4395        2.2463        2.5176        2.8429        3.8760        2.4761        2.8930        3.4868        2.4873        2.2157        2.3232        2.5305        3.3498        2.5678        2.2815        2.1751        2.5761        2.4052        1.6625        2.1150        2.8004        1.2829        1.1290        1.3159        2.5954        2.9047        3.3625        3.5612        3.6991        3.9555        3.9360        3.5523        2.4299        2.2853        2.5986        2.1120        1.9286        1.8930        1.7078        1.5006        1.4624        2.0113        2.2938        2.3383        3.5909        4.3393        4.7453        4.9741        4.0107        4.4825        5.1681        6.3323        6.7541        7.2802        7.9158        9.0712        8.2653        8.6355        8.8263        8.7300       10.3001        9.4365        9.6898       10.0382       11.8372       15.0535       17.6114       19.0467       27.1729       18.2846       16.2058       11.0664       16.2979       17.3576       13.6376       30.6962       17.2943       11.2066        9.8831       13.1648       14.7433       15.7957       20.4838       31.9549       30.5440       31.3885       31.8317       32.1528       26.2883       25.0316       28.7945       27.0832       26.3805       28.5368       19.1581       20.8371       19.4918       23.4094       20.1604       18.4837       22.0553       23.1069       23.7591       27.1614       31.1614       28.0606       27.8492       29.3502       32.0577       33.1763       34.3936       28.3129       26.1067       25.0556       24.0970       22.6632       17.2893       16.3718        0.0000        0.0000        0.0000        0.0000        0.0000        0.0000        0.0000        0.0000        0.0000        0.0000        0.0000        0.0000        0.0000        0.0000        0.0000        0.0000        0.0000        0.0000        0.0000        0.0000        0.0000        0.0000        0.0000        0.0000        0.0000        0.0000        0.0000        0.0000        0.0000        0.0000        0.0000        0.0000        0.0000        0.0000        0.0000        0.0000        0.0000        0.0000        0.0000        0.0000        0.0000        0.0000        0.0000        0.0000        0.0000        0.0000        0.0000        0.0000        0.0000        0.0000        0.0000        0.0000        0.0000        0.0000        0.0000        0.0000        0.0000        0.0000        0.0000        0.0000
        0.0000        0.0000        0.0000        0.0000        0.0000        0.0000        0.0000        0.0000        0.0000        0.0000        0.0000        0.0000        0.0000        0.0000        1.8992        1.9690        2.3640        2.3718       14.9662        0.2173        2.2874       19.8771       22.2057       30.7920       27.7107       23.2429       15.2726       10.6298       11.2351       11.9235        6.3035        7.1712        7.4339        6.7964        9.9835        3.5464        2.5650        1.4538        1.3432        2.8816        4.4432        2.4080        0.9489        0.7942        1.1035        1.6749        2.8087        1.3329        0.3469        0.6420        1.0997        0.5418        0.6834        1.4370        2.4415        0.8987        0.6221        0.8083        1.4174        1.1099        1.8414        1.3622        2.0430        2.7825        2.7312        2.8119        3.8639        5.2762        3.5931        2.3354        2.5808        1.6393        2.5789        2.2765        2.4416        3.3406        3.5975        3.4956        2.6170        2.5866        2.4942        2.4553        2.8976        4.0199        3.8566        3.3205        3.5530        2.7329        1.6357        1.7183        1.8676        2.0303        1.6763        1.7937        2.8001        3.7438        3.5453        3.8464        4.4276        4.9394        4.9621        4.8499        4.5969        3.1824        2.9241        2.6452        2.1161        2.2266        2.1844        2.1900        1.8198        1.8439        2.0078        3.4228        3.2694        4.3111        4.8159        5.0752        4.9782        4.0988        4.1476        4.5885        5.0919        6.2690        7.1820        8.0207        8.9799        8.4923        8.9122        9.0524        9.2747       11.7433        9.2972        9.3539        9.7325       14.1321       17.1333       17.7335       22.1041       27.6681       23.0938       16.5939       14.7152       14.2030       21.8441       11.6207       13.0490       10.4226        9.2264       13.2053       15.5194       15.2290       18.8284       20.7523       36.1611       35.4019       32.8434       29.7579       29.3894       24.0622       29.3054       25.4311       21.3450       23.8066       24.7035       28.8452       20.8075       20.1811       20.4424       20.2072       19.5954       23.3925       24.6341       25.4728       25.9055       30.6072       29.4499       29.2430       27.5492       27.4087       27.0407       28.3440       30.5015       27.1739       27.1229       31.0284        0.0000        0.0000        0.0000        0.0000        0.0000        0.0000        0.0000        0.0000        0.0000        0.0000        0.0000        0.0000        0.0000        0.0000        0.0000        0.0000        0.0000        0.0000        0.0000        0.0000        0.0000        0.0000        0.0000        0.0000        0.0000        0.0000        0.0000        0.0000        0.0000        0.0000        0.0000        0.0000        0.0000        0.0000        0.0000        0.0000        0.0000        0.0000        0.0000        0.0000        0.0000        0.0000        0.0000        0.0000        0.0000        0.0000        0.0000        0.0000        0.0000        0.0000        0.0000        0.0000        0.0000        0.0000        0.0000        0.0000        0.0000        0.0000        0.0000        0.0000        0.0000        0.0000        0.0000
        0.0000        0.0000        0.0000        0.0000        0.0000        0.0000        0.0000        0.0000        0.0000        0.0000        0.0000        0.0000        0.0000        0.0000        0.0000        0.0000        0.0000        0.0000        2.3069        4.0215       11.9286        7.7351        6.8621       14.1763       15.7300        2.1327        2.4887        1.9011        1.4226        0.7499        3.7736        5.3336        7.3835        9.2390        2.2429        2.8489        1.9205        1.4213        1.4814        3.1319        3.7215        2.8842        0.4555        0.5878        2.0545        1.6688        1.7014        0.5678        0.8540        0.5833        0.6677        0.6112        1.3815        2.1081        3.3174        1.5300        1.2823        1.0888        1.1971        1.1271        1.2305        1.5010        1.8868        2.7996        3.1461        2.1740        2.6804        2.7054        2.9973        3.4604        2.3043        1.8246        1.9837        2.0039        2.7158        3.0713        2.9943        3.0864        2.9915        2.7097        3.6016        2.8261        3.4625        4.2641        3.7471        3.8357        3.4736        2.8975        2.9738        2.5145        2.7688        2.9826        3.1527        3.2685        3.3181        5.9148        4.4729        5.8631        5.1574        5.8321        6.2252        5.3791        4.8375        3.5876        3.1436        2.8185        3.0388        3.8046        3.3820        2.8668        2.3835        2.1062        1.9103        2.2980        2.9688        4.8510        4.8642        5.3590        5.2972        4.2870        4.3917        4.7686        5.1905        6.6427        6.9671        7.5816        8.4568        7.7455        8.4840        8.5071        8.3907       12.2091       10.6735        8.9058        9.5386       13.5943       15.3579       15.3754       15.6796       21.0600       17.2512       12.4028       13.8986       17.0783        9.0628       10.9917       10.0473       11.2141        9.3822       12.0064       13.0198       15.6651       18.1923       22.8215       31.7663       30.9889       30.5512       28.9220       28.6604       19.1187       19.3660       20.9163       16.4719       16.7979       21.3653       24.3281       18.6790       19.3005       19.7930       21.8841       20.5830       24.8247       26.6468       27.9116       28.2838       29.7460       30.7233       28.6872       30.0054       29.9419       33.2407       33.3269       38.3108       33.0532       34.1831       37.7139        0.0000        0.0000        0.0000        0.0000        0.0000        0.0000        0.0000        0.0000        0.0000        0.0000        0.0000        0.0000        0.0000        0.0000        0.0000        0.0000        0.0000        0.0000        0.0000        0.0000        0.0000        0.0000        0.0000        0.0000        0.0000        0.0000        0.0000        0.0000        0.0000        0.0000        0.0000        0.0000        0.0000        0.0000        0.0000        0.0000        0.0000        0.0000        0.0000        0.0000        0.0000        0.0000        0.0000        0.0000        0.0000        0.0000        0.0000        0.0000        0.0000        0.0000        0.0000        0.0000        0.0000        0.0000        0.0000        0.0000        0.0000        0.0000        0.0000        0.0000        0.0000        0.0000        0.0000
        0.0000        0.0000        0.0000        0.0000        0.0000        0.0000        0.0000        0.0000        0.0000        0.0000        0.0000        0.0000        0.0000        0.0000        0.0000        0.0000        0.0000        0.0000        0.0000       14.3663       25.2939       18.7966       23.6686        5.5346        7.7785        6.2672        4.1729        0.8404        0.3015        0.6784        0.8789        2.5885        2.8109        2.7058        2.6301        1.9708        2.6518        1.6716        3.2038        1.3157        0.4358        1.4655        3.0382        1.8600        2.1180        0.8640        1.1400        2.1900        2.1000        1.1040        1.6980        1.8660        2.7960        3.1140        3.2400        2.2113        2.1354        1.5780        1.7280        1.4512        1.8252        1.5809        1.6540        2.1334        2.7420        1.0859        1.3159        3.6867        6.7827        4.1338        2.0683        2.3305        1.8269        2.3985        2.7804        2.7399        3.2899        3.1694        3.6232        3.3480        3.1126        2.1117        3.5695        3.8561        3.5060        3.2601        2.7410        2.7887        3.6240        3.0471        3.2942        3.8161        4.4831        5.1665        5.0003        6.5572        7.1338        7.0168        6.0881        5.9354        6.3546        6.2216        5.5038        5.3285        5.0357        4.6959        4.3312        3.9184        3.4959        3.1723        2.4831        2.2850        1.9994        2.1665        3.0466        4.3520        5.1276        5.4522        4.9641        4.5127        4.7921        5.1508        5.7218        6.5792        7.2077        7.7546        8.1461        7.2608        8.0598        8.2532        7.9861       10.5562       10.2448        9.5636        9.9221       10.4385       10.7435       10.7154       10.4376       11.1304       12.0415       13.0694        7.0315        6.9900        8.3517        8.9211        8.7637       11.4863       12.9389       16.1334       18.3033       14.7741       13.4934       23.6773       28.6877       24.3936       18.0085       18.9285       19.1702       15.8860       16.8077       16.5245       16.5069       15.7470       16.3603       18.3966       18.1328       17.6837       20.5768       22.1684       26.0163       25.7430       27.6595       29.0713       30.2653       30.4385       31.0138       31.9314       43.1984       45.1245       45.0254       46.1226       36.6807       38.1618       37.4827       42.8774        0.0000        0.0000        0.0000        0.0000        0.0000        0.0000        0.0000        0.0000        0.0000        0.0000        0.0000        0.0000        0.0000        0.0000        0.0000        0.0000        0.0000        0.0000        0.0000        0.0000        0.0000        0.0000        0.0000        0.0000        0.0000        0.0000        0.0000        0.0000        0.0000        0.0000        0.0000        0.0000        0.0000        0.0000        0.0000        0.0000        0.0000        0.0000        0.0000        0.0000        0.0000        0.0000        0.0000        0.0000        0.0000        0.0000        0.0000        0.0000        0.0000        0.0000        0.0000        0.0000        0.0000        0.0000        0.0000        0.0000        0.0000        0.0000        0.0000        0.0000        0.0000        0.0000        0.0000
        0.0000        0.0000        0.0000        0.0000        0.0000        0.0000        0.0000        0.0000        0.0000        0.0000        0.0000        0.0000        0.0000        0.0000        0.0000        0.0000        0.0000        0.0000        0.0000        7.4948       17.2080       13.1467        7.1777        0.9275        0.3437        4.1178        5.3090        0.2937        1.0989        0.8923        0.4673        0.8082        2.8854        7.8871        0.7460        0.9719        0.6584        2.7195        0.7271        0.0770        0.6915        2.3270        1.1264        1.5240        2.1900        1.3740        2.7900        1.9800        1.3740        1.7460        2.9700        2.4600        2.2500        1.5360        2.2980        1.3121        1.1309        1.0566        1.4363        1.0425        0.7344        0.7018        1.5568        2.0041        2.1855        1.3841        2.1462        4.6200        3.9610        2.9970        1.4452        1.5892        2.0225        2.3669        2.5560        2.9354        2.5475        2.4389        1.8449        1.8634        2.3037        2.8932        3.3827        2.9560        2.7870        2.8325        3.5425        3.4950        4.1302        3.2116        3.4411        4.3217        4.6767        5.4978        5.4981        5.8625        6.6627        6.8366        6.6292        6.4314        6.7400        6.9425        6.5126        6.6492        6.1785        6.0298        5.7411        5.4566        4.2265        3.7980        3.0399        3.0611        2.7430        2.9970        3.3752        4.7045        5.0975        5.8191        5.3773        4.7696        5.2505        6.5924        7.4309        8.2127        9.3206        8.5589        8.2232        7.3235        7.6444        7.6493        7.4250       10.6079       10.7559        9.9241        9.7922       10.3982       10.0459        9.5879        8.7753        9.2280        8.2408        6.3799        6.4021        7.2032        6.7977        6.3087        8.8672       10.8456       19.4775       21.7118       25.4719       19.4886       18.4236       28.1224       16.1502       18.3978       19.4341       16.8507       15.6337       15.3811       16.1688       16.8724       19.3141       21.0310       16.3559       18.4181       19.2859       20.8681       19.2928       22.7840       22.5817       30.3650       29.4462       32.8013       32.0329       33.7856       44.0011       42.9057       54.1623       57.1613       57.5650       52.2248       49.8036       37.6088       39.2389       43.8299       47.5030       54.7029        0.0000        0.0000        0.0000        0.0000        0.0000        0.0000        0.0000        0.0000        0.0000        0.0000        0.0000        0.0000        0.0000        0.0000        0.0000        0.0000        0.0000        0.0000        0.0000        0.0000        0.0000        0.0000        0.0000        0.0000        0.0000        0.0000        0.0000        0.0000        0.0000        0.0000        0.0000        0.0000        0.0000        0.0000        0.0000        0.0000        0.0000        0.0000        0.0000        0.0000        0.0000        0.0000        0.0000        0.0000        0.0000        0.0000        0.0000        0.0000        0.0000        0.0000        0.0000        0.0000        0.0000        0.0000        0.0000        0.0000        0.0000        0.0000        0.0000        0.0000        0.0000
        0.0000        0.0000        0.0000        0.0000        0.0000        0.0000        0.0000        0.0000        0.0000        0.0000        0.0000        0.0000        0.0000        0.0000        0.0000        0.0000        0.0000        0.0000        0.0000        0.0000       22.9360       12.3338        6.1905        2.1811        3.0284        3.5331        5.2171        3.2774        1.4345        1.2023        3.6881        3.1446        2.7454        4.3064        2.0933        1.7811        1.5203        3.3769        1.5238        0.4765        0.2430        0.4013        0.5873        0.4080        1.6680        2.7240        4.4280        3.1260        2.1600        3.7020        7.0740        4.3080        1.8480        2.0520        1.5060        1.1923        1.0389        0.7872        0.6785        1.2436        1.4235        1.0967        0.9340        3.1374        4.7327        2.8394        2.6032        4.1555        3.6565        1.5421        1.8995        1.7350        1.9525        2.0565        3.2316        2.5161        1.9009        3.0402        2.4100        2.8511        2.5036        2.3503        2.6048        2.6738        3.2790        4.8079        5.5097        4.9909        5.8700        4.7921        5.1233        4.9825        4.9651        6.0297        5.9255        6.4440        6.9556        6.7683        6.8447        6.6992        6.8468        6.9514        7.4876        7.8203        6.4585        6.1990        6.7319        6.4062        4.9609        5.2502        5.1217        3.3950        3.1756        3.3243        4.1041        6.5292        6.6543        6.9053        6.3216        6.0816        7.0153        8.2761       10.6898        8.7477        8.2077        7.5382        7.2714        6.6806        6.9698        6.9565        6.8767       10.2077        9.6967        9.7880       10.3988        8.9245        9.1432        8.7863        7.8313        6.6909        6.2347        5.3114        5.1101        5.4005        5.5403       32.9487       48.0791       14.4259       22.0214       21.1565       25.4459       19.1786       20.0166       25.7403       18.2337       16.7243       17.5131       16.7406       15.8332       15.7577       16.0275       17.0931       18.4041       24.8608       18.7492       18.2887       19.0021       19.9888       21.6426       24.8230       30.5690       42.5246       33.7720       36.5534       38.2053       38.9894       41.8923       46.9270       44.8458       53.0259       60.0232       58.7920       56.6666       41.0500       42.1829       47.3493       47.2970       56.8132       55.1565        0.0000        0.0000        0.0000        0.0000        0.0000        0.0000        0.0000        0.0000        0.0000        0.0000        0.0000        0.0000        0.0000        0.0000        0.0000        0.0000        0.0000        0.0000        0.0000        0.0000        0.0000        0.0000        0.0000        0.0000        0.0000        0.0000        0.0000        0.0000        0.0000        0.0000        0.0000        0.0000        0.0000        0.0000        0.0000        0.0000        0.0000        0.0000        0.0000        0.0000        0.0000        0.0000        0.0000        0.0000        0.0000        0.0000        0.0000        0.0000        0.0000        0.0000        0.0000        0.0000        0.0000        0.0000        0.0000        0.0000        0.0000        0.0000        0.0000        0.0000
        0.0000        0.0000        0.0000        0.0000        0.0000        0.0000        0.0000        0.0000        0.0000        0.0000        0.0000        0.0000        0.0000        0.0000        0.0000        0.0000        0.0000        0.0000        0.0000        0.0000        0.0000        7.4074       11.3571        4.3005        2.5317        8.6965        4.1880        1.2713        1.3893        2.1973        1.0981        3.6612        8.3942        4.8336        5.1205        0.1337        0.8466        5.2996        3.5712        1.1609        1.6838        0.4843        0.7366        0.7680        3.1140        2.0040        4.2600        2.9940        1.0800        2.3220        3.0900        1.9380        2.0340        3.0540        1.6620        0.8985        0.7982        0.3992        0.3606        1.0249        1.4279        1.8837        2.4454        2.6227        2.1234        1.7883        2.0316        2.1622        1.5878        0.8110        2.4904        1.8003        1.5508        2.1708        2.5010        1.9542        1.5442        1.9688        1.9782        2.1240        2.4542        3.2152        3.4317        3.6287        3.3258        4.2155        3.6048        4.9056        4.3238        3.6458        3.9262        5.2457        5.3793        4.9310        5.2477        5.8681        6.9227        6.6206        6.3798        7.5388        7.0752        6.4335        7.0688        6.9914        7.0572        7.0906        6.5579        6.3422        5.4982        5.8179        5.8269        3.3679        3.2487        3.6958        4.2872        5.7033        7.3899        7.5298        7.7259        7.3173        7.6061        7.7590        7.3623        7.3801        6.8004        6.2805        6.7771        5.7837        5.7467        5.7446        5.7451        7.3722        7.2453        7.3979        8.1246        8.6994        9.7489        8.2646        7.2525        5.8807        4.5423        5.8236        6.9374        9.1089       55.5436       57.0319       22.1209       18.2053       20.6524       22.0090       21.6574       19.4416       26.3195       16.3184       15.4372       20.0092       17.4342       17.0708       18.5881       17.2330       17.7393       18.9252       20.8903       19.7270       19.6844       21.4788       22.4713       23.1316       23.9723       26.2159       26.3816       32.3182       32.2155       37.3019       41.2849       48.3600       68.8400       57.3780       48.8406       57.3533       75.0051       84.1059       66.1214       74.7343       47.5604       49.8970       54.0223       52.1121       52.5023       49.6154        0.0000        0.0000        0.0000        0.0000        0.0000        0.0000        0.0000        0.0000        0.0000        0.0000        0.0000        0.0000        0.0000        0.0000        0.0000        0.0000        0.0000        0.0000        0.0000        0.0000        0.0000        0.0000        0.0000        0.0000        0.0000        0.0000        0.0000        0.0000        0.0000        0.0000        0.0000        0.0000        0.0000        0.0000        0.0000        0.0000        0.0000        0.0000        0.0000        0.0000        0.0000        0.0000        0.0000        0.0000        0.0000        0.0000        0.0000        0.0000        0.0000        0.0000        0.0000        0.0000        0.0000        0.0000        0.0000        0.0000        0.0000        0.0000        0.0000
        0.0000        0.0000        0.0000        0.0000        0.0000        0.0000        0.0000        0.0000        0.0000        0.0000        0.0000        0.0000        0.0000        0.0000        0.0000        0.0000        0.0000        0.0000        0.0000        0.0000        0.0000       14.8667       24.8638        7.4441       26.0668        6.7698        8.5857        1.6855        4.9197        4.5891        3.0153        9.1591        7.7811        5.0690        2.2775       11.1309        2.6877        7.7112        4.1112        4.6871        1.3292        4.0001        4.3930        2.9760        0.9240        0.3660        3.1680        4.7964        3.2807        2.3559        3.0448        3.6384        2.9020        2.5064        1.6352        1.4693        0.8742        1.0201        0.7644        0.3529        0.7254        2.3571        2.6971        3.1206        2.4317        4.9814        2.5562        2.6307        2.0346        0.6373        0.5787        1.2571        1.3506        1.6470        1.9914        1.8714        1.6220        1.8530        3.4617        4.9007        4.3815        5.3196        6.1280        5.2846        5.4703        4.8741        3.7080        3.6165        3.6349        3.7947        3.1028        4.0422        6.3816        5.9568        5.3076        5.1140        6.2916        6.8221        6.9657        8.4729        9.1126        8.4287        8.3723        6.9948        5.6722        6.6227        6.0834        6.2768        5.9508        5.6591        5.5310        4.1440        3.8518        4.1682        4.6078        4.5507        5.3804        5.6853        6.1677        6.6929        5.8556        5.4864        5.5551        4.7394        5.3649        3.4707        3.1016        4.1823        4.4590        4.5381        8.2784        6.0552        5.2987        6.3186        6.4126        7.2055       13.5630       14.3359        9.3964       15.4447       16.7663       19.9742       14.3107       23.7796       76.0861       11.2904        8.9014       20.1707       20.4955       22.8368       19.4790       28.1188       26.1852       19.5729       26.5840       37.3096       25.7426       21.7844       23.2495       23.6994       21.6802       23.8713       26.1841       25.2086       25.7035       26.9236       27.8137       27.8878       28.4989       30.6078       33.8267       35.1827       38.7080       46.7690       48.9621       57.7372       64.6506       52.4433       42.5571       45.2958       63.5471       89.3140       69.4416       64.6998       55.6136       54.8684       46.4415       50.8117       50.2159       58.1191        0.0000        0.0000        0.0000        0.0000        0.0000        0.0000        0.0000        0.0000        0.0000        0.0000        0.0000        0.0000        0.0000        0.0000        0.0000        0.0000        0.0000        0.0000        0.0000        0.0000        0.0000        0.0000        0.0000        0.0000        0.0000        0.0000        0.0000        0.0000        0.0000        0.0000        0.0000        0.0000        0.0000        0.0000        0.0000        0.0000        0.0000        0.0000        0.0000        0.0000        0.0000        0.0000        0.0000        0.0000        0.0000        0.0000        0.0000        0.0000        0.0000        0.0000        0.0000        0.0000        0.0000        0.0000        0.0000        0.0000        0.0000        0.0000        0.0000
        0.0000        0.0000        0.0000        0.0000        0.0000        0.0000        0.0000        0.0000        0.0000        0.0000        0.0000        0.0000        0.0000        0.0000        0.0000        0.0000        0.0000        0.0000        0.0000        0.0000        0.0000       11.2909        1.5986       15.9466        4.8390        3.1969        4.5590        3.0069        2.3825       10.6833       11.3802        9.5862        5.3444        4.7083        2.7774        5.8196        2.0116        3.2565        2.9247        1.7556        2.1656        3.3221        2.3121        3.1980        1.0560        4.2780        7.3980        4.0708        2.3798        1.5673        3.0386        2.0954        1.5656        1.7181        2.5418        1.9029        1.2845        0.5364        1.4500        2.0006        1.5300        1.9378        2.7522        4.9950        2.9875        2.9317        2.3524        3.2389        0.8574        0.9140        0.5878        1.2396        1.2915        1.5123        1.8761        1.4745        1.2696        2.1382        1.6019        2.2263        3.9731        5.0525        8.3943        5.3157        4.6817        4.6704        3.3499        3.8868        3.9001        3.8587        4.2686        4.2310        5.1629        5.8190        4.9603        5.2862        5.7310        6.5783        7.0841        7.9069        8.4002        7.5955        7.4392        6.4858        6.7360        7.2482        6.4373        5.9412        5.9660        7.0489        6.2838        4.9389        4.2821        4.4221        5.4197        6.3638        6.9558        6.7612        6.4271        4.7804        4.9848        5.9711        8.0335        4.1178        2.4359        3.0104        3.2243        5.8506        3.9255        3.4504        3.4784        4.6768        4.0471        4.5229        4.8555        7.0223        7.2220        8.4346        6.5890       10.7610       11.6784        9.2336        8.4057       10.8862       14.7542       13.1508       11.7403       14.6825       15.9957       14.9168       16.5310       16.5893       17.3057       22.5210       23.1991       18.7320       18.9692       16.8768       21.3584       24.4752       26.7483       26.6665       27.7215       26.6520       29.3676       32.5694       35.7842       32.1561       31.5988       38.2594       45.2068       42.2252       50.0227       51.1884       51.9563       48.3342       45.6724       41.1841       44.7670       46.7879       70.1392       72.9324       82.1835       72.1267       63.3834       51.2946       56.8626       55.5618       49.6110       54.6456        0.0000        0.0000        0.0000        0.0000        0.0000        0.0000        0.0000        0.0000        0.0000        0.0000        0.0000        0.0000        0.0000        0.0000        0.0000        0.0000        0.0000        0.0000        0.0000        0.0000        0.0000        0.0000        0.0000        0.0000        0.0000        0.0000        0.0000        0.0000        0.0000        0.0000        0.0000        0.0000        0.0000        0.0000        0.0000        0.0000        0.0000        0.0000        0.0000        0.0000        0.0000        0.0000        0.0000        0.0000        0.0000        0.0000        0.0000        0.0000        0.0000        0.0000        0.0000        0.0000        0.0000        0.0000        0.0000        0.0000        0.0000        0.0000        0.0000
        0.0000        0.0000        0.0000        0.0000        0.0000        0.0000        0.0000        0.0000        0.0000        0.0000        0.0000        0.0000        0.0000        0.0000        0.0000        0.0000        0.0000        0.0000        0.0000        0.0000        0.0000        7.4372       12.1129        8.6609        3.4207        1.8513        1.5669        1.5057        6.9731       12.4446       10.8751        3.3836        1.9538        2.0215        2.4585        5.8129       10.1518       19.5289        8.8291        2.9879        2.3740        0.4270        1.3469        0.4140        0.9300        0.6480        0.6480        1.5750        1.7186        0.8435        0.6554        1.1245        2.7963        1.9068        3.9737        1.7701        0.3057        0.5249        1.9283        1.7392        0.8074        0.6787        1.5197        4.0196        3.3412        2.6061        2.4115        1.4297        0.8787        0.7969        0.5939        1.4639        1.4908        2.0702        2.6845        1.8657        2.0589        2.6042        1.7831        3.4294        2.8209        3.3263        4.7255        4.7375        2.7205        4.5188        5.9783        4.4612        3.8967        4.4072        5.5714        4.8387        4.9149        5.1874        4.9673        6.1359        5.0631        5.6407        6.6634        7.1276        7.0660        6.6919        6.1333        5.4553        5.6669        5.7577        6.0430        4.7825        7.1100        7.0686        7.0900        5.9933        5.3338        5.9732        6.3629        7.3825        9.2271        7.9768        5.2821        5.5691        6.2217        7.2349        6.5160        3.3948        2.6283        2.1222        3.1359        3.7787        3.2682        5.3265        5.3925        4.4473        3.8738        5.0244        4.3033        6.8142        6.0144        6.0888        6.2056        7.4381        8.1060        6.4869        6.7050        9.7089        9.9993       11.1867        9.8806       12.8847       14.0534       15.6668       16.7176       16.5260       18.7418       20.2090       26.2294       14.6323       16.5456       17.8622       22.8902       27.4004       32.3562       33.0857       33.5623       34.6510       42.9768       37.9533       37.9295       33.9860       35.1692       42.6434       44.0508       45.6189       49.0947       44.6168       48.3650       44.3181       35.6103       31.7305       46.7561       47.7460       57.9318       59.0082       65.5820       55.0655       46.8838       46.4179       47.2021       47.1317       49.4340       54.0059       59.0799        0.0000        0.0000        0.0000        0.0000        0.0000        0.0000        0.0000        0.0000        0.0000        0.0000        0.0000        0.0000        0.0000        0.0000        0.0000        0.0000        0.0000        0.0000        0.0000        0.0000        0.0000        0.0000        0.0000        0.0000        0.0000        0.0000        0.0000        0.0000        0.0000        0.0000        0.0000        0.0000        0.0000        0.0000        0.0000        0.0000        0.0000        0.0000        0.0000        0.0000        0.0000        0.0000        0.0000        0.0000        0.0000        0.0000        0.0000        0.0000        0.0000        0.0000        0.0000        0.0000        0.0000        0.0000        0.0000        0.0000        0.0000        0.0000
        0.0000        0.0000        0.0000        0.0000        0.0000        0.0000        0.0000        0.0000        0.0000        0.0000        0.0000        0.0000        0.0000        0.0000        0.0000        0.0000        0.0000        0.0000        0.0000        0.0000        0.0000        0.0000        4.4169        4.9462        2.6836        7.2571        1.6607        2.3376        9.4308       12.0771        7.2364        4.5911        1.6432        2.1275        8.9892        7.6156        9.0770       12.7424        6.8132        2.4665        0.8424        0.0000        1.0276        2.3260        1.1580        1.1100        1.2600        1.2612        0.4764        0.7425        1.1604        0.4307        0.9484        0.3843        1.3828        1.7984        0.7830        1.3020        1.1079        1.2360        1.9995        2.5401        3.1932        3.7336        3.8320        2.7930        1.8315        3.3430        0.6568        0.5086        0.6720        1.9517        1.9363        2.8750        2.3070        3.3586        2.7602        2.3480        2.3704        3.0074        3.3740        4.2935        2.6724        4.6096        3.9026        3.0188        3.8132        3.3918        2.3802        2.4918        4.3634        4.4688        4.3117        5.0227        5.6021        4.6174        4.8805        5.0028        5.4762        6.4383        6.1661        6.3730        5.7299        5.1694        5.4229        5.1530        4.7493        5.6439        6.8319        5.9918        5.9426        5.8540        6.6399        7.3372        7.9824        8.4210        9.6066        8.8497        6.5786        6.8769        8.0825        8.0265        7.9988        5.1387        4.1104        3.5022        2.9543        3.4133        3.4182        9.0301        7.3831        4.4042        3.5969        3.8718        4.5885        6.6283        6.3016        6.5861        6.8916        7.6764        7.3397        8.2996        8.7494       13.3570       11.3452        9.6597       11.4904       16.9990       15.9268       23.3530       24.3829       25.2739       28.9258       21.6562       20.5096       16.6218       15.9507       16.4296       19.7909       30.8202       33.4997       39.9820       39.8192       39.5830       43.1989       46.2134       39.5496       34.6056       39.7045       40.5894       39.4289       37.9370       43.7969       42.8611       47.1504       41.7819       47.4496       62.1431       38.8572       46.7267       58.2648       56.3648       59.1442       60.5394       49.8023       53.3890       49.0494       49.4155       53.0840       53.5125       58.0880        0.0000        0.0000        0.0000        0.0000        0.0000        0.0000        0.0000        0.0000        0.0000        0.0000        0.0000        0.0000        0.0000        0.0000        0.0000        0.0000        0.0000        0.0000        0.0000        0.0000        0.0000        0.0000        0.0000        0.0000        0.0000        0.0000        0.0000        0.0000        0.0000        0.0000        0.0000        0.0000        0.0000        0.0000        0.0000        0.0000        0.0000        0.0000        0.0000        0.0000        0.0000        0.0000        0.0000        0.0000        0.0000        0.0000        0.0000        0.0000        0.0000        0.0000        0.0000        0.0000        0.0000        0.0000        0.0000        0.0000        0.0000        0.0000
        0.0000        0.0000        0.0000        0.0000        0.0000        0.0000        0.0000        0.0000        0.0000        0.0000        0.0000        0.0000        0.0000        0.0000        0.0000        0.0000        0.0000        0.0000        0.0000        0.0000        0.0000       31.0134       14.0820        6.3054        7.2747        3.9228        2.1196        1.6086        9.0590        9.0233        9.9941        9.5898       12.6619       10.5580       14.6350       24.6371       19.5226       18.3885       12.7277        8.4973        8.9824        1.6386        0.9097        4.9479        1.7096        1.3477        2.5891        2.3030        1.5227        0.9928        2.6211        1.2362        1.1712        2.2641        1.0956        2.9016        2.9457        1.8349        2.2622        2.1499        3.1333        3.8262        4.3018        2.2070        1.7891        1.9689        2.2021        2.8492        2.0483        2.6465        2.5689        3.9204        4.5938        4.6949        5.1100        5.8542        4.8940        4.4788        4.6804        4.6010        4.3929        5.6698        6.9553        5.7165        5.6419        4.8416        5.2320        3.4408        2.9796        2.8388        3.9059        3.0026        3.4146        3.5823        5.3703        4.3186        5.1545        5.8740        5.3554        3.8104        4.5753        4.8410        5.4465        5.7327        7.7047        5.0250        4.9901        8.2079        7.3987        5.6671        5.6670        8.1312        9.6533       10.1301       11.7034       13.0913       11.4205       10.4597       12.0985       10.4072       10.6273       13.4429       12.7417       18.2352       24.3262       24.0659       11.7465       10.9809        6.6809        8.7184        7.1676        4.7714        3.8606        4.8977        9.3370        8.8758        8.1061        8.8372        9.0869        8.9677        9.2594        9.6646       11.0984       12.4089       11.4029       10.4489       14.0725       22.6212       25.9185       27.3318       30.3848       33.7716       27.8955       27.9444       27.6811       27.0940       29.3425       28.7289       29.8301       35.9976       39.2895       38.8655       39.9262       44.3092       38.1552       44.2830       42.8880       39.7879       43.1873       47.9305       45.4663       48.4199       45.9652       42.2737       40.6269       38.7487       39.6518       40.7377       47.8070       61.0805       56.3433       57.9535       55.3428       62.3323       74.6898       66.4025       55.3412       56.9740       57.4733       56.3288       58.5901       72.1760        0.0000        0.0000        0.0000        0.0000        0.0000        0.0000        0.0000        0.0000        0.0000        0.0000        0.0000        0.0000        0.0000        0.0000        0.0000        0.0000        0.0000        0.0000        0.0000        0.0000        0.0000        0.0000        0.0000        0.0000        0.0000        0.0000        0.0000        0.0000        0.0000        0.0000        0.0000        0.0000        0.0000        0.0000        0.0000        0.0000        0.0000        0.0000        0.0000        0.0000        0.0000        0.0000        0.0000        0.0000        0.0000        0.0000        0.0000        0.0000        0.0000        0.0000        0.0000        0.0000        0.0000        0.0000        0.0000        0.0000        0.0000
        0.0000        0.0000        0.0000        0.0000        0.0000        0.0000        0.0000        0.0000        0.0000        0.0000        0.0000        0.0000        0.0000        0.0000        0.0000        0.0000        0.0000        0.0000        0.0000        0.0000       29.6704       25.7363       26.5727        7.0222        5.1130        4.8627        1.3845        3.4553       10.1636       11.3166       15.6356        6.5072        4.5003        6.1245       14.2940       15.8620       21.8182       17.7304       14.4221       10.6649        7.7732        5.6641        6.0545        6.4513        2.1256        1.8972        1.0877        0.9306        0.4619        2.3543        2.0541        0.3330        0.3144        2.2935        1.8085        2.9874        1.9537        0.8726        0.3557        2.0262        2.8199        2.3629        2.1480        1.7188        1.6075        1.9702        2.6499        3.1181        2.6312        3.4469        3.3655        4.5661        5.0762        6.2367        6.2845        6.9724        4.9349        5.4322        5.3139        5.2843        5.7632        6.0558        6.6483        5.6493        5.4820        4.7876        4.8644        2.9191        3.4230        3.4931        3.0464        3.1525        3.3400        3.3963        3.6150        3.4555        3.9557        3.5381        3.5826        2.9654        4.3948        4.8066        4.9536        5.2354        5.6354        4.4481        4.5713        6.6618        4.9646        6.1472        6.2796       10.4451       10.8430       12.4242       11.9096       12.0239       13.7867       11.6073       10.6669       13.1867       12.5790        8.4313        7.8321       20.8881       23.9221       18.5742        9.6938        7.1726        6.5939        8.9103       10.3571        8.8278        9.2692        7.0336        6.5613        9.6461       11.1084       10.4198       10.7301       10.9547       11.4158       12.4715       12.6982       11.8999       11.3340       13.5038       16.2799       28.1116       33.6266       28.8669       29.2754       30.0291       30.8618       36.2068       30.7240       23.5299       30.6558       31.0702       24.0805       32.8270       38.9890       37.0104       36.7391       45.0720       40.7424       41.3405       42.6547       45.3074       47.3824       45.5476       42.7466       40.1052       39.9632       41.2603       41.5877       40.6999       40.5585       41.7284       46.4781       54.1594       63.7740       60.5117       55.9533       58.9748       74.7514       62.3682       60.8712       59.3310       65.5887       64.0344       62.1532       75.9768       79.2168        0.0000        0.0000        0.0000        0.0000        0.0000        0.0000        0.0000        0.0000        0.0000        0.0000        0.0000        0.0000        0.0000        0.0000        0.0000        0.0000        0.0000        0.0000        0.0000        0.0000        0.0000        0.0000        0.0000        0.0000        0.0000        0.0000        0.0000        0.0000        0.0000        0.0000        0.0000        0.0000        0.0000        0.0000        0.0000        0.0000        0.0000        0.0000        0.0000        0.0000        0.0000        0.0000        0.0000        0.0000        0.0000        0.0000        0.0000        0.0000        0.0000        0.0000        0.0000        0.0000        0.0000        0.0000        0.0000        0.0000
        0.0000        0.0000        0.0000        0.0000        0.0000        0.0000        0.0000        0.0000        0.0000        0.0000        0.0000        0.0000        0.0000        0.0000        0.0000        0.0000        0.0000        0.0000        0.0000        0.0000       30.6830       27.9122       23.5599        9.2129        9.7117       17.2493       17.7733       17.0756       16.1645        9.8751       12.8991        7.1591        7.8791        7.7487        6.7156       13.2659       22.0214       11.2853       13.5875        9.4089        8.3083       11.2579       10.5763        4.4657        2.3147        2.7418        1.0044        0.8582        1.1703        2.5301        2.1383        1.6500        0.8196        0.4379        1.3493        2.3852        2.2251        0.7198        0.6931        0.3771        0.5063        0.9540        2.2573        1.7232        1.9211        1.9901        1.6300        3.0356        3.7863        2.8154        3.0227        4.7452        5.8328        7.0582        7.9010        6.0645        6.4822        6.6111        6.9937        7.3610        7.1557        6.8983        5.4588        5.1939        5.3526        6.1657        4.5376        2.8511        3.5210        2.7428        3.5736        3.4320        2.9434        3.6774        4.6063        3.6116        3.9766        3.8701        4.2977        3.4436        2.7020        2.9057        3.3866        2.8635        3.0618        3.5913        3.5462        4.4086        3.8715        4.0497        5.1160        8.3560       10.3940       12.8929       12.4189       12.3793       12.4498       11.9925       11.7320       10.7493        8.9960        7.3780        7.3028       13.3836       12.0389        8.5951        8.4447       10.8089        8.8158        8.3063        8.6610        5.2519        3.7852        4.1554        5.8473       11.4490       13.0049       13.1773       14.3849       13.1792       13.2645       12.2235       13.3773       11.5359       14.4062       15.2528       17.5195       33.0118       38.2373       41.4174       31.0517       33.0819       41.9086       48.1745       35.5492       23.5309       23.6921       25.3960       30.3586       34.2836       40.2376       41.4363       37.5848       42.6654       43.0546       51.7569       42.0781       41.3803       42.8155       42.5450       44.3457       41.9525       44.4178       50.2624       44.5165       42.2275       42.2315       43.0183       49.1294       61.0544       60.0680       60.4236       58.9447       65.6635       66.2105       65.7649       54.8753       58.5608       63.2612       66.9763       71.5610       64.5343       65.6803       56.1385        0.0000        0.0000        0.0000        0.0000        0.0000        0.0000        0.0000        0.0000        0.0000        0.0000        0.0000        0.0000        0.0000        0.0000        0.0000        0.0000        0.0000        0.0000        0.0000        0.0000        0.0000        0.0000        0.0000        0.0000        0.0000        0.0000        0.0000        0.0000        0.0000        0.0000        0.0000        0.0000        0.0000        0.0000        0.0000        0.0000        0.0000        0.0000        0.0000        0.0000        0.0000        0.0000        0.0000        0.0000        0.0000        0.0000        0.0000        0.0000        0.0000        0.0000        0.0000        0.0000        0.0000        0.0000        0.0000
        0.0000        0.0000        0.0000        0.0000        0.0000        0.0000        0.0000        0.0000        0.0000        0.0000        0.0000        0.0000        0.0000        0.0000        0.0000        0.0000        0.0000        0.0000        0.0000        0.0000       30.9903       25.9876       24.4661       11.0947        9.0864       19.4051       26.4146       18.9339       10.5554       12.9623       11.7743        9.5546        8.8046       11.0062        4.3512        4.8899        8.1706       12.6230        2.8123        1.2805        0.6378        7.0123        7.9584        4.4115        5.3090        3.8149        5.4948        3.3994        3.9372        1.6216        2.3843        2.5045        2.2962        0.8057        0.4600        0.5065        1.1263        1.0587        1.1904        0.6306        1.2978        1.0411        1.1305        0.8576        0.9965        1.0596        1.8963        1.6330        1.7067        2.5648        3.5435        5.0803        6.6423        7.1667        6.5600        6.5488        7.2284        8.3729        8.4080        6.9894        7.2406        7.3366        6.4440        5.7593        6.4279        6.9076        5.3744        4.3225        4.0667        4.1168        4.6370        3.8181        4.0201        4.2227        4.8468        3.8778        3.7296        2.9728        2.9227        1.9216        1.5612        1.3412        1.4096        1.8080        1.8103        2.8759        2.7820        3.2158        3.2985        3.5654        5.6127        8.2211        9.6495       11.6611       12.8088       12.9099       13.7896       12.6496       12.2831       12.1124        9.9879        9.1159        9.0349       13.1471        8.3678        6.8145        6.4854        5.4652        6.7008        6.6507        4.7177        3.9582        4.5994        5.8077        7.4582       13.5317       17.5107       15.4095       16.7591       17.2868       14.6405       14.7491       15.4724       25.2294       18.6844       21.5827       23.5253       41.7949       49.0549       56.0993       45.4421       47.8600       45.4765       37.3064       32.6813       30.4068       34.9650       35.7818       51.8432       47.8465       38.9074       41.4711       39.3886       40.9727       39.8052       40.2551       47.9783       42.5459       45.1908       44.9854       52.5165       52.7874       54.5899       56.5784       53.5010       47.6215       46.9754       45.2297       50.0336       59.3524       56.2859       61.1328       61.1097       60.1324       61.9589       60.0347       57.2069       57.8911       64.1428       61.4931       62.4292       61.6074       64.6526       57.1682       58.3313        0.0000        0.0000        0.0000        0.0000        0.0000        0.0000        0.0000        0.0000        0.0000        0.0000        0.0000        0.0000        0.0000        0.0000        0.0000        0.0000        0.0000        0.0000        0.0000        0.0000        0.0000        0.0000        0.0000        0.0000        0.0000        0.0000        0.0000        0.0000        0.0000        0.0000        0.0000        0.0000        0.0000        0.0000        0.0000        0.0000        0.0000        0.0000        0.0000        0.0000        0.0000        0.0000        0.0000        0.0000        0.0000        0.0000        0.0000        0.0000        0.0000        0.0000        0.0000        0.0000        0.0000        0.0000
        0.0000        0.0000        0.0000        0.0000        0.0000        0.0000        0.0000        0.0000        0.0000        0.0000        0.0000        0.0000        0.0000        0.0000        0.0000        0.0000        0.0000        0.0000        0.0000        0.0000        0.0000       40.9974       37.5979       62.6465       62.9723       68.6052       67.7184       51.6870       50.5379       46.3672       31.6544        8.0169        8.6194        6.2538        8.3401       12.3488        6.8628        4.3880        5.2541        8.1193        6.2682        9.2245        9.0279        9.3469        7.5563        6.0890        4.7935        2.5398        3.9887        2.1432        4.5938        8.1086        5.2285        3.3905        4.3651        4.0813        5.7033        5.0265        4.4572        3.4457        5.2409        1.5019        2.4737        2.0524        2.0071        2.9441        2.1383        2.0911        2.0747        3.0965        4.3435        8.3052        8.4875        6.8044        6.6137        6.9436        9.1392       14.2241       12.6819       10.9441       12.8385       12.7149       12.4129       10.2699       10.6744       10.2992        7.6306        7.8133        6.6326        4.0331        3.3071        3.2798        8.3919        5.8080        9.0033        5.0745        3.5677        2.9042        4.4130        4.2187        3.4644        1.8022        0.9413        0.9140        1.7751        1.7631        1.2913        1.6303        2.2574        1.3881        2.0669        6.2922        8.3943        9.1575       11.0530       15.3823       16.7570       16.0781       15.7039       16.4409       15.5797       14.3372       17.4654       38.0793       31.4238       38.3555       31.4965        7.3051        6.2527        7.2053        6.1086        8.3123        7.0120       13.9710       12.1463       17.5440       17.0217       21.7835       23.5357       22.2437       20.1083       22.0591       54.2170       99.3454       55.1622       45.9250       41.2538       52.0091       59.0858       60.1709       46.7358       39.3676       37.1396       36.1250       32.6384       34.4894       43.9477       39.3590       50.9146       47.3341       49.6228       53.5585       45.0604       43.5439       35.9559       31.7708       36.3704       40.7457       55.0664       55.5117       58.1087       61.1177       58.3816       60.0714       58.1250       56.0040       58.2307       62.2822       55.3715       65.1345       66.5904       69.0585       68.6275       68.3016       73.6630       73.5456       68.1138       60.2560       67.6420       93.8073       86.8195       76.1709       64.8709       56.2949       61.1470       34.5300        0.0000        0.0000        0.0000        0.0000        0.0000        0.0000        0.0000        0.0000        0.0000        0.0000        0.0000        0.0000        0.0000        0.0000        0.0000        0.0000        0.0000        0.0000        0.0000        0.0000        0.0000        0.0000        0.0000        0.0000        0.0000        0.0000        0.0000        0.0000        0.0000        0.0000        0.0000        0.0000        0.0000        0.0000        0.0000        0.0000        0.0000        0.0000        0.0000        0.0000        0.0000        0.0000        0.0000        0.0000        0.0000        0.0000        0.0000        0.0000        0.0000        0.0000        0.0000        0.0000        0.0000
        0.0000        0.0000        0.0000        0.0000        0.0000        0.0000        0.0000        0.0000        0.0000        0.0000        0.0000        0.0000        0.0000        0.0000        0.0000        0.0000        0.0000        0.0000        0.0000        0.0000        0.0000       34.7563       40.9561       74.2767       81.9453       87.1924       84.1676       74.2142       61.7766       53.4660       42.4205        9.8611        7.1436        4.8447        6.6024        8.8390        8.0741       10.1164        8.6485        8.1764        5.2168        2.5527        3.8134        5.9741        4.9470        4.6509        6.8248        3.0481        0.8738        0.8500        5.1004        4.8190        3.2259        4.6384        8.2282        8.4707        6.3700        7.8797        6.2069        5.1842        5.2673        4.3064        4.9631        4.1777        1.7100        1.6454        1.9392        2.0388        3.2934        4.0926        5.0439        8.5348        5.8951        8.9529        8.3331        8.6484       12.2189       19.7976       18.7464       12.9790       14.4983       11.3377       11.7369        9.4023        8.9398       10.1372        9.6483        6.9179        4.5496        3.9611        3.3325        2.9237        2.9583        3.5084        3.9888        2.2388        1.6266        1.3896        3.4611        6.2335        4.6853        1.9399        1.5991        0.7858        0.9365        2.2919        2.1846        2.0580        2.1146        1.8844        1.6305        5.2435        6.6944        8.8121       10.3867       12.9504       14.0444       15.6070       15.0526       15.2848       15.5137       19.1875       30.1447       20.1231       21.8626       22.1506       23.8481        7.2629        6.9143        6.6541        7.4604        8.6593        7.5827        9.2055       11.2326       15.5380       17.9617       19.9775       21.4941       22.7878       26.9782       62.4423      116.3594       47.8471       42.3434       52.7327       50.8746       82.4211       91.1509       53.7481       43.4207       36.5859       42.5492       42.1199       38.7969       41.7128       41.5737       45.4708       56.7358       47.5842       51.2269       41.6098       35.6527       46.6082       34.6729       41.3650       43.8089       45.3756       56.6534       55.2954       56.9367       57.9124       60.0306       62.4116       59.9432       59.4290       75.4439       84.0360       68.9507       76.5597       74.2136       86.4986       72.6449       69.7478       80.6665      121.9119       66.5772       64.0566       60.0908       87.3814       82.6092       80.0702       73.0492       74.3945       64.9291       42.9600        0.0000        0.0000        0.0000        0.0000        0.0000        0.0000        0.0000        0.0000        0.0000        0.0000        0.0000        0.0000        0.0000        0.0000        0.0000        0.0000        0.0000        0.0000        0.0000        0.0000        0.0000        0.0000        0.0000        0.0000        0.0000        0.0000        0.0000        0.0000        0.0000        0.0000        0.0000        0.0000        0.0000        0.0000        0.0000        0.0000        0.0000        0.0000        0.0000        0.0000        0.0000        0.0000        0.0000        0.0000        0.0000        0.0000        0.0000        0.0000        0.0000        0.0000        0.0000        0.0000        0.0000
        0.0000        0.0000        0.0000        0.0000        0.0000        0.0000        0.0000        0.0000        0.0000        0.0000        0.0000        0.0000        0.0000        0.0000        0.0000        0.0000        0.0000        0.0000        0.0000        0.0000        0.0000       31.7701       39.7617       77.7102       91.1182       95.8773       94.3569       79.7141       68.3200       63.2081       47.7917        4.1714        1.3530        2.8147        3.5042        6.7044        4.5017        2.4027        3.3926        5.5365        7.5056        4.3733        3.9759        2.3761        2.6686        2.8985        4.6813        6.9999        8.5874        7.8618        7.3552        6.6765        3.7488        4.7976        8.7144        9.3738        8.6190        9.0035        9.1468        7.9931        7.0055        7.0728        7.9366        5.1498        2.9055        1.9672        2.7601        4.3154        5.0956        5.4219        6.3343        6.1201        6.6790       10.8288       11.3018        9.2059       10.1755       15.3991       16.0977       12.7501       11.4308       14.6446       14.5642        9.2419        7.1536        6.3088        5.4346        4.1128        3.8600        6.6944       10.1438        6.7908        4.9316        3.2842        3.2254        2.2135        2.1591        1.8238        1.7763        4.2600        3.0748        2.3831        3.2261        1.3733        1.5751        1.7222        1.7353        0.7502        0.6346        1.9859        2.8273        6.2834        8.4889       10.9211        9.2510       11.6955       13.7913       14.8747       17.6251       16.1646       18.0084       22.2620       29.5235       11.9350        8.9701        9.8645        7.7386        8.3024        9.8164        8.4499        7.0654        6.4888        8.8771       10.4073       11.3411       14.9668       16.1474       15.8873       17.2012       20.1461       25.3500       27.1723       34.4108       41.7058       42.4885       49.7158       47.9371       93.8954       90.0640       40.5200       36.4613       41.5603       42.1909       41.9977       42.9920       43.5381       35.0142       47.5169       54.0486       50.5461       45.0742       39.0234       37.4942       52.1955       49.9166       50.1165       41.5532       47.3999       58.4061       55.3619       49.0313       62.8506       67.9224       65.7809       68.2565       67.6633       74.3495       73.6175       71.2345       68.0726       66.9874      118.2614       76.0171       69.6308       65.9945       70.9169       67.7227       88.2930       86.3023      125.4085       89.7615       79.1246       85.9879       83.0745       68.8879       44.6100        0.0000        0.0000        0.0000        0.0000        0.0000        0.0000        0.0000        0.0000        0.0000        0.0000        0.0000        0.0000        0.0000        0.0000        0.0000        0.0000        0.0000        0.0000        0.0000        0.0000        0.0000        0.0000        0.0000        0.0000        0.0000        0.0000        0.0000        0.0000        0.0000        0.0000        0.0000        0.0000        0.0000        0.0000        0.0000        0.0000        0.0000        0.0000        0.0000        0.0000        0.0000        0.0000        0.0000        0.0000        0.0000        0.0000        0.0000        0.0000        0.0000        0.0000        0.0000        0.0000        0.0000
        0.0000        0.0000        0.0000        0.0000        0.0000        0.0000        0.0000        0.0000        0.0000        0.0000        0.0000        0.0000        0.0000        0.0000        0.0000        0.0000        0.0000        0.0000        0.0000        0.0000        0.0000       27.8212       35.8588       70.4159       84.5557       88.8103       84.9571       72.5130       70.9033       59.5382       43.5244        8.0330        2.6245        2.4335        3.0464        4.5646        4.4493        3.5628        5.1306        5.8133        4.8753        4.4747        1.6297        1.9332        6.0924        4.8310        2.1665        6.5094        6.0171        4.8522        4.7371        5.3740        6.4564        4.3233        9.6202        7.4178       11.1736       10.5156       12.9239       10.0041        9.8505        7.5920        7.1652        3.6062        3.4107        3.1592        6.7439        8.3456        4.7720        2.5403        7.1020        7.2776        7.2072        8.5258        9.8532       11.0349       12.0657       14.0424       14.6634       14.9868       18.0542       13.6664       11.0359        7.5396        6.9513        5.8222        5.3748        5.1719        7.1073        8.5747        7.3932        4.1447        4.9195        2.8503        2.6335        2.3179        3.5928        4.6979        1.3776        1.4235        2.2979        2.3808        3.1842        2.3853        1.2946        0.9663        0.4268        0.3498        0.4397        2.6933        1.5315        7.6250       11.2346        9.4845        8.5065       10.6455       12.5041       15.2477       15.7994       15.6399       15.7193       16.2024       15.4053       19.9633       13.2764       15.0076       13.4897       10.8375       10.3318        7.3567        6.6740        6.1712        6.5438        7.3048        8.8560       11.3866       15.3650       16.1807       15.0176       20.4538       24.4280       23.6250       27.4226       32.2542       35.4811       34.1813       37.4934       36.4900       37.2595       40.4126       37.8926       37.0130       36.4575       34.9213       32.2411       32.5739       32.4061       45.4235       44.3897       39.3852       40.9176       38.5745       42.4866       50.2968       43.7151       46.7318       39.9011       61.9266       68.8477       52.5431       57.7352       59.7400       62.4792       71.1021       70.4650       57.3042       60.5891       65.5172       71.3012       84.4104       72.5929       78.8170       91.1566       71.2774       70.5179       69.8263       84.0496      117.3275      123.2853      166.0217      133.9488       79.8835       75.7279       79.6748       72.0932        0.0000        0.0000        0.0000        0.0000        0.0000        0.0000        0.0000        0.0000        0.0000        0.0000        0.0000        0.0000        0.0000        0.0000        0.0000        0.0000        0.0000        0.0000        0.0000        0.0000        0.0000        0.0000        0.0000        0.0000        0.0000        0.0000        0.0000        0.0000        0.0000        0.0000        0.0000        0.0000        0.0000        0.0000        0.0000        0.0000        0.0000        0.0000        0.0000        0.0000        0.0000        0.0000        0.0000        0.0000        0.0000        0.0000        0.0000        0.0000        0.0000        0.0000        0.0000        0.0000        0.0000        0.0000
        0.0000        0.0000        0.0000        0.0000        0.0000        0.0000        0.0000        0.0000        0.0000        0.0000        0.0000        0.0000        0.0000        0.0000        0.0000        0.0000        0.0000        0.0000        0.0000        0.0000        0.0000        0.0000       21.3744       77.8057       98.0459      103.9600       93.3186       74.0217       65.4334       53.5809       38.3209        2.2566        1.3847        1.8940        1.4155       12.6291       16.7382       18.0005       16.3455       13.7062       12.1222       10.8590        8.3451        1.7027        6.1829        7.1184        5.1381        5.2361        5.4852        6.3004        4.8935        4.9779        2.6210        2.6077        6.0816        6.8301        7.6684        6.6866        3.8812        4.9609        7.8534        8.0210        8.6508        5.4830        4.1703        5.0798        6.9318        6.3644        2.8953        7.5034        8.0611        7.4241        6.9083        5.9612        6.9291       12.5140       16.7670       13.6521       15.2483       16.3453       13.6216       12.9463       11.1406        9.0377        7.2611        7.2607        8.1218       15.3127       21.9899       18.9257       19.0251       15.6033       10.5018       11.2198       12.6086        5.9173       10.3122       12.3596        5.3626        2.8919        4.4721        6.6805        7.7953        4.5889        4.0989        3.0336        2.8245        1.4904        2.3739        4.2842        4.3506        4.8521        7.6461        7.5933        8.0031       14.2677       14.0028       12.5616       16.9724       21.2675       18.1343       21.6668       17.3815       13.7124       14.6710       11.5289        6.4569        5.9095        5.4689        5.4715        5.6667        7.2827        7.3620        8.0190        9.1503       11.0651       11.0029       12.9806       17.4399       23.0934       22.6112       19.7742       23.6540       24.7677       27.7448       25.7976       28.2870       35.7465       35.2915       37.4374       39.4329       35.2937       31.0660       30.9096       22.3237       30.1765       29.1093       29.6007       32.0856       42.0661       45.5595       39.3777       42.6282       38.9352       42.1747       45.8752       67.6826       58.4629       53.5769       63.2091       63.1597       54.9425       59.1332       61.5725       62.4507       55.6688       57.9139       57.5171       62.9822       77.0045       79.3009       90.3259       89.5736       88.3877       82.3167       86.6511       92.0378       94.4188       91.9224       98.8234       98.9975       82.8211       77.0564       80.9915       91.6887       70.4206       73.2298       80.2480       89.1057        0.0000        0.0000        0.0000        0.0000        0.0000        0.0000        0.0000        0.0000        0.0000        0.0000        0.0000        0.0000        0.0000        0.0000        0.0000        0.0000        0.0000        0.0000        0.0000        0.0000        0.0000        0.0000        0.0000        0.0000        0.0000        0.0000        0.0000        0.0000        0.0000        0.0000        0.0000        0.0000        0.0000        0.0000        0.0000        0.0000        0.0000        0.0000        0.0000        0.0000        0.0000        0.0000        0.0000        0.0000        0.0000        0.0000        0.0000        0.0000        0.0000        0.0000
        0.0000        0.0000        0.0000        0.0000        0.0000        0.0000        0.0000        0.0000        0.0000        0.0000        0.0000        0.0000        0.0000        0.0000        0.0000        0.0000        0.0000        0.0000        0.0000        0.0000        0.0000        0.0000        0.0000        0.0000        0.0000        0.0000       87.1867       68.7174       61.1041       48.9952       36.2035        1.0493        1.2744        1.4268        0.8868       16.4563       21.9503       24.1523       22.5156       19.6258       17.1249       14.1436       10.1061        0.8136        3.6603        5.3273        5.6948        9.8307       10.4827        9.6339        7.0163        6.4582        7.1458        4.3490        7.8297        7.4079        8.4799        5.9555        6.6620        6.7047        8.0662        7.3236        6.3412        4.1804        4.4040        3.0772        2.9645        4.0671        5.6479        5.9760        8.6684        6.2966        5.5342        6.5313       12.0324       14.4873       16.6568       13.1130       14.6389       12.1226       12.9658       12.3314        9.4912        8.1212        8.7875       11.5161        9.3080       13.5854       13.9925       13.3977       15.4654       10.4985        9.0380       13.1746       15.6934        6.4065        5.8121        6.6622        7.0269        4.6081       11.3335        6.7687        5.7051        3.0206        2.4393        2.7283        2.7561        1.9697        2.7485        4.8258        4.3311        6.4958        6.0218        6.6314        8.0586       13.1981       12.3989       11.8143       13.4166       18.9936       15.2011       17.7156       11.1339        7.1300        7.6395        7.4643        4.9529        5.3310        5.1259        5.3656        6.8482        7.2685        6.3119        6.9931        7.8251        9.0084       10.4879       11.4946       11.9383       21.7920       17.0766       19.1796       19.6005       20.2448       22.6961       26.0236       29.4173       39.6018       33.3654       32.1453       29.0769       30.1337       28.8913       22.5882       22.6401       28.0105       25.6697       27.0865       29.6435       36.5092       39.6950       41.2116       44.0097       50.7200       52.4938       82.3139       49.7989       58.9530       48.7755       47.8030       45.6081       45.7240       57.7927       59.5701       52.2063       65.3250       68.6202       68.9759       76.9902       76.6211       88.0059       88.3259       92.5997      109.6841       95.8304      104.4697      104.6168      104.9404      116.3206      130.8322      119.0630       89.1400       89.8765       88.8815       82.9258       69.2142       73.8308       74.8164       77.2265        0.0000        0.0000        0.0000        0.0000        0.0000        0.0000        0.0000        0.0000        0.0000        0.0000        0.0000        0.0000        0.0000        0.0000        0.0000        0.0000        0.0000        0.0000        0.0000        0.0000        0.0000        0.0000        0.0000        0.0000        0.0000        0.0000        0.0000        0.0000        0.0000        0.0000        0.0000        0.0000        0.0000        0.0000        0.0000        0.0000        0.0000        0.0000        0.0000        0.0000        0.0000        0.0000        0.0000        0.0000        0.0000        0.0000        0.0000        0.0000        0.0000        0.0000
        0.0000        0.0000        0.0000        0.0000        0.0000        0.0000        0.0000        0.0000        0.0000        0.0000        0.0000        0.0000        0.0000        0.0000        0.0000        0.0000        0.0000        0.0000        0.0000        0.0000        0.0000        0.0000        0.0000        0.0000        0.0000        0.0000        0.0000       62.1367       56.6192       47.9103       35.8402        1.2113        0.5391        0.4859        0.3917       21.0440       26.7537       28.5057       25.7196       21.6931       19.8397       15.7553       11.4277        1.6180        4.4165        2.8297        4.0293        5.1785        7.9524        4.6817        3.2518        3.2805        3.0759        5.7373       10.5414        4.6141        5.5114        4.2301        7.9701        9.0420        7.1883        6.7157        4.8172        2.2363        2.8832        4.3201        5.5561        6.4481        6.3412        6.4120        6.6365        7.0738        7.5341        7.0222       12.2882       11.5195       11.0657       11.3588       12.5812        9.5898       10.2528       10.2623        9.0259        7.1998        8.8128       12.0351       10.7279       13.2057       13.2759       10.4874        9.3548        8.7232        8.6989        8.5379        8.7752        3.8040        1.0379        2.2262        3.2311        3.6421        6.3546        2.2594        0.7797        1.3233        1.5957        1.6443        1.9262        2.0301        2.7007        3.6158        4.3905        6.5291        6.9048        7.2434        8.2270        9.3854       12.8193       11.4303       12.2493       13.9120       19.2349       16.0379       13.2790       11.8712       13.6405        5.2180       10.3590        5.4540        5.8441        6.1496        5.5733        6.0421        6.3402        6.7873        7.6199        8.4553        9.3928       10.1220       10.8524       10.8647       12.1640       13.2840       19.1853       22.2591       23.1568       24.7002       30.9183       35.6603       30.4966       31.7268       31.4671       31.4696       26.7322       31.2749       31.4845       30.5554       26.3990       27.9040       30.0906       37.4790       40.5751       51.9299       50.9758       64.4088       77.7997      103.6566      112.6726       73.6907       44.2788       47.4988       53.5943       56.2317       49.7789       55.1436       70.9265       69.0066       77.2700       86.5519       84.3665       93.4385      100.0618       95.0890      111.8720      124.2925      112.7430      111.6237      117.7048      117.9380      142.0688      127.0165      104.1096       91.1646       89.7376       89.6051       88.4621       73.7715       74.8724       71.9425       73.2021       50.4300        0.0000        0.0000        0.0000        0.0000        0.0000        0.0000        0.0000        0.0000        0.0000        0.0000        0.0000        0.0000        0.0000        0.0000        0.0000        0.0000        0.0000        0.0000        0.0000        0.0000        0.0000        0.0000        0.0000        0.0000        0.0000        0.0000        0.0000        0.0000        0.0000        0.0000        0.0000        0.0000        0.0000        0.0000        0.0000        0.0000        0.0000        0.0000        0.0000        0.0000        0.0000        0.0000        0.0000        0.0000        0.0000        0.0000        0.0000        0.0000        0.0000
        0.0000        0.0000        0.0000        0.0000        0.0000        0.0000        0.0000        0.0000        0.0000        0.0000        0.0000        0.0000        0.0000        0.0000        0.0000        0.0000        0.0000        0.0000        0.0000        0.0000        0.0000        0.0000        0.0000        0.0000        0.0000        0.0000        0.0000        0.0000        0.0000        0.0000       37.0667        1.5484        0.8879        0.4539        0.7589       26.2176       30.6397       30.7106       26.8177       22.1668       18.8799       15.8691       12.5620        3.4514        1.5368        0.5991        0.7837        1.0699        4.1013        4.0006        2.5031        4.0380        8.2009        5.4966        6.0459        2.9311        2.1696        1.8241        1.5879        2.6059        2.4445        3.2710        1.4888        1.5270        2.9153        2.6225        2.8827        2.8266        3.7529        5.3583        5.2050        6.1224        9.7670        6.9091       10.1109       11.8245       10.4330        9.3606        9.1765        7.8625       10.1037       12.4473        8.9329        8.3000        8.6954       12.1605       11.9917       13.9665       12.2811       10.9878       10.5667        9.5856        8.8436        8.0686        6.4606        2.0827        1.1822        1.3584        1.6510        0.5025        0.2608        0.3903        0.6714        0.6022        0.7617        0.8558        1.6707        1.9817        2.1646        3.1920        3.6733        4.7137        4.4106        5.4449        7.1475        8.7863        9.9199       12.4355       12.2250       14.0253       15.0707       16.1271       12.6132        8.3666        7.1930        6.1607        9.9043        6.5010        8.6470        6.4679        6.2979        6.6041        6.7420        6.9616        7.7384        8.9568       10.1055       11.0058       11.2486       11.9514       12.5036       14.5070       15.3401       17.9366       23.7085       24.0774       29.1096       28.4214       31.6978       36.4169       33.8395       26.9938       24.8366       24.1752       26.3776       25.4324       27.0108       29.1994       32.3037       53.6915       56.7974       45.3356       57.3538       74.2230       86.8339       86.6714       69.7380       63.1238       51.3700       47.5309       45.3972       55.8206       64.5830       52.6062       67.4282       69.2032       87.7388       93.5172       99.1049      112.1927      118.1209      120.5599      113.5649      122.0544      109.2416      110.9481      114.9384      106.4418      121.2061      120.6139       94.9407       89.2747       86.7948       84.3285       85.9177       66.8327       69.1682       70.0380       71.8330       68.8500        0.0000        0.0000        0.0000        0.0000        0.0000        0.0000        0.0000        0.0000        0.0000        0.0000        0.0000        0.0000        0.0000        0.0000        0.0000        0.0000        0.0000        0.0000        0.0000        0.0000        0.0000        0.0000        0.0000        0.0000        0.0000        0.0000        0.0000        0.0000        0.0000        0.0000        0.0000        0.0000        0.0000        0.0000        0.0000        0.0000        0.0000        0.0000        0.0000        0.0000        0.0000        0.0000        0.0000        0.0000        0.0000        0.0000        0.0000        0.0000        0.0000
        0.0000        0.0000        0.0000        0.0000        0.0000        0.0000        0.0000        0.0000        0.0000        0.0000        0.0000        0.0000        0.0000        0.0000        0.0000        0.0000        0.0000        0.0000        0.0000        0.0000        0.0000        0.0000        0.0000        0.0000        0.0000        0.0000        0.0000        0.0000        0.0000        0.0000        0.0000       37.1745       30.3627        0.0000        0.0000       30.0195       31.8721       30.9656       26.9550       18.2353       15.3291       12.1269        8.7137        0.5930        0.3344        0.1464        0.1349       10.5599       14.5389       15.4084       11.8154        3.7899        3.3463        2.5294        2.1016        1.7828        0.6244        0.9655        0.9093        1.5467        1.6904        0.9239        1.2761        1.8080        2.3630        2.5357        1.0849        2.2575        2.8253        3.0966        3.2379        2.2762        4.2490        4.0942        7.3722        6.8371       10.8039       13.0611       13.7171       10.3140       12.8811       18.3673        7.6774        9.9177       18.5904       18.3681       13.9874       26.4789       16.5136       18.9142       15.2025       24.2021       10.6011        3.6896        3.3301        3.3046        4.0439        4.1617        2.8686        1.4059        1.3878        0.4816        1.8766        0.0094        0.0291        0.0100        0.0420        1.5385        2.0251        2.6535        3.2708        5.9605        6.6774        9.0595       10.5581       12.8739       11.5867       11.1488       12.3029       15.7629       16.9799       16.8565       14.4525       10.7004       14.3599        8.0545        7.6478        7.0182        6.3011        5.9664        6.1827        6.5783        6.3674        6.6542        7.3132        7.3541        7.5441        8.0943        8.6534        8.2406        8.7469        9.9218       12.5038       17.1666       25.7267       24.8463       27.7938       27.7494       33.1046       34.7407       36.4552       30.6367       29.8937       27.2361       23.9485       25.1391       26.4623       28.2713       30.8095       65.5435       56.9392       51.5522       46.0450       50.6651       53.2766       74.9969       64.2206       66.4034       83.1165       72.4061       53.4235       94.4773       80.1552       68.8795       82.0459       94.5854       92.6572      113.0261      118.3703      111.2186      117.4432      121.5981      110.2755      104.8238       97.2279      106.9920      106.5358       92.2328       93.8033       94.6610       93.7495       85.8412       84.6513       84.0338       88.2280       74.4390       74.1206       74.1360        0.0000        0.0000        0.0000        0.0000        0.0000        0.0000        0.0000        0.0000        0.0000        0.0000        0.0000        0.0000        0.0000        0.0000        0.0000        0.0000        0.0000        0.0000        0.0000        0.0000        0.0000        0.0000        0.0000        0.0000        0.0000        0.0000        0.0000        0.0000        0.0000        0.0000        0.0000        0.0000        0.0000        0.0000        0.0000        0.0000        0.0000        0.0000        0.0000        0.0000        0.0000        0.0000        0.0000        0.0000        0.0000        0.0000        0.0000        0.0000        0.0000        0.0000        0.0000
        0.0000        0.0000        0.0000        0.0000        0.0000        0.0000        0.0000        0.0000        0.0000        0.0000        0.0000        0.0000        0.0000        0.0000        0.0000        0.0000        0.0000        0.0000        0.0000        0.0000        0.0000        0.0000        0.0000        0.0000        0.0000        0.0000        0.0000        0.0000        0.0000        0.0000        0.0000        0.0000        0.0000        0.0000        0.0000        0.0000        0.0000       32.7948       28.1718       18.8255       15.1636       11.6955        8.4165        0.2807        0.1582        0.2370        0.4597       15.2369       20.5624       20.9550       16.4517        8.0439        5.5335        2.5801        2.1338        0.9044        0.3817        0.8740        1.3529        1.4016        0.8865        0.2867        0.8694        1.4872        1.4359        0.9524        0.7771        0.7904        1.1806        1.1564        0.6766        0.7877        2.6301        3.2066        4.3056        4.7465        3.1202        5.7374        4.9682        6.1888        2.9170        7.6741       10.0742        8.3580        8.6904       12.6369        6.2668       18.0107       18.7625       13.1476       13.2786       20.9709       12.1329        6.7106        4.8677        4.5689        2.9596        1.8442        1.8072        0.5783        0.4353        0.6264        0.5454        0.0000        0.0101        0.0103        0.0108        1.4059        2.6473        2.4134        2.9143        4.6800        5.6798        6.7827        9.9157       10.3405       10.8214       12.0687       12.1960       16.2247       17.6795       20.3553       15.9705       17.9136       14.6091       12.4860        8.1962        6.9299        6.3648        6.1609        6.3301        6.4004        6.5509        6.4849        6.7472        6.8049        7.3084        7.7654        8.3564        8.3968        8.4270        9.2837       10.9791       15.7354       22.3576       19.9985       22.4932       30.0739       40.5094       38.3846       27.0138       26.8592       30.2310       24.0078       25.0382       28.3330       37.3145       29.2328       31.3684       39.5699       41.1563       46.9472       45.8728       69.0357       77.3171       68.3195       71.5956       77.8521       87.6944       88.4151       68.1711       75.8602       68.1017       86.1347       93.4356       90.7497      105.8789      111.7625      114.4242      111.8345      124.9780      130.4787      137.6270      103.7461      108.1084       92.0414      100.1032       97.0959       97.0532       95.8303       98.6796       87.8900       85.1672       85.2019       87.8531       71.3256       71.9415        0.0000        0.0000        0.0000        0.0000        0.0000        0.0000        0.0000        0.0000        0.0000        0.0000        0.0000        0.0000        0.0000        0.0000        0.0000        0.0000        0.0000        0.0000        0.0000        0.0000        0.0000        0.0000        0.0000        0.0000        0.0000        0.0000        0.0000        0.0000        0.0000        0.0000        0.0000        0.0000        0.0000        0.0000        0.0000        0.0000        0.0000        0.0000        0.0000        0.0000        0.0000        0.0000        0.0000        0.0000        0.0000        0.0000        0.0000        0.0000        0.0000        0.0000        0.0000        0.0000
        0.0000        0.0000        0.0000        0.0000        0.0000        0.0000        0.0000        0.0000        0.0000        0.0000        0.0000        0.0000        0.0000        0.0000        0.0000        0.0000        0.0000        0.0000        0.0000        0.0000        0.0000        0.0000        0.0000        0.0000        0.0000        0.0000        0.0000        0.0000        0.0000        0.0000        0.0000        0.0000        0.0000        0.0000        0.0000        0.0000        0.0000        0.0000        0.0000       18.9761       15.5702       12.7575       10.5024        0.2119        0.0459        0.1225        0.1785       20.3179       26.2223       27.0947       22.3140        6.8576        4.5045        3.6239        3.6213        0.5048        0.5104        0.6379        0.6758        0.6605        0.2541        0.3083        0.1627        0.4502        0.2943        0.4475        1.3318        0.7119        0.9803        1.3191        0.6261        0.5098        1.3177        1.0820        0.9121        6.9224       12.9460       16.1603       10.4855        5.5218        4.7494        6.6798        6.4009       10.7081       11.4192        5.7589        4.8640       18.6676       19.1479       19.2651       16.0270       18.0783       12.5811        6.6289        4.3846        6.1137        4.8919        4.4633        6.4388        1.3778        0.9823        0.2590        0.2220        0.0000        0.0413        0.0106        0.0109        2.0146        2.6537        2.3405        2.9684        4.8212        4.7172        5.5530        7.2898        8.2955        9.5617       10.3093       13.5416       16.8204       18.2524       23.2406       21.4076       18.9387       16.1657       10.2783        9.3421       12.0617        8.3089        8.6946        7.3382        7.2156        7.2408        7.2126        7.4371        7.4286        7.7768        8.1820        8.5629        8.0853        8.4691        9.7016       11.5682       19.2126       25.5543       24.1897       26.1994       33.1757       26.3072       28.1993       25.6319       26.9121       29.4400       29.4041       29.4224       29.3096       41.4560       41.2564       63.4029       35.0605       34.5317       36.9607       42.3172       74.4349       55.7286       61.9181       67.9154       78.9951       83.2707       77.1657       62.2916       81.1261       76.1505       73.1783       81.6301       85.8124       89.5145       96.8415      116.6378      130.0587      117.0174      131.8220      116.9824      113.7108       98.6324       95.1005       95.7544       87.3508       92.8821       97.7165      100.5575       87.3937       88.4447       85.3646       88.1156       72.0853       75.4861        0.0000        0.0000        0.0000        0.0000        0.0000        0.0000        0.0000        0.0000        0.0000        0.0000        0.0000        0.0000        0.0000        0.0000        0.0000        0.0000        0.0000        0.0000        0.0000        0.0000        0.0000        0.0000        0.0000        0.0000        0.0000        0.0000        0.0000        0.0000        0.0000        0.0000        0.0000        0.0000        0.0000        0.0000        0.0000        0.0000        0.0000        0.0000        0.0000        0.0000        0.0000        0.0000        0.0000        0.0000        0.0000        0.0000        0.0000        0.0000        0.0000        0.0000        0.0000        0.0000
        0.0000        0.0000        0.0000        0.0000        0.0000        0.0000        0.0000        0.0000        0.0000        0.0000        0.0000        0.0000        0.0000        0.0000        0.0000        0.0000        0.0000        0.0000        0.0000        0.0000        0.0000        0.0000        0.0000        0.0000        0.0000        0.0000        0.0000        0.0000        0.0000        0.0000        0.0000        0.0000        0.0000        0.0000        0.0000        0.0000        0.0000        0.0000        0.0000        0.0000       16.5704       15.2016       14.8180        0.1265        0.0491        0.0629        0.2671       28.3664       32.7936       31.6537       26.5479        8.0218        6.4383        5.3770        5.6697        0.3684        0.0876        0.1626        0.4112        0.9575        0.5801        0.4010        0.4601        1.5658        0.6139        0.6935        1.6490        1.2802        0.6963        0.9647        2.2644        1.7041        1.1255        2.4568        2.3318        9.9750       14.0561       10.6630       10.9196        6.7363        8.4710        8.7946        8.6776        7.4605        7.4160        8.4802        9.1530       19.3228       18.5339       17.8312       15.3049       11.3078       15.4842       15.2677        7.3097        8.2397        6.9034        6.2943        6.5983        1.6010        2.1915        0.7825        0.6635        0.0000        0.0000        0.0325        0.5291        2.0696        2.8243        2.4041        3.8313        4.8465        4.8051        5.4615        9.0241       10.3313        8.4677       10.5958       13.5216       18.1497       19.1706       18.9736       16.0609       12.8105       12.3232       11.4530       11.0866       14.1213        9.8368       10.0818       10.3061       11.0161        8.8578        8.8589        9.0376       11.0460       11.3670        9.6019        9.8118        9.1020        9.6599       11.1957       12.0771       16.8933       26.7543       28.3872       24.7109       26.8887       31.6810       31.1966       33.2836       27.4894       29.0293       35.1887       33.3452       43.9216       48.5320       34.2173       35.2637       36.8846       42.3420       67.8338       72.9780       68.0140       61.1008       57.0076       70.0584      100.1980      103.6782       70.6351       63.6758       74.3283       75.7476       75.4238       83.5449       93.7583       98.7901      101.9812      139.4352      131.2580      119.1999      105.9700      106.5433      104.2730      103.5915       97.1055       90.7426       92.3272       99.4446      102.0887      106.3126       87.1444       87.0324       88.1879       78.7709       74.1807        0.0000        0.0000        0.0000        0.0000        0.0000        0.0000        0.0000        0.0000        0.0000        0.0000        0.0000        0.0000        0.0000        0.0000        0.0000        0.0000        0.0000        0.0000        0.0000        0.0000        0.0000        0.0000        0.0000        0.0000        0.0000        0.0000        0.0000        0.0000        0.0000        0.0000        0.0000        0.0000        0.0000        0.0000        0.0000        0.0000        0.0000        0.0000        0.0000        0.0000        0.0000        0.0000        0.0000        0.0000        0.0000        0.0000        0.0000        0.0000        0.0000        0.0000        0.0000        0.0000        0.0000
        0.0000        0.0000        0.0000        0.0000        0.0000        0.0000        0.0000        0.0000        0.0000        0.0000        0.0000        0.0000        0.0000        0.0000        0.0000        0.0000        0.0000        0.0000        0.0000        0.0000        0.0000        0.0000        0.0000        0.0000        0.0000        0.0000        0.0000        0.0000        0.0000        0.0000        0.0000        0.0000        0.0000        0.0000        0.0000        0.0000        0.0000        0.0000        0.0000        0.0000        0.0000        0.0000        0.0000       29.9962       32.1433       34.5002       37.0667       37.7113       40.1412       38.3361       32.7705       20.0923       15.8022       14.3628       15.6049       20.1935       21.9215       21.5717       18.2897       12.2238        9.7948        7.9458        5.5181        0.3012        1.5679        1.8605        2.7658        1.5226        1.0206        1.9139        3.1851        4.0506        2.4194        3.3108        9.0333        8.5718        6.2292        6.8658        7.2183       19.9716       29.5660       29.2709       28.0616       42.7106       48.7869       52.1876       50.1769       47.5710       51.1443       52.9845       43.9983       34.4341       38.4832       30.8985       29.2565       28.3471       28.6826       25.1301       18.8360       14.2427       13.2387       11.1769        8.4389        1.9661        1.0104        1.3882        3.1835        2.1238        2.4041        2.5662        4.7195        3.7791        3.6968        5.0364        6.8337        9.4965       11.1291       11.9808       11.0567       12.4020       15.1871       17.2523       14.6023       16.0453       15.8425       15.1975       17.2773       17.3804       16.6068       14.5580       13.8127       12.4050       12.2781       12.6737       16.0858       12.4484       12.6615       12.8009       12.9184       10.4032       10.5864       13.0599       15.2353       19.3341       24.0958       25.1191       25.4074       43.6743       48.8814       44.9380       39.5299       39.0390       35.2587       39.1581       45.4053       54.0666       86.8872       82.5153       47.9117       49.5410       54.3144       68.3685       62.6295       70.8683       71.5542       83.3610       92.3428      111.9164      102.0045       76.4573       73.4513       76.5111       78.0182       75.2164       88.9745       92.7120       96.5539      111.5613      123.5558      102.7848      106.3410      111.4948      111.6282       90.3722       83.6051       82.8823       83.2241       81.7120       85.6420       90.7423       89.5541       90.2450       91.2107       95.0899       78.8114       37.3800        0.0000        0.0000        0.0000        0.0000        0.0000        0.0000        0.0000        0.0000        0.0000        0.0000        0.0000        0.0000        0.0000        0.0000        0.0000        0.0000        0.0000        0.0000        0.0000        0.0000        0.0000        0.0000        0.0000        0.0000        0.0000        0.0000        0.0000        0.0000        0.0000        0.0000        0.0000        0.0000        0.0000        0.0000        0.0000        0.0000        0.0000        0.0000        0.0000        0.0000        0.0000        0.0000        0.0000        0.0000        0.0000        0.0000        0.0000        0.0000        0.0000        0.0000        0.0000        0.0000        0.0000
        0.0000        0.0000        0.0000        0.0000        0.0000        0.0000        0.0000        0.0000        0.0000        0.0000        0.0000        0.0000        0.0000        0.0000        0.0000        0.0000        0.0000        0.0000        0.0000        0.0000        0.0000        0.0000        0.0000        0.0000        0.0000        0.0000        0.0000        0.0000        0.0000        0.0000        0.0000        0.0000        0.0000        0.0000        0.0000        0.0000        0.0000        0.0000        0.0000        0.0000        0.0000        0.0000        0.0000        0.0000       44.0441       46.8397       47.6091       45.7204       46.5267       43.8078       38.0273       24.0625       19.9339       18.7909       20.8577       27.4283       30.2759       29.4659       25.0216       17.4164       14.1727       10.9304        7.6769        0.5831        0.9558        1.0772        1.1607        1.5588        2.6304        1.6190        1.3904        3.8766        2.7173        3.8212        5.2913        3.5400        3.7352        5.1235        6.6478       22.7121       26.9186       30.3083       28.7541       53.1130       61.4154       67.5531       65.8362       79.0149       74.4220       63.2243       55.8312       45.8202       47.3594       40.9113       37.4558       38.0178       35.7159       28.3643       39.2792       20.3812       19.1002       16.2071       13.2061        3.1497        2.4007        2.5585        1.2539        2.2483        2.9587        3.5437        3.7706        3.4166        3.5901        3.9311        6.5301       10.9458       12.6872       13.1012       14.0323       23.9105       16.6333       16.3519       14.6631       19.0351       18.4787       16.7787       19.1866       16.2288       16.6468       16.0403       15.8380       14.4226       14.2884       14.4110       14.7484       14.0406       14.3572       14.4162       14.3791       11.4367       14.4536       12.1918       15.6883       22.8457       22.8996       29.9905       36.0178       46.0176       63.8149       50.3988       50.3273       50.6941       38.8891       42.5886       50.1176       53.0826       85.8855       76.9591       61.5264       57.2529       66.2442       60.3230       69.8110       85.3377      104.3862      113.2730      118.1001      122.0782       86.4385       80.6802       82.2691      139.8337      128.9815       81.1546       88.5054       96.7816       96.3726      106.9878      105.4364       97.0592      108.0203      111.5289      105.5760       84.2451       80.9976       80.5557       86.3381       87.2685       86.0764       87.6790       86.1055       91.1961       95.0835      100.0175       81.7602       48.8700        0.0000        0.0000        0.0000        0.0000        0.0000        0.0000        0.0000        0.0000        0.0000        0.0000        0.0000        0.0000        0.0000        0.0000        0.0000        0.0000        0.0000        0.0000        0.0000        0.0000        0.0000        0.0000        0.0000        0.0000        0.0000        0.0000        0.0000        0.0000        0.0000        0.0000        0.0000        0.0000        0.0000        0.0000        0.0000        0.0000        0.0000        0.0000        0.0000        0.0000        0.0000        0.0000        0.0000        0.0000        0.0000        0.0000        0.0000        0.0000        0.0000        0.0000        0.0000        0.0000        0.0000
        0.0000        0.0000        0.0000        0.0000        0.0000        0.0000        0.0000        0.0000        0.0000        0.0000        0.0000        0.0000        0.0000        0.0000        0.0000        0.0000        0.0000        0.0000        0.0000        0.0000        0.0000        0.0000        0.0000        0.0000        0.0000        0.0000        0.0000        0.0000        0.0000        0.0000        0.0000        0.0000        0.0000        0.0000        0.0000        0.0000        0.0000        0.0000        0.0000        0.0000        0.0000        0.0000        0.0000        0.0000        0.0000        0.0000       48.4665       45.7994       45.5269       42.9421       37.8722       24.8552       21.0721       20.9885       24.6989       34.0877       38.2184       37.4374       32.5072       22.6299       18.7438       14.5973       11.2095        1.8484        1.9046        1.9053        0.8524        0.5770        0.4256        0.1320        1.1641        4.0380        2.6974        2.9457        2.5683        2.2107        3.8500        6.2259       10.0778       25.4918       24.9897       25.0740       34.5582       58.4234       73.7111       77.1881       71.2577       66.9197       71.9996       79.0308       56.0946       45.5510       47.0058       46.9164       50.4787       35.5600       35.6073       35.8034       33.9255       29.1428       29.0932       26.7651       22.1600        5.4075        4.6819        2.3855        2.9668        5.4787        8.0163        4.7601        5.5415        4.4914        3.2627        5.2434        5.2076        8.1860        8.9246       11.6162       13.2714       17.0895       15.7440       17.2933       18.5202       28.5400       20.1723       18.9147       21.4657       17.1095       19.5665       20.1317       17.2440       16.2956       20.9944       18.4269       17.9902       16.5968       19.3613       22.1731       16.8271       12.3985       13.9687       13.2861       14.9685       24.3141       34.5221       40.9694       43.6565       60.0906       55.8991       46.7086       54.2587       58.4712       54.8079       54.1193       61.2946       49.3983       53.5723       55.5675       60.3523       63.2632       58.0160       66.7744       72.7388       89.8477      112.9187      133.3736      114.0296      108.6041      104.5091      108.2901       92.7765       97.7313       97.9150       97.9419       95.0432       89.1781       85.1374       92.6490       95.0603       93.4997      102.8872      103.5240      108.7694       91.1753       93.7922       86.6857       92.0017       84.8113       83.9677       89.1393       92.5658       94.4757       97.7828      102.4492       84.5557       46.1100        0.0000        0.0000        0.0000        0.0000        0.0000        0.0000        0.0000        0.0000        0.0000        0.0000        0.0000        0.0000        0.0000        0.0000        0.0000        0.0000        0.0000        0.0000        0.0000        0.0000        0.0000        0.0000        0.0000        0.0000        0.0000        0.0000        0.0000        0.0000        0.0000        0.0000        0.0000        0.0000        0.0000        0.0000        0.0000        0.0000        0.0000        0.0000        0.0000        0.0000        0.0000        0.0000        0.0000        0.0000        0.0000        0.0000        0.0000        0.0000        0.0000        0.0000        0.0000        0.0000        0.0000
        0.0000        0.0000        0.0000        0.0000        0.0000        0.0000        0.0000        0.0000        0.0000        0.0000        0.0000        0.0000        0.0000        0.0000        0.0000        0.0000        0.0000        0.0000        0.0000        0.0000        0.0000        0.0000        0.0000        0.0000        0.0000        0.0000        0.0000        0.0000        0.0000        0.0000        0.0000        0.0000        0.0000        0.0000        0.0000        0.0000        0.0000        0.0000        0.0000        0.0000        0.0000        0.0000        0.0000        0.0000        0.0000        0.0000        0.0000       37.3404       36.9748       35.3170       32.3589       22.0498       19.7695       21.4498       27.0640       38.9337       45.3381       45.6506       39.4559       26.9921       22.3041       18.3491       14.4256        0.8478        0.9683        1.0559        1.8171        1.9733        0.2723        0.2158        0.5753        4.9149        4.4019        4.6714        4.7566        1.9875        0.9924        3.4915        7.3553       26.2173       22.2211       25.9303       31.5962       57.4232       73.0926       70.7490       76.7793       67.5208       66.6374       64.2197       60.6294       53.9445       52.4431       48.4096       46.4713       43.8723       35.4811       30.7079       40.2378       35.5438       38.8798       36.1687       28.0489        8.1523        6.2451        5.7551        5.8257        8.0730        6.3287        4.5213        4.5194        3.8620        2.9334        3.8012        5.8080        9.8668       11.6452       12.5431       12.3030       18.6167       18.3695       23.3176       20.1996       26.4817       24.8638       21.9741       20.3453       17.1803       17.9121       18.1712       17.8727       18.4530       26.7558       22.3807       18.2847       22.5155       23.7770       17.9336       16.4660       14.8732       15.1392       14.5819       19.0132       25.0490       34.6268       38.7825       52.3036       55.9261       50.6001       46.5690       63.9646       67.3617       63.2845       65.3473       62.1161       51.4360       57.2526       69.5232       68.2377       63.6423       92.6693       70.1431       69.9844       97.5798      104.3810      109.1957      100.8047       82.9155       91.9648      106.3100      101.8641       89.8204       78.8147       86.7993       90.1033       91.6096       88.0840       90.2931       96.8424       96.6356      100.6840      107.1117      110.8867       98.0135       95.5212       95.4006       95.6817       84.7718       81.8763       86.9924       94.5570       98.7319      105.7323       87.4890       84.0287        0.0000        0.0000        0.0000        0.0000        0.0000        0.0000        0.0000        0.0000        0.0000        0.0000        0.0000        0.0000        0.0000        0.0000        0.0000        0.0000        0.0000        0.0000        0.0000        0.0000        0.0000        0.0000        0.0000        0.0000        0.0000        0.0000        0.0000        0.0000        0.0000        0.0000        0.0000        0.0000        0.0000        0.0000        0.0000        0.0000        0.0000        0.0000        0.0000        0.0000        0.0000        0.0000        0.0000        0.0000        0.0000        0.0000        0.0000        0.0000        0.0000        0.0000        0.0000        0.0000        0.0000        0.0000
        0.0000        0.0000        0.0000        0.0000        0.0000        0.0000        0.0000        0.0000        0.0000        0.0000        0.0000        0.0000        0.0000        0.0000        0.0000        0.0000        0.0000        0.0000        0.0000        0.0000        0.0000        0.0000        0.0000        0.0000        0.0000        0.0000        0.0000        0.0000        0.0000        0.0000        0.0000        0.0000        0.0000        0.0000        0.0000        0.0000        0.0000        0.0000        0.0000        0.0000        0.0000        0.0000        0.0000        0.0000        0.0000        0.0000        0.0000        0.0000        0.0000        0.0000       18.1871       18.6513       17.9388       21.2317       28.4498       55.5899       66.8288       68.1232       59.6695       39.8982       33.0734       27.2549       22.4972       12.8526       10.6847        9.5888        0.0000        0.0000        8.6316        8.4658        8.8764       10.9724       11.1073       11.5676       11.3741       16.3371       19.6224       20.5037       24.6448       42.3805       42.7790       42.6055       47.9380       41.1898       45.5468       47.0979       55.0653       52.8236       56.0267        0.0000        0.0000        0.0000        0.0000       59.5143       57.6852       47.0043       34.2956       36.9284        0.0000       67.3616       76.9148       69.8962       53.6745       27.9629       20.7817       19.0138       12.6934        8.0675        7.4615        6.2761        5.2504        1.5383        2.4640        3.9623        7.0576        7.3011        8.5063        7.8699       10.5701       13.8338       14.2647       17.4141       16.9224       15.5758       14.7730       15.9006       16.3868       19.8392       19.5678       18.9898       19.5505       24.5240       23.7248       24.2433       22.1161       20.0042       20.3813       19.0322       19.3123       19.7539       19.6943       22.3577       22.2037       29.6019       34.7675       37.8095       44.5009       60.1471       56.3773       55.4975       70.5537       71.7138       69.9823       60.1122       64.3413       55.5170       50.8919       53.6268       52.3297       52.0640       66.9908       71.4176       78.1617       74.7986       70.1229       71.6919       65.3547       69.7903       77.7939       81.5548       86.6369       82.8777       81.4284       83.9201       94.3323       82.6581       83.2990       90.3533       96.6703       91.9531       85.3333       90.2659       95.6734       92.4117       93.7000      101.1950      101.2590       96.2129       94.2668       99.8133      103.9454      113.3220       84.0482        0.0000        0.0000        0.0000        0.0000        0.0000        0.0000        0.0000        0.0000        0.0000        0.0000        0.0000        0.0000        0.0000        0.0000        0.0000        0.0000        0.0000        0.0000        0.0000        0.0000        0.0000        0.0000        0.0000        0.0000        0.0000        0.0000        0.0000        0.0000        0.0000        0.0000        0.0000        0.0000        0.0000        0.0000        0.0000        0.0000        0.0000        0.0000        0.0000        0.0000        0.0000        0.0000        0.0000        0.0000        0.0000        0.0000        0.0000        0.0000        0.0000        0.0000        0.0000        0.0000        0.0000        0.0000        0.0000        0.0000
        0.0000        0.0000        0.0000        0.0000        0.0000        0.0000        0.0000        0.0000        0.0000        0.0000        0.0000        0.0000        0.0000        0.0000        0.0000        0.0000        0.0000        0.0000        0.0000        0.0000        0.0000        0.0000        0.0000        0.0000        0.0000        0.0000        0.0000        0.0000        0.0000        0.0000        0.0000        0.0000        0.0000        0.0000        0.0000        0.0000        0.0000        0.0000        0.0000        0.0000        0.0000        0.0000        0.0000        0.0000        0.0000        0.0000        0.0000        0.0000        0.0000        0.0000        0.0000        0.0000        0.0000        0.0000        0.0000       61.9254       76.1328       78.3528        0.0000        0.0000        0.0000       32.2285       27.0964       15.9014       12.3449        0.0000        0.0000        0.0000        0.0000        0.0000        0.0000        0.0000       14.2415       14.0819       13.6936       14.0347       13.0950       16.1577       21.9514       41.5290       42.4706       44.5597       51.3640       45.3256       49.5247       48.2384       46.4221       50.5899        0.0000        0.0000        0.0000        0.0000        0.0000        0.0000       76.4710       51.0778        0.0000        0.0000        0.0000       76.6805       86.5796       80.0190       65.7837       34.1046       25.1888       20.9570       16.4249        7.6095        6.9025        5.9692        3.6862        3.2884        2.4431        4.1938        2.9454        5.3017        6.6614        7.4033        8.6353       12.2337       13.1706       13.9088       13.9928       12.2983       17.5649       17.0846       19.0851       24.8891       22.5940       23.7837       24.1470       25.6330       32.7219       26.9965       20.5230       19.7701       19.9837       20.2374       20.2173       20.9449       21.5460       21.9710       23.6420       28.9075       32.0923       35.4924       45.4366       64.1280       59.8827       61.9833       67.0522       64.2324       60.6062       61.2484       51.6226       46.4135       44.9048       45.7272       45.7797       53.4106       57.2078       61.7205       57.9091       60.5346       67.4469       78.1673       63.5279       73.1175       85.4010       88.0663       81.8165       90.2852       86.6673       89.2736       92.3149       82.8858       81.2939       80.6289       80.4220       81.7532       87.9254       80.9308       88.7785       87.6729       93.3803      101.0957      104.5359      102.1053       98.6915      100.8149      108.9102      104.5823       80.2769        0.0000        0.0000        0.0000        0.0000        0.0000        0.0000        0.0000        0.0000        0.0000        0.0000        0.0000        0.0000        0.0000        0.0000        0.0000        0.0000        0.0000        0.0000        0.0000        0.0000        0.0000        0.0000        0.0000        0.0000        0.0000        0.0000        0.0000        0.0000        0.0000        0.0000        0.0000        0.0000        0.0000        0.0000        0.0000        0.0000        0.0000        0.0000        0.0000        0.0000        0.0000        0.0000        0.0000        0.0000        0.0000        0.0000        0.0000        0.0000        0.0000        0.0000        0.0000        0.0000        0.0000        0.0000        0.0000        0.0000
        0.0000        0.0000        0.0000        0.0000        0.0000        0.0000        0.0000        0.0000        0.0000        0.0000        0.0000        0.0000        0.0000        0.0000        0.0000        0.0000        0.0000        0.0000        0.0000        0.0000        0.0000        0.0000        0.0000        0.0000        0.0000        0.0000        0.0000        0.0000        0.0000        0.0000        0.0000        0.0000        0.0000        0.0000        0.0000        0.0000        0.0000        0.0000        0.0000        0.0000        0.0000        0.0000        0.0000        0.0000        0.0000        0.0000        0.0000        0.0000        0.0000        0.0000        0.0000        0.0000        0.0000        0.0000        0.0000        0.0000        0.0000        0.0000        0.0000        0.0000        0.0000       33.1120       29.8186       18.7597       16.2542        0.0000        0.0000        0.0000        0.0000        0.0000        0.0000        0.0000        0.0000       16.3184       15.6623       10.7759       11.2766       13.3717       20.0235       41.0135       37.5565       38.3198       42.2636       47.3636       56.9131        0.0000        0.0000        0.0000        0.0000        0.0000        0.0000        0.0000        0.0000        0.0000        0.0000        0.0000        0.0000        0.0000        0.0000        0.0000       91.7102       94.2641       70.4918       37.3098       27.8599       21.7529       16.8746        8.6706        4.2566        3.2660        2.4101        1.2754        1.6978        0.7637        1.7320        3.7510        4.4273        5.9927        7.3553       10.6757       12.6251       13.4150       13.4847       12.0966       13.3407       14.6342       20.0723       29.0709       27.0551       32.0028       33.0217       38.2672       37.8250       25.9020       17.6780       18.8673       20.5694       21.2117       21.7805       20.9806       21.8962       22.8211       24.6857       29.3030       31.9144       38.5416       50.1800       63.3414       64.9578       56.8459       63.3657       68.2566       65.9599       50.3499       52.0980       52.2132       41.5474       43.0951       52.7464       54.1170       59.6445       66.1453       62.6966       61.5909       71.3348       70.3605       61.8010       75.3855       86.2502       79.3397       81.6193       86.3126       92.0480       82.4371       91.9391       82.0872       79.4554       83.1596       80.8351       86.4168       94.3888       92.5612       87.1080       90.6141       94.0440      109.1767      111.2265      104.2170      100.3545      102.3603      102.2540       80.0241        0.0000        0.0000        0.0000        0.0000        0.0000        0.0000        0.0000        0.0000        0.0000        0.0000        0.0000        0.0000        0.0000        0.0000        0.0000        0.0000        0.0000        0.0000        0.0000        0.0000        0.0000        0.0000        0.0000        0.0000        0.0000        0.0000        0.0000        0.0000        0.0000        0.0000        0.0000        0.0000        0.0000        0.0000        0.0000        0.0000        0.0000        0.0000        0.0000        0.0000        0.0000        0.0000        0.0000        0.0000        0.0000        0.0000        0.0000        0.0000        0.0000        0.0000        0.0000        0.0000        0.0000        0.0000        0.0000        0.0000        0.0000
        0.0000        0.0000        0.0000        0.0000        0.0000        0.0000        0.0000        0.0000        0.0000        0.0000        0.0000        0.0000        0.0000        0.0000        0.0000        0.0000        0.0000        0.0000        0.0000        0.0000        0.0000        0.0000        0.0000        0.0000        0.0000        0.0000        0.0000        0.0000        0.0000        0.0000        0.0000        0.0000        0.0000        0.0000        0.0000        0.0000        0.0000        0.0000        0.0000        0.0000        0.0000        0.0000        0.0000        0.0000        0.0000        0.0000        0.0000        0.0000        0.0000        0.0000        0.0000        0.0000        0.0000        0.0000        0.0000        0.0000        0.0000        0.0000        0.0000        0.0000        0.0000        0.0000       30.1696       21.7710        0.0000        0.0000        0.0000        0.0000        0.0000        0.0000        0.0000        0.0000        0.0000        0.0000       17.9907       12.9320       11.1020       12.5289       19.3285       33.6681       35.7926       36.0974       39.3231       36.8030        0.0000        0.0000        0.0000        0.0000        0.0000        0.0000        0.0000        0.0000        0.0000        0.0000        0.0000        0.0000        0.0000        0.0000        0.0000        0.0000        0.0000       96.8168       94.3973       38.2557       28.9717       22.0953       17.2304       25.8466        4.4736        2.3436        2.7083        1.3003        0.8128        0.6452        1.0062        3.1130        4.8468        5.2790        6.7983        9.9957       11.8436       12.6109       12.7399       13.1526       11.8816       12.9822       19.6621       29.4116       26.6586       30.2014       30.4795       25.4378       23.1058       16.7809       19.1953       19.1006       22.5852       23.4764       21.2510       22.5954       22.3763       25.2818       25.0361       32.0299       36.4802       40.1456       47.4559       65.5522       76.0318       73.6939       67.9973       63.5043       69.7185       60.6524       56.2259       41.0237       53.0029       55.1410       59.4002       62.1908       62.6998       70.2537       66.9727       73.7226       71.8604       76.6181       64.8582       81.1645       96.4953       93.0501       96.6786      103.6855       89.0167      100.8299       90.7903       79.4457       86.1994       90.8103       85.4222       90.5824       96.1408       82.8406       89.2584       90.6154       89.2639       95.8224      100.0614       97.1582       97.1369      102.2250       88.8892        0.0000        0.0000        0.0000        0.0000        0.0000        0.0000        0.0000        0.0000        0.0000        0.0000        0.0000        0.0000        0.0000        0.0000        0.0000        0.0000        0.0000        0.0000        0.0000        0.0000        0.0000        0.0000        0.0000        0.0000        0.0000        0.0000        0.0000        0.0000        0.0000        0.0000        0.0000        0.0000        0.0000        0.0000        0.0000        0.0000        0.0000        0.0000        0.0000        0.0000        0.0000        0.0000        0.0000        0.0000        0.0000        0.0000        0.0000        0.0000        0.0000        0.0000        0.0000        0.0000        0.0000        0.0000        0.0000        0.0000        0.0000        0.0000
        0.0000        0.0000        0.0000        0.0000        0.0000        0.0000        0.0000        0.0000        0.0000        0.0000        0.0000        0.0000        0.0000        0.0000        0.0000        0.0000        0.0000        0.0000        0.0000        0.0000        0.0000        0.0000        0.0000        0.0000        0.0000        0.0000        0.0000        0.0000        0.0000        0.0000        0.0000        0.0000        0.0000        0.0000        0.0000        0.0000        0.0000        0.0000        0.0000        0.0000        0.0000        0.0000        0.0000        0.0000        0.0000        0.0000        0.0000        0.0000        0.0000        0.0000        0.0000        0.0000        0.0000        0.0000        0.0000        0.0000        0.0000        0.0000        0.0000        0.0000        0.0000        0.0000        0.0000        0.0000        0.0000        0.0000        0.0000        0.0000        0.0000        0.0000        0.0000        0.0000        0.0000        0.0000       14.7787       11.3321       10.9294       12.3150       16.6252       30.2883       37.7455       33.6593       26.3038        0.0000        0.0000        0.0000        0.0000        0.0000        0.0000        0.0000        0.0000        0.0000        0.0000        0.0000        0.0000        0.0000        0.0000        0.0000        0.0000        0.0000        0.0000       98.6428      101.6361       53.0579       42.1482       32.7661       23.4792        9.7354        5.4122        3.6079        2.5741        1.5808        1.2997        1.0258        1.1106        3.0096        4.1116        4.2449        5.5658        7.7126        9.6270        9.8579        9.9895       10.8137       11.5090       10.7828       14.5599       21.3246       21.8036       18.5416       18.0327       13.9954       15.3741       16.5819       15.9770       20.4124       24.0003       24.2889       23.1831       26.4392       26.0775       24.9055       25.2973       42.5929       51.1990       55.2085       58.7517       71.2419       68.8597       62.8727       64.3565       75.3058       83.4573       77.7097       60.8689       61.9845       73.3035       71.6956       79.5936       76.4149       69.6533       74.2798       76.4419       87.3660       90.9400       88.0798       68.5290       85.1490       87.6207      112.3379      101.1791      102.8234      105.0142      112.5917      105.5989      100.1797      103.9084      100.2663       97.5343       95.8838       95.5273       90.4952       93.6957       82.0967       84.8498       84.5085       92.1037       90.9100       94.3028      102.5898       84.7010        0.0000        0.0000        0.0000        0.0000        0.0000        0.0000        0.0000        0.0000        0.0000        0.0000        0.0000        0.0000        0.0000        0.0000        0.0000        0.0000        0.0000        0.0000        0.0000        0.0000        0.0000        0.0000        0.0000        0.0000        0.0000        0.0000        0.0000        0.0000        0.0000        0.0000        0.0000        0.0000        0.0000        0.0000        0.0000        0.0000        0.0000        0.0000        0.0000        0.0000        0.0000        0.0000        0.0000        0.0000        0.0000        0.0000        0.0000        0.0000        0.0000        0.0000        0.0000        0.0000        0.0000        0.0000        0.0000        0.0000        0.0000        0.0000
        0.0000        0.0000        0.0000        0.0000        0.0000        0.0000        0.0000        0.0000        0.0000        0.0000        0.0000        0.0000        0.0000        0.0000        0.0000        0.0000        0.0000        0.0000        0.0000        0.0000        0.0000        0.0000        0.0000        0.0000        0.0000        0.0000        0.0000        0.0000        0.0000        0.0000        0.0000        0.0000        0.0000        0.0000        0.0000        0.0000        0.0000        0.0000        0.0000        0.0000        0.0000        0.0000        0.0000        0.0000        0.0000        0.0000        0.0000        0.0000        0.0000        0.0000        0.0000        0.0000        0.0000        0.0000        0.0000        0.0000        0.0000        0.0000        0.0000        0.0000        0.0000        0.0000        0.0000        0.0000        0.0000        0.0000        0.0000        0.0000        0.0000        0.0000        0.0000        0.0000        0.0000        0.0000        0.0000        0.0000        0.0000        0.0000        0.0000        0.0000        0.0000        0.0000        0.0000        0.0000        0.0000        0.0000        0.0000        0.0000        0.0000        0.0000        0.0000        0.0000        0.0000        0.0000        0.0000        0.0000        0.0000        0.0000        0.0000        0.0000        0.0000       81.3145       78.0977       53.7662       43.8026       32.9263       24.7375        9.6963        6.1443        4.4005        2.8590        0.8513        0.5530        2.1026        1.5248        2.5507        3.0209        4.3900        5.1849        7.5235       10.8271       10.1517        9.6873       11.0027       10.2314       10.3480       11.0145       16.5874       19.7526       18.7153       15.8312       11.2527       14.9831       18.8620       20.1240       21.3021       25.5592       22.7990       25.1659       29.2662       27.2982       25.4807       30.3934       46.7364       55.2006       48.8475       56.2728       56.5060       60.2763       60.1392       61.5773       66.9305       78.5117       86.8493       88.6931       74.9922       72.4784       73.5225       81.1435       75.8727       74.7403       76.3387       74.2596       77.4157       78.3317       91.0103       98.9540      102.8890      102.4483      101.5263      103.6247      105.6299      115.4296      117.0176      115.6617      106.1719      110.8777      113.1556      111.1776      104.6945       98.4761       89.4060       88.5737       77.6971       81.0985       78.6625       81.2405       82.2804       84.0418       81.1732        0.0000        0.0000        0.0000        0.0000        0.0000        0.0000        0.0000        0.0000        0.0000        0.0000        0.0000        0.0000        0.0000        0.0000        0.0000        0.0000        0.0000        0.0000        0.0000        0.0000        0.0000        0.0000        0.0000        0.0000        0.0000        0.0000        0.0000        0.0000        0.0000        0.0000        0.0000        0.0000        0.0000        0.0000        0.0000        0.0000        0.0000        0.0000        0.0000        0.0000        0.0000        0.0000        0.0000        0.0000        0.0000        0.0000        0.0000        0.0000        0.0000        0.0000        0.0000        0.0000        0.0000        0.0000        0.0000        0.0000        0.0000        0.0000        0.0000
        0.0000        0.0000        0.0000        0.0000        0.0000        0.0000        0.0000        0.0000        0.0000        0.0000        0.0000        0.0000        0.0000        0.0000        0.0000        0.0000        0.0000        0.0000        0.0000        0.0000        0.0000        0.0000        0.0000        0.0000        0.0000        0.0000        0.0000        0.0000        0.0000        0.0000        0.0000        0.0000        0.0000        0.0000        0.0000        0.0000        0.0000        0.0000        0.0000        0.0000        0.0000        0.0000        0.0000        0.0000        0.0000        0.0000        0.0000        0.0000        0.0000        0.0000        0.0000        0.0000        0.0000        0.0000        0.0000        0.0000        0.0000        0.0000        0.0000        0.0000        0.0000        0.0000        0.0000        0.0000        0.0000        0.0000        0.0000        0.0000        0.0000        0.0000        0.0000        0.0000        0.0000        0.0000        0.0000        0.0000        0.0000        0.0000        0.0000        0.0000        0.0000        0.0000        0.0000        0.0000        0.0000        0.0000        0.0000        0.0000        0.0000        0.0000        0.0000        0.0000        0.0000        0.0000        0.0000        0.0000        0.0000        0.0000        0.0000        0.0000        0.0000       78.1730       63.6777       48.8598       42.4302       33.1594       25.7186       10.3816        6.6179        3.8567        2.8762        1.3359        0.5829        2.8225        1.1919        4.0501        3.6595        4.6886        5.9653        9.3471       10.5795       10.6022       10.7286       10.0631       10.5266       11.2494       11.6188       16.6219       19.8523       18.8384       18.3369       16.8943       16.5799       17.0769       16.8931       19.1160       23.3468       24.0310       30.8866       35.8245       29.5545       29.1711       39.8432       49.2417       49.5865       48.9683       45.3299       63.1446       64.4429       71.3930       85.2056       93.4955       95.9220       93.0588       93.8811      101.6607       87.4544       70.9367       75.4703       73.7231       74.1032       69.6502       71.5259       73.0380       89.6590      112.0206       96.1334       96.8252       99.2142      105.4966      102.3615      111.6348      117.3270      120.7013      111.9434      115.5648      117.5778      115.1951      113.4318       98.7442       91.5284       86.2959       85.8560       70.2402       76.6340       79.9744       80.8357       78.0821       80.4279       84.2081        0.0000        0.0000        0.0000        0.0000        0.0000        0.0000        0.0000        0.0000        0.0000        0.0000        0.0000        0.0000        0.0000        0.0000        0.0000        0.0000        0.0000        0.0000        0.0000        0.0000        0.0000        0.0000        0.0000        0.0000        0.0000        0.0000        0.0000        0.0000        0.0000        0.0000        0.0000        0.0000        0.0000        0.0000        0.0000        0.0000        0.0000        0.0000        0.0000        0.0000        0.0000        0.0000        0.0000        0.0000        0.0000        0.0000        0.0000        0.0000        0.0000        0.0000        0.0000        0.0000        0.0000        0.0000        0.0000        0.0000        0.0000        0.0000        0.0000
        0.0000        0.0000        0.0000        0.0000        0.0000        0.0000        0.0000        0.0000        0.0000        0.0000        0.0000        0.0000        0.0000        0.0000        0.0000        0.0000        0.0000        0.0000        0.0000        0.0000        0.0000        0.0000        0.0000        0.0000        0.0000        0.0000        0.0000        0.0000        0.0000        0.0000        0.0000        0.0000        0.0000        0.0000        0.0000        0.0000        0.0000        0.0000        0.0000        0.0000        0.0000        0.0000        0.0000        0.0000        0.0000        0.0000        0.0000        0.0000        0.0000        0.0000        0.0000        0.0000        0.0000        0.0000        0.0000        0.0000        0.0000        0.0000        0.0000        0.0000        0.0000        0.0000        0.0000        0.0000        0.0000        0.0000        0.0000        0.0000        0.0000        0.0000        0.0000        0.0000        0.0000        0.0000        0.0000        0.0000        0.0000        0.0000        0.0000        0.0000        0.0000        0.0000        0.0000        0.0000        0.0000        0.0000        0.0000        0.0000        0.0000        0.0000        0.0000        0.0000        0.0000        0.0000        0.0000        0.0000        0.0000        0.0000        0.0000        0.0000       67.5300       75.5154       52.7347       41.5055       38.0630       32.4334       26.3944       10.7660        7.3613        5.1406        4.1752        1.6565        0.9163        0.7692        1.0253        4.8430        5.9922        6.3841        8.8350       13.5911       13.5450       12.7274       12.8941       12.5058       13.2389       12.8326       13.2396       17.1853       17.6298       18.4269       18.6047       17.8418       15.5394       15.6086       21.0212       25.1491       23.7123       24.7405       30.5522       30.3261       28.5404       28.9327       33.4221       44.4899       44.9205       51.3871       49.6673       59.4953       64.0937       85.2462       98.9360      113.9421       91.5788       84.7053       99.0609       86.8377       91.5914       86.3350       82.4185       72.3318       67.3538       66.7490       77.2747       82.2391       90.1050       97.2161       98.2263      113.0580      111.1546      109.2158      118.8617      121.1380      122.6316      121.7203      120.9750      106.4923      106.2027       98.4152       96.0801       91.9624       86.1075       80.9100       76.2219       63.2285       65.5205       69.4099       76.0012       69.9351        0.0000        0.0000        0.0000        0.0000        0.0000        0.0000        0.0000        0.0000        0.0000        0.0000        0.0000        0.0000        0.0000       23.2200        0.0000        0.0000        0.0000       29.2500        0.0000        0.0000        0.0000        0.0000        0.0000        0.0000        0.0000        0.0000        0.0000        0.0000        0.0000        0.0000        0.0000        0.0000        0.0000        0.0000        0.0000        0.0000        0.0000        0.0000        0.0000        0.0000        0.0000        0.0000        0.0000        0.0000        0.0000        0.0000        0.0000        0.0000        0.0000        0.0000        0.0000        0.0000        0.0000        0.0000        0.0000        0.0000        0.0000        0.0000        0.0000        0.0000        0.0000
        0.0000        0.0000        0.0000        0.0000        0.0000        0.0000        0.0000        0.0000        0.0000        0.0000        0.0000        0.0000        0.0000        0.0000        0.0000        0.0000        0.0000        0.0000        0.0000        0.0000        0.0000        0.0000        0.0000        0.0000        0.0000        0.0000        0.0000        0.0000        0.0000        0.0000        0.0000        0.0000        0.0000        0.0000        0.0000        0.0000        0.0000        0.0000        0.0000        0.0000        0.0000        0.0000        0.0000        0.0000        0.0000        0.0000        0.0000        0.0000        0.0000        0.0000        0.0000        0.0000        0.0000        0.0000        0.0000        0.0000        0.0000        0.0000        0.0000        0.0000        0.0000        0.0000        0.0000        0.0000        0.0000        0.0000        0.0000        0.0000        0.0000        0.0000        0.0000        0.0000        0.0000        0.0000        0.0000        0.0000        0.0000        0.0000        0.0000        0.0000        0.0000        0.0000        0.0000        0.0000        0.0000        0.0000        0.0000        0.0000        0.0000        0.0000        0.0000        0.0000        0.0000        0.0000        0.0000        0.0000        0.0000        0.0000        0.0000        0.0000       60.9281       60.5686       46.0155       37.0705       34.9605       30.0388       35.9854       57.7202       17.8719       13.5221       10.9733        6.7543        4.9256        4.1782        5.2134        7.2877        8.1631        9.4919       11.4501       17.1263       20.8153       23.7439       23.1480       25.3248       21.8778       20.5877       26.5810       26.8856       24.7984       25.3011       22.0941       21.3005       17.9583       23.1826       20.3113       24.6003       28.0588       26.4795       26.7465       32.4786       32.6085       30.3331       42.2433       54.1783       49.2710       49.4457       48.4853       60.3417       63.8815       80.6525       84.9989       84.1283       76.8474       86.6514       84.2382       99.2455       95.0673       97.5120       89.4777       74.2957       72.7189       76.9986       93.0435       93.0181       89.3373       92.4522       98.3983      122.0505      117.3876      116.3072      121.9923      136.6789      149.4517      139.4140      136.6425      115.0659      106.7077       98.6993       97.3313       72.9583       72.0998       57.6560       57.1764       50.3702       55.0325       52.6085       53.5306       31.8339        0.0000        0.0000        0.0000        0.0000        0.0000        0.0000        0.0000        0.0000        0.0000        0.0000        0.0000        0.0000       36.0000       34.4100       29.3700        0.0000       36.7500       27.9300        0.0000        0.0000        0.0000        0.0000        0.0000        0.0000        0.0000        0.0000        0.0000        0.0000        0.0000        0.0000        0.0000        0.0000        0.0000        0.0000        0.0000        0.0000        0.0000        0.0000        0.0000        0.0000        0.0000        0.0000        0.0000        0.0000        0.0000        0.0000        0.0000        0.0000        0.0000        0.0000        0.0000        0.0000        0.0000        0.0000        0.0000        0.0000        0.0000        0.0000        0.0000        0.0000        0.0000
        0.0000        0.0000        0.0000        0.0000        0.0000        0.0000        0.0000        0.0000        0.0000        0.0000        0.0000        0.0000        0.0000        0.0000        0.0000        0.0000        0.0000        0.0000        0.0000        0.0000        0.0000        0.0000        0.0000        0.0000        0.0000        0.0000        0.0000        0.0000        0.0000        0.0000        0.0000        0.0000        0.0000        0.0000        0.0000        0.0000        0.0000        0.0000        0.0000        0.0000        0.0000        0.0000        0.0000        0.0000        0.0000        0.0000        0.0000        0.0000        0.0000        0.0000        0.0000        0.0000        0.0000        0.0000        0.0000        0.0000        0.0000        0.0000        0.0000        0.0000        0.0000        0.0000        0.0000        0.0000        0.0000        0.0000        0.0000        0.0000        0.0000        0.0000        0.0000        0.0000        0.0000        0.0000        0.0000        0.0000        0.0000        0.0000        0.0000        0.0000        0.0000        0.0000        0.0000        0.0000        0.0000        0.0000        0.0000        0.0000        0.0000        0.0000        0.0000        0.0000        0.0000        0.0000        0.0000        0.0000        0.0000        0.0000        0.0000       39.0990       47.3597       48.3856       39.6439       32.1365       29.4882       27.1512       27.7602       59.4414       20.5116       16.9463       14.5949        9.3732        7.0709        6.2482        7.4746        8.2694        8.9789       12.2065       15.1190       21.1752       24.3985       27.7804       27.6395       28.4689       31.6011       24.7366       29.1361       21.3359       24.8934       21.3775       19.9389       18.4852       18.3218       27.2609       19.6624       24.7177       35.2980       32.1451       32.8575       34.8639       36.9191       40.5743       48.9070       56.1370       55.3015       58.2600       56.5041       70.4347       75.9530       78.6573       81.9688       85.3221       84.0662       80.6199       88.5733       86.2269       86.4214       88.2277       83.8597       79.5116       79.9971       84.2829       89.0443       93.1299       93.6879       97.5968      104.3987      110.8223      118.7623      118.8372      113.4612      133.1195      144.6364      135.4678      134.0070      119.5639      101.7708       93.3670       90.8555       69.1358       54.0632       49.6256       46.7830       42.3485       41.8347       41.3816       48.2159       38.8646        0.0000        0.0000        0.0000        0.0000        0.0000        0.0000       65.3550       31.2900        0.0000        0.0000        0.0000        0.0000       34.9500       27.0600        0.0000        0.0000        0.0000        0.0000        0.0000        0.0000        0.0000        0.0000        0.0000        0.0000        0.0000        0.0000        0.0000        0.0000        0.0000        0.0000        0.0000        0.0000        0.0000        0.0000        0.0000        0.0000        0.0000        0.0000        0.0000        0.0000        0.0000        0.0000        0.0000        0.0000        0.0000        0.0000        0.0000        0.0000        0.0000        0.0000        0.0000        0.0000        0.0000        0.0000        0.0000        0.0000        0.0000        0.0000        0.0000        0.0000        0.0000
        0.0000        0.0000        0.0000        0.0000        0.0000        0.0000        0.0000        0.0000        0.0000        0.0000        0.0000        0.0000        0.0000        0.0000        0.0000        0.0000        0.0000        0.0000        0.0000        0.0000        0.0000        0.0000        0.0000        0.0000        0.0000        0.0000        0.0000        0.0000        0.0000        0.0000        0.0000        0.0000        0.0000        0.0000        0.0000        0.0000        0.0000        0.0000        0.0000        0.0000        0.0000        0.0000        0.0000        0.0000        0.0000        0.0000        0.0000        0.0000        0.0000        0.0000        0.0000        0.0000        0.0000        0.0000        0.0000        0.0000        0.0000        0.0000        0.0000        0.0000        0.0000        0.0000        0.0000        0.0000        0.0000        0.0000        0.0000        0.0000        0.0000        0.0000        0.0000        0.0000        0.0000        0.0000        0.0000        0.0000        0.0000        0.0000        0.0000        0.0000        0.0000        0.0000        0.0000        0.0000        0.0000        0.0000        0.0000        0.0000        0.0000        0.0000        0.0000        0.0000        0.0000        0.0000        0.0000        0.0000        0.0000       20.3041       24.3671       32.6780       35.5244       38.6915       35.3746       29.6575       27.7123       26.0831       23.4075       23.1069       18.6657       17.9653       16.6650        9.9472        8.9153        7.3072        9.4570        9.4806       11.0342       12.4418       15.7588       24.9954       24.6464       27.4593       29.1623       34.7455       35.6343       34.2229       36.0189       29.1393       30.8799       29.8954       31.3846       23.6417       29.8812       30.7937       30.4254       34.6562       44.0719       41.9277       34.1984       41.2801       44.3886       46.2368       56.7948       55.5492       55.4973       60.9415       62.7279       84.9698       89.7958       86.9199       84.7914       95.5300       94.3983       90.3730      103.4345       94.4544       78.9360       86.8778       97.8582       85.7252       87.5976       85.6509       84.3335       96.4511       91.8092      100.1829      118.4314      117.5634      116.2086      113.5009      120.4096      125.5748      115.7940      111.6167      111.4924       98.4343       88.8117       81.0423       76.1525       49.9492       43.6524       38.3565       36.2372       32.0196       32.9148       37.9794       29.4793        0.0000        0.0000        0.0000        0.0000        0.0000       45.2082       50.3834       48.8435       15.2400        0.0000        0.0000        0.0000        0.0000        0.0000        0.0000        0.0000        0.0000        0.0000        0.0000        0.0000        0.0000        0.0000        0.0000        0.0000        0.0000        0.0000        0.0000        0.0000        0.0000        0.0000        0.0000        0.0000        0.0000        0.0000        0.0000        0.0000        0.0000        0.0000        0.0000        0.0000        0.0000        0.0000        0.0000        0.0000        0.0000        0.0000        0.0000        0.0000        0.0000        0.0000        0.0000        0.0000        0.0000        0.0000        0.0000        0.0000        0.0000        0.0000        0.0000        0.0000        0.0000        0.0000
        0.0000        0.0000        0.0000        0.0000        0.0000        0.0000        0.0000        0.0000        0.0000        0.0000        0.0000        0.0000        0.0000        0.0000        0.0000        0.0000        0.0000        0.0000        0.0000        0.0000        0.0000        0.0000        0.0000        0.0000        0.0000        0.0000        0.0000        0.0000        0.0000        0.0000        0.0000        0.0000        0.0000        0.0000        0.0000        0.0000        0.0000        0.0000        0.0000        0.0000        0.0000        0.0000        0.0000        0.0000        0.0000        0.0000        0.0000        0.0000        0.0000        0.0000        0.0000        0.0000        0.0000        0.0000        0.0000        0.0000        0.0000        0.0000        0.0000        0.0000        0.0000        0.0000        0.0000        0.0000        0.0000        0.0000        0.0000        0.0000        0.0000        0.0000        0.0000        0.0000        0.0000        0.0000        0.0000        0.0000        0.0000        0.0000        0.0000        0.0000        0.0000        0.0000        0.0000        0.0000        0.0000        0.0000        0.0000        0.0000        0.0000        0.0000        0.0000        0.0000        0.0000        0.0000        0.0000        0.0000        0.0000       17.9344       23.2120       27.9254       32.4577       34.4746       32.1112       28.1811       25.3246       24.0380       20.9819       20.0425       17.9200       15.6956       16.0987       10.7801        8.6100        9.0422       11.5657       11.1198       12.3408       13.3224       15.4261       22.2588       27.5920       29.0758       31.2932       42.2430       43.0532       39.4564       38.5805       30.2115       33.5557       33.1580       34.6914       30.6321       36.9971       36.1692       38.6039       37.3346       41.3951       34.1376       36.2925       46.2961       47.3876       49.7753       52.2767       53.6587       58.2072       64.9591       68.3111       80.6226       89.5172       92.4763       91.2122      100.9340       96.6689       93.7727      103.2922       94.4668       90.2383       99.1825       91.4448       81.3076       81.6347       82.1327       86.3658       90.6992       85.7511       97.8680      115.2434      116.6520      109.7799      106.7471       98.3726       97.1669      101.3599      100.9010       88.4203       76.6950       72.2607       65.3626       53.5884       38.4525       30.6618       28.3884       29.8019       28.1169       31.8441       28.7694       27.0356        0.0000        0.0000        0.0000        2.7600       33.5214       42.1659       44.1951       43.2982       11.8500        0.0000        0.0000        0.0000        0.0000        0.0000        0.0000        0.0000        0.0000        0.0000        0.0000        0.0000        0.0000        0.0000        0.0000        0.0000        0.0000        0.0000        0.0000        0.0000        0.0000        0.0000        0.0000        0.0000        0.0000        0.0000        0.0000        0.0000        0.0000        0.0000        0.0000        0.0000        0.0000        0.0000        0.0000        0.0000        0.0000        0.0000        0.0000        0.0000        0.0000        0.0000        0.0000        0.0000        0.0000        0.0000        0.0000        0.0000        0.0000        0.0000        0.0000        0.0000        0.0000        0.0000
        0.0000        0.0000        0.0000        0.0000        0.0000        0.0000        0.0000        0.0000        0.0000        0.0000        0.0000        0.0000        0.0000        0.0000        0.0000        0.0000        0.0000        0.0000        0.0000        0.0000        0.0000        0.0000        0.0000        0.0000        0.0000        0.0000        0.0000        0.0000        0.0000        0.0000        0.0000        0.0000        0.0000        0.0000        0.0000        0.0000        0.0000        0.0000        0.0000        0.0000        0.0000        0.0000        0.0000        0.0000        0.0000        0.0000        0.0000        0.0000        0.0000        0.0000        0.0000        0.0000        0.0000        0.0000        0.0000        0.0000        0.0000        0.0000        0.0000        0.0000        0.0000        0.0000        0.0000        0.0000        0.0000        0.0000        0.0000        0.0000        0.0000        0.0000        0.0000        0.0000        0.0000        0.0000        0.0000        0.0000        0.0000        0.0000        0.0000        0.0000        0.0000        0.0000        0.0000        0.0000        0.0000        0.0000        0.0000        0.0000        0.0000        0.0000        0.0000        0.0000        0.0000        0.0000        0.0000        0.0000       13.7465       17.2495       18.5930       25.1564       28.7062       28.4904       27.6668       24.3201       25.8416       24.6763       23.2173       19.6656       15.7633       15.3524       21.5260       18.7121       15.3746       14.2886       18.8233       14.1436       18.3526       47.2957       19.2703       20.5814       18.6907       27.8257       30.3353       38.9484       39.4905       41.0311       43.0295       49.3854       45.2032       46.1901       49.8899       50.9276       58.0227       56.1922       57.4302       48.2681       54.6434       47.9977       42.0033       44.5992       48.3798       52.2058       49.7520       49.1664       55.0137       59.2240       56.9988       76.6554       87.4284       79.2243      100.8181      105.3223      108.0649      114.0675      108.5335       98.5778       99.7745      102.0266       94.2929       90.6470       88.4179       88.0690       83.9783       90.4802       90.9528       93.0707       97.1449       93.1178       88.8401       85.0331       81.0301       75.9233       78.7879       73.6583       66.4491       56.2180       52.8864       45.0168       37.6679       13.9293       12.6765       11.5864       13.1483       27.1154       31.8179       21.3014        0.0000        0.0000        0.0000        0.0000       14.5027       29.9720       36.3922       39.1192       40.9408       13.8300        0.0000        0.0000        0.0000        0.0000        0.0000        0.0000        0.0000        0.0000        0.0000        0.0000        0.0000        0.0000        0.0000        0.0000        0.0000        0.0000        0.0000        0.0000        0.0000        0.0000        0.0000        0.0000        0.0000        0.0000        0.0000        0.0000        0.0000        0.0000        0.0000        0.0000        0.0000        0.0000        0.0000        0.0000        0.0000        0.0000        0.0000        0.0000        0.0000        0.0000        0.0000        0.0000        0.0000        0.0000        0.0000        0.0000        0.0000        0.0000        0.0000        0.0000        0.0000        0.0000        0.0000
        0.0000        0.0000        0.0000        0.0000        0.0000        0.0000        0.0000        0.0000        0.0000        0.0000        0.0000        0.0000        0.0000        0.0000        0.0000        0.0000        0.0000        0.0000        0.0000        0.0000        0.0000        0.0000        0.0000        0.0000        0.0000        0.0000        0.0000        0.0000        0.0000        0.0000        0.0000        0.0000        0.0000        0.0000        0.0000        0.0000        0.0000        0.0000        0.0000        0.0000        0.0000        0.0000        0.0000        0.0000        0.0000        0.0000        0.0000        0.0000        0.0000        0.0000        0.0000        0.0000        0.0000        0.0000        0.0000        0.0000        0.0000        0.0000        0.0000        0.0000        0.0000        0.0000        0.0000        0.0000        0.0000        0.0000        0.0000        0.0000        0.0000        0.0000        0.0000        0.0000        0.0000        0.0000        0.0000        0.0000        0.0000        0.0000        0.0000        0.0000        0.0000        0.0000        0.0000        0.0000        0.0000        0.0000        0.0000        0.0000        0.0000        0.0000        0.0000        0.0000        0.0000        0.0000        0.0000        0.0000       12.2086       12.1921       13.2554       19.8471       22.2570       22.9928       23.9794       24.5403       26.3300       24.7500       20.3686       15.3163       13.5696       15.3728       21.4538       21.5532       23.2408       21.9527       21.5988       14.6259       16.6801       46.2292       32.5246       20.7576       21.8618       22.8313       27.0138       37.9202       43.4822       43.8072       47.1146       54.4234       66.6909       79.5626       72.8945       65.8156       66.5762       77.1748       59.7636       81.6217       75.5844       77.6182       73.8069       48.1494       50.9488       56.1221       63.1568       55.2562       53.8893       49.4847       54.4192       80.3722       83.2131       93.5150      105.8229      108.0438       97.2010      109.3103      102.9847      103.0278       91.1100       92.2249       92.5117       83.6968       88.0782       85.7313       82.8862       87.4713       76.8776       75.6835       74.5154       81.3043       78.0545       70.9125       66.8434       67.8044       63.4227       59.4337       51.9101       49.3912       43.3604       32.2087       26.2266       10.7566       10.6665       10.5562       14.2275        0.0000        0.0000        0.0000        0.0000        0.0000        0.0000        6.5875        9.7021       21.9018       28.0991       32.2672       37.5855        0.0000        0.0000        0.0000        0.0000        0.0000        0.0000        0.0000        0.0000        0.0000        0.0000        0.0000        0.0000        0.0000        0.0000        0.0000        0.0000        0.0000        0.0000        0.0000        0.0000        0.0000        0.0000        0.0000        0.0000        0.0000        0.0000        0.0000        0.0000        0.0000        0.0000        0.0000        0.0000        0.0000        0.0000        0.0000        0.0000        0.0000        0.0000        0.0000        0.0000        0.0000        0.0000        0.0000        0.0000        0.0000        0.0000        0.0000        0.0000        0.0000        0.0000        0.0000        0.0000        0.0000        0.0000
        0.0000        0.0000        0.0000        0.0000        0.0000        0.0000        0.0000        0.0000        0.0000        0.0000        0.0000        0.0000        0.0000        0.0000        0.0000        0.0000        0.0000        0.0000        0.0000        0.0000        0.0000        0.0000        0.0000        0.0000        0.0000        0.0000        0.0000        0.0000        0.0000        0.0000        0.0000        0.0000        0.0000        0.0000        0.0000        0.0000        0.0000        0.0000        0.0000        0.0000        0.0000        0.0000        0.0000        0.0000        0.0000        0.0000        0.0000        0.0000        0.0000        0.0000        0.0000        0.0000        0.0000        0.0000        0.0000        0.0000        0.0000        0.0000        0.0000        0.0000        0.0000        0.0000        0.0000        0.0000        0.0000        0.0000        0.0000        0.0000        0.0000        0.0000        0.0000        0.0000        0.0000        0.0000        0.0000        0.0000        0.0000        0.0000        0.0000        0.0000        0.0000        0.0000        0.0000        0.0000        0.0000        0.0000        0.0000        0.0000        0.0000        0.0000        0.0000        0.0000        0.0000        0.0000        0.0000        0.0000        7.8626        9.1958       10.2378       15.0958       16.9881       21.0133       18.7296       21.4196       26.4642       28.7954       16.3799       18.3400       15.0414       19.6999       14.6723       15.2793       16.2419       17.1448       14.8884       13.8090       14.2724       24.8255       28.2796       19.1071       22.9464       22.1993       22.9417       41.7353       56.7243       60.3024       49.9471       55.0698       82.6516       95.8011       83.4406       76.7702       73.2286       79.0014       75.7188       69.0696       68.1283       68.9446       66.3701       56.0619       64.8858       59.7120       61.6806       58.8140       51.0918       52.7992       61.9738       98.3188      102.6980       97.7548       98.5655       86.2393       88.5823       97.9609       94.8034       92.1188       89.0658       83.1294       82.7736       84.5434       84.5035       82.1512       79.2309       76.3883       70.9447       69.5209       67.1638       72.3527       68.6689       61.8461       54.4072       54.9779       53.4987       53.1584       48.5404       35.1800       29.7192       23.9973       18.9662        8.8593        9.6916        8.3275        0.0000        0.0000        0.0000        0.0000        0.0000        0.0000        6.7478        5.1135        7.8255       19.1083       24.3770       26.3554       26.4636        0.0000        0.0000        0.0000        0.0000        0.0000        0.0000        0.0000        0.0000        0.0000        0.0000        0.0000        0.0000        0.0000        0.0000        0.0000        0.0000        0.0000        0.0000        0.0000        0.0000        0.0000        0.0000        0.0000        0.0000        0.0000        0.0000        0.0000        0.0000        0.0000        0.0000        0.0000        0.0000        0.0000        0.0000        0.0000        0.0000        0.0000        0.0000        0.0000        0.0000        0.0000        0.0000        0.0000        0.0000        0.0000        0.0000        0.0000        0.0000        0.0000        0.0000        0.0000        0.0000        0.0000        0.0000
        0.0000        0.0000        0.0000        0.0000        0.0000        0.0000        0.0000        0.0000        0.0000        0.0000        0.0000        0.0000        0.0000        0.0000        0.0000        0.0000        0.0000        0.0000        0.0000        0.0000        0.0000        0.0000        0.0000        0.0000        0.0000        0.0000        0.0000        0.0000        0.0000        0.0000        0.0000        0.0000        0.0000        0.0000        0.0000        0.0000        0.0000        0.0000        0.0000        0.0000        0.0000        0.0000        0.0000        0.0000        0.0000        0.0000        0.0000        0.0000        0.0000        0.0000        0.0000        0.0000        0.0000        0.0000        0.0000        0.0000        0.0000        0.0000        0.0000        0.0000        0.0000        0.0000        0.0000        0.0000        0.0000        0.0000        0.0000        0.0000        0.0000        0.0000        0.0000        0.0000        0.0000        0.0000        0.0000        0.0000        0.0000        0.0000        0.0000        0.0000        0.0000        0.0000        0.0000        0.0000        0.0000        0.0000        0.0000        0.0000        0.0000        0.0000        0.0000        0.0000        0.0000        0.0000        0.0000        0.0000        0.0000        7.4473        8.5057       12.8714       14.5803       19.3013       17.1868       14.7472       17.6218       25.1545       20.6338       21.4501       14.4593       14.7701       12.3842       14.1547       15.2364       15.3317       14.9173       14.8442       17.0434       17.9892       20.7030       23.7739       32.0076       28.1971       31.1909       50.1403       69.8460       72.7937       56.3539       66.9788       69.0987       82.1456       83.2477       87.9108       88.8906       89.8530       76.4716       76.9597       78.6856       70.0904       62.4884       63.3567       62.2096       58.4593       52.5787       50.8919       50.3062       52.9880       63.1023       87.7096       90.0851       86.6216       89.2052       90.0230       95.8754       94.9281       93.1969       94.9744       86.2975       84.3334       82.9781       90.6008       86.3925       78.7554       71.1838       65.5365       63.7508       59.6798       60.5752       62.2161       54.5224       47.7191       43.1594       39.8632       38.8372       38.5419       34.4598       24.3666       19.5791       17.9626       15.8053        8.9893        8.1190        0.0000        0.0000        0.0000        0.0000        0.0000        0.0000        0.0000        5.1536        5.8688        9.6654       20.9958       24.0156       29.9765       26.8223        0.0000        0.0000        0.0000        0.0000        0.0000        0.0000        0.0000        0.0000        0.0000        0.0000        0.0000        0.0000        0.0000        0.0000        0.0000        0.0000        0.0000        0.0000        0.0000        0.0000        0.0000        0.0000        0.0000        0.0000        0.0000        0.0000        0.0000        0.0000        0.0000        0.0000        0.0000        0.0000        0.0000        0.0000        0.0000        0.0000        0.0000        0.0000        0.0000        0.0000        0.0000        0.0000        0.0000        0.0000        0.0000        0.0000        0.0000        0.0000        0.0000        0.0000        0.0000        0.0000        0.0000        0.0000
        0.0000        0.0000        0.0000        0.0000        0.0000        0.0000        0.0000        0.0000        0.0000        0.0000        0.0000        0.0000        0.0000        0.0000        0.0000        0.0000        0.0000        0.0000        0.0000        0.0000        0.0000        0.0000        0.0000        0.0000        0.0000        0.0000        0.0000        0.0000        0.0000        0.0000        0.0000        0.0000        0.0000        0.0000        0.0000        0.0000        0.0000        0.0000        0.0000        0.0000        0.0000        0.0000        0.0000        0.0000        0.0000        0.0000        0.0000        0.0000        0.0000        0.0000        0.0000        0.0000        0.0000        0.0000        0.0000        0.0000        0.0000        0.0000        0.0000        0.0000        0.0000        0.0000        0.0000        0.0000        0.0000        0.0000        0.0000        0.0000        0.0000        0.0000        0.0000        0.0000        0.0000        0.0000        0.0000        0.0000        0.0000        0.0000        0.0000        0.0000        0.0000        0.0000        0.0000        0.0000        0.0000        0.0000        0.0000        0.0000        0.0000        0.0000        0.0000        0.0000        0.0000        0.0000        0.0000        0.0000        5.5163        6.2736        8.0737        7.5059        0.0000       15.3211       13.7269       11.6293       10.7047       20.8306       21.5397       16.1977       13.6476       11.7524       10.4676       11.5051       14.1859       15.5390       13.9682       14.5653       15.4727       20.9762       26.4507       38.7368       41.7778       46.8658       49.0883       69.5090       77.0920       78.6301       74.3459       69.9189       72.5131       67.9837       68.9269       79.6696       94.7740       90.4905       82.5134       92.6279       80.3097       68.1700       63.7040       73.3748       58.3709       55.9659       58.7418       61.0986       65.9739       66.5927       71.6475       92.2417       89.3331       89.7841       98.8103       96.9194       90.4980       95.9658      110.2743      108.5485       97.4621      106.9551       95.1599       90.3616       90.6455       87.4776       81.2464       72.3352      105.6797       69.8113       63.2045       53.8337       44.0098       37.0068       33.6783       22.1562       19.6716       17.2229       16.6365        6.5062        5.8758        7.5674        8.3306        0.0000        0.0000        0.0000        0.0000        0.0000       21.5400        5.5200        0.0000       13.0473       10.6859       12.3824       17.2281       20.6143       21.5601       23.4346        0.0000        0.0000        0.0000        0.0000        0.0000        0.0000        0.0000        0.0000        0.0000        0.0000        0.0000        0.0000        0.0000        0.0000        0.0000        0.0000        0.0000        0.0000        0.0000        0.0000        0.0000        0.0000        0.0000        0.0000        0.0000        0.0000        0.0000        0.0000        0.0000        0.0000        0.0000        0.0000        0.0000        0.0000        0.0000        0.0000        0.0000        0.0000        0.0000        0.0000        0.0000        0.0000        0.0000        0.0000        0.0000        0.0000        0.0000        0.0000        0.0000        0.0000        0.0000        0.0000        0.0000        0.0000        0.0000
        0.0000        0.0000        0.0000        0.0000        0.0000        0.0000        0.0000        0.0000        0.0000        0.0000        0.0000        0.0000        0.0000        0.0000        0.0000        0.0000        0.0000        0.0000        0.0000        0.0000        0.0000        0.0000        0.0000        0.0000        0.0000        0.0000        0.0000        0.0000        0.0000        0.0000        0.0000        0.0000        0.0000        0.0000        0.0000        0.0000        0.0000        0.0000        0.0000        0.0000        0.0000        0.0000        0.0000        0.0000        0.0000        0.0000        0.0000        0.0000        0.0000        0.0000        0.0000        0.0000        0.0000        0.0000        0.0000        0.0000        0.0000        0.0000        0.0000        0.0000        0.0000        0.0000        0.0000        0.0000        0.0000        0.0000        0.0000        0.0000        0.0000        0.0000        0.0000        0.0000        0.0000        0.0000        0.0000        0.0000        0.0000        0.0000        0.0000        0.0000        0.0000        0.0000        0.0000        0.0000        0.0000        0.0000        0.0000        0.0000        0.0000        0.0000        0.0000        0.0000        0.0000        0.0000        0.0000        0.0000        0.0000        4.8491        0.0000        0.0000        0.0000        7.5214        8.3016        4.4701        4.1006        9.9473       12.2584       10.2359       10.1223       10.7031       11.9794       12.4021       11.0738       13.2293       14.3148       15.8668       17.6633       27.3827       31.3401       37.1173       47.6202       52.8645       52.8776       67.0296       75.7771       83.6668       75.3343       67.3754       79.0220       84.7192       89.5241       88.7790       91.1267       85.0730       77.8972       72.9996       61.8597       63.4066       58.3528       51.8652       53.4058       64.2844       62.3940       73.3029       67.8100       61.6166       68.2663       90.6976       90.3889       98.8900       92.7363       96.1630       94.3623       91.9934       99.6537       94.6639       94.8817       98.4279       94.0628       91.4771       88.1863       87.0171       78.8689       68.6295       72.0522       61.1347       57.8817       38.4215       33.5723       30.0115       25.7367       16.9261       15.9946       13.4091       10.6671        5.8358        7.3333        8.7686        2.4663        0.0000        0.0000        0.0000        0.0000        0.0000       20.3100       12.7800        1.8000       11.3017       12.2518       13.6081       17.4970       18.2136       18.8747       22.7687        0.0000        0.0000        0.0000        0.0000        0.0000        0.0000        0.0000        0.0000        0.0000        0.0000        0.0000        0.0000        0.0000        0.0000        0.0000        0.0000        0.0000        0.0000        0.0000        0.0000        0.0000        0.0000        0.0000        0.0000        0.0000        0.0000        0.0000        0.0000        0.0000        0.0000        0.0000        0.0000        0.0000        0.0000        0.0000        0.0000        0.0000        0.0000        0.0000        0.0000        0.0000        0.0000        0.0000        0.0000        0.0000        0.0000        0.0000        0.0000        0.0000        0.0000        0.0000        0.0000        0.0000        0.0000        0.0000
        0.0000        0.0000        0.0000        0.0000        0.0000        0.0000        0.0000        0.0000        0.0000        0.0000        0.0000        0.0000        0.0000        0.0000        0.0000        0.0000        0.0000        0.0000        0.0000        0.0000        0.0000        0.0000        0.0000        0.0000        0.0000        0.0000        0.0000        0.0000        0.0000        0.0000        0.0000        0.0000        0.0000        0.0000        0.0000        0.0000        0.0000        0.0000        0.0000        0.0000        0.0000        0.0000        0.0000        0.0000        0.0000        0.0000        0.0000        0.0000        0.0000        0.0000        0.0000        0.0000        0.0000        0.0000        0.0000        0.0000        0.0000        0.0000        0.0000        0.0000        0.0000        0.0000        0.0000        0.0000        0.0000        0.0000        0.0000        0.0000        0.0000        0.0000        0.0000        0.0000        0.0000        0.0000        0.0000        0.0000        0.0000        0.0000        0.0000        0.0000        0.0000        0.0000        0.0000        0.0000        0.0000        0.0000        0.0000        0.0000        0.0000        0.0000        0.0000        0.0000        0.0000        0.0000        0.0000        0.0000        0.0000        0.0000        0.0000        0.0000        0.0000       10.0988        7.8432        4.2914        3.7959        6.6329        8.7331        9.4042        7.2848        8.5295       10.9795       10.5829       11.4138       13.6156       15.0082       18.9123       20.7627       24.7821       29.3849       39.6098       46.6639       52.8111       58.2814       67.2332       74.0598       74.2014       68.8421       69.7280       87.0343       90.8972       93.7449       84.6157       86.3428       82.1326       68.1975       56.8173       55.8532       56.3533       57.3790       47.1115       61.7269       63.3657       73.2954       70.5531       64.0597       60.6339       66.0880       89.2518       88.6341       97.8170       92.3283       86.8816       87.0691       90.2194       81.3845       78.3278       81.1558       82.2800       89.0374       83.9833       83.5504       83.1951       71.8014       63.5840       60.7940       48.4092       42.6119       31.6047       27.0625       22.7708       18.7972       13.7529       10.5304        7.3872       18.1663        4.6404        4.8465        0.0000        0.0000        0.0000        0.0000        0.0000        0.0000        8.7600        9.9000        2.1600        3.3300       13.4342       13.8632       14.4867       17.3357       17.1460       17.3049       21.9845        0.0000        0.0000        0.0000        0.0000        0.0000        0.0000        0.0000        0.0000        0.0000        0.0000        0.0000        0.0000        0.0000        0.0000        0.0000        0.0000        0.0000        0.0000        0.0000        0.0000        0.0000        0.0000        0.0000        0.0000        0.0000        0.0000        0.0000        0.0000        0.0000        0.0000        0.0000        0.0000        0.0000        0.0000        0.0000        0.0000        0.0000        0.0000        0.0000        0.0000        0.0000        0.0000        0.0000        0.0000        0.0000        0.0000        0.0000        0.0000        0.0000        0.0000        0.0000        0.0000        0.0000        0.0000        0.0000
        0.0000        0.0000        0.0000        0.0000        0.0000        0.0000        0.0000        0.0000        0.0000        0.0000        0.0000        0.0000        0.0000        0.0000        0.0000        0.0000        0.0000        0.0000        0.0000        0.0000        0.0000        0.0000        0.0000        0.0000        0.0000        0.0000        0.0000        0.0000        0.0000        0.0000        0.0000        0.0000        0.0000        0.0000        0.0000        0.0000        0.0000        0.0000        0.0000        0.0000        0.0000        0.0000        0.0000        0.0000        0.0000        0.0000        0.0000        0.0000        0.0000        0.0000        0.0000        0.0000        0.0000        0.0000        0.0000        0.0000        0.0000        0.0000        0.0000        0.0000        0.0000        0.0000        0.0000        0.0000        0.0000        0.0000        0.0000        0.0000        0.0000        0.0000        0.0000        0.0000        0.0000        0.0000        0.0000        0.0000        0.0000        0.0000        0.0000        0.0000        0.0000        0.0000        0.0000        0.0000        0.0000        0.0000        0.0000        0.0000        0.0000        0.0000        0.0000        0.0000        0.0000        0.0000        0.0000        0.0000        0.0000        0.0000        0.0000        0.0000        0.0000        0.0000        4.9930        6.0560        9.5621        6.7751        8.6148        8.0071        6.6736        8.9518       12.3808       12.9793       13.8249       21.0529       23.4958       21.0064       20.9432       27.2359       31.9856       48.3818       57.5344       55.8294       63.2957       81.7182       86.4492       83.6977       78.7345       79.6630       88.6335       92.9403       83.4603       75.4063       65.4330       67.8290       60.9503       58.9986       54.0545       49.9566       54.7579       46.8507       50.8112       76.2580       75.4523       70.0446       62.9164       67.3369       71.2591       86.1292       94.9239      100.7792       96.8493       91.7388       91.8827       86.8654       77.8822       80.5285       69.3988       79.9592       66.8514       67.6245       63.4051       64.4490       59.8823       55.4390       45.4330       39.6395       34.0421       24.7871       22.9125       18.8558       17.3546        9.3346        6.6373        8.0618        3.0140        0.9478        1.3494        0.0000        0.0000        0.0000        0.0000        0.0000        0.0000        0.0000        3.1500        0.8100        4.0200       13.5323       13.3889       13.6143       15.8471       14.8347       21.9217       22.5818        0.0000        0.0000        0.0000        0.0000        0.0000        0.0000        0.0000        0.0000        0.0000        0.0000        0.0000        0.0000        0.0000        0.0000        0.0000        0.0000        0.0000        0.0000        0.0000        0.0000        0.0000        0.0000        0.0000        0.0000        0.0000        0.0000        0.0000        0.0000        0.0000        0.0000        0.0000        0.0000        0.0000        0.0000        0.0000        0.0000        0.0000        0.0000        0.0000        0.0000        0.0000        0.0000        0.0000        0.0000        0.0000        0.0000        0.0000        0.0000        0.0000        0.0000        0.0000        0.0000        0.0000        0.0000        0.0000
        0.0000        0.0000        0.0000        0.0000        0.0000        0.0000        0.0000        0.0000        0.0000        0.0000        0.0000        0.0000        0.0000        0.0000        0.0000        0.0000        0.0000        0.0000        0.0000        0.0000        0.0000        0.0000        0.0000        0.0000        0.0000        0.0000        0.0000        0.0000        0.0000        0.0000        0.0000        0.0000        0.0000        0.0000        0.0000        0.0000        0.0000        0.0000        0.0000        0.0000        0.0000        0.0000        0.0000        0.0000        0.0000        0.0000        0.0000        0.0000        0.0000        0.0000        0.0000        0.0000        0.0000        0.0000        0.0000        0.0000        0.0000        0.0000        0.0000        0.0000        0.0000        0.0000        0.0000        0.0000        0.0000        0.0000        0.0000        0.0000        0.0000        0.0000        0.0000        0.0000        0.0000        0.0000        0.0000        0.0000        0.0000        0.0000        0.0000        0.0000        0.0000        0.0000        0.0000        0.0000        0.0000        0.0000        0.0000        0.0000        0.0000        0.0000        0.0000        0.0000        0.0000        0.0000        0.0000        0.0000        0.0000        0.0000        0.0000        0.0000        0.0000        0.0000        0.0000        6.8316        8.3467        6.1902        6.3727        7.2541        9.8261       12.0363       14.4497       18.8732       20.8793       29.0985       30.4877       29.2261       34.2051       42.5330       52.2196       71.7231       81.5279       86.8899       91.4874      105.1457      110.7881      101.8828       92.3248        0.0000        0.0000       79.9635       67.3686       56.9792       53.7783       54.8251       53.5280       54.0773       50.3257       50.0244       50.6420       53.8246       58.6458       67.0597       71.1060       67.5079       70.6360       72.5257       79.2192       95.7541      104.6286      107.7697      105.1555       96.4718       92.1403       82.2339       75.8338       66.4230       63.9508       59.2847       50.4830       49.7743       49.0119       42.7137       41.2803       31.6268       25.3022       22.5538       19.7183       10.4089        9.9964        8.0884        8.8410       16.3120       21.6248       10.3721        0.0000        0.0000        0.0000        0.0000        0.0000        0.0000        0.0000        0.0000        0.0000        0.0000        0.0000        0.0000        0.0000       14.2973       13.9595       15.4296       16.9375       20.2464       21.7898        0.0000        0.0000        0.0000        0.0000        0.0000        0.0000        0.0000        0.0000        0.0000        0.0000        0.0000        0.0000        0.0000        0.0000        0.0000        0.0000        0.0000        0.0000        0.0000        0.0000        0.0000        0.0000        0.0000        0.0000        0.0000        0.0000        0.0000        0.0000        0.0000        0.0000        0.0000        0.0000        0.0000        0.0000        0.0000        0.0000        0.0000        0.0000        0.0000        0.0000        0.0000        0.0000        0.0000        0.0000        0.0000        0.0000        0.0000        0.0000        0.0000        0.0000        0.0000        0.0000        0.0000        0.0000        0.0000        0.0000
        0.0000        0.0000        0.0000        0.0000        0.0000        0.0000        0.0000        0.0000        0.0000        0.0000        0.0000        0.0000        0.0000        0.0000        0.0000        0.0000        0.0000        0.0000        0.0000        0.0000        0.0000        0.0000        0.0000        0.0000        0.0000        0.0000        0.0000        0.0000        0.0000        0.0000        0.0000        0.0000        0.0000        0.0000        0.0000        0.0000        0.0000        0.0000        0.0000        0.0000        0.0000        0.0000        0.0000        0.0000        0.0000        0.0000        0.0000        0.0000        0.0000        0.0000        0.0000        0.0000        0.0000        0.0000        0.0000        0.0000        0.0000        0.0000        0.0000        0.0000        0.0000        0.0000        0.0000        0.0000        0.0000        0.0000        0.0000        0.0000        0.0000        0.0000        0.0000        0.0000        0.0000        0.0000        0.0000        0.0000        0.0000        0.0000        0.0000        0.0000        0.0000        0.0000        0.0000        0.0000        0.0000        0.0000        0.0000        0.0000        0.0000        0.0000        0.0000        0.0000        0.0000        0.0000        0.0000        0.0000        0.0000        0.0000        0.0000        0.0000        0.0000        0.0000        0.0000        3.1276        3.9486        3.8369        9.0987        8.0552       10.0926       11.6935       12.7165       20.4678       21.8778       23.5480       26.9754       31.9153       39.0269       50.6575       59.5695       79.1772       92.2203       94.4194       97.1598      110.5708      121.3575      108.5315        0.0000        0.0000        0.0000        0.0000        0.0000        0.0000       48.1059       49.0810       47.5733       44.9443       46.4337       57.5149       52.9769       46.6808       56.1984       62.1849       67.4654       78.5437       80.6829       82.1378       82.8794       99.2574      110.8924      114.0286      106.6898      102.9889       94.2681       82.0752       73.1302       57.8386       55.7153       53.5978       49.6015       43.3973       40.7801       41.9231       33.4574       22.8289       18.5925       16.1751       15.4426       14.0452       16.7029       16.4373       16.0645        9.4453        0.0000        0.0000        0.0000        0.0000        0.0000        0.0000        0.0000        0.0000        0.0000        0.0000        0.0000        0.0000        0.0000        0.0000        0.0000       14.2196       13.3659       13.3625       15.1501       18.4509       22.9013       30.9358        0.0000        0.0000        0.0000        0.0000        0.0000        0.0000        0.0000        0.0000        0.0000        0.0000        0.0000        0.0000        0.0000        0.0000        0.0000        0.0000        0.0000        0.0000        0.0000        0.0000        0.0000        0.0000        0.0000        0.0000        0.0000        0.0000        0.0000        0.0000        0.0000        0.0000        0.0000        0.0000        0.0000        0.0000        0.0000        0.0000        0.0000        0.0000        0.0000        0.0000        0.0000        0.0000        0.0000        0.0000        0.0000        0.0000        0.0000        0.0000        0.0000        0.0000        0.0000        0.0000        0.0000        0.0000        0.0000
        0.0000        0.0000        0.0000        0.0000        0.0000        0.0000        0.0000        0.0000        0.0000        0.0000        0.0000        0.0000        0.0000        0.0000        0.0000        0.0000        0.0000        0.0000        0.0000        0.0000        0.0000        0.0000        0.0000        0.0000        0.0000        0.0000        0.0000        0.0000        0.0000        0.0000        0.0000        0.0000        0.0000        0.0000        0.0000        0.0000        0.0000        0.0000        0.0000        0.0000        0.0000        0.0000        0.0000        0.0000        0.0000        0.0000        0.0000        0.0000        0.0000        0.0000        0.0000        0.0000        0.0000        0.0000        0.0000        0.0000        0.0000        0.0000        0.0000        0.0000        0.0000        0.0000        0.0000        0.0000        0.0000        0.0000        0.0000        0.0000        0.0000        0.0000        0.0000        0.0000        0.0000        0.0000        0.0000        0.0000        0.0000        0.0000        0.0000        0.0000        0.0000        0.0000        0.0000        0.0000        0.0000        0.0000        0.0000        0.0000        0.0000        0.0000        0.0000        0.0000        0.0000        0.0000        0.0000        0.0000        0.0000        0.0000        0.0000        0.0000        0.0000        0.0000        0.0000        2.8170        3.0390        3.3200        6.6556        8.4272        9.0244        9.8169       12.2098       20.6006       20.1963       21.4257       26.8523       33.2044       41.6148        0.0000       54.8441       73.7277        0.0000        0.0000       93.8821      107.4079        0.0000        0.0000        0.0000        0.0000        0.0000        0.0000        0.0000        0.0000       41.0896       40.9998       45.2357       44.4549       44.3466       53.0681       44.8789       49.0403       52.9208       64.2874       66.8955       69.3281       80.0825       86.3488       87.9563      106.1771      129.3850      126.3994      116.4521       99.5532       94.0099       76.5066       64.0939       53.4531       49.6996       50.6370       43.8884       43.7909       34.0171       29.3432       26.5650       20.8416       21.2437       16.4548       12.0345        0.0000        0.0000        0.0000        0.0000        0.0000        0.0000        0.0000        0.0000        0.0000        0.0000        0.0000        0.0000        0.0000        0.0000        0.0000        0.0000        0.0000        0.0000        0.0000        0.0000       18.2972       14.6415       14.6289       17.4749       20.9324        0.0000        0.0000        0.0000        0.0000        0.0000        0.0000        0.0000        0.0000        0.0000        0.0000        0.0000        0.0000        0.0000        0.0000        0.0000        0.0000        0.0000        0.0000        0.0000        0.0000        0.0000        0.0000        0.0000        0.0000        0.0000        0.0000        0.0000        0.0000        0.0000        0.0000        0.0000        0.0000        0.0000        0.0000        0.0000        0.0000        0.0000        0.0000        0.0000        0.0000        0.0000        0.0000        0.0000        0.0000        0.0000        0.0000        0.0000        0.0000        0.0000        0.0000        0.0000        0.0000        0.0000        0.0000        0.0000        0.0000        0.0000
        0.0000        0.0000        0.0000        0.0000        0.0000        0.0000        0.0000        0.0000        0.0000        0.0000        0.0000        0.0000        0.0000        0.0000        0.0000        0.0000        0.0000        0.0000        0.0000        0.0000        0.0000        0.0000        0.0000        0.0000        0.0000        0.0000        0.0000        0.0000        0.0000        0.0000        0.0000        0.0000        0.0000        0.0000        0.0000        0.0000        0.0000        0.0000        0.0000        0.0000        0.0000        0.0000        0.0000        0.0000        0.0000        0.0000        0.0000        0.0000        0.0000        0.0000        0.0000        0.0000        0.0000        0.0000        0.0000        0.0000        0.0000        0.0000        0.0000        0.0000        0.0000        0.0000        0.0000        0.0000        0.0000        0.0000        0.0000        0.0000        0.0000        0.0000        0.0000        0.0000        0.0000        0.0000        0.0000        0.0000        0.0000        0.0000        0.0000        0.0000        0.0000        0.0000        0.0000        0.0000        0.0000        0.0000        0.0000        0.0000        0.0000        0.0000        0.0000        0.0000        0.0000        0.0000        0.0000        0.0000        0.0000        0.0000        0.0000        0.0000        0.0000        0.0000        0.0000        2.6416        2.9399        3.3696        5.6888        6.7662        7.8429        9.1308       11.6855       15.8688       15.3532       18.1301        0.0000        0.0000        0.0000        0.0000        0.0000        0.0000        0.0000        0.0000        0.0000        0.0000        0.0000        0.0000        0.0000        0.0000        0.0000        0.0000        0.0000        0.0000        0.0000       39.1528       41.3144       38.9138       38.0879       39.2648       41.6189       46.5064       44.7967       58.6617       64.6604       69.4704       79.9033       97.4605       98.0177      111.9149      108.0114      114.1384      102.7904       91.6468       86.7643       72.1318       62.9773       52.3465       46.0903       39.8854       36.0083       33.6615       29.6473       27.0644       30.0166       29.1727       21.1183       11.5156        0.0000        0.0000        0.0000        0.0000        0.0000        0.0000        0.0000        0.0000        0.0000        0.0000        0.0000        0.0000        0.0000        0.0000        0.0000        0.0000        0.0000        0.0000        0.0000        0.0000        0.0000        0.0000       18.4190       17.3899       20.9230        0.0000       30.4473       59.8146        0.0000        0.0000        0.0000        0.0000        0.0000        0.0000        0.0000        0.0000        0.0000        0.0000        0.0000        0.0000        0.0000        0.0000        0.0000        0.0000        0.0000        0.0000        0.0000        0.0000        0.0000        0.0000        0.0000        0.0000        0.0000        0.0000        0.0000        0.0000        0.0000        0.0000        0.0000        0.0000        0.0000        0.0000        0.0000        0.0000        0.0000        0.0000        0.0000        0.0000        0.0000        0.0000        0.0000        0.0000        0.0000        0.0000        0.0000        0.0000        0.0000        0.0000        0.0000        0.0000        0.0000        0.0000        0.0000
        0.0000        0.0000        0.0000        0.0000        0.0000        0.0000        0.0000        0.0000        0.0000        0.0000        0.0000        0.0000        0.0000        0.0000        0.0000        0.0000        0.0000        0.0000        0.0000        0.0000        0.0000        0.0000        0.0000        0.0000        0.0000        0.0000        0.0000        0.0000        0.0000        0.0000        0.0000        0.0000        0.0000        0.0000        0.0000        0.0000        0.0000        0.0000        0.0000        0.0000        0.0000        0.0000        0.0000        0.0000        0.0000        0.0000        0.0000        0.0000        0.0000        0.0000        0.0000        0.0000        0.0000        0.0000        0.0000        0.0000        0.0000        0.0000        0.0000        0.0000        0.0000        0.0000        0.0000        0.0000        0.0000        0.0000        0.0000        0.0000        0.0000        0.0000        0.0000        0.0000        0.0000        0.0000        0.0000        0.0000        0.0000        0.0000        0.0000        0.0000        0.0000        0.0000        0.0000        0.0000        0.0000        0.0000        0.0000        0.0000        0.0000        0.0000        0.0000        0.0000        0.0000        0.0000        0.0000        0.0000        0.0000        0.0000        0.0000        0.0000        0.0000        0.0000        0.0000        0.0000        0.0000        5.7635        7.5659        7.8494        8.8094        9.8566       13.1229       10.1886        9.1188        9.2276        9.9256        0.0000        0.0000        0.0000        0.0000        0.0000        0.0000        0.0000        0.0000        0.0000        0.0000        0.0000        0.0000        0.0000        0.0000        0.0000        0.0000        0.0000        0.0000       30.1595       30.6404       36.7172       41.2494       43.6210       44.0695       41.9860       44.7259       58.4412       67.4402       76.1979       83.8274       86.6193      103.6417       80.5218       80.7117       79.5828       78.7019       68.5443       61.5962       51.1519       45.1912       32.5326       30.3281       28.5355       27.0062       28.1492       23.0453       27.1242       26.7972       26.7300       18.8700        0.0000        0.0000        0.0000        0.0000        0.0000        0.0000        0.0000        0.0000        0.0000        0.0000        0.0000        0.0000        0.0000        0.0000        0.0000        0.0000        0.0000        0.0000        0.0000        0.0000        0.0000        0.0000        0.0000        0.0000       29.0225       32.3964        0.0000       40.7100       79.0500        0.0000        0.0000        0.0000        0.0000        0.0000        0.0000        0.0000        0.0000        0.0000        0.0000        0.0000        0.0000        0.0000        0.0000        0.0000        0.0000        0.0000        0.0000        0.0000        0.0000        0.0000        0.0000        0.0000        0.0000        0.0000        0.0000        0.0000        0.0000        0.0000        0.0000        0.0000        0.0000        0.0000        0.0000        0.0000        0.0000        0.0000        0.0000        0.0000        0.0000        0.0000        0.0000        0.0000        0.0000        0.0000        0.0000        0.0000        0.0000        0.0000        0.0000        0.0000        0.0000        0.0000        0.0000        0.0000
        0.0000        0.0000        0.0000        0.0000        0.0000        0.0000        0.0000        0.0000        0.0000        0.0000        0.0000        0.0000        0.0000        0.0000        0.0000        0.0000        0.0000        0.0000        0.0000        0.0000        0.0000        0.0000        0.0000        0.0000        0.0000        0.0000        0.0000        0.0000        0.0000        0.0000        0.0000        0.0000        0.0000        0.0000        0.0000        0.0000        0.0000        0.0000        0.0000        0.0000        0.0000        0.0000        0.0000        0.0000        0.0000        0.0000        0.0000        0.0000        0.0000        0.0000        0.0000        0.0000        0.0000        0.0000        0.0000        0.0000        0.0000        0.0000        0.0000        0.0000        0.0000        0.0000        0.0000        0.0000        0.0000        0.0000        0.0000        0.0000        0.0000        0.0000        0.0000        0.0000        0.0000        0.0000        0.0000        0.0000        0.0000        0.0000        0.0000        0.0000        0.0000        0.0000        0.0000        0.0000        0.0000        0.0000        0.0000        0.0000        0.0000        0.0000        0.0000        0.0000        0.0000        0.0000        0.0000        0.0000        0.0000        0.0000        0.0000        0.0000        0.0000        0.0000        0.0000        0.0000        0.0000        0.0000        5.5692        8.7611       13.0963        9.9479        9.5895        7.1723        9.3366        7.4392        6.9145        0.0000        0.0000        0.0000        0.0000        0.0000        0.0000        0.0000        0.0000        0.0000        0.0000        0.0000        0.0000        0.0000        0.0000        0.0000        0.0000        0.0000        0.0000        0.0000        0.0000       34.3208       38.3951       39.9743       43.2167       44.7695       45.5227       62.3473       66.6682       78.5054       82.6800       80.1722       88.5574       83.2655       77.9013       71.9849       71.7171       64.4139       55.8182       48.7194       42.2669       29.2603       28.1207       22.7041       23.9608       22.3202        0.0000        0.0000       32.3517        0.0000        0.0000        0.0000        0.0000        0.0000        0.0000        0.0000        0.0000        0.0000        0.0000        0.0000        0.0000        0.0000        0.0000        0.0000        0.0000        0.0000        0.0000        0.0000        0.0000        0.0000        0.0000        0.0000        0.0000        0.0000        0.0000       36.2822       40.7553        0.0000        0.0000        0.0000        0.0000        0.0000        0.0000        0.0000        0.0000        0.0000        0.0000        0.0000        0.0000        0.0000        0.0000        0.0000        0.0000        0.0000        0.0000        0.0000        0.0000        0.0000        0.0000        0.0000        0.0000        0.0000        0.0000        0.0000        0.0000        0.0000        0.0000        0.0000        0.0000        0.0000        0.0000        0.0000        0.0000        0.0000        0.0000        0.0000        0.0000        0.0000        0.0000        0.0000        0.0000        0.0000        0.0000        0.0000        0.0000        0.0000        0.0000        0.0000        0.0000        0.0000        0.0000        0.0000        0.0000        0.0000        0.0000
[truncated: 212,709 more chars]
