# Supplementary material for: Multidimensional evaluation of the TRMM 3B43V7 satellite-based precipitation product in mainland China from 1998–2016
Source: PeerJ. 2020 Feb 20;8:e8615. doi: 10.7717/peerj.8615 (PMC7036276; doi:10.7717/peerj.8615)
Supplement: Supplemental Information 2 [file peerj-08-8615-s002.zip › TRMM_3B43 data/TRMM 3B43 data-Year-Month/2001-03.txt]

ncols         249
nrows         175
xllcorner     73.250
yllcorner     6.500
cellsize      0.25000
        0.0000        0.0000        0.0000        0.0000        0.0000        0.0000        0.0000        0.0000        0.0000        0.0000        0.0000        0.0000        0.0000        0.0000        0.0000        0.0000        0.0000        0.0000        0.0000        0.0000        0.0000        0.0000        0.0000        0.0000        0.0000        0.0000        0.0000        0.0000        0.0000        0.0000        0.0000        0.0000        0.0000        0.0000        0.0000        0.0000        0.0000        0.0000        0.0000        0.0000        0.0000        0.0000        0.0000        0.0000        0.0000        0.0000        0.0000        0.0000        0.0000        0.0000        0.0000        0.0000        0.0000        0.0000        0.0000        0.0000        0.0000        0.0000        0.0000        0.0000        0.0000        0.0000        0.0000        0.0000        0.0000        0.0000        0.0000        0.0000        0.0000        0.0000        0.0000        0.0000        0.0000        0.0000        0.0000        0.0000        0.0000        0.0000        0.0000        0.0000        0.0000        0.0000        0.0000        0.0000        0.0000        0.0000        0.0000        0.0000        0.0000        0.0000        0.0000        0.0000        0.0000        0.0000        0.0000        0.0000        0.0000        0.0000        0.0000        0.0000        0.0000        0.0000        0.0000        0.0000        0.0000        0.0000        0.0000        0.0000        0.0000        0.0000        0.0000        0.0000        0.0000        0.0000        0.0000        0.0000        0.0000        0.0000        0.0000        0.0000        0.0000        0.0000        0.0000        0.0000        0.0000        0.0000        0.0000        0.0000        0.0000        0.0000        0.0000        0.0000        0.0000        0.0000        0.0000        0.0000        0.0000        0.0000        0.0000        0.0000        0.0000        0.0000        0.0000        0.0000        0.0000        0.0000        0.0000        0.0000        0.0000        0.0000        0.0000        0.0000        0.0000        0.0000        0.0000        0.0000        0.0000        0.0000        0.0000        0.0000        0.0000        0.0000        0.0000        0.0000        0.0000        0.0000        0.0000        0.0000        0.0000        0.0000        0.0000        0.0000        0.0000        7.5104        7.2239        6.0090        0.0000        0.0000        0.0000        6.4681        6.7064        6.8174        7.4345        7.8821        8.8955        8.7729        8.3380        8.2257        8.4089        8.8617        9.6146       13.9845       14.4489       13.6341       14.7139       15.2292       12.9860       11.9130       12.0184       11.2885        9.6186       10.0372       12.2887       11.9718       11.4746       13.8275       10.4862        9.4000       12.7624       11.7996       11.3992       14.3178       15.2838       16.4218       19.4680       18.6059       19.5506       21.3425       23.3712        0.0000        0.0000        0.0000        0.0000        0.0000        0.0000        0.0000        0.0000        0.0000        0.0000        0.0000        0.0000        0.0000        0.0000        0.0000        0.0000        0.0000        0.0000        0.0000        0.0000        0.0000        0.0000        0.0000        0.0000        0.0000        0.0000        0.0000        0.0000        0.0000        0.0000
        0.0000        0.0000        0.0000        0.0000        0.0000        0.0000        0.0000        0.0000        0.0000        0.0000        0.0000        0.0000        0.0000        0.0000        0.0000        0.0000        0.0000        0.0000        0.0000        0.0000        0.0000        0.0000        0.0000        0.0000        0.0000        0.0000        0.0000        0.0000        0.0000        0.0000        0.0000        0.0000        0.0000        0.0000        0.0000        0.0000        0.0000        0.0000        0.0000        0.0000        0.0000        0.0000        0.0000        0.0000        0.0000        0.0000        0.0000        0.0000        0.0000        0.0000        0.0000        0.0000        0.0000        0.0000        0.0000        0.0000        0.0000        0.0000        0.0000        0.0000        0.0000        0.0000        0.0000        0.0000        0.0000        0.0000        0.0000        0.0000        0.0000        0.0000        0.0000        0.0000        0.0000        0.0000        0.0000        0.0000        0.0000        0.0000        0.0000        0.0000        0.0000        0.0000        0.0000        0.0000        0.0000        0.0000        0.0000        0.0000        0.0000        0.0000        0.0000        0.0000        0.0000        0.0000        0.0000        0.0000        0.0000        0.0000        0.0000        0.0000        0.0000        0.0000        0.0000        0.0000        0.0000        0.0000        0.0000        0.0000        0.0000        0.0000        0.0000        0.0000        0.0000        0.0000        0.0000        0.0000        0.0000        0.0000        0.0000        0.0000        0.0000        0.0000        0.0000        0.0000        0.0000        0.0000        0.0000        0.0000        0.0000        0.0000        0.0000        0.0000        0.0000        0.0000        0.0000        0.0000        0.0000        0.0000        0.0000        0.0000        0.0000        0.0000        0.0000        0.0000        0.0000        0.0000        0.0000        0.0000        0.0000        0.0000        0.0000        0.0000        0.0000        0.0000        0.0000        0.0000        0.0000        0.0000        0.0000        0.0000        0.0000        0.0000        0.0000        0.0000        0.0000        0.0000        0.0000        0.0000        0.0000        0.0000        0.0000        0.0000        7.9332        7.8720        7.3417        5.4155        5.1708        5.4467        5.7059        5.4859        5.9428        6.4746        7.3744        7.3442        7.4053        7.7391        7.6544        7.9474        8.8241        9.2977       10.1613       13.4900       14.9178       15.3257       15.4866       17.0425       17.2736       15.9962       13.6593       15.3542       10.1531        7.8760        8.4568        9.1761       10.7703       12.3427       10.0182        6.0506        6.3433        9.3838       12.8212       13.5332       14.7115       15.1935       17.7369       16.7848       18.7375       20.3269       23.0951       26.8601       28.3015       29.5944       29.3754       30.5535       31.6307       32.8424        0.0000        0.0000        0.0000        0.0000        0.0000        0.0000        0.0000        0.0000        0.0000        0.0000        0.0000        0.0000        0.0000        0.0000        0.0000        0.0000        0.0000        0.0000        0.0000        0.0000        0.0000        0.0000        0.0000
        0.0000        0.0000        0.0000        0.0000        0.0000        0.0000        0.0000        0.0000        0.0000        0.0000        0.0000        0.0000        0.0000        0.0000        0.0000        0.0000        0.0000        0.0000        0.0000        0.0000        0.0000        0.0000        0.0000        0.0000        0.0000        0.0000        0.0000        0.0000        0.0000        0.0000        0.0000        0.0000        0.0000        0.0000        0.0000        0.0000        0.0000        0.0000        0.0000        0.0000        0.0000        0.0000        0.0000        0.0000        0.0000        0.0000        0.0000        0.0000        0.0000        0.0000        0.0000        0.0000        0.0000        0.0000        0.0000       17.1851        0.0000       11.1003        8.4228        0.0000        0.0000        0.0000        0.0000        0.0000        0.0000        0.0000        0.0000        0.0000        0.0000        0.0000        0.0000        0.0000        0.0000        0.0000        0.0000        0.0000        0.0000        0.0000        0.0000        0.0000        0.0000        0.0000        0.0000        0.0000        0.0000        0.0000        0.0000        0.0000        0.0000        0.0000        0.0000        0.0000        0.0000        0.0000        0.0000        0.0000        0.0000        0.0000        0.0000        0.0000        0.0000        0.0000        0.0000        0.0000        0.0000        0.0000        0.0000        0.0000        0.0000        0.0000        0.0000        0.0000        0.0000        0.0000        0.0000        0.0000        0.0000        0.0000        0.0000        0.0000        0.0000        0.0000        0.0000        0.0000        0.0000        0.0000        0.0000        0.0000        0.0000        0.0000        0.0000        0.0000        0.0000        0.0000        0.0000        0.0000        0.0000        0.0000        0.0000        0.0000        0.0000        0.0000        0.0000        0.0000        0.0000        0.0000        0.0000        0.0000        0.0000        0.0000        0.0000        0.0000        0.0000        0.0000        0.0000        0.0000        0.0000        0.0000        0.0000        0.0000        0.0000        0.0000        0.0000        0.0000        0.0000        0.0000        0.0000        0.0000        0.0000        0.0000        0.0000        7.8954        7.6001        6.9097        6.6645        5.0446        4.7540        5.1536        5.7242        5.4368        5.2105        5.5079        5.8198        5.9242        6.6274        7.2717        7.7411        7.6571        8.3218        9.3425       10.1558       10.8091       11.8576       12.0281       13.4895       15.9793       17.1518       18.0173       16.7265       15.2578       10.6992        9.4122        8.3209        8.1673        8.2837       10.0844       14.9851        7.6748        6.2643        7.9471        9.8669       12.2429       13.6382       14.4970       18.0420       16.9998       19.0283       21.7855       24.0713       28.4465       31.8907       33.2224       33.6667       34.7678       37.6729       39.5738       44.9193        0.0000        0.0000        0.0000        0.0000        0.0000        0.0000        0.0000        0.0000        0.0000        0.0000        0.0000        0.0000        0.0000        0.0000        0.0000        0.0000        0.0000        0.0000        0.0000        0.0000        0.0000        0.0000
        0.0000        0.0000        0.0000        0.0000        0.0000        0.0000        0.0000        0.0000        0.0000        0.0000        0.0000        0.0000        0.0000        0.0000        0.0000        0.0000        0.0000        0.0000        0.0000        0.0000        0.0000        0.0000        0.0000        0.0000        0.0000        0.0000        0.0000        0.0000        0.0000        0.0000        0.0000        0.0000        0.0000        0.0000        0.0000        0.0000        0.0000        0.0000        0.0000        0.0000        0.0000        0.0000        0.0000        0.0000        0.0000        0.0000        0.0000        0.0000        0.0000        0.0000        0.0000        0.0000        0.0000       21.7857       19.0678       14.8809       11.9020        9.4931        7.2507        1.9855        0.0000        0.0000        0.0000        0.0000        0.0000        0.0000        0.0000        0.0000        0.0000        0.0000        0.0000        0.0000        0.0000        0.0000        0.0000        0.0000        0.0000        0.0000        0.0000        0.0000        0.0000        0.0000        0.0000        0.0000        0.0000        0.0000        0.0000        0.0000        0.0000        0.0000        0.0000        0.0000        0.0000        0.0000        0.0000        0.0000        0.0000        0.0000        0.0000        0.0000        0.0000        0.0000        0.0000        0.0000        0.0000        0.0000        0.0000        0.0000        0.0000        0.0000        0.0000        0.0000        0.0000        0.0000        0.0000        0.0000        0.0000        0.0000        0.0000        0.0000        0.0000        0.0000        0.0000        0.0000        0.0000        0.0000        0.0000        0.0000        0.0000        0.0000        0.0000        0.0000        0.0000        0.0000        0.0000        0.0000        0.0000        0.0000        0.0000        0.0000        0.0000        0.0000        0.0000        0.0000        0.0000        0.0000        0.0000        0.0000        0.0000        0.0000        0.0000        0.0000        0.0000        0.0000        0.0000        0.0000        0.0000        0.0000        0.0000        0.0000        0.0000        0.0000        0.0000        0.0000        0.0000        0.0000        0.0000        0.0000        0.0000        0.0000        9.3565        8.2454        7.5185        7.5279        7.3298        5.5215        5.0774        4.9558        5.0665        5.2941        5.5055        5.5813        6.1141        6.7993        7.3400        7.8958        8.4785        8.5606        8.9333        9.9721       10.9128       12.1410       13.0021       12.1684       11.8561       12.6328       13.0219       14.7121       11.7908       11.6078        9.7023        8.1572        8.2784        8.2988        8.3895        9.0539       12.1442       12.9511        7.1590        7.1060        9.4957       11.3593       12.9288       14.7583       18.8419       18.8243       27.5080       31.5296       27.7158       33.3602       37.2752       39.6856       38.9524       40.0937       41.2326       42.6924       48.7278       42.1224       28.6081        0.0000        0.0000        0.0000        0.0000        0.0000        0.0000        0.0000        0.0000        0.0000        0.0000        0.0000        0.0000        0.0000        0.0000        0.0000        0.0000        0.0000        0.0000        0.0000        0.0000
        0.0000        0.0000        0.0000        0.0000        0.0000        0.0000        0.0000        0.0000        0.0000        0.0000        0.0000        0.0000        0.0000        0.0000        0.0000        0.0000        0.0000        0.0000        0.0000        0.0000        0.0000        0.0000        0.0000        0.0000        0.0000        0.0000        0.0000        0.0000        0.0000        0.0000        0.0000        0.0000        0.0000        0.0000        0.0000        0.0000        0.0000        0.0000        0.0000        0.0000        0.0000        0.0000        0.0000        0.0000        0.0000        0.0000        0.0000        0.0000        0.0000        0.0000        0.0000        0.0000        0.0000       13.1557       11.6494       10.8096        8.7137        7.0542        5.5071        3.3446        0.0000        0.0000        0.0000        0.0000        0.0000        0.0000        0.0000        0.0000        0.0000        0.0000        0.0000        0.0000        0.0000        0.0000        0.0000        0.0000        0.0000        0.0000        0.0000        0.0000        0.0000        0.0000        0.0000        0.0000        0.0000        0.0000        0.0000        0.0000        0.0000        0.0000        0.0000        0.0000        0.0000        0.0000        0.0000        0.0000        0.0000        0.0000        0.0000        0.0000        0.0000        0.0000        0.0000        0.0000        0.0000        0.0000        0.0000        0.0000        0.0000        0.0000        0.0000        0.0000        0.0000        0.0000        0.0000        0.0000        0.0000        0.0000        0.0000        0.0000        0.0000        0.0000        0.0000        0.0000        0.0000        0.0000        0.0000        0.0000        0.0000        0.0000        0.0000        0.0000        0.0000        0.0000        0.0000        0.0000        0.0000        0.0000        0.0000        0.0000        0.0000        0.0000        0.0000        0.0000        0.0000        0.0000        0.0000        0.0000        0.0000        0.0000        0.0000        0.0000        0.0000        0.0000        0.0000        0.0000        0.0000        0.0000        0.0000        0.0000        0.0000        0.0000        0.0000        0.0000        0.0000        0.0000        0.0000        0.0000        0.0000        0.0000       11.7149       11.4264       10.5962       10.2945        9.6347        9.7989        8.1511        8.0221        7.6791        8.4448        8.5687        8.9439       10.1427       10.0926       10.0735       11.8848       12.9610       13.6871       13.7141       13.8202       14.8188       18.2199       17.4386       14.9182       13.5561       15.0012       13.8603       14.5247       13.7644       10.7618        9.9737        8.8513        8.1881        8.7290        8.8296       10.3401       11.1239       12.4878        9.3200        9.3862       10.2562       10.5908       12.7676       16.6225       19.6676       24.4714       22.6111       26.9871       32.3089       42.1990       51.4723       50.7591       52.2391       48.9305       49.6257       51.6813       52.8435       41.4514       40.0287       30.1477       41.6833        0.0000        0.0000        0.0000        0.0000        0.0000        0.0000        0.0000        0.0000        0.0000        0.0000        0.0000        0.0000        0.0000        0.0000        0.0000        0.0000        0.0000        0.0000
        0.0000        0.0000        0.0000        0.0000        0.0000        0.0000        0.0000        0.0000        0.0000        0.0000        0.0000        0.0000        0.0000        0.0000        0.0000        0.0000        0.0000        0.0000        0.0000        0.0000        0.0000        0.0000        0.0000        0.0000        0.0000        0.0000        0.0000        0.0000        0.0000        0.0000        0.0000        0.0000        0.0000        0.0000        0.0000        0.0000        0.0000        0.0000        0.0000        0.0000        0.0000        0.0000        0.0000        0.0000        0.0000        0.0000        0.0000        0.0000        0.0000        0.0000       15.6198       11.7273       11.7664       10.1858        8.9359        8.7846        6.9030        5.7093        4.6276        2.8277        1.7718        1.2917        0.0000        0.0000        0.0000        0.0000        0.0000        0.0000        0.0000        0.0000        0.0000        0.0000        0.0000        0.0000        0.0000        0.0000        0.0000        0.0000        0.0000        0.0000        0.0000        0.0000        0.0000        0.0000        0.0000        0.0000        0.0000        0.0000        0.0000        0.0000        0.0000        0.0000        0.0000        0.0000        0.0000        0.0000        0.0000        0.0000        0.0000        0.0000        0.0000        0.0000        0.0000        0.0000        0.0000        0.0000        0.0000        0.0000        0.0000        0.0000        0.0000        0.0000        0.0000        0.0000        0.0000        0.0000        0.0000        0.0000        0.0000        0.0000        0.0000        0.0000        0.0000        0.0000        0.0000        0.0000        0.0000        0.0000        0.0000        0.0000        0.0000        0.0000        0.0000        0.0000        0.0000        0.0000        0.0000        0.0000        0.0000        0.0000        0.0000        0.0000        0.0000        0.0000        0.0000        0.0000        0.0000        0.0000        0.0000        0.0000        0.0000        0.0000        0.0000        0.0000        0.0000        0.0000        0.0000        0.0000        0.0000        0.0000        0.0000        0.0000        0.0000        0.0000        0.0000        0.0000        0.0000        0.0000        0.0000       14.1183       13.4875       12.4236       12.5604       11.4872       11.1660       10.7850       10.4501        9.8903        9.5633        9.3307        9.9200       10.1095       10.8262       11.0546       11.1282       12.5077       12.7514       14.1713       14.1744       13.6171       14.3620       14.9999       14.9133       14.0983       13.7291       15.6188       15.7266       15.5302       15.0388       12.0465       11.5787        9.8983        8.9666       10.7742        9.4289        9.5638       12.7983       15.9078       15.1937       12.9916       12.6487       10.9906       13.2325       15.6880       17.4797       20.4097       24.2127       32.9030       38.8534       47.2609       58.0569       62.5061       61.6045       61.9298       58.2498       60.4544       58.1263       44.5253       33.0035       30.2925       37.6872        0.0000        0.0000        0.0000        0.0000        0.0000        0.0000        0.0000        0.0000        0.0000        0.0000        0.0000        0.0000        0.0000        0.0000       59.0428       62.5844       54.3519        0.0000
        0.0000        0.0000        0.0000        0.0000        0.0000        0.0000        0.0000        0.0000        0.0000        0.0000        0.0000        0.0000        0.0000        0.0000        0.0000        0.0000        0.0000        0.0000        0.0000        0.0000        0.0000        0.0000        0.0000        0.0000        0.0000        0.0000        0.0000        0.0000        0.0000        0.0000        0.0000        0.0000        0.0000        0.0000        0.0000        0.0000        0.0000        0.0000        0.0000        0.0000        0.0000        0.0000        0.0000        0.0000        0.0000        0.0000        0.0000        0.0000       13.9982       12.2034       11.8398       12.0737       10.9015        8.6107        6.6655        6.1079        5.2104        4.6058        3.8668        2.4716        1.6842        1.2320        1.1029        0.0000        0.0000        0.0000        0.0000        0.0000        0.0000        0.0000        0.0000        0.0000        0.0000        0.0000        0.0000        0.0000        0.0000        0.0000        0.0000        0.0000        0.0000        0.0000        0.0000        0.0000        0.0000        0.0000        0.0000        0.0000        0.0000        0.0000        0.0000        0.0000        0.0000        0.0000        0.0000        0.0000        0.0000        0.0000        0.0000        0.0000        0.0000        0.0000        0.0000        0.0000        0.0000        0.0000        0.0000        0.0000        0.0000        0.0000        0.0000        0.0000        0.0000        0.0000        0.0000        0.0000        0.0000        0.0000        0.0000        0.0000        0.0000        0.0000        0.0000        0.0000        0.0000        0.0000        0.0000        0.0000        0.0000        0.0000        0.0000        0.0000        0.0000        0.0000        0.0000        0.0000        0.0000        0.0000        0.0000        0.0000        0.0000        0.0000        0.0000        0.0000        0.0000        0.0000        0.0000        0.0000        0.0000        0.0000        0.0000        0.0000        0.0000        0.0000        0.0000        0.0000        0.0000        0.0000        0.0000        0.0000        0.0000        0.0000        0.0000        0.0000        0.0000        0.0000        0.0000        0.0000       13.7647       12.8530       12.1772       10.4523       10.4989       10.5356        9.9702       10.4788       10.7646       11.1352       10.7755       11.0917       10.9257       11.2901       11.2111       11.4850       12.3585       12.3172       13.1155       13.9049       13.6942       13.6148       14.2933       14.6249       14.0529       13.6305       13.5298       14.8682       14.1530       13.5744       12.7424       10.5005        9.0571        8.1414        7.4374        8.5524       10.2635       10.0177       13.7319       17.3851       16.7628       15.1619       15.6312       11.3076       13.2551       15.2896       17.2290       21.5857       24.5321       30.4416       41.6582       57.3503       63.9376       66.8502       67.1092       67.3093       66.5678       65.1521       61.3980       44.7645       32.1465       30.7723       32.3010       36.7223        0.0000        0.0000        0.0000        0.0000        0.0000        0.0000        0.0000        0.0000        0.0000       84.3763       75.4276       64.9433       64.7738       64.1600       66.1693       56.0140       56.7407
        0.0000        0.0000        0.0000        0.0000        0.0000        0.0000        0.0000        0.0000        0.0000        0.0000        0.0000        0.0000        0.0000        0.0000        0.0000        0.0000        0.0000        0.0000        0.0000        0.0000        0.0000        0.0000        0.0000        0.0000        0.0000        0.0000        0.0000        0.0000        0.0000        0.0000        0.0000        0.0000        0.0000        0.0000        0.0000        0.0000        0.0000        0.0000        0.0000        0.0000        0.0000        0.0000        0.0000        0.0000        0.0000        0.0000        0.0000        0.0000       10.2965        9.4929        9.7724        9.6126        9.9622        7.8106        5.6709        5.3527        5.0911        4.0335        3.2852        2.1078        1.5448        1.3536        1.3934        1.1834        1.1605        1.1927        1.1487        0.0000        0.0000        0.0000        0.0000        0.0000        0.0000        0.0000        0.0000        0.0000        0.0000        0.0000        0.0000        0.0000        0.0000        0.0000        0.0000        0.0000        0.0000        0.0000        0.0000        0.0000        0.0000        0.0000        0.0000        0.0000        0.0000        0.0000        0.0000        0.0000        0.0000        0.0000        0.0000        0.0000        0.0000        0.0000        0.0000        0.0000        0.0000        0.0000        0.0000        0.0000        0.0000        0.0000        0.0000        0.0000        0.0000        0.0000        0.0000        0.0000        0.0000        0.0000        0.0000        0.0000        0.0000        0.0000        0.0000        0.0000        0.0000        0.0000        0.0000        0.0000        0.0000        0.0000        0.0000        0.0000        0.0000        0.0000        0.0000        0.0000        0.0000        0.0000        0.0000        0.0000        0.0000        0.0000        0.0000        0.0000        0.0000        0.0000        0.0000        0.0000        0.0000        0.0000        0.0000        0.0000        0.0000        0.0000        0.0000        0.0000        0.0000        0.0000        0.0000        0.0000        0.0000        0.0000        0.0000        0.0000        0.0000        0.0000        0.0000        0.0000       13.7223       13.0394       12.3133       10.0268        9.8708       10.0795       10.0862       11.5254       11.6120       11.9736       11.9942       11.6323       11.7291       11.8264       12.1231       12.4158       12.6310       12.3777       12.5095       13.2495       13.4080       13.0299       12.9373       12.3010       12.7510       12.2142       12.0708       13.3460       12.5397       11.3819       12.0425        9.5374        9.2887        7.3944        7.3071        7.7987        7.2417        8.5363       13.7063       16.2997       16.3694       15.3068       15.3309       11.9568       13.4924       15.3209       17.6229       22.5169       25.7341       31.0240       37.7666       56.5593       68.2290       69.3355       69.2448       62.7539       64.1471       66.9647       65.6333       41.2385       35.4377       34.8009       35.5425        0.0000        0.0000        0.0000        0.0000        0.0000        0.0000       79.5421       75.3381       70.8279       76.1905       76.2631       68.4690       63.1123       66.6017       70.8482       72.5689        0.0000        0.0000
        0.0000        0.0000        0.0000        0.0000        0.0000        0.0000        0.0000        0.0000        0.0000        0.0000        0.0000        0.0000        0.0000        0.0000        0.0000        0.0000        0.0000        0.0000        0.0000        0.0000        0.0000        0.0000        0.0000        0.0000        0.0000        0.0000        0.0000        0.0000        0.0000        0.0000        0.0000        0.0000        0.0000        0.0000        0.0000        0.0000        0.0000        0.0000        0.0000        0.0000        0.0000        0.0000        0.0000        0.0000        0.0000        0.0000        0.0000        0.0000        7.2457        7.6391        8.0656        9.5805        7.9974        7.0099        5.6191        4.4924        4.7672        2.1423        0.8318        2.1860        1.9410        1.8654        2.2828        2.4753        2.7143        2.2511        1.8782        1.1698        1.0091        0.0000        0.0000        0.0000        0.0000        0.0000        0.0000        0.0000        0.0000        0.0000        0.0000        0.0000        0.0000        0.0000        0.0000        0.0000        0.0000        0.0000        0.0000        0.0000        0.0000        0.0000        0.0000        0.0000        0.0000        0.0000        0.0000        0.0000        0.0000        0.0000        0.0000        0.0000        0.0000        0.0000        0.0000        0.0000        0.0000        0.0000        0.0000        0.0000        0.0000        0.0000        0.0000        0.0000        0.0000        0.0000        0.0000        0.0000        0.0000        0.0000        0.0000        0.0000        0.0000        0.0000        0.0000        0.0000        0.0000        0.0000        0.0000        0.0000        0.0000        0.0000        0.0000        0.0000        0.0000        0.0000        0.0000        0.0000        0.0000        0.0000        0.0000        0.0000        0.0000        0.0000        0.0000        0.0000        0.0000        0.0000        0.0000        0.0000        0.0000        0.0000        0.0000        0.0000        0.0000        0.0000        0.0000        0.0000        0.0000        0.0000        0.0000        0.0000        0.0000        0.0000        0.0000        0.0000        0.0000        0.0000        0.0000        0.0000       13.9145       13.8295       13.1150       13.0717       12.7188       12.0049       12.8769       12.4702       12.3939       11.8744       11.9802       11.2590       11.6433       11.5490       12.2882       14.1140       13.6052       13.2484       13.7832       14.7650       14.2216       13.7175       13.4422       13.1209       12.0450       10.9085       10.6162       10.8149       10.1315        9.6394        9.1026        9.3931        9.5360        8.0102        7.7462        6.8077        6.5754        9.1633       11.2899       12.4075       13.0905       14.6251       14.1013       14.9430       17.4826       20.0393       23.6511       27.7785       28.8229       34.8586       49.5039       61.8357       68.5490       68.4445       60.3154       67.2638       68.5156       73.7532       76.1960       55.0036       48.8910       47.4963       47.0084       50.9530       52.5707       56.9961       59.7733       65.4785       69.0341       68.9663       67.6860       61.0297       60.9698       62.5943       58.2015       59.3746       61.2957       72.8463       71.5431        0.0000        0.0000
        0.0000        0.0000        0.0000        0.0000        0.0000        0.0000        0.0000        0.0000        0.0000        0.0000        0.0000        0.0000        0.0000        0.0000        0.0000        0.0000        0.0000        0.0000        0.0000        0.0000        0.0000        0.0000        0.0000        0.0000        0.0000        0.0000        0.0000        0.0000        0.0000        0.0000        0.0000        0.0000        0.0000        0.0000        0.0000        0.0000        0.0000        0.0000        0.0000        0.0000        0.0000        0.0000        0.0000        0.0000        0.0000        0.0000        0.0000        0.0000        6.1401        6.9201        6.3438        6.9289        6.6672        5.4115        4.5861        3.3065        1.2483        0.5623        0.6896        1.7294        2.0876        3.2419        3.6780        3.4762        2.6544        2.4731        2.1017        1.3240        1.0112        0.8210        0.0000        0.0000        0.0000        0.0000        0.0000        0.0000        0.0000        0.0000        0.0000        0.0000        0.0000        0.0000        0.0000        0.0000        0.0000        0.0000        0.0000        0.0000        0.0000        0.0000        0.0000        0.0000        0.0000        0.0000        0.0000        0.0000        0.0000        0.0000        0.0000        0.0000        0.0000        0.0000        0.0000        0.0000        0.0000        0.0000        0.0000        0.0000        0.0000        0.0000        0.0000        0.0000        0.0000        0.0000        0.0000        0.0000        0.0000        0.0000        0.0000        0.0000        0.0000        0.0000        0.0000        0.0000        0.0000        0.0000        0.0000        0.0000        0.0000        0.0000        0.0000        0.0000        0.0000        0.0000        0.0000        0.0000        0.0000        0.0000        0.0000        0.0000        0.0000        0.0000        0.0000        0.0000        0.0000        0.0000        0.0000        0.0000        0.0000        0.0000        0.0000        0.0000        0.0000        0.0000        0.0000        0.0000        0.0000        0.0000        0.0000        0.0000        0.0000        0.0000        0.0000        0.0000        0.0000        0.0000        0.0000        0.0000        0.0000       14.1373       13.7608       13.2720       12.9797       12.1709        0.0000       12.4898       11.7050       12.6941        0.0000        0.0000        0.0000       11.6751       11.9836       12.7832       12.9261       12.4347       12.5475       14.0012       13.8885       12.1990       11.6666        9.8323        9.7937        8.7668        9.0296       11.2208       10.2504        9.4133        9.2024        6.9447        5.4362        5.5757        5.9652        5.7966        4.6322        6.5780       10.1416       10.2971       10.4234       11.2343       12.9393       14.6058       18.5571       23.1386       28.1367       27.8514       31.9007       37.8622       62.4928       56.6564       71.4167       70.6221       59.8264       69.4565       71.1320       79.8674       80.5014       64.3018       55.2498       53.3779       51.8786       56.0900       58.7600       65.1683       68.3690       63.6241       68.8774       65.3137       67.8998       61.3307       57.8266       54.9148       55.5169       56.1691       56.2249       57.1240       65.5811        0.0000        0.0000
        0.0000        0.0000        0.0000        0.0000        0.0000        0.0000        0.0000        0.0000        0.0000        0.0000        0.0000        0.0000        0.0000        0.0000        0.0000        0.0000        0.0000        0.0000        0.0000        0.0000        0.0000        0.0000        0.0000        0.0000        0.0000        0.0000        0.0000        0.0000        0.0000        0.0000        0.0000        0.0000        0.0000        0.0000        0.0000        0.0000        0.0000        0.0000       17.5626       18.4958       19.4376        0.0000        0.0000        0.0000        0.0000        0.0000        0.0000        0.0000        9.9228        7.5162        5.8767        6.5164        5.2616        4.4534        3.7760        2.3831        0.7540        0.3575        0.3753        2.0099        2.6620        2.1458        2.2214        2.3809        2.6703        2.7744        2.3400        1.4544        1.0828        0.8068        0.0000        0.0000        0.0000        0.0000        0.0000        0.0000        0.0000        0.0000        0.0000        0.0000        0.0000        0.0000        0.0000        0.0000        0.0000        0.0000        0.0000        0.0000        0.0000        0.0000        0.0000        0.0000        0.0000        0.0000        0.0000        0.0000        0.0000        0.0000        0.0000        0.0000        0.0000        0.0000        0.0000        0.0000        0.0000        0.0000        0.0000        0.0000        0.0000        0.0000        0.0000        0.0000        0.0000        0.0000        0.0000        0.0000        0.0000        0.0000        0.0000        0.0000        0.0000        0.0000        0.0000        0.0000        0.0000        0.0000        0.0000        0.0000        0.0000        0.0000        0.0000        0.0000        0.0000        0.0000        0.0000        0.0000        0.0000        0.0000        0.0000        0.0000        0.0000        0.0000        0.0000        0.0000        0.0000        0.0000        0.0000        0.0000        0.0000        0.0000        0.0000        0.0000        0.0000        0.0000        0.0000        0.0000        0.0000        0.0000        0.0000        0.0000        0.0000        0.0000        0.0000        0.0000        0.0000        0.0000        0.0000        0.0000        0.0000        0.0000        0.0000        0.0000        0.0000        0.0000        0.0000        0.0000        0.0000        0.0000        0.0000        0.0000        0.0000        0.0000        0.0000       11.8563       11.8829       11.8374       11.4102       11.3258       10.5360       10.3456       10.1268        7.2127        6.9815        6.6861        6.4698        7.5360        7.6943        8.1410        7.6148        5.5749        4.5872        4.1313        5.7653        5.8424        6.3794        5.8448        9.4117        9.0535       10.6656       16.1670       13.1437       14.9460       19.0637       26.2891       27.9878       27.8701       30.2028       34.4595       53.3557       66.6860       68.1541       68.4310       57.3539       77.1917       79.5978       82.8129       81.4871       81.6845       64.3411       53.1926       55.9433       61.1059       63.3299       60.9892       60.5306       58.0990       59.0235       59.3820       66.3052       63.2612       58.2214       53.1626       56.2030       56.5316       57.2100       57.9218        0.0000        0.0000        0.0000
        0.0000        0.0000        0.0000        0.0000        0.0000        0.0000        0.0000        0.0000        0.0000        0.0000        0.0000        0.0000        0.0000        0.0000        0.0000        0.0000        0.0000        0.0000        0.0000        0.0000        0.0000        0.0000        0.0000        0.0000        0.0000        0.0000        0.0000        0.0000        0.0000        0.0000        0.0000        0.0000        0.0000        0.0000        0.0000        0.0000        0.0000        0.0000       11.1281       11.0696       10.5027        8.5749        7.1867        8.8214       11.9805        9.6007       16.3674       14.4047       11.3186        5.3034        2.9314        3.5659        4.4765        4.7675        3.1309        1.6385        0.7757        0.8888        0.5195        1.3932        1.3166        1.5784        1.7512        2.4281        2.7744        2.7081        2.3909        1.6920        1.8117        1.1397        0.7690        0.1186        0.0000        0.0000        0.0000        0.0000        0.0000        0.0000        0.0000        0.0000        0.0000        0.0000        0.0000        0.0000        0.0000        0.0000        0.0000        0.0000        0.0000        0.0000        0.0000        0.0000        0.0000        0.0000        0.0000        0.0000        0.0000        0.0000        0.0000        0.0000        0.0000        0.0000        0.0000        0.0000        0.0000        0.0000        0.0000        0.0000        0.0000        0.0000        0.0000        0.0000        0.0000        0.0000        0.0000        0.0000        0.0000        0.0000        0.0000        0.0000        0.0000        0.0000        0.0000        0.0000        0.0000        0.0000        0.0000        0.0000        0.0000        0.0000        0.0000        0.0000        0.0000        0.0000        0.0000        0.0000        0.0000        0.0000        0.0000        0.0000        0.0000        0.0000        0.0000        0.0000        0.0000        0.0000        0.0000        0.0000        0.0000        0.0000        0.0000        0.0000        0.0000        0.0000        0.0000        0.0000        0.0000        0.0000        0.0000        0.0000        0.0000        0.0000        0.0000        0.0000        0.0000        0.0000        0.0000        0.0000        0.0000        0.0000        0.0000        0.0000        0.0000        0.0000        0.0000        0.0000        0.0000        0.0000        0.0000        0.0000        0.0000        0.0000        0.0000        0.0000       11.2088       10.9126        9.5356        9.2529        9.1019        8.6540        7.9736        5.5142        5.0137        7.1879        4.5011        6.7023        6.8679        6.6951        5.3570        4.5771        4.0629        3.9129        4.4281        5.0454        6.2898        7.2075       10.0371        8.6586        8.7849       10.0454       12.8893       13.5597       18.0020       21.8333       24.7158       28.0210       29.3640       32.5215       51.0648       57.5378       60.3027       53.3035       48.6372       69.5548       76.0988       77.6040       73.6829       58.4468       52.9145       50.1077       50.8967       56.1623       56.8878       58.4977       58.9201       56.1181       57.9526       59.8582       65.5605       64.0555       60.3806       59.7248       60.4564       62.3949       64.1189        0.0000        0.0000        0.0000        0.0000
        0.0000        0.0000        0.0000        0.0000        0.0000        0.0000        0.0000        0.0000        0.0000        0.0000        0.0000        0.0000        0.0000        0.0000        0.0000        0.0000        0.0000        0.0000        0.0000        0.0000        0.0000        0.0000        0.0000        0.0000        0.0000        0.0000        0.0000        0.0000        0.0000        0.0000        0.0000        0.0000        0.0000        0.0000        0.0000        0.0000        0.0000        7.1256        6.8355        5.2889        5.3805        4.5063        4.1491        3.8239        4.5769        8.2229        9.3264       10.6256        2.4498        0.8246        1.6390        2.6954        2.1322        3.0429        1.3427        1.9154        0.3429        0.0000        0.1566        1.1102        1.9562        3.1273        2.7502        2.9226        2.7767        2.6483        2.4299        2.3908        2.1825        1.7132        1.2431        0.2454        0.0000        0.0000        0.0000        0.0000        0.0000        0.0000        0.0000        0.0000        0.0000        0.0000        0.0000        0.0000        0.0000        0.0000        0.0000        0.0000        0.0000        0.0000        0.0000        0.0000        0.0000        0.0000        0.0000        0.0000        0.0000        0.0000        0.0000        0.0000        0.0000        0.0000        0.0000        0.0000        0.0000        0.0000        0.0000        0.0000        0.0000        0.0000        0.0000        0.0000        0.0000        0.0000        0.0000        0.0000        0.0000        0.0000        0.0000        0.0000        0.0000        0.0000        0.0000        0.0000        0.0000        0.0000        0.0000        0.0000        0.0000        0.0000        0.0000        0.0000        0.0000        0.0000        0.0000        0.0000        0.0000        0.0000        0.0000        0.0000        0.0000        0.0000        0.0000        0.0000        0.0000        0.0000        0.0000        0.0000        0.0000        0.0000        0.0000        0.0000        0.0000        0.0000        0.0000        0.0000        0.0000        0.0000        0.0000        0.0000        0.0000        0.0000        0.0000        0.0000        0.0000        0.0000        0.0000        0.0000        0.0000        0.0000        0.0000        0.0000        0.0000        0.0000        0.0000        0.0000        0.0000        0.0000        0.0000        9.4441        8.4193        9.0316        9.7247       12.3871        0.0000       11.7419       10.0005        6.9237        7.8020        7.3630        6.3869        2.8601        3.0880        1.5277        2.1087        5.0100        6.3533        7.1033        5.6382        4.5778        4.4187        3.7738        7.8876        6.3220        5.7837        7.5068       12.8687        7.2570        7.6687        8.1822       11.2648       14.9657       18.5427       22.0107       26.3247       29.4387       28.8978       35.5847       43.5247       47.5956       44.4830       44.5205       46.3701       54.9750       58.4450       56.3913       48.1665       51.9770       49.1229       43.4934       45.3008       51.8047       52.1781       54.0281       55.9896       57.8723       59.2835       60.4631       68.3424       63.6922       63.8217       64.7969       66.3402       70.4847       70.6110        0.0000        0.0000        0.0000        0.0000
        0.0000        0.0000        0.0000        0.0000        0.0000        0.0000        0.0000        0.0000        0.0000        0.0000        0.0000        0.0000        0.0000        0.0000        0.0000        0.0000        0.0000        0.0000        0.0000        0.0000        0.0000        0.0000        0.0000        0.0000        0.0000        0.0000        0.0000        0.0000        0.0000        0.0000        0.0000        0.0000        0.0000        0.0000        0.0000        0.0000        0.0000        7.5908        7.1517        4.5365        4.1682        3.5274        3.0879        2.9536        3.9986        3.1777        2.8918        1.2575        1.4648        0.7924        0.7866        1.8423        2.4961        0.9725        0.2134        0.0849        0.0000        0.1613        0.4513        1.4447        1.3803        1.3423        1.8554        2.6581        3.2178        2.8051        2.7046        2.6741        2.3704        2.0313        1.4893        0.2089        0.1747        0.0000        0.0000        0.0000        0.0000        0.0000        0.0000        0.0000        0.0000        0.0000        0.0000        0.0000        0.0000        0.0000        0.0000        0.0000        0.0000        0.0000        0.0000        0.0000        0.0000        0.0000        0.0000        0.0000        0.0000        0.0000        0.0000        0.0000        0.0000        0.0000        0.0000        0.0000        0.0000        0.0000        0.0000        0.0000        0.0000        0.0000        0.0000        0.0000        0.0000        0.0000        0.0000        0.0000        0.0000        0.0000        0.0000        0.0000        0.0000        0.0000        0.0000        0.0000        0.0000        0.0000        0.0000        0.0000        0.0000        0.0000        0.0000        0.0000        0.0000        0.0000        0.0000        0.0000        0.0000        0.0000        0.0000        0.0000        0.0000        0.0000        0.0000        0.0000        0.0000        0.0000        0.0000        0.0000        0.0000        0.0000        0.0000        0.0000        0.0000        0.0000        0.0000        0.0000        0.0000        0.0000        0.0000        0.0000        0.0000        0.0000        0.0000        0.0000        0.0000        0.0000        0.0000        0.0000        0.0000        0.0000        0.0000        0.0000        0.0000        0.0000        0.0000        7.2123        6.6663        6.7615        6.6311        7.7103        8.8894        9.1589        9.0382       10.9757       11.2286       10.5889       10.3146        9.1590        8.7131        6.8684        6.0759        3.3773        2.0423        8.7040        5.4027        4.1328        4.9074       10.1985        3.8449        3.4793        3.4656        2.7808        5.1176       14.0584        4.2305        4.9433        5.6650        6.1435        6.4394        7.7895       19.1720       15.1510       20.0715       28.3984       31.5389       25.7501       26.7131       33.2948       37.4980       31.3716       34.3449       37.6988       44.0912       46.0227       45.6903       41.4314       41.1232       41.9080       46.4995       41.7814       43.2573       48.8974       50.9859       53.0822       54.3371       59.1054       61.3054       65.0348       69.6003       68.2269       68.1715       67.7512       70.7440       72.3861        0.0000        0.0000        0.0000        0.0000        0.0000
        0.0000        0.0000        0.0000        0.0000        0.0000        0.0000        0.0000        0.0000        0.0000        0.0000        0.0000        0.0000        0.0000        0.0000        0.0000        0.0000        0.0000        0.0000        0.0000        0.0000        0.0000        0.0000        0.0000        0.0000        0.0000        0.0000        0.0000        0.0000        0.0000        0.0000        0.0000        0.0000        0.0000        0.0000        0.0000        0.0000        7.2619        6.8167        6.5626        4.0588        3.9401        3.0101        2.5425        3.7879        2.4892        2.7559        1.9417        0.2534        0.1986        0.1732        0.3496        1.4615        0.8204        0.2173        0.0054        0.0000        0.3199        0.7959        1.2598        1.1306        1.0600        1.1586        1.4920        3.1925        3.5236        3.4077        2.8909        3.0083        2.5424        2.2701        1.7122        0.2818        0.0000        0.0000        0.0000        0.0000        0.0000        0.0000        0.0000        0.0000        0.0000        0.0000        0.0000        0.0000        0.0000        0.0000        0.0000        0.0000        0.0000        0.0000        0.0000        0.0000        0.0000        0.0000        0.0000        0.0000        0.0000        0.0000        0.0000        0.0000        0.0000        0.0000        0.0000        0.0000        0.0000        0.0000        0.0000        0.0000        0.0000        0.0000        0.0000        0.0000        0.0000        0.0000        0.0000        0.0000        0.0000        0.0000        0.0000        0.0000        0.0000        0.0000        0.0000        0.0000        0.0000        0.0000        0.0000        0.0000        0.0000        0.0000        0.0000        0.0000        0.0000        0.0000        0.0000        0.0000        0.0000        0.0000        0.0000        0.0000        0.0000        0.0000        0.0000        0.0000        0.0000        0.0000        0.0000        0.0000        0.0000        0.0000        0.0000        0.0000        0.0000        0.0000        0.0000        0.0000        0.0000        0.0000        0.0000        0.0000        0.0000        0.0000        0.0000        0.0000        0.0000        0.0000        0.0000        0.0000        0.0000        0.0000        0.0000        0.0000        7.3261        6.5854        6.3172        5.0413        4.8862        5.3359        5.5649        7.6990        8.2372        8.3303        8.4113       10.4593       10.7644        9.9155        9.0733        7.0464        6.3302        5.7018        5.2933        2.7699        2.4022        2.6532        5.2547        3.7502        3.7776        4.4198        3.6584        2.4503        2.0017        2.3773        1.9684        3.0369        3.6671        3.5179        5.2016        6.8681        7.5678        7.9542       16.8879       23.2071       20.6362       29.8516       24.5434       24.7319       26.2014       31.9269       30.0547       27.1799       30.0201       38.9733       40.0665       36.0335       36.5840       36.0834       36.1253       36.1162       38.1476       43.6122       41.3126       45.1677       49.6840       54.9517       56.1636       60.9662       62.7011       65.2171       77.7217       68.6262       63.7143       68.3230       67.2825       70.6420        0.0000        0.0000        0.0000        0.0000        0.0000
        0.0000        0.0000        0.0000        0.0000        0.0000        0.0000        0.0000        0.0000        0.0000        0.0000        0.0000        0.0000        0.0000        0.0000        0.0000        0.0000        0.0000        0.0000        0.0000        0.0000        0.0000        0.0000        0.0000        0.0000        0.0000        0.0000        0.0000        0.0000        0.0000        0.0000        0.0000        0.0000        0.0000        0.0000        0.0000        6.3744        5.8727        5.3230        4.2783        3.1134        2.9140        2.5525        2.3024        1.9052        2.0328        2.1552        1.2235        0.1230        0.2883        0.5624        7.5554       14.7244        0.0983        0.0209        0.0610        0.1247        0.2932        0.8030        0.6945        0.8207        0.9703        1.8320        1.4754        2.5969        2.9775        3.1235        2.6103        2.7631        2.7652        2.4721        1.9698        0.3252        0.0000        0.0000        0.0000        0.0000        0.0000        0.0000        0.0000        0.0000        0.0000        0.0000        0.0000        0.0000        0.0000        0.0000        0.0000        0.0000        0.0000        0.0000        0.0000        0.0000        0.0000        0.0000        0.0000        0.0000        0.0000        0.0000        0.0000        0.0000        0.0000        0.0000        0.0000        0.0000        0.0000        0.0000        0.0000        0.0000        0.0000        0.0000        0.0000        0.0000        0.0000        0.0000        0.0000        0.0000        0.0000        0.0000        0.0000        0.0000        0.0000        0.0000        0.0000        0.0000        0.0000        0.0000        0.0000        0.0000        0.0000        0.0000        0.0000        0.0000        0.0000        0.0000        0.0000        0.0000        0.0000        0.0000        0.0000        0.0000        0.0000        0.0000        0.0000        0.0000        0.0000        0.0000        0.0000        0.0000        0.0000        0.0000        0.0000        0.0000        0.0000        0.0000        0.0000        0.0000        0.0000        0.0000        0.0000        0.0000        0.0000        0.0000        0.0000        0.0000        0.0000        0.0000        0.0000        0.0000        0.0000        0.0000        0.0000        7.2632        6.6133        6.2221        5.7835        4.5481        3.8717        3.7459        4.3978        6.6695        7.8473        7.8152        6.5936        7.9417        7.7207        8.0385        7.7920        5.4351        4.6247        4.0731        3.7334        3.4710        4.7657        6.0232        3.6576        3.5124        3.7494        3.3700        1.4756        1.4621        1.5875        2.0612        2.5985        3.9351        3.4020        3.3446        5.9148        6.7127        7.4534       14.7014       17.1534       34.3027       22.1603       23.9560       24.9989       24.4888       26.8715       26.9160       27.2388       25.6060       28.7814       37.9379       38.6179       35.3561       34.7934       34.4802       34.9230       34.7850       36.3384       37.7977       39.1361       43.9138       48.5876       52.9790       60.7849       57.8950       68.2946       68.3102       80.1103       68.6760       66.8088       69.6767       69.7386       72.8715        0.0000        0.0000        0.0000        0.0000        0.0000
        0.0000        0.0000        0.0000        0.0000        0.0000        0.0000        0.0000        0.0000        0.0000        0.0000        0.0000        0.0000        0.0000        0.0000        0.0000        0.0000        0.0000        0.0000        0.0000        0.0000        0.0000        0.0000        0.0000        0.0000        0.0000        0.0000        0.0000        0.0000        0.0000        0.0000        0.0000        0.0000        0.0000        0.0000        0.0000        2.7102        3.2895        4.0477        3.9937        3.0582        3.1297        2.8616        2.6174        1.9535        2.3555        1.6598        1.6559        1.6587        1.1724       31.7440       76.3182       41.5672       28.3777        1.3254        1.3053        0.8715        1.5503        1.1431        0.6988        0.8407        1.3466        1.6989        1.7539        2.6289        3.0771        3.1543        2.9735        3.1908        3.1096        2.7808        2.3277        1.5579        0.0000        0.0000        0.0000        0.0000        0.0000        0.0000        0.0000        0.0000        0.0000        0.0000        0.0000        0.0000        0.0000        0.0000        0.0000        0.0000        0.0000        0.0000        0.0000        0.0000        0.0000        0.0000        0.0000        0.0000        0.0000        0.0000        0.0000        0.0000        0.0000        0.0000        0.0000        0.0000        0.0000        0.0000        0.0000        0.0000        0.0000        0.0000        0.0000        0.0000        0.0000        0.0000        0.0000        0.0000        0.0000        0.0000        0.0000        0.0000        0.0000        0.0000        0.0000        0.0000        0.0000        0.0000        0.0000        0.0000        0.0000        0.0000        0.0000        0.0000        0.0000        0.0000        0.0000        0.0000        0.0000        0.0000        0.0000        0.0000        0.0000        0.0000        0.0000        0.0000        0.0000        0.0000        0.0000        0.0000        0.0000        0.0000        0.0000        0.0000        0.0000        0.0000        0.0000        0.0000        0.0000        0.0000        0.0000        0.0000        0.0000        0.0000        0.0000        0.0000        0.0000        0.0000        0.0000        0.0000        0.0000        0.0000        8.4148        6.1851        5.5808        5.1319        4.2766        4.1081        3.8220        3.7928        4.0139        5.5664        6.4170        7.3335        5.9962        4.8577        4.5535        4.6726        4.3771        3.3326        3.8070        6.1873        8.9337        3.7167        7.5830        4.5533        4.3861        4.0612        3.6321        2.5557        1.3190        1.0440        1.2414        2.3011        2.6327        3.5989        4.0118        3.7831        5.5545        8.9856       15.2759       12.5449       16.1808       26.7192       23.8630       23.8977       26.0177       38.4546       39.0216       26.7744       25.2284       25.4137       38.9781       40.5029       42.0126       37.3071       35.1754       35.5978       35.9986       34.2367       34.5381       36.9840       38.0298       37.3680       40.4580       46.4448       43.7959       48.5740       52.9047       56.4107       61.1366       67.7666       67.3949       70.4836       72.7394        0.0000        0.0000        0.0000        0.0000        0.0000        0.0000
        0.0000        0.0000        0.0000        0.0000        0.0000        0.0000        0.0000        0.0000        0.0000        0.0000        0.0000        0.0000        0.0000        0.0000        0.0000        0.0000        0.0000        0.0000        0.0000        0.0000        0.0000        0.0000        0.0000        0.0000        0.0000        0.0000        0.0000        0.0000        0.0000        0.0000        0.0000        0.0000        0.0000        0.0000        0.0000        1.4341        1.5351        3.2337        2.3837        2.7879        2.6297        3.2445        3.0706        1.9834        2.6424        2.0475        1.5012        1.2583        0.9590       22.3289       36.3941       28.0732        9.4997        1.8730        1.6892        1.0112        0.5511        0.3974        0.8810        1.4056        1.1556        1.1964        1.7234        2.5400        2.9201        2.9856        2.8732        3.1462        3.1014        3.0083        2.6160        0.0000        0.0000        0.0000        0.0000        0.0000        0.0000        0.0000        0.0000        0.0000        0.0000        0.0000        0.0000        0.0000        0.0000        0.0000        0.0000        0.0000        0.0000        0.0000        0.0000        0.0000        0.0000        0.0000        0.0000        0.0000        0.0000        0.0000        0.0000        0.0000        0.0000        0.0000        0.0000        0.0000        0.0000        0.0000        0.0000        0.0000        0.0000        0.0000        0.0000        0.0000        0.0000        0.0000        0.0000        0.0000        0.0000        0.0000        0.0000        0.0000        0.0000        0.0000        0.0000        0.0000        0.0000        0.0000        0.0000        0.0000        0.0000        0.0000        0.0000        0.0000        0.0000        0.0000        0.0000        0.0000        0.0000        0.0000        0.0000        0.0000        0.0000        0.0000        0.0000        0.0000        0.0000        0.0000        0.0000        0.0000        0.0000        0.0000        0.0000        0.0000        0.0000        0.0000        0.0000        0.0000        0.0000        0.0000        0.0000        0.0000        0.0000        0.0000        0.0000        0.0000        0.0000        7.1842        7.6906        0.0000        8.3103        7.8067        6.8763        5.1200        4.2926        4.2884        3.9561        3.6079        3.6156        3.5699        3.9511        5.4362        4.7293        4.0946        4.9697        4.7736        4.4433        4.1089        3.7446        3.8794        6.6999        6.8216        4.9732        4.3313        3.6463        3.5816        3.2686        3.1771        4.5798        2.1689        0.9670        0.8181        1.8008        3.3920        4.4538        3.1084        3.5643        3.8087        4.9883        6.9241       10.2448       11.5576       13.9916       18.1052       21.7443       24.0463       26.2892       28.0106       27.8522       26.9617       25.8803       23.9446       28.3175       37.0245       28.9372       33.3611       33.8477       34.5768       34.4561       33.0212       33.4596       36.3106       38.3197       35.4326       36.7091       38.6779       41.7879       49.9373       51.0198       53.3072       55.8238       61.3860       65.2796       72.3831        0.0000        0.0000        0.0000        0.0000        0.0000        0.0000        0.0000
        0.0000        0.0000        0.0000        0.0000        0.0000        0.0000        0.0000        0.0000        0.0000        0.0000        0.0000        0.0000        0.0000        0.0000        0.0000        0.0000        0.0000        0.0000        0.0000        0.0000        0.0000        0.0000        0.0000        0.0000        0.0000        0.0000        0.0000        0.0000        0.0000       19.7380       15.5040        6.3151        3.9518        2.0510        1.1765        0.6387        0.8944        1.4999        1.2097        1.9806        2.2320        2.5817        2.6737        2.5086        2.4212        2.0753        1.9090        1.4839        1.4632        1.3152        1.4138        2.2554        2.4068        2.6250        1.8014        0.4814        0.1934        0.6715        1.3781        0.9546        0.8812        1.1978        1.8459        2.5130        2.7086        3.3260        3.1264        3.1388        3.4998        3.8712        2.5555        1.6412        1.3880        0.0000        0.0000        0.0000        0.0000        0.0000        0.0000        0.0000        0.0000        0.0000        0.0000        0.0000        0.0000        0.0000        0.0000        0.0000        0.0000        0.0000        0.0000        0.0000        0.0000        0.0000        0.0000        0.0000        0.0000        0.0000        0.0000        0.0000        0.0000        0.0000        0.0000        0.0000        0.0000        0.0000        0.0000        0.0000        0.0000        0.0000        0.0000        0.0000        0.0000        0.0000        0.0000        0.0000        0.0000        0.0000        0.0000        0.0000        0.0000        0.0000        0.0000        0.0000        0.0000        0.0000        0.0000        0.0000        0.0000        0.0000        0.0000        0.0000        0.0000        0.0000        0.0000        0.0000        0.0000        0.0000        0.0000        0.0000        0.0000        0.0000        0.0000        0.0000        0.0000        0.0000        0.0000        0.0000        0.0000        0.0000        0.0000        0.0000        0.0000        0.0000        0.0000        0.0000        0.0000        0.0000        0.0000        0.0000        0.0000        0.0000        0.0000        0.0000        6.9019        6.4398        6.7259        7.0473        7.2193        6.6595        5.9474        4.7302        4.2792        3.8559        4.1764        4.1998        4.0522        3.6969        4.0680        4.5598        5.2712        5.9179        5.2553        4.3907        4.4740        4.4724        4.1606        4.5701        4.6569        3.7263        3.3104        3.2280        2.5569        2.6496        2.2890        2.2757        3.1082        1.6299        0.7436        0.7144        1.6003        4.2166        6.5776        9.5137        3.2078        6.0674        7.8893       16.6323       14.0896        9.0873       11.5567       16.1403       20.0324       23.4663       25.9091       23.6431       33.7852       25.0157       25.0806       23.7403       23.2322       25.5726       30.2102       32.8834       33.3058       34.1428       34.7601       34.1203       35.5233       38.2601       38.1657       37.6672       42.4514       41.1497       51.2561       51.3216       50.9676       52.9634       56.8558       64.7400       67.3446        0.0000        0.0000        0.0000        0.0000        0.0000        0.0000        0.0000        0.0000
        0.0000        0.0000        0.0000        0.0000        0.0000        0.0000        0.0000        0.0000        0.0000        0.0000        0.0000        0.0000        0.0000        0.0000        0.0000        0.0000        0.0000        0.0000        0.0000        0.0000        0.0000        0.0000        0.0000        0.0000        0.0000        0.0000       23.3502       19.6847       17.4097       15.1349       11.0725        3.9007        1.9128        1.4910        1.3064        1.5445        1.7059        2.1780        1.5188        1.6854        2.6818        2.6959        2.9259        2.7739        2.4643        2.2503        2.7498        2.0010        2.0259        1.7260        1.5370        2.4373        2.6836        1.9711        1.4034        0.1860        0.1892        0.5532        0.9861        0.6114        0.8692        1.4394        1.8325        2.1422        2.5128        2.8656        2.8499        3.2843        3.2690        3.1540        2.5710        1.7835        1.5514        1.4440        1.4322        0.2394        0.2233        0.3433        0.5579        0.4416        0.4351        0.6783        0.0000        0.0000        0.0000        0.0000        0.0000        0.0000        0.0000        0.0000        0.0000        0.0000        0.0000        0.0000        0.0000        0.0000        0.0000        0.0000        0.0000        0.0000        0.0000        0.0000        0.0000        0.0000        0.0000        0.0000        0.0000        0.0000        0.0000        0.0000        0.0000        0.0000        0.0000        0.0000        0.0000        0.0000        0.0000        0.0000        0.0000        0.0000        0.0000        0.0000        0.0000        0.0000        0.0000        0.0000        0.0000        0.0000        0.0000        0.0000        0.0000        0.0000        0.0000        0.0000        0.0000        0.0000        0.0000        0.0000        0.0000        0.0000        0.0000        0.0000        0.0000        0.0000        0.0000        0.0000        0.0000        0.0000        0.0000        0.0000        0.0000        0.0000        0.0000        4.3786        4.6467        5.5696        6.0479        5.6183        0.0000        0.0000        0.0000        0.0000        3.7577        3.8975        4.3422        4.7152        5.1545        5.6442        5.8303        5.9752        5.7739        4.6805        4.5680        4.8830        4.8685        6.1040        4.7718        4.5728        4.6963        5.8000        7.2266        6.9912        6.6299        4.8190        3.9076        3.5286        4.6371        4.4107        3.3318        1.8454        1.2285        1.6459        1.8257        1.5667        1.6042        0.7117        0.7491        1.2505        1.3291        2.2268        2.9422        4.8092       12.6791       23.3803       16.3311        4.8256        6.2237        7.4357        6.8400        9.0308       10.5795       14.5751       18.8093       21.7815       23.5099       19.9782       21.8520       21.7606       21.6545       24.8048       23.3886       24.9773       27.6376       30.2577       33.2827       34.8924       36.4574       36.6616       41.3098       39.7237       44.9169       43.9030       43.2131       49.8305       61.3358       58.0504       55.7590       57.9538       58.1030       68.2908       73.0418        0.0000        0.0000        0.0000        0.0000        0.0000        0.0000        0.0000        0.0000
        0.0000        0.0000        0.0000        0.0000        0.0000        0.0000        0.0000        0.0000        0.0000        0.0000        0.0000        0.0000        0.0000        0.0000        0.0000        0.0000        0.0000        0.0000        0.0000        0.0000        0.0000        0.0000        0.0000        0.0000        0.0000       20.4126       16.3407        3.2684        3.2144        2.0408        1.3859        1.8160        1.9486        2.2215        2.2841        4.1928        4.7650        5.2189        2.5938        2.3046        3.4723        3.8273        4.3052        4.8125        3.6722        4.4637        4.6324        4.9455        4.3488        4.0288        4.0256        2.3455        1.6952        1.2986        0.9910        0.1901        0.3078        0.3647        0.3041        0.3634        0.5708        0.9338        0.3871        1.8452        2.5831        2.7379        2.7891        2.9809        2.8120        2.5290        2.3336        2.0263        1.8864        1.8628        2.3148        2.2198        2.3181        3.2369        2.8998        1.6962        1.5568        1.1839        0.9977        0.4672        0.0000        0.0000        0.0000        0.0000        0.0000        0.0000        0.0000        0.0000        0.0000        0.0000        0.0000        0.0000        0.0000        0.0000        0.0000        0.0000        0.0000        0.0000        0.0000        0.0000        0.0000        0.0000        0.0000        0.0000        0.0000        0.0000        0.0000        0.0000        0.0000        0.0000        0.0000        0.0000        0.0000        0.0000        0.0000        0.0000        0.0000        0.0000        0.0000        0.0000        0.0000        0.0000        0.0000        0.0000        0.0000        0.0000        0.0000        0.0000        0.0000        0.0000        0.0000        0.0000        0.0000        0.0000        0.0000        0.0000        0.0000        0.0000        0.0000        0.0000        0.0000        0.0000        0.0000        0.0000        0.0000        0.0000        0.0000        0.0000        3.7518        4.2373        5.1560        5.8072        6.5118        6.4463        5.4476        3.7472        3.3732        2.9389        2.9010        2.1467        2.3634        2.6630        2.9409        3.0649        3.0641        3.3069        3.4868        4.7500        4.9918        5.5752        5.7975        7.3594        8.0340        7.3769        6.9267        6.0467        6.1608        5.8702        6.4375        3.4540        3.0023        2.7263        2.6461        3.2639        2.7945        1.3096        0.8043        1.5523        1.1765        0.8863        0.8240        0.1506        0.0796        0.2574        0.7375        2.7105        4.2824        5.0615        4.9668        4.9713        5.4255        7.9489        6.0408        6.0367        6.3846        9.2332        9.2573       12.1385       16.0102       17.7419       16.9065       18.4580       20.1964       22.1170       21.7207       22.2629       24.6922       24.7211       28.6421       28.8810       30.3863       32.6247       40.8878       46.4136       48.6637       51.8627       55.9511       57.2062       59.5984       57.7981        0.0000        0.0000       68.8880       69.3950       68.7247       67.8907        0.0000        0.0000        0.0000        0.0000        0.0000        0.0000        0.0000        0.0000        0.0000
        0.0000        0.0000        0.0000        0.0000        0.0000        0.0000        0.0000        0.0000        0.0000        0.0000        0.0000        0.0000        0.0000        0.0000        0.0000        0.0000        0.0000        0.0000        0.0000        0.0000        0.0000        0.0000        0.0000        0.0000        0.0000        0.0000       12.3908        2.9996        2.0810        2.3717        2.0415        3.3010        3.2093        1.6464        2.5984        5.7391        6.8914        5.0689        3.0488        2.4677        4.1647        4.3413        4.1751        4.1591        4.2814        4.6392        4.7479        5.1277        5.3926        5.1671        5.2554        2.1794        1.6438        1.3737        1.1415        0.6366        0.4636        0.2097        0.5242        0.9528        1.4591        0.4689        0.1902        1.9073        2.4190        2.6905        2.7178        2.7214        2.6271        2.6532        2.7697        2.8261        2.1399        2.5021        2.9664        2.7137        2.7600        2.5615        2.7043        2.0490        1.8447        1.6059        1.2422        0.6258        0.4868        0.4745        0.0000        0.0000        0.0000        0.0000        0.0000        0.0000        0.0000        0.0000        0.0000        0.0000        0.0000        0.0000        0.0000        0.0000        0.0000        0.0000        0.0000        0.0000        0.0000        0.0000        0.0000        0.0000        0.0000        0.0000        0.0000        0.0000        0.0000        0.0000        0.0000        0.0000        0.0000        0.0000        0.0000        0.0000        0.0000        0.0000        0.0000        0.0000        0.0000        0.0000        0.0000        0.0000        0.0000        0.0000        0.0000        0.0000        0.0000        0.0000        0.0000        0.0000        0.0000        0.0000        0.0000        0.0000        0.0000        0.0000        0.0000        0.0000        0.0000        0.0000        0.0000        0.0000        0.0000        0.0000        0.0000        0.0000        3.0048        3.2667        4.1185        5.1378        5.7772        5.9992        5.1133        3.3147        2.7937        2.2356        1.9703        1.3908        1.7330        2.0689        2.3242        2.0036        1.9119        2.3981        2.8819        4.1054        4.8567        5.3962        6.0801        7.5933        8.3603        8.1310        7.4837        6.1676        6.3016        6.2841        5.3889        3.4992        3.1915        2.9230        2.5381        2.3981        2.6819        2.4548        0.6261        0.6330        0.7375        0.7253        1.0597        0.7465        1.3395        1.6280        2.6306        4.4633        9.2307        8.2616        6.1720        4.4583        8.9729        6.4695        7.2486        9.5602       10.0687       10.8322       10.9468       11.0611       13.8610       15.0738       16.8364       17.3629       19.7796       20.4878       20.5488       22.3538       21.3447       22.4963       24.8588       27.2731       31.1517       37.7344       41.9877       47.8335       52.7014       58.1593       60.2655       55.1587       57.3639        0.0000        0.0000        0.0000        0.0000        0.0000        0.0000        0.0000        0.0000        0.0000        0.0000        0.0000        0.0000        0.0000        0.0000        0.0000        0.0000
        0.0000        0.0000        0.0000        0.0000        0.0000        0.0000        0.0000        0.0000        0.0000        0.0000        0.0000        0.0000        0.0000        0.0000        0.0000        0.0000        0.0000        0.0000        0.0000        0.0000        0.0000        0.0000        0.0000        0.0000        0.0000        0.0000        0.0000        1.3950        1.8517        1.0990        0.3518        2.9667        4.4693        2.0596        2.9148        3.5708        7.0336        6.7351        5.4014        4.9743        4.1087        3.5162        3.5108        3.7673        4.3017        4.5040        4.7886        5.5420        6.0765        6.0350        5.3069        2.2576        1.6443        1.3818        1.4444        0.4968        0.1886        0.3144        1.2676        0.7550        1.1917        1.0651        0.6451        2.0421        2.1217        2.6419        2.3588        2.4080        2.4681        2.8340        2.9145        2.3573        2.4183        3.1555        2.9637        2.7422        2.5813        2.4685        2.1478        2.0116        1.9909        1.6430        1.3382        0.7302        0.5194        0.5263        0.5000        0.3874        0.3782        0.2894        0.0000        0.0000        0.0000        0.0000        0.0000        0.0000        0.0000        0.0000        0.0000        0.0000        0.0000        0.0000        0.0000        0.0000        0.0000        0.0000        0.0000        0.0000        0.0000        0.0000        0.0000        0.0000        0.0000        0.0000        0.0000        0.0000        0.0000        0.0000        0.0000        0.0000        0.0000        0.0000        0.0000        0.0000        0.0000        0.0000        0.0000        0.0000        0.0000        0.0000        0.0000        0.0000        0.0000        0.0000        0.0000        0.0000        0.0000        0.0000        0.0000        0.0000        0.0000        0.0000        0.0000        0.0000        0.0000        0.0000        0.0000        0.0000        0.0000        0.0000        0.0000        2.5780        2.7683        3.0637        3.3138        3.6361        4.0804        5.1204        4.3748        3.0145        2.3607        1.9740        1.8655        1.5999        1.4352        1.5114        1.8260        1.5135        1.3741        1.6660        2.2038        3.8485        4.6412        5.3810        6.1490        7.5751        8.0395        8.5243        7.6946        9.2288        6.0684        5.3737        4.7801        3.2187        2.8247        2.2536        2.2068        2.5521        1.8948        1.1432        0.6900        0.8770        0.8629        0.9371        1.2267        1.3952        1.7965        2.7166        3.8270        6.2112        8.8648        7.9288        4.8948        3.8535       10.3046       12.4934        9.4718       12.0653        9.7071       10.1677        9.3257       10.8517       12.9730       14.3107       14.9111       17.0023       17.6903       18.9842       19.6114       22.3057       20.1161       21.4086       25.1950       28.2445       34.7940       41.6367       40.5247       45.3642       49.3891       54.4343       60.1427       53.9895       57.8526        0.0000        0.0000        0.0000        0.0000        0.0000        0.0000        0.0000        0.0000        0.0000        0.0000        0.0000        0.0000        0.0000        0.0000        0.0000        0.0000
        0.0000        0.0000        0.0000        0.0000        0.0000        0.0000        0.0000        0.0000        0.0000        0.0000        0.0000        0.0000        0.0000        0.0000        0.0000        0.0000        0.0000        0.0000        0.0000        0.0000        0.0000        0.0000        0.0000        0.0000        0.0000        0.0000        0.0000        2.4021        1.4570        0.5461        0.8925        0.9881        1.3461        1.7951        4.4983        6.2729        5.5114        3.4843        3.4272        5.7566        6.4126        3.2325        2.8014        3.5590        3.7118        3.8816        4.6279        5.4854        5.9609        5.5352        4.6347        2.0601        1.6333        2.5301        0.8767        0.0000        0.1855        0.7196        0.4252        0.2886        0.3472        0.3049        0.6409        1.3937        1.9149        2.2413        1.9500        2.0758        2.2311        2.2348        2.1737        2.2201        2.9298        2.4772        2.4752        2.1756        2.2666        2.1703        2.2466        2.1801        1.9678        1.6233        1.2930        0.7372        0.6419        0.4468        0.4061        0.2073        0.2068        0.2003        0.0000        0.0000        0.0000        0.0000        0.0000        0.0000        0.0000        0.0000        0.0000        0.0000        0.0000        0.0000        0.0000        0.0000        0.0000        0.0000        0.0000        0.0000        0.0000        0.0000        0.0000        0.0000        0.0000        0.0000        0.0000        0.0000        0.0000        0.0000        0.0000        0.0000        0.0000        0.0000        0.0000        0.0000        0.0000        0.0000        0.0000        0.0000        0.0000        0.0000        0.0000        0.0000        0.0000        0.0000        0.0000        0.0000        0.0000        0.0000        0.0000        0.0000        0.0000        0.0000        0.0000        0.0000        0.0000        0.0000        0.0000        0.0000        0.0000        0.0000        0.0000        0.0000        2.8959        2.9843        2.9768        3.3581        3.4291        3.6792        3.7364        2.7809        2.4992        2.1264        1.9177        1.4022        1.2847        1.6078        1.8916        1.8422        1.3310        1.5878        2.6222        4.0580        5.0714        5.3424        5.3931        6.5347        7.1057        7.4141        7.5686        7.3968        5.8832        5.3696        5.7886        3.6480        2.7392        2.1793        2.2648        2.2295        2.8528        3.5000        2.0975        1.3726        1.6646        3.1348        3.0967        2.9854        3.4770        5.8416        6.8129        9.7803        7.0742        6.0915        3.7831        3.2576        3.8108        4.0934        6.6269        6.4652        5.7605        7.2529        8.9839       10.8323       15.1490       14.2869       15.1939       17.5011       19.7421       19.7485       19.4340       20.7597       21.3788       21.5914       23.1934       23.0830       25.8789       28.4325       31.1567       38.7960       42.7591       46.7463       51.4057       52.3618       57.8023        0.0000        0.0000        0.0000        0.0000        0.0000        0.0000        0.0000        0.0000        0.0000        0.0000        0.0000        0.0000        0.0000        0.0000        0.0000        0.0000
        0.0000        0.0000        0.0000        0.0000        0.0000        0.0000        0.0000        0.0000        0.0000        0.0000        0.0000        0.0000        0.0000        0.0000        0.0000        0.0000        0.0000        0.0000        0.0000        0.0000        0.0000        0.0000        0.0000        0.0000        0.0000        0.0000        0.0000        0.0000        3.1824        2.9270        1.9497        0.7296        1.7083        0.5866        0.3294        1.4785        1.3050        0.9770        1.1361        1.1252        1.4155        3.4940        5.1788        5.3068        3.8663        3.0315        2.9281        4.4618        4.8781        5.4306        5.0965        3.2821        2.3897        2.0377        1.3785        0.6501        0.4376        0.3063        0.4313        0.6011        0.6527        0.8982        0.6952        1.5678        2.0627        2.0650        1.7442        1.8971        1.9382        1.9013        1.7110        2.1229        1.9538        1.3967        1.0431        2.1805        2.5898        2.9700        2.9294        2.6185        2.4341        2.0958        1.6128        1.0669        0.7382        0.5876        0.5213        0.5207        0.2963        0.2960        0.3552        0.0000        0.0000        0.0000        0.0000        0.0000        0.0000        0.0000        0.0000        0.0000        0.0000        0.0000        0.0000        0.0000        0.0000        0.0000        0.0000        0.0000        0.0000        0.0000        0.0000        0.0000        0.0000        0.0000        0.0000        0.0000        0.0000        0.0000        0.0000        0.0000        0.0000        0.0000        0.0000        0.0000        0.0000        0.0000        0.0000        0.0000        0.0000        0.0000        0.0000        0.0000        0.0000        0.0000        0.0000        0.0000        0.0000        0.0000        0.0000        0.0000        0.0000        0.0000        0.0000        0.0000        0.0000        0.0000        0.0000        0.0000        0.0000        0.0000        0.0000        0.0000        0.0000        3.3272        3.3432        3.2926        4.0737        4.0911        4.5033        3.5038        3.0470        2.6853        2.3267        1.8684        1.7401        1.7436        1.8989        1.7807        1.5728        1.8671        1.9000        3.1456        3.5125        4.3357        4.7352        5.4637        5.7558        5.8427        5.6361        5.3539        5.2028        4.7584        6.2688        5.5668        3.7493        2.9550        2.8260        2.4535        2.5374        4.5434        4.4270        1.6680        1.2863        1.3895        1.6355        1.3013        1.7162        2.3072        3.1295        4.2924        4.1500        3.6171        2.3402        3.3950        2.9172        3.9420        5.3165        8.7996        6.8942        9.1271       10.8425       13.7987       16.0014       17.8193       17.7199       20.4157       21.7063       20.9020       19.5798       18.8749       20.2797       22.5975       21.3048       18.6570       26.4430       28.7049       24.9624       26.2446       29.0599       32.9025       38.3244       50.5592       56.2819        0.0000        0.0000        0.0000        0.0000        0.0000        0.0000        0.0000        0.0000        0.0000        0.0000        0.0000        0.0000        0.0000        0.0000        0.0000        0.0000
        0.0000        0.0000        0.0000        0.0000        0.0000        0.0000        0.0000        0.0000        0.0000        0.0000        0.0000        0.0000        0.0000        0.0000        0.0000        0.0000        0.0000        0.0000        0.0000        0.0000        0.0000        0.0000        0.0000        0.0000        0.0000        0.0000        0.0000        0.0000        4.4084        4.0309        2.2188        0.7436        1.7994        0.8796        0.5471        0.6116        0.6891        0.7222        0.6456        0.1974        0.3525        1.1487        0.9490        3.4530        3.9886        2.5577        2.3327        5.1051        6.3895        6.3393        5.3304        3.9788        2.6275        2.2277        1.3395        0.6637        0.5036        0.3587        0.7979        0.6808        0.4517        0.2670        0.3749        1.4558        1.8292        1.5517        1.2205        1.5937        1.6727        1.5058        1.4772        1.2731        0.7097        0.5403        0.6647        2.1177        2.9096        3.6710        3.6619        2.9180        2.7055        2.4261        1.8802        1.3928        0.9903        0.9841        0.8982        1.0212        0.7414        0.5026        0.4367        0.0000        0.0000        0.0000        0.0000        0.0000        0.0000        0.0000        0.0000        0.0000        0.0000        0.0000        0.0000        0.0000        0.0000        0.0000        0.0000        0.0000        0.0000        0.0000        0.0000        0.0000        0.0000        0.0000        0.0000        0.0000        0.0000        0.0000        0.0000        0.0000        0.0000        0.0000        0.0000        0.0000        0.0000        0.0000        0.0000        0.0000        0.0000        0.0000        0.0000        0.0000        0.0000        0.0000        0.0000        0.0000        0.0000        0.0000        0.0000        0.0000        0.0000        0.0000        0.0000        0.0000        0.0000        0.0000        0.0000        0.0000        0.0000        0.0000        0.0000        3.5294        3.1603        3.0477        2.9469        3.1124        3.3118        4.0050        4.0996        3.1697        2.7013        2.3942        2.1195        1.8268        1.6162        1.6677        1.7624        1.3135        1.5017        1.6829        1.8622        2.6853        2.7830        3.2300        3.8551        4.6428        5.1279        4.9638        4.9114        4.6352        4.5866        4.7095        4.6314        4.5875        3.9042        3.2755        3.0734        2.7225        2.5454        2.7406        3.1452        1.3587        1.5726        1.1156        1.0329        0.8336        0.4633        0.6923        2.1320        3.5390        3.8930        1.7499        1.2723        2.1878        3.8009        4.2257        8.5000       10.7957       11.2758       11.8870       13.0386       16.5797       30.2084       35.4071       34.6526       45.6524       30.4217       25.8486       21.6441       17.9169       19.1283       18.7494       21.1763       16.4192       17.9517       23.5504       21.8018       22.4371       24.5881       28.9417       33.8728       47.7405       54.6610        0.0000        0.0000        0.0000        0.0000        0.0000        0.0000        0.0000        0.0000        0.0000        0.0000        0.0000        0.0000        0.0000        0.0000        0.0000        0.0000
        0.0000        0.0000        0.0000        0.0000        0.0000        0.0000        0.0000        0.0000        0.0000        0.0000        0.0000        0.0000        0.0000        0.0000        0.0000        0.0000        0.0000        0.0000        0.0000        0.0000        0.0000        0.0000        0.0000        0.0000        0.0000        0.0000        0.0000        0.0000       10.7163        7.1319        4.9737        4.6186        1.9450        1.4424        1.3468        1.6021        1.2989        1.0378        1.0587        0.2707        0.3586        0.4391        0.3479        0.9559        1.5153        2.3953        2.7076        3.6922        4.6765        3.6661        3.0561        2.6214        2.4986        1.6428        1.1031        1.1570        0.7428        1.0408        1.0190        0.4906        0.7359        0.5444        0.3476        1.3937        1.0380        1.4422        1.0701        1.2169        1.3708        1.4649        1.2502        0.8312        0.4135        0.4371        0.5536        1.7727        2.6019        3.0439        3.4591        3.4887        3.5138        3.2796        2.4859        1.9333        1.3636        1.2264        0.9337        1.0101        0.7826        0.6961        0.6587        1.3779        0.0000        0.0000        0.0000        0.0000        0.0000        0.0000        0.0000        0.0000        0.0000        0.0000        0.0000        0.0000        0.0000        0.0000        0.0000        0.0000        0.0000        0.0000        0.0000        0.0000        0.0000        0.0000        0.0000        0.0000        0.0000        0.0000        0.0000        0.0000        0.0000        0.0000        0.0000        0.0000        0.0000        0.0000        0.0000        0.0000        0.0000        0.0000        0.0000        0.0000        0.0000        0.0000        0.0000        0.0000        0.0000        0.0000        0.0000        0.0000        0.0000        0.0000        0.0000        0.0000        0.0000        0.0000        0.0000        0.0000        0.0000        0.0000        3.6672        3.2176        3.0844        3.0228        2.8138        2.7196        2.7984        3.0226        2.9181        2.2476        2.2069        1.7884        1.5966        1.1502        1.1219        1.1685        1.1534        1.1455        1.4164        1.6550        2.1362        2.2618        2.6252        3.0457        3.0165        4.1449        4.2931        4.5888        4.5803        4.4486        5.5051        5.6088        5.2051        4.0441        3.6393        3.5555        3.1292        2.9021        2.9350        2.7622        2.7398        1.6855        1.5417        1.4917        1.6051        1.7580        0.6110        0.4531        0.9211        3.1108        2.3942        2.4656        3.2545        5.0738        4.9820        7.3548        6.1110        8.8951       13.3396       13.1253       14.9420       17.9882       16.7392       17.5335       18.6225       19.8950       22.4585       18.7131       19.7141       17.4541       17.5694       17.5488       16.9085       15.9577       14.6387       15.0773       24.1044       18.2618       19.6141       23.4745       30.4012       43.7782       50.8190       57.9896        0.0000        0.0000        0.0000        0.0000        0.0000        0.0000        0.0000        0.0000        0.0000        0.0000        0.0000        0.0000        0.0000        0.0000        0.0000
        0.0000        0.0000        0.0000        0.0000        0.0000        0.0000        0.0000        0.0000        0.0000        0.0000        0.0000        0.0000        0.0000        0.0000        0.0000        0.0000        0.0000        0.0000        0.0000        0.0000        0.0000        0.0000        0.0000        0.0000        0.0000        0.0000        0.0000        7.3969        7.0809        5.8115        4.1435        1.0179        0.9309        2.0024        2.0004        1.9104        1.3987        1.3763        1.0042        0.4008        0.5730        0.4601        1.0799        2.0652        1.6596        1.7074        1.8865        2.7986        3.5933        2.4940        2.1016        2.0956        1.7123        1.3505        0.9310        0.6409        1.0331        1.1451        1.1354        0.5934        0.2666        0.1939        0.4662        1.1365        0.5828        0.6616        0.7193        0.9070        0.9818        1.0023        0.9160        0.5359        0.4376        0.4034        0.5097        1.5071        1.8196        1.9975        2.5182        2.4863        2.6098        2.2725        1.8152        1.2423        0.9025        0.8315        0.7069        0.8862        0.8717        0.9570        1.0515        1.7451        1.5795        0.0000        0.0000        0.0000        0.0000        0.0000        0.0000        0.0000        0.0000        0.0000        0.0000        0.0000        0.0000        0.0000        0.0000        0.0000        0.0000        0.0000        0.0000        0.0000        0.0000        0.0000        0.0000        0.0000        0.0000        0.0000        0.0000        0.0000        0.0000        0.0000        0.0000        0.0000        0.0000        0.0000        0.0000        0.0000        0.0000        0.0000        0.0000        0.0000        0.0000        0.0000        0.0000        0.0000        0.0000        0.0000        0.0000        0.0000        0.0000        0.0000        0.0000        0.0000        0.0000        0.0000        0.0000        0.0000        0.0000        3.1466        3.0905        2.8557        2.7957        2.6236        2.3979        2.1603        1.8559        2.0104        1.9892        1.7036        1.5052        1.4317        1.4400        0.6436        0.6570        1.2745        1.2231        1.1637        1.3788        1.2923        2.1947        2.5509        3.0663        3.1278        3.3400        3.4215        3.6355        3.7744        3.5540        3.3742        3.5262        4.4325        3.8103        3.3204        3.2035        3.0548        2.9179        2.6821        2.7530        2.8729        3.0009        2.7283        3.2467        3.1115        1.7950        1.4163        0.8721        0.7100        1.0332        1.0880        2.2829        5.4618        5.6109        5.8687        5.9545        9.4260        8.7279       16.5600       16.0756       15.4609       16.4910       16.1941       16.3348       17.7480       19.8183       19.0171       19.1026       18.1845       18.1566       17.3381       19.1787       18.2051       18.6226       17.1655       14.7058       14.2423       15.8622       16.7532       17.4692       19.7959       25.0823       35.0565       41.7553        0.0000        0.0000        0.0000        0.0000        0.0000        0.0000        0.0000        0.0000        0.0000        0.0000        0.0000        0.0000        0.0000        0.0000        0.0000        0.0000
        0.0000        0.0000        0.0000        0.0000        0.0000        0.0000        0.0000        0.0000        0.0000        0.0000        0.0000        0.0000        0.0000        0.0000        0.0000        0.0000        0.0000        0.0000        0.0000        0.0000        0.0000        0.0000        0.0000        0.0000        0.0000        0.0000        0.0000        9.8932        9.3366        8.7246        8.0769        4.7895        2.9933        3.5068        3.0424        1.6147        1.5678        1.9404        1.7688        0.8806        1.0336        1.2452        0.7904        0.6310        0.7965        0.4334        0.2089        0.2089        0.2016        0.0000        0.0098        0.0373        0.0527        0.1078        0.1598        0.6245        0.5301        0.2914        0.1970        0.3620        0.1346        0.0658        0.1180        0.3339        0.3365        0.3969        0.3677        0.1330        0.1324        0.1297        0.0854        0.1872        0.2530        0.3000        0.3590        0.7356        0.8741        0.9736        0.9127        0.4343        0.5398        0.5618        0.6153        0.7253        0.7835        0.7026        0.7047        1.0143        1.1759        0.7815        0.6392        0.7154        0.7044        0.6504        0.5429        0.9162        1.2702        0.8575        0.6717        0.9456        0.6839        0.0000        0.0000        0.0000        0.0000        0.0000        0.0000        0.4167        0.5911        0.9272        0.9814        0.0000        0.0000        0.0000        0.0000        0.0000        0.0000        0.0000        0.0000        0.0000        0.0000        0.0000        0.0000        0.0000        0.0000        0.0000        0.0000        0.0000        0.0000        0.0000        0.0000        0.0000        0.0000        0.0000        0.0000        0.0000        0.0000        0.0000        0.0000        0.0000        0.0000        0.0000        0.0000        0.0000        0.0000        0.0000        0.0000        2.4757        2.3818        2.4513        2.5455        2.8426        2.7259        2.6580        2.6265        1.5653        1.5349        1.4590        1.2987        1.2016        1.1224        1.1742        1.2467        1.3786        1.2691        1.3756        1.4082        1.5962        1.8839        1.7965        2.3820        1.9310        1.8569        2.0736        1.7165        1.9866        2.1200        2.3020        2.2174        2.3270        2.4615        3.0611        2.4804        2.5251        2.5480        2.5885        2.5761        2.6224        2.7350        2.8292        2.8667        2.5988        2.6066        2.5496        3.0795        3.0211        2.7505        2.9374        3.4521        5.2622        7.3500        8.1660        9.3489        9.1862       11.1035       12.8850       12.8569       14.4246       19.0808       19.9528       17.8449       17.9894       18.8597       18.6443       19.2842       21.2453       22.4991       22.4843       22.2874       23.9222       25.9417       25.3907       23.6594       16.8274       13.9436       12.2850       12.5942       14.4756       13.3395       14.0862       15.9267       19.5725       23.3760        0.0000        0.0000        0.0000        0.0000        0.0000        0.0000        0.0000        0.0000        0.0000        0.0000        0.0000        0.0000        0.0000        0.0000        0.0000        0.0000
        0.0000        0.0000        0.0000        0.0000        0.0000        0.0000        0.0000        0.0000        0.0000        0.0000        0.0000        0.0000        0.0000        0.0000        0.0000        0.0000        0.0000        0.0000        0.0000        0.0000        0.0000        0.0000        0.0000        0.0000        0.0000        0.0000        9.0092       11.1615       11.2546       11.5938       10.4956        6.5300        4.5784        3.5905        2.8303        2.1844        2.1250        2.3539        3.3691        1.4183        1.8234        1.0474        0.3584        0.3605        0.3964        0.3335        0.2983        0.1211        0.3610        0.0000        0.0000        0.0522        0.0824        0.0660        0.1213        0.2840        0.6875        0.1726        0.0887        0.4604        0.2696        0.0879        0.2014        0.3627        0.2158        0.2300        0.2350        0.0789        0.0458        0.0488        0.0981        0.1948        0.2407        0.2357        0.2462        0.4763        0.5396        0.6733        0.6627        0.4339        0.5322        0.5098        0.4899        0.5908        0.6232        0.6827        0.5909        0.8278        0.5932        0.4566        0.3917        0.5282        0.4529        0.4603        0.4625        0.6073        0.6358        0.6733        0.5135        0.4679        0.4511        0.3791        1.0055        0.7835        1.1397        1.2735        1.0977        0.8096        0.7863        0.5806        0.5089        0.7014        0.7621        0.8667        1.1346        0.0000        0.0000        0.0000        0.0000        0.0000        0.0000        0.0000        0.0000        0.0000        0.0000        0.0000        0.0000        0.0000        0.0000        0.0000        0.0000        0.0000        0.0000        0.0000        0.0000        0.0000        1.4387        1.3617        1.2618        1.1401        1.0861        1.2451        1.3901        1.8283        2.0966        2.2645        2.3364        2.2468        2.2464        2.2455        2.2179        2.4952        2.6467        2.4798        2.0210        1.1638        1.1966        1.1488        1.1066        1.1290        1.1303        1.1073        1.3729        1.5800        1.5082        1.9005        1.8786        1.3058        1.2379        1.5229        1.6588        1.1008        1.2998        1.4355        1.3198        1.2246        1.5090        1.6380        1.6484        2.7959        2.3091        2.2128        2.0657        2.3235        2.3568        2.6601        2.8245        2.6208        2.8395        3.0799        3.3125        2.8202        2.8056        2.8163        2.5837        2.4558        2.3791        3.1743        4.6408        9.6673        8.8483        9.8853       10.8123       11.4950       13.9753       15.2972       15.7406       17.7553       17.0355       17.7120       18.5833       17.9740       18.9588       18.3745       18.6287       22.0492       23.1097       23.1475       23.8431       26.2447       25.1749       23.7938       21.8383       16.6563       13.9358       10.7321       10.6964        9.5243        9.3416       10.2034       11.9384        0.0000        0.0000        0.0000        0.0000        0.0000        0.0000        0.0000        0.0000        0.0000        0.0000        0.0000        0.0000        0.0000        0.0000        0.0000        0.0000        0.0000        0.0000
        0.0000        0.0000        0.0000        0.0000        0.0000        0.0000        0.0000        0.0000        0.0000        0.0000        0.0000        0.0000        0.0000        0.0000        0.0000        0.0000        0.0000        0.0000        0.0000        0.0000        0.0000        0.0000        0.0000        0.0000        0.0000        0.0000        8.5791       11.1619       13.2902       12.0844        9.7251        5.8415        4.5267        3.5706        3.1474        2.9205        3.2608        4.1928        4.1167        2.3796        1.4065        0.6447        0.0919        0.7216        0.6423        0.3709        0.0509        0.0000        0.1755        0.0381        0.1129        0.0780        0.0202        0.0217        0.0000        0.0245        0.0388        0.0156        0.0000        0.0542        0.0877        0.1649        0.0653        0.1265        0.1713        0.1763        0.1404        0.0501        0.0230        0.0527        0.1375        0.1534        0.0825        0.0915        0.3279        0.5241        0.6439        1.0231        0.9952        0.7972        0.7061        0.3264        0.3232        0.4593        0.5218        0.4901        0.4480        0.8280        0.7542        0.7134        0.7134        0.7183        0.5294        0.6361        0.4193        0.2136        0.2284        0.2212        0.2494        0.5533        1.1510        1.6870        0.4381        1.0510        0.8066        0.9120        0.8138        0.6101        0.6499        0.6886        0.8813        0.7801        0.9736        1.0524        1.0569        0.9732        0.9641        0.9310        0.0000        0.0000        0.0000        0.0000        0.0000        0.0000        0.0000        0.0000        0.0000        0.0000        0.0000        0.0000        1.4621        1.6956        1.9782        1.5324        1.3828        1.3900        1.3929        1.4326        1.4520        1.1951        1.2174        0.9500        1.0903        1.6009        2.0374        1.9323        2.0548        2.1342        2.2552        2.2245        2.1731        2.3622        2.3866        2.1606        1.7943        1.2256        0.9383        0.9550        0.8392        0.8780        0.8386        0.8961        0.9871        1.2576        1.4701        1.5307        1.5235        1.1496        0.9946        0.9648        1.0392        1.0878        1.1673        1.0251        1.1648        0.9123        1.1349        1.2501        1.4174        1.4395        1.6458        1.7985        1.6410        1.9215        2.1870        2.5745        2.0949        2.2030        2.4978        2.9540        2.8649        3.1575        3.1816        3.1521        2.7314        3.5119        3.1684        4.5958        6.0139        8.3063       10.1217       12.3554       13.1658       13.3949       16.3484       15.7202       16.8254       18.2830       19.2598       19.6442       19.6877       19.1815       23.7491       18.5106       18.9237       22.0516       22.8966       23.4846       24.5502       25.8569       26.8641       25.5642       22.9801       15.8746       13.7118       10.5766       10.2072        0.0000        8.8083        8.9832       10.8168        0.0000        0.0000        0.0000        0.0000        0.0000        0.0000        0.0000        0.0000        0.0000        0.0000        0.0000        0.0000        0.0000        0.0000        0.0000        0.0000        0.0000        0.0000
        0.0000        0.0000        0.0000        0.0000        0.0000        0.0000        0.0000        0.0000        0.0000        0.0000        0.0000        0.0000        0.0000        0.0000        0.0000        0.0000        0.0000        0.0000        0.0000        0.0000        0.0000        0.0000        0.0000        0.0000        0.0000        6.0983        6.9199       11.3888       12.5559        9.9504        9.2459        4.6627        3.6878        3.0372        2.9500        3.5227        3.8763        3.4414        3.8207        2.1336        0.8756        0.1752        0.0572        0.0332        0.4482        0.8957        0.0859        0.0575        0.1840        0.1714        0.0727        0.0563        0.0334        0.0857        0.1648        0.0771        0.0080        0.5528        0.0000        0.0000        0.0852        0.1050        0.0000        0.1262        0.1599        0.1648        0.1409        0.0616        0.0537        0.0891        0.1318        0.1793        0.0943        0.0768        0.0916        0.3217        0.4687        0.8839        0.9831        1.0456        0.4589        0.3934        0.3668        0.3658        0.4462        0.4918        0.4583        0.8772        0.8666        0.9527        0.8537        0.7439        0.6012        0.4456        0.2405        0.2140        0.2600        0.3218        0.3830        1.3326        0.4055        0.4055        0.3868        0.6587        0.6382        0.7919        1.2382        1.7029        1.3988        1.1647        1.4209        0.8688        0.8308        0.8444        0.9208        0.8572        0.8275        0.8191        1.0321        0.9905        1.2277        0.0000        0.0000        0.0000        0.0000        0.0000        0.0000        0.0000        0.0000        1.3233        1.2793        1.5178        1.8216        1.5174        1.3458        1.9254        1.4046        1.1972        1.1263        1.1467        1.0387        1.1056        1.4653        1.7385        1.9507        2.0530        2.0072        2.1101        2.0701        1.9083        1.8445        2.0048        1.9294        1.7870        1.2990        0.8769        0.8313        0.8270        0.8050        0.7278        0.6473        0.6760        0.8564        1.0253        1.0833        1.2460        1.1913        0.9410        0.9801        0.8743        0.8811        0.6891        0.5806        0.5747        0.8962        0.7406        0.8547        1.3123        1.3371        1.2819        1.2957        1.4425        1.6255        1.5470        1.7249        1.8220        3.9068        2.7972        3.6259        4.9392        2.5576        1.8359        2.9786        2.2585        2.7975        5.5530        5.0127        7.2722        9.3372       12.7961       15.1246       16.9485       18.6292       17.5823       17.3856       19.6369       20.9541       21.8690       23.2903       21.9330       20.3612       19.1127       19.2881       20.6972       20.8861       21.3247       21.5534       22.1876       24.0015       24.3089       26.5063       25.0714       23.9484       15.4807       13.1607        0.0000        0.0000        0.0000        0.0000        0.0000        0.0000        0.0000        0.0000        0.0000        0.0000        0.0000        0.0000        0.0000        0.0000        0.0000        0.0000        0.0000        0.0000        0.0000        0.0000        0.0000        0.0000        0.0000        0.0000
        0.0000        0.0000        0.0000        0.0000        0.0000        0.0000        0.0000        0.0000        0.0000        0.0000        0.0000        0.0000        0.0000        0.0000        0.0000        0.0000        0.0000        0.0000        0.0000        0.0000        0.0000        0.0000        0.5179        0.8970        0.2190        1.4347        3.3366        6.9297        6.4780        4.1261        1.3616        4.2343        3.5939        3.3776        3.2926        3.6912        3.1851        2.9367        2.3367        1.2983        0.5728        0.1987        0.2503        0.0869        0.0214        0.1282        0.0647        0.2971        0.7538        0.4384        0.2953        0.2134        0.1751        0.1644        0.2574        0.2542        0.7105        0.9829        0.1970        0.1374        0.1374        0.2072        0.1697        0.1355        0.1595        0.1650        0.1513        0.1718        0.1456        0.1702        0.2041        0.0884        0.0822        0.1388        0.2368        0.3787        0.5107        0.6337        0.8311        1.2670        0.9351        0.6091        0.5850        0.6245        0.5497        0.5334        0.5382        0.9966        0.9230        0.8573        0.7568        0.6333        0.5558        0.4662        0.3554        0.2874        0.3721        1.1073        1.1247        1.2603        0.2117        0.1271        0.1388        0.5105        0.7593        1.1776        2.2950        1.4325        0.9833        0.7564        0.6370        0.6053        0.5891        0.7275        0.6087        0.6926        0.5805        0.7017        0.8418        0.4623        0.4385        0.4619        0.5869        0.8323        0.8659        0.7294        0.6259        0.8265        0.7859        0.8457        1.1860        1.3796        1.3620        1.0447        1.0469        0.8648        0.7805        0.6785        0.6576        0.6649        0.8447        1.1169        1.3561        2.1110        2.6327        2.5644        2.3689        2.3239        2.1384        2.0401        1.9041        0.6648        0.7690        0.7885        0.4046        0.3449        0.2964        0.3603        0.4494        0.8703        0.9338        0.9891        1.0254        1.0193        1.0459        1.1474        1.0440        1.1523        1.2354        1.0657        1.1140        0.4568        0.2342        0.4560        0.4190        0.6849        0.6919        0.5412        0.6653        0.9402        1.3078        2.9869        1.9960        1.2028        1.4180        1.7914        4.1907        8.9513        3.1345        2.2092        1.1889        1.3179        1.9329        2.3224        3.9671        5.0894        6.9696       10.4628       13.7814       16.6081       19.7837       21.8073       22.7496       21.8482       23.5203       24.1606       24.5096       22.9758       22.5577       21.4264       21.1978       17.8692       17.9710       17.8526       17.0864       18.6545       17.1826       18.6365       22.1702       27.7982       25.7754       25.3765       23.8310       20.0917        0.0000        0.0000        0.0000        0.0000        0.0000        0.0000        0.0000        0.0000        0.0000        0.0000        0.0000        0.0000        0.0000        0.0000        0.0000        0.0000        0.0000        0.0000        0.0000        0.0000        0.0000        0.0000        0.0000        0.0000        0.0000
        0.0000        0.0000        0.0000        0.0000        0.0000        0.0000        0.0000        0.0000        0.0000        0.0000        0.0000        0.0000        0.0000        0.0000        0.0000        0.0000        0.0000        0.0000        1.5383        2.2033        1.9347        2.6413        1.2812        0.9712        1.6211        2.7932        2.1639        4.0772        3.7387        1.8698        0.7619        2.7187        3.9531        4.2094        4.8116        3.5512        2.5850        1.4884        2.4637        0.8814        0.9843        2.0523        0.9395        0.1987        0.0580        0.0640        0.4047        0.6307        1.0946        1.1800        0.4015        0.3436        0.2758        0.2405        0.2647        0.4746        0.6747        0.3843        0.2880        0.2322        0.1892        0.1697        0.1878        0.1353        0.1889        0.1803        0.1793        0.2072        0.2433        0.2703        0.2914        0.3076        0.4214        0.5606        0.9427        0.9434        1.2015        1.2893        1.3356        1.4152        1.3617        0.9055        0.7480        0.7416        0.6581        0.6033        0.5845        1.0069        0.9793        1.1349        1.2327        0.7231        0.5739        0.5382        0.5943        0.5810        1.0912        1.3408        1.3637        0.2360        0.0606        0.2024        0.1681        0.7099        1.1106        0.8360        0.5987        0.5274        0.4757        0.6403        0.8463        0.9086        0.8158        0.6784        0.6018        0.8824        0.9590        0.8944        0.8141        0.4243        0.4068        0.3454        0.3718        0.6773        0.5460        0.4039        0.3778        0.5352        0.6300        0.7604        0.9373        1.1946        1.1510        1.0366        0.9861        0.9008        0.5084        0.4480        0.4240        0.4976        0.6453        0.7426        1.2001        2.1255        2.2904        2.4505        2.2656        2.1281        2.0384        1.9397        1.5440        0.5682        0.5431        0.5315        0.5830        0.3220        0.2302        0.3920        0.4307        0.6668        0.8702        0.9597        1.1061        1.3853        1.2777        1.1224        1.2656        1.2163        1.1453        0.9945        1.1230        0.5712        0.6087        0.7728        0.5901        0.8939        0.6028        0.4187        0.3610        0.6228        2.8266        3.0368        1.6203        1.0779        0.9529        1.4662        0.9919        0.6767        0.7408        1.1007        1.1716        2.5604        2.5012        1.9942        4.5696        8.4660        7.8416        9.9602       11.1474       17.3320       23.2944       27.3734       27.1754       23.0267       26.9536       26.2835       26.9574       27.4857       26.5196       23.7658       21.8105       17.9769       17.4077       15.6539       15.5723       17.0393       17.4107       18.6062       20.2660       23.8255       24.8541        0.0000        0.0000        0.0000        0.0000        0.0000        0.0000        0.0000        0.0000        0.0000        0.0000        0.0000        0.0000        0.0000        0.0000        0.0000        0.0000        0.0000        0.0000        0.0000        0.0000        0.0000        0.0000        0.0000        0.0000        0.0000        0.0000        0.0000        0.0000
        0.0000        0.0000        0.0000        0.0000        0.0000        0.0000        0.0000        0.0000        0.0000        0.0000        0.0000        0.0000        0.0000        0.0000        0.0000        2.8729        2.5600        2.9011        1.2731        2.5688        1.2169        1.5367        1.2925        2.8126        3.6857        3.6045        2.6420        2.3073        1.7545        0.8234        0.8249        3.0882        5.0481        3.8787        3.5160        2.3289        1.3950        1.0970        0.8307        0.1303        1.0715        2.0077        0.7946        0.2157        0.0630        0.2912        1.0695        0.9087        1.2045        1.0718        0.8604        0.5031        0.3470        0.2733        0.2398        0.2436        0.2385        0.2259        0.3097        0.6064        0.3234        0.2180        0.2184        0.2531        0.5054        0.2805        0.1812        0.2570        0.3898        0.2922        0.3371        0.6825        0.7331        0.9946        1.5054        1.4080        1.4062        1.5372        1.5624        1.7380        1.8101        1.4408        1.1961        0.9994        0.7205        0.6425        0.6981        1.0414        1.1400        2.0888        1.8303        1.3186        1.4079        1.2083        1.0535        0.7862        1.0036        0.4138        0.4958        0.3390        0.3919        0.5149        0.7362        1.5115        1.3174        0.6473        0.8268        0.7314        0.7740        0.9836        0.9830        0.8292        0.8306        0.8273        0.8424        0.9628        0.9236        0.9017        0.8006        0.6265        0.5170        0.7059        0.5240        0.4335        0.3008        0.2544        0.1615        0.3007        0.6747        0.7668        0.7556        0.9651        1.1033        1.0747        1.0214        1.4527        0.7867        1.1453        0.7692        1.4914        1.0963        0.7794        1.3832        1.5732        1.7328        1.9572        1.9714        1.8936        2.1137        1.9616        1.4977        0.6959        0.7450        0.6845        0.8860        0.4161        0.3992        0.3509        0.2468        0.5672        0.7776        0.9526        1.1922        1.0558        0.9402        1.1095        1.1015        1.0461        0.9401        0.8636        1.4242        0.8220        0.5328        0.7670        0.9486        1.0070        0.9516        0.4514        0.6545        1.3622        1.7015        1.2069        1.2641        0.3860        0.9058        1.6270        0.8309        0.6528        0.2443        1.4149        0.5785        0.9002        1.0619        1.6440        2.2966        5.7277        7.3192        9.2609       11.7382       18.4227       21.5768       23.9908       24.9346       23.9604       26.0719       27.0710       27.7691       27.5438       27.1329       27.6447       24.4266       19.5920       18.4159       19.0159        0.0000       16.1732       15.5873       16.2116       17.6893       21.5046       23.4075        0.0000        0.0000        0.0000        0.0000        0.0000        0.0000        0.0000        0.0000        0.0000        0.0000        0.0000        0.0000        0.0000        0.0000        0.0000        0.0000        0.0000        0.0000        0.0000        0.0000        0.0000        0.0000        0.0000        0.0000        0.0000        0.0000        0.0000        0.0000
        0.0000        0.0000        0.0000        0.0000        0.0000        0.0000        0.0000        0.0000        0.0000        0.0000        0.0000        0.0000        0.0000        4.5260        3.4186        2.0290        2.1161        1.8689        0.9937        2.3594        2.5165        3.0246        3.3895        3.1668        3.6798        2.0009        0.8014        1.6426        0.9848        0.8770        2.3596        2.6768        1.8828        1.7979        1.6210        1.1289        1.0085        0.8447        0.6617        0.1377        0.3388        2.5673        1.7662        1.7013        1.5811        0.7165        0.7049        0.6233        1.0759        0.9928        0.8051        0.4491        0.2894        0.2280        0.2030        0.1968        0.1547        0.1469        0.1489        0.3374        0.3123        0.3054        0.3111        0.3798        0.7552        0.2644        0.1847        0.2215        0.3322        0.2764        0.3029        0.6405        1.1082        1.9226        2.2601        1.5344        1.5302        1.7623        1.8288        1.6790        2.2064        1.3554        0.9634        0.9900        0.8980        0.8557        0.7868        0.9667        1.4212        1.6377        1.8537        1.5986        1.4030        0.9734        0.7206        0.2644        0.3599        0.4156        0.4482        0.7102        0.9375        0.9920        0.9861        2.9293        2.2597        1.6630        1.4735        0.7615        0.9120        0.9673        0.8729        0.9358        0.9041        0.9400        1.0827        1.0432        0.9082        0.8374        0.7895        0.5523        0.3727        0.3429        0.2005        0.2668        0.3007        0.2858        0.3681        0.4544        0.4869        0.9889        0.9538        0.8828        1.1451        1.0421        0.9719        1.2379        1.0756        0.7697        0.6521        0.7476        0.7659        0.7545        0.6392        1.1836        1.3089        1.2920        1.1904        1.3677        1.3930        1.5640        1.2189        0.3875        0.6106        0.5757        0.7768        0.7176        0.7164        0.9984        1.0092        0.8220        0.9904        1.1706        0.9387        0.8843        1.0388        1.2034        1.0152        1.4235        1.5249        1.0957        0.8691        0.3666        0.4592        0.4091        0.9870        1.3451        1.9211        1.5272        0.5009        0.8405        1.5769        1.0718        0.8735        0.5158        0.6186        0.8481        1.0063        0.9299        0.1629        0.2464        0.2666        0.9627        1.1076        1.5638        2.3515        6.0818        6.5190        8.4431       11.1152       17.4390       21.0687       23.1017       24.8800       24.9934       30.9003       37.3284       36.0564       32.5601       32.5958       34.3514       28.4224       21.0148       19.9866        0.0000        0.0000        0.0000        0.0000        0.0000        0.0000        0.0000        0.0000        0.0000        0.0000        0.0000        0.0000        0.0000        0.0000        0.0000        0.0000        0.0000        0.0000        0.0000        0.0000        0.0000        0.0000        0.0000        0.0000        0.0000        0.0000        0.0000        0.0000        0.0000        0.0000        0.0000        0.0000        0.0000        0.0000        0.0000        0.0000
        0.0000        0.0000        0.0000        0.0000        0.0000        0.0000        0.0000        0.0000        0.0000       10.6149        0.0000        0.0000        6.4685        5.2052        4.0896        3.5230        3.3023        3.3092        3.0049        2.5968        2.9498        3.0551        2.3324        0.1954        1.5688        1.0401        0.2426        0.4433        0.3747        0.6423        0.7285        0.5116        0.8033        0.5765        0.7485        0.6045        0.8663        0.5795        0.6591        0.6595        0.0977        0.8107        0.6963        0.0472        0.0596        0.0716        0.0728        0.2249        0.2288        0.2096        0.1745        0.2135        0.1628        0.0586        0.1826        0.0434        0.0402        0.0637        0.1283        0.2301        0.2770        0.5584        0.2630        0.2030        0.1292        0.1704        0.2821        0.1392        0.2516        0.9074        0.4774        0.3255        0.3695        0.4426        0.6635        0.8517        1.0321        1.1358        1.2435        2.0928        2.1387        1.1248        0.7870        0.8983        0.6920        0.7496        0.7403        0.7945        0.6847        1.1040        1.0662        1.2677        1.2661        0.9529        0.9787        0.8391        0.7846        0.6185        0.5854        0.3894        0.4049        0.4030        0.4917        0.7940        1.1041        1.5303        1.0542        0.8933        0.7698        0.8726        0.7708        0.8450        0.8172        0.6627        0.5943        0.6413        0.6266        0.5619        0.4398        0.1456        0.0632        0.1875        0.1238        0.1234        0.3499        0.7641        0.3295        0.1918        0.2555        0.4197        0.9223        1.0073        1.1254        1.0905        0.8188        0.5622        0.7923        0.6439        0.6320        0.8875        0.5750        0.5099        0.7637        0.6984        0.5602        0.3981        0.2695        0.4476        0.5870        0.5005        0.4476        0.6688        0.6957        0.7882        0.9496        1.1441        0.6130        0.4788        0.5310        0.4025        0.5909        0.3271        0.2815        0.2497        0.3528        0.2479        0.3378        1.9740        1.8642        0.6554        0.4309        0.3542        0.4009        0.2942        0.5230        0.7083        0.7413        0.7502        0.6087        0.6358        0.7981        0.7417        0.5116        0.8511        1.0129        0.7783        1.0445        1.8764        0.8322        0.5401        1.0725        1.7962        2.3284        3.2236        4.4269        6.0843        7.4635       10.0340       12.5512       15.6604       17.7911       20.1778       23.7225       33.4552       37.2707       39.2095       38.2175       39.2167       38.1548       37.4848       34.6402       29.2483        0.0000        0.0000        0.0000        0.0000        0.0000        0.0000        0.0000        0.0000        0.0000        0.0000        0.0000        0.0000        0.0000        0.0000        0.0000        0.0000        0.0000        0.0000        0.0000        0.0000        0.0000        0.0000        0.0000        0.0000        0.0000        0.0000        0.0000        0.0000        0.0000        0.0000        0.0000        0.0000        0.0000        0.0000        0.0000        0.0000        0.0000
        0.0000        0.0000        0.0000        0.0000        0.0000       10.1073       11.3720       10.9578       10.9906        9.7425        8.1761        6.6614        5.6725        5.1047        3.7928        3.8688        4.4965        4.5051        3.4701        2.9751        3.7790        1.7458        0.8717        0.4124        0.3091        0.1426        0.1119        0.2050        0.1015        0.1642        0.3011        0.4859        0.9082        0.2193        0.1933        0.4044        0.3527        0.3044        0.2379        0.0968        0.0585        0.0528        0.0802        0.0568        0.0708        0.0818        0.0795        0.2350        0.2322        0.2045        0.1626        0.1412        0.1011        0.1067        0.1654        0.1091        0.1882        0.1231        0.1288        0.2023        0.3723        0.5384        0.3765        0.4195        0.2813        0.3052        0.2381        0.7738        0.3702        0.6015        0.8816        0.5094        0.3830        0.5330        0.4216        0.4176        0.3625        0.5475        0.5533        1.3620        1.3146        1.0273        0.8570        1.0477        0.8569        0.8584        1.0954        1.3174        1.0941        1.6193        1.1726        1.0854        1.3292        1.3784        1.6752        1.3008        1.0680        0.8750        0.9012        0.4615        0.4706        0.4327        0.4818        0.8723        1.0228        0.9417        1.2165        0.9697        1.0312        1.0872        0.8762        0.6960        0.6439        0.4605        0.6777        0.4509        0.4023        0.4305        0.5677        0.2045        0.2708        0.1646        0.1272        0.7369        0.6940        0.5901        0.3053        0.1928        0.2386        0.2749        0.6542        0.8317        1.0589        0.9065        0.7313        0.1939        0.2375        0.6010        0.3655        0.4013        0.4289        0.3853        0.4942        0.4765        0.3854        0.0427        0.0250        0.1350        0.1482        0.4064        0.2801        0.3568        0.4322        0.5478        0.5369        0.8300        0.7791        0.5531        2.0736        3.9929        0.9556        0.6793        0.8019        0.4476        0.3495        0.2890        0.2190        0.3377        0.4875        0.3723        0.4000        0.3457        0.3025        0.6040        0.8599        0.5040        0.5863        0.6044        0.7237        0.7474        0.5055        1.3805        2.5628        0.8152        0.9489        3.1780        1.5190        1.3307        0.5034        0.7391        1.0859        2.0876        0.0000        0.0000        4.4957        6.5516        7.9423       10.5765       12.7480       15.1895       17.4086       20.3515       22.9118       33.1544       39.0611       41.3067       37.6447       39.9408       40.9297       39.8187       38.5072        0.0000        0.0000        0.0000        0.0000        0.0000        0.0000        0.0000        0.0000        0.0000        0.0000        0.0000        0.0000        0.0000        0.0000        0.0000        0.0000        0.0000        0.0000        0.0000        0.0000        0.0000        0.0000        0.0000        0.0000        0.0000        0.0000        0.0000        0.0000        0.0000        0.0000        0.0000        0.0000        0.0000        0.0000        0.0000        0.0000        0.0000        0.0000
        0.0000        0.0000        0.0000        0.0000        8.1492        6.6567        7.9946        9.1807       10.5793        9.5700        6.4232        5.4940        5.7743        5.5769        5.4079        5.7411        3.3116        2.7600        2.2200        0.7903        1.0340        0.9983        0.8759        0.1128        0.1516        0.0993        0.4165        0.4956        0.1007        0.0959        0.5118        0.1624        0.0507        0.0429        0.0948        0.1615        0.1935        0.1919        0.1564        0.0688        0.0488        0.0521        0.0788        0.0558        0.0692        0.0742        0.0709        0.3088        0.2127        0.1865        0.4029        0.3778        0.0957        0.1142        0.2106        0.1623        0.0566        0.0100        0.0354        0.4063        0.3915        0.3738        0.3246        0.2511        0.5870        0.7924        0.3517        1.3578        0.9150        0.7099        1.0821        0.7222        1.0275        0.4822        0.9146        1.7851        1.0209        0.9484        1.1158        1.1054        0.9916        1.0514        1.1986        1.4731        1.3705        1.8807        2.3688        1.3269        1.1496        1.4343        0.9724        1.0119        1.3222        1.7256        1.9438        1.4152        1.1277        1.2331        0.8691        0.4169        0.6424        0.4418        0.4469        0.9518        0.7932        1.1550        1.0903        0.9242        0.6852        0.7153        0.6810        0.4146        0.3999        0.3606        0.4162        0.5319        0.3774        0.3892        0.3579        0.1690        0.1229        0.1436        0.3013        1.1556        0.5410        0.3300        0.5416        0.4486        0.4523        0.2569        0.3967        0.6554        0.8009        0.7303        0.6775        0.3277        0.3159        0.5772        0.2801        0.6091        0.5554        0.4911        0.7761        0.1435        0.0915        0.1122        0.3196        0.3392        0.3381        0.3064        0.6448        0.6444        0.5002        0.5015        0.6550        0.7677        0.8243        1.0652        0.9103        0.5516        0.7203        0.8335        1.1094        1.1179        1.2867        0.9598        0.3584        0.3539        0.5014        1.3376        0.4734        0.2352        0.2494        0.4323        1.0728        0.4382        0.5300        0.6117        0.6933        0.8804        0.6587        2.3176        1.6522        3.4776        2.2009        1.2065        0.9843        0.4945        0.5665        0.9059        1.9268        0.0000        0.0000        0.0000        4.6033        6.9647        8.2446       10.3450       11.8318       15.3010       17.9207       19.2663       21.6737       32.8389       38.3496       36.9956       35.8221       39.7340        0.0000        0.0000        0.0000        0.0000        0.0000        0.0000        0.0000        0.0000        0.0000        0.0000        0.0000        0.0000        0.0000        0.0000        0.0000        0.0000        0.0000        0.0000        0.0000        0.0000        0.0000        0.0000        0.0000        0.0000        0.0000        0.0000        0.0000        0.0000        0.0000        0.0000        0.0000        0.0000        0.0000        0.0000        0.0000        0.0000        0.0000        0.0000        0.0000        0.0000        0.0000
        0.0000        0.0000       19.7049        8.2525        5.4317        6.9053        5.3853        8.7883        8.3199        6.6976        5.0939        5.7602        6.0490        5.5800        5.2507        4.9654        3.2308        2.1069        1.5295        1.0722        0.8097        0.9689        0.9142        0.0793        0.0898        0.0562        0.0477        0.0277        0.3826        0.0639        0.0246        0.0297        0.3268        0.0662        0.0407        0.1153        0.1492        0.1371        0.1118        0.0493        0.0467        0.0611        0.1091        0.0493        0.0823        0.0975        0.1322        0.1777        0.1729        0.9523        0.3747        1.1536        0.3363        0.1072        0.3172        0.1264        0.0790        0.0280        0.0799        0.1722        0.0447        0.0111        0.0110        0.0324        0.2982        0.4683        0.2258        0.4086        0.4082        0.4780        0.4566        0.9562        1.1210        1.6658        1.4066        1.0629        1.0929        1.0676        0.7602        0.8269        0.9268        0.9241        1.1832        1.0890        1.6312        2.8058        0.8471        0.5458        0.7419        0.7601        0.8291        1.1144        1.2763        1.4572        1.8891        1.4563        1.3391        1.1519        1.0990        0.3472        0.3917        0.6410        0.6128        1.1187        1.0868        1.7865        1.2772        1.0392        0.8058        0.7187        0.7907        0.6294        0.4224        0.3659        0.2457        0.2098        0.2916        0.4001        0.2048        0.0560        0.7615        0.5700        0.5583        1.4373        1.0290        0.6323        0.2647        0.4051        0.8967        0.5742        0.8247        1.1181        0.7314        0.6277        0.5995        0.7407        0.5284        0.7992        0.6456        0.6466        1.0034        1.0732        0.8617        0.5912        0.7687        0.6089        0.3950        0.5176        0.4078        0.3801        0.6240        0.6464        0.9030        1.0108        1.0520        0.9531        0.9722        0.9104        1.1512        0.4000        0.4297        0.6643        0.7364        0.7285        0.6886        0.5656        0.8890        0.9610        0.6243        0.5540        0.5301        0.2979        0.2117        0.1970        0.1517        0.3279        1.1288        0.4921        0.5735        0.7726        0.6780        1.0442        1.4060        1.6733        1.0014        0.6117        0.7469        0.5937        0.8407        1.7248        0.0000        0.0000        0.0000        3.5992        4.6653        6.3556        7.9970        9.9641       14.7349       18.4367       24.6211       26.2776       24.9846       28.6752       32.7756       31.2105       32.5284        0.0000        0.0000        0.0000        0.0000        0.0000        0.0000        0.0000        0.0000        0.0000        0.0000        0.0000        0.0000        0.0000        0.0000        0.0000        0.0000        0.0000        0.0000        0.0000        0.0000        0.0000        0.0000        0.0000        0.0000        0.0000        0.0000        0.0000        0.0000        0.0000        0.0000        0.0000        0.0000        0.0000        0.0000        0.0000        0.0000        0.0000        0.0000        0.0000        0.0000        0.0000        0.0000
        0.0000        3.7900        1.4291        5.3954        5.1635        6.0807        5.2917       11.8227       11.9723       12.2636       10.7192        7.6662        6.4496        3.0760        3.0974        3.1097        2.0962        1.2490        0.7114        0.1260        0.0663        0.0211        0.0217        0.4507        0.2667        0.1041        0.0945        0.0000        0.0000        0.0169        0.1378        0.2173        0.0956        0.0000        0.0000        0.0442        0.2337        0.0000        0.0000        0.0000        0.0225        0.0000        0.0000        0.0718        0.1103        0.0993        0.1966        0.0612        0.4445        0.8885        0.9076        2.1464        1.2888        0.8358        0.5479        0.4639        0.6031        0.5209        0.3817        0.2504        0.7624        0.5806        0.6669        0.6474        1.3467        0.4975        0.1129        0.6967        0.4072        0.2556        1.0802        0.9272        1.0878        0.8656        0.9447        1.0873        1.2027        0.7552        0.8748        0.8716        1.4830        1.4743        1.4863        1.3334        2.5390        2.0806        0.7488        0.9558        0.6021        0.8471        1.3145        0.9886        1.1333        1.2874        1.1494        1.0908        1.5057        1.7563        1.9522        1.9606        1.0710        1.1959        1.4566        1.3367        1.0691        1.1459        0.8838        0.4576        0.4698        0.6576        1.0475        0.4319        0.3432        0.1284        0.0892        0.0679        0.5198        0.1920        0.5709        0.3836        0.3050        0.1423        0.1269        0.5264        0.4538        0.5216        0.5295        0.7188        0.6006        0.5663        0.5817        0.6560        0.6848        0.6264        0.9956        0.7758        0.1992        0.2961        0.3874        0.4954        0.5345        0.5411        0.6463        0.9643        0.5572        0.3045        0.7023        0.3597        0.4639        0.4464        0.5747        0.7383        0.8229        1.1000        1.6013        1.0318        0.7261        0.3974        0.3599        2.0262        2.9233        3.3052        2.6869        1.6140        1.4897        1.6110        2.7529        0.9303        0.3428        0.2385        0.2008        0.2250        0.0840        0.0729        0.1492        0.0946        0.2870        0.1726        0.1798        0.4066        0.4778        0.5776        0.8470        0.7369        0.9174        0.8712        0.7595        1.6339        0.0000        0.0000        0.0000        0.0000        4.5185        3.6664        4.7308        4.9381        6.5713        8.0365        8.1259       11.8542       17.2511       21.5127       26.7224       24.8417       27.7852       30.9795        0.0000        0.0000        0.0000        0.0000        0.0000        0.0000        0.0000        0.0000        0.0000        0.0000        0.0000        0.0000        0.0000        0.0000        0.0000        0.0000        0.0000        0.0000        0.0000        0.0000        0.0000        0.0000        0.0000        0.0000        0.0000        0.0000        0.0000        0.0000        0.0000        0.0000        0.0000        0.0000        0.0000        0.0000        0.0000        0.0000        0.0000        0.0000        0.0000        0.0000        0.0000        0.0000        0.0000
        0.0000        2.6321        1.5558        3.1411        3.8957        5.1699        6.6371       11.7959       13.7767        8.4293        4.7922        2.1399        2.4963        1.0551        2.0189        0.8325        0.3238        0.1439        0.0837        0.2278        0.6276        0.1424        0.0570        0.1137        0.1412        0.0000        0.0413        0.0000        0.0000        0.2779        0.1883        0.0264        0.0000        0.0000        0.0000        0.0000        0.0089        0.0000        0.1897        0.0000        0.0788        0.0000        0.0000        0.0438        0.1528        0.2835        0.0880        0.2060        0.3446        1.0124        1.0768        2.1325        1.0111        1.3450        1.6461        1.0325        1.0982        1.4050        1.4819        1.7028        1.2398        0.9268        0.3833        1.4125        0.5386        0.1265        0.0662        0.2190        0.4308        0.2494        0.4861        0.4464        0.6274        0.9433        1.1146        2.4186        1.6024        1.2125        0.5909        0.5518        0.9816        0.8936        0.7883        1.0004        1.0272        0.9325        0.7667        0.7165        0.8606        1.2883        1.9433        2.2225        1.6977        2.0984        2.1161        1.5275        2.3190        2.4396        2.0624        1.7662        1.6428        1.6321        1.7832        1.6980        2.0458        1.6580        1.0819        0.5664        0.6222        0.4017        0.5826        0.3304        0.2017        0.2984        0.4637        0.0954        0.1303        0.9445        0.3296        0.0000        0.2232        0.4795        0.2790        0.4245        0.5698        0.6809        0.7505        0.6889        0.7119        0.7242        0.7127        0.7562        0.7569        0.6970        0.8552        0.8275        0.6051        0.2913        0.2744        0.5608        0.5842        0.5032        0.5275        0.4534        0.5320        1.1334        0.3691        0.2511        0.3687        0.2923        0.1065        0.7100        0.8192        1.8055        1.7511        1.2311        0.8439        0.3471        0.2938        2.5250        4.0663        5.3300        4.8845        2.0451        2.3036        2.3299        1.3167        0.3519        0.3194        0.6193        0.2025        0.1334        0.1422        0.1241        0.1299        0.0747        0.0971        0.1183        0.1675        0.4143        0.4978        0.6245        0.6410        0.8956        1.0108        1.3275        0.0000        0.0000        0.0000        0.0000        0.0000        3.3910        3.6449        3.9008        5.5855        9.3832       11.8880        7.0054        8.4041       10.4166       12.2848       15.9480       18.1584       22.9099        0.0000        0.0000        0.0000        0.0000        0.0000        0.0000        0.0000        0.0000        0.0000        0.0000        0.0000        0.0000        0.0000        0.0000        0.0000        0.0000        0.0000        0.0000        0.0000        0.0000        0.0000        0.0000        0.0000        0.0000        0.0000        0.0000        0.0000        0.0000        0.0000        0.0000        0.0000        0.0000        0.0000        0.0000        0.0000        0.0000        0.0000        0.0000        0.0000        0.0000        0.0000        0.0000        0.0000        0.0000        0.0000
        3.7308        2.3988        1.3682        2.1180        5.1253        7.0498        6.5806        8.8766       12.3536        7.5186        3.3032        3.1980        0.5858        0.2159        0.1552        0.0126        0.0324        0.2348        0.0558        0.0280        0.0496        0.0218        0.0506        0.0807        0.0325        0.0000        0.0115        0.3102        0.2910        0.1123        0.0796        0.1135        0.3479        0.0474        0.0000        0.0000        0.0172        0.0000        0.0000        0.0715        0.0113        0.0113        0.0000        0.0389        0.0541        0.0663        0.0520        0.0262        0.0813        0.2469        0.8800        2.1587        0.9471        2.3201        1.1399        0.9241        2.2873        2.0391        1.9351        1.5298        1.5001        0.8281        1.0708        0.7666        0.2738        0.1657        0.4581        1.0095        1.6321        0.6796        0.9093        0.9108        1.6977        2.5310        3.3516        2.8771        3.2280        2.4701        1.3839        1.3319        0.9561        0.8139        1.0070        0.8980        0.8789        1.0622        0.9296        1.5229        1.4964        1.6419        1.2868        1.6653        2.0712        2.2282        2.4854        2.3865        2.3288        3.3724        2.8945        2.2102        1.8581        1.8334        2.0539        2.1738        2.3726        2.2349        1.6942        1.2328        0.8716        0.4984        0.6491        0.4505        0.2856        0.2608        0.2268        0.5063        0.2582        1.4333        1.0050        0.4407        0.0983        0.1760        0.2862        0.4915        0.6490        0.7667        0.8305        0.8271        0.8574        0.8385        0.8550        0.9682        1.0625        1.0547        1.0548        0.5597        0.0944        0.1968        0.2760        0.5992        0.6999        0.6770        0.6530        0.6185        0.5755        0.6673        0.7074        0.4683        0.3622        0.2197        0.2052        0.9348        1.4857        2.7339        3.1879        1.6193        0.7978        0.5197        0.3876        3.4831        5.7642        6.7769        5.4005        3.1970        2.1781        2.6191        2.7077        0.8998        0.4126        0.1806        0.2073        0.2264        0.2262        0.1925        0.1907        0.1266        0.1603        0.1920        0.2614        0.7240        0.9788        1.0153        0.9463        1.2767        1.2977        0.0000        0.0000        0.0000        0.0000        0.0000        0.0000        3.8843        3.3072        3.8413        3.1251        4.0098        5.0607        6.6893        9.2157       10.7500       12.0276        0.0000        0.0000        0.0000        0.0000        0.0000        0.0000        0.0000        0.0000        0.0000        0.0000        0.0000        0.0000        0.0000        0.0000        0.0000        0.0000        0.0000        0.0000        0.0000        0.0000        0.0000        0.0000        0.0000        0.0000        0.0000        0.0000        0.0000        0.0000        0.0000        0.0000        0.0000        0.0000        0.0000        0.0000        0.0000        0.0000        0.0000        0.0000        0.0000        0.0000        0.0000        0.0000        0.0000        0.0000        0.0000        0.0000        0.0000        0.0000
        3.4544        2.0648        1.3910        4.3261        7.8951       10.5856        7.0274        5.1435        6.7807        5.0032        5.6275        2.1122        0.4418        0.0496        0.0436        0.0112        0.0650        0.0726        0.1534        0.0373        0.1682        0.1443        0.0287        0.0192        0.0055        0.0000        0.0905        0.6694        0.6694        0.7397        0.6694        0.5195        0.1499        0.0073        0.0328        0.3321        0.0545        0.0000        0.0114        0.0000        0.0000        0.0751        0.0000        0.0760        0.2215        0.0963        0.0772        0.0335        0.0160        0.0145        0.0119        0.7649        0.7960        0.4999        1.0968        0.5840        1.4062        1.6896        1.6259        1.4795        0.9330        0.8990        0.4679        0.7134        0.6774        0.4932        0.6305        0.6404        0.7725        0.8484        1.6335        1.9160        3.5753        2.2523        3.0281        2.2073        3.4043        2.3681        1.3651        0.5090        0.6650        0.9387        0.5398        0.4802        1.0901        0.6971        0.7996        1.0446        1.1500        1.1092        1.5929        2.6731        1.8508        2.1745        2.6357        1.6985        1.7171        2.1150        2.5745        2.0913        1.8343        2.2053        2.2896        2.3422        2.4030        2.3474        2.0060        1.4386        1.7613        1.6714        1.2903        0.7177        0.5041        0.5421        0.3794        0.2510        0.3606        0.3042        0.3520        0.3389        0.1920        0.1382        0.0813        0.4714        0.6463        0.7898        0.8635        0.8588        0.9350        0.9491        0.8814        0.9072        0.8860        0.8643        1.0779        0.8761        0.3195        0.2308        0.2335        1.2313        0.8744        0.9025        1.0342        0.8820        0.8168        0.9477        1.1449        0.5794        0.4248        0.7478        0.9264        1.7197        2.6588        2.9313        2.6605        1.4545        1.2459        1.5347        0.8400        5.9177        9.5549        7.5067        4.5732        3.2163        2.2012        2.2021        1.2551        0.7121        0.3634        0.2973        0.3156        0.3597        0.3764        0.3491        0.3356        0.2417        0.2780        0.2620        0.3822        1.2103        1.4599        1.3823        1.4786        1.7972        0.0000        0.0000        0.0000        0.0000        0.0000        0.0000        3.2966        3.8355        3.2220        3.2133        3.4011        4.1146        5.3926        7.1325        6.9519        7.9666        9.0328        0.0000        0.0000        0.0000        0.0000        0.0000        0.0000        0.0000        0.0000        0.0000        0.0000        0.0000        0.0000        0.0000        0.0000        0.0000        0.0000        0.0000        0.0000        0.0000        0.0000        0.0000        0.0000        0.0000        0.0000        0.0000        0.0000        0.0000        0.0000        0.0000        0.0000        0.0000        0.0000        0.0000        0.0000        0.0000        0.0000        0.0000        0.0000        0.0000        0.0000        0.0000        0.0000        0.0000        0.0000        0.0000        0.0000        0.0000        0.0000
       12.8701       13.7690        9.5237        7.3490       12.3820       11.7195        7.5802        5.6523        5.2582        6.3530        7.1915        2.1373        2.6000        1.9421        0.1062        0.1419        0.1893        0.1061        0.1372        0.0187        0.0112        0.0206        0.0037        0.0630        0.0651        0.1808        0.1859        0.3509        0.1165        0.6844        0.4944        0.0144        0.4440        0.0205        0.0200        0.0595        0.0578        0.0568        0.2132        0.0908        0.0558        0.4361        0.6585        0.1145        0.1136        0.4204        0.4709        0.4101        0.1442        0.1250        0.0089        0.0456        0.3019        0.1537        0.1819        1.5827        1.2661        1.0610        0.8718        1.2751        0.7209        0.3125        0.2767        0.3638        0.6978        0.7491        0.2281        0.3701        0.4906        0.5096        0.5178        1.8162        2.5207        1.6667        1.5031        1.5069        1.2898        1.3408        0.6822        0.6452        0.9478        0.6609        0.7599        0.6829        1.1839        1.4176        1.3443        2.1008        1.3285        1.6386        2.1125        1.2252        0.5865        0.5584        0.6347        0.6414        0.9148        1.0851        0.9430        1.3298        1.3208        1.6264        2.2116        2.8600        3.2957        3.2087        2.9002        2.5576        1.9681        1.7796        1.5387        1.5915        1.6949        1.5953        1.1512        0.7007        0.4150        0.2841        0.3276        0.3022        0.6383        0.6546        0.1018        0.5858        0.8695        0.7692        0.9394        0.9612        0.9683        0.9806        0.9491        0.7202        0.6908        0.6978        0.7254        0.9744        1.4373        1.1579        1.2466        1.9306        1.7479        1.8915        1.7136        2.2210        2.2103        1.9085        2.0165        2.5494        2.5929        3.4791        3.1321        3.3947        3.9349        3.5544        3.2828        2.4674        1.1814        0.8015        1.0928        5.7978        7.4330        6.8944        5.2489        7.7503        8.8962        4.4441        2.3944        1.2146        0.8034        0.7307        1.4655        0.9067        0.9792        0.9265        0.8007        0.6070        0.5053        0.5955        0.8008        1.6269        2.0588        2.1720        0.0000        0.0000        0.0000        0.0000        0.0000        0.0000        0.0000        0.0000        2.0263        2.6450        2.8213        3.0015        3.8853        4.9902        0.0000        4.8995        3.5990        3.5385        3.9620        0.0000        0.0000        0.0000        0.0000        0.0000        0.0000        0.0000        0.0000        0.0000        0.0000        0.0000        0.0000        0.0000        0.0000        0.0000        0.0000        0.0000        0.0000        0.0000        0.0000        0.0000        0.0000        0.0000        0.0000        0.0000        0.0000        0.0000        0.0000        0.0000        0.0000        0.0000        0.0000        0.0000        0.0000        0.0000        0.0000        0.0000        0.0000        0.0000        0.0000        0.0000        0.0000        0.0000        0.0000        0.0000        0.0000        0.0000        0.0000
       11.7265       10.0727        9.8432        8.3803        9.7347        9.4986        5.5449        4.6422        4.8209        5.0607        3.8474        3.2153        2.5253        1.3816        0.4557        0.3029        0.4070        0.5526        0.3465        0.0000        0.0000        0.0019        0.0037        0.0135        0.1606        0.0202        0.0000        0.4318        0.8802        1.8336        1.0213        0.8996        0.1132        0.0286        0.0277        0.0828        0.0806        0.0791        0.0785        0.0901        0.0893        0.1767        0.5696        0.2250        0.1264        0.1300        0.1150        0.1644        0.0167        0.2391        0.7302        1.0186        0.3007        0.7958        0.2553        0.7617        0.6306        0.4405        1.0178        1.7733        3.1562        1.8338        1.5661        0.6934        1.8560        1.2654        0.2092        0.6908        1.6970        2.5301        1.7974        2.9649        4.9132        3.7845        3.9303        3.9476        2.7175        2.7668        2.9429        3.1266        3.3418        1.6642        0.6360        0.5058        0.9914        1.5409        2.4181        3.5805        2.4326        1.1856        1.1088        0.7448        0.8553        0.8169        0.6275        0.6435        0.8196        1.0096        1.1774        1.6628        2.6999        2.4666        3.2025        3.3029        3.7961        3.9286        3.5104        2.6558        2.2622        2.2226        2.0127        2.0552        2.2903        2.1497        1.5475        0.8999        0.6858        0.5282        0.5455        0.2885        0.2274        0.1208        0.1910        0.6889        0.6696        0.7497        0.8483        0.9154        1.0105        1.0686        1.2868        0.7714        0.7302        0.7627        0.8324        0.9256        1.4753        1.3213        1.4540        2.1165        2.2853        2.5124        2.2281        2.1581        2.2518        2.2508        2.1833        3.1565        3.4316        3.9284        3.4743        3.3960        4.8543        4.1934        2.6572        4.9789        2.3033        0.7596        0.5086        4.3503        6.0886        6.7058        6.1454        8.4969        6.5046        3.6292        2.5912        1.3701        1.1110        0.9533        0.9546        1.0978        1.3632        1.1178        0.9463        0.5781        0.4667        0.5411        0.9120        0.0000        0.0000        0.0000        0.0000        0.0000        0.0000        0.0000        0.0000        0.0000        0.0000        0.0000        1.5727        2.7472        2.9421        3.8062        0.0000        0.0000        0.0000        0.0000        0.0000        0.0000        0.0000        0.0000        0.0000        0.0000        0.0000        0.0000        0.0000        0.0000        0.0000        0.0000        0.0000        0.0000        0.0000        0.0000        0.0000        0.0000        0.0000        0.0000        0.0000        0.0000        0.0000        0.0000        0.0000        0.0000        0.0000        0.0000        0.0000        0.0000        0.0000        0.0000        0.0000        0.0000        0.0000        0.0000        0.0000        0.0000        0.0000        0.0000        0.0000        0.0000        0.0000        0.0000        0.0000        0.0000        0.0000        0.0000        0.0000        0.0000        0.0000
        0.0000        0.0000       11.1456        9.8914        0.0000        6.3535        5.1064        6.3833        7.6141        4.9404        5.1464        5.3690        3.0304        0.4087        0.5620        0.5255        0.2615        0.2914        0.0807        0.0019        0.0000        0.0000        0.0000        0.0159        0.0273        0.0068        0.0137        0.1148        0.1075        0.2802        0.8574        0.0251        0.0536        0.3520        0.9892        0.5235        0.1099        0.1318        0.1063        0.1048        0.3908        1.3902        0.4299        0.1668        0.1444        0.1534        0.6338        1.8764        1.9199        1.7118        0.9326        0.4867        0.7162        0.3942        0.3710        0.3871        0.5847        1.5002        1.3020        0.8862        1.0847        1.0689        0.2782        0.1066        0.6437        1.3138        1.1281        1.0802        1.2858        3.5810        2.9444        3.4362        4.8920        3.3764        2.3137        1.9020        0.9149        0.5803        2.8620        3.7734        2.8200        2.2256        1.4012        1.1557        1.2052        1.4831        3.0721        2.2439        1.5679        1.2680        1.3774        1.0306        1.1597        1.0177        0.8150        1.2646        1.7810        1.3377        1.6724        2.5378        4.1091        3.0877        3.4756        3.4670        3.8619        3.8914        3.6786        2.6394        2.3604        2.1776        2.1592        2.4509        2.6163        2.3309        2.1973        1.6673        1.1664        0.8711        0.6018        0.2640        0.1987        0.0839        0.0730        0.4099        0.5445        0.6630        0.7757        0.8547        0.9602        1.0247        1.0668        0.8544        0.8724        0.9699        1.1538        1.3151        1.6231        1.5152        1.9211        3.0957        3.0968        2.7549        2.6296        3.4201        3.8365        3.4345        3.1068        4.0973        4.3602        4.3314        4.3205        3.8945        4.3135        2.9123        3.5326        4.0106        0.7590        0.9247        1.2079        3.9065        5.5595        6.1250        6.8413        4.9252        3.1079        2.8939        2.4991        1.6252        1.3250        0.9515        0.9836        1.1467        1.2020        1.1978        1.0722        0.5224        0.4314        0.5723        0.9599        2.0760        0.0000        0.0000        3.2884        0.0000        0.0000        0.0000        0.0000        0.0000        0.0000        1.8146        4.0829        4.2047        0.0000        0.0000        0.0000        0.0000        0.0000        0.0000        0.0000        0.0000        0.0000        0.0000        0.0000        0.0000        0.0000        0.0000        0.0000        0.0000        0.0000        0.0000        0.0000        0.0000        0.0000        0.0000        0.0000        0.0000        0.0000        0.0000        0.0000        0.0000        0.0000        0.0000        0.0000        0.0000        0.0000        0.0000        0.0000        0.0000        0.0000        0.0000        0.0000        0.0000        0.0000        0.0000        0.0000        0.0000        0.0000        0.0000        0.0000        0.0000        0.0000        0.0000        0.0000        0.0000        0.0000        0.0000        0.0000        0.0000        0.0000
        0.0000        0.0000        0.0000        0.0000        0.0000        7.5207        6.4578       10.6836        9.8962        6.0834        5.2989        5.1066        3.5595        1.8687        1.2937        0.6021        0.1806        0.1364        0.0373        0.0434        0.0192        0.0153        0.0000        0.0000        0.0069        0.0000        0.0000        0.0196        0.0249        0.0342        0.0659        0.0302        0.0476        0.1229        1.9143        1.3041        0.7050        1.0665        0.1396        0.1347        0.1284        0.2329        0.8221        0.3023        0.3745        0.5598        0.3103        0.0879        0.1084        0.2926        0.8447        0.2198        0.0842        0.1625        0.8068        1.2064        0.8611        1.1756        0.4997        0.4473        0.4043        1.2004        0.7574        1.0067        1.9510        2.5213        2.0167        1.9481        1.5825        2.1126        1.4449        1.7355        3.4642        3.2195        2.6753        1.6224        1.6934        1.1675        1.2165        1.2850        1.6319        2.5132        1.7564        2.0925        2.5573        2.0741        2.2964        4.3493        3.7322        2.8414        2.3821        1.4878        1.2470        1.7216        2.0489        1.6520        1.4727        1.0832        1.1741        2.0973        2.8357        2.3255        2.5133        2.7767        3.1362        3.0945        3.0180        2.4135        2.4092        2.3342        2.4229        2.9631        3.1320        2.9679        2.4838        1.6883        1.5002        1.2030        0.6462        0.4697        0.3252        0.2055        0.1464        0.2851        0.3818        0.4932        0.6086        0.7013        0.8295        0.9647        1.1191        1.0137        1.1278        1.3454        1.6656        1.7587        2.0371        2.2368        2.3178        3.4778        3.2551        3.3494        3.3450        4.0275        4.4710        4.3873        4.4204        5.3382        5.6471        5.2626        5.3966        4.6444        6.2680        3.6228        3.8751        1.5261        0.4899        1.0607        2.2055        4.9588        5.9250        4.7471        4.3900        3.7782        2.6885        2.3896        2.1101        1.3332        1.0626        0.9227        0.9342        1.2237        1.2628        1.1406        1.1214        0.6107        0.5663        0.6654        0.9686        2.0391        2.5275        3.2053        3.7520        1.1503        0.0000        0.0000        0.0000        0.0000        4.2039        5.2322        5.6859        4.3139        0.0000        0.0000        0.0000        0.0000        0.0000        0.0000        0.0000        0.0000        0.0000        0.0000        0.0000        0.0000        0.0000        0.0000        0.0000        0.0000        0.0000        0.0000        0.0000        0.0000        0.0000        0.0000        0.0000        0.0000        0.0000        0.0000        0.0000        0.0000        0.0000        0.0000        0.0000        0.0000        0.0000        0.0000        0.0000        0.0000        0.0000        0.0000        0.0000        0.0000        0.0000        0.0000        0.0000        0.0000        0.0000        0.0000        0.0000        0.0000        0.0000        0.0000        0.0000        0.0000        0.0000        0.0000        0.0000        0.0000        0.0000
        0.0000        0.0000        0.0000        0.0000        0.0000       11.4666        9.1124       12.6317       17.0566       16.7649       11.3998        4.7112        3.8354        3.5176        1.7171        0.1905        0.2453        0.3627        0.0584        0.0331        0.1739        0.0812        0.0436        0.5032        0.4748        0.3007        0.0763        0.0508        0.0634        0.0813        0.1049        0.0250        0.0295        0.2066        0.0974        0.2453        0.2607        0.2353        0.2933        0.3306        0.1989        0.3837        0.5239        0.7246        0.9339        1.0793        0.5932        1.4864        0.6181        0.3552        0.1343        0.0285        0.3418        0.1195        0.7352        0.6090        0.7452        0.3066        0.2840        1.0068        1.6336        0.5625        0.4489        0.5322        1.0321        1.1700        1.9358        2.7722        2.1750        1.1213        1.3951        1.0611        2.2993        1.6540        2.3800        4.1136        3.1163        1.0998        1.4218        0.5593        1.3064        1.7578        1.0604        1.1434        0.9346        0.9595        1.0858        1.9817        2.1103        2.0629        1.0591        1.1994        1.1259        1.0824        1.0036        1.3233        1.3752        0.8745        0.8526        1.0043        1.2789        1.2204        0.9161        0.9407        0.8702        0.8082        0.8504        1.7345        1.8553        2.0949        2.4155        4.5132        5.1799        4.9001        3.8124        0.9614        0.6222        0.4638        0.3881        1.4998        0.3096        0.1200        0.0389        0.1285        0.1593        0.0937        0.0831        0.2913        0.6199        1.1025        0.7447        1.4419        1.7255        2.1181        2.6822        3.3556        3.8272        4.3174        4.0968        4.3595        4.5049        4.4928        5.0305        5.1158        4.5373        5.3202        7.0946        7.3248        6.6276        6.0379        5.4910        5.7562        6.3065        5.1493        4.0397        3.0287        2.4619        2.3800        4.1413        5.0405        3.5033        3.5212        2.9942        3.3985        2.3713        1.9992        1.6715        1.1152        0.9254        0.8432        0.8488        0.8855        0.9083        0.9279        0.9094        0.7630        0.7616        0.8449        1.1760        1.9684        2.5486        2.7039        3.6579        5.1535        0.0000        0.0000        0.0000        7.4296        7.3278        6.6020        6.0034        5.1983        4.9028        0.0000        0.0000        0.0000        0.0000        0.0000        0.0000        0.0000        0.0000        0.0000        0.0000        0.0000        0.0000        0.0000        0.0000        0.0000        0.0000        0.0000        0.0000        0.0000        0.0000        0.0000        0.0000        0.0000        0.0000        0.0000        0.0000        0.0000        0.0000        0.0000        0.0000        0.0000        0.0000        0.0000        0.0000        0.0000        0.0000        0.0000        0.0000        0.0000        0.0000        0.0000        0.0000        0.0000        0.0000        0.0000        0.0000        0.0000        0.0000        0.0000        0.0000        0.0000        0.0000        0.0000        0.0000        0.0000        0.0000
        0.0000        0.0000        0.0000        0.0000        0.0000       10.1716        9.8533       15.6390       19.0869       10.6395        7.8893        3.5452        7.0056        4.1391        3.8835        2.2586        1.4084        1.2698        0.6376        0.0558        0.1043        0.5498        0.3533        0.4589        0.0949        0.0726        0.1041        0.0660        0.3426        0.5886        0.1579        0.0288        0.0330        0.2499        0.2540        0.2704        0.3170        0.3432        0.3075        0.2434        0.7706        1.0338        1.0238        1.2581        0.5268        1.2629        0.8789        0.9671        1.2941        0.1325        0.8401        0.7848        2.0923        2.1838        1.9733        4.4547        3.1199        1.3596        0.1021        0.9264        1.5025        0.7559        2.8521        0.9579        0.4326        0.7089        0.8331        1.5263        1.2372        1.2645        1.0109        1.4417        1.6958        1.8112        2.8816        3.7655        4.2050        2.6707        1.6427        0.7585        1.2924        1.5660        0.5471        0.9656        1.6648        1.0327        1.3449        1.8726        3.1539        3.1916        2.4928        1.9434        0.8888        1.4065        1.3184        1.3614        1.4008        1.5434        1.4694        1.4108        1.2901        1.5364        0.8367        0.7625        0.6777        0.6653        0.7052        1.3405        1.7341        2.1114        2.5960        5.1482        6.1178        6.0170        4.4287        0.9901        0.5803        0.5116        0.5754        1.3065        1.5527        1.6607        1.7129        0.9159        0.4213        0.1254        0.0969        0.2551        0.3335        0.4986        0.7362        1.6359        2.0198        2.5449        3.2446        3.9898        4.7246        5.0114        4.8915        5.6118        5.3891        5.4251        5.3010        5.1172        6.3354        8.1630        7.2880        8.0697        8.1496        6.7470        6.6794        6.8264        6.2025        5.4838        4.6642        3.7925        2.9829        3.1226        3.5066        5.9610        5.0536        3.2400        2.7488        4.8248        2.3666        1.8839        1.7876        1.0930        1.6926        1.0087        0.9641        0.8789        0.9217        0.9460        0.9558        0.8205        0.9946        0.9348        1.2583        1.9657        2.3382        2.7320        3.7696        5.8041        0.0000        0.0000        8.3361        6.7462        6.8514        7.1251        6.0494        5.5852        5.4102        5.4409        6.2534        5.8512        6.1080        5.7463        0.0000        0.0000        0.0000        0.0000        0.0000        0.0000        0.0000        0.0000        0.0000        0.0000        0.0000        0.0000        0.0000        0.0000        0.0000        0.0000        0.0000        0.0000        0.0000        0.0000        0.0000        0.0000        0.0000        0.0000        0.0000        0.0000        0.0000        0.0000        0.0000        0.0000        0.0000        0.0000        0.0000        0.0000        0.0000        0.0000        0.0000        0.0000        0.0000        0.0000        0.0000        0.0000        0.0000        0.0000        0.0000        0.0000        0.0000        0.0000        0.0000        0.0000        0.0000
        0.0000        0.0000        0.0000        0.0000       10.6325       11.6256       12.8463       21.6445       14.1538        5.9588        6.5688        8.5212        7.8532        7.6085        5.2126        2.4474        2.7816        1.8524        0.9770        0.0241        0.2613        0.2734        0.0223        0.0873        0.0959        0.4697        0.6518        0.2524        0.1806        0.1483        0.1362        0.0309        0.0344        0.0386        0.2283        0.2891        0.4784        0.9167        1.0310        1.5756        1.5911        0.6186        0.5013        1.3442        1.4762        0.5074        0.1935        0.0653        1.1736        0.2297        0.4021        0.3865        3.0822        2.2397        3.8782        5.6285        2.2271        1.0461        0.4941        2.0102        1.1716        0.7790        2.2455        0.7860        1.2273        1.1960        1.2715        1.0269        1.4354        0.5328        0.3252        0.4119        1.5146        1.2679        1.1552        1.2551        1.0828        1.5555        3.2771        1.9080        1.2956        2.0868        1.6294        1.2111        1.4463        1.0079        1.6918        2.7939        2.8413        2.7569        2.4798        2.2299        1.8654        1.4568        1.6454        1.7856        1.5080        1.1336        0.9088        0.9589        1.0064        1.1362        0.7333        0.5567        0.6283        0.6976        0.6927        1.1997        1.4745        1.8784        2.5667        4.9902        5.9822        5.7638        4.4299        1.3397        0.8618        0.8004        1.3064        1.9845        2.1769        2.0739        1.2266        2.1998        0.9734        0.3166        0.2209        0.4534        0.3289        0.4938        0.6923        1.5939        2.0335        2.6018        3.4092        4.2683        5.0508        5.5148        5.8959        5.8016        6.0637        7.1154        7.5477        8.4757        9.5213        9.4421        9.4908        8.6989        9.3701        7.5537        6.9127        6.8609        7.0945        6.1769        5.3212        4.3706        3.5132        3.4117        3.6250        4.2651        4.1584        3.3983        2.5806        4.7138        3.5132        1.4404        1.5478        0.8838        0.8027        0.8278        0.9848        1.0034        1.0229        1.0753        1.1266        0.9869        1.1763        1.3359        1.5716        2.3691        2.4292        2.9679        5.0885        6.8556        0.0000        7.7669        7.3419        6.3078        6.3569        6.2843        5.8241        5.5013        5.5855        5.7583        6.1459        5.4953        5.7323        5.8881        5.9372        0.0000        0.0000        0.0000        0.0000        0.0000        0.0000        0.0000        0.0000        0.0000        0.0000        0.0000        0.0000        0.0000        0.0000        0.0000        0.0000        0.0000        0.0000        0.0000        0.0000        0.0000        0.0000        0.0000        0.0000        0.0000        0.0000        0.0000        0.0000        0.0000        0.0000        0.0000        0.0000        0.0000        0.0000        0.0000        0.0000        0.0000        0.0000        0.0000        0.0000        0.0000        0.0000        0.0000        0.0000        0.0000        0.0000        0.0000        0.0000        0.0000        0.0000
        0.0000        0.0000        0.0000        0.0000       10.6777       16.2091       20.3676       26.7818        7.3163        6.0773       17.5403       11.5475        5.9448        3.8546        1.2618        1.3708        1.4711        2.7071        1.8379        0.0079        0.2251        0.6369        0.5617        0.0980        0.4166        0.5251        1.1431        0.5612        0.1835        0.1474        0.2523        0.0321        0.1411        0.2117        0.3899        0.3929        0.3965        1.2380        0.7221        2.3396        0.5256        0.9518        0.3638        0.7099        0.3171        0.2790        0.3717        0.3520        0.8829        1.6657        1.2277        0.9669        2.8280        3.8451        4.1547        3.6448        2.8100        2.3862        4.8987        7.2006        4.7319        2.4338        1.2061        0.7018        0.8184        1.2432        0.5961        1.2423        1.1382        0.8041        1.2846        1.4720        0.9882        0.7051        0.6055        1.4604        1.0421        0.9289        1.2993        1.3937        1.1843        1.3997        1.8738        0.9821        1.1030        1.1916        1.1027        0.9764        1.8287        1.5856        1.5236        1.1345        1.0844        1.8744        2.5547        0.9622        0.9747        1.0842        0.7510        0.4803        0.5182        0.4203        0.6713        0.6264        0.6511        0.7115        0.8474        1.1664        1.3377        1.6043        2.1494        4.0020        4.8747        4.5350        3.6222        1.3577        1.4856        1.8273        1.3888        2.4225        1.9757        1.1295        0.9133        0.5914        0.6593        0.9367        0.4821        0.3932        1.3271        1.3048        1.1812        1.6803        2.2250        2.4637        2.9968        3.7822        4.9551        5.5605        5.9942        7.3926        7.8499        7.9065        8.1779        9.6948       10.5934        9.4499       10.0588       10.2172        9.2981        8.4038        8.1116        7.5343        6.8122        6.1121        5.5708        5.0042        4.2354        4.4599        4.5583        5.5274        2.8563        1.9706        3.4342        3.6792        1.0857        0.8987        0.9367        0.7507        0.9600        0.9620        1.0123        1.1216        1.1921        1.2765        1.3982        1.2147        1.3072        1.7006        2.1797        2.8539        3.8541        4.6391        4.9256        6.6794        6.9934        7.0886        6.4032        7.3747        5.8177        5.6170        5.5741        5.7097        5.3509        5.4972        6.1050        5.5043        5.8694        6.0835        6.0799        0.0000        0.0000        0.0000        0.0000        0.0000        0.0000        0.0000        0.0000        0.0000        0.0000        0.0000        0.0000        0.0000        0.0000        0.0000        0.0000        0.0000        0.0000        0.0000        0.0000        0.0000        0.0000        0.0000        0.0000        0.0000        0.0000        0.0000        0.0000        0.0000        0.0000        0.0000        0.0000        0.0000        0.0000        0.0000        0.0000        0.0000        0.0000        0.0000        0.0000        0.0000        0.0000        0.0000        0.0000        0.0000        0.0000        0.0000        0.0000        0.0000        0.0000
        0.0000        0.0000        0.0000        0.0000        9.6171       12.2777       17.3130        8.6868        6.4217        7.5137        7.1153        5.1520        4.1897        1.4704        1.5312        2.8584        4.7807        5.9768        5.8494        2.5002        1.8262        2.6862        2.3103        0.8464        1.1737        2.1815        2.2470        0.7084        0.1228        0.1481        0.3147        1.7873        1.9505        0.9300        0.7713        1.2544        1.0218        0.6788        0.7085        0.0164        0.2241        0.5973        0.3594        0.4170        0.3569        0.4978        0.1053        0.3458        0.7316        1.4606        0.6390        2.3059        3.5126        2.2814        2.0309        0.9562        0.9447        0.8749        1.9261        3.7733        6.4061        2.3234        2.4746        4.4528        4.1589        3.0911        3.0283        2.3702        0.7314        1.9288        0.8634        1.0312        0.6596        0.6333        0.7580        0.7967        0.9336        1.5992        1.3104        1.3605        1.2186        1.0204        1.2658        0.9782        1.0256        1.0274        1.1563        0.8566        0.4851        0.8073        0.6420        0.9482        1.6651        1.3721        0.6287        0.6955        0.5833        0.4362        0.5627        0.4607        0.5730        0.9489        1.1057        0.9984        0.6292        0.9031        1.7127        0.8736        0.9248        0.9143        1.1128        1.2412        0.9308        0.9411        0.9993        2.4242        2.1178        2.1766        2.2653        6.3791        7.3987        4.5795        3.4758        1.1958        1.1094        1.5137        1.1116        1.5052        1.5251        1.7568        2.1890        1.8467        1.4397        1.6820        2.5512        4.1394        6.4520        5.6432        5.3780        7.5359        7.7246        8.1177        7.9007       12.8099       15.4036       14.6176       12.0626       10.9959       11.4104        9.9258        8.3724        7.5735        6.0243        5.1066        6.0315        4.7320        3.9612        3.6488        3.4481        4.1843        2.0910        1.7222        1.4015        0.5273        0.0000        0.0299        0.0422        0.8396        1.0345        1.2091        1.2106        1.7515        1.9626        2.1372        2.2793        2.1405        2.5147        2.8828        3.7201        4.5984        5.3793        5.5760        5.6036        5.2903        5.6283        5.8719        6.4741        6.1375        5.6608        4.6912        4.6866        4.3333        4.3896        4.7791        5.1818        5.1085        5.5006        5.6844        5.6568        0.0000        0.0000        0.0000        0.0000        0.0000        0.0000        0.0000        0.0000        0.0000        0.0000        0.0000        0.0000        0.0000        0.0000        0.0000        0.0000        0.0000        0.0000        0.0000        0.0000        0.0000        0.0000        0.0000        0.0000        0.0000        0.0000        0.0000        0.0000        0.0000        0.0000        0.0000        0.0000        0.0000        0.0000        0.0000        0.0000        0.0000        0.0000        0.0000        0.0000        0.0000        0.0000        0.0000        0.0000        0.0000        0.0000        0.0000        0.0000        0.0000        0.0000
        0.0000        0.0000        0.0000        0.0000        0.0000        0.0000        0.0000        0.0000        9.4547       10.7083        5.1511        2.5998        1.8051        2.0977        4.1703        3.4350        7.6849        8.2981        9.1606        2.3390        2.7320        5.5656        4.2149        2.9306        2.7772        2.8243        1.4826        2.3149        2.9461        1.6930        1.6177        0.3308        2.0875        0.8880        0.9581        0.7442        0.3281        1.8588        1.8602        0.4384        1.0553        1.0197        0.6337        0.1522        0.0745        0.3749        0.6334        2.8116        1.8481        2.6885        2.7207        2.0785        4.4981        4.0298        3.2476        1.6299        3.5632        1.2875        3.1895        4.8299        5.2018        2.1609        3.1913        2.2229        3.0508        2.9631        1.3818        3.2564        4.1193        3.3759        1.0822        0.4225        0.7447        0.7507        1.6845        1.1498        1.6859        0.7159        0.8015        0.8587        1.7548        1.8354        1.7025        0.6850        0.3318        0.3676        0.8691        0.7115        0.8721        0.9229        0.9923        0.7548        1.4087        1.1412        0.4991        0.6392        0.8225        0.5911        0.8193        1.4965        1.2188        1.4929        1.7534        1.6206        1.1010        0.6971        0.8856        0.7494        0.7694        1.6586        3.5268        1.5919        1.1164        1.2154        1.2942        2.9889        2.9079        2.6852        3.1351        4.5624        6.6660        7.9514        4.4425        1.8201        1.4356        1.1983        2.4586        3.1524        1.6999        1.7662        1.7708        1.3921        1.5246        1.6835        2.1101        3.9146        4.2375        5.1899        7.4321       12.9484        9.8531        7.3310        7.9892       14.0697       15.2254       14.5925       13.8268       11.3608       10.8922        9.1869        7.6444        6.6963        5.8067        5.1116        4.9996        3.8868        3.8220        3.6281        3.0284        2.5070        1.9473        1.5711        1.2813        0.0751        0.1786        0.1361        0.2263        0.7573        0.8868        1.0253        1.2168        2.0274        2.2542        2.4667        2.6149        2.6098        2.7798        3.2857        4.4016        4.9997        5.2325        5.0786        5.0158        5.1104        5.7798        5.8823        5.6694        4.6673        4.6017        4.5807        4.5960        4.2225        4.2416        4.5429        5.1349        5.1801        5.6639        0.0000        0.0000        0.0000        0.0000        0.0000        0.0000        0.0000        0.0000        0.0000        0.0000        0.0000        0.0000        0.0000        0.0000        0.0000        0.0000        0.0000        0.0000        0.0000        0.0000        0.0000        0.0000        0.0000        0.0000        0.0000        0.0000        0.0000        0.0000        0.0000        0.0000        0.0000        0.0000        0.0000        0.0000        0.0000        0.0000        0.0000        0.0000        0.0000        0.0000        0.0000        0.0000        0.0000        0.0000        0.0000        0.0000        0.0000        0.0000        0.0000        0.0000        0.0000        0.0000
        0.0000        0.0000        0.0000        0.0000        0.0000        0.0000        0.0000        0.0000        0.0000        0.0000        4.8522        1.6496        1.4812        3.1263        5.2270        6.5629        7.4617        6.9839       10.3364        3.3200        8.1962       10.6071       10.8967        6.8313        4.5548        2.6362        1.1496        3.0429        1.9866        1.0561        0.7151        0.4378        0.2191        0.6658        0.8813        0.5396        1.2728        0.6772        0.0309        0.4622        1.3813        2.2649        1.3513        0.2184        0.4721        1.1638        2.1816        2.6386        1.6515        0.6086        1.5981        1.5436        1.3112        2.7761        4.8164        4.7663        5.3991        4.0633        2.1299        2.5669        2.8306        3.2555        6.1128        3.0860        3.6456        2.0659        1.2960        0.8841        2.1287        3.5010        2.0647        1.2232        1.0402        1.5472        1.9433        2.1429        3.1982        3.4667        2.4679        1.1908        1.0826        1.4319        0.8119        0.4644        1.0067        1.2018        1.1786        0.9048        0.9006        1.0553        1.3353        1.0168        0.6817        0.8788        0.7069        1.6674        1.3410        1.5479        1.7591        2.3724        1.9969        1.7180        1.4409        0.9145        1.0855        0.8753        0.4948        0.9130        1.0609        1.0847        3.1402        5.0171        3.6884        4.1238        3.9662        4.2821        4.5225        2.9988        1.9097        4.5548        4.2815        4.1167        3.8756        2.2142        2.0394        1.5023        2.4939        3.0908        3.1579        2.5884        1.6725        1.0984        2.0948        2.1298        2.0811        3.7066        4.0370        5.7129        7.9448       12.7169       13.9497       14.3307       11.5870       13.4134        9.6930        8.7743        8.6070        9.3375        9.0384        7.4724        6.6811        5.5847        4.5940        4.2433        4.2023        3.7533        3.3864        3.2291        3.4759        2.4987        1.7917        1.3453        0.9917        1.2628        0.1303        0.0973        0.2402        1.1415        1.3102        1.3031        1.2753        1.9801        2.1930        2.4873        2.8624        2.5879        3.0772        7.2617        4.1985        4.2242        4.0829        4.5271        4.6765        5.6646       12.5175        5.6599        5.4919        4.8942        4.5961        4.5021        4.5831        4.2055        4.2282        4.6147        0.0000        0.0000        0.0000        0.0000        0.0000        0.0000        0.0000        0.0000        0.0000        0.0000        0.0000        0.0000        0.0000        0.0000        0.0000        0.0000        0.0000        0.0000        0.0000        0.0000        0.0000        0.0000        0.0000        0.0000        0.0000        0.0000        0.0000        0.0000        0.0000        0.0000        0.0000        0.0000        0.0000        0.0000        0.0000        0.0000        0.0000        0.0000        0.0000        0.0000        0.0000        0.0000        0.0000        0.0000        0.0000        0.0000        0.0000        0.0000        0.0000        0.0000        0.0000        0.0000        0.0000        0.0000        0.0000
        0.0000        0.0000        0.0000        0.0000        0.0000        0.0000        0.0000        0.0000        0.0000        0.0000        6.8231        3.2725        4.3561        6.5585       11.2393        9.2590        6.7539        8.3970       14.3229        8.5079       15.0759       15.8926        9.5413        5.8693        6.0360        3.5326        3.5858        3.0307        4.8327        1.7041        1.9988        4.1906        2.7914        4.1619        1.2733        0.4972        1.8713        1.4310        0.1899        0.7096        2.7635        3.3705        2.2715        1.2318        1.2198        1.9250        1.2526        1.4502        2.6355        1.2747        0.9158        1.3020        1.5699        2.4137        3.9380        5.2896        5.2377        4.2424        2.1583        2.4737        3.3912        4.5028        3.6008        3.5198        2.3420        2.8256        3.4843        2.0852        2.3780        2.5995        2.5309        0.8837        1.3762        1.4033        2.7430        1.9600        2.8423        3.9468        3.1590        1.3577        2.2744        1.3547        0.9824        0.9964        0.6058        0.5660        0.7594        1.3549        1.7853        1.8694        1.2154        1.8878        2.4004        2.9551        1.0082        1.7726        1.6016        2.1161        1.5647        2.8787        2.6268        2.8107        3.2980        2.0607        1.0152        0.6820        0.6492        1.4606        1.1956        1.0390        0.7935        1.2971        1.7806        2.0335        2.5979        6.7886        9.5775        5.3417        3.4112        4.1206        3.3996        3.0097        3.2672        2.3811        3.4990        1.7740        1.2703        1.5019        2.5733        3.2965        2.5770        1.5135        1.4536        2.1903        2.2970        3.8048        5.3870        5.2520        5.6011        7.8583       14.6830       13.5751       10.3402       12.3396        6.2112        4.9469        4.6976        6.9461        6.7528        5.8310        5.3484        3.9707        3.2069        3.3193        3.7239        3.5958        2.8647        2.9839        2.8064        2.0365        3.9594        1.1030        0.9671        0.2405        0.4267        0.3999        0.6881        1.2451        1.6702        1.4105        1.8177        2.0893        1.9248        2.4210        2.6110        2.2348        2.9209        5.2941        6.6951        3.4659        4.6896        5.1238        5.1268        5.1682        6.1595        5.7556        6.2151        4.8230        4.7033        4.6248        5.4529        4.2403        4.4799        0.0000        0.0000        0.0000        0.0000        0.0000        0.0000        0.0000        0.0000        0.0000        0.0000        0.0000        0.0000        0.0000        0.0000        0.0000        0.0000        0.0000        0.0000        0.0000        0.0000        0.0000        0.0000        0.0000        0.0000        0.0000        0.0000        0.0000        0.0000        0.0000        0.0000        0.0000        0.0000        0.0000        0.0000        0.0000        0.0000        0.0000        0.0000        0.0000        0.0000        0.0000        0.0000        0.0000        0.0000        0.0000        0.0000        0.0000        0.0000        0.0000        0.0000        0.0000        0.0000        0.0000        0.0000        0.0000        0.0000
        0.0000        0.0000        0.0000        0.0000        0.0000        0.0000        0.0000        0.0000        0.0000        0.0000        8.7437       11.9498        9.9924       15.0279       12.8652        9.6627        6.8950        9.8512       13.3511       15.0471       15.0203       21.4236       30.4627       16.2121       12.3084       18.5617       17.4755       22.7018       10.8426        5.0942       16.6810       10.8759        8.8592        6.5431        5.8777        4.3714        1.8887        0.6050        0.8138        1.7793        3.0492        4.0631        3.7532        3.0931        4.8186        5.0560        2.9897        2.3934        2.6946        2.5144        4.4149        1.4480        0.4745        1.9883        1.9583        2.8794        4.1935        3.0991        3.1056        3.7629        3.3539        1.8273        2.4996        2.5782        1.2852        1.5146        1.8072        1.7051        1.4654        1.3533        1.8805        1.0981        0.7382        0.9431        1.2557        0.7046        1.0888        1.5165        1.2401        0.7361        0.7272        0.9202        1.0833        1.3368        0.5371        0.9251        1.0788        1.0398        1.2934        2.1722        1.9553        3.1453        3.4859        1.8580        1.7333        1.5422        2.0553        2.4417        2.9470        2.8131        3.2143        3.4544        3.5470        2.9200        1.9701        1.4465        1.2300        1.7120        1.4684        2.0190        1.3909        2.0315        2.4071        3.2207        2.8729        2.5534        2.5248        2.8296        2.6556        4.5632        4.0470       13.8628       10.4043        5.2222        7.4163        7.4802        4.4558        4.4196        4.9002        5.9266        6.5247        3.0039        3.0702        2.8375        1.5906        4.7809        6.5050        6.9307        7.4847        7.3453        9.1683        7.5785        7.1090        6.4260        5.6055        4.8076        4.4263        1.6741        1.2742        1.5518        1.6286        0.0428        0.0614        0.5805        0.3707        0.9147        0.7812        0.9336        1.3045        1.6243        0.7455        0.2616        0.3168        1.4265        1.2248        1.2913        1.3905        2.1239        2.3587        2.0992        2.3643        3.6012        1.0796        1.2159        0.9511        2.8923        7.5225        6.2856       22.4408        3.4768        4.0125        6.5559        4.5317        4.7772        4.8980        5.1364        5.1658        4.9650        4.9455        4.8988        0.0000        0.0000        0.0000        0.0000        0.0000        0.0000        0.0000        0.0000        0.0000        0.0000        0.0000        0.0000        0.0000        0.0000        0.0000        0.0000        0.0000        0.0000        0.0000        0.0000        0.0000        0.0000        0.0000        0.0000        0.0000        0.0000        0.0000        0.0000        0.0000        0.0000        0.0000        0.0000        0.0000        0.0000        0.0000        0.0000        0.0000        0.0000        0.0000        0.0000        0.0000        0.0000        0.0000        0.0000        0.0000        0.0000        0.0000        0.0000        0.0000        0.0000        0.0000        0.0000        0.0000        0.0000        0.0000        0.0000        0.0000        0.0000        0.0000
        0.0000        0.0000        0.0000        0.0000        0.0000        0.0000        0.0000        0.0000        0.0000        0.0000        0.0000       16.0116       11.4121       12.8071       14.7792       18.2701       19.1115       11.0859        9.9569        7.8301        3.5822        7.6976       16.8069       12.0077       20.8537       27.6072       21.6186       14.7727       11.9265       13.2158       14.4337       10.5663        7.6533        6.0169        5.7049        4.2963        1.5386        0.6826        1.8666        3.2340        3.3592        2.1571        2.4276        2.3333        3.2556        4.8502        4.2178        3.0735        2.0076        0.6452        0.5889        0.9851        0.9733        0.9613        1.5673        4.1137        4.8345        3.4173        6.0312        4.3030        2.2125        2.5098        3.0859        4.5246        0.7837        0.5424        3.2374        1.7657        4.3027        5.9027        2.0160        1.7569        1.7324        2.2006        3.0395        1.3399        1.1609        1.0929        1.7096        0.9588        0.7269        0.8173        1.1317        1.2342        0.7812        0.7487        1.3886        2.1804        1.9931        2.7149        2.1261        2.8650        2.6292        2.6758        3.0151        2.2306        2.1598        2.6824        2.9722        4.1008        4.0357        3.6230        3.6637        2.9610        2.3839        1.6490        1.6266        1.9424        2.1253        1.7873        1.7768        3.0965       12.2574        4.1372        3.0088        3.0766        5.8953        4.5126        2.0126        2.9584        3.4514        5.8376       18.1380       10.2361        7.4065        5.8561        5.5162        3.3382        3.5904        3.1835        5.9752        2.9572        1.5541        0.8393        0.8964        5.0131        6.4670        7.0298        7.1281        7.5121        7.5598        7.3857        6.6546        5.4196        6.5384        4.7242        3.3254        1.0398        1.2973        1.0663        0.6879        0.2190        0.2525        0.1009        0.2512        0.4741        0.6020        1.0599        0.9336        1.1356        1.0810        0.4850        0.3915        1.1392        1.5762        1.5916        1.5120        3.0753        2.6692        2.2035        2.5157        1.2528        1.9921        0.7142        0.8269        3.7556        4.8861        3.0308        7.8107        4.0345        3.5338        3.9964        4.4225        4.4054        4.7893        5.0269        5.1313        4.9999        5.0566        0.0000        0.0000        0.0000        0.0000        0.0000        0.0000        0.0000        0.0000        0.0000        0.0000        0.0000        0.0000        0.0000        0.0000        0.0000        0.0000        0.0000        0.0000        0.0000        0.0000        0.0000        0.0000        0.0000        0.0000        0.0000        0.0000        0.0000        0.0000        0.0000        0.0000        0.0000        0.0000        0.0000        0.0000        0.0000        0.0000        0.0000        0.0000        0.0000        0.0000        0.0000        0.0000        0.0000        0.0000        0.0000        0.0000        0.0000        0.0000        0.0000        0.0000        0.0000        0.0000        0.0000        0.0000        0.0000        0.0000        0.0000        0.0000        0.0000        0.0000
        0.0000        0.0000        0.0000        0.0000        0.0000        0.0000        0.0000        0.0000        0.0000        0.0000        0.0000        0.0000        0.0000        0.0000       14.0018       24.3052       20.3090       21.0677       10.8471        5.8931        5.2682       14.6453       19.3297       11.8712        6.1701        3.0840        6.4291       23.2067       31.3546       18.9053       16.0770       13.9741        7.0082       10.2051        7.7801        6.4914        2.2263        2.4440        2.7330        0.9549        1.3537        0.7375        0.9783        2.1189        2.9583        5.6789        4.7247        1.3269        0.8088        1.0846        0.2331        0.2068        1.3778        2.6746        2.5801        3.7598        2.1779        1.7335        1.6385        3.8331        1.4534        2.4672        2.4922        0.5235        0.4046        2.0228        3.2591        2.0496        1.9341        6.9059        2.0348        1.6263        2.3802        4.3383        3.4449        1.9455        1.9134        1.5562        1.8965        1.3000        1.1330        1.1915        1.6923        1.9180        1.4501        2.0949        1.6979        2.4146        2.2079        2.2033        1.8368        1.9099        2.2606        2.8790        2.7779        3.4430        4.2391        4.2790        3.6916        4.4752        4.9000        5.2135        4.0975        3.9410        2.9882        2.7924        2.5229        3.5523        2.7729        2.6469        2.4164        3.8346       14.1898        4.9607        3.7619        6.0378        4.2758        4.9464        2.7388        4.6036        4.6483        4.9164        7.3140       10.6883        7.6676        4.5056        5.8248        3.3990        2.7621        2.1867        2.6285        1.5723        0.9913        0.3281        0.5168        4.7745        5.7659        6.3014        6.7537        7.2883        6.9268        6.6055        5.8396        5.8952        4.5318        9.6528        6.2538        0.8068        0.5800        0.5482        0.8024        0.6812        0.4336        0.3340        0.4048        0.6763        0.6916        0.9309        0.9175        1.3948        1.1603        0.7536        0.5623        1.7684        1.5917        1.6845        1.9560        2.6055        3.2031        4.8027        3.6210        0.7892        0.4226        0.1784        1.6870       21.8343       17.4267        2.1848        2.3370        3.9377        3.4964        4.0116        4.2107        4.1679        4.5058        4.7712        0.0000        0.0000        0.0000        0.0000        0.0000        0.0000        0.0000        0.0000        0.0000        0.0000        0.0000        0.0000        0.0000        0.0000        0.0000        0.0000        0.0000        0.0000        0.0000        0.0000        0.0000        0.0000        0.0000        0.0000        0.0000        0.0000        0.0000        0.0000        0.0000        0.0000        0.0000        0.0000        0.0000        0.0000        0.0000        0.0000        0.0000        0.0000        0.0000        0.0000        0.0000        0.0000        0.0000        0.0000        0.0000        0.0000        0.0000        0.0000        0.0000        0.0000        0.0000        0.0000        0.0000        0.0000        0.0000        0.0000        0.0000        0.0000        0.0000        0.0000        0.0000        0.0000        0.0000
        0.0000        0.0000        0.0000        0.0000        0.0000        0.0000        0.0000        0.0000        0.0000        0.0000        0.0000        0.0000        0.0000        0.0000        0.0000        0.0000        0.0000        0.0000       14.8631       10.1820        8.7379        7.6667        8.6236        5.8524        4.0846        7.5317        4.1414       13.3807       20.2203       11.0477        6.4584       18.2684       16.7540       12.0836        6.3926        2.1709        2.5802        2.1386        6.2934        1.0200        0.5246        0.1175        0.4687        2.5063        3.3958        4.4578        3.1405        2.3574        1.7884        1.3160        0.3677        2.0289        0.7449        0.4966        2.7523        3.9086        0.7510        1.0349        1.3781        1.2284        3.0718        2.7647        2.2082        1.8863        3.6706        3.9927        3.7241        2.4057        1.4373        1.6508        2.4731        1.8393        2.1520        2.7824        2.9180        1.9063        1.9148        2.1996        1.8458        1.5378        1.7430        1.8976        2.0898        2.1198        2.1731        1.6069        1.6677        2.6505        2.8010        3.0375        2.5151        1.9770        2.6496        2.8773        3.3592        5.9431        5.9549        5.4495        4.9811        5.7265        6.5073        7.6393        6.6099        5.2837        4.7836        4.9874        4.6674        5.5467        5.6772        5.0232        3.9087        5.0728        5.5539        5.3701        5.8868        6.2463        6.9374        4.2516        7.7147        7.8915        6.9874        7.0823        7.6622        6.7727        3.7493        3.3661        3.8008        2.0439        1.4504        0.6804        0.7512        0.5310        0.3116        0.3877        0.5851        4.5998        5.1398        5.5456        5.3936        5.9927        6.5578        6.0804        5.2039        6.1315        3.7817        2.1686        1.4244        0.7015        0.5013        0.5161        0.7292        0.5428        0.6551        0.8621        1.1687        1.4713        1.5127        1.4930        1.8440        4.1369        3.0213        2.1395        0.1881        1.5667        1.1629        1.6093        1.8930        2.5700        3.0752        3.1187        2.1698        0.2316        0.9795        2.2102        0.6453        3.1026        3.4753        2.5115        2.2630        3.0681        3.6225        3.6386        3.8621        3.8426        4.0929        4.3978        0.0000        0.0000        0.0000        0.0000        0.0000        0.0000        0.0000        0.0000        0.0000        0.0000        0.0000        0.0000        0.0000        0.0000        0.0000        0.0000        0.0000        0.0000        0.0000        0.0000        0.0000        0.0000        0.0000        0.0000        0.0000        0.0000        0.0000        0.0000        0.0000        0.0000        0.0000        0.0000        0.0000        0.0000        0.0000        0.0000        0.0000        0.0000        0.0000        0.0000        0.0000        0.0000        0.0000        0.0000        0.0000        0.0000        0.0000        0.0000        0.0000        0.0000        0.0000        0.0000        0.0000        0.0000        0.0000        0.0000        0.0000        0.0000        0.0000        0.0000        0.0000        0.0000        0.0000
        0.0000        0.0000        0.0000        0.0000        0.0000        0.0000        0.0000        0.0000        0.0000        0.0000        0.0000        0.0000        0.0000        0.0000        0.0000        0.0000        0.0000        0.0000        0.0000       25.0637       17.2212       26.7705       19.7051        4.1929        4.1526        6.6664       18.0152       19.9210       19.5943       16.2645       11.9686       11.0744       13.9229        9.7931        8.1112        6.0628        5.2917        2.2403        2.1999        0.4467        0.3427        0.7861        2.6217        2.6025        3.0061        3.3676        2.8495        1.5784        1.5181        1.2892        1.8314        0.7530        1.0422        1.6025        4.2531        2.3540        1.2277        1.0476        1.0615        1.9456        3.2036        2.5050        2.6761        4.3715        4.6408        4.4905        1.9053        1.5848        1.6390        1.3882        2.5027        2.0160        1.9753        2.6912        2.7401        1.8951        1.7437        2.1972        2.1446        2.4562        3.0230        2.4908        2.2695        2.9361        2.1823        2.7220        2.8638        3.3352        3.8714        3.5098        4.1815        4.1112        4.5049        4.9546        4.8952        6.6500        6.1585        5.9795        5.6230        5.8906        5.9224        7.0096        7.3125       10.8003       11.0771       12.7691       10.3543        7.3427        7.3554        5.9476        4.9534        4.6713        4.6192        5.1065        5.1571        7.3248        7.0756        6.7500        7.7775        8.7875        7.8149        9.1031        7.2119        6.2584        3.4886        2.4132        1.7656        1.3355        1.4115        1.2153        2.0003        0.9939        0.9751        1.1736        1.7893        2.4092        3.1812        3.8184        3.8786        2.3544        2.1226        1.2729        1.1057        2.2207        0.5316        0.2998        0.1742        1.7334        1.3543        1.3693        1.6826        2.1939        2.4346        3.6335        3.7674        4.3780        3.5241        3.7307        3.6580        7.7925        5.7372        3.8320        1.3735        3.9040        3.7748        3.6333        1.9333        3.0436        2.6518        2.4625        2.3686        2.9231        2.4427        2.4418        3.0563        3.1715        2.8872        2.3343        2.4359        2.3651        2.2372        2.2853        2.3707        4.1439        2.3632        2.5946        0.0000        0.0000        0.0000        0.0000        0.0000        0.0000        0.0000        0.0000        0.0000        0.0000        0.0000        0.0000        0.0000        0.0000        0.0000        0.0000        0.0000        0.0000        0.0000        0.0000        0.0000        0.0000        0.0000        0.0000        0.0000        0.0000        0.0000        0.0000        0.0000        0.0000        0.0000        0.0000        0.0000        0.0000        0.0000        0.0000        0.0000        0.0000        0.0000        0.0000        0.0000        0.0000        0.0000        0.0000        0.0000        0.0000        0.0000        0.0000        0.0000        0.0000        0.0000        0.0000        0.0000        0.0000        0.0000        0.0000        0.0000        0.0000        0.0000        0.0000        0.0000        0.0000        0.0000
        0.0000        0.0000        0.0000        0.0000        0.0000        0.0000        0.0000        0.0000        0.0000        0.0000        0.0000        0.0000        0.0000        0.0000        0.0000        0.0000        0.0000        0.0000        0.0000       22.5107       16.2158       13.7616        9.3501        3.0887        3.5451       17.6305       25.9717       22.8227       13.6832       11.7242       13.3557        6.5808        4.3811        2.6814       15.9519        7.5659        4.8136        1.4818        0.5103        0.2915        1.5015        3.0031        4.7736        3.0001        2.0603        1.6687        2.4820        1.3012        1.0000        0.8976        0.7892        0.7289        1.2169        1.4940        1.1265        2.8307        2.7541        1.4434        1.6346        2.0983        1.1233        1.3897        2.6966        3.4542        5.3189        3.9696        3.7209        2.6920        1.8886        1.4312        2.6233        2.2773        2.5876        3.0542        3.1078        2.2239        2.3335        2.6338        2.2035        2.7160        2.3928        1.9790        1.9128        2.8496        2.8685        2.9371        3.1220        3.4144        4.2884        4.9186        5.9351        5.8323        5.8626        6.9289        7.2655        7.8734        8.1651        8.1392        6.9451        7.2632        7.6816        8.1262        9.5220       13.1402       15.5391       19.6619       14.1932       10.1900        8.5596        7.0003        6.1401        4.9243        4.7584        4.9903        6.3083        8.3135        7.4617        7.9644        7.4519        8.5621       10.1253       11.5895       13.7648        8.9490        4.3966        3.2200        2.3755        2.3839        1.6878        1.7766        1.4329        1.3934        1.3050        1.2276        1.6440        2.3883        2.5726        2.6296        2.4756        1.1746        0.8884        1.1607        1.1029        2.4502        1.3170        0.6317        0.4001        2.2657        1.9004        2.0486        2.5317        2.7627        4.3695        5.1308        5.1825        6.7018        5.7481        4.7145        5.9155        7.3938        6.3580        3.9650        3.0852        1.9772        1.7804        3.4070        3.1147        3.6652        4.0144        4.0852        4.2931        3.5185        3.5194        3.8223       12.2488       15.0276        3.5584        3.5449        2.8616        2.2242        2.7118        2.4180        2.2680        2.0100        2.3832        4.2221        2.8540        5.0806        0.0000        0.0000        0.0000        0.0000        0.0000        0.0000        0.0000        0.0000        0.0000        0.0000        0.0000        0.0000        0.0000        0.0000        0.0000        0.0000        0.0000        0.0000        0.0000        0.0000        0.0000        0.0000        0.0000        0.0000        0.0000        0.0000        0.0000        0.0000        0.0000        0.0000        0.0000        0.0000        0.0000        0.0000        0.0000        0.0000        0.0000        0.0000        0.0000        0.0000        0.0000        0.0000        0.0000        0.0000        0.0000        0.0000        0.0000        0.0000        0.0000        0.0000        0.0000        0.0000        0.0000        0.0000        0.0000        0.0000        0.0000        0.0000        0.0000        0.0000        0.0000
        0.0000        0.0000        0.0000        0.0000        0.0000        0.0000        0.0000        0.0000        0.0000        0.0000        0.0000        0.0000        0.0000        0.0000        0.0000        0.0000        0.0000        0.0000        0.0000        0.0000       18.7783       17.4621       10.0370        2.1381        4.3340        4.6669        8.7080       11.0607        7.5930       15.7993       12.1152        9.7761        4.2187        4.2968       11.9236        5.4286        2.7501        1.4347        1.3389        1.3697        3.4603        2.9342        4.8612        3.2111        2.8495        2.9158        4.2230        2.4519        1.0964        0.7289        0.2952        1.1265        4.9821        0.3976        0.5482        1.0832        2.1776        0.7331        0.4984        1.5955        1.5913        1.8458        3.0465        3.9876        4.2181        2.4856        2.2133        2.3572        2.3846        3.3361        4.0548        3.4685        3.5045        3.2215        3.0678        2.7042        2.4369        2.9471        3.1359        2.9058        2.6640        2.0183        1.9741        3.3630        3.4464        4.3738        5.0630        5.7265        5.5185        6.1504        6.1387        6.6642        7.3547       10.3296       12.9021        9.2076        9.5217        8.8124        7.9789        8.8395        9.3830       10.2388       11.3103       17.2648       19.5615       20.1959       15.7246       11.8020        9.8843        8.9844        8.1473        6.6606        5.6502        6.3295        6.7470        8.7422        7.8045        8.1199       11.0033       16.2805       12.8531       12.9418       11.7649       12.6039        6.9863        4.3226        3.5441        3.9925        3.4715        2.5620        1.7623        2.4519        1.3527        1.1943        1.6356        1.8661        2.1236        2.2038        1.9964        0.9479        0.8729        0.8973        0.8383        1.6924        1.1639        1.4230        1.2135        2.1944        2.7264        3.1798        3.8157        4.5708        6.4491        7.9215        6.9972        7.7357        7.7932        6.9514        7.1736        8.7739        7.3501        6.1311        3.9024        3.9923        3.5005        3.2790        2.8782        4.9304        5.6352        5.7266        5.4686        4.6476        4.7647        5.0594        6.8514       11.5646        4.6111        3.0334        3.0385        3.0683        3.2331        2.8659        2.7199        2.3650        4.2731        2.7635        2.8073        4.9627        5.5069        0.0000        0.0000        0.0000        0.0000        0.0000        0.0000        0.0000        0.0000        0.0000        0.0000        0.0000        0.0000        0.0000        0.0000        0.0000        0.0000        0.0000        0.0000        0.0000        0.0000        0.0000        0.0000        0.0000        0.0000        0.0000        0.0000        0.0000        0.0000        0.0000        0.0000        0.0000        0.0000        0.0000        0.0000        0.0000        0.0000        0.0000        0.0000        0.0000        0.0000        0.0000        0.0000        0.0000        0.0000        0.0000        0.0000        0.0000        0.0000        0.0000        0.0000        0.0000        0.0000        0.0000        0.0000        0.0000        0.0000        0.0000        0.0000        0.0000        0.0000
        0.0000        0.0000        0.0000        0.0000        0.0000        0.0000        0.0000        0.0000        0.0000        0.0000        0.0000        0.0000        0.0000        0.0000        0.0000        0.0000        0.0000        0.0000        0.0000        0.0000        0.0000        9.0473        3.7217        1.0896        2.4957        9.1656       14.0765        5.0411       11.7638       12.8080        8.7935       22.0954       13.9173        2.7500        4.2596        2.3931        4.9822        3.7098        0.4714        1.0103        2.1365        1.8959        2.7296        1.5682        1.2417        2.5362        2.6748        2.3856        1.3253        1.6446        1.0482        0.4398        3.1326        2.0181        1.3434        1.3745        0.8533        0.9962        2.4311        0.8461        1.3510        5.3409        6.1944        6.9171        3.2044        4.5697        6.4692        7.1156        7.5842        5.1168        2.7020        2.4067        6.6241        8.9083        2.5406        2.3108        2.5149        2.8923        3.6658        2.5414        3.0844        2.6135        2.7711        4.0558        4.2303        5.1365        4.7066        4.4331        6.6840        6.7882        6.4468        6.8202       11.3074       16.0954       17.4695       13.6292        9.5355       10.1416       11.2000       10.2055       12.3110       13.1089       15.5954       21.5689       20.4936       18.7965       17.5533       13.1040       12.2074       11.9060       11.4654       11.3061        9.1658        9.0808       10.0769       12.9337       11.0072       10.4301       11.6896       14.8011       14.1555       11.2649       11.9131        6.9752        5.5688        5.3210        3.9158        4.1713        3.7986        2.6338        2.2352        1.8980        1.2800        1.2118        1.4842        1.7991        2.0795        2.2646        2.3385        1.0390        1.0565        1.0036        1.3780        2.3010        3.6201        4.6043        3.5403        4.5018        5.7851        6.3077        4.9614        7.4252        9.5261        7.7613        7.5751        9.3903        9.2911       11.6402       10.2241       10.7743        8.7647        8.2197        5.1198        6.1624        3.4408        3.0502        4.1601        5.6857        5.4378        6.1801        6.1651        7.0620        7.2900        6.8903        6.6110        4.6997        3.9198        4.3636        4.9620        7.1558        5.5674        5.2305        4.1626        3.4060        3.6831        3.4693        3.4348        4.9446        5.0140        5.1196        0.0000        0.0000        0.0000        0.0000        0.0000        0.0000        0.0000        0.0000        0.0000        0.0000        0.0000        0.0000        0.0000        0.0000        0.0000        0.0000        0.0000        0.0000        0.0000        0.0000        0.0000        0.0000        0.0000        0.0000        0.0000        0.0000        0.0000        0.0000        0.0000        0.0000        0.0000        0.0000        0.0000        0.0000        0.0000        0.0000        0.0000        0.0000        0.0000        0.0000        0.0000        0.0000        0.0000        0.0000        0.0000        0.0000        0.0000        0.0000        0.0000        0.0000        0.0000        0.0000        0.0000        0.0000        0.0000        0.0000        0.0000        0.0000        0.0000
        0.0000        0.0000        0.0000        0.0000        0.0000        0.0000        0.0000        0.0000        0.0000        0.0000        0.0000        0.0000        0.0000        0.0000        0.0000        0.0000        0.0000        0.0000        0.0000        0.0000        0.0000       17.7278       16.1219       15.2759       15.6227       24.3460       16.1002       10.1064       10.8634        4.9474        7.3091        4.2142        3.0103        1.6459        1.5778       13.9221        6.5961        2.4920        8.4747        6.4021        5.0922        2.8473        2.8548        2.0058        1.4917        3.4190        3.1842        2.3071        2.2419        1.9890        1.9368        1.0550        1.1922        1.5728        2.2658        2.2034        2.8683        2.9638        2.6469        7.3133        5.6149        5.5636        9.0672       10.0379        5.9988        6.6968       12.5716       13.2049        9.9757        6.8524        3.1628        3.0691        5.3996        7.6808        5.0885        2.9958        3.6710        4.3182        5.0157        4.4372        4.9871        6.0446        6.1013        6.4419        6.8878        6.9017        7.8615        7.2102        8.2233        8.1667       11.6023        8.9293       10.7377       12.9827       13.1132       12.1793        9.3822       10.0943       12.4606       13.6711       18.1130       15.6127       18.3540       19.8757       19.9987       19.7041       17.9029       16.1457       14.8360       15.6084       14.8635       13.5683       12.0431       11.5548       10.6876       11.1690       11.9644       11.5870       11.2603       13.2736       14.1139       14.3329       12.0042        7.0025        5.5597        5.0409        4.4508        8.4198        8.1575        3.8844        3.0970        1.1453        0.8283        0.9001        0.8236        1.4367        4.9710        6.4880        2.4552        2.9501        3.0957        3.4445        3.5136        4.2369        4.3965        4.9703        5.0780        6.7934        7.5584        8.0021       11.0252       11.0297       11.6303       12.0367       11.6202       12.3522       12.5756       14.3132       14.8559       12.0898        8.8642        9.0479        7.1334        5.9253        4.7213        4.9263        4.8895        5.4260        5.4263        5.7119        6.6620        7.3451        7.7077        7.1151        5.5429        4.0047        6.0617        4.9740        4.4106        7.7893        9.6702       12.0555       10.0880        7.3128        6.3585        6.7474        9.0175        4.5696        2.4351        2.2680        0.0000        0.0000        0.0000        0.0000        0.0000        0.0000        0.0000        0.0000        0.0000        0.0000        0.0000        0.0000        0.0000        0.0000        0.0000        0.0000        0.0000        0.0000        0.0000        0.0000        0.0000        0.0000        0.0000        0.0000        0.0000        0.0000        0.0000        0.0000        0.0000        0.0000        0.0000        0.0000        0.0000        0.0000        0.0000        0.0000        0.0000        0.0000        0.0000        0.0000        0.0000        0.0000        0.0000        0.0000        0.0000        0.0000        0.0000        0.0000        0.0000        0.0000        0.0000        0.0000        0.0000        0.0000        0.0000        0.0000        0.0000        0.0000        0.0000
        0.0000        0.0000        0.0000        0.0000        0.0000        0.0000        0.0000        0.0000        0.0000        0.0000        0.0000        0.0000        0.0000        0.0000        0.0000        0.0000        0.0000        0.0000        0.0000        0.0000        0.0000       15.4060       16.0456        9.3756       20.6050       24.7910       19.1366       13.9130        8.4701        9.4262        5.8550        2.8014       20.3749       12.2916        7.4145       29.2633       15.4439        9.5220        2.2395        0.9603        0.7894        0.5788        2.9706        4.3456        3.1580        4.1605        4.3196        1.6084        0.5469        0.2196        1.6879        1.7415        0.8436        0.5968        0.9231        3.0099        2.0798        1.5299        1.3825        7.4581        6.0283        7.1533        8.7623        8.1379        6.6667        5.9492        7.5723        7.7064        6.1367        3.5230        3.4548        3.0669        4.6115        3.3822        3.6683        4.3979        4.2497        4.3478        4.1544        4.9806        6.5790        6.9050        6.9920        8.1715        8.9392        8.2761       11.0264       10.4229        9.8086        9.0718       12.4034       10.3438       13.8948       13.4412       16.8168       12.6806       13.3606       10.8841       12.1549       20.5988       18.4305       22.5720       20.0450       22.9387       20.8755       17.9716       17.2209       17.9870       17.2778       17.0520       15.7596       16.2923       15.2489       13.5909       12.2110       12.1504       12.7476       13.7545       13.4158       15.9857       15.3950       14.7041       13.6441       10.1886        6.7437        6.2432        5.8780        6.0210        5.6635        5.0863        3.7684        1.1636        0.9548        0.8313        1.1562        1.6473        1.3823        1.4762        1.3949        3.1776        3.7832        4.1804        4.2027        5.9297        4.9652        5.2061        5.4102        7.2632       11.0181       11.9537       15.6177       13.6524       13.8871       14.2464       14.1613       16.9155       15.6548       15.1906       12.1453        9.9134        7.5667        6.8697        7.4744        7.9923        9.8725        5.9306        5.9227        7.4206        6.8186        7.6472        7.9203        6.5435        6.4719        7.8838        7.5433        7.5322        4.8245        5.1292        6.6650        9.8985       10.6983       12.0580       12.0053        9.5009        7.6377        8.0463       14.0375        7.7770        2.9874        2.5016        0.0000        0.0000        0.0000        0.0000        0.0000        0.0000        0.0000        0.0000        0.0000        0.0000        0.0000        0.0000        0.0000        0.0000        0.0000        0.0000        0.0000        0.0000        0.0000        0.0000        0.0000        0.0000        0.0000        0.0000        0.0000        0.0000        0.0000        0.0000        0.0000        0.0000        0.0000        0.0000        0.0000        0.0000        0.0000        0.0000        0.0000        0.0000        0.0000        0.0000        0.0000        0.0000        0.0000        0.0000        0.0000        0.0000        0.0000        0.0000        0.0000        0.0000        0.0000        0.0000        0.0000        0.0000        0.0000        0.0000        0.0000        0.0000        0.0000
        0.0000        0.0000        0.0000        0.0000        0.0000        0.0000        0.0000        0.0000        0.0000        0.0000        0.0000        0.0000        0.0000        0.0000        0.0000        0.0000        0.0000        0.0000        0.0000        0.0000        0.0000       27.0893       16.7130       11.6505       25.0974       12.9148        4.1094        2.8975        1.8852        5.5051        4.7975        2.8345        2.2037        2.6546       15.1971       41.0850        5.0440        1.0068        0.4199        0.2094        0.0944        1.5358        0.5487        0.2832        2.8378        3.1799        1.4250        0.6878        0.1568        0.1299        0.2486        0.7999        0.6541        0.5552        1.7395        2.2761        1.1557        1.3795        0.2702        1.1041        1.6337        1.2816        1.6756        4.7026        4.1348        1.5953        2.6375        3.4029        1.6260        1.8975        6.4024        3.1810        3.3954        3.2136        3.1964        2.7405        3.4320        3.3289        3.7914        5.9527        5.4189        5.3395        7.0047        9.4319       10.0139        9.4685       11.3316       12.1727       12.7720       13.1755       15.1059       10.0506       15.8600       18.0883       16.6014       13.1795        9.9663       10.8112       20.0744       19.5346       23.4986       19.3949       17.9527       23.2057       22.9911       19.3804       18.9374       17.7549       18.7284       18.9919       21.4433       19.0772       17.9685       16.5693       15.0349       14.4242       15.0058       15.2055       16.9137       17.5788       17.3154       16.5796       15.3629       11.4828        9.1766        7.2559        6.8828        7.0483        7.4678        5.8191        4.5528        1.6481        1.1432        1.0368        1.2084        1.6337        1.8733        2.0860        2.4490        5.2462        6.1112        6.3509        6.2615        8.9224        7.0770        6.0615        6.4163        8.8506       13.7111       14.7371       17.1768       15.6003       15.1231       15.7393       14.9938       16.1517       14.7948       12.4696       11.2650        9.4127        9.6313        8.9888        9.2057       10.2899        8.0751        6.3770        6.2367        6.8026        8.2449        7.4312        8.2569        8.8422        8.3151        7.5199        8.1233        7.9319        6.2433        5.7766        7.9242       11.4626       12.2071       14.2364       13.1708       13.0285        9.9092        7.8741        8.3663        6.3165        7.3659       22.2041       22.6039        0.0000        0.0000        0.0000        0.0000        0.0000        0.0000        0.0000        0.0000        0.0000        0.0000        0.0000        0.0000        0.0000        0.0000        0.0000        0.0000        0.0000        0.0000        0.0000        0.0000        0.0000        0.0000        0.0000        0.0000        0.0000        0.0000        0.0000        0.0000        0.0000        0.0000        0.0000        0.0000        0.0000        0.0000        0.0000        0.0000        0.0000        0.0000        0.0000        0.0000        0.0000        0.0000        0.0000        0.0000        0.0000        0.0000        0.0000        0.0000        0.0000        0.0000        0.0000        0.0000        0.0000        0.0000        0.0000        0.0000        0.0000        0.0000
        0.0000        0.0000        0.0000        0.0000        0.0000        0.0000        0.0000        0.0000        0.0000        0.0000        0.0000        0.0000        0.0000        0.0000        0.0000        0.0000        0.0000        0.0000        0.0000        0.0000        0.0000        0.0000       31.3655       31.4963       14.2210       15.5225       19.2198        1.7273        1.3125        2.9616        6.2359        5.1094        1.6857        4.2313        6.6019        3.1724        3.4581        1.0896        0.5098        1.2735        0.5579        0.7886        0.4008        0.4056        1.5729        1.3743        1.1052        1.3604        0.8623        0.3455        0.1984        0.0424        0.2401        0.2418        0.8069        1.0741        1.0761        0.5199        1.1717        0.7293        6.3137        4.3495        0.6964        1.4989        4.2508        1.8571        1.6000        1.6729        3.6861        6.6961        7.5509        4.1978        3.5519        5.0508        4.4545        2.6760        3.0747        3.3159        3.2120        4.1668        4.5717        5.7720        5.3953        8.6987        8.6638       10.9461       10.1418       11.3940       11.9865       14.2167       16.3217       11.9608       16.8742       19.2027       15.5751       10.3436        9.7093       19.1240       19.1882       19.7780       22.6974       23.9560       25.7346       29.0407       25.6863       24.9013       22.0025       22.2465       22.7199       22.2019       23.2539       22.4783       21.5512       20.1605       19.9397       19.7884       19.4562       19.1813       19.4655       21.2618       21.3371       20.4740       19.0475       14.5016       10.9361        9.4712        7.9539        8.6746        8.6982        6.3800        4.9519        1.8693        1.6156        1.4493        1.9849        2.8667        3.6470        4.3774        4.7763        9.0666       10.0499       10.4349       11.6007       10.3120        8.2891        7.7740        8.4285       15.9801       20.1341       20.1304       15.8706       16.2647       16.2102       16.8897       17.1198       15.3918       13.0382       11.9897       11.8849       10.0480       12.0092       10.7437       10.3133       11.9018        9.6946        8.2834        6.8614        9.6135       10.1032        9.7885        9.2820        9.6867        9.6936        8.9584        8.2855        6.3523        6.7803        7.5626       10.6012       12.8355       13.8897       13.4304       12.1730       18.8327       11.2791       13.4921        7.4028        4.7882       24.6842        9.1473        9.3957        0.0000        0.0000        0.0000        0.0000        0.0000        0.0000        0.0000        0.0000        0.0000        0.0000        0.0000        0.0000        0.0000        0.0000        0.0000        0.0000        0.0000        0.0000        0.0000        0.0000        0.0000        0.0000        0.0000        0.0000        0.0000        0.0000        0.0000        0.0000        0.0000        0.0000        0.0000        0.0000        0.0000        0.0000        0.0000        0.0000        0.0000        0.0000        0.0000        0.0000        0.0000        0.0000        0.0000        0.0000        0.0000        0.0000        0.0000        0.0000        0.0000        0.0000        0.0000        0.0000        0.0000        0.0000        0.0000        0.0000        0.0000        0.0000
        0.0000        0.0000        0.0000        0.0000        0.0000        0.0000        0.0000        0.0000        0.0000        0.0000        0.0000        0.0000        0.0000        0.0000        0.0000        0.0000        0.0000        0.0000        0.0000        0.0000        0.0000       40.0555       31.9085       37.7152       35.9467       28.5348       29.6645       24.7882        4.7951        4.0676        2.4694        2.1372        0.9300        4.4000        9.7248        3.4935        1.9097        5.4119        9.6413        5.7514        8.6068        4.8414        3.1315        4.3195        2.5623        2.6745        3.6178        3.6609        4.7337        4.7968        1.4895        0.9168        0.4800        0.2729        0.4695        1.5003        1.0150        0.5337        0.9121        1.2693        1.1715        0.7987        1.0644        2.1411        2.7820        2.8155        3.4155        3.7168        4.5894        5.9845        8.4295        7.2167        5.7637        6.1822        6.7562        6.6856        6.0623        6.1668        6.7166        7.4342        7.6992        8.3226        8.7344        9.7998       10.4180       12.1718       12.9875       15.8808       18.3890       20.4065       20.3684       15.4987       19.5621       19.3936       16.6412       12.8148       11.4513       23.3751       22.3304       21.4274       24.2769       26.6606       29.3960       38.7163       34.4428       34.5436       32.9751       29.4377       31.1003       30.4174       28.6445       29.1672       26.6012       25.9647       25.7496       26.7916       23.6606       26.9115       25.4955       29.9259       30.5738       31.0916       28.6847       25.3846       18.0111       14.7562       12.2939       10.0909        8.7551        7.4804        6.1734        2.1204        1.4778        1.4279        2.9307        9.8582       14.0102       14.9021       15.5977       18.3041       22.1076       21.4061       15.0109       12.0426       11.1856       10.6964       13.3492       19.3838       22.7459       18.8614       16.1759       15.0102       15.1504       13.6228       14.4064       12.4982       10.3811       10.6799       10.8332       13.2056       13.9052       15.0770       12.4123       14.4185       14.0273       12.2340       13.6231       15.2313       15.5598       16.3121       14.3535       14.5049       12.7630       11.5698       10.3516        9.8245       10.7472       10.3339       16.2851       14.7631       11.7477       11.5875       11.0334       18.5246       14.6879       10.5413        6.3804        8.1311       10.1134       10.1350       12.4805       96.6431        0.0000        0.0000        0.0000        0.0000        0.0000        0.0000        0.0000        0.0000        0.0000        0.0000        0.0000        0.0000        0.0000        0.0000        0.0000        0.0000        0.0000        0.0000        0.0000        0.0000        0.0000        0.0000        0.0000        0.0000        0.0000        0.0000        0.0000        0.0000        0.0000        0.0000        0.0000        0.0000        0.0000        0.0000        0.0000        0.0000        0.0000        0.0000        0.0000        0.0000        0.0000        0.0000        0.0000        0.0000        0.0000        0.0000        0.0000        0.0000        0.0000        0.0000        0.0000        0.0000        0.0000        0.0000        0.0000        0.0000        0.0000
        0.0000        0.0000        0.0000        0.0000        0.0000        0.0000        0.0000        0.0000        0.0000        0.0000        0.0000        0.0000        0.0000        0.0000        0.0000        0.0000        0.0000        0.0000        0.0000        0.0000       38.6587       39.9537       37.3766       18.7204       17.3949       24.4592       30.0269       25.8363        8.9327        4.1212        6.3825        3.3553        2.2819        4.5684        5.7140        4.5198        4.5684        9.6415       10.2980       10.6430       14.1885        8.6730        3.7852        4.2149        3.9085        3.4402        3.7225        4.0548        2.3347        2.8672        1.7582        0.2259        0.3691        1.0308        0.6773        0.9693        1.6424        1.2050        1.4294        1.2473        1.9103        0.7573        1.3826        2.7610        2.5447        4.0693        3.3190        3.1367        4.8852        5.2340        4.8345        5.4423        5.7823        6.0577        5.9279        6.5298        7.4644        7.0550        8.0041       10.0842       11.5278       10.0963       10.6272       10.8597       11.8639       11.1870       12.0433       11.4481       13.9078       15.6358       19.2067       13.6776       17.6680       13.1598       13.4495       14.5366       15.8211       18.7600       14.8882       18.8943       21.4899       26.3498       33.3151       34.9142       34.7974       39.5069       40.7747       31.6392       34.4089       36.0808       31.9540       30.7946       29.6827       31.0246       28.7931       25.2109       25.2568       25.8112       25.5163       33.0795       35.8841       34.9412       31.6790       26.6782       20.1997       19.2969       14.8426       12.7858       10.8157       10.4869       10.2345        6.2161        3.3841        2.5068        3.5184       12.9352       18.3353       18.8653       19.7951       23.0849       25.0445       23.7474       19.2206       15.1723       14.3728       14.7039       16.1499       24.9735       29.0434       23.4659       21.7385       18.9736       17.6596       16.0237       15.4025       13.3507       15.5219       14.6455       11.7941       15.2318       12.8976       13.1193       11.7341       12.8624       15.1458       12.6337       14.0648       17.3636       17.2231       17.8799       16.7215       13.2092       12.6208       12.4476       12.1559       11.2478       11.4976       11.6532       12.0395       12.3586       10.4135       10.2161       10.0389        9.5530        8.6539        8.1310        7.6393       10.4239       11.7235       14.2263       14.2055       48.6852       80.0808        0.0000        0.0000        0.0000        0.0000        0.0000        0.0000        0.0000        0.0000        0.0000        0.0000        0.0000        0.0000        0.0000        0.0000        0.0000        0.0000        0.0000        0.0000        0.0000        0.0000        0.0000        0.0000        0.0000        0.0000        0.0000        0.0000        0.0000        0.0000        0.0000        0.0000        0.0000        0.0000        0.0000        0.0000        0.0000        0.0000        0.0000        0.0000        0.0000        0.0000        0.0000        0.0000        0.0000        0.0000        0.0000        0.0000        0.0000        0.0000        0.0000        0.0000        0.0000        0.0000        0.0000        0.0000        0.0000        0.0000
        0.0000        0.0000        0.0000        0.0000        0.0000        0.0000        0.0000        0.0000        0.0000        0.0000        0.0000        0.0000        0.0000        0.0000        0.0000        0.0000        0.0000        0.0000        0.0000        0.0000       43.1105       36.6072       30.2395       19.2763       17.2960       21.3890       12.4905       17.7127        5.5413        6.5861        5.7112        3.0998        4.6680        3.7007        2.4458        4.2860        6.8746       10.6125        9.2082       11.8056        9.0786        5.3654        4.0192        5.0655        3.6537        4.0050        3.7588        2.4974        2.6849        2.7391        2.0957        1.5908        2.2134        1.2669        2.1039        1.7663        1.5612        2.3700        2.3974        3.0319        1.0250        1.5417        2.0961        1.9473        1.9576        2.4413        2.8828        3.1361        3.5882        4.1146        5.3221        5.7253        6.2444        5.6514        6.5646        7.4352        7.6468        8.4437        9.2695       13.7881       12.8798       11.7616       12.5566       14.1113       13.9429       13.5368       11.9071       12.8449       12.2098       13.2436       20.5938       14.6501       10.6542        9.4790       10.1108       13.9403       19.1815       18.7371       21.5091       20.0327       22.9100       25.7623       28.4136       30.1916       35.8316       37.0664       36.2389       28.7434       30.9868       31.9376       29.5557       29.2170       27.7821       26.8911       27.2129       24.6077       25.2814       27.7472       27.9350       37.5233       38.3055       37.6180       32.1514       25.5642       22.1789       17.9088       15.6269       22.3051       14.0017       13.3917       13.6056        8.3667        8.0555        4.9684        7.2069       17.4593       25.5311       28.3303       26.2803       26.9694       28.6651       25.0227       21.6098       17.9586       19.0753       18.5795       17.4260       27.1500       34.6410       32.0067       24.1365       20.2736       17.1993       14.8299       13.2365       12.1680       11.1540       11.7410       14.4179       15.8281       16.6068       17.1506       17.5648       19.0201       16.4574       18.6490       16.8540       18.3514       19.5011       19.9155       18.3949       15.3466       14.9688       20.0084       14.6083       13.4057       12.7335       12.3067       12.0131       11.8071       12.5705       12.8534       11.8856       12.5364       12.6980        9.1054        9.0362       16.0500       18.3504       18.4966       36.8278       50.3814       34.3495       30.5353        0.0000        0.0000        0.0000        0.0000        0.0000        0.0000        0.0000        0.0000        0.0000        0.0000        0.0000        0.0000        0.0000        0.0000        0.0000        0.0000        0.0000        0.0000        0.0000        0.0000        0.0000        0.0000        0.0000        0.0000        0.0000        0.0000        0.0000        0.0000        0.0000        0.0000        0.0000        0.0000        0.0000        0.0000        0.0000        0.0000        0.0000        0.0000        0.0000        0.0000        0.0000        0.0000        0.0000        0.0000        0.0000        0.0000        0.0000        0.0000        0.0000        0.0000        0.0000        0.0000        0.0000        0.0000        0.0000
        0.0000        0.0000        0.0000        0.0000        0.0000        0.0000        0.0000        0.0000        0.0000        0.0000        0.0000        0.0000        0.0000        0.0000        0.0000        0.0000        0.0000        0.0000        0.0000        0.0000       41.4349       35.6399       28.8410       18.4368       23.5588       11.7802        8.8641        5.9887        5.5899        8.6298       10.9416        8.0088        6.3409        4.5609        5.7780        1.2090        4.0917        6.7374        5.7926        5.1282        2.7555        2.9178        7.1289        6.6520        8.6680        4.8716        4.6719        3.4340        1.8505        3.3527        3.6488        1.8066        1.9438        1.8734        2.3859        3.0673        1.2824        0.9342        1.7711        2.1389        0.9874        0.5018        0.4851        1.8672        1.8048        2.4738        4.2990        3.4589        3.7078        3.7655        5.7788        6.0119        7.1305        7.4901        9.1268       10.9538        9.2065        9.8000       11.5997       13.3980       13.9768       13.0008       15.0370       16.2585       12.3348       11.5439       11.4120       11.3526       13.1662       14.4921       18.7510       10.4219        9.6119       14.1821       13.2768       15.1660       13.9353       15.2771       20.1714       24.1464       24.9150       24.3101       27.5148       27.2667       26.4466       26.9618       26.6768       28.6573       29.5495       32.1484       34.6002       33.8932       29.9054       26.4622       27.8030       25.9479       30.2423       26.5946       32.3679       40.5755       38.5698       35.5114       31.7626       24.4916       20.5822       17.0182       15.2657       24.9672       23.5655       16.5591       13.3663        6.0077        5.3052        5.6788        6.9655       22.0427       25.2846       26.0499       31.0154       32.3749       31.4076       27.7795       23.9903       20.7342       20.3788       19.2441       17.8626       29.1835       29.0468       32.1653       30.8682       20.5579       18.4410       16.8086       14.0767       10.3438        8.7249        9.0364       10.5329       15.1545       16.9657       20.6373       20.1459       25.7352       23.5555       22.1814       24.4826       24.0834       24.9206       23.9869       23.5008       19.8098       19.5803       21.8575       19.1250       17.1964       16.5979       16.6583       16.1252       13.6913       16.1932       18.1114       18.8964       18.7520       14.1535       12.0489       15.7716       16.5967       20.7241       25.2362       22.2255       66.1610       60.7747       50.4856       36.7668        0.0000        0.0000        0.0000        0.0000        0.0000        0.0000        0.0000        0.0000        0.0000        0.0000        0.0000        0.0000        0.0000        0.0000        0.0000        0.0000        0.0000        0.0000        0.0000        0.0000        0.0000        0.0000        0.0000        0.0000        0.0000        0.0000        0.0000        0.0000        0.0000        0.0000        0.0000        0.0000        0.0000        0.0000        0.0000        0.0000        0.0000        0.0000        0.0000        0.0000        0.0000        0.0000        0.0000        0.0000        0.0000        0.0000        0.0000        0.0000        0.0000        0.0000        0.0000        0.0000        0.0000        0.0000
        0.0000        0.0000        0.0000        0.0000        0.0000        0.0000        0.0000        0.0000        0.0000        0.0000        0.0000        0.0000        0.0000        0.0000        0.0000        0.0000        0.0000        0.0000        0.0000        0.0000        0.0000       60.2417       53.2240       68.6146       64.8850       59.9924       60.1535       47.4219       38.8060       34.5658       31.8002       16.2292       11.1564        9.2781        9.9373        9.8577        8.2859        7.6813        7.0031        6.2928        5.2995        8.8056        7.8252        8.9352        8.5806        7.7803        2.8444        3.3561        7.6537        6.6910        8.8304        7.5668        7.7452       10.4119       11.5107        7.2194        5.2151        6.0033        6.2369        3.7875        3.7092        4.3528        2.9466        5.2681        2.7942        3.6436        3.8414        3.4804        4.3949        5.3373       12.6108       10.8541       10.8140        9.8357       16.0023       18.0714       10.7462       11.1391       12.8248       15.3247       26.2153       20.4416       16.5972       16.9200       15.1615       16.4085       32.3171       32.3875       30.7761       18.5353       21.7546       12.8085       15.9793       16.8831       16.1245       17.3215       16.6904       19.4257       22.1724       31.2818       28.4627       30.8498       36.3169       29.1830       24.9345       24.5445       24.0437       25.7992       25.3825       27.1007       26.4807       25.9428       24.6103       25.2923       25.3812       28.5938       29.5284       31.9292       30.2103       36.0029       37.6658       35.4477       31.8660       23.9340       20.1643       16.7883       13.8579       19.5353       16.3181       11.1101        8.8327        8.4205       10.0410       15.9502       20.4862       31.4474       35.9485       39.1266       42.8131       43.9558       38.0601       35.5929       35.1375       35.8349       27.8722       24.4482       25.1046       29.3214       30.4226       27.6055       26.9435       23.3610       21.1298       20.2088       17.0001       16.0380       12.8205       11.7197       13.9469       17.2872       19.4814       22.3239       27.6325       34.1296       35.6229       35.0938       36.5192       43.3700       44.4693       40.1869       37.0679       30.1269       28.4586       28.3030       30.6920       27.6022       26.3791       27.0061       27.7281       28.5061       31.3765       30.8445       31.1267       29.9288       25.4712       23.7726       28.4814       36.9659       32.9029       40.6692       34.1519       34.0080       29.6287       25.0266       23.7185       10.8437        0.0000        0.0000        0.0000        0.0000        0.0000        0.0000        0.0000        0.0000        0.0000        0.0000        0.0000        0.0000        0.0000        0.0000        0.0000        0.0000        0.0000        0.0000        0.0000        0.0000        0.0000        0.0000        0.0000        0.0000        0.0000        0.0000        0.0000        0.0000        0.0000        0.0000        0.0000        0.0000        0.0000        0.0000        0.0000        0.0000        0.0000        0.0000        0.0000        0.0000        0.0000        0.0000        0.0000        0.0000        0.0000        0.0000        0.0000        0.0000        0.0000        0.0000        0.0000        0.0000        0.0000
        0.0000        0.0000        0.0000        0.0000        0.0000        0.0000        0.0000        0.0000        0.0000        0.0000        0.0000        0.0000        0.0000        0.0000        0.0000        0.0000        0.0000        0.0000        0.0000        0.0000        0.0000       55.4100       56.2330       80.9463       87.6443       80.3989       71.6585       61.8329       51.0646       43.1651       35.3114       19.1431       12.5569        8.9770        9.7656       14.2058       13.8055       10.7752       14.4234       12.2785        2.7080        3.8188        8.9535        7.6380        7.5663        5.4082        4.5441        2.7683        2.1482        2.9128        9.6949       13.9718       12.2956       14.5696       15.2208       16.8283       11.4605        9.7710        7.7639        7.3337        8.5351        7.0896        6.8683        5.3974        4.7234        4.0624        4.4380        4.5346        4.4634        4.3553        8.9347       12.9064       10.0497        6.7638        8.3204       11.0083       15.5323       17.0133       12.5271       19.0494       26.8052       24.4254       21.2854       16.3506       17.0194       23.6495       22.9788       15.8430       15.9718       14.5673       16.7392       13.5913       14.2986       15.2515       14.0067       13.0972       14.8281       23.6028       21.6972       23.6082       24.4439       25.9283       22.2544       20.9892       23.3967       24.5502       24.3721       25.4981       25.6346       25.2559       22.1272       24.1052       22.9294       20.1119       21.3167       25.5128       32.8920       29.4880       29.2086       35.3387       36.6380       35.1522       31.2261       20.4249       18.3962       16.4197       13.0992       14.1252       13.7235        8.3037        8.7924        8.4487       10.4063       18.0503       22.1638       31.2988       38.1798       40.6743       44.2841       42.1605       41.1220       38.4485       38.9217       31.4660       25.8205       29.8437       29.1142       29.9938       29.0872       29.8189       26.1815       21.7198       19.5033       17.7242       16.5423       20.4105       16.6120       14.7929       14.5908       23.5852       24.0446       28.0215       33.0953       36.0183       35.7054       41.6838       43.8910       58.3421       55.9260       53.2139       55.3950       44.9311       40.9708       36.7665       36.5854       35.4783       41.0184       38.9458       32.1803       39.5302       43.6026       44.9351       44.1820       38.5587       38.6950       46.9942       40.0553       38.0682       26.2573       30.9814       27.8597       35.5807       33.9224       23.7749       23.5933        7.6509        0.0000        0.0000        0.0000        0.0000        0.0000        0.0000        0.0000        0.0000        0.0000        0.0000        0.0000        0.0000        0.0000        0.0000        0.0000        0.0000        0.0000        0.0000        0.0000        0.0000        0.0000        0.0000        0.0000        0.0000        0.0000        0.0000        0.0000        0.0000        0.0000        0.0000        0.0000        0.0000        0.0000        0.0000        0.0000        0.0000        0.0000        0.0000        0.0000        0.0000        0.0000        0.0000        0.0000        0.0000        0.0000        0.0000        0.0000        0.0000        0.0000        0.0000        0.0000        0.0000        0.0000
        0.0000        0.0000        0.0000        0.0000        0.0000        0.0000        0.0000        0.0000        0.0000        0.0000        0.0000        0.0000        0.0000        0.0000        0.0000        0.0000        0.0000        0.0000        0.0000        0.0000        0.0000       65.7699       64.3839       82.7046       86.5454       83.7651       76.0229       62.3480       57.3037       47.1379       41.1247       21.0358       14.1705       11.6023       13.2068       14.7711       12.8709       12.3604       14.4258        8.8033       11.0693        7.9181        4.8835        4.4710        2.0046        1.7792        2.6521        1.6712        8.1143        5.1315        5.1402        4.5791        5.2111       14.3825       18.2543       19.1793       12.1860       10.4089        4.6620        4.6779        4.5386        5.8971        4.9474        7.8015        4.4904        5.2361        7.2385        7.1301        4.1038        3.4542        9.0660       10.1021        7.6891        8.5932       11.0850       24.3054       18.7880       15.2618       19.6260       31.1363       19.0902       19.4303       22.4693       19.1092       18.4098       22.8957       26.3866       19.5608       19.1362       14.9337       14.4086       17.2274       17.6690       19.6904       17.4483       20.7990       19.8308       22.2957       19.2552       18.4263       18.2174       18.6798       18.0487       18.9620       17.5735       17.0118       17.3136       18.2553       28.2613       22.8030       20.9373       21.9715       23.5399       21.6328       18.0998       20.8387       24.0784       25.5873       25.6606       32.5750       28.1320       29.7434       35.0109       15.4821       13.5606       10.1619        9.3314        8.4544        8.2728        6.7993        6.1711        8.2445       11.1865       14.8482       19.2365       25.9131       32.2618       35.5520       35.8171       41.3329       39.2236       36.1242       35.0644       29.0249       29.5871       30.6238       34.1941       44.5979       42.9723       33.2780       27.1933       24.5956       23.9115       20.3144       20.9893       19.4648       21.5241       24.0381       23.3806       26.6971       26.1956       27.1232       34.1760       39.7590       43.0505       48.2017       52.4072       61.0768       57.1667       64.2620       61.1388       55.3001       51.2081       42.4120       42.8140       37.6863       48.7083       44.3368       46.8600       47.8254       49.0286       54.2572       49.6295       47.2408       42.7742       36.4353       37.0810       48.5558       35.5539       41.9618       31.6037       24.3192       26.3491       27.7998       32.9283       20.1513        0.0000        0.0000        0.0000        0.0000        0.0000        0.0000        0.0000        0.0000        0.0000        0.0000        0.0000        0.0000        0.0000        0.0000        0.0000        0.0000        0.0000        0.0000        0.0000        0.0000        0.0000        0.0000        0.0000        0.0000        0.0000        0.0000        0.0000        0.0000        0.0000        0.0000        0.0000        0.0000        0.0000        0.0000        0.0000        0.0000        0.0000        0.0000        0.0000        0.0000        0.0000        0.0000        0.0000        0.0000        0.0000        0.0000        0.0000        0.0000        0.0000        0.0000        0.0000        0.0000        0.0000
        0.0000        0.0000        0.0000        0.0000        0.0000        0.0000        0.0000        0.0000        0.0000        0.0000        0.0000        0.0000        0.0000        0.0000        0.0000        0.0000        0.0000        0.0000        0.0000        0.0000        0.0000       63.6742       72.2774       81.4088       78.3599       77.4732       71.6601       58.4712       55.0595       47.5206       39.7467       20.8365       15.6088       13.7206       13.9970       16.6904       16.6972       15.0649       13.0047        2.4577        4.7866        3.5237        6.1065        5.7564        4.0309        2.4695        5.0133        4.7096        6.3689        5.1147        2.1967        4.4158        4.1656        5.1487        2.4588        3.2799        2.5313        2.6199        3.3852        7.1950        5.7822        5.4903        7.6227        6.3253        8.8429        4.7130        4.3070        4.4387        5.0465        4.6598        5.5263        8.4899        9.7585        9.7105       11.0724       16.8789       24.7824       21.7769       27.6966       23.4404       17.4514       15.6625       20.9825       18.0226       19.5896       20.3319       18.1986       15.4853       23.2959       36.3075       24.3038       24.1124       25.2069       22.6793       18.7494       19.1769       16.3155       19.6945       21.2490       18.7094       16.6553       18.5741       17.5663       17.2830       14.9423       14.3177       16.1040       18.2478       23.5565       17.5462       15.5666       18.9331       21.9320       16.3136       16.3986       19.7240       20.3577       20.3156       24.8011       24.6394       22.2659       20.0156       18.2732       10.1422        8.9077        7.7644        7.8692        8.2676        9.7061        9.0681        7.4915        8.0517        8.7915       13.1546       23.1021       29.9605       30.2624       32.9241       31.9206       34.6429       35.0541       35.6240       36.2363       32.6430       36.5114       38.5641       41.0386       44.8722       41.4507       35.8804       33.4635       32.8686       30.3366       23.7222       22.1225       17.4524       18.9426       22.3068       22.8306       24.4508       25.7245       30.5482       31.8654       42.9895       42.7028       47.2858       57.2263       69.2043       68.9309       71.7553       74.7391       55.4656       51.1035       48.5327       50.7345       48.3065       45.9073       47.6963       50.2763       52.5042       56.3945       53.7348       45.7088       45.5878       43.6877       46.0916       44.1819       53.9215       44.7027       52.9144       42.0237       30.5053       30.7480       36.8634       31.9019        0.0000        0.0000        0.0000        0.0000        0.0000        0.0000        0.0000        0.0000        0.0000        0.0000        0.0000        0.0000        0.0000        0.0000        0.0000        0.0000        0.0000        0.0000        0.0000        0.0000        0.0000        0.0000        0.0000        0.0000        0.0000        0.0000        0.0000        0.0000        0.0000        0.0000        0.0000        0.0000        0.0000        0.0000        0.0000        0.0000        0.0000        0.0000        0.0000        0.0000        0.0000        0.0000        0.0000        0.0000        0.0000        0.0000        0.0000        0.0000        0.0000        0.0000        0.0000        0.0000        0.0000        0.0000
        0.0000        0.0000        0.0000        0.0000        0.0000        0.0000        0.0000        0.0000        0.0000        0.0000        0.0000        0.0000        0.0000        0.0000        0.0000        0.0000        0.0000        0.0000        0.0000        0.0000        0.0000        0.0000      123.3379       83.4665       89.9426       91.5531       84.8075       74.4180       68.3865       60.3524       50.4836       33.7331       25.7880       22.4517       23.9646       33.9974       36.3334       34.7346       27.7317       18.5365       13.8284       11.1874       11.1080        3.9597        4.2972        2.7744        3.7441        9.8590        7.7171        3.8386        5.6594        5.6211        3.5442        4.7058        2.8392        2.2803        3.7635        3.1717        3.4937        3.6249        3.5434        4.8365        5.2981        4.1547        4.1643        4.9357        9.3493        9.2244       10.5764       13.8800        8.8634        9.0862       14.5259       17.2970       30.0171       24.7632       25.0145       30.6746       36.1730       26.3040       25.5544       23.5293       26.5070       28.4300       27.4349       22.5899       21.3828       27.1693       32.2033       33.4981       57.1406       31.5432       25.4926       37.0772       41.0265       29.6862       20.2319       17.7061       20.4133       16.2831       15.2739       16.7320       14.4937       15.9220       21.6830       18.7631       16.5540       18.3189       17.3928       15.6005       15.8447       21.7922       23.5812       21.8217       21.6041       24.8298       24.6940       22.8943       23.9123       28.2813       21.1039       18.8267       16.8599       11.2363        8.9746        8.0323        7.8910       11.0786        9.2053        9.9445        8.5730       11.5721       11.4256       17.3663       21.5541       29.3431       28.1174       29.0635       31.2395       33.4712       33.0789       34.7098       38.5293       45.0230       51.6067       53.9980       49.3756       56.9929       54.5802       46.8167       43.0442       37.7486       33.8430       31.2877       32.6765       30.1158       31.4561       38.6714       25.7779       28.8764       36.4386       41.5836       47.0316       49.1524       52.1325       56.9337       64.9812       84.1038       88.2546       87.6902       94.4821       64.4657       57.9533       54.5347       58.1175       55.1540       61.6142       52.2052       53.5470       56.0027       58.2606       55.1341       55.6609       62.2321       64.7326       54.7196       49.6316       42.7332       40.6593       32.8906       32.1781       30.8136       35.1755       38.5393       34.1618       29.3648       29.6658       28.7632       26.3342        0.0000        0.0000        0.0000        0.0000        0.0000        0.0000        0.0000        0.0000        0.0000        0.0000        0.0000        0.0000        0.0000        0.0000        0.0000        0.0000        0.0000        0.0000        0.0000        0.0000        0.0000        0.0000        0.0000        0.0000        0.0000        0.0000        0.0000        0.0000        0.0000        0.0000        0.0000        0.0000        0.0000        0.0000        0.0000        0.0000        0.0000        0.0000        0.0000        0.0000        0.0000        0.0000        0.0000        0.0000        0.0000        0.0000        0.0000        0.0000        0.0000        0.0000
        0.0000        0.0000        0.0000        0.0000        0.0000        0.0000        0.0000        0.0000        0.0000        0.0000        0.0000        0.0000        0.0000        0.0000        0.0000        0.0000        0.0000        0.0000        0.0000        0.0000        0.0000        0.0000        0.0000        0.0000        0.0000        0.0000       84.9649       71.1980       65.3956       59.1808       51.5588       35.1280       27.7068       25.7433       28.0889       39.8024       43.2703       41.8083       34.4364       22.8972       17.7211       13.0427       10.0601        2.3999        3.6626        4.2960        5.8130        9.0129        7.1726        8.2456        7.2385        2.0644        3.0809        4.5335        4.0809        4.2360        4.4330        4.3849        2.8450        2.4853        4.5725        4.6241        4.2655        4.5351        6.6717        8.3290        9.2555        9.8399       14.8560       17.4633       13.1382       11.2341       12.4262       17.3423       18.2841       26.9898       29.7092       29.5362       28.0395       25.5051       23.9020       27.8426       29.0734       25.4388       24.2917       22.6443       25.0070       33.3393       34.9699       35.4786       30.1062       29.8351       33.9687       32.6075       36.1884       24.7497       16.8494       14.5849       17.3976       13.5269       11.7680       12.7109       11.5493       15.8566       18.6860       18.1413       17.2841       15.1966       14.3082       13.2638       15.5162       20.8550       22.4028       22.6073       23.1745       28.2221       25.3589       20.8406       19.6483       22.3889       21.7508       17.3647       15.1538       12.9968       10.0213       10.2361       10.2776        9.3882        9.6286        6.0809        7.2178       11.8902       12.4024       18.1509       20.4837       30.5830       30.2997       31.5656       35.0026       46.2098       38.6286       43.5557       44.8476       58.4258       57.7596       60.6730       61.5197       69.9650       59.0258       52.7143       46.9604       37.5687       34.3061       34.6135       43.9521       40.2408       40.3722       40.1767       41.0455       42.1329       40.9449       49.6944       57.2967       68.8607       89.6467       78.6072       67.3481       77.5800       90.6388       90.0677       95.1168       66.6921       59.0527       47.4194       59.8665       52.9750       54.7174       56.1809       55.0288       59.5403       61.3212       64.7869       63.5017       59.2215       62.9590       57.2444       46.7594       40.6083       35.3228       30.4982       48.5492       44.1929       47.1071       51.2283       34.5080       27.1381       26.7550       25.7074       24.6552        0.0000        0.0000        0.0000        0.0000        0.0000        0.0000        0.0000        0.0000        0.0000        0.0000        0.0000        0.0000        0.0000        0.0000        0.0000        0.0000        0.0000        0.0000        0.0000        0.0000        0.0000        0.0000        0.0000        0.0000        0.0000        0.0000        0.0000        0.0000        0.0000        0.0000        0.0000        0.0000        0.0000        0.0000        0.0000        0.0000        0.0000        0.0000        0.0000        0.0000        0.0000        0.0000        0.0000        0.0000        0.0000        0.0000        0.0000        0.0000        0.0000        0.0000
        0.0000        0.0000        0.0000        0.0000        0.0000        0.0000        0.0000        0.0000        0.0000        0.0000        0.0000        0.0000        0.0000        0.0000        0.0000        0.0000        0.0000        0.0000        0.0000        0.0000        0.0000        0.0000        0.0000        0.0000        0.0000        0.0000        0.0000       63.8435       62.0674       57.9931       50.3592       35.2831       29.6552       28.5751       31.5022       45.0880       48.9045       47.1890       39.2093       26.3966       20.2697       14.5823       10.4127        1.3338        1.6516        1.2847        1.8399        5.2847        6.1509        8.2736        4.7380        2.0787        1.4623        3.6036        3.2896        3.7564        3.6409        2.4798        2.9998        4.3433        5.9425        4.1889        3.6827        3.2162        5.2259        7.5511        7.2368        8.5813       11.8826        8.3045        8.6708        7.0180        9.4001       18.8450       25.2727       22.5015       21.2175       30.8475       31.9100       26.1583       22.4842       23.8694       23.3553       23.8072       25.4937       28.2938       36.5693       42.9144       39.9825       34.0237       31.7492       29.8697       30.2778       26.8681       25.6904       27.0071       15.4892       12.2489       12.6521       11.8975       11.2621       15.3910       12.2836       11.6097       12.1077       13.4930       17.3426       13.2920       11.2797       12.6964       14.7238       20.9776       24.6907       26.0912       25.1182       29.0802       26.3205       23.0710       21.1366       22.5231       21.3258       18.0754       19.1727       16.3169       13.1237       12.0269        9.3092        8.5710        8.3459        7.9739        8.5932       14.2122       17.0069       16.7901       24.7936       34.6718       38.7328       39.0451       37.3899       40.5064       50.1609       46.5879       52.0623       69.4478       77.9103       76.9318       73.5167       71.7092       62.5127       62.3321       55.5224       44.3104       46.5187       39.8472       48.0717       44.0811       46.9859       48.0194       52.1376       54.0540       51.0522       60.7508       71.9529      110.2198      100.2622       86.1501       79.4842       78.7800       89.1842       84.3679       83.9847       60.2390       52.7179       54.6901       56.8421       54.9680       64.8765       59.7032       58.2782       66.2382       71.4409       76.9545       71.5751       65.9596       62.9053       59.1775       55.2133       44.4643       46.7829       35.9899       48.4897       49.4934       47.9061       40.5765       32.4716       26.5839       25.7762       24.3795       25.6833       38.8800        0.0000        0.0000        0.0000        0.0000        0.0000        0.0000        0.0000        0.0000        0.0000        0.0000        0.0000        0.0000        0.0000        0.0000        0.0000        0.0000        0.0000        0.0000        0.0000        0.0000        0.0000        0.0000        0.0000        0.0000        0.0000        0.0000        0.0000        0.0000        0.0000        0.0000        0.0000        0.0000        0.0000        0.0000        0.0000        0.0000        0.0000        0.0000        0.0000        0.0000        0.0000        0.0000        0.0000        0.0000        0.0000        0.0000        0.0000        0.0000        0.0000
        0.0000        0.0000        0.0000        0.0000        0.0000        0.0000        0.0000        0.0000        0.0000        0.0000        0.0000        0.0000        0.0000        0.0000        0.0000        0.0000        0.0000        0.0000        0.0000        0.0000        0.0000        0.0000        0.0000        0.0000        0.0000        0.0000        0.0000        0.0000        0.0000        0.0000       49.9990       35.6707       31.3729       30.9018       34.4098       50.2021       54.5332       51.7160       42.2356       27.9477       20.3270       15.0530       10.6632        1.5536        0.9583        0.1474        0.4188        4.0107        6.3827        5.2800        5.2147        4.1821        3.4747        4.0077        2.9942        4.1148        2.9031        1.6815        2.8394        2.6387        3.9679        3.7822        4.7868        4.7539        4.1187        3.9230        3.9360        6.1219        3.3511        4.7806        4.2041        4.2254        5.8163       11.2774       11.1521       17.4496       17.3510       19.5429       24.7890       23.2981       28.3853       33.1551       26.5293       24.3864       24.6994       22.2739       28.1671       35.4661       38.1035       37.3459       39.2694       35.0815       33.9567       29.2352       24.9550       17.0837       13.9975       13.3665       13.1799       12.1831       13.7958       15.0338       12.3037       11.2288       12.5083       14.9025       12.6094       11.4054       12.3048       14.1019       15.3686       22.4096       25.1505       26.9252       26.2039       31.3879       27.3749       27.6155       26.0398       22.7189       20.0616       21.5093       23.1977       15.1705        8.7927        6.6059        6.9145       10.2446       16.6495       11.7548       11.4417       15.3898       16.0832       21.1172       26.8782       36.8012       39.9230       41.9828       40.3106       49.5291       55.8722       49.7654       63.4522       79.1645       76.1367       73.3061       70.3697       67.3703       70.6889       77.9071       61.9014       50.8015       54.0393       63.4274       60.3508       68.0791       62.4351       65.6060       64.5664       60.9875       60.1916       65.9723       87.1338      103.8403       91.2835       84.3439       77.8058      103.0755       97.2792       97.0973      100.0048       77.5074       80.6837       63.3264       65.3185       73.6466       75.7775       74.7518       70.2104       74.3451       84.8056       84.3922       74.6164       87.1597       80.0228       73.2053       58.9903       47.3467       48.7508       44.2916       48.0414       41.5201       36.7839       31.7573       32.0691       27.0314       24.7602       25.1845       23.6049       16.5900        0.0000        0.0000        0.0000        0.0000        0.0000        0.0000        0.0000        0.0000        0.0000        0.0000        0.0000        0.0000        0.0000        0.0000        0.0000        0.0000        0.0000        0.0000        0.0000        0.0000        0.0000        0.0000        0.0000        0.0000        0.0000        0.0000        0.0000        0.0000        0.0000        0.0000        0.0000        0.0000        0.0000        0.0000        0.0000        0.0000        0.0000        0.0000        0.0000        0.0000        0.0000        0.0000        0.0000        0.0000        0.0000        0.0000        0.0000        0.0000        0.0000
        0.0000        0.0000        0.0000        0.0000        0.0000        0.0000        0.0000        0.0000        0.0000        0.0000        0.0000        0.0000        0.0000        0.0000        0.0000        0.0000        0.0000        0.0000        0.0000        0.0000        0.0000        0.0000        0.0000        0.0000        0.0000        0.0000        0.0000        0.0000        0.0000        0.0000        0.0000       45.7871       42.7910        0.0000        0.0000       61.9256       67.4489       64.3983       52.4760       26.7923       18.7269       13.2769        9.2895        0.2907        0.0844        0.0682        0.0787       21.9980       30.2306       30.5232       23.2086        5.7096        3.9735        3.3356        2.8077        0.4612        0.4432        0.9552        1.4937        1.6101        1.6597        0.4195        0.3340        1.4424        1.5304        3.2829        3.2068        4.9514        1.7596        1.5251        0.7322        3.4171        3.0503        4.0217        3.9392        9.3639       16.2200       17.3549       21.2152       23.4201       20.5422       21.5888       30.0555       30.6804       30.2541       29.1426       29.9863       41.8169       48.1922       51.5625       46.7399       41.9030       36.8929       18.6131       16.6139       25.9966       18.1500       11.8616       14.4374       12.0920       16.1629       14.3082       10.6745       12.8729       14.0396       19.8555       15.9436       11.5938       11.8381       13.7311       17.8611       28.4819       30.4554       34.3465       34.2184       43.4570       49.4258       36.0713       25.6984       21.3638       21.8942       24.8310       20.9626       13.6982       11.0978       10.1288       13.1701       20.7502       12.1505       13.7094       14.4272       17.8881       21.7910       28.7400       35.5907       39.7795       48.0951       46.0111       50.7951       58.3911       61.9225       67.7400       72.0372       71.5608       75.6278       71.2612       71.6010       77.6886       73.5248       68.7438       75.0817       68.2756       74.6424       78.9933       85.9669       94.3693       86.5356       80.4882       71.9583      103.2494      105.1488      106.0852      110.4197      122.6334      120.3642      114.5230      114.5818      109.7675      112.2635      119.2197      127.7332      104.8751      116.5691      100.6560      104.9019      101.6680       86.7741       87.3833       84.9094       79.3964       84.0075       74.4156       70.4521       78.4484       74.0786       78.5949       68.6860       62.8144       64.0660       60.8784       52.4345       47.9460       44.9831       41.3839       40.1926       36.5849       31.9242       28.5493        0.0000        0.0000        0.0000        0.0000        0.0000        0.0000        0.0000        0.0000        0.0000        0.0000        0.0000        0.0000        0.0000        0.0000        0.0000        0.0000        0.0000        0.0000        0.0000        0.0000        0.0000        0.0000        0.0000        0.0000        0.0000        0.0000        0.0000        0.0000        0.0000        0.0000        0.0000        0.0000        0.0000        0.0000        0.0000        0.0000        0.0000        0.0000        0.0000        0.0000        0.0000        0.0000        0.0000        0.0000        0.0000        0.0000        0.0000        0.0000        0.0000        0.0000        0.0000
        0.0000        0.0000        0.0000        0.0000        0.0000        0.0000        0.0000        0.0000        0.0000        0.0000        0.0000        0.0000        0.0000        0.0000        0.0000        0.0000        0.0000        0.0000        0.0000        0.0000        0.0000        0.0000        0.0000        0.0000        0.0000        0.0000        0.0000        0.0000        0.0000        0.0000        0.0000        0.0000        0.0000        0.0000        0.0000        0.0000        0.0000       69.4181       56.0128       28.3340       19.3337       13.1020        9.4151        0.2761        0.1607        0.1700        0.1062       29.9049       41.6408       41.8309       31.3480        6.4933        3.3534        2.0138        2.3413        0.3604        0.5978        0.0560        0.2550        0.8928        0.5781        0.6635        0.5935        1.5509        4.0275        2.1291        1.7888        1.2258        1.6747        1.9275        0.4588        0.8461        1.3844        4.3601       15.5143       11.9953       10.9692       20.3301       16.5582       14.4342       12.6050       12.4135       13.4761       21.7450       24.0807       18.3912       18.2357       32.7645       40.5059       43.6785       46.2264       55.4960       77.7247       47.4957       33.6889       30.0057       18.6977       26.7399       27.5862       20.8511       15.2371        8.8939       11.1744       13.8985        8.0448        7.3726       11.0856       14.5781       14.8312       15.8167       17.9793       26.9519       27.8851       27.2540       27.7781       34.8741       31.1695       28.7505       25.5502       27.1238       27.9087       27.1993       22.0705       14.3297       12.2397       11.8481       10.7971       12.5837       14.4748       16.1792       17.2058       21.0803       24.8828       29.8734       30.7933       33.7567       41.6662       48.2617       50.5529       54.0138       71.6457       79.0199       73.3894       68.8120       72.3871       80.3670       90.1460       98.1579      104.4942       87.6928       84.9030       84.6821      104.7754      103.5405       99.6129       99.7629       87.5423       80.6429       90.6567      120.2667      117.6228      113.0378      126.2495      141.2018      146.5781      145.3614      138.1474      129.5078      124.4759      128.3137      126.2090       94.0282       95.4996      124.8382      106.1931       97.2504       96.7778      100.4679      108.9664       90.9197       87.4476       89.4633      109.7592       87.9394       81.6771       85.0159       80.4521       75.8904       70.1161       61.4909       52.8308       49.9017       49.4817       46.6631       45.9983       38.3832       32.2746        0.0000        0.0000        0.0000        0.0000        0.0000        0.0000        0.0000        0.0000        0.0000        0.0000        0.0000        0.0000        0.0000        0.0000        0.0000        0.0000        0.0000        0.0000        0.0000        0.0000        0.0000        0.0000        0.0000        0.0000        0.0000        0.0000        0.0000        0.0000        0.0000        0.0000        0.0000        0.0000        0.0000        0.0000        0.0000        0.0000        0.0000        0.0000        0.0000        0.0000        0.0000        0.0000        0.0000        0.0000        0.0000        0.0000        0.0000        0.0000        0.0000        0.0000        0.0000        0.0000
        0.0000        0.0000        0.0000        0.0000        0.0000        0.0000        0.0000        0.0000        0.0000        0.0000        0.0000        0.0000        0.0000        0.0000        0.0000        0.0000        0.0000        0.0000        0.0000        0.0000        0.0000        0.0000        0.0000        0.0000        0.0000        0.0000        0.0000        0.0000        0.0000        0.0000        0.0000        0.0000        0.0000        0.0000        0.0000        0.0000        0.0000        0.0000        0.0000       28.5106       20.4230       14.4566       11.0517        0.2010        0.2689        0.2797        0.4184       37.2079       49.6122       47.4398       36.4838        7.6696        4.5618        2.3533        2.0017        0.6570        0.2792        0.0463        0.4354        0.3801        0.3179        0.4828        0.7289        0.6939        0.9602        0.5429        2.1715        0.8795        0.4045        0.5329        0.7649        1.1981        1.5977        3.8700        5.4039        7.0927        5.6245       17.9107       17.4938       14.1306       12.6226       13.0461       15.9063       22.4955       27.0923       30.1709       35.4124       55.3475       46.1687       36.9033       57.0080       64.7103       74.6325       61.4002       43.0871       42.5678       28.5830       23.6292       25.9546       22.8135       16.7914       10.9844       10.2487        9.2342        7.0293        8.1030        9.5809       12.3495       12.9283       10.9153       14.8514       22.2743       25.1741       27.5773       23.7043       24.6593       18.2751       21.4123       28.9013       31.4163       31.4649       27.5114       31.7535       17.7743       15.8052       13.5599       14.1001       14.8920       16.5274       19.3860       19.4561       23.9383       26.7306       28.2897       28.7963       35.7168       40.3341       42.0868       42.7048       47.7998       46.3370       47.2320       54.6633       68.0090       84.1594       90.7681       87.7334       99.7890       82.4903       96.9570      111.6393      104.3262      106.8687      117.2955       98.6253      102.8757       94.9383      103.5545      141.0318      101.4241      106.9383      132.7834      152.1762      171.5349      176.2890      187.6945      184.9724      168.1484      164.7382      139.0422      122.7474       95.7192       88.3999       90.0172       97.4538       94.2309       97.7859      107.7050      118.1187       91.9058       89.2469       96.4682       89.8625       89.6276       79.9301       82.7274       84.8993       78.1694       76.2770       66.7329       64.6223       59.4015       65.5709       60.1657       57.0683       44.4633       35.1644        0.0000        0.0000        0.0000        0.0000        0.0000        0.0000        0.0000        0.0000        0.0000        0.0000        0.0000        0.0000        0.0000        0.0000        0.0000        0.0000        0.0000        0.0000        0.0000        0.0000        0.0000        0.0000        0.0000        0.0000        0.0000        0.0000        0.0000        0.0000        0.0000        0.0000        0.0000        0.0000        0.0000        0.0000        0.0000        0.0000        0.0000        0.0000        0.0000        0.0000        0.0000        0.0000        0.0000        0.0000        0.0000        0.0000        0.0000        0.0000        0.0000        0.0000        0.0000        0.0000
        0.0000        0.0000        0.0000        0.0000        0.0000        0.0000        0.0000        0.0000        0.0000        0.0000        0.0000        0.0000        0.0000        0.0000        0.0000        0.0000        0.0000        0.0000        0.0000        0.0000        0.0000        0.0000        0.0000        0.0000        0.0000        0.0000        0.0000        0.0000        0.0000        0.0000        0.0000        0.0000        0.0000        0.0000        0.0000        0.0000        0.0000        0.0000        0.0000        0.0000       21.8183       17.2812       15.0408        0.1205        0.0830        0.1421        0.1898       40.5863       50.2372       48.8560       37.6054        8.0320        5.0952        3.9738        3.9990        0.2095        0.4671        0.4573        0.6007        0.7446        0.1924        0.0822        0.0150        0.7372        0.8572        1.9064        2.0493        1.9040        2.0676        2.3138        1.3595        2.2937        2.9516        5.7134        4.5149        5.2918        5.7565        6.5436        9.8328       11.8038       11.6336       14.4358       24.5729       35.0082       34.7858       32.8912       45.6983       67.2931       48.9132       56.6818       61.1612       59.3646       61.5707       56.7346       40.7863       39.4720       31.8714       31.9106       31.5465       24.9281       23.9607       15.9658       13.0280       13.2497        9.6809        8.1778        8.0809        9.9691       11.2771       13.6671       12.7160       19.8476       18.1698       19.0769       17.2457       18.4476       16.7555       19.2149       19.1096       22.2779       22.1757       26.8107       25.0432       17.0016       15.6002       16.1485       15.1070       16.8023       18.4632       20.0804       24.1648       27.9018       29.1910       29.3104       31.6929       36.6238       43.3530       41.4074       42.5451       49.3116       46.2236       44.2221       46.7161       62.0264       61.9460       80.4890       83.0848       94.2137       97.7138      116.5922      129.8172      107.0742       97.5073       96.7036       97.0544      109.3678      148.2225      136.8682      133.3047      109.2794      112.1626      132.9499      143.6969      175.8782      157.8741      172.6040      164.5596      149.2512      135.3413      117.9161      111.2008       82.2089       80.9440       80.9273       87.6437       95.5427      107.0095      105.9280      120.8917      100.3105      101.0534      101.0789       93.1761       88.2126       92.0491       89.1268       88.3454       83.5758       76.8810       93.4548       91.7405       84.5572       90.0376       79.2045       58.3426       42.7393        0.0000        0.0000        0.0000        0.0000        0.0000        0.0000        0.0000        0.0000        0.0000        0.0000        0.0000        0.0000        0.0000        0.0000        0.0000        0.0000        0.0000        0.0000        0.0000        0.0000        0.0000        0.0000        0.0000        0.0000        0.0000        0.0000        0.0000        0.0000        0.0000        0.0000        0.0000        0.0000        0.0000        0.0000        0.0000        0.0000        0.0000        0.0000        0.0000        0.0000        0.0000        0.0000        0.0000        0.0000        0.0000        0.0000        0.0000        0.0000        0.0000        0.0000        0.0000        0.0000        0.0000
        0.0000        0.0000        0.0000        0.0000        0.0000        0.0000        0.0000        0.0000        0.0000        0.0000        0.0000        0.0000        0.0000        0.0000        0.0000        0.0000        0.0000        0.0000        0.0000        0.0000        0.0000        0.0000        0.0000        0.0000        0.0000        0.0000        0.0000        0.0000        0.0000        0.0000        0.0000        0.0000        0.0000        0.0000        0.0000        0.0000        0.0000        0.0000        0.0000        0.0000        0.0000        0.0000        0.0000       27.1724       26.2306       28.6427       34.3744       38.8466       44.2864       43.0320       35.2642       20.1955       14.3260       12.1612       13.5645       18.8389       20.4708       19.9267       17.2187       13.1129       10.6055        8.3659        6.2286        1.2883        1.1508        1.5585        1.9732        9.4151       12.4524       14.3436       15.0113       14.8552       16.3800       14.9017       12.7522        6.5086        6.2889        6.6487        9.2471       20.2299       29.5629       32.2853       38.6371       62.2720       77.4701       86.6579      101.0098       94.0039       93.1297       91.8052       94.7256       88.3842       92.8000       88.6180       87.9966       79.1544       71.8255       58.0888       46.0783       41.2467       38.1412       31.8455       24.6508       13.4574        9.3383        7.3284        6.2689       16.1022       15.8786       21.0707       20.4260       16.2887       17.0350       24.7925       20.1825       22.4977       22.6500       23.3699       22.5230       23.6191       19.7370       19.7833       18.3753       20.7863       19.8392       20.3751       21.9836       25.0439       26.4550       28.3931       30.2814       29.4017       30.3334       31.5009       34.4873       42.7379       48.5972       43.1729       39.7437       48.9858       59.2394       58.9575       52.2733       62.2226       68.7471       73.9939       86.8217       87.0090       98.4200       93.9159      100.8316      109.5246      109.5392      103.5687      137.0632      165.2660      178.4665      192.2669      136.3037      110.1393      115.8654      127.9366      136.2760      127.3407      115.9915      109.9309      116.1593      111.9073      120.5149      106.9403       97.7229       90.7287       77.9578       82.8242       95.0692      115.0622      133.1868      132.7612      124.4259      124.4057      138.2812      141.1099      132.7461      123.2391      104.3124       97.9137       89.2028       82.2980       83.7732      108.4703      110.2159       84.7464       73.0484       66.9367       52.7449       23.1333        0.0000        0.0000        0.0000        0.0000        0.0000        0.0000        0.0000        0.0000        0.0000        0.0000        0.0000        0.0000        0.0000        0.0000        0.0000        0.0000        0.0000        0.0000        0.0000        0.0000        0.0000        0.0000        0.0000        0.0000        0.0000        0.0000        0.0000        0.0000        0.0000        0.0000        0.0000        0.0000        0.0000        0.0000        0.0000        0.0000        0.0000        0.0000        0.0000        0.0000        0.0000        0.0000        0.0000        0.0000        0.0000        0.0000        0.0000        0.0000        0.0000        0.0000        0.0000        0.0000        0.0000
        0.0000        0.0000        0.0000        0.0000        0.0000        0.0000        0.0000        0.0000        0.0000        0.0000        0.0000        0.0000        0.0000        0.0000        0.0000        0.0000        0.0000        0.0000        0.0000        0.0000        0.0000        0.0000        0.0000        0.0000        0.0000        0.0000        0.0000        0.0000        0.0000        0.0000        0.0000        0.0000        0.0000        0.0000        0.0000        0.0000        0.0000        0.0000        0.0000        0.0000        0.0000        0.0000        0.0000        0.0000       35.5063       37.5206       40.4557       42.0718       44.9027       42.7867       36.1709       21.9528       17.0460       15.7991       18.1641       25.6394       28.3127       27.8740       24.2063       18.0795       14.7871       11.8366        8.9624        2.2778        1.0573        0.9140        3.7817       12.8478       16.1027       18.5000       20.0494       18.5875       20.4312       17.9975       14.2407        4.5466        4.3306        6.9566       10.7895       20.0817       23.4408       29.7480       39.3941       78.4079      105.7798      112.1118      132.1637      127.4833      115.1240      126.5539      134.7399      116.8660      107.3277      102.8906       81.3094       65.7657       61.7528       58.7728       55.2848       49.3915       45.5801       43.1995       32.8753       16.7427       11.1151        8.4921        9.1180       10.2605        8.7055        8.0189        7.4136        9.9581       10.7235       11.0953       13.5930       19.2213       21.2786       23.8074       23.1577       27.2246       28.3876       26.2738       28.7933       30.2926       25.2811       22.9704       25.2924       31.2626       33.1300       36.6937       35.6710       31.9194       35.4868       38.5397       44.0723       49.0096       42.5745       45.5578       55.6824       61.5944       59.2119       51.9617       50.9913       62.4569       78.6854       75.7700       82.7293       77.8936       88.5350      101.3894      103.4998      105.9713      115.9012      120.5303      112.6425      114.1258      150.0725      128.5813       96.9842      104.0956      113.0331      126.6643      124.2476      127.7613      104.6246      106.7342      114.5598      120.8675      126.4075      111.1275      102.2463      129.5344      115.6486      103.7682      121.0816      136.6507      139.4042      130.0609      128.5436      142.4565      178.8103      184.1474      151.4218      135.4519      120.8313      112.1242      106.6981      102.6556       96.8939       96.0336       88.5428       77.3571       65.2996       66.2873       64.1854       35.4228        0.0000        0.0000        0.0000        0.0000        0.0000        0.0000        0.0000        0.0000        0.0000        0.0000        0.0000        0.0000        0.0000        0.0000        0.0000        0.0000        0.0000        0.0000        0.0000        0.0000        0.0000        0.0000        0.0000        0.0000        0.0000        0.0000        0.0000        0.0000        0.0000        0.0000        0.0000        0.0000        0.0000        0.0000        0.0000        0.0000        0.0000        0.0000        0.0000        0.0000        0.0000        0.0000        0.0000        0.0000        0.0000        0.0000        0.0000        0.0000        0.0000        0.0000        0.0000        0.0000        0.0000
        0.0000        0.0000        0.0000        0.0000        0.0000        0.0000        0.0000        0.0000        0.0000        0.0000        0.0000        0.0000        0.0000        0.0000        0.0000        0.0000        0.0000        0.0000        0.0000        0.0000        0.0000        0.0000        0.0000        0.0000        0.0000        0.0000        0.0000        0.0000        0.0000        0.0000        0.0000        0.0000        0.0000        0.0000        0.0000        0.0000        0.0000        0.0000        0.0000        0.0000        0.0000        0.0000        0.0000        0.0000        0.0000        0.0000       38.7661       39.0538       40.5498       38.7862       33.3970       20.9799       17.1902       17.2394       21.0779       30.8035       35.1725       34.9362       29.9501       22.1259       18.0445       14.3853       10.9501        1.8101        1.4084        1.4647        1.7382       14.9069       19.1051       22.1930       24.3229       24.0149       25.7468       23.5042       18.8354        5.6313        3.7188        5.2600        7.4000       16.4300       22.1383       35.4293       48.7751       94.6393      110.2067      138.4411      143.3852      131.5520      149.5473      173.9363      153.7987      137.5349      132.3280      114.6114       95.5668       82.5331       79.8545       61.9103       55.7325       57.3269       56.9204       50.8291       40.7303       22.1112       15.4538       13.4037        9.3684       14.6443        9.7259        7.3321        7.1996        7.5051        9.2441       10.0889       11.9317       17.5643       20.9059       24.2171       26.2911       27.4568       32.1892       27.4851       29.8577       28.9063       27.0446       25.4982       27.1313       35.1878       41.3898       42.5372       38.5878       41.3852       36.8160       38.6242       42.7708       45.6734       46.1879       55.4818       47.9050       52.7105       58.6912       54.0248       53.0009       58.5324       66.8030       67.0720       88.3773       97.2399       96.5435       90.9409       87.1498      103.6373      112.1547      112.5188      112.1590       91.9560       87.8230       94.8284      104.8919      106.8695      121.4054      127.4916      125.0502      119.4581      110.3812      105.4851      109.1826      107.4423      108.7924       99.2453      109.8625      138.8687      131.8345      134.8740      155.4640      147.5676      146.5221      147.8420      139.2359      159.5965      169.8172      177.3798      165.7897      150.3676      150.2413      137.9126      125.9063      111.1660      106.5548      107.8998       99.8946       76.6627       67.0495       81.9857       78.3372       50.7848        0.0000        0.0000        0.0000        0.0000        0.0000        0.0000        0.0000        0.0000        0.0000        0.0000        0.0000        0.0000        0.0000        0.0000        0.0000        0.0000        0.0000        0.0000        0.0000        0.0000        0.0000        0.0000        0.0000        0.0000        0.0000        0.0000        0.0000        0.0000        0.0000        0.0000        0.0000        0.0000        0.0000        0.0000        0.0000        0.0000        0.0000        0.0000        0.0000        0.0000        0.0000        0.0000        0.0000        0.0000        0.0000        0.0000        0.0000        0.0000        0.0000        0.0000        0.0000        0.0000        0.0000
        0.0000        0.0000        0.0000        0.0000        0.0000        0.0000        0.0000        0.0000        0.0000        0.0000        0.0000        0.0000        0.0000        0.0000        0.0000        0.0000        0.0000        0.0000        0.0000        0.0000        0.0000        0.0000        0.0000        0.0000        0.0000        0.0000        0.0000        0.0000        0.0000        0.0000        0.0000        0.0000        0.0000        0.0000        0.0000        0.0000        0.0000        0.0000        0.0000        0.0000        0.0000        0.0000        0.0000        0.0000        0.0000        0.0000        0.0000       29.5387       31.0417       30.2213       26.9425       17.6210       15.0136       16.4673       22.0852       34.2615       40.8975       41.0019       34.5745       24.9889       19.6155       15.5344       12.4038        2.1235        1.4903        1.7754        3.1262       17.7518       21.6949       25.6088       28.7459       28.6858       33.0662       32.9211       26.3159        8.8429        5.4891        6.1581        9.1654       19.9680       28.0826       32.3035       46.1912       75.9039      109.9846      121.4634      117.3631       93.9707      107.8624      118.0911      137.8102      122.3887      130.3886      152.4768      130.6055       86.8648       82.1910       73.6399       72.9067       73.3540       72.4500       66.7173       56.1346       32.7806       22.9780       19.4238       17.3896       15.2254        9.8752        5.1699        4.8841        7.9227        9.4592       10.2988       23.5495       29.7788       30.9642       32.4345       28.3938       28.7022       25.7694       29.0763       29.1069       27.9552       26.6038       27.1271       29.4367       38.4112       39.5755       41.3619       38.4688       41.1950       37.1314       36.0908       39.6875       52.4244       44.7468       47.1755       49.5088       58.8282       57.4167       58.0001       60.5798       75.7065       85.4812       80.8934       90.5630       91.7940       85.0543       87.3943       90.3822       96.2736      109.5197      116.8892      105.6347       97.2168       88.6782       91.5874       95.4104      108.8427      121.6931      132.3819      118.1253      110.3943      104.3127      105.4182       99.0919       97.7728       91.2232      100.1401      122.7391      125.9509      160.3698      163.3040      148.5775      154.5393      139.7254      148.6821      158.9537      155.8976      162.1799      171.0518      155.7765      137.6723      137.0529      130.9210      133.8377      104.6598      103.6518       96.1892       88.6270       78.1690       78.8982       73.6970       83.3098        0.0000        0.0000        0.0000        0.0000        0.0000        0.0000        0.0000        0.0000        0.0000        0.0000        0.0000        0.0000        0.0000        0.0000        0.0000        0.0000        0.0000        0.0000        0.0000        0.0000        0.0000        0.0000        0.0000        0.0000        0.0000        0.0000        0.0000        0.0000        0.0000        0.0000        0.0000        0.0000        0.0000        0.0000        0.0000        0.0000        0.0000        0.0000        0.0000        0.0000        0.0000        0.0000        0.0000        0.0000        0.0000        0.0000        0.0000        0.0000        0.0000        0.0000        0.0000        0.0000        0.0000        0.0000
        0.0000        0.0000        0.0000        0.0000        0.0000        0.0000        0.0000        0.0000        0.0000        0.0000        0.0000        0.0000        0.0000        0.0000        0.0000        0.0000        0.0000        0.0000        0.0000        0.0000        0.0000        0.0000        0.0000        0.0000        0.0000        0.0000        0.0000        0.0000        0.0000        0.0000        0.0000        0.0000        0.0000        0.0000        0.0000        0.0000        0.0000        0.0000        0.0000        0.0000        0.0000        0.0000        0.0000        0.0000        0.0000        0.0000        0.0000        0.0000        0.0000        0.0000       11.4680       11.1118       10.1527       12.6928       18.5073       47.6046       58.8270       59.6446       49.8823       25.9831       19.5657       15.5580       13.5269       10.2229        7.7718        8.0886        0.0000        0.0000       22.9243       27.5520       28.8820       43.5242       52.7902       52.7068       45.2791       22.9546       11.4375       10.2185       14.3700       23.3954       33.8551       43.1084       43.4698       60.0808       72.3187       94.6201       89.7921      108.5644      108.9535        0.0000        0.0000        0.0000        0.0000      142.2082      127.7949       77.2546       70.1013       77.5207        0.0000      158.6837      153.4001      129.5284      105.9065       54.1555       42.3132       35.7077       27.3871       10.3566        5.8665        3.1035        2.8154        7.0599       10.3797       11.2590       15.3856       19.5887       31.0114       34.8686       33.2339       34.0617       30.4799       24.7689       31.6791       28.6857       22.7877       21.9168       26.2097       31.3539       35.4935       37.8385       33.3413       31.8277       30.4062       29.1227       32.5081       48.3328       33.9654       34.2659       40.1553       48.9730       52.5574       48.7864       51.6045       62.4509       68.5155       63.5061       62.6190       71.6476       72.8236       81.7223       84.2484       89.2058       90.8864      101.2909      103.6750       89.0046       73.8705       82.3299       76.6997       87.6905       99.0899      109.7730      102.9949       93.3853       92.0556       82.6901       69.2326       76.1289       85.9256       97.0695      118.1744      122.9839      130.9462      125.8565      138.4623      134.0306      139.0265      153.6684      163.2476      152.7350      141.9213      157.3528      133.9174      122.8162      140.4979      141.2286      125.8309      112.7314       97.8097      102.9335      105.1425      133.2392       75.5885        0.0000        0.0000        0.0000        0.0000        0.0000        0.0000        0.0000        0.0000        0.0000        0.0000        0.0000        0.0000        0.0000        0.0000        0.0000        0.0000        0.0000        0.0000        0.0000        0.0000        0.0000        0.0000        0.0000        0.0000        0.0000        0.0000        0.0000        0.0000        0.0000        0.0000        0.0000        0.0000        0.0000        0.0000        0.0000        0.0000        0.0000        0.0000        0.0000        0.0000        0.0000        0.0000        0.0000        0.0000        0.0000        0.0000        0.0000        0.0000        0.0000        0.0000        0.0000        0.0000        0.0000        0.0000        0.0000        0.0000
        0.0000        0.0000        0.0000        0.0000        0.0000        0.0000        0.0000        0.0000        0.0000        0.0000        0.0000        0.0000        0.0000        0.0000        0.0000        0.0000        0.0000        0.0000        0.0000        0.0000        0.0000        0.0000        0.0000        0.0000        0.0000        0.0000        0.0000        0.0000        0.0000        0.0000        0.0000        0.0000        0.0000        0.0000        0.0000        0.0000        0.0000        0.0000        0.0000        0.0000        0.0000        0.0000        0.0000        0.0000        0.0000        0.0000        0.0000        0.0000        0.0000        0.0000        0.0000        0.0000        0.0000        0.0000        0.0000       51.9625       66.1319       67.3744        0.0000        0.0000        0.0000       16.6099       14.6950       11.7620        9.4149        0.0000        0.0000        0.0000        0.0000        0.0000        0.0000        0.0000       55.2982       54.6171       45.2397       20.8491       13.5028       12.4808       20.9031       25.9605       35.1382       35.5420       56.9888       47.5901       59.6761       77.4793       78.1062      115.8961        0.0000        0.0000        0.0000        0.0000        0.0000        0.0000      157.9689      106.3975        0.0000        0.0000        0.0000      150.4245      168.0753      163.0381      132.3607       71.0832       49.4308       35.7746       27.7694       10.4933        5.1354        2.9820        2.9751        6.9590        6.8044        8.9150        9.3334       12.7909       15.6080       22.4568       22.4118       25.8536       25.7810       22.2965       25.2169       23.8022       18.6796       19.7180       22.1324       31.9018       27.5798       30.0039       32.8702       25.9961       27.8053       28.3589       31.1620       45.9193       35.5467       36.1993       38.3593       45.4607       48.8334       49.0879       48.6562       52.7369       51.2388       52.7335       59.0576       68.3267       71.5729       76.4570       74.7020       86.3627       90.0334       93.7563       93.4074       93.3055       89.4909       93.6412       88.6177       89.3377       84.4047       92.8688       89.9637       87.0235       81.6676       83.7775       82.8318       84.0985       91.8060       94.3790      124.2426      140.9938      143.1906      133.0719      136.3820      126.9797      136.4794      146.0302      141.7127      137.3595      142.6392      141.5345      138.9697      128.6369      122.6022      115.5416      114.8722      109.8408      108.4254      100.5177      112.1441      139.5103       97.5642        0.0000        0.0000        0.0000        0.0000        0.0000        0.0000        0.0000        0.0000        0.0000        0.0000        0.0000        0.0000        0.0000        0.0000        0.0000        0.0000        0.0000        0.0000        0.0000        0.0000        0.0000        0.0000        0.0000        0.0000        0.0000        0.0000        0.0000        0.0000        0.0000        0.0000        0.0000        0.0000        0.0000        0.0000        0.0000        0.0000        0.0000        0.0000        0.0000        0.0000        0.0000        0.0000        0.0000        0.0000        0.0000        0.0000        0.0000        0.0000        0.0000        0.0000        0.0000        0.0000        0.0000        0.0000        0.0000        0.0000
        0.0000        0.0000        0.0000        0.0000        0.0000        0.0000        0.0000        0.0000        0.0000        0.0000        0.0000        0.0000        0.0000        0.0000        0.0000        0.0000        0.0000        0.0000        0.0000        0.0000        0.0000        0.0000        0.0000        0.0000        0.0000        0.0000        0.0000        0.0000        0.0000        0.0000        0.0000        0.0000        0.0000        0.0000        0.0000        0.0000        0.0000        0.0000        0.0000        0.0000        0.0000        0.0000        0.0000        0.0000        0.0000        0.0000        0.0000        0.0000        0.0000        0.0000        0.0000        0.0000        0.0000        0.0000        0.0000        0.0000        0.0000        0.0000        0.0000        0.0000        0.0000       16.6523       15.0505       12.1185       10.7776        0.0000        0.0000        0.0000        0.0000        0.0000        0.0000        0.0000        0.0000       57.8418       47.0247       18.7229       12.5793       10.6804       13.9652       35.8628       29.9297       25.5142       33.7759       36.7150       42.1395        0.0000        0.0000        0.0000        0.0000        0.0000        0.0000        0.0000        0.0000        0.0000        0.0000        0.0000        0.0000        0.0000        0.0000        0.0000      161.4073      161.7198      125.7671       71.6499       46.7254       34.7751       25.8815       11.0568        4.8014        2.6240        2.2974        5.9769        6.9357        6.6996        7.6427       13.7443       17.2408       18.9948       17.5828       17.0736       17.8652       19.4906       19.0151       19.0427       17.4512       20.0030       21.5276       22.7466       23.3525       24.9441       25.7091       27.2826       28.9427       29.4158       32.1078       37.0762       32.2046       45.2478       49.2187       51.1155       51.8563       46.0523       46.4600       49.1569       53.7333       60.3927       63.8352       73.8234       74.4324       70.8183       67.3767       83.0206       89.1922       88.1730       82.7850       84.7305       90.0005       93.8806       86.2283       91.7697       87.1866       82.6272       88.4893       85.4398       77.5770       79.4501       85.9624       87.9046       88.8254       97.9958      117.8657      137.4197      146.7365      125.3243      121.7267      139.0877      144.3690      148.9451      150.3327      140.5407      145.0020      148.0669      150.1657      121.3286      117.9409      116.1456      116.6983      118.8984      100.9068       99.8584      101.2807       72.7851        0.0000        0.0000        0.0000        0.0000        0.0000        0.0000        0.0000        0.0000        0.0000        0.0000        0.0000        0.0000        0.0000        0.0000        0.0000        0.0000        0.0000        0.0000        0.0000        0.0000        0.0000        0.0000        0.0000        0.0000        0.0000        0.0000        0.0000        0.0000        0.0000        0.0000        0.0000        0.0000        0.0000        0.0000        0.0000        0.0000        0.0000        0.0000        0.0000        0.0000        0.0000        0.0000        0.0000        0.0000        0.0000        0.0000        0.0000        0.0000        0.0000        0.0000        0.0000        0.0000        0.0000        0.0000        0.0000        0.0000        0.0000
        0.0000        0.0000        0.0000        0.0000        0.0000        0.0000        0.0000        0.0000        0.0000        0.0000        0.0000        0.0000        0.0000        0.0000        0.0000        0.0000        0.0000        0.0000        0.0000        0.0000        0.0000        0.0000        0.0000        0.0000        0.0000        0.0000        0.0000        0.0000        0.0000        0.0000        0.0000        0.0000        0.0000        0.0000        0.0000        0.0000        0.0000        0.0000        0.0000        0.0000        0.0000        0.0000        0.0000        0.0000        0.0000        0.0000        0.0000        0.0000        0.0000        0.0000        0.0000        0.0000        0.0000        0.0000        0.0000        0.0000        0.0000        0.0000        0.0000        0.0000        0.0000        0.0000       14.1622       11.8351        0.0000        0.0000        0.0000        0.0000        0.0000        0.0000        0.0000        0.0000        0.0000        0.0000       48.1585       21.3029       13.8297       10.8843       15.0682       27.3257       28.2668       33.8874       38.2001       43.8289        0.0000        0.0000        0.0000        0.0000        0.0000        0.0000        0.0000        0.0000        0.0000        0.0000        0.0000        0.0000        0.0000        0.0000        0.0000        0.0000        0.0000      150.1947      132.1745       54.9539       43.9972       32.9092       28.6589       16.7591        4.2416        1.7491        2.0382        3.5950        3.1558        4.1792        4.7458        7.8773       12.0119       14.4972       16.7562       14.0043       14.4890       15.8596       16.1147       15.5128       17.9177       17.6260       21.8207       22.5286       31.9558       25.6843       32.4235       24.3788       22.6104       24.6753       27.1188       33.7058       38.9402       54.7635       60.8199       65.2713       56.1021       55.6641       59.2072       60.6362       56.6386       61.2018       67.8242       72.6238       64.2496       63.9053       71.9792       87.9302       82.4573       86.3167       85.9768       74.1510       74.0392       89.6538      103.0070       90.1134       84.7965       85.7146       77.5963       68.6673       77.3586       81.5656       76.9908       87.7260       98.8983      119.4197      131.9832      132.0100      142.2254      141.1525      149.5979      141.1416      144.7284      146.9532      150.2224      143.2599      149.5283      144.4220      139.4427      118.0494      115.0733      116.1792      116.9363      123.9655      107.1177      108.4188       90.8452        0.0000        0.0000        0.0000        0.0000        0.0000        0.0000        0.0000        0.0000        0.0000        0.0000        0.0000        0.0000        0.0000        0.0000        0.0000        0.0000        0.0000        0.0000        0.0000        0.0000        0.0000        0.0000        0.0000        0.0000        0.0000        0.0000        0.0000        0.0000        0.0000        0.0000        0.0000        0.0000        0.0000        0.0000        0.0000        0.0000        0.0000        0.0000        0.0000        0.0000        0.0000        0.0000        0.0000        0.0000        0.0000        0.0000        0.0000        0.0000        0.0000        0.0000        0.0000        0.0000        0.0000        0.0000        0.0000        0.0000        0.0000        0.0000
        0.0000        0.0000        0.0000        0.0000        0.0000        0.0000        0.0000        0.0000        0.0000        0.0000        0.0000        0.0000        0.0000        0.0000        0.0000        0.0000        0.0000        0.0000        0.0000        0.0000        0.0000        0.0000        0.0000        0.0000        0.0000        0.0000        0.0000        0.0000        0.0000        0.0000        0.0000        0.0000        0.0000        0.0000        0.0000        0.0000        0.0000        0.0000        0.0000        0.0000        0.0000        0.0000        0.0000        0.0000        0.0000        0.0000        0.0000        0.0000        0.0000        0.0000        0.0000        0.0000        0.0000        0.0000        0.0000        0.0000        0.0000        0.0000        0.0000        0.0000        0.0000        0.0000        0.0000        0.0000        0.0000        0.0000        0.0000        0.0000        0.0000        0.0000        0.0000        0.0000        0.0000        0.0000       58.8766       29.3563       18.4057       18.4311       19.4779       31.9294       44.0748       44.1348       43.7596        0.0000        0.0000        0.0000        0.0000        0.0000        0.0000        0.0000        0.0000        0.0000        0.0000        0.0000        0.0000        0.0000        0.0000        0.0000        0.0000        0.0000        0.0000      151.6439      144.4427       73.2757       61.3384       47.5376       35.2607        1.8736        2.6737        1.5239        1.2046        1.5258        0.6922        0.1543        0.5413        2.9801        5.0790        4.8464        4.4419        8.0143        8.7024       10.1153       11.5370       15.3838       14.2884       16.6282       18.3963       18.9547       24.3627       23.2332       23.2586       19.7945       22.9556       24.6861       28.5598       37.6585       46.2126       52.1533       57.0445       59.7884       62.1486       64.1966       57.3108       61.6695       62.4171       69.2525       66.8000       73.9025       67.9960       70.3624       72.8309       71.7145       77.1759       81.3530       83.6918       76.6924       75.7908       83.2371       88.5482       87.7441       83.1647       79.8717       76.8637       73.5826       74.8093       76.7903       76.6234       94.1085      112.5247      125.4343      129.6979      128.1498      138.2262      143.9142      140.8796      134.8149      140.7940      145.8775      142.0837      144.0657      143.1307      138.2249      125.9025      117.0978      118.1181      120.0429      123.5569      121.7981      104.0036      107.4552       97.4045        0.0000        0.0000        0.0000        0.0000        0.0000        0.0000        0.0000        0.0000        0.0000        0.0000        0.0000        0.0000        0.0000        0.0000        0.0000        0.0000        0.0000        0.0000        0.0000        0.0000        0.0000        0.0000        0.0000        0.0000        0.0000        0.0000        0.0000        0.0000        0.0000        0.0000        0.0000        0.0000        0.0000        0.0000        0.0000        0.0000        0.0000        0.0000        0.0000        0.0000        0.0000        0.0000        0.0000        0.0000        0.0000        0.0000        0.0000        0.0000        0.0000        0.0000        0.0000        0.0000        0.0000        0.0000        0.0000        0.0000        0.0000        0.0000
        0.0000        0.0000        0.0000        0.0000        0.0000        0.0000        0.0000        0.0000        0.0000        0.0000        0.0000        0.0000        0.0000        0.0000        0.0000        0.0000        0.0000        0.0000        0.0000        0.0000        0.0000        0.0000        0.0000        0.0000        0.0000        0.0000        0.0000        0.0000        0.0000        0.0000        0.0000        0.0000        0.0000        0.0000        0.0000        0.0000        0.0000        0.0000        0.0000        0.0000        0.0000        0.0000        0.0000        0.0000        0.0000        0.0000        0.0000        0.0000        0.0000        0.0000        0.0000        0.0000        0.0000        0.0000        0.0000        0.0000        0.0000        0.0000        0.0000        0.0000        0.0000        0.0000        0.0000        0.0000        0.0000        0.0000        0.0000        0.0000        0.0000        0.0000        0.0000        0.0000        0.0000        0.0000        0.0000        0.0000        0.0000        0.0000        0.0000        0.0000        0.0000        0.0000        0.0000        0.0000        0.0000        0.0000        0.0000        0.0000        0.0000        0.0000        0.0000        0.0000        0.0000        0.0000        0.0000        0.0000        0.0000        0.0000        0.0000        0.0000        0.0000      106.9846      100.0259       68.2726       54.2911       45.1898       33.0189        1.3083        1.5889        1.6510        0.9447        0.5944        0.1636        0.1129        0.4123        1.3751        1.5066        1.9628        1.9316        5.3073        6.4413        7.4915        8.3293       11.1925       13.6645       15.1436       16.6513       17.7849       20.7932       20.7091       22.1343       20.4224       24.3374       26.1408       29.3578       41.1227       47.4335       50.0548       52.9288       60.5955       66.5230       61.1451       60.2496       58.7265       58.9356       60.1234       62.9796       67.7914       72.7071       77.8920       72.5892       72.7237       74.8732       79.5577       79.4364       81.8057       83.9643       87.6600       86.4856       91.6205       93.7264       87.3752       80.7591       80.3648       88.8133       79.4724       82.7112      100.3146      112.0768      123.0167      130.5096      138.3618      145.2914      140.1279      144.3813      136.4841      142.9037      150.5312      138.4345      133.6886      136.9129      133.6655      131.4937      123.9133      125.4091      135.8483      129.6930      117.8053      112.8821       89.7858        0.0000        0.0000        0.0000        0.0000        0.0000        0.0000        0.0000        0.0000        0.0000        0.0000        0.0000        0.0000        0.0000        0.0000        0.0000        0.0000        0.0000        0.0000        0.0000        0.0000        0.0000        0.0000        0.0000        0.0000        0.0000        0.0000        0.0000        0.0000        0.0000        0.0000        0.0000        0.0000        0.0000        0.0000        0.0000        0.0000        0.0000        0.0000        0.0000        0.0000        0.0000        0.0000        0.0000        0.0000        0.0000        0.0000        0.0000        0.0000        0.0000        0.0000        0.0000        0.0000        0.0000        0.0000        0.0000        0.0000        0.0000        0.0000        0.0000
        0.0000        0.0000        0.0000        0.0000        0.0000        0.0000        0.0000        0.0000        0.0000        0.0000        0.0000        0.0000        0.0000        0.0000        0.0000        0.0000        0.0000        0.0000        0.0000        0.0000        0.0000        0.0000        0.0000        0.0000        0.0000        0.0000        0.0000        0.0000        0.0000        0.0000        0.0000        0.0000        0.0000        0.0000        0.0000        0.0000        0.0000        0.0000        0.0000        0.0000        0.0000        0.0000        0.0000        0.0000        0.0000        0.0000        0.0000        0.0000        0.0000        0.0000        0.0000        0.0000        0.0000        0.0000        0.0000        0.0000        0.0000        0.0000        0.0000        0.0000        0.0000        0.0000        0.0000        0.0000        0.0000        0.0000        0.0000        0.0000        0.0000        0.0000        0.0000        0.0000        0.0000        0.0000        0.0000        0.0000        0.0000        0.0000        0.0000        0.0000        0.0000        0.0000        0.0000        0.0000        0.0000        0.0000        0.0000        0.0000        0.0000        0.0000        0.0000        0.0000        0.0000        0.0000        0.0000        0.0000        0.0000        0.0000        0.0000        0.0000        0.0000       96.7996       76.5899       56.0268       50.0943       41.8966       29.7015        1.0281        1.0530        0.8975        0.7875        0.2692        0.2382        0.4587        1.1031        2.2960        2.1892        2.0056        2.8617        4.6101        5.0516        6.1364        7.6543       10.0096       13.1078       14.6212       15.3617       14.6722       16.3321       18.2016       21.6168       19.2723       22.6709       24.6906       31.2296       43.2308       42.9986       50.1879       54.8528       65.1765       62.3379       62.2751       61.3762       61.8739       61.9336       62.9278       65.9106       79.4465       80.1001       93.0231       88.3761       73.3018       81.0042       90.0984       92.9979       96.6547      111.3174      100.2524      101.9782       99.3287       94.5517       98.4151       97.9939       93.8471      101.4705       96.8331       93.3367      118.3133      122.4418      133.5425      142.6296      151.1910      149.8908      147.9920      157.0694      149.9473      162.1869      156.3335      144.4409      136.8201      135.5032      137.1954      146.8978      125.0634      122.6975      144.7533      138.7169      105.3324      109.0682      110.7522        0.0000        0.0000        0.0000        0.0000        0.0000        0.0000        0.0000        0.0000        0.0000        0.0000        0.0000        0.0000        0.0000        0.0000        0.0000        0.0000        0.0000        0.0000        0.0000        0.0000        0.0000        0.0000        0.0000        0.0000        0.0000        0.0000        0.0000        0.0000        0.0000        0.0000        0.0000        0.0000        0.0000        0.0000        0.0000        0.0000        0.0000        0.0000        0.0000        0.0000        0.0000        0.0000        0.0000        0.0000        0.0000        0.0000        0.0000        0.0000        0.0000        0.0000        0.0000        0.0000        0.0000        0.0000        0.0000        0.0000        0.0000        0.0000        0.0000
        0.0000        0.0000        0.0000        0.0000        0.0000        0.0000        0.0000        0.0000        0.0000        0.0000        0.0000        0.0000        0.0000        0.0000        0.0000        0.0000        0.0000        0.0000        0.0000        0.0000        0.0000        0.0000        0.0000        0.0000        0.0000        0.0000        0.0000        0.0000        0.0000        0.0000        0.0000        0.0000        0.0000        0.0000        0.0000        0.0000        0.0000        0.0000        0.0000        0.0000        0.0000        0.0000        0.0000        0.0000        0.0000        0.0000        0.0000        0.0000        0.0000        0.0000        0.0000        0.0000        0.0000        0.0000        0.0000        0.0000        0.0000        0.0000        0.0000        0.0000        0.0000        0.0000        0.0000        0.0000        0.0000        0.0000        0.0000        0.0000        0.0000        0.0000        0.0000        0.0000        0.0000        0.0000        0.0000        0.0000        0.0000        0.0000        0.0000        0.0000        0.0000        0.0000        0.0000        0.0000        0.0000        0.0000        0.0000        0.0000        0.0000        0.0000        0.0000        0.0000        0.0000        0.0000        0.0000        0.0000        0.0000        0.0000        0.0000        0.0000       81.3819       72.4284       53.2954       46.8260       40.2106       34.2216       24.9310        0.3177        0.3229        0.5524        0.8784        1.4153        1.2428        1.1867        1.6628        4.8061        4.2518        4.3214        5.5060        6.0747        5.6523        6.8444        7.3682        9.8767       11.6928       13.3765       15.1273       16.9786       18.6743       17.9164       22.8153       22.9167       26.0516       30.4161       34.4431       40.2864       43.9345       54.2742       64.5976       71.3505       65.6631       65.0626       69.6301       73.0350       77.7300       79.7432       77.4504       85.3421       81.1454       93.5938       90.0998       94.0791       99.5791      101.0082      106.6428      101.8553      116.0791      102.9812      103.6294       99.4226      106.7463      107.8156      115.6808      106.3235      116.4539      117.0435      125.6705      134.3265      137.1362      135.6451      144.5969      147.6856      149.1193      143.9690      165.3704      165.0620      162.4554      153.4896      149.1123      141.1999      134.3095      142.9799      140.5234      117.2148      119.0578      120.9552      134.2147      108.3363        0.0000        0.0000        0.0000        0.0000        0.0000        0.0000        0.0000        0.0000        0.0000        0.0000        0.0000        0.0000        0.0000      101.2382        0.0000        0.0000        0.0000      103.9190        0.0000        0.0000        0.0000        0.0000        0.0000        0.0000        0.0000        0.0000        0.0000        0.0000        0.0000        0.0000        0.0000        0.0000        0.0000        0.0000        0.0000        0.0000        0.0000        0.0000        0.0000        0.0000        0.0000        0.0000        0.0000        0.0000        0.0000        0.0000        0.0000        0.0000        0.0000        0.0000        0.0000        0.0000        0.0000        0.0000        0.0000        0.0000        0.0000        0.0000        0.0000        0.0000        0.0000
        0.0000        0.0000        0.0000        0.0000        0.0000        0.0000        0.0000        0.0000        0.0000        0.0000        0.0000        0.0000        0.0000        0.0000        0.0000        0.0000        0.0000        0.0000        0.0000        0.0000        0.0000        0.0000        0.0000        0.0000        0.0000        0.0000        0.0000        0.0000        0.0000        0.0000        0.0000        0.0000        0.0000        0.0000        0.0000        0.0000        0.0000        0.0000        0.0000        0.0000        0.0000        0.0000        0.0000        0.0000        0.0000        0.0000        0.0000        0.0000        0.0000        0.0000        0.0000        0.0000        0.0000        0.0000        0.0000        0.0000        0.0000        0.0000        0.0000        0.0000        0.0000        0.0000        0.0000        0.0000        0.0000        0.0000        0.0000        0.0000        0.0000        0.0000        0.0000        0.0000        0.0000        0.0000        0.0000        0.0000        0.0000        0.0000        0.0000        0.0000        0.0000        0.0000        0.0000        0.0000        0.0000        0.0000        0.0000        0.0000        0.0000        0.0000        0.0000        0.0000        0.0000        0.0000        0.0000        0.0000        0.0000        0.0000        0.0000        0.0000       39.4397       38.5619       35.6886       27.2593       22.6913       20.7466       20.9928      113.9734        4.2896        5.2973        3.0658        3.1399        8.2162        4.7757       11.3070        7.6925        9.0631        7.9660        9.5136       10.1533        9.1820        8.6943       10.3533       11.8372       12.7304       16.6079       23.0179       24.4741       24.3966       23.4960       24.0177       30.6878       28.8191       35.6511       42.3579       52.4133       52.7549       60.1137       65.2252       79.0066       79.7411       82.3729       83.0075       82.2182       82.9946       88.4869       84.3121       81.4186       75.9575       91.9807      107.7286      111.5922      119.6635      130.0911      120.7402      114.2298      125.5749      125.2982      106.2145      108.3556      119.6940      127.2186      143.2775      144.4801      143.4251      143.4076      146.8711      144.3321      136.5941      147.9441      146.4532      144.2175      145.9744      146.9989      157.6677      156.7868      160.8034      159.6135      157.7171      128.1856      134.3439      136.5046      119.2866       87.1693       93.0499       97.7345      102.9266       71.0222        0.0000        0.0000        0.0000        0.0000        0.0000        0.0000        0.0000        0.0000        0.0000        0.0000        0.0000        0.0000      114.7025      110.0939       89.5210        0.0000       55.6042       53.9777        0.0000        0.0000        0.0000        0.0000        0.0000        0.0000        0.0000        0.0000        0.0000        0.0000        0.0000        0.0000        0.0000        0.0000        0.0000        0.0000        0.0000        0.0000        0.0000        0.0000        0.0000        0.0000        0.0000        0.0000        0.0000        0.0000        0.0000        0.0000        0.0000        0.0000        0.0000        0.0000        0.0000        0.0000        0.0000        0.0000        0.0000        0.0000        0.0000        0.0000        0.0000        0.0000        0.0000
        0.0000        0.0000        0.0000        0.0000        0.0000        0.0000        0.0000        0.0000        0.0000        0.0000        0.0000        0.0000        0.0000        0.0000        0.0000        0.0000        0.0000        0.0000        0.0000        0.0000        0.0000        0.0000        0.0000        0.0000        0.0000        0.0000        0.0000        0.0000        0.0000        0.0000        0.0000        0.0000        0.0000        0.0000        0.0000        0.0000        0.0000        0.0000        0.0000        0.0000        0.0000        0.0000        0.0000        0.0000        0.0000        0.0000        0.0000        0.0000        0.0000        0.0000        0.0000        0.0000        0.0000        0.0000        0.0000        0.0000        0.0000        0.0000        0.0000        0.0000        0.0000        0.0000        0.0000        0.0000        0.0000        0.0000        0.0000        0.0000        0.0000        0.0000        0.0000        0.0000        0.0000        0.0000        0.0000        0.0000        0.0000        0.0000        0.0000        0.0000        0.0000        0.0000        0.0000        0.0000        0.0000        0.0000        0.0000        0.0000        0.0000        0.0000        0.0000        0.0000        0.0000        0.0000        0.0000        0.0000        0.0000        0.0000        0.0000       21.7850       23.5608       25.2237       24.2798       18.5192       18.0721       15.8918       11.5822       90.7860        3.5183        1.4126        1.2777        2.6746        3.0894        3.6385        5.3283        8.3222        8.3864        9.8392        9.7312       10.4896        9.4096        7.9937        7.3813        8.7637       12.8579       14.0783       15.3683       19.3045       23.6087       24.2119       31.3832       30.8687       30.3832       36.6520       49.8918       57.2582       61.7192       65.0019       80.6074       88.8419       81.2195       84.8681       87.4735       93.4287       88.4792       85.2688       87.1291      104.6326       95.8698      104.4070      124.1624      134.6633      150.9809      148.6636      143.2859      130.5291      136.9181      126.5375      116.5798      117.8515      128.7122      145.0292      146.8240      158.9852      148.0076      151.2321      154.7999      148.3733      149.7034      154.9554      145.0217      153.3203      156.1785      158.8756      151.6752      161.3952      166.2336      156.0056      157.8001      136.6113      126.3537      113.2406      102.4965       78.7744       83.2817       86.7089       96.0994       67.2291        0.0000        0.0000        0.0000        0.0000        0.0000        0.0000      174.7665       69.3095        0.0000        0.0000        0.0000        0.0000       72.7734       65.3334        0.0000        0.0000        0.0000        0.0000        0.0000        0.0000        0.0000        0.0000        0.0000        0.0000        0.0000        0.0000        0.0000        0.0000        0.0000        0.0000        0.0000        0.0000        0.0000        0.0000        0.0000        0.0000        0.0000        0.0000        0.0000        0.0000        0.0000        0.0000        0.0000        0.0000        0.0000        0.0000        0.0000        0.0000        0.0000        0.0000        0.0000        0.0000        0.0000        0.0000        0.0000        0.0000        0.0000        0.0000        0.0000        0.0000        0.0000
        0.0000        0.0000        0.0000        0.0000        0.0000        0.0000        0.0000        0.0000        0.0000        0.0000        0.0000        0.0000        0.0000        0.0000        0.0000        0.0000        0.0000        0.0000        0.0000        0.0000        0.0000        0.0000        0.0000        0.0000        0.0000        0.0000        0.0000        0.0000        0.0000        0.0000        0.0000        0.0000        0.0000        0.0000        0.0000        0.0000        0.0000        0.0000        0.0000        0.0000        0.0000        0.0000        0.0000        0.0000        0.0000        0.0000        0.0000        0.0000        0.0000        0.0000        0.0000        0.0000        0.0000        0.0000        0.0000        0.0000        0.0000        0.0000        0.0000        0.0000        0.0000        0.0000        0.0000        0.0000        0.0000        0.0000        0.0000        0.0000        0.0000        0.0000        0.0000        0.0000        0.0000        0.0000        0.0000        0.0000        0.0000        0.0000        0.0000        0.0000        0.0000        0.0000        0.0000        0.0000        0.0000        0.0000        0.0000        0.0000        0.0000        0.0000        0.0000        0.0000        0.0000        0.0000        0.0000        0.0000        0.0000       23.1552       13.4516       14.3540       15.4857       16.0007       15.1334       11.3981        9.8721        8.5241        6.7616        5.7009        2.7045        1.8806        2.0640        3.8908        3.6648        5.0496        5.5784        8.7624        7.8427        6.9698        7.0279        5.1691        6.3816        6.6721        6.9761        8.0582       11.2749       12.7033       16.8820       21.0438       19.1315       22.6888       28.9816       36.2678       40.0518       47.0421       53.3723       58.3829       58.5602       66.2722       75.7853       88.2485       93.2846       89.5693       93.1315      105.9896      118.0451      104.2270       95.3320      107.4029       98.0396      140.8233      165.3920      152.4108      170.2323      170.1030      156.3192      136.6691      128.4541      120.3011      118.0734      124.9069      126.0438      157.8987      158.6431      154.7297      148.8390      172.9633      153.2342      141.9497      138.5889      149.6058      146.1648      142.4761      156.5205      152.2569      141.0643      142.9181      161.0404      164.0576      159.4746      135.8746      123.4068      120.7111      122.7115       93.3606       94.2465       81.4024       93.4651        0.0000        0.0000        0.0000        0.0000        0.0000      157.4959      155.8065      150.7478       35.6638        0.0000        0.0000        0.0000        0.0000        0.0000        0.0000        0.0000        0.0000        0.0000        0.0000        0.0000        0.0000        0.0000        0.0000        0.0000        0.0000        0.0000        0.0000        0.0000        0.0000        0.0000        0.0000        0.0000        0.0000        0.0000        0.0000        0.0000        0.0000        0.0000        0.0000        0.0000        0.0000        0.0000        0.0000        0.0000        0.0000        0.0000        0.0000        0.0000        0.0000        0.0000        0.0000        0.0000        0.0000        0.0000        0.0000        0.0000        0.0000        0.0000        0.0000        0.0000        0.0000        0.0000
        0.0000        0.0000        0.0000        0.0000        0.0000        0.0000        0.0000        0.0000        0.0000        0.0000        0.0000        0.0000        0.0000        0.0000        0.0000        0.0000        0.0000        0.0000        0.0000        0.0000        0.0000        0.0000        0.0000        0.0000        0.0000        0.0000        0.0000        0.0000        0.0000        0.0000        0.0000        0.0000        0.0000        0.0000        0.0000        0.0000        0.0000        0.0000        0.0000        0.0000        0.0000        0.0000        0.0000        0.0000        0.0000        0.0000        0.0000        0.0000        0.0000        0.0000        0.0000        0.0000        0.0000        0.0000        0.0000        0.0000        0.0000        0.0000        0.0000        0.0000        0.0000        0.0000        0.0000        0.0000        0.0000        0.0000        0.0000        0.0000        0.0000        0.0000        0.0000        0.0000        0.0000        0.0000        0.0000        0.0000        0.0000        0.0000        0.0000        0.0000        0.0000        0.0000        0.0000        0.0000        0.0000        0.0000        0.0000        0.0000        0.0000        0.0000        0.0000        0.0000        0.0000        0.0000        0.0000        0.0000        0.0000        6.2026       13.8319        9.7756       11.8116       12.2748       11.9746       12.1467        8.2476        6.5082        5.6873        5.3840        3.4172        2.9016        2.7874        4.5264        5.5569        5.2582        7.7779        7.0803        7.2989        7.6959        7.1836        5.7050        5.9160        6.0369        6.3280        7.9591       11.1493       15.1665       17.6560       21.8575       21.4281       29.3676       38.3576       43.5046       39.7417       40.4376       45.5549       47.4441       55.9824       71.8074       82.0774       95.6524      110.3577      107.2425       98.4492      112.2775      107.9928      119.9845      119.0698      113.9495      145.6608      167.1322      197.2767      161.4387      153.6339      152.8461      166.2171      150.0331      125.3286      129.5672      133.2723      138.7401      130.7152      151.9956      150.8398      138.0072      147.4947      156.3524      151.4315      135.1055      134.9432      127.8013      130.2044      128.0137      133.8729      135.7013      129.7562      140.8480      144.9545      145.7263      138.3222      118.9626      108.7576      116.7756      122.2592       98.5396      102.6954       88.1442       94.8031        0.0000        0.0000        0.0000       71.4782      141.0340      144.7464      137.9467      135.7256       20.4525        0.0000        0.0000        0.0000        0.0000        0.0000        0.0000        0.0000        0.0000        0.0000        0.0000        0.0000        0.0000        0.0000        0.0000        0.0000        0.0000        0.0000        0.0000        0.0000        0.0000        0.0000        0.0000        0.0000        0.0000        0.0000        0.0000        0.0000        0.0000        0.0000        0.0000        0.0000        0.0000        0.0000        0.0000        0.0000        0.0000        0.0000        0.0000        0.0000        0.0000        0.0000        0.0000        0.0000        0.0000        0.0000        0.0000        0.0000        0.0000        0.0000        0.0000        0.0000        0.0000        0.0000
        0.0000        0.0000        0.0000        0.0000        0.0000        0.0000        0.0000        0.0000        0.0000        0.0000        0.0000        0.0000        0.0000        0.0000        0.0000        0.0000        0.0000        0.0000        0.0000        0.0000        0.0000        0.0000        0.0000        0.0000        0.0000        0.0000        0.0000        0.0000        0.0000        0.0000        0.0000        0.0000        0.0000        0.0000        0.0000        0.0000        0.0000        0.0000        0.0000        0.0000        0.0000        0.0000        0.0000        0.0000        0.0000        0.0000        0.0000        0.0000        0.0000        0.0000        0.0000        0.0000        0.0000        0.0000        0.0000        0.0000        0.0000        0.0000        0.0000        0.0000        0.0000        0.0000        0.0000        0.0000        0.0000        0.0000        0.0000        0.0000        0.0000        0.0000        0.0000        0.0000        0.0000        0.0000        0.0000        0.0000        0.0000        0.0000        0.0000        0.0000        0.0000        0.0000        0.0000        0.0000        0.0000        0.0000        0.0000        0.0000        0.0000        0.0000        0.0000        0.0000        0.0000        0.0000        0.0000        0.0000        8.8906        7.4004       14.9908        6.3762        5.0810        5.3919        5.1225       12.8645       10.2116        9.7286        8.5615       10.1573        9.1383        8.2304       13.3411       11.8795        9.3099        8.5561        9.3407        7.4576       23.5114       97.4952        6.5556        6.1585        4.5762        4.4452        4.2784        7.8899       13.3299       18.1479       25.4439       26.9649       24.9753       37.2773       47.4882       35.8597       35.1357       36.0996       43.8066       65.5080       75.3625       92.4571      115.3472      140.4068      137.8752      124.5019      109.3827      105.5663      128.1765      149.7681      163.2415      152.5439      164.9476      197.1195      185.2625      131.1750      127.4790      145.5871      155.7050      140.5626      135.6423      148.7970      144.5597      143.8617      121.6307      115.8409      122.0246      129.0582      154.3445      150.2602      130.8465      116.1531      117.3913      112.6522      115.1040      104.8943      120.1052      118.8912      119.8203      129.9574      123.5603      116.3117      113.0214       95.9098       92.4628       94.1154       95.6319       79.3996       94.1529       60.7241        0.0000        0.0000        0.0000        0.0000      108.4216      128.7005      122.8013      119.2720      120.5709       15.2415        0.0000        0.0000        0.0000        0.0000        0.0000        0.0000        0.0000        0.0000        0.0000        0.0000        0.0000        0.0000        0.0000        0.0000        0.0000        0.0000        0.0000        0.0000        0.0000        0.0000        0.0000        0.0000        0.0000        0.0000        0.0000        0.0000        0.0000        0.0000        0.0000        0.0000        0.0000        0.0000        0.0000        0.0000        0.0000        0.0000        0.0000        0.0000        0.0000        0.0000        0.0000        0.0000        0.0000        0.0000        0.0000        0.0000        0.0000        0.0000        0.0000        0.0000        0.0000        0.0000        0.0000
        0.0000        0.0000        0.0000        0.0000        0.0000        0.0000        0.0000        0.0000        0.0000        0.0000        0.0000        0.0000        0.0000        0.0000        0.0000        0.0000        0.0000        0.0000        0.0000        0.0000        0.0000        0.0000        0.0000        0.0000        0.0000        0.0000        0.0000        0.0000        0.0000        0.0000        0.0000        0.0000        0.0000        0.0000        0.0000        0.0000        0.0000        0.0000        0.0000        0.0000        0.0000        0.0000        0.0000        0.0000        0.0000        0.0000        0.0000        0.0000        0.0000        0.0000        0.0000        0.0000        0.0000        0.0000        0.0000        0.0000        0.0000        0.0000        0.0000        0.0000        0.0000        0.0000        0.0000        0.0000        0.0000        0.0000        0.0000        0.0000        0.0000        0.0000        0.0000        0.0000        0.0000        0.0000        0.0000        0.0000        0.0000        0.0000        0.0000        0.0000        0.0000        0.0000        0.0000        0.0000        0.0000        0.0000        0.0000        0.0000        0.0000        0.0000        0.0000        0.0000        0.0000        0.0000        0.0000        0.0000       11.1599        6.4730        4.2315        3.8644        3.4663        4.8260        8.7042       12.3944       11.6057        9.1467        9.3430       13.9785       12.4348       14.4671       20.3029       14.2002       10.1466       11.4402        9.0934       10.1311       14.6246       78.1195       37.9384        6.0233        7.1959        4.7760        4.9914        8.4975       10.3716       16.7437       20.1777       28.3161       28.8201       31.3569       31.3894       31.6721       32.2055       34.8987       54.1295      104.6420      106.2677      104.9865      128.8417      123.7931      124.4340      147.8097      110.9985      119.3880      126.3142      133.4050      142.8484      151.2070      150.3051      160.8770      137.7090      113.5712      124.5205      140.0390      149.8351      131.6929      144.5126      138.7928      135.6721      115.4077      108.7234      112.0488      123.1702      118.9041      134.7450      122.9159      120.5635      113.9320      106.7577      112.9878      117.5161      102.8094      112.2657      117.5526      111.5937      116.7309      112.0886      109.9684      106.5152       94.0558      102.1824       96.4258       98.7867        0.0000        0.0000        0.0000        0.0000        0.0000        0.0000       86.3147       89.7672       95.6770       99.0700      104.7526      113.5540        0.0000        0.0000        0.0000        0.0000        0.0000        0.0000        0.0000        0.0000        0.0000        0.0000        0.0000        0.0000        0.0000        0.0000        0.0000        0.0000        0.0000        0.0000        0.0000        0.0000        0.0000        0.0000        0.0000        0.0000        0.0000        0.0000        0.0000        0.0000        0.0000        0.0000        0.0000        0.0000        0.0000        0.0000        0.0000        0.0000        0.0000        0.0000        0.0000        0.0000        0.0000        0.0000        0.0000        0.0000        0.0000        0.0000        0.0000        0.0000        0.0000        0.0000        0.0000        0.0000        0.0000        0.0000
        0.0000        0.0000        0.0000        0.0000        0.0000        0.0000        0.0000        0.0000        0.0000        0.0000        0.0000        0.0000        0.0000        0.0000        0.0000        0.0000        0.0000        0.0000        0.0000        0.0000        0.0000        0.0000        0.0000        0.0000        0.0000        0.0000        0.0000        0.0000        0.0000        0.0000        0.0000        0.0000        0.0000        0.0000        0.0000        0.0000        0.0000        0.0000        0.0000        0.0000        0.0000        0.0000        0.0000        0.0000        0.0000        0.0000        0.0000        0.0000        0.0000        0.0000        0.0000        0.0000        0.0000        0.0000        0.0000        0.0000        0.0000        0.0000        0.0000        0.0000        0.0000        0.0000        0.0000        0.0000        0.0000        0.0000        0.0000        0.0000        0.0000        0.0000        0.0000        0.0000        0.0000        0.0000        0.0000        0.0000        0.0000        0.0000        0.0000        0.0000        0.0000        0.0000        0.0000        0.0000        0.0000        0.0000        0.0000        0.0000        0.0000        0.0000        0.0000        0.0000        0.0000        0.0000        0.0000        0.0000        6.0735        4.5298        3.5510        2.1935        4.7322       10.3008        4.7303       11.2144       10.1474       10.8055       12.3927       13.5093       15.4007       14.1830       22.3573       22.2675       18.2728       15.8740       21.0316       27.5749       20.0375       27.8792       26.3904       10.3197        6.6944        6.1718        8.1978       14.9342       15.6362       20.0671       23.0023       34.4368       33.4098       28.0287       30.6941       27.7627       30.3959       34.1294       51.3374       71.0257       71.1481       72.8249       88.5298      102.0805      114.4054      136.6425      125.4035      114.9644      130.4339      134.9859      133.6795      163.9095      159.3468      146.3205      131.7845      113.1438      123.6738      127.9502      120.7559      114.5452      122.3625      120.7115      143.4430      122.1047      104.7986      101.5989      100.9925      104.8025      135.1804      122.3850      129.1202      112.2122       99.3230      110.2576      114.4380       92.4689      101.1309      116.1796      106.5284      114.0167      112.1714      106.3309      102.9438       95.3749      110.5596      110.4557        0.0000        0.0000        0.0000        0.0000        0.0000        0.0000       70.9325       66.0747       77.2791       81.7272       87.4114       97.0177       91.4015        0.0000        0.0000        0.0000        0.0000        0.0000        0.0000        0.0000        0.0000        0.0000        0.0000        0.0000        0.0000        0.0000        0.0000        0.0000        0.0000        0.0000        0.0000        0.0000        0.0000        0.0000        0.0000        0.0000        0.0000        0.0000        0.0000        0.0000        0.0000        0.0000        0.0000        0.0000        0.0000        0.0000        0.0000        0.0000        0.0000        0.0000        0.0000        0.0000        0.0000        0.0000        0.0000        0.0000        0.0000        0.0000        0.0000        0.0000        0.0000        0.0000        0.0000        0.0000        0.0000        0.0000        0.0000
        0.0000        0.0000        0.0000        0.0000        0.0000        0.0000        0.0000        0.0000        0.0000        0.0000        0.0000        0.0000        0.0000        0.0000        0.0000        0.0000        0.0000        0.0000        0.0000        0.0000        0.0000        0.0000        0.0000        0.0000        0.0000        0.0000        0.0000        0.0000        0.0000        0.0000        0.0000        0.0000        0.0000        0.0000        0.0000        0.0000        0.0000        0.0000        0.0000        0.0000        0.0000        0.0000        0.0000        0.0000        0.0000        0.0000        0.0000        0.0000        0.0000        0.0000        0.0000        0.0000        0.0000        0.0000        0.0000        0.0000        0.0000        0.0000        0.0000        0.0000        0.0000        0.0000        0.0000        0.0000        0.0000        0.0000        0.0000        0.0000        0.0000        0.0000        0.0000        0.0000        0.0000        0.0000        0.0000        0.0000        0.0000        0.0000        0.0000        0.0000        0.0000        0.0000        0.0000        0.0000        0.0000        0.0000        0.0000        0.0000        0.0000        0.0000        0.0000        0.0000        0.0000        0.0000        0.0000        0.0000        0.0000        4.2875        4.5288        2.9430        5.5804        9.1092        5.7792       11.2553       14.9301       19.5303       19.7475       16.9542       18.3463       17.3234       22.5693       25.2598       26.1500       20.9374       20.5481       23.3468       22.3188       20.9782       17.3103        7.5099       11.5706       11.8261       12.5872       16.8442       17.3407       21.1315       22.2823       29.8517       32.4309       33.8393       38.7190       33.3164       34.6081       48.0101       66.0852       67.5876       71.0565       78.7151       92.8969       98.1126      109.9280      120.3981      118.1959      121.6572      120.5660      122.9805      129.6049      136.0879      139.6151      139.9142      133.6098      113.6533      117.0921      110.6963      109.2703      105.4665      108.3883      103.3439      110.7273      106.9552       97.7683       91.7612       92.3310      103.2878      121.4370      105.1767      113.3039       91.5748       91.5764       95.1291      101.0817       85.3624      107.5300      118.3891      102.0051      104.9192       96.4851       96.4917       96.0095       98.4072      106.5195        0.0000        0.0000        0.0000        0.0000        0.0000        0.0000        0.0000       62.3606       61.2288       67.7319       75.4912       83.7239       94.6675       79.0550        0.0000        0.0000        0.0000        0.0000        0.0000        0.0000        0.0000        0.0000        0.0000        0.0000        0.0000        0.0000        0.0000        0.0000        0.0000        0.0000        0.0000        0.0000        0.0000        0.0000        0.0000        0.0000        0.0000        0.0000        0.0000        0.0000        0.0000        0.0000        0.0000        0.0000        0.0000        0.0000        0.0000        0.0000        0.0000        0.0000        0.0000        0.0000        0.0000        0.0000        0.0000        0.0000        0.0000        0.0000        0.0000        0.0000        0.0000        0.0000        0.0000        0.0000        0.0000        0.0000        0.0000        0.0000
        0.0000        0.0000        0.0000        0.0000        0.0000        0.0000        0.0000        0.0000        0.0000        0.0000        0.0000        0.0000        0.0000        0.0000        0.0000        0.0000        0.0000        0.0000        0.0000        0.0000        0.0000        0.0000        0.0000        0.0000        0.0000        0.0000        0.0000        0.0000        0.0000        0.0000        0.0000        0.0000        0.0000        0.0000        0.0000        0.0000        0.0000        0.0000        0.0000        0.0000        0.0000        0.0000        0.0000        0.0000        0.0000        0.0000        0.0000        0.0000        0.0000        0.0000        0.0000        0.0000        0.0000        0.0000        0.0000        0.0000        0.0000        0.0000        0.0000        0.0000        0.0000        0.0000        0.0000        0.0000        0.0000        0.0000        0.0000        0.0000        0.0000        0.0000        0.0000        0.0000        0.0000        0.0000        0.0000        0.0000        0.0000        0.0000        0.0000        0.0000        0.0000        0.0000        0.0000        0.0000        0.0000        0.0000        0.0000        0.0000        0.0000        0.0000        0.0000        0.0000        0.0000        0.0000        0.0000        0.0000        7.9238        7.1411        7.6237        8.2985        0.0000       12.6383       16.5271       19.6999       25.9560       37.0438       29.2228       23.1363       23.0436       25.9221       26.2098       27.8867       28.6422       21.1514       20.3207       26.9821       26.6817       24.9272       23.9037       15.7483       17.4304       15.4316       17.9002       20.1364       24.8681       23.8547       26.0423       32.5682       40.2916       38.8789       40.9998       35.2511       38.5057       58.1022       63.8058       75.7118       75.0200       81.0960      103.0300      113.7910      140.2126      129.5011      120.8650      112.8024      112.8462      112.1122      110.5709      123.4315      136.0475      130.4574      110.8943      122.9690      115.9489      104.3664      115.9807       91.6606       97.8407       94.4743       97.9676       91.9180       87.8242       86.2260       89.9146       91.8448       92.5960       77.6891       72.8790       66.6870       67.0373       68.4478       67.6553       59.9862       85.4073       83.3643       81.5159       81.1420       74.0460       75.9125       84.6290        0.0000        0.0000        0.0000        0.0000        0.0000       59.0682       62.5924        0.0000       80.4893       70.6836       72.5202       77.3865       78.4075       82.0433       70.9032        0.0000        0.0000        0.0000        0.0000        0.0000        0.0000        0.0000        0.0000        0.0000        0.0000        0.0000        0.0000        0.0000        0.0000        0.0000        0.0000        0.0000        0.0000        0.0000        0.0000        0.0000        0.0000        0.0000        0.0000        0.0000        0.0000        0.0000        0.0000        0.0000        0.0000        0.0000        0.0000        0.0000        0.0000        0.0000        0.0000        0.0000        0.0000        0.0000        0.0000        0.0000        0.0000        0.0000        0.0000        0.0000        0.0000        0.0000        0.0000        0.0000        0.0000        0.0000        0.0000        0.0000        0.0000        0.0000
        0.0000        0.0000        0.0000        0.0000        0.0000        0.0000        0.0000        0.0000        0.0000        0.0000        0.0000        0.0000        0.0000        0.0000        0.0000        0.0000        0.0000        0.0000        0.0000        0.0000        0.0000        0.0000        0.0000        0.0000        0.0000        0.0000        0.0000        0.0000        0.0000        0.0000        0.0000        0.0000        0.0000        0.0000        0.0000        0.0000        0.0000        0.0000        0.0000        0.0000        0.0000        0.0000        0.0000        0.0000        0.0000        0.0000        0.0000        0.0000        0.0000        0.0000        0.0000        0.0000        0.0000        0.0000        0.0000        0.0000        0.0000        0.0000        0.0000        0.0000        0.0000        0.0000        0.0000        0.0000        0.0000        0.0000        0.0000        0.0000        0.0000        0.0000        0.0000        0.0000        0.0000        0.0000        0.0000        0.0000        0.0000        0.0000        0.0000        0.0000        0.0000        0.0000        0.0000        0.0000        0.0000        0.0000        0.0000        0.0000        0.0000        0.0000        0.0000        0.0000        0.0000        0.0000        0.0000        0.0000        0.0000        6.8995        0.0000        0.0000        0.0000       20.9339       25.2518       27.5938       32.4089       41.3225       29.8427       31.5632       31.3706       34.3546       32.9541       31.9586       26.9011       28.0033       26.2450       27.1377       31.2251       32.0286       30.9200       22.2685       22.9984       18.1589       21.0267       25.7435       30.0846       31.5869       30.8023       42.3697       44.8533       47.2422       44.4024       42.0784       50.5372       57.6462       55.2732       67.6915       83.2938       95.4599      117.8628      135.1215      121.2158      122.8368      108.4009       99.0617       92.2538      101.1857       95.0258      105.4245      135.5318      108.2717      100.8319      100.1016      100.7204      106.8577      103.4709       86.6101       89.3303       96.8127       95.8181       84.9608       81.5808       80.2185       80.4721       69.9980       70.9678       64.9460       64.8289       61.3589       60.1706       56.7371       64.0210       60.7833       65.5138       69.5025       73.2153       68.7067       70.3730       80.3047       62.9394        0.0000        0.0000        0.0000        0.0000        0.0000       53.8572       48.7365       27.7419       68.9576       65.0808       67.8263       70.0840       65.5183       54.1660       54.2897        0.0000        0.0000        0.0000        0.0000        0.0000        0.0000        0.0000        0.0000        0.0000        0.0000        0.0000        0.0000        0.0000        0.0000        0.0000        0.0000        0.0000        0.0000        0.0000        0.0000        0.0000        0.0000        0.0000        0.0000        0.0000        0.0000        0.0000        0.0000        0.0000        0.0000        0.0000        0.0000        0.0000        0.0000        0.0000        0.0000        0.0000        0.0000        0.0000        0.0000        0.0000        0.0000        0.0000        0.0000        0.0000        0.0000        0.0000        0.0000        0.0000        0.0000        0.0000        0.0000        0.0000        0.0000        0.0000
        0.0000        0.0000        0.0000        0.0000        0.0000        0.0000        0.0000        0.0000        0.0000        0.0000        0.0000        0.0000        0.0000        0.0000        0.0000        0.0000        0.0000        0.0000        0.0000        0.0000        0.0000        0.0000        0.0000        0.0000        0.0000        0.0000        0.0000        0.0000        0.0000        0.0000        0.0000        0.0000        0.0000        0.0000        0.0000        0.0000        0.0000        0.0000        0.0000        0.0000        0.0000        0.0000        0.0000        0.0000        0.0000        0.0000        0.0000        0.0000        0.0000        0.0000        0.0000        0.0000        0.0000        0.0000        0.0000        0.0000        0.0000        0.0000        0.0000        0.0000        0.0000        0.0000        0.0000        0.0000        0.0000        0.0000        0.0000        0.0000        0.0000        0.0000        0.0000        0.0000        0.0000        0.0000        0.0000        0.0000        0.0000        0.0000        0.0000        0.0000        0.0000        0.0000        0.0000        0.0000        0.0000        0.0000        0.0000        0.0000        0.0000        0.0000        0.0000        0.0000        0.0000        0.0000        0.0000        0.0000        0.0000        0.0000        0.0000        0.0000        0.0000       22.1650       26.8970       35.9110       40.6214       39.2165       37.3096       35.8869       35.5349       31.9133       31.3952       36.2427       36.5384       36.5132       35.5413       38.0658       38.4669       35.7151       39.4946       29.8551       29.1457       26.5864       35.2985       48.8949       49.9015       47.1786       49.4160       54.3867       50.1816       48.3370       43.8758       44.1216       48.9386       52.0595       56.5177       78.3602       95.1287       90.3030      115.9623      104.9315      110.7547      118.7858      111.8153       88.3057       96.1368       93.1578       93.8812       92.5586       87.9361       86.1068       88.2293      111.7424       90.3205       85.0271       89.2417       77.8415       92.5458       94.8897       92.9077       72.7058       67.8744       64.2656       61.2701       61.1293       60.6601       56.7268       54.4425       51.2999       55.0550       53.7612       59.1976       67.1279       58.5895       59.8016       75.0481       75.4828       67.4098        0.0000        0.0000        0.0000        0.0000        0.0000        0.0000       29.9106       29.4588        8.4340        5.3917       55.2892       59.1311       62.0116       64.7640       53.1122       48.1503       42.4421        0.0000        0.0000        0.0000        0.0000        0.0000        0.0000        0.0000        0.0000        0.0000        0.0000        0.0000        0.0000        0.0000        0.0000        0.0000        0.0000        0.0000        0.0000        0.0000        0.0000        0.0000        0.0000        0.0000        0.0000        0.0000        0.0000        0.0000        0.0000        0.0000        0.0000        0.0000        0.0000        0.0000        0.0000        0.0000        0.0000        0.0000        0.0000        0.0000        0.0000        0.0000        0.0000        0.0000        0.0000        0.0000        0.0000        0.0000        0.0000        0.0000        0.0000        0.0000        0.0000        0.0000        0.0000        0.0000
        0.0000        0.0000        0.0000        0.0000        0.0000        0.0000        0.0000        0.0000        0.0000        0.0000        0.0000        0.0000        0.0000        0.0000        0.0000        0.0000        0.0000        0.0000        0.0000        0.0000        0.0000        0.0000        0.0000        0.0000        0.0000        0.0000        0.0000        0.0000        0.0000        0.0000        0.0000        0.0000        0.0000        0.0000        0.0000        0.0000        0.0000        0.0000        0.0000        0.0000        0.0000        0.0000        0.0000        0.0000        0.0000        0.0000        0.0000        0.0000        0.0000        0.0000        0.0000        0.0000        0.0000        0.0000        0.0000        0.0000        0.0000        0.0000        0.0000        0.0000        0.0000        0.0000        0.0000        0.0000        0.0000        0.0000        0.0000        0.0000        0.0000        0.0000        0.0000        0.0000        0.0000        0.0000        0.0000        0.0000        0.0000        0.0000        0.0000        0.0000        0.0000        0.0000        0.0000        0.0000        0.0000        0.0000        0.0000        0.0000        0.0000        0.0000        0.0000        0.0000        0.0000        0.0000        0.0000        0.0000        0.0000        0.0000        0.0000        0.0000        0.0000        0.0000       29.3646       44.6168       45.5337       42.2538       36.5368       32.1557       30.2187       31.5791       38.2711       45.0276       48.8318       47.4645       50.6564       44.1438       48.6333       49.2792       48.2521       42.6383       40.2604       48.4125       55.8172       63.7402       72.3188       68.4112       72.9269       55.7143       53.9173       52.5239       51.0456       52.4645       51.2278       58.8123       70.0187       95.4365      100.6426       96.6558       99.2597       98.5046      104.5634       96.7801       96.1177      104.9228       91.1386       79.5163       73.4668       72.6146       79.3618       74.1587       74.1828       76.1534       76.4304       73.6861       76.2116       75.1026       89.8406       86.5688       73.2120       62.1526       59.9648       60.3189       59.6592       55.3476       54.4208       58.9680       61.5360       65.0115       62.4466       58.6774       55.3954       58.4931       61.9553       66.6631       66.5159       54.7029       50.8082        0.0000        0.0000        0.0000        0.0000        0.0000        0.0000        0.0000        3.5543        0.9338        4.8194       49.0928       52.7512       54.1618       52.7212       38.6748       36.7837       37.8117        0.0000        0.0000        0.0000        0.0000        0.0000        0.0000        0.0000        0.0000        0.0000        0.0000        0.0000        0.0000        0.0000        0.0000        0.0000        0.0000        0.0000        0.0000        0.0000        0.0000        0.0000        0.0000        0.0000        0.0000        0.0000        0.0000        0.0000        0.0000        0.0000        0.0000        0.0000        0.0000        0.0000        0.0000        0.0000        0.0000        0.0000        0.0000        0.0000        0.0000        0.0000        0.0000        0.0000        0.0000        0.0000        0.0000        0.0000        0.0000        0.0000        0.0000        0.0000        0.0000        0.0000        0.0000        0.0000
        0.0000        0.0000        0.0000        0.0000        0.0000        0.0000        0.0000        0.0000        0.0000        0.0000        0.0000        0.0000        0.0000        0.0000        0.0000        0.0000        0.0000        0.0000        0.0000        0.0000        0.0000        0.0000        0.0000        0.0000        0.0000        0.0000        0.0000        0.0000        0.0000        0.0000        0.0000        0.0000        0.0000        0.0000        0.0000        0.0000        0.0000        0.0000        0.0000        0.0000        0.0000        0.0000        0.0000        0.0000        0.0000        0.0000        0.0000        0.0000        0.0000        0.0000        0.0000        0.0000        0.0000        0.0000        0.0000        0.0000        0.0000        0.0000        0.0000        0.0000        0.0000        0.0000        0.0000        0.0000        0.0000        0.0000        0.0000        0.0000        0.0000        0.0000        0.0000        0.0000        0.0000        0.0000        0.0000        0.0000        0.0000        0.0000        0.0000        0.0000        0.0000        0.0000        0.0000        0.0000        0.0000        0.0000        0.0000        0.0000        0.0000        0.0000        0.0000        0.0000        0.0000        0.0000        0.0000        0.0000        0.0000        0.0000        0.0000        0.0000        0.0000        0.0000        0.0000       31.5527       37.2937       44.1348       37.2417       30.2066       31.8959       34.1645       45.2127       57.1586       58.8954       65.5715       70.7315       71.9410       69.9259       70.8687       74.9989       77.1508       88.8200       90.8341       87.3936       73.6845       69.8756       73.4351       79.6954        0.0000        0.0000       64.7957       62.2281       68.4560       75.1171       80.0752       87.2753       96.6880      102.3115      102.0654       96.1153       94.3007      107.4594       98.3810       93.9533       94.0449       96.1405       82.7959       78.4261       72.3479       80.0721       64.1090       70.5310       62.2386       58.5447       52.5989       54.7070       54.6163       62.9828       63.2539       57.0208       59.3200       62.9176       62.5606       59.2435       47.1719       46.9501       49.7387       54.8154       54.2756       54.3822       51.2823       50.6449       63.7526       71.9442       54.7750        0.0000        0.0000        0.0000        0.0000        0.0000        0.0000        0.0000        0.0000        0.0000        0.0000        0.0000        0.0000        0.0000       34.6392       35.9904       37.2498       34.2006       27.4154       26.6939        0.0000        0.0000        0.0000        0.0000        0.0000        0.0000        0.0000        0.0000        0.0000        0.0000        0.0000        0.0000        0.0000        0.0000        0.0000        0.0000        0.0000        0.0000        0.0000        0.0000        0.0000        0.0000        0.0000        0.0000        0.0000        0.0000        0.0000        0.0000        0.0000        0.0000        0.0000        0.0000        0.0000        0.0000        0.0000        0.0000        0.0000        0.0000        0.0000        0.0000        0.0000        0.0000        0.0000        0.0000        0.0000        0.0000        0.0000        0.0000        0.0000        0.0000        0.0000        0.0000        0.0000        0.0000        0.0000        0.0000
        0.0000        0.0000        0.0000        0.0000        0.0000        0.0000        0.0000        0.0000        0.0000        0.0000        0.0000        0.0000        0.0000        0.0000        0.0000        0.0000        0.0000        0.0000        0.0000        0.0000        0.0000        0.0000        0.0000        0.0000        0.0000        0.0000        0.0000        0.0000        0.0000        0.0000        0.0000        0.0000        0.0000        0.0000        0.0000        0.0000        0.0000        0.0000        0.0000        0.0000        0.0000        0.0000        0.0000        0.0000        0.0000        0.0000        0.0000        0.0000        0.0000        0.0000        0.0000        0.0000        0.0000        0.0000        0.0000        0.0000        0.0000        0.0000        0.0000        0.0000        0.0000        0.0000        0.0000        0.0000        0.0000        0.0000        0.0000        0.0000        0.0000        0.0000        0.0000        0.0000        0.0000        0.0000        0.0000        0.0000        0.0000        0.0000        0.0000        0.0000        0.0000        0.0000        0.0000        0.0000        0.0000        0.0000        0.0000        0.0000        0.0000        0.0000        0.0000        0.0000        0.0000        0.0000        0.0000        0.0000        0.0000        0.0000        0.0000        0.0000        0.0000        0.0000        0.0000       33.0541       45.2669       48.5852       40.8626       34.5412       37.8960       43.4994       50.2512       63.8328       71.1193       80.4181       90.0024       97.4629       89.0743       92.8961       97.0143      105.7841      113.6732      110.0065       92.4431       84.2157       86.5712       89.5668        0.0000        0.0000        0.0000        0.0000        0.0000        0.0000       77.7041       85.0902       81.6544       96.1069      105.2529      105.4557      105.4849      107.4347      105.8943       83.8601       81.1417       82.8943       80.2799       74.7913       76.5186       68.9563       54.8262       51.7190       56.4252       46.9259       41.7263       36.5971       36.4633       43.7074       49.4564       56.4521       64.8609       60.5987       60.5476       62.9794       55.6809       47.7648       47.5835       44.9328       47.8956       52.6138       53.2103       48.3170       52.5555       49.3248        0.0000        0.0000        0.0000        0.0000        0.0000        0.0000        0.0000        0.0000        0.0000        0.0000        0.0000        0.0000        0.0000        0.0000        0.0000       33.5617       27.8668       24.8735       24.8118       21.3552       22.5951       22.7745        0.0000        0.0000        0.0000        0.0000        0.0000        0.0000        0.0000        0.0000        0.0000        0.0000        0.0000        0.0000        0.0000        0.0000        0.0000        0.0000        0.0000        0.0000        0.0000        0.0000        0.0000        0.0000        0.0000        0.0000        0.0000        0.0000        0.0000        0.0000        0.0000        0.0000        0.0000        0.0000        0.0000        0.0000        0.0000        0.0000        0.0000        0.0000        0.0000        0.0000        0.0000        0.0000        0.0000        0.0000        0.0000        0.0000        0.0000        0.0000        0.0000        0.0000        0.0000        0.0000        0.0000        0.0000        0.0000
        0.0000        0.0000        0.0000        0.0000        0.0000        0.0000        0.0000        0.0000        0.0000        0.0000        0.0000        0.0000        0.0000        0.0000        0.0000        0.0000        0.0000        0.0000        0.0000        0.0000        0.0000        0.0000        0.0000        0.0000        0.0000        0.0000        0.0000        0.0000        0.0000        0.0000        0.0000        0.0000        0.0000        0.0000        0.0000        0.0000        0.0000        0.0000        0.0000        0.0000        0.0000        0.0000        0.0000        0.0000        0.0000        0.0000        0.0000        0.0000        0.0000        0.0000        0.0000        0.0000        0.0000        0.0000        0.0000        0.0000        0.0000        0.0000        0.0000        0.0000        0.0000        0.0000        0.0000        0.0000        0.0000        0.0000        0.0000        0.0000        0.0000        0.0000        0.0000        0.0000        0.0000        0.0000        0.0000        0.0000        0.0000        0.0000        0.0000        0.0000        0.0000        0.0000        0.0000        0.0000        0.0000        0.0000        0.0000        0.0000        0.0000        0.0000        0.0000        0.0000        0.0000        0.0000        0.0000        0.0000        0.0000        0.0000        0.0000        0.0000        0.0000        0.0000        0.0000       34.3619       42.3807       42.7839       44.9958       42.5483       41.4352       50.4962       76.5104       74.8765       83.4298       89.2253       93.5799       95.6774       95.6802        0.0000      113.1081      112.4136        0.0000        0.0000       99.1574       97.0636        0.0000        0.0000        0.0000        0.0000        0.0000        0.0000        0.0000        0.0000       82.4673       84.9520       88.8570      101.0818      106.2388      105.2658      105.1243      106.4363       90.3210       79.9043       80.1199       83.9506       76.0984       69.3394       74.0761       62.5733       52.7799       51.2866       41.3468       35.2525       32.8154       32.0090       39.3050       56.3988       49.4946       45.9512       51.9529       56.3236       56.2198       59.4430       56.5232       54.7174       66.0851       51.4962       46.4553        0.0000        0.0000        0.0000        0.0000        0.0000        0.0000        0.0000        0.0000        0.0000        0.0000        0.0000        0.0000        0.0000        0.0000        0.0000        0.0000        0.0000        0.0000        0.0000        0.0000       22.6454       21.2133       20.0374       19.4768       18.8486        0.0000        0.0000        0.0000        0.0000        0.0000        0.0000        0.0000        0.0000        0.0000        0.0000        0.0000        0.0000        0.0000        0.0000        0.0000        0.0000        0.0000        0.0000        0.0000        0.0000        0.0000        0.0000        0.0000        0.0000        0.0000        0.0000        0.0000        0.0000        0.0000        0.0000        0.0000        0.0000        0.0000        0.0000        0.0000        0.0000        0.0000        0.0000        0.0000        0.0000        0.0000        0.0000        0.0000        0.0000        0.0000        0.0000        0.0000        0.0000        0.0000        0.0000        0.0000        0.0000        0.0000        0.0000        0.0000        0.0000        0.0000
        0.0000        0.0000        0.0000        0.0000        0.0000        0.0000        0.0000        0.0000        0.0000        0.0000        0.0000        0.0000        0.0000        0.0000        0.0000        0.0000        0.0000        0.0000        0.0000        0.0000        0.0000        0.0000        0.0000        0.0000        0.0000        0.0000        0.0000        0.0000        0.0000        0.0000        0.0000        0.0000        0.0000        0.0000        0.0000        0.0000        0.0000        0.0000        0.0000        0.0000        0.0000        0.0000        0.0000        0.0000        0.0000        0.0000        0.0000        0.0000        0.0000        0.0000        0.0000        0.0000        0.0000        0.0000        0.0000        0.0000        0.0000        0.0000        0.0000        0.0000        0.0000        0.0000        0.0000        0.0000        0.0000        0.0000        0.0000        0.0000        0.0000        0.0000        0.0000        0.0000        0.0000        0.0000        0.0000        0.0000        0.0000        0.0000        0.0000        0.0000        0.0000        0.0000        0.0000        0.0000        0.0000        0.0000        0.0000        0.0000        0.0000        0.0000        0.0000        0.0000        0.0000        0.0000        0.0000        0.0000        0.0000        0.0000        0.0000        0.0000        0.0000        0.0000        0.0000       37.5429       48.6091       49.6596       56.4866       50.2811       48.2020       48.9564       72.1497      101.6906      112.8386      107.0676        0.0000        0.0000        0.0000        0.0000        0.0000        0.0000        0.0000        0.0000        0.0000        0.0000        0.0000        0.0000        0.0000        0.0000        0.0000        0.0000        0.0000        0.0000        0.0000       89.3587       91.9888      105.6586      104.8353      113.9650      109.8180       95.8573       84.2642       80.9659       75.2000       74.8754       72.5061       76.0010       74.4455       64.7933       70.3492       63.5504       47.6478       34.3420       31.7833       27.6341       41.5350       45.2000       33.1411       29.0816       33.9133       48.1744       52.3806       54.3371       62.2004       57.5657       82.8000       44.6038        0.0000        0.0000        0.0000        0.0000        0.0000        0.0000        0.0000        0.0000        0.0000        0.0000        0.0000        0.0000        0.0000        0.0000        0.0000        0.0000        0.0000        0.0000        0.0000        0.0000        0.0000        0.0000       21.7710       18.4532       18.5748        0.0000       20.4313       30.3206        0.0000        0.0000        0.0000        0.0000        0.0000        0.0000        0.0000        0.0000        0.0000        0.0000        0.0000        0.0000        0.0000        0.0000        0.0000        0.0000        0.0000        0.0000        0.0000        0.0000        0.0000        0.0000        0.0000        0.0000        0.0000        0.0000        0.0000        0.0000        0.0000        0.0000        0.0000        0.0000        0.0000        0.0000        0.0000        0.0000        0.0000        0.0000        0.0000        0.0000        0.0000        0.0000        0.0000        0.0000        0.0000        0.0000        0.0000        0.0000        0.0000        0.0000        0.0000        0.0000        0.0000        0.0000        0.0000
        0.0000        0.0000        0.0000        0.0000        0.0000        0.0000        0.0000        0.0000        0.0000        0.0000        0.0000        0.0000        0.0000        0.0000        0.0000        0.0000        0.0000        0.0000        0.0000        0.0000        0.0000        0.0000        0.0000        0.0000        0.0000        0.0000        0.0000        0.0000        0.0000        0.0000        0.0000        0.0000        0.0000        0.0000        0.0000        0.0000        0.0000        0.0000        0.0000        0.0000        0.0000        0.0000        0.0000        0.0000        0.0000        0.0000        0.0000        0.0000        0.0000        0.0000        0.0000        0.0000        0.0000        0.0000        0.0000        0.0000        0.0000        0.0000        0.0000        0.0000        0.0000        0.0000        0.0000        0.0000        0.0000        0.0000        0.0000        0.0000        0.0000        0.0000        0.0000        0.0000        0.0000        0.0000        0.0000        0.0000        0.0000        0.0000        0.0000        0.0000        0.0000        0.0000        0.0000        0.0000        0.0000        0.0000        0.0000        0.0000        0.0000        0.0000        0.0000        0.0000        0.0000        0.0000        0.0000        0.0000        0.0000        0.0000        0.0000        0.0000        0.0000        0.0000        0.0000        0.0000        0.0000       60.8591       59.0718       44.0824       52.0964       56.4399       81.1812      109.5629      134.0755      116.1215      117.1161        0.0000        0.0000        0.0000        0.0000        0.0000        0.0000        0.0000        0.0000        0.0000        0.0000        0.0000        0.0000        0.0000        0.0000        0.0000        0.0000        0.0000        0.0000      103.0010      103.1213      100.4981      103.0071      102.9510       94.9052       92.8294       83.8751       75.1337       70.6273       78.4352       78.6711       77.7651       67.2593       63.4973       63.0053       53.3429       36.4187       28.7719       35.2734       25.6607       39.9652       19.4379       17.1225       20.1538       20.4110       43.2675       45.6891       44.4179       51.3393       34.6096       53.3451        0.0000        0.0000        0.0000        0.0000        0.0000        0.0000        0.0000        0.0000        0.0000        0.0000        0.0000        0.0000        0.0000        0.0000        0.0000        0.0000        0.0000        0.0000        0.0000        0.0000        0.0000        0.0000        0.0000        0.0000       16.0393       16.7735        0.0000       22.1990       45.1541        0.0000        0.0000        0.0000        0.0000        0.0000        0.0000        0.0000        0.0000        0.0000        0.0000        0.0000        0.0000        0.0000        0.0000        0.0000        0.0000        0.0000        0.0000        0.0000        0.0000        0.0000        0.0000        0.0000        0.0000        0.0000        0.0000        0.0000        0.0000        0.0000        0.0000        0.0000        0.0000        0.0000        0.0000        0.0000        0.0000        0.0000        0.0000        0.0000        0.0000        0.0000        0.0000        0.0000        0.0000        0.0000        0.0000        0.0000        0.0000        0.0000        0.0000        0.0000        0.0000        0.0000        0.0000        0.0000
        0.0000        0.0000        0.0000        0.0000        0.0000        0.0000        0.0000        0.0000        0.0000        0.0000        0.0000        0.0000        0.0000        0.0000        0.0000        0.0000        0.0000        0.0000        0.0000        0.0000        0.0000        0.0000        0.0000        0.0000        0.0000        0.0000        0.0000        0.0000        0.0000        0.0000        0.0000        0.0000        0.0000        0.0000        0.0000        0.0000        0.0000        0.0000        0.0000        0.0000        0.0000        0.0000        0.0000        0.0000        0.0000        0.0000        0.0000        0.0000        0.0000        0.0000        0.0000        0.0000        0.0000        0.0000        0.0000        0.0000        0.0000        0.0000        0.0000        0.0000        0.0000        0.0000        0.0000        0.0000        0.0000        0.0000        0.0000        0.0000        0.0000        0.0000        0.0000        0.0000        0.0000        0.0000        0.0000        0.0000        0.0000        0.0000        0.0000        0.0000        0.0000        0.0000        0.0000        0.0000        0.0000        0.0000        0.0000        0.0000        0.0000        0.0000        0.0000        0.0000        0.0000        0.0000        0.0000        0.0000        0.0000        0.0000        0.0000        0.0000        0.0000        0.0000        0.0000        0.0000        0.0000        0.0000       59.5613       62.7853       83.8679       86.1502      103.7794      127.6517      136.5472      142.0398      139.7576        0.0000        0.0000        0.0000        0.0000        0.0000        0.0000        0.0000        0.0000        0.0000        0.0000        0.0000        0.0000        0.0000        0.0000        0.0000        0.0000        0.0000        0.0000        0.0000        0.0000      104.3148      102.8485      100.1511       93.7035       89.1761       82.5658       79.7648       74.1759       73.7232       73.6996       68.5996       61.0410       59.4490       53.8718       52.9780       46.3669       33.5902       24.7102       20.6959       22.6185       17.8014       14.3720       21.6561       20.8319       30.9553        0.0000        0.0000       48.7116        0.0000        0.0000        0.0000        0.0000        0.0000        0.0000        0.0000        0.0000        0.0000        0.0000        0.0000        0.0000        0.0000        0.0000        0.0000        0.0000        0.0000        0.0000        0.0000        0.0000        0.0000        0.0000        0.0000        0.0000        0.0000        0.0000       15.9591       15.8509        0.0000        0.0000        0.0000        0.0000        0.0000        0.0000        0.0000        0.0000        0.0000        0.0000        0.0000        0.0000        0.0000        0.0000        0.0000        0.0000        0.0000        0.0000        0.0000        0.0000        0.0000        0.0000        0.0000        0.0000        0.0000        0.0000        0.0000        0.0000        0.0000        0.0000        0.0000        0.0000        0.0000        0.0000        0.0000        0.0000        0.0000        0.0000        0.0000        0.0000        0.0000        0.0000        0.0000        0.0000        0.0000        0.0000        0.0000        0.0000        0.0000        0.0000        0.0000        0.0000        0.0000        0.0000        0.0000        0.0000        0.0000        0.0000
[truncated: 212,709 more chars]
