# Supplementary material for: Multidimensional evaluation of the TRMM 3B43V7 satellite-based precipitation product in mainland China from 1998–2016
Source: PeerJ. 2020 Feb 20;8:e8615. doi: 10.7717/peerj.8615 (PMC7036276; doi:10.7717/peerj.8615)
Supplement: Supplemental Information 2 [file peerj-08-8615-s002.zip › TRMM_3B43 data/TRMM 3B43 data-Year-Month/2001-04.txt]

ncols         249
nrows         175
xllcorner     73.250
yllcorner     6.500
cellsize      0.25000
        0.0000        0.0000        0.0000        0.0000        0.0000        0.0000        0.0000        0.0000        0.0000        0.0000        0.0000        0.0000        0.0000        0.0000        0.0000        0.0000        0.0000        0.0000        0.0000        0.0000        0.0000        0.0000        0.0000        0.0000        0.0000        0.0000        0.0000        0.0000        0.0000        0.0000        0.0000        0.0000        0.0000        0.0000        0.0000        0.0000        0.0000        0.0000        0.0000        0.0000        0.0000        0.0000        0.0000        0.0000        0.0000        0.0000        0.0000        0.0000        0.0000        0.0000        0.0000        0.0000        0.0000        0.0000        0.0000        0.0000        0.0000        0.0000        0.0000        0.0000        0.0000        0.0000        0.0000        0.0000        0.0000        0.0000        0.0000        0.0000        0.0000        0.0000        0.0000        0.0000        0.0000        0.0000        0.0000        0.0000        0.0000        0.0000        0.0000        0.0000        0.0000        0.0000        0.0000        0.0000        0.0000        0.0000        0.0000        0.0000        0.0000        0.0000        0.0000        0.0000        0.0000        0.0000        0.0000        0.0000        0.0000        0.0000        0.0000        0.0000        0.0000        0.0000        0.0000        0.0000        0.0000        0.0000        0.0000        0.0000        0.0000        0.0000        0.0000        0.0000        0.0000        0.0000        0.0000        0.0000        0.0000        0.0000        0.0000        0.0000        0.0000        0.0000        0.0000        0.0000        0.0000        0.0000        0.0000        0.0000        0.0000        0.0000        0.0000        0.0000        0.0000        0.0000        0.0000        0.0000        0.0000        0.0000        0.0000        0.0000        0.0000        0.0000        0.0000        0.0000        0.0000        0.0000        0.0000        0.0000        0.0000        0.0000        0.0000        0.0000        0.0000        0.0000        0.0000        0.0000        0.0000        0.0000        0.0000        0.0000        0.0000        0.0000        0.0000        0.0000        0.0000        0.0000        0.0000        0.0000        0.0000        0.0000        0.0000        0.0000        0.0000       17.2701       17.2377       14.0317        0.0000        0.0000        0.0000       16.0699       17.9274       19.2352       20.7874       18.8906       19.2768       20.6854       21.3236       20.6344       21.1713       22.3820       25.7135       28.3150       31.5278       29.5086       23.9870       27.2998       28.9550       29.9559       33.0886       30.7425       27.4882       23.3749       21.9173       25.1900       26.4884       25.7444       25.4173       26.7859       26.3189       25.8624       26.1975       23.8635       23.5045       24.9652       23.0709       22.9241       22.5407       22.3598       22.2948        0.0000        0.0000        0.0000        0.0000        0.0000        0.0000        0.0000        0.0000        0.0000        0.0000        0.0000        0.0000        0.0000        0.0000        0.0000        0.0000        0.0000        0.0000        0.0000        0.0000        0.0000        0.0000        0.0000        0.0000        0.0000        0.0000        0.0000        0.0000        0.0000        0.0000
        0.0000        0.0000        0.0000        0.0000        0.0000        0.0000        0.0000        0.0000        0.0000        0.0000        0.0000        0.0000        0.0000        0.0000        0.0000        0.0000        0.0000        0.0000        0.0000        0.0000        0.0000        0.0000        0.0000        0.0000        0.0000        0.0000        0.0000        0.0000        0.0000        0.0000        0.0000        0.0000        0.0000        0.0000        0.0000        0.0000        0.0000        0.0000        0.0000        0.0000        0.0000        0.0000        0.0000        0.0000        0.0000        0.0000        0.0000        0.0000        0.0000        0.0000        0.0000        0.0000        0.0000        0.0000        0.0000        0.0000        0.0000        0.0000        0.0000        0.0000        0.0000        0.0000        0.0000        0.0000        0.0000        0.0000        0.0000        0.0000        0.0000        0.0000        0.0000        0.0000        0.0000        0.0000        0.0000        0.0000        0.0000        0.0000        0.0000        0.0000        0.0000        0.0000        0.0000        0.0000        0.0000        0.0000        0.0000        0.0000        0.0000        0.0000        0.0000        0.0000        0.0000        0.0000        0.0000        0.0000        0.0000        0.0000        0.0000        0.0000        0.0000        0.0000        0.0000        0.0000        0.0000        0.0000        0.0000        0.0000        0.0000        0.0000        0.0000        0.0000        0.0000        0.0000        0.0000        0.0000        0.0000        0.0000        0.0000        0.0000        0.0000        0.0000        0.0000        0.0000        0.0000        0.0000        0.0000        0.0000        0.0000        0.0000        0.0000        0.0000        0.0000        0.0000        0.0000        0.0000        0.0000        0.0000        0.0000        0.0000        0.0000        0.0000        0.0000        0.0000        0.0000        0.0000        0.0000        0.0000        0.0000        0.0000        0.0000        0.0000        0.0000        0.0000        0.0000        0.0000        0.0000        0.0000        0.0000        0.0000        0.0000        0.0000        0.0000        0.0000        0.0000        0.0000        0.0000        0.0000        0.0000        0.0000        0.0000        0.0000       16.5997       16.6624       15.7770       12.4805       12.0185       12.1125       12.5313       13.5753       14.0515       15.3500       16.5358       16.6516       16.3729       16.9470       17.8059       17.7081       17.1246       18.5020       19.9904       24.1373       27.4118       27.2230       23.3308       23.8297       26.1908       28.7054       28.4942       30.3431       27.5295       23.6108       23.8335       24.9612       24.6864       26.5335       25.4484       27.1315       23.7581       21.0876       20.1176       19.4953       19.8943       21.0590       19.9462       20.4025       19.5345       20.3368       20.4001       20.0067       19.7259       18.8376       18.5891       20.2525       23.3138       22.0209        0.0000        0.0000        0.0000        0.0000        0.0000        0.0000        0.0000        0.0000        0.0000        0.0000        0.0000        0.0000        0.0000        0.0000        0.0000        0.0000        0.0000        0.0000        0.0000        0.0000        0.0000        0.0000        0.0000
        0.0000        0.0000        0.0000        0.0000        0.0000        0.0000        0.0000        0.0000        0.0000        0.0000        0.0000        0.0000        0.0000        0.0000        0.0000        0.0000        0.0000        0.0000        0.0000        0.0000        0.0000        0.0000        0.0000        0.0000        0.0000        0.0000        0.0000        0.0000        0.0000        0.0000        0.0000        0.0000        0.0000        0.0000        0.0000        0.0000        0.0000        0.0000        0.0000        0.0000        0.0000        0.0000        0.0000        0.0000        0.0000        0.0000        0.0000        0.0000        0.0000        0.0000        0.0000        0.0000        0.0000        0.0000        0.0000       84.0667        0.0000       63.6911       49.4360        0.0000        0.0000        0.0000        0.0000        0.0000        0.0000        0.0000        0.0000        0.0000        0.0000        0.0000        0.0000        0.0000        0.0000        0.0000        0.0000        0.0000        0.0000        0.0000        0.0000        0.0000        0.0000        0.0000        0.0000        0.0000        0.0000        0.0000        0.0000        0.0000        0.0000        0.0000        0.0000        0.0000        0.0000        0.0000        0.0000        0.0000        0.0000        0.0000        0.0000        0.0000        0.0000        0.0000        0.0000        0.0000        0.0000        0.0000        0.0000        0.0000        0.0000        0.0000        0.0000        0.0000        0.0000        0.0000        0.0000        0.0000        0.0000        0.0000        0.0000        0.0000        0.0000        0.0000        0.0000        0.0000        0.0000        0.0000        0.0000        0.0000        0.0000        0.0000        0.0000        0.0000        0.0000        0.0000        0.0000        0.0000        0.0000        0.0000        0.0000        0.0000        0.0000        0.0000        0.0000        0.0000        0.0000        0.0000        0.0000        0.0000        0.0000        0.0000        0.0000        0.0000        0.0000        0.0000        0.0000        0.0000        0.0000        0.0000        0.0000        0.0000        0.0000        0.0000        0.0000        0.0000        0.0000        0.0000        0.0000        0.0000        0.0000        0.0000        0.0000       15.0246       16.2695       15.7548       14.2697       12.7237       19.4432       23.8947       19.1015       14.6760       13.2691       13.8955       14.3520       15.5287       15.5430       15.4949       15.9251       15.3035       15.8042       16.5863       17.2093       20.7173       25.1936       26.8863       24.2645       23.9032       25.4713       27.9520       29.0470       26.5735       23.8787       23.2188       24.6860       27.0446       23.1967       22.7934       23.3524       23.5729       20.8135       20.5818       18.0347       16.5713       16.2874       19.6105       19.2540       18.8594       19.2582       19.1837       19.6250       18.9061       18.1492       18.3057       18.2554       21.3264       25.1225       23.6931       21.9207        0.0000        0.0000        0.0000        0.0000        0.0000        0.0000        0.0000        0.0000        0.0000        0.0000        0.0000        0.0000        0.0000        0.0000        0.0000        0.0000        0.0000        0.0000        0.0000        0.0000        0.0000        0.0000
        0.0000        0.0000        0.0000        0.0000        0.0000        0.0000        0.0000        0.0000        0.0000        0.0000        0.0000        0.0000        0.0000        0.0000        0.0000        0.0000        0.0000        0.0000        0.0000        0.0000        0.0000        0.0000        0.0000        0.0000        0.0000        0.0000        0.0000        0.0000        0.0000        0.0000        0.0000        0.0000        0.0000        0.0000        0.0000        0.0000        0.0000        0.0000        0.0000        0.0000        0.0000        0.0000        0.0000        0.0000        0.0000        0.0000        0.0000        0.0000        0.0000        0.0000        0.0000        0.0000        0.0000      113.1292      104.0050       83.4627       75.5487       66.6812       49.8037       27.2752        0.0000        0.0000        0.0000        0.0000        0.0000        0.0000        0.0000        0.0000        0.0000        0.0000        0.0000        0.0000        0.0000        0.0000        0.0000        0.0000        0.0000        0.0000        0.0000        0.0000        0.0000        0.0000        0.0000        0.0000        0.0000        0.0000        0.0000        0.0000        0.0000        0.0000        0.0000        0.0000        0.0000        0.0000        0.0000        0.0000        0.0000        0.0000        0.0000        0.0000        0.0000        0.0000        0.0000        0.0000        0.0000        0.0000        0.0000        0.0000        0.0000        0.0000        0.0000        0.0000        0.0000        0.0000        0.0000        0.0000        0.0000        0.0000        0.0000        0.0000        0.0000        0.0000        0.0000        0.0000        0.0000        0.0000        0.0000        0.0000        0.0000        0.0000        0.0000        0.0000        0.0000        0.0000        0.0000        0.0000        0.0000        0.0000        0.0000        0.0000        0.0000        0.0000        0.0000        0.0000        0.0000        0.0000        0.0000        0.0000        0.0000        0.0000        0.0000        0.0000        0.0000        0.0000        0.0000        0.0000        0.0000        0.0000        0.0000        0.0000        0.0000        0.0000        0.0000        0.0000        0.0000        0.0000        0.0000        0.0000        0.0000        0.0000       13.4532       13.3748       13.4522       13.6998       18.4040       25.9812       40.6554       40.1702       35.1654       18.7191       14.2125       15.4327       14.5523       15.2790       15.9243       16.1419       16.3885       16.3354       15.2772       15.6964       16.8886       19.3986       21.6824       19.8520       20.1259       24.2608       25.0858       25.4763       23.0282       24.5734       28.3953       25.0586       23.0785       26.6366       23.9022       21.9729       20.0309       21.4863       18.5339       17.0970       15.5973       16.0883       17.8655       20.5380       19.7224       19.1865       19.1379       19.8087       19.8157       19.9796       20.0985       19.6141       19.6785       21.8560       26.4409       24.2864       24.8713       25.1283       26.1019        0.0000        0.0000        0.0000        0.0000        0.0000        0.0000        0.0000        0.0000        0.0000        0.0000        0.0000        0.0000        0.0000        0.0000        0.0000        0.0000        0.0000        0.0000        0.0000        0.0000
        0.0000        0.0000        0.0000        0.0000        0.0000        0.0000        0.0000        0.0000        0.0000        0.0000        0.0000        0.0000        0.0000        0.0000        0.0000        0.0000        0.0000        0.0000        0.0000        0.0000        0.0000        0.0000        0.0000        0.0000        0.0000        0.0000        0.0000        0.0000        0.0000        0.0000        0.0000        0.0000        0.0000        0.0000        0.0000        0.0000        0.0000        0.0000        0.0000        0.0000        0.0000        0.0000        0.0000        0.0000        0.0000        0.0000        0.0000        0.0000        0.0000        0.0000        0.0000        0.0000        0.0000      103.7391       97.1271       86.5274       79.8731       65.6697       50.9864       31.2476        0.0000        0.0000        0.0000        0.0000        0.0000        0.0000        0.0000        0.0000        0.0000        0.0000        0.0000        0.0000        0.0000        0.0000        0.0000        0.0000        0.0000        0.0000        0.0000        0.0000        0.0000        0.0000        0.0000        0.0000        0.0000        0.0000        0.0000        0.0000        0.0000        0.0000        0.0000        0.0000        0.0000        0.0000        0.0000        0.0000        0.0000        0.0000        0.0000        0.0000        0.0000        0.0000        0.0000        0.0000        0.0000        0.0000        0.0000        0.0000        0.0000        0.0000        0.0000        0.0000        0.0000        0.0000        0.0000        0.0000        0.0000        0.0000        0.0000        0.0000        0.0000        0.0000        0.0000        0.0000        0.0000        0.0000        0.0000        0.0000        0.0000        0.0000        0.0000        0.0000        0.0000        0.0000        0.0000        0.0000        0.0000        0.0000        0.0000        0.0000        0.0000        0.0000        0.0000        0.0000        0.0000        0.0000        0.0000        0.0000        0.0000        0.0000        0.0000        0.0000        0.0000        0.0000        0.0000        0.0000        0.0000        0.0000        0.0000        0.0000        0.0000        0.0000        0.0000        0.0000        0.0000        0.0000        0.0000        0.0000        0.0000        0.0000        8.4920        7.9119        8.1844       10.7559       41.5713       52.8844       49.8973       17.3438       15.2840       13.4984       14.6399       15.2790       15.1114       15.4534       17.4058       18.0905       17.8973       15.7715       15.3307       15.1117       15.0943       14.8443       16.4769       19.3561       17.6131       21.1973       19.9548       19.4964       19.2096       23.2549       23.1022       23.8297       26.5103       21.8025       20.9445       18.8784       17.6718       17.0443       15.9356       14.4439       12.8243       14.4180       16.6904       18.9324       18.2788       21.1040       19.7935       20.1943       20.2286       21.5740       21.6651       21.5696       20.7033       21.2952       21.6082       28.0956       24.3911       22.9088       22.6994       24.8310       24.0507        0.0000        0.0000        0.0000        0.0000        0.0000        0.0000        0.0000        0.0000        0.0000        0.0000        0.0000        0.0000        0.0000        0.0000        0.0000        0.0000        0.0000        0.0000
        0.0000        0.0000        0.0000        0.0000        0.0000        0.0000        0.0000        0.0000        0.0000        0.0000        0.0000        0.0000        0.0000        0.0000        0.0000        0.0000        0.0000        0.0000        0.0000        0.0000        0.0000        0.0000        0.0000        0.0000        0.0000        0.0000        0.0000        0.0000        0.0000        0.0000        0.0000        0.0000        0.0000        0.0000        0.0000        0.0000        0.0000        0.0000        0.0000        0.0000        0.0000        0.0000        0.0000        0.0000        0.0000        0.0000        0.0000        0.0000        0.0000        0.0000      117.2894      111.5737      105.6992       99.6616       96.0628       86.7077       81.3859       70.8986       56.1662       33.5253       25.4091       19.8958        0.0000        0.0000        0.0000        0.0000        0.0000        0.0000        0.0000        0.0000        0.0000        0.0000        0.0000        0.0000        0.0000        0.0000        0.0000        0.0000        0.0000        0.0000        0.0000        0.0000        0.0000        0.0000        0.0000        0.0000        0.0000        0.0000        0.0000        0.0000        0.0000        0.0000        0.0000        0.0000        0.0000        0.0000        0.0000        0.0000        0.0000        0.0000        0.0000        0.0000        0.0000        0.0000        0.0000        0.0000        0.0000        0.0000        0.0000        0.0000        0.0000        0.0000        0.0000        0.0000        0.0000        0.0000        0.0000        0.0000        0.0000        0.0000        0.0000        0.0000        0.0000        0.0000        0.0000        0.0000        0.0000        0.0000        0.0000        0.0000        0.0000        0.0000        0.0000        0.0000        0.0000        0.0000        0.0000        0.0000        0.0000        0.0000        0.0000        0.0000        0.0000        0.0000        0.0000        0.0000        0.0000        0.0000        0.0000        0.0000        0.0000        0.0000        0.0000        0.0000        0.0000        0.0000        0.0000        0.0000        0.0000        0.0000        0.0000        0.0000        0.0000        0.0000        0.0000        0.0000        0.0000        0.0000        0.0000        7.6187        8.6363        7.5563        6.7181       10.1661       36.3016       41.9892       16.1357       12.2601       11.4475       13.7023       14.5038       14.6866       15.1117       15.3566       16.0401       17.0324       16.9817       15.8762       15.6779       15.5214       14.3427       12.4718       14.8700       18.8709       13.9552       16.9929       18.2853       18.8544       16.8975       21.7921       22.3639       20.2135       20.3235       23.1807       21.0841       17.7122       15.8763       16.3228       12.9698       13.3068       12.8143       14.4345       15.5516       17.5525       18.3421       20.6099       21.2858       20.6799       20.6943       21.8771       21.1522       26.3119       23.9049       25.0798       24.5364       25.9860       18.7018       15.1506       22.6872       23.0425       24.4882        0.0000        0.0000        0.0000        0.0000        0.0000        0.0000        0.0000        0.0000        0.0000        0.0000        0.0000        0.0000        0.0000        0.0000       32.0272       37.0994       41.3917        0.0000
        0.0000        0.0000        0.0000        0.0000        0.0000        0.0000        0.0000        0.0000        0.0000        0.0000        0.0000        0.0000        0.0000        0.0000        0.0000        0.0000        0.0000        0.0000        0.0000        0.0000        0.0000        0.0000        0.0000        0.0000        0.0000        0.0000        0.0000        0.0000        0.0000        0.0000        0.0000        0.0000        0.0000        0.0000        0.0000        0.0000        0.0000        0.0000        0.0000        0.0000        0.0000        0.0000        0.0000        0.0000        0.0000        0.0000        0.0000        0.0000      107.5412      108.9579      106.5398      100.9222       95.7923       91.2204       89.1908       81.9017       73.9020       64.6527       56.5436       36.7796       26.3800       22.1149       20.3741        0.0000        0.0000        0.0000        0.0000        0.0000        0.0000        0.0000        0.0000        0.0000        0.0000        0.0000        0.0000        0.0000        0.0000        0.0000        0.0000        0.0000        0.0000        0.0000        0.0000        0.0000        0.0000        0.0000        0.0000        0.0000        0.0000        0.0000        0.0000        0.0000        0.0000        0.0000        0.0000        0.0000        0.0000        0.0000        0.0000        0.0000        0.0000        0.0000        0.0000        0.0000        0.0000        0.0000        0.0000        0.0000        0.0000        0.0000        0.0000        0.0000        0.0000        0.0000        0.0000        0.0000        0.0000        0.0000        0.0000        0.0000        0.0000        0.0000        0.0000        0.0000        0.0000        0.0000        0.0000        0.0000        0.0000        0.0000        0.0000        0.0000        0.0000        0.0000        0.0000        0.0000        0.0000        0.0000        0.0000        0.0000        0.0000        0.0000        0.0000        0.0000        0.0000        0.0000        0.0000        0.0000        0.0000        0.0000        0.0000        0.0000        0.0000        0.0000        0.0000        0.0000        0.0000        0.0000        0.0000        0.0000        0.0000        0.0000        0.0000        0.0000        0.0000        0.0000        0.0000        0.0000        7.1478        8.3584        7.9877        7.7364        7.9551        7.5665       10.1723       15.8455       14.6487       13.2474       13.4565       15.3904       15.2380       15.2601       15.4542       15.6712       16.6396       16.6890       15.9962       15.0752       16.2580       16.8626       15.1108       13.2821       15.2280       17.2132       12.4961       15.9798       17.1259       18.2799       16.5673       21.3799       19.2754       18.0520       19.4379       21.4616       19.9250       16.3452       15.4587       15.1723       14.1536       15.6759       14.0511       15.2160       16.2115       17.1197       18.1959       19.0650       21.1132       21.3932       21.7017       22.6207       24.9062       24.6553       23.0233       24.2486       23.7018       24.3202       17.5520       15.6731       12.8035       18.8678       19.4907       21.7359        0.0000        0.0000        0.0000        0.0000        0.0000        0.0000        0.0000        0.0000        0.0000       15.3140       16.4271       20.7515       23.9016       28.7370       33.9152       39.8688       37.1853
        0.0000        0.0000        0.0000        0.0000        0.0000        0.0000        0.0000        0.0000        0.0000        0.0000        0.0000        0.0000        0.0000        0.0000        0.0000        0.0000        0.0000        0.0000        0.0000        0.0000        0.0000        0.0000        0.0000        0.0000        0.0000        0.0000        0.0000        0.0000        0.0000        0.0000        0.0000        0.0000        0.0000        0.0000        0.0000        0.0000        0.0000        0.0000        0.0000        0.0000        0.0000        0.0000        0.0000        0.0000        0.0000        0.0000        0.0000        0.0000       94.4813       88.0996       90.2247       83.8443       83.7449       78.0893       73.0810       68.9812       59.9205       54.1233       51.9607       38.0057       34.0360       35.4425       23.6536       15.8838       11.5813       10.9780       10.6750        0.0000        0.0000        0.0000        0.0000        0.0000        0.0000        0.0000        0.0000        0.0000        0.0000        0.0000        0.0000        0.0000        0.0000        0.0000        0.0000        0.0000        0.0000        0.0000        0.0000        0.0000        0.0000        0.0000        0.0000        0.0000        0.0000        0.0000        0.0000        0.0000        0.0000        0.0000        0.0000        0.0000        0.0000        0.0000        0.0000        0.0000        0.0000        0.0000        0.0000        0.0000        0.0000        0.0000        0.0000        0.0000        0.0000        0.0000        0.0000        0.0000        0.0000        0.0000        0.0000        0.0000        0.0000        0.0000        0.0000        0.0000        0.0000        0.0000        0.0000        0.0000        0.0000        0.0000        0.0000        0.0000        0.0000        0.0000        0.0000        0.0000        0.0000        0.0000        0.0000        0.0000        0.0000        0.0000        0.0000        0.0000        0.0000        0.0000        0.0000        0.0000        0.0000        0.0000        0.0000        0.0000        0.0000        0.0000        0.0000        0.0000        0.0000        0.0000        0.0000        0.0000        0.0000        0.0000        0.0000        0.0000        0.0000        0.0000        0.0000        0.0000        6.6833        7.2725        7.4030        7.1090        7.4476        7.5231        8.7819       10.6347       13.2904       16.6314       14.5003       15.7012       16.0476       15.8448       16.1772       16.4781       17.3745       16.7750       16.7768       15.6274       17.2340       17.0889       15.6509       15.4965       17.9941       14.3960       12.8051       15.3930       18.5860       17.2947       16.0258       22.3369       18.5398       17.0509       18.6712       19.6874       18.6022       16.4405       14.3420       12.4831       12.0125       13.3497       16.5246       17.7020       17.3181       18.1233       19.2664       21.2589       22.4029       24.2590       25.3773       26.5685       27.2064       25.3309       24.2232       25.6413       26.7154       26.1147       19.1361       13.8540       12.5335       11.6507       12.3379        0.0000        0.0000        0.0000        0.0000        0.0000        0.0000       14.4023       13.1776       13.1115       13.4056       14.7509       16.1464       21.4836       24.0619       27.4938       32.5836        0.0000        0.0000
        0.0000        0.0000        0.0000        0.0000        0.0000        0.0000        0.0000        0.0000        0.0000        0.0000        0.0000        0.0000        0.0000        0.0000        0.0000        0.0000        0.0000        0.0000        0.0000        0.0000        0.0000        0.0000        0.0000        0.0000        0.0000        0.0000        0.0000        0.0000        0.0000        0.0000        0.0000        0.0000        0.0000        0.0000        0.0000        0.0000        0.0000        0.0000        0.0000        0.0000        0.0000        0.0000        0.0000        0.0000        0.0000        0.0000        0.0000        0.0000       64.4212       61.5506       61.6673       58.2018       56.0004       57.6392       55.3228       56.1092       54.4644       48.3023       50.5051       46.1028       40.7339       36.4889       27.4491       22.3831       19.3113       17.1849       13.7682       13.7237       16.1193        0.0000        0.0000        0.0000        0.0000        0.0000        0.0000        0.0000        0.0000        0.0000        0.0000        0.0000        0.0000        0.0000        0.0000        0.0000        0.0000        0.0000        0.0000        0.0000        0.0000        0.0000        0.0000        0.0000        0.0000        0.0000        0.0000        0.0000        0.0000        0.0000        0.0000        0.0000        0.0000        0.0000        0.0000        0.0000        0.0000        0.0000        0.0000        0.0000        0.0000        0.0000        0.0000        0.0000        0.0000        0.0000        0.0000        0.0000        0.0000        0.0000        0.0000        0.0000        0.0000        0.0000        0.0000        0.0000        0.0000        0.0000        0.0000        0.0000        0.0000        0.0000        0.0000        0.0000        0.0000        0.0000        0.0000        0.0000        0.0000        0.0000        0.0000        0.0000        0.0000        0.0000        0.0000        0.0000        0.0000        0.0000        0.0000        0.0000        0.0000        0.0000        0.0000        0.0000        0.0000        0.0000        0.0000        0.0000        0.0000        0.0000        0.0000        0.0000        0.0000        0.0000        0.0000        0.0000        0.0000        0.0000        0.0000        0.0000        6.7168        7.7941        8.4015       10.0446       10.5944       11.8745       14.3011       15.5534       57.6388       48.6026       19.8137       16.7569       14.4083       15.1621       15.5979       15.8659       15.5613       15.5246       16.0701       19.5112       17.9946       18.2643       17.9326       15.8396       15.8730       10.3658       10.1613       17.2475       21.4596       22.5434       17.3669       16.1493       17.3408       14.1763       13.2578       16.8963       16.8218       14.7656       13.8313       12.3549       11.3914       11.7908       12.2982       15.4521       16.4875       17.5019       18.0885       20.7915       22.2692       23.4900       23.7740       27.7800       30.0051       32.6027       30.9264       30.7427       31.0198       26.4339       22.5931       13.9922       12.6292       10.9245       11.6829       12.6563       13.3449       12.2245       11.8112       10.1285       11.2225       11.0929       11.6228       12.5884       13.1690       15.8799       17.3038       22.8814       24.2372       26.6960       30.1207        0.0000        0.0000
        0.0000        0.0000        0.0000        0.0000        0.0000        0.0000        0.0000        0.0000        0.0000        0.0000        0.0000        0.0000        0.0000        0.0000        0.0000        0.0000        0.0000        0.0000        0.0000        0.0000        0.0000        0.0000        0.0000        0.0000        0.0000        0.0000        0.0000        0.0000        0.0000        0.0000        0.0000        0.0000        0.0000        0.0000        0.0000        0.0000        0.0000        0.0000        0.0000        0.0000        0.0000        0.0000        0.0000        0.0000        0.0000        0.0000        0.0000        0.0000       50.9773       50.4903       46.6054       44.0344       47.8631       48.8307       55.4482       57.2986       47.5865       44.1991       46.6815       47.2593       38.2273       32.0173       27.3654       24.3471       24.7460       18.6359       19.2658       20.5185       18.9543       16.6084        0.0000        0.0000        0.0000        0.0000        0.0000        0.0000        0.0000        0.0000        0.0000        0.0000        0.0000        0.0000        0.0000        0.0000        0.0000        0.0000        0.0000        0.0000        0.0000        0.0000        0.0000        0.0000        0.0000        0.0000        0.0000        0.0000        0.0000        0.0000        0.0000        0.0000        0.0000        0.0000        0.0000        0.0000        0.0000        0.0000        0.0000        0.0000        0.0000        0.0000        0.0000        0.0000        0.0000        0.0000        0.0000        0.0000        0.0000        0.0000        0.0000        0.0000        0.0000        0.0000        0.0000        0.0000        0.0000        0.0000        0.0000        0.0000        0.0000        0.0000        0.0000        0.0000        0.0000        0.0000        0.0000        0.0000        0.0000        0.0000        0.0000        0.0000        0.0000        0.0000        0.0000        0.0000        0.0000        0.0000        0.0000        0.0000        0.0000        0.0000        0.0000        0.0000        0.0000        0.0000        0.0000        0.0000        0.0000        0.0000        0.0000        0.0000        0.0000        0.0000        0.0000        0.0000        0.0000        0.0000        0.0000        0.0000        0.0000        7.7967        8.9420       10.9206       13.3078       15.6719        0.0000       16.8682       45.7801       36.2479        0.0000        0.0000        0.0000       14.9961       14.9930       15.6203       16.2477       16.4713       17.2736       20.7920       20.1523       17.6353       17.9554       14.9503       14.6954        9.6758        9.8475       18.4303       23.8963       19.2030       13.6653       13.3498       15.7843       13.1749       12.4309       16.6224       18.8773       17.6648       15.9347       14.5391       12.2821       11.5081       13.5575       14.6010       16.7788       18.4617       19.7729       22.0019       22.8214       23.3258       22.0876       24.1101       22.6992       23.2102       23.1429       27.8154       28.1502       25.1910       20.8328       13.4672       12.0429       10.4104       10.7731       10.4355       10.5202        9.6285        9.8064        9.2347       10.1188       10.1316       12.8992       17.0630       16.9296       15.9948       18.1900       23.0811       24.9349       26.7428       28.6601        0.0000        0.0000
        0.0000        0.0000        0.0000        0.0000        0.0000        0.0000        0.0000        0.0000        0.0000        0.0000        0.0000        0.0000        0.0000        0.0000        0.0000        0.0000        0.0000        0.0000        0.0000        0.0000        0.0000        0.0000        0.0000        0.0000        0.0000        0.0000        0.0000        0.0000        0.0000        0.0000        0.0000        0.0000        0.0000        0.0000        0.0000        0.0000        0.0000        0.0000       71.4771       60.8705       43.0891        0.0000        0.0000        0.0000        0.0000        0.0000        0.0000        0.0000       39.8922       41.7518       41.8521       40.2840       40.6541       37.5180       60.0912       70.3948       66.0413       43.3297       42.1929       41.6134       33.8551       28.0253       26.0047       22.0801       20.0244       20.3390       21.8156       23.2920       20.8764       18.4226        0.0000        0.0000        0.0000        0.0000        0.0000        0.0000        0.0000        0.0000        0.0000        0.0000        0.0000        0.0000        0.0000        0.0000        0.0000        0.0000        0.0000        0.0000        0.0000        0.0000        0.0000        0.0000        0.0000        0.0000        0.0000        0.0000        0.0000        0.0000        0.0000        0.0000        0.0000        0.0000        0.0000        0.0000        0.0000        0.0000        0.0000        0.0000        0.0000        0.0000        0.0000        0.0000        0.0000        0.0000        0.0000        0.0000        0.0000        0.0000        0.0000        0.0000        0.0000        0.0000        0.0000        0.0000        0.0000        0.0000        0.0000        0.0000        0.0000        0.0000        0.0000        0.0000        0.0000        0.0000        0.0000        0.0000        0.0000        0.0000        0.0000        0.0000        0.0000        0.0000        0.0000        0.0000        0.0000        0.0000        0.0000        0.0000        0.0000        0.0000        0.0000        0.0000        0.0000        0.0000        0.0000        0.0000        0.0000        0.0000        0.0000        0.0000        0.0000        0.0000        0.0000        0.0000        0.0000        0.0000        0.0000        0.0000        0.0000        0.0000        0.0000        0.0000        0.0000        0.0000        0.0000        0.0000        0.0000        0.0000        0.0000        0.0000        0.0000        0.0000        0.0000       15.6001       16.1502       16.5572       18.3823       21.5393       19.4424       19.7964       18.6394       15.0976       13.2038       14.7173       19.9493       23.2363       23.7380       17.4209       13.3755       10.9202       12.6928       12.1079       11.8734       13.8301       14.0300       14.1764       13.6657       12.6204       12.8399       13.4330       12.8303       16.1213       18.0797       17.3460       19.2134       23.3297       25.1041       22.8291       21.2273       21.4707       21.6133       21.7680       22.8796       23.8994       23.1569       21.0229       20.3136       16.3388       11.3739       10.0708       10.0588        9.4041        9.3609        9.5712        9.3291        8.8022        9.1139        9.9463       12.1267       15.4748       15.2541       16.7324       20.1436       25.0854       26.5121       26.9194        0.0000        0.0000        0.0000
        0.0000        0.0000        0.0000        0.0000        0.0000        0.0000        0.0000        0.0000        0.0000        0.0000        0.0000        0.0000        0.0000        0.0000        0.0000        0.0000        0.0000        0.0000        0.0000        0.0000        0.0000        0.0000        0.0000        0.0000        0.0000        0.0000        0.0000        0.0000        0.0000        0.0000        0.0000        0.0000        0.0000        0.0000        0.0000        0.0000        0.0000        0.0000      109.2736      120.7019      129.7054       88.8716       51.9639       44.0262       41.0227       37.7579       68.8179       67.3795       57.3113       42.7507       36.9152       35.2051       35.1317       31.7834       53.1274       60.0135       56.0286       64.7749       48.2516       30.8337       26.8160       23.8761       22.3546       20.3768       18.7546       19.6749       21.2515       23.1371       24.0933       22.3585       18.9791       14.1417        0.0000        0.0000        0.0000        0.0000        0.0000        0.0000        0.0000        0.0000        0.0000        0.0000        0.0000        0.0000        0.0000        0.0000        0.0000        0.0000        0.0000        0.0000        0.0000        0.0000        0.0000        0.0000        0.0000        0.0000        0.0000        0.0000        0.0000        0.0000        0.0000        0.0000        0.0000        0.0000        0.0000        0.0000        0.0000        0.0000        0.0000        0.0000        0.0000        0.0000        0.0000        0.0000        0.0000        0.0000        0.0000        0.0000        0.0000        0.0000        0.0000        0.0000        0.0000        0.0000        0.0000        0.0000        0.0000        0.0000        0.0000        0.0000        0.0000        0.0000        0.0000        0.0000        0.0000        0.0000        0.0000        0.0000        0.0000        0.0000        0.0000        0.0000        0.0000        0.0000        0.0000        0.0000        0.0000        0.0000        0.0000        0.0000        0.0000        0.0000        0.0000        0.0000        0.0000        0.0000        0.0000        0.0000        0.0000        0.0000        0.0000        0.0000        0.0000        0.0000        0.0000        0.0000        0.0000        0.0000        0.0000        0.0000        0.0000        0.0000        0.0000        0.0000        0.0000        0.0000        0.0000        0.0000        0.0000        0.0000        0.0000        0.0000        0.0000        0.0000       16.4755       17.3780       17.1801       21.3247       19.8327       19.5024       19.7986       17.5968       19.3045       22.6083       34.7310       28.4975       16.8591       11.1495       10.5457        8.7139       10.8717       10.3560        9.7163       11.9468       14.1366       14.9340       12.1627       10.7691       11.1685       10.8674       11.8347       14.2164       15.3918       17.1252       17.3471       22.4665       22.3394       19.6040       19.6138       20.9633       21.4356       22.0384       20.9318       20.6433       20.9036       18.9042       19.4457       14.8359       13.3852        9.1253        8.5866        9.6674        9.8124        9.9999       10.6320        9.2700        9.5303       10.6409       12.3281       16.5636       17.2299       22.1311       24.1112       26.7113       26.1334        0.0000        0.0000        0.0000        0.0000
        0.0000        0.0000        0.0000        0.0000        0.0000        0.0000        0.0000        0.0000        0.0000        0.0000        0.0000        0.0000        0.0000        0.0000        0.0000        0.0000        0.0000        0.0000        0.0000        0.0000        0.0000        0.0000        0.0000        0.0000        0.0000        0.0000        0.0000        0.0000        0.0000        0.0000        0.0000        0.0000        0.0000        0.0000        0.0000        0.0000        0.0000       47.1118       48.0863       52.9170       59.6277       56.7094       41.0813       34.9151       41.1855       47.8774       46.3837       39.9202       44.2861       38.0421       25.7077       25.1437       23.9148       24.3103       29.8253       59.4295       63.8482       35.5145       38.9285       32.9643       24.9230       23.0189       18.7797       19.2179       16.5400       17.2791       20.9750       22.7008       22.6612       25.2476       24.4308       15.5632        0.0000        0.0000        0.0000        0.0000        0.0000        0.0000        0.0000        0.0000        0.0000        0.0000        0.0000        0.0000        0.0000        0.0000        0.0000        0.0000        0.0000        0.0000        0.0000        0.0000        0.0000        0.0000        0.0000        0.0000        0.0000        0.0000        0.0000        0.0000        0.0000        0.0000        0.0000        0.0000        0.0000        0.0000        0.0000        0.0000        0.0000        0.0000        0.0000        0.0000        0.0000        0.0000        0.0000        0.0000        0.0000        0.0000        0.0000        0.0000        0.0000        0.0000        0.0000        0.0000        0.0000        0.0000        0.0000        0.0000        0.0000        0.0000        0.0000        0.0000        0.0000        0.0000        0.0000        0.0000        0.0000        0.0000        0.0000        0.0000        0.0000        0.0000        0.0000        0.0000        0.0000        0.0000        0.0000        0.0000        0.0000        0.0000        0.0000        0.0000        0.0000        0.0000        0.0000        0.0000        0.0000        0.0000        0.0000        0.0000        0.0000        0.0000        0.0000        0.0000        0.0000        0.0000        0.0000        0.0000        0.0000        0.0000        0.0000        0.0000        0.0000        0.0000        0.0000        0.0000        0.0000        0.0000        0.0000       17.8042       17.8731       16.8792       18.3447       17.3169        0.0000       18.3651       17.6730       18.1118       17.1304       15.5063       17.6469       22.0131       27.5351       31.4464       38.0507       17.5350        7.4210        6.8488        6.0111        7.3506        8.1566        8.2330        7.6535        7.7646        8.0364        6.7476        6.2688        5.8296        5.9291        6.4870        7.1683       11.1340       11.4474       12.7400       12.5421       15.4437       15.5400       15.9030       14.0153       14.8725       12.4483       11.6420       11.8262       11.4733       12.2971       11.2304       10.7274       11.7996       11.5309        9.9109       10.3681       12.5360       13.2913       13.6176       13.6710       13.3200       13.9367       14.8499       16.9198       18.7219       20.6302       24.4397       28.6717       29.8133       27.8504        0.0000        0.0000        0.0000        0.0000
        0.0000        0.0000        0.0000        0.0000        0.0000        0.0000        0.0000        0.0000        0.0000        0.0000        0.0000        0.0000        0.0000        0.0000        0.0000        0.0000        0.0000        0.0000        0.0000        0.0000        0.0000        0.0000        0.0000        0.0000        0.0000        0.0000        0.0000        0.0000        0.0000        0.0000        0.0000        0.0000        0.0000        0.0000        0.0000        0.0000        0.0000       41.7019       46.1952       46.3055       44.5109       45.2485       41.6095       42.9653       38.8050       32.2701       27.8687       20.9644       21.0526       20.3729       21.5840       21.6186       29.2216       24.0892       30.3176       28.9716       20.0665       25.2595       28.9906       22.6284       20.8301       17.6828       16.7510       18.2785       17.9067       17.5860       16.4078       17.5509       18.8466       20.8878       21.7072       18.0995       16.5097        0.0000        0.0000        0.0000        0.0000        0.0000        0.0000        0.0000        0.0000        0.0000        0.0000        0.0000        0.0000        0.0000        0.0000        0.0000        0.0000        0.0000        0.0000        0.0000        0.0000        0.0000        0.0000        0.0000        0.0000        0.0000        0.0000        0.0000        0.0000        0.0000        0.0000        0.0000        0.0000        0.0000        0.0000        0.0000        0.0000        0.0000        0.0000        0.0000        0.0000        0.0000        0.0000        0.0000        0.0000        0.0000        0.0000        0.0000        0.0000        0.0000        0.0000        0.0000        0.0000        0.0000        0.0000        0.0000        0.0000        0.0000        0.0000        0.0000        0.0000        0.0000        0.0000        0.0000        0.0000        0.0000        0.0000        0.0000        0.0000        0.0000        0.0000        0.0000        0.0000        0.0000        0.0000        0.0000        0.0000        0.0000        0.0000        0.0000        0.0000        0.0000        0.0000        0.0000        0.0000        0.0000        0.0000        0.0000        0.0000        0.0000        0.0000        0.0000        0.0000        0.0000        0.0000        0.0000        0.0000        0.0000        0.0000        0.0000        0.0000        0.0000        0.0000       13.9394       12.8974       11.8714       12.8249       16.5569       16.8258       16.7603       18.7632       17.3409       18.4990       19.5474       19.3642       22.1932       21.4715       20.9239       19.4950       21.9079       26.6986       26.5813       14.7762        6.6186        5.6663        5.7881        5.2111        9.5135       11.9130        7.9135        6.9763        6.5295        6.5693        4.4265        4.3968        4.7058        4.7372        5.7203        6.8197        9.2359       10.6144       11.4291       11.4387       13.9863       14.5251       15.3783       12.5043       12.1048       10.4603        9.7783        9.7176        9.2992        8.9744        8.7720        9.0488       10.9778       11.6788       12.3935       10.7711       12.8788       13.7623       15.0436       14.5420       14.2554       15.2784       17.0514       18.5552       21.6250       23.0151       22.9233       24.7032       29.7525        0.0000        0.0000        0.0000        0.0000        0.0000
        0.0000        0.0000        0.0000        0.0000        0.0000        0.0000        0.0000        0.0000        0.0000        0.0000        0.0000        0.0000        0.0000        0.0000        0.0000        0.0000        0.0000        0.0000        0.0000        0.0000        0.0000        0.0000        0.0000        0.0000        0.0000        0.0000        0.0000        0.0000        0.0000        0.0000        0.0000        0.0000        0.0000        0.0000        0.0000        0.0000       40.8742       43.2097       41.9325       42.2059       42.1867       40.3815       38.8027       41.1810       29.6025       24.5850       23.6339       17.8095       16.4024       18.0375       18.5323       16.3947       20.2863       19.8731       20.9692       16.4375       22.2318       27.0166       24.4808       20.7869       20.4004       18.4086       19.5588       19.3670       20.1669       19.8106       19.2843       17.3935       20.6608       19.7693       18.8768       14.4563        0.0000        0.0000        0.0000        0.0000        0.0000        0.0000        0.0000        0.0000        0.0000        0.0000        0.0000        0.0000        0.0000        0.0000        0.0000        0.0000        0.0000        0.0000        0.0000        0.0000        0.0000        0.0000        0.0000        0.0000        0.0000        0.0000        0.0000        0.0000        0.0000        0.0000        0.0000        0.0000        0.0000        0.0000        0.0000        0.0000        0.0000        0.0000        0.0000        0.0000        0.0000        0.0000        0.0000        0.0000        0.0000        0.0000        0.0000        0.0000        0.0000        0.0000        0.0000        0.0000        0.0000        0.0000        0.0000        0.0000        0.0000        0.0000        0.0000        0.0000        0.0000        0.0000        0.0000        0.0000        0.0000        0.0000        0.0000        0.0000        0.0000        0.0000        0.0000        0.0000        0.0000        0.0000        0.0000        0.0000        0.0000        0.0000        0.0000        0.0000        0.0000        0.0000        0.0000        0.0000        0.0000        0.0000        0.0000        0.0000        0.0000        0.0000        0.0000        0.0000        0.0000        0.0000        0.0000        0.0000        0.0000        0.0000        0.0000        0.0000        8.7985        8.1838        9.1821       10.3243        9.9202       10.7193       11.8233       14.4883       14.7567       15.3360       17.8902       17.7016       20.1128       20.1614       20.9908       22.4282       22.4191       26.0171       23.0888       18.2283       12.5061       11.0385        5.9368        5.2634        5.0563        6.8951        5.4392        7.5468       10.4800        8.7941        6.5571        4.9394        5.6711        6.6481        5.2336        4.0557        4.6002        5.0987        5.8429        7.8661        9.1742        9.3903        9.2914       13.0007       13.6040       11.2088       10.7520       11.8837        9.2977        8.9392        8.3172        8.2683        7.3825        7.1490        8.4116       10.5279       11.6521       11.4634       11.6643       13.4712       13.7043       14.2203       14.7569       14.6681       15.9480       17.2386       19.1568       21.9990       22.1585       23.9593       25.3334       26.7901        0.0000        0.0000        0.0000        0.0000        0.0000
        0.0000        0.0000        0.0000        0.0000        0.0000        0.0000        0.0000        0.0000        0.0000        0.0000        0.0000        0.0000        0.0000        0.0000        0.0000        0.0000        0.0000        0.0000        0.0000        0.0000        0.0000        0.0000        0.0000        0.0000        0.0000        0.0000        0.0000        0.0000        0.0000        0.0000        0.0000        0.0000        0.0000        0.0000        0.0000       43.8713       38.9094       33.3217       39.5463       43.6056       39.7114       37.2299       31.6992       24.5608       23.4126       22.0593       19.5305       13.7365       13.4613       15.3160       28.9542       54.4979       16.5471       27.8216       26.3092       17.7367       23.8424       23.0014       16.9316       20.8799       16.2538       13.3014       16.0322       18.4538       18.5625       22.0219       22.6562       20.5189       18.9091       17.4634       15.5662       14.5275        0.0000        0.0000        0.0000        0.0000        0.0000        0.0000        0.0000        0.0000        0.0000        0.0000        0.0000        0.0000        0.0000        0.0000        0.0000        0.0000        0.0000        0.0000        0.0000        0.0000        0.0000        0.0000        0.0000        0.0000        0.0000        0.0000        0.0000        0.0000        0.0000        0.0000        0.0000        0.0000        0.0000        0.0000        0.0000        0.0000        0.0000        0.0000        0.0000        0.0000        0.0000        0.0000        0.0000        0.0000        0.0000        0.0000        0.0000        0.0000        0.0000        0.0000        0.0000        0.0000        0.0000        0.0000        0.0000        0.0000        0.0000        0.0000        0.0000        0.0000        0.0000        0.0000        0.0000        0.0000        0.0000        0.0000        0.0000        0.0000        0.0000        0.0000        0.0000        0.0000        0.0000        0.0000        0.0000        0.0000        0.0000        0.0000        0.0000        0.0000        0.0000        0.0000        0.0000        0.0000        0.0000        0.0000        0.0000        0.0000        0.0000        0.0000        0.0000        0.0000        0.0000        0.0000        0.0000        0.0000        0.0000        0.0000        0.0000        5.8782        6.7735        6.6117        6.5672        8.5779        9.0956       10.1944       10.4083       11.6299       13.0360       13.3339       15.3251       14.4285       16.3192       17.0813       17.1128       18.4015       21.1836       16.9453       15.7672       10.2004        8.9361        6.7166        6.0077        4.8425        4.2858        5.4619        6.1677        5.8466        7.5905        8.5988        7.0850        4.6993        4.6219        3.6555        3.6232        4.1547        4.3718        4.0443        4.3852        6.1734        6.9185        8.1499        8.1378       10.7815       10.5576        9.3646        8.8075       10.5228        7.9946        7.1940        7.1708        7.4704        7.3879        7.6630        8.1675       10.8028       12.3383       13.8490       14.8610       13.4008       13.2691       14.1236       14.7454       14.8227       15.7228       17.8379       20.3366       23.5578       25.4422       26.5872       26.1920       29.7255        0.0000        0.0000        0.0000        0.0000        0.0000
        0.0000        0.0000        0.0000        0.0000        0.0000        0.0000        0.0000        0.0000        0.0000        0.0000        0.0000        0.0000        0.0000        0.0000        0.0000        0.0000        0.0000        0.0000        0.0000        0.0000        0.0000        0.0000        0.0000        0.0000        0.0000        0.0000        0.0000        0.0000        0.0000        0.0000        0.0000        0.0000        0.0000        0.0000        0.0000       18.5094       20.1249       43.1251       39.0483       33.6508       30.9312       30.9221       21.8071       15.4124       15.0700       16.9299       15.4705       11.4260       11.8691       97.4385      229.1385      102.0373       73.2175       26.6786       21.1215       19.1417       17.5841       14.0505       20.9467       24.1814       22.0323       21.0043       17.3331       17.4566       16.7414       18.2714       20.3610       18.1746       17.7881       16.4468       14.3856       10.3951        0.0000        0.0000        0.0000        0.0000        0.0000        0.0000        0.0000        0.0000        0.0000        0.0000        0.0000        0.0000        0.0000        0.0000        0.0000        0.0000        0.0000        0.0000        0.0000        0.0000        0.0000        0.0000        0.0000        0.0000        0.0000        0.0000        0.0000        0.0000        0.0000        0.0000        0.0000        0.0000        0.0000        0.0000        0.0000        0.0000        0.0000        0.0000        0.0000        0.0000        0.0000        0.0000        0.0000        0.0000        0.0000        0.0000        0.0000        0.0000        0.0000        0.0000        0.0000        0.0000        0.0000        0.0000        0.0000        0.0000        0.0000        0.0000        0.0000        0.0000        0.0000        0.0000        0.0000        0.0000        0.0000        0.0000        0.0000        0.0000        0.0000        0.0000        0.0000        0.0000        0.0000        0.0000        0.0000        0.0000        0.0000        0.0000        0.0000        0.0000        0.0000        0.0000        0.0000        0.0000        0.0000        0.0000        0.0000        0.0000        0.0000        0.0000        0.0000        0.0000        0.0000        0.0000        0.0000        0.0000        0.0000        0.0000        2.4613        4.0595        4.7270        4.6418        5.2082        6.0462        5.7442        6.2815        6.1947        7.3790        7.4446        8.1489        8.9374       10.5599       11.9253       12.1516       12.5092       13.5675       12.8615       11.7028       11.2794        9.4579       10.0223        7.1969        5.6990        5.2286        4.8886        5.8760        6.2650        3.2887        9.3917       10.9254        6.3467        5.3572        4.7137        4.1085        4.0116        4.1323        3.8616        3.9039        5.2367        3.4788        3.1660        3.7185        4.4933        8.1117        7.8601        7.2539        7.0893        9.8698        9.1918        7.5941        7.6271        8.6927        8.4266        8.6086        9.5408       13.2215       15.4194       16.6702       16.8513       12.2064       11.9996       12.6877       14.2030       16.6603       17.7630       19.8087       22.6691       24.3950       25.4287       26.3359       27.7283        0.0000        0.0000        0.0000        0.0000        0.0000        0.0000
        0.0000        0.0000        0.0000        0.0000        0.0000        0.0000        0.0000        0.0000        0.0000        0.0000        0.0000        0.0000        0.0000        0.0000        0.0000        0.0000        0.0000        0.0000        0.0000        0.0000        0.0000        0.0000        0.0000        0.0000        0.0000        0.0000        0.0000        0.0000        0.0000        0.0000        0.0000        0.0000        0.0000        0.0000        0.0000       17.5468       14.1854       28.4940       25.4213       32.6379       26.1609       25.9429       22.8202       16.7999       13.3420       12.4052       12.7695       13.3319       14.0021       73.9229       70.2000       70.8705       36.1818       22.6372       23.0125       20.7405       20.8563       23.2912       15.8170       18.8639       17.8244       17.3346       17.3731       15.4958       13.9875       15.3640       15.5979       16.0851       15.3647       15.1956       13.9434        0.0000        0.0000        0.0000        0.0000        0.0000        0.0000        0.0000        0.0000        0.0000        0.0000        0.0000        0.0000        0.0000        0.0000        0.0000        0.0000        0.0000        0.0000        0.0000        0.0000        0.0000        0.0000        0.0000        0.0000        0.0000        0.0000        0.0000        0.0000        0.0000        0.0000        0.0000        0.0000        0.0000        0.0000        0.0000        0.0000        0.0000        0.0000        0.0000        0.0000        0.0000        0.0000        0.0000        0.0000        0.0000        0.0000        0.0000        0.0000        0.0000        0.0000        0.0000        0.0000        0.0000        0.0000        0.0000        0.0000        0.0000        0.0000        0.0000        0.0000        0.0000        0.0000        0.0000        0.0000        0.0000        0.0000        0.0000        0.0000        0.0000        0.0000        0.0000        0.0000        0.0000        0.0000        0.0000        0.0000        0.0000        0.0000        0.0000        0.0000        0.0000        0.0000        0.0000        0.0000        0.0000        0.0000        0.0000        0.0000        0.0000        0.0000        0.0000        0.0000        0.0000        0.0000        1.6852        1.7564        0.0000        1.4060        1.5264        1.7397        3.0139        3.3947        4.2550        4.7779       10.4745       36.8830       36.0801        7.7422        6.7620        6.8336        6.9691        8.1550       10.1697       10.9996       11.0025       11.3619       12.5387       10.9286        9.5026        8.9659        7.5805        7.8364        6.3729        5.7869        4.8505        4.6025        4.6096        4.7323        8.2801       11.4909        9.4118        7.1176        5.5540        4.9501        4.5676        4.0913        4.0597        4.0067        3.7838        3.6962        2.2415        2.4628        3.0930        3.6860        6.6774        7.9467        7.6260        8.7712       13.5316       12.7949       11.0209        9.6056       10.5872        8.4184        8.6660       10.5639       14.8516       15.9849       16.1800       14.5118       12.0420       12.0409       11.9591       13.1215       16.8366       18.3365       19.6743       23.1898       26.9303       25.3831       26.8178        0.0000        0.0000        0.0000        0.0000        0.0000        0.0000        0.0000
        0.0000        0.0000        0.0000        0.0000        0.0000        0.0000        0.0000        0.0000        0.0000        0.0000        0.0000        0.0000        0.0000        0.0000        0.0000        0.0000        0.0000        0.0000        0.0000        0.0000        0.0000        0.0000        0.0000        0.0000        0.0000        0.0000        0.0000        0.0000        0.0000       83.1573       72.9955       52.6286       52.4042       38.3717       24.7928       15.4075       11.4847       12.1893       14.9276       22.5559       21.2898       18.4513       16.9349       16.0409       16.7415       16.5072       16.7501       18.2046       21.0332       18.9438       15.9322       19.8236       19.6617       23.0242       24.9678       29.4774       27.0806       27.2627       17.6099       18.1709       16.9406       16.4219       14.2954       14.9584       13.1354       12.5517       12.7855       14.8244       15.9745       16.3176       13.4522       10.8615       10.5293        0.0000        0.0000        0.0000        0.0000        0.0000        0.0000        0.0000        0.0000        0.0000        0.0000        0.0000        0.0000        0.0000        0.0000        0.0000        0.0000        0.0000        0.0000        0.0000        0.0000        0.0000        0.0000        0.0000        0.0000        0.0000        0.0000        0.0000        0.0000        0.0000        0.0000        0.0000        0.0000        0.0000        0.0000        0.0000        0.0000        0.0000        0.0000        0.0000        0.0000        0.0000        0.0000        0.0000        0.0000        0.0000        0.0000        0.0000        0.0000        0.0000        0.0000        0.0000        0.0000        0.0000        0.0000        0.0000        0.0000        0.0000        0.0000        0.0000        0.0000        0.0000        0.0000        0.0000        0.0000        0.0000        0.0000        0.0000        0.0000        0.0000        0.0000        0.0000        0.0000        0.0000        0.0000        0.0000        0.0000        0.0000        0.0000        0.0000        0.0000        0.0000        0.0000        0.0000        0.0000        0.0000        0.0000        0.0000        0.0000        0.0000        0.0000        0.0000        1.8168        1.6423        1.5922        1.3675        1.3248        1.4174        1.9985        3.4098        3.2943        3.5865        4.4559       15.8646       53.1197       26.5310       13.6878        7.6697        6.5323        6.7169        9.1484        8.4278       10.3541       11.8136       12.3549       12.7784       10.6797        8.7309        8.1105        7.3515        8.1922        6.1273        5.6353        4.8650        4.9634        4.6333        5.0792        6.6610        8.4194        8.1830       12.2717       35.7910       16.4495        8.9061        3.6151        3.3700        4.3012        4.0084        3.5893        2.0274        2.2119        2.8265        3.0775        6.1674        7.3106        7.7217        8.1128       10.3773       12.4606       14.5799       11.4383       10.3278        8.9870        8.7645        9.1604       13.6541       15.4927       15.3272       14.4694       12.1056       10.3967       11.1659       13.7998       16.9214       18.7506       20.4478       25.7183       29.1415       29.5793        0.0000        0.0000        0.0000        0.0000        0.0000        0.0000        0.0000        0.0000
        0.0000        0.0000        0.0000        0.0000        0.0000        0.0000        0.0000        0.0000        0.0000        0.0000        0.0000        0.0000        0.0000        0.0000        0.0000        0.0000        0.0000        0.0000        0.0000        0.0000        0.0000        0.0000        0.0000        0.0000        0.0000        0.0000       74.9406       74.6726       71.5315       65.7629       61.0848       40.4497       33.7133       27.1596       23.0101       16.1094       13.0800       12.1440       11.4620       15.9853       15.9997       15.8765       17.2356       17.7321       19.0078       17.2469       16.0991       13.6074       13.8677       17.1114       19.8684       19.6359       23.8114       25.0386       23.0176       19.6458       20.8185       20.4154       16.2080       15.1369       12.2923       14.0990       12.7053       14.2656       13.3444       13.2105       12.6983       15.1268       15.5344       15.6889       13.8940       11.4566       11.4763       13.1297       14.0407       10.6182        9.6555        8.8453        8.4917        7.8086        6.6888        5.6666        0.0000        0.0000        0.0000        0.0000        0.0000        0.0000        0.0000        0.0000        0.0000        0.0000        0.0000        0.0000        0.0000        0.0000        0.0000        0.0000        0.0000        0.0000        0.0000        0.0000        0.0000        0.0000        0.0000        0.0000        0.0000        0.0000        0.0000        0.0000        0.0000        0.0000        0.0000        0.0000        0.0000        0.0000        0.0000        0.0000        0.0000        0.0000        0.0000        0.0000        0.0000        0.0000        0.0000        0.0000        0.0000        0.0000        0.0000        0.0000        0.0000        0.0000        0.0000        0.0000        0.0000        0.0000        0.0000        0.0000        0.0000        0.0000        0.0000        0.0000        0.0000        0.0000        0.0000        0.0000        0.0000        0.0000        0.0000        0.0000        0.0000        0.0000        0.0000        0.9558        1.1185        1.0266        1.5678        1.7181        0.0000        0.0000        0.0000        0.0000        2.6931        2.3615        2.3127        2.0172        1.8293        1.5221        1.5692        1.9220        2.3904        3.1489        3.4627        3.5085        4.4324        5.0086        8.3484        7.8729        5.0419        6.9800        7.1436        7.2302        8.3583        7.9782       13.3393       12.4300       11.2505       10.6929        9.4055        7.8662        6.8047        6.3049        5.2401        5.5989        5.4853        4.8941        4.4593        3.5036        4.6894        8.9675       10.3389        6.6077       11.7281       31.1202        8.8691        4.2120        3.7974        3.7724        4.8973        4.0870        3.4649        2.2664        2.5950        2.6867        3.2124        5.9797        6.9066        7.6060        7.8425       10.6732       11.3026       11.8258        8.3863        8.7535        7.6962        7.6152        8.3223       12.0504       13.8044       14.0890       13.5649       11.0588        8.9300       10.4943       13.6211       17.7306       20.5957       23.0704       27.0272       32.0357       33.5764        0.0000        0.0000        0.0000        0.0000        0.0000        0.0000        0.0000        0.0000
        0.0000        0.0000        0.0000        0.0000        0.0000        0.0000        0.0000        0.0000        0.0000        0.0000        0.0000        0.0000        0.0000        0.0000        0.0000        0.0000        0.0000        0.0000        0.0000        0.0000        0.0000        0.0000        0.0000        0.0000        0.0000       65.9502       62.7511       38.9979       38.1749       34.2131       31.1981       28.4802       24.0490       21.8896       20.1578       21.7094       16.2565       17.9855       19.0038       14.6387       16.1522       20.3755       21.0028       16.0004       15.2944       14.3070       14.6669       16.8091       18.8519       22.3156       22.7259       24.7098       20.1827       17.7825       18.7775       25.9618       36.2411       33.1030       19.5206       19.3921       21.6268       21.2567       17.0566       17.3340       15.9100       14.8920       15.1898       16.1006       14.3945       14.0202       14.8661       13.6018       12.8180       12.8190       13.1091        9.7282       11.3359       10.0503        9.2542        7.8422        8.6172        7.8804        7.4647        6.7520        0.0000        0.0000        0.0000        0.0000        0.0000        0.0000        0.0000        0.0000        0.0000        0.0000        0.0000        0.0000        0.0000        0.0000        0.0000        0.0000        0.0000        0.0000        0.0000        0.0000        0.0000        0.0000        0.0000        0.0000        0.0000        0.0000        0.0000        0.0000        0.0000        0.0000        0.0000        0.0000        0.0000        0.0000        0.0000        0.0000        0.0000        0.0000        0.0000        0.0000        0.0000        0.0000        0.0000        0.0000        0.0000        0.0000        0.0000        0.0000        0.0000        0.0000        0.0000        0.0000        0.0000        0.0000        0.0000        0.0000        0.0000        0.0000        0.0000        0.0000        0.0000        0.0000        0.0000        0.0000        0.0000        0.0000        0.0000        0.0000        1.3017        1.4552        1.6878        1.7971        2.7419        3.1527        2.4066        2.9083        3.1971        3.0612        2.6244        2.2238        2.2514        2.2213        2.0918        2.2048        2.1696        2.2054        2.3349        3.2448        3.3804        3.6299        4.7041        5.5505        6.0826        5.6107        5.4462        5.4487        4.1984        4.1862        5.6652        5.3985        7.7988        7.0122        7.3612        7.9448        7.0380        7.1057        6.5203        6.2528        5.5224        5.0411        5.2681        4.4559        3.9903        3.4416        7.1137       12.7708        8.0327        4.4881        3.0842        3.1345        3.2155        3.0822        2.8854        3.2919        3.6092        3.4956        3.5369        3.9328        3.9939        5.0154        4.8700        7.4579        7.9994        8.7626        9.3694       10.1728        8.1932        8.0929        7.3100        7.1885        8.0454        8.4798        8.9706        9.2050       10.0585       10.8619       11.0030        6.4122        6.9056       10.6938        0.0000        0.0000       26.0861       28.8286       33.3089       38.8163        0.0000        0.0000        0.0000        0.0000        0.0000        0.0000        0.0000        0.0000        0.0000
        0.0000        0.0000        0.0000        0.0000        0.0000        0.0000        0.0000        0.0000        0.0000        0.0000        0.0000        0.0000        0.0000        0.0000        0.0000        0.0000        0.0000        0.0000        0.0000        0.0000        0.0000        0.0000        0.0000        0.0000        0.0000        0.0000       49.4162       33.6568       32.6706       32.0877       30.5228       27.5161       24.7793       22.4403       17.5361       16.4230       14.1477       16.7889       16.9516       19.0768       21.6041       22.8573       23.2528       26.5763       18.9911       17.5502       18.0924       19.6392       19.5417       21.6699       25.3937       23.6741       22.8302       18.3684       19.0903       33.1304       31.5342       27.7546       25.5745       24.3143       20.7829       20.8075       17.2952       16.6781       19.0852       19.0839       15.7907       14.5168       15.8172       15.0913       17.1265       14.6183       13.1824       10.3529        9.5141        8.3772       10.1624       11.9279       12.2234        7.9008        7.8849        9.3872        9.3518        9.1181        8.6842        6.7755        0.0000        0.0000        0.0000        0.0000        0.0000        0.0000        0.0000        0.0000        0.0000        0.0000        0.0000        0.0000        0.0000        0.0000        0.0000        0.0000        0.0000        0.0000        0.0000        0.0000        0.0000        0.0000        0.0000        0.0000        0.0000        0.0000        0.0000        0.0000        0.0000        0.0000        0.0000        0.0000        0.0000        0.0000        0.0000        0.0000        0.0000        0.0000        0.0000        0.0000        0.0000        0.0000        0.0000        0.0000        0.0000        0.0000        0.0000        0.0000        0.0000        0.0000        0.0000        0.0000        0.0000        0.0000        0.0000        0.0000        0.0000        0.0000        0.0000        0.0000        0.0000        0.0000        0.0000        0.0000        0.0000        0.0000        1.0204        1.2796        1.8586        2.6962        2.9719        2.6651        2.4734        2.5334        2.5951        2.7683        2.7611        2.5557        2.6653        2.4235        2.5264        2.5739        2.2754        2.7564        3.0246        3.1720        3.1018        3.1575        3.3541        4.2391        4.8453        5.1979        5.3066        5.0563        4.0433        3.8699        5.5368        4.0930        6.7551        8.0231        6.7106        6.7879        6.4511        6.3802        5.7747        5.2578        5.3209        4.6504        4.9049        3.8483        3.4078        3.0271        2.4223        2.2804        3.0428        3.5206        2.8239        2.7656        2.4611        2.4919        2.5666        3.2392        3.7766        3.9038        3.6604        4.0908        4.0579        4.5706        5.3273        7.7383        9.0245        9.7044       10.1089       11.4678        8.2163        7.0490        6.1788        5.8048        6.3710        6.0113        5.9981        7.8106        8.1225        8.5106        9.6556        9.0422       11.7827        0.0000        0.0000        0.0000        0.0000        0.0000        0.0000        0.0000        0.0000        0.0000        0.0000        0.0000        0.0000        0.0000        0.0000        0.0000        0.0000
        0.0000        0.0000        0.0000        0.0000        0.0000        0.0000        0.0000        0.0000        0.0000        0.0000        0.0000        0.0000        0.0000        0.0000        0.0000        0.0000        0.0000        0.0000        0.0000        0.0000        0.0000        0.0000        0.0000        0.0000        0.0000        0.0000        0.0000       25.5038       22.9749       22.9292       19.9382       23.8731       21.0199       28.2933       29.2023       19.0012       19.3444       20.5191       22.6267       25.4909       22.0696       22.6097       24.3668       25.5410       24.4813       24.1120       23.7028       25.4943       21.6515       20.9603       24.1418       22.4192       24.3138       24.6028       20.8493       34.3498       29.4196       24.1996       23.2380       28.2267       23.1885       20.1606       18.9509       13.0370       12.6260       14.5758       14.7192       13.8991       15.5832       17.3759       18.8658       11.5673        9.2067        9.9380       12.2878        9.9523       11.7853       12.2439       13.0807       12.1971        9.2213        8.3531        7.8168        6.1108        5.6101        6.5325        5.1756        3.8895        4.0793        5.2423        0.0000        0.0000        0.0000        0.0000        0.0000        0.0000        0.0000        0.0000        0.0000        0.0000        0.0000        0.0000        0.0000        0.0000        0.0000        0.0000        0.0000        0.0000        0.0000        0.0000        0.0000        0.0000        0.0000        0.0000        0.0000        0.0000        0.0000        0.0000        0.0000        0.0000        0.0000        0.0000        0.0000        0.0000        0.0000        0.0000        0.0000        0.0000        0.0000        0.0000        0.0000        0.0000        0.0000        0.0000        0.0000        0.0000        0.0000        0.0000        0.0000        0.0000        0.0000        0.0000        0.0000        0.0000        0.0000        0.0000        0.0000        0.0000        0.0000        0.0000        0.0000        0.8711        0.9583        1.1382        1.2507        1.6192        2.2182        2.1814        2.1577        2.7617        3.0531        3.0762        3.1710        3.1350        2.7354        2.4349        2.2499        2.5018        2.6583        2.6935        2.3622        2.7579        2.5920        2.9358        3.1435        3.7970        4.2356        4.6900        4.6804        4.7397        4.7987        3.7657        3.5989        3.1913        3.2953        3.4361        3.6681        4.6052        5.0275        4.9041        4.7395        4.8517        4.8825        4.8438        4.6493        3.6474        3.4417        6.3991        7.5967        5.5222        3.5692        2.6337        2.5138        2.9702        2.5631        4.4253        2.8345        3.4023        3.8901        4.7475        4.9088        4.2512        4.2167        4.7264        5.6369        7.9097        8.9349        9.0171       10.5837       19.8343        8.0441        8.0591        6.9355        6.6525        5.9377        6.1046        6.0152        6.3004        7.1074        6.9543        6.8533        6.3837       13.8596        0.0000        0.0000        0.0000        0.0000        0.0000        0.0000        0.0000        0.0000        0.0000        0.0000        0.0000        0.0000        0.0000        0.0000        0.0000        0.0000
        0.0000        0.0000        0.0000        0.0000        0.0000        0.0000        0.0000        0.0000        0.0000        0.0000        0.0000        0.0000        0.0000        0.0000        0.0000        0.0000        0.0000        0.0000        0.0000        0.0000        0.0000        0.0000        0.0000        0.0000        0.0000        0.0000        0.0000       25.7672       23.7337       22.8902       20.8745       19.7949       19.2411       23.3864       34.4028       41.8718       47.9767       38.1395       32.0729       39.6098       36.6408       30.3026       25.9347       21.7528       21.3276       23.3393       27.8474       31.1101       30.4754       29.8221       30.1781       31.0387       27.0047       24.3279       17.7355       21.1273       18.4977       16.6813       20.7258       31.7731       28.1345       19.2201       17.1880       13.9582       12.9507       13.5317       10.5485       10.9770       12.9676       16.0047       18.4967        8.5573        8.6078       12.0929       12.5978       11.0386       10.6134       11.2024       13.9305       12.9629       11.5451        9.8660        8.4923        6.6307        4.8681        6.0632        5.8090        3.9912        3.4036        3.0956        0.0000        0.0000        0.0000        0.0000        0.0000        0.0000        0.0000        0.0000        0.0000        0.0000        0.0000        0.0000        0.0000        0.0000        0.0000        0.0000        0.0000        0.0000        0.0000        0.0000        0.0000        0.0000        0.0000        0.0000        0.0000        0.0000        0.0000        0.0000        0.0000        0.0000        0.0000        0.0000        0.0000        0.0000        0.0000        0.0000        0.0000        0.0000        0.0000        0.0000        0.0000        0.0000        0.0000        0.0000        0.0000        0.0000        0.0000        0.0000        0.0000        0.0000        0.0000        0.0000        0.0000        0.0000        0.0000        0.0000        0.0000        0.0000        0.0000        0.0000        0.0000        0.0000        1.0453        1.2193        1.4021        2.0784        1.9190        2.0877        2.4628        3.0419        3.1540        3.1188        3.0937        2.9117        2.6928        2.5813        2.3537        2.5795        2.7888        2.3093        1.9568        2.4944        2.5533        2.7557        3.4228        3.6447        3.6696        3.8204        4.3828        4.0477        4.4376        3.8674        3.5176        2.8507        2.9443        3.1740        4.0745        4.8423        4.8424        5.0046        4.8999        4.4857        4.5804        4.5756        4.4885        3.6090        3.4749        7.3446        9.6093        6.3072        4.9807        2.8271        2.2317        3.3823        4.8396        3.6713        3.4325        3.5707        4.2724        5.4716        5.0811        5.0620        4.4188        4.3854        4.8818        6.9954        7.8061        7.8760       13.6053       13.6858        8.2833        7.3368        7.3441        8.0426        7.3316        6.4591        7.1733        6.8474        6.1988        5.6328        5.6147       10.2737       11.0301        0.0000        0.0000        0.0000        0.0000        0.0000        0.0000        0.0000        0.0000        0.0000        0.0000        0.0000        0.0000        0.0000        0.0000        0.0000        0.0000
        0.0000        0.0000        0.0000        0.0000        0.0000        0.0000        0.0000        0.0000        0.0000        0.0000        0.0000        0.0000        0.0000        0.0000        0.0000        0.0000        0.0000        0.0000        0.0000        0.0000        0.0000        0.0000        0.0000        0.0000        0.0000        0.0000        0.0000        0.0000       26.2594       24.4494       23.1838       21.4151       21.7452       20.9971       20.7987       20.1156       24.1521       23.2274       23.1087       26.1633       27.3441       30.7820       28.1911       18.3133       16.5164       19.7834       21.1948       26.4467       29.0338       30.6952       28.8999       40.4439       37.7983       35.1968       31.4095       26.1964       26.8767       28.4093       30.7904       51.6842       38.9950       20.6090       16.4165       17.5597       13.5631       13.7484       13.7783       12.9831       12.0620       11.7708        9.1993        2.4205        2.8190        3.7616        3.7871        9.8024       10.9313       13.1648       12.8213       11.6635       12.0605       13.0218       10.1633        7.8939        6.7711        6.8049        6.2984        4.4829        3.9265        3.7198        3.8249        0.0000        0.0000        0.0000        0.0000        0.0000        0.0000        0.0000        0.0000        0.0000        0.0000        0.0000        0.0000        0.0000        0.0000        0.0000        0.0000        0.0000        0.0000        0.0000        0.0000        0.0000        0.0000        0.0000        0.0000        0.0000        0.0000        0.0000        0.0000        0.0000        0.0000        0.0000        0.0000        0.0000        0.0000        0.0000        0.0000        0.0000        0.0000        0.0000        0.0000        0.0000        0.0000        0.0000        0.0000        0.0000        0.0000        0.0000        0.0000        0.0000        0.0000        0.0000        0.0000        0.0000        0.0000        0.0000        0.0000        0.0000        0.0000        0.0000        0.0000        0.0000        0.0000        1.1252        1.4071        1.5394        1.5034        1.7642        1.9055        2.4436        3.0724        3.4757        3.0148        2.8241        2.4360        2.4934        2.6818        2.8247        2.3520        2.0221        1.8741        2.0124        2.4500        2.6276        3.2018        3.0988        3.2001        2.9642        2.5954        2.7392        2.8929        2.2731        2.0633        2.5532        2.6583        2.7617        3.1544        3.6941        3.8989        3.9615        4.2071        4.7560        4.8240        3.9840        4.8871        5.9463        6.4262        6.0683        6.8618        4.5070        2.7128        2.3162        2.5464        3.3915        4.2703        3.9361        3.2350        4.0038        4.8174        5.9548        5.8684        3.8241        3.4887        4.0633        3.9809        5.2992        5.4867        4.9107        5.4759        5.4307        5.2648        5.5106        5.8844        5.8800        5.4143        6.7710        5.7957        2.0434        1.1276        1.0115        0.6047        9.0994        7.8592        0.0000        0.0000        0.0000        0.0000        0.0000        0.0000        0.0000        0.0000        0.0000        0.0000        0.0000        0.0000        0.0000        0.0000        0.0000        0.0000
        0.0000        0.0000        0.0000        0.0000        0.0000        0.0000        0.0000        0.0000        0.0000        0.0000        0.0000        0.0000        0.0000        0.0000        0.0000        0.0000        0.0000        0.0000        0.0000        0.0000        0.0000        0.0000        0.0000        0.0000        0.0000        0.0000        0.0000        0.0000       24.8566       24.1825       23.9311       23.5491       23.5281       24.0289       30.2087       34.1026       32.8636       24.7594       22.6239       22.4883       20.2996       21.3387       25.2261       21.5311       20.9446       20.6400       22.5218       24.7226       25.3004       26.2051       25.2285       32.3847       41.2534       38.5079       33.8738       34.8792       33.8856       26.3736       30.6780       29.3463       21.4565       27.2144       27.8835       26.5708       20.8697       17.3106       24.8669       20.0214       13.0993       11.9392        7.5452        1.6051        1.9999        2.5234        3.5725       10.2836       11.8531       13.9236       13.9310       16.1113       14.8531       12.2922       10.4531        9.1091        8.0496        7.4471        7.0389        4.7434        5.1744        5.1062        4.5125        0.0000        0.0000        0.0000        0.0000        0.0000        0.0000        0.0000        0.0000        0.0000        0.0000        0.0000        0.0000        0.0000        0.0000        0.0000        0.0000        0.0000        0.0000        0.0000        0.0000        0.0000        0.0000        0.0000        0.0000        0.0000        0.0000        0.0000        0.0000        0.0000        0.0000        0.0000        0.0000        0.0000        0.0000        0.0000        0.0000        0.0000        0.0000        0.0000        0.0000        0.0000        0.0000        0.0000        0.0000        0.0000        0.0000        0.0000        0.0000        0.0000        0.0000        0.0000        0.0000        0.0000        0.0000        0.0000        0.0000        0.0000        0.0000        0.0000        0.0000        0.9872        1.1120        1.1667        1.3940        1.4481        1.5612        1.8912        2.8849        3.6276        3.3368        3.3353        3.1855        2.6919        2.6328        2.8756        2.5436        2.5387        2.4541        2.1606        1.9856        2.1414        2.0092        6.1927        2.2199        3.2371        3.1003        2.9593        2.7272        2.0775        1.8437        1.5793        1.8030        2.4847        2.7021        2.4794        2.8406        3.1695        3.5111        3.6759        3.6706        3.6545        4.5889        3.6967        3.9362        6.3227        7.3974        9.1444        6.3853        3.3878        2.6117        2.6173        2.6841        3.3227        4.4950        4.1656        2.9631        4.6207        5.3695        6.1611        5.9652        4.6980        3.7555        3.3301        7.2694        6.2403        4.1098        3.9933        4.4724        4.6412        4.9514        6.4633        7.6769        8.0767        7.7234        6.2902        5.2295        2.1330        1.7384        2.4649        2.2879        7.6547        6.9703        0.0000        0.0000        0.0000        0.0000        0.0000        0.0000        0.0000        0.0000        0.0000        0.0000        0.0000        0.0000        0.0000        0.0000        0.0000        0.0000
        0.0000        0.0000        0.0000        0.0000        0.0000        0.0000        0.0000        0.0000        0.0000        0.0000        0.0000        0.0000        0.0000        0.0000        0.0000        0.0000        0.0000        0.0000        0.0000        0.0000        0.0000        0.0000        0.0000        0.0000        0.0000        0.0000        0.0000        0.0000      125.3960       71.0065       67.8826       69.6493       40.0201       31.8680       32.2688       28.3563       29.4747       27.5803       28.5750       25.9905       24.6900       23.6002       20.8534       22.8977       22.5713       22.2027       22.4362       22.9028       19.3695       18.9410       21.3009       28.9824       33.2806       33.2410       32.9800       35.1051       36.1016       35.5896       33.4875       19.9003       18.7785       15.7928       16.3237       17.4964       30.2527       29.8376       21.3381       13.8205       10.7296        9.2069        6.8389        1.7156        1.7282        1.7813        2.5911        8.7549        9.7224       10.5006       13.4144       13.4608       13.4607       14.3017       11.9808       10.0918        8.8346        8.3571        7.5760        5.5514        5.4071        5.0752        4.7086        1.9302        0.0000        0.0000        0.0000        0.0000        0.0000        0.0000        0.0000        0.0000        0.0000        0.0000        0.0000        0.0000        0.0000        0.0000        0.0000        0.0000        0.0000        0.0000        0.0000        0.0000        0.0000        0.0000        0.0000        0.0000        0.0000        0.0000        0.0000        0.0000        0.0000        0.0000        0.0000        0.0000        0.0000        0.0000        0.0000        0.0000        0.0000        0.0000        0.0000        0.0000        0.0000        0.0000        0.0000        0.0000        0.0000        0.0000        0.0000        0.0000        0.0000        0.0000        0.0000        0.0000        0.0000        0.0000        0.0000        0.0000        0.0000        0.0000        0.7143        1.2413        1.5620        1.7524        1.7545        1.9488        2.0733        2.4632        2.7291        3.0456        2.6747        2.7259        2.8178        1.9640        2.2240        2.9113        2.2175        2.3755        2.3871        2.0928        1.8126        1.9477       41.1687       50.7388       16.6641        2.7517        2.3918        2.1021        2.3714        2.1562        2.1749        1.5216        1.7019        2.2325        2.2616        2.5619        3.0033        3.3424        3.6352        3.7815        3.7182        3.6443        3.6543        3.6134        4.5499        6.6624        6.8674        7.3012        5.5190        3.1211        2.8325        2.6405        2.7653        4.8205        4.3290        4.2640        4.0475        4.9711        6.0892        6.4801        5.7043        4.0091        2.8641        2.7310        8.6904        4.1834        5.6998        8.3701        4.1633        4.1455        5.4862        7.7940        7.9111        6.1631        5.1806        4.7160        3.6104        1.4146        3.4438        3.6882        3.3884       11.1064       10.3960       11.1477        0.0000        0.0000        0.0000        0.0000        0.0000        0.0000        0.0000        0.0000        0.0000        0.0000        0.0000        0.0000        0.0000        0.0000        0.0000
        0.0000        0.0000        0.0000        0.0000        0.0000        0.0000        0.0000        0.0000        0.0000        0.0000        0.0000        0.0000        0.0000        0.0000        0.0000        0.0000        0.0000        0.0000        0.0000        0.0000        0.0000        0.0000        0.0000        0.0000        0.0000        0.0000        0.0000       44.0290       49.2440       31.3755       27.7609       31.0986       30.0815       29.9655       32.1343       34.1306       33.6310       30.6024       28.0287       22.2239       21.6858       19.3971       19.1551       25.0008       23.9869       21.9879       18.8824       18.8745       15.0358       14.2567       13.9595       26.7798       31.4552       32.1479       41.7113       41.4407       35.1904       33.0610       24.8401       15.6725       14.5625       16.7529       14.5423       11.0675        8.9101        8.5108        6.8698        4.7813        6.1365        7.0692        7.4588        1.7802        2.2998        3.0008        4.1450        9.6550       10.3079       10.2711       10.1757        9.9231       11.5487       13.3450       13.0225       16.0312       12.9820        9.9768        8.5216        6.0047        5.6795        5.2353        4.7433        2.4465        2.7315        0.0000        0.0000        0.0000        0.0000        0.0000        0.0000        0.0000        0.0000        0.0000        0.0000        0.0000        0.0000        0.0000        0.0000        0.0000        0.0000        0.0000        0.0000        0.0000        0.0000        0.0000        0.0000        0.0000        0.0000        0.0000        0.0000        0.0000        0.0000        0.0000        0.0000        0.0000        0.0000        0.0000        0.0000        0.0000        0.0000        0.0000        0.0000        0.0000        0.0000        0.0000        0.0000        0.0000        0.0000        0.0000        0.0000        0.0000        0.0000        0.0000        0.0000        0.0000        0.0000        0.0000        0.0000        0.0000        0.0000        0.5496        0.8753        1.3955        1.6193        2.1059        2.2635        2.4718        2.7127        3.4377        3.2465        3.5234        3.5411        3.6660        3.8789        3.2932        2.1479        1.9529        1.7875        2.8461        3.5928        3.7514        3.1267        2.9484       40.5944       39.7236       43.2506        4.5449        2.1505        2.3421        2.4827        2.5559        2.5130        1.7711        2.0012        2.7042        2.5554        2.8311        3.3199        3.6525        4.0659        4.2028        4.0587        3.8348        3.6869        4.6764        6.3125        6.3865        5.4086        5.3529        4.5419        3.3060        3.2332        3.2463        4.4886        5.7568        5.1633        8.2098        5.8312        5.9487        5.3889        4.9022        5.2176        3.3665        2.9433        2.9611        3.4194        4.7635        8.2757        7.6736        5.9799        6.4841        7.4900        8.0085        7.0974        4.6655        3.5596        3.5166        2.7532        1.5275        2.5054        2.7451        3.6287        9.7266       13.4169        0.0000        0.0000        0.0000        0.0000        0.0000        0.0000        0.0000        0.0000        0.0000        0.0000        0.0000        0.0000        0.0000        0.0000        0.0000        0.0000
        0.0000        0.0000        0.0000        0.0000        0.0000        0.0000        0.0000        0.0000        0.0000        0.0000        0.0000        0.0000        0.0000        0.0000        0.0000        0.0000        0.0000        0.0000        0.0000        0.0000        0.0000        0.0000        0.0000        0.0000        0.0000        0.0000        0.0000       33.9516       32.1790       32.1413       33.0109       28.5420       32.6756       34.6475       32.0187       31.3289       26.5618       21.2658       17.4365       18.7469       17.7728       15.3400       15.0328       15.7477       13.2169       14.3839       11.4574       10.4151       10.3275       10.3961        9.7603       17.6514       20.8760       20.5774       23.4215       19.0301       20.4211       15.3690        9.3074        7.7426       10.1169        8.4892        9.6335       10.5507        5.1512        1.6995        1.9609        4.0698        4.9204        5.3178        4.7293        2.4492        2.3437        2.8226        3.4288        4.6185        4.9442        5.5190        6.0365        7.7030        8.7789        9.3336        9.7069       10.7864       13.1014        8.9448        7.5229        6.3143        5.7941        4.5250        4.0619        3.5199        2.8893        2.6341        2.2895        0.8356        0.6184        0.5596        0.4338        0.3456        0.3532        0.0000        0.0000        0.0000        0.0000        0.0000        0.0000        1.0332        1.0521        1.0645        1.0587        0.0000        0.0000        0.0000        0.0000        0.0000        0.0000        0.0000        0.0000        0.0000        0.0000        0.0000        0.0000        0.0000        0.0000        0.0000        0.0000        0.0000        0.0000        0.0000        0.0000        0.0000        0.0000        0.0000        0.0000        0.0000        0.0000        0.0000        0.0000        0.0000        0.0000        0.0000        0.0000        0.0000        0.0000        0.0000        0.0000        0.7800        0.7835        0.9779        1.4203        2.3318        2.8919        3.5967        4.3369        4.0997        4.4582        4.9115        4.6559        4.1472        4.4875        4.6951        4.8632        4.4194        3.8062        3.5276        3.4534        4.6143        4.8543        3.7847        3.5665        4.4926        5.1924        4.2498        4.3717        4.8332        4.5371        4.5554        4.0656        3.4901        3.2659        2.7924        2.5803        3.2461        3.3341        3.5845        4.0664        5.3926        6.0560        6.6416        6.3833        5.7110        5.9192        6.9792        6.3798        5.5568        5.3598        5.2919        4.7771        5.4832        5.7400        6.0051        7.4809        9.0989        8.0915        6.8427        6.4399        4.5516        4.4198        4.2600        4.6275        4.4444        4.4349        4.6459        5.2712        8.4670       10.3076       10.6525       10.3156       10.7346       10.2258        9.5058        7.4936        2.7975        1.9544        1.6817        2.1473        1.7048        2.4197        2.7281        6.0597       10.1723        9.8956        0.0000        0.0000        0.0000        0.0000        0.0000        0.0000        0.0000        0.0000        0.0000        0.0000        0.0000        0.0000        0.0000        0.0000        0.0000        0.0000
        0.0000        0.0000        0.0000        0.0000        0.0000        0.0000        0.0000        0.0000        0.0000        0.0000        0.0000        0.0000        0.0000        0.0000        0.0000        0.0000        0.0000        0.0000        0.0000        0.0000        0.0000        0.0000        0.0000        0.0000        0.0000        0.0000       37.6887       34.7018       34.8583       35.4678       35.9045       33.9839       32.8548       33.7672       29.1097       27.5522       30.3901       22.1883       19.7305       20.8545       17.0714       15.1106       12.7206       12.4025       12.6174       15.4775       12.1026        9.5628       10.4954       10.3200        9.1438       15.6304       16.3234       22.2069       21.3427       15.4239       15.1107       11.1763        7.3505        6.8063        5.8356        4.6895        4.4623        4.7519        1.4482        1.5781        2.8213        4.0183        5.3421        5.7118        5.2004        2.7922        2.5539        2.6058        2.9865        4.3457        5.2624        5.7889        6.3354        8.1629       12.4219        8.4490        8.5247        7.8070        7.4279        7.0215        7.0225        5.4316        4.6553        4.7867        4.1389        3.3814        2.6714        1.7016        1.1989        0.8231        0.6122        0.5183        0.4642        0.2632        0.2608        0.2782        0.3201        0.1291        0.1433        0.1502        0.1513        0.8825        0.8940        0.8903        0.8619        0.9424        0.9497        0.8367        0.7879        0.0000        0.0000        0.0000        0.0000        0.0000        0.0000        0.0000        0.0000        0.0000        0.0000        0.0000        0.0000        0.0000        0.0000        0.0000        0.0000        0.0000        0.0000        0.0000        0.0000        0.0000        2.5716        2.1660        1.6580        1.5895        1.5582        2.0068        2.2060        1.6480        0.9846        0.8347        0.8267        1.0254        1.0245        1.6159        1.7948        3.0068        3.4839        4.0370        4.6792        4.9281        5.3682        6.1080        5.9223        5.3303        5.4185        5.5023        5.6108        6.0673        6.3165        5.0045        4.4460        5.4377        6.0715        5.4046        4.6354        4.7700        5.1941        4.9601        5.1492        5.5564        5.7590        6.6891        5.9700        4.1707        3.3743        3.2195        2.9119        3.3527        3.5383        3.8972        4.1940        5.9080        6.6700        6.8629        6.4768        6.0266        5.5471        5.3683        5.1142        4.8520        4.9084        5.1088        4.9024        6.0769        6.1733        7.0357        8.4416       11.0330        7.5268        6.9303        6.0487        4.6134        4.1052        4.1391        4.5232        4.6300        4.8644        5.1727        5.9592        9.1938       10.5686       11.8320       12.1018       12.2273       11.7213       10.5074        7.8037        2.7702        2.7581        2.0733        1.9348        1.6527        2.5063        3.9573        4.9552        0.0000        0.0000        0.0000        0.0000        0.0000        0.0000        0.0000        0.0000        0.0000        0.0000        0.0000        0.0000        0.0000        0.0000        0.0000        0.0000        0.0000        0.0000
        0.0000        0.0000        0.0000        0.0000        0.0000        0.0000        0.0000        0.0000        0.0000        0.0000        0.0000        0.0000        0.0000        0.0000        0.0000        0.0000        0.0000        0.0000        0.0000        0.0000        0.0000        0.0000        0.0000        0.0000        0.0000        0.0000       36.4582       33.7372       34.7529       37.5654       37.2285       30.9746       30.0676       33.3224       30.0814       28.5820       27.5354       20.4346       16.8862       18.6098       19.5855       22.1275       17.3048       17.7094       18.0608       16.7608       14.8345        9.7214        8.6222        7.9850        5.5281       11.7123       15.6859       16.9410       14.8830       15.4923       15.7870       10.3151        5.8897        4.7274        3.4948        3.9580        4.3213        2.0557        1.9744        3.5664        5.0305        3.5350        3.8467        4.3398        4.7455        2.5119        2.6830        2.8996        3.1363        3.8525        4.7443        4.8462        5.9331        9.0412       10.3496       10.8077       10.6803        8.1312        7.1581        6.8842        6.7449        5.2805        4.3259        4.5606        4.4506        3.0832        2.1083        1.9123        1.5500        0.9348        0.6480        0.5215        0.5079        0.2413        0.2338        0.2493        0.2907        0.1193        0.1334        0.1400        0.1370        0.7832        0.7792        0.7417        0.6934        0.7067        0.8135        1.0316        0.9657        0.4968        0.3838        0.3468        0.0000        0.0000        0.0000        0.0000        0.0000        0.0000        0.0000        0.0000        0.0000        0.0000        0.0000        0.0000        2.5264        1.4519        1.7286        2.3762        2.5733        2.4735        2.2767        1.7156        1.8443        2.9055        2.0812        2.8221        3.1440        1.6877        1.3021        1.5170        2.2258        2.1616        2.0336        2.3872        2.6800        3.5240        3.7839        4.4669        5.2149        5.4923        5.6920        6.2909        6.3076        5.9696        6.5092        5.9274        5.9971        5.7133        5.9801        5.6535        5.3193        6.2432        5.8486        5.5353        5.1118        5.3981        5.1905        5.0101        5.2023        7.8880        6.1503        5.8953        5.8599        4.0035        3.6430        3.3131        3.3076        3.8554        4.0789        4.1564        4.9804        6.2669        6.7855        6.7710        6.5247        6.4856        5.4094        5.4383        5.1323        4.8505        4.7828        4.7319        5.0711        6.4650        7.6532        8.9269       10.0262        9.8148        6.8962        6.2000        5.5537        4.4265        4.2063        4.3775        4.8151        4.9910        5.7516        6.7444        7.5622       11.1136       12.1901       12.7939       13.3132       14.1474       13.0594       11.5917        8.9993        4.0111        2.4350        1.9381        1.7189        0.0000        2.3473        2.8256        3.4006        0.0000        0.0000        0.0000        0.0000        0.0000        0.0000        0.0000        0.0000        0.0000        0.0000        0.0000        0.0000        0.0000        0.0000        0.0000        0.0000        0.0000        0.0000
        0.0000        0.0000        0.0000        0.0000        0.0000        0.0000        0.0000        0.0000        0.0000        0.0000        0.0000        0.0000        0.0000        0.0000        0.0000        0.0000        0.0000        0.0000        0.0000        0.0000        0.0000        0.0000        0.0000        0.0000        0.0000       32.1885       31.2603       30.4814       33.0103       37.2501       34.3737       31.3737       28.2074       28.1708       33.8393       31.5326       22.8406       19.3657       15.3400       15.6222       15.8159       17.6227       18.1093       19.9102       16.3171       14.1806       14.5198       11.6785       10.8105        7.9046        6.9770       11.3939       11.9279       11.4108       11.0065       10.1285       12.8550       11.1874        4.7710        2.9913        2.5059        3.3738        3.5992        1.2044        1.5565        4.3012        6.1309        3.2940        3.2174        3.8843        5.4598        3.8970        4.2961        3.4469        1.5809        3.0377        3.6211        4.1587        5.0474        7.0969        8.8444        9.0144        8.5610        7.1300        6.8015        6.5014        7.6900        7.8583        6.4674        5.4530        4.4298        4.0025        3.9317        3.2850        1.7403        1.0890        0.6324        0.5836        0.6024        0.2807        0.2735        0.2846        0.3181        0.1261        0.1375        0.1394        0.1332        0.7489        0.6928        0.6449        0.5784        0.5881        0.8837        0.7228        0.5500        0.4366        0.2963        0.2532        0.2438        0.1964        0.1883        0.0000        0.0000        0.0000        0.0000        0.0000        0.0000        0.0000        0.0000        2.3321        3.4590        3.5906        2.9741        3.6988        6.5148        3.7646        2.9641        2.5367        3.3454        3.1330        3.2952        3.9657        3.0228        2.0723        2.3999        3.3526        2.7961        2.1732        2.0770        2.5272        3.1374        4.0055        4.2096        4.9592        5.3707        5.4476        5.9905        6.7698        7.3118        6.5076        6.4632        7.0729        7.4579        7.0558        6.8457        6.7468        6.5201        7.9430        8.2887        6.8753        5.9388        6.5852        6.1964        5.6444        5.7724        7.1567        6.0008        8.0117        8.9272        6.3584        4.7791        5.0943        4.9036        4.8543        5.5038        7.3849        8.0292        8.7815        8.5571        7.7182        6.6725        6.8515        5.9288        5.2037        4.6444        4.2791        4.2939        4.2488        4.8907        6.0252        7.5505        8.1736        9.6671        8.1918        6.6902        5.8862        5.5983        4.7303        4.4872        4.5157        4.9302        5.9437        6.8072        9.1067        9.6726       11.9592       12.6781       16.6479       37.3168       22.9675       15.4565       13.1083       10.3510        4.0540        2.6482        0.0000        0.0000        0.0000        0.0000        0.0000        0.0000        0.0000        0.0000        0.0000        0.0000        0.0000        0.0000        0.0000        0.0000        0.0000        0.0000        0.0000        0.0000        0.0000        0.0000        0.0000        0.0000        0.0000        0.0000
        0.0000        0.0000        0.0000        0.0000        0.0000        0.0000        0.0000        0.0000        0.0000        0.0000        0.0000        0.0000        0.0000        0.0000        0.0000        0.0000        0.0000        0.0000        0.0000        0.0000        0.0000        0.0000       27.4126       22.0472       20.9965       19.8574       22.9016       11.5447        9.8035        6.8885        5.6900        8.7494        8.8867        8.3002       11.2947       12.6588       11.4312        9.6356        9.1307        9.0615       10.0920       13.5535       12.0509        8.8425        4.3264        5.5689        4.3414        5.2945        5.5044        5.2970        3.9089        9.8014       10.3933       11.7732       12.8278        6.7990        6.4226       12.4535        3.3494        3.3566        1.4988        1.2964        1.2618        1.1184        1.2921        1.2030        1.2271        1.3773        2.0659        2.0794        3.8153        5.5370        4.7114        2.4495        1.1063        2.5907        3.0089        3.4782        4.2113        7.3151        9.1597       10.5644        9.5799        7.6485        6.4200        6.2523        5.9623        6.0704        7.6333        6.2519        4.2013        3.5189        4.3958        4.3942        3.2381        1.9643        1.5552        1.2693        1.0539        0.5984        0.5867        0.6012        0.6459        0.1587        0.1691        0.1666        0.1541        0.4673        0.4312        0.4180        0.3732        0.1252        0.4780        0.1942        0.2840        0.2487        0.2720        0.4838        0.0379        0.1192        0.1251        0.1582        0.2173        0.5320        1.1922        1.4668        1.3701        0.8239        1.1998        3.6005        5.4657        2.9584        2.9969        2.5956        3.7885        2.3600        2.0557        2.5685        1.8301        1.7771        2.6806        2.9296        2.2237        2.8810        3.5476        3.3760        2.7666        3.2567        5.1691        5.4485        5.5695        5.3107        4.7986        4.4538        4.5896        6.2317        7.2379        8.1958        8.3918        8.2261        8.5081        9.2660        9.9127       11.1905       11.2793       11.0026       10.6983       10.6966       10.1366        9.3261        8.4436        6.5573        6.4653        5.9291        5.9988        7.3614        8.3593        8.5634        7.4200        8.3397       12.3757       21.4025       12.7634        8.9652        8.5814       11.1571       15.9387       18.6987       12.4143        7.7366        6.8652        7.2601        5.8559        4.6845        4.4914        3.7043        3.6152        3.5545        4.1335        7.1811        8.8452       10.1036       10.3911        8.6275        7.0695        6.6873        6.8105        6.6348        5.7825        6.1797        6.4473        9.9076       11.0170       11.8649       11.7777       11.9721       12.2864       14.8959       48.7719       32.7730       18.6287       15.8403       13.1112        6.2270        0.0000        0.0000        0.0000        0.0000        0.0000        0.0000        0.0000        0.0000        0.0000        0.0000        0.0000        0.0000        0.0000        0.0000        0.0000        0.0000        0.0000        0.0000        0.0000        0.0000        0.0000        0.0000        0.0000        0.0000        0.0000
        0.0000        0.0000        0.0000        0.0000        0.0000        0.0000        0.0000        0.0000        0.0000        0.0000        0.0000        0.0000        0.0000        0.0000        0.0000        0.0000        0.0000        0.0000       23.6054       21.9159       22.9024       22.6877       23.3820       15.0936       14.3851       15.9320       16.1347        4.7880        3.2006        2.8981        3.8581        5.2389        6.8129        8.1086        7.7522        8.7171        9.1305        7.4838        6.6264        5.3674        4.5739        5.8165        4.3985        3.1844        2.7955        2.2666        3.0243        3.9879        3.5950        3.2385        3.0299        6.1317        5.0028        6.2747        8.6144        4.2529        4.4039        3.7024        1.7622        1.2547        1.3202        1.3125        1.4565        1.1437        1.8632        2.9159        2.5126        1.7532        2.7175        3.2658        4.7035        5.8863        2.6116        0.9726        1.0719        2.5842        3.0959        3.3415        3.9738        7.6630        8.6887        9.2859        8.1368        8.2672        6.6985        5.9744        5.3662        7.2018        6.0038        4.7952        4.5782        4.8002        4.0664        5.6497        4.4840        2.1494        2.1984        1.7086        1.4250        0.6755        0.6618        0.6693        0.6986        0.1676        0.1731        0.1667        0.1502        0.4082        0.3555        0.2947        0.2979        0.4098        0.3071        0.1824        0.0845        0.0360        0.0000        0.0790        0.1008        0.1034        0.1699        0.2706        0.4441        1.2023        1.8615        0.8402        0.9890        1.1022        3.3995        5.0343        6.9432        4.3037        5.0442        6.1032        5.7435        2.2423        1.7862        2.9534        2.6175        2.6069        2.1641        3.6228        3.0901        3.5485        3.6029        4.1804        4.8044        4.9839        5.7485        5.8368        5.8109        5.7761        4.8186        4.9133        5.3141        8.8283        9.8551        9.2771        9.4437        9.4103        9.6011       10.3533       11.2431       12.8118       13.3922       13.4028       12.7813       12.7321       12.2805       11.0232       10.2656        8.4152        9.2995        7.6405        6.4067        9.6707        8.3151        7.8649        7.6598       10.3978       21.9564       19.5654       13.6198        9.8127       11.4931       13.3545       11.6168        9.7534        8.6044        8.3647        9.8557        8.2601        7.0143        8.4465        4.9097        3.4045        3.1381        3.2813        4.7066        8.6308       10.1333        9.7868        8.9194        7.3561        6.7977        7.0205        6.9473        6.5274        6.0901        6.1400        7.1703       10.0011       11.2240       11.9032       11.4117       11.8034       11.9400       13.0201       14.7720       18.5252       17.8253        0.0000        0.0000        0.0000        0.0000        0.0000        0.0000        0.0000        0.0000        0.0000        0.0000        0.0000        0.0000        0.0000        0.0000        0.0000        0.0000        0.0000        0.0000        0.0000        0.0000        0.0000        0.0000        0.0000        0.0000        0.0000        0.0000        0.0000        0.0000
        0.0000        0.0000        0.0000        0.0000        0.0000        0.0000        0.0000        0.0000        0.0000        0.0000        0.0000        0.0000        0.0000        0.0000        0.0000       24.2800       21.9373       21.2202       18.5113       17.6897       18.6265       17.5510       16.1906       13.5580       13.2809       14.7315       14.6783        3.2381        3.6461        4.5865        4.7371        3.0292        3.7784        4.0569        3.7167        3.9213        4.5190        4.5970        4.4434        6.5556        5.3145        3.0848        3.0154        1.4671        0.9230        0.9459        1.0449        3.1600        2.9652        3.5538        2.6370        5.4239        4.5114        4.5252        3.9210        2.1874        1.6269        2.7029        2.4553        0.9839        0.9810        1.0759        1.7650        0.8268        1.1655        1.6073        1.9518        1.9377        2.8141        3.4908        3.9535        5.1148        1.0229        1.1807        1.0792        2.5553        3.0154        3.2364        3.5930        5.5058        6.0098        6.9121        7.3468        6.4574        6.2858        5.3231        4.7524        4.6519        4.9277        4.7064        8.6412        6.9634        4.8156        3.1955        2.5343        2.7392        2.1227        1.8466        1.5123        0.8124        0.7747        0.7622        0.7729        0.1795        0.1797        0.1716        0.1543        0.4190        0.3632        0.2990        0.3594        0.2633        0.3676        0.3676        0.3726        0.2692        0.2192        0.1430        0.1715        0.1950        0.2683        0.5141        0.4372        0.5899        0.9086        0.9417        3.8429        3.9755        4.2415        4.5425        7.1463        5.2003        4.2238        3.8875        5.3558        3.1208        1.8821        1.4057        1.6215        2.5669        3.5282        3.5215        3.7013        4.4750        5.0875        6.5010        6.4960        6.3242        7.3072        5.5249        5.3119        5.7728        4.7302        5.3383        6.5508       10.9181       10.4537        9.9837        9.8957       10.7554       11.2948       12.0900       12.5436       14.3597       15.3809       15.5086       14.9314       14.0796       13.4395       12.8337       12.9367       11.0418       10.2393       11.1874       11.0422       12.6530       11.6107        9.0548        9.4008       14.4229       20.9532       18.4727       15.4100       15.1143       13.7593       13.6394       10.1910       11.5082        9.8331        9.9720        9.2556        7.7346        7.2285        5.6405        5.0268        3.8972        3.5916        3.9671        4.5056        7.8602        8.0597        7.7032        7.3079        6.7937        6.3925        6.7086        6.9062        6.0659        6.1831        6.9021        7.0096       12.5788       14.3667       12.5592        0.0000       11.8075       12.4702       12.8517       13.5848       16.2491       19.9262        0.0000        0.0000        0.0000        0.0000        0.0000        0.0000        0.0000        0.0000        0.0000        0.0000        0.0000        0.0000        0.0000        0.0000        0.0000        0.0000        0.0000        0.0000        0.0000        0.0000        0.0000        0.0000        0.0000        0.0000        0.0000        0.0000        0.0000        0.0000
        0.0000        0.0000        0.0000        0.0000        0.0000        0.0000        0.0000        0.0000        0.0000        0.0000        0.0000        0.0000        0.0000       29.0769       26.7399       22.3524       22.3673       22.3701       19.8307       17.4026       14.7837       12.0326       13.1749       14.2378       14.2922       14.6966       14.5737        6.6509        6.2495        4.5141        2.3331        2.2748        2.4541        2.6792        2.8890        3.1269        3.2383        3.3517        4.0657        4.7871        3.8163        2.4519        2.4732        1.0527        1.1559        0.9052        0.8614        2.7938        2.5844        2.5011        2.3069        4.3996        4.0062        2.5948        2.2021        1.5606        1.1954        1.8174        1.7124        0.8978        0.6540        0.9747        1.9379        0.8557        1.1928        1.9582        1.9403        2.1273        2.3960        2.4047        3.7243        3.8697        0.9686        1.1447        1.1495        2.2897        2.8378        4.3900        4.9706        6.1337        6.2357        6.3192        6.2191        6.0642        6.1083        5.7250        4.5994        4.0476        3.2652        3.1502        4.6073        4.6231        4.6913        3.5006        3.0716        3.1926        2.7665        2.3835        2.0644        1.0173        0.9276        0.8766        0.8645        0.1937        0.1901        0.1812        0.1675        0.4711        0.4258        0.3662        0.8082        0.3547        0.2716        0.3399        0.5143        0.4647        0.3387        0.3464        0.6221        0.5230        0.5652        0.8585        0.7104        2.2552        1.4088        3.6607        5.2177        7.6947        7.1842        6.9802        9.1230        4.0134        4.6445        4.9670        7.1801        2.9096        1.2892        2.1925        3.3333        4.1748        5.3644        4.2988        4.6258        6.0427        6.1488        6.8119        7.6879        7.6862        7.7270        8.1579        7.6701        7.4603        6.6717        5.4233        7.0185       11.9229       11.5561       13.1993       13.1000       13.2380       13.7128       14.4019       14.8029       16.8926       17.8801       19.1763       21.0023       22.3838       22.8760       21.2379       14.6882        8.8387       10.7723        9.9486       12.1289       16.7058       16.6632       13.9372       11.2639       15.4796       18.1386       14.2211       13.7273       14.4706       14.5501       13.4272       12.6006       12.6740       12.7858       11.5356        9.7177        8.4548        8.3464        7.9817        6.1354        5.2206        4.4460        3.1373        4.1721        7.3277        7.3541        7.5676        6.8871        5.8625        5.1868        4.5840        5.6010        5.1807        5.2513        6.3176        7.2006       12.3369       11.4752        0.0000        0.0000        0.0000        0.0000        0.0000        0.0000        0.0000        0.0000        0.0000        0.0000        0.0000        0.0000        0.0000        0.0000        0.0000        0.0000        0.0000        0.0000        0.0000        0.0000        0.0000        0.0000        0.0000        0.0000        0.0000        0.0000        0.0000        0.0000        0.0000        0.0000        0.0000        0.0000        0.0000        0.0000        0.0000        0.0000
        0.0000        0.0000        0.0000        0.0000        0.0000        0.0000        0.0000        0.0000        0.0000       28.6461        0.0000        0.0000       28.9964       27.1118       25.3233       15.0212       13.1485       11.9961       10.5920        6.6886        5.5475        4.2850        4.4275        3.3725        2.1605        0.8421        3.4409       14.3957       13.7626        4.1437        0.5986        0.8885        1.0100        1.1445        1.2964        3.0678        2.5548        2.6960        4.0189        6.3114        5.5600        4.5753        5.1965        5.2441        3.2908        5.0069        3.2891        3.0790        2.4220        3.7139        2.3474        2.5717        2.2516        1.3528        1.1846        0.6157        0.5915        0.6904        0.6382        0.3226        0.3440        0.5702        0.9348        0.3078        0.7607        0.7365        8.7879       47.2042       45.2212        8.0106        1.9334        2.2121        0.6397        0.7131        0.5926        0.9852        1.0464        1.3096        1.8714        4.7632        4.5577        4.7929        4.6161        4.7764        4.7201        4.8527        6.4495        5.9249        3.9308        4.0419        4.2349        5.8284        5.1671        5.3228        5.5167        5.3809        4.8625        4.2918        3.5834        1.7272        1.2399        1.1384        1.0974        0.6667        0.6408        0.6113        0.5783        0.6094        0.5727        1.6263        1.3238        1.2357        0.8123        0.7200        0.7225        0.8648        0.8165        0.9994        1.0079        0.9059        1.0028        1.8071        1.5662        2.7856        3.3951        4.6660        7.2171        7.0590        7.0607        6.5070        6.6778        2.7434        5.1048        5.0361        4.4956        2.1479        1.2149        1.6665        2.2098        3.9191        5.1712        5.5163        7.1015       11.3785       12.0478       12.1088       12.6025       13.9147       14.8091       13.5412       13.3771       10.9426       10.2860        9.4859       11.5898       17.0298       15.9783       17.4695       16.9302       19.2349       20.2906       21.4717       22.0814       22.5773       24.1937       24.8965       25.2867       25.6556       25.1797       17.3455       14.6765       11.3524        9.8873        8.9682        9.9598       12.8465       12.5966       11.8410       12.1336       13.0139       14.0158       14.2011       14.2245       15.6949       15.1046       13.9006       13.6576       11.7187        9.9513        8.7023        7.6031        6.8881        7.2576        6.7061        6.3504        5.8427        4.4069        3.9699        6.0122        3.7040        3.6891        2.9930        3.4637        3.6573        2.9850        2.8177        3.1740        3.4100        3.0988        3.4121        4.4431        7.4191        0.0000        0.0000        0.0000        0.0000        0.0000        0.0000        0.0000        0.0000        0.0000        0.0000        0.0000        0.0000        0.0000        0.0000        0.0000        0.0000        0.0000        0.0000        0.0000        0.0000        0.0000        0.0000        0.0000        0.0000        0.0000        0.0000        0.0000        0.0000        0.0000        0.0000        0.0000        0.0000        0.0000        0.0000        0.0000        0.0000        0.0000
        0.0000        0.0000        0.0000        0.0000        0.0000       29.2209       31.3021       28.1398       27.0326       25.4061       21.4523       23.2367       24.1742       23.7889       23.8120       12.3192       10.1098        8.4057        7.3833        3.8416        2.9462        2.2497        3.6161        3.2932        4.4618        0.1453        0.1050        5.8729        6.2709        0.2973        0.0581        0.4438        0.5331        0.6643        0.8383        1.6331        1.9018        2.0856        2.2634        1.9023        3.2270        3.8494        3.6579        0.9817        0.5684        1.5941        2.9739        3.6405        3.0182        2.6658        2.4711        2.3318        1.5310        1.2678        1.0064        0.4372        0.5303        0.5538        0.4818        0.4752        0.2710        0.4266        0.7446        0.2052        0.6903        0.7573       17.4961       44.4080       45.5958       36.7257        2.0305        1.6183        0.5948        0.5572        0.5914        0.9539        1.0496        1.1117        1.0111        3.3525        3.5999        3.8405        3.9781        4.2841        4.5878        4.4373        5.6596        5.4015        4.3871        3.9389        3.9583        4.3976        5.2090        5.8038        5.6291        5.2592        4.9219        4.2892        4.1661        2.3012        1.4114        1.2690        1.2010        0.7167        0.6745        0.6425        0.6467        0.7884        0.7482        0.8328        0.9072        0.8560        0.7957        0.7671        0.6589        0.7801        0.9828        1.2616        1.7342        1.4248        1.8141        1.9156        2.5939        3.7140        4.2239        4.4795        6.2571        4.5984        5.1107        4.8043        4.4521        2.5962        3.8860        4.6469        4.2959        2.0330        1.1491        1.5203        2.0358        4.3058        5.2797        6.4217        8.7700       14.9262       17.1025       16.1517       15.5865       15.6114       15.9924       14.1173       14.8897       13.1623       10.2006       11.7235       12.7356       19.8502       21.9540       25.0281       31.8444       36.0803       23.6010       25.9616       26.0270       25.8111       27.4109       27.0441       25.5539       19.0695       17.7799       15.0613       13.5101       11.8985       12.2935       14.5056       18.3224       14.3225       14.3924       14.1299       14.2332       15.2703       16.4019       21.9647       27.1316       18.5907       17.9087       23.1805       16.7867       12.1258        9.4473        8.7583        7.7001        6.8899        0.0000        0.0000        4.9811        4.9370        4.8184        5.5922        5.5344        3.1883        2.8377        2.8889        2.3859        2.2057        2.4402        2.7799        2.7468        2.4466        2.4709        2.8912        3.6552        0.0000        0.0000        0.0000        0.0000        0.0000        0.0000        0.0000        0.0000        0.0000        0.0000        0.0000        0.0000        0.0000        0.0000        0.0000        0.0000        0.0000        0.0000        0.0000        0.0000        0.0000        0.0000        0.0000        0.0000        0.0000        0.0000        0.0000        0.0000        0.0000        0.0000        0.0000        0.0000        0.0000        0.0000        0.0000        0.0000        0.0000        0.0000
        0.0000        0.0000        0.0000        0.0000       31.2432       30.6541       29.7675       25.2136       23.9272       22.2763       23.2776       20.4067       17.6967       16.3937       18.2691        9.4135        7.9425        6.9423        4.7582        2.3857        1.6239        1.1851        1.7033        0.2710        0.4880        0.5409        0.0000        0.0039        0.1309        0.2218        0.0207        0.1911        0.2551        0.3685        0.5306        1.1270        1.3806        1.5661        1.6828        1.4693        1.4643        1.4910        1.6087        0.3820        0.3721        0.8138        1.2049        2.1679        2.1479        2.4485        2.7964        1.7782        1.1584        0.9105        0.7262        0.3057        0.2220        0.3093        0.3633        0.3557        0.2992        0.3927        0.4969        0.2238        1.0031        1.2225        6.0299       41.7804       27.7320       27.0653        1.0022        1.5741        0.5132        0.7262        1.4644        1.5996        1.3713        1.5975        1.3064        2.9935        3.3744        3.5751        3.8496        4.2531        4.5554        4.9454        5.0007        4.8799        6.3183        5.6236        3.7768        4.3181        4.2936        4.6110        5.5044        5.8901        4.8179        4.5609        4.5068        2.5371        1.9487        1.4714        1.3831        0.8192        0.7632        0.7528        0.7047        0.8259        0.9777        1.0057        1.1108        1.5124        1.2216        0.9033        1.0492        1.5052        1.4040        1.4137        1.8707        1.8961        1.9142        3.4483        4.3957        4.7621        5.2653        5.9397        5.4482        4.8027        3.9753        4.5523        7.5068        3.7518        4.2111        4.4088        4.2487        2.6581        2.9563        4.5933        5.8081        7.2680        7.1098        8.5276       11.3594       15.5569       17.8995       22.0817       22.9400       23.3961       20.6162       20.6143       24.6271       20.9340       14.4202       14.9761       19.6640       22.8196       22.9834       19.1675       20.9854       23.6758       23.9532       25.4039       27.4139       30.2918       35.9529       33.9665       27.6348       21.1072       19.9291       26.5395       15.6654       13.0661       13.5061       16.0543       20.7314       16.4865       14.9509       13.6203       13.7694       15.7029       17.0901       24.5552       24.0709       28.8662       21.7622       16.6949       13.4224       11.3009        9.6085        9.4214        8.5181        0.0000        0.0000        0.0000        6.4699        6.4974        5.8269        5.7549        5.8258        5.2045        3.3007        2.5219        2.3204        2.0318        2.1556        2.0117        1.9977        2.1499        0.0000        0.0000        0.0000        0.0000        0.0000        0.0000        0.0000        0.0000        0.0000        0.0000        0.0000        0.0000        0.0000        0.0000        0.0000        0.0000        0.0000        0.0000        0.0000        0.0000        0.0000        0.0000        0.0000        0.0000        0.0000        0.0000        0.0000        0.0000        0.0000        0.0000        0.0000        0.0000        0.0000        0.0000        0.0000        0.0000        0.0000        0.0000        0.0000        0.0000        0.0000
        0.0000        0.0000       45.4886       33.3511       24.4776       26.7323       27.4618       26.5971       24.8484       21.3601       20.0951       19.1856       16.4744       15.2421       13.7626        6.5877        5.2047        4.1174        3.3580        1.6699        1.1411        0.8007        0.5968        0.0000        0.0806        0.0000        0.0000        0.0047        0.0039        0.0073        0.0149        0.1367        0.1827        0.2641        0.3807        0.8098        0.9946        1.1307        1.2142        1.0021        1.0625        1.2118        1.1363        0.4374        0.3734        0.5208        0.7525        1.4814        1.3600        1.4082        1.1350        1.4031        1.1591        1.3124        0.9861        0.3257        0.3143        0.3612        0.5460        0.3596        0.3698        0.5624        0.6117        0.5286        1.4572        1.1800        0.7733       28.0067       10.2189        6.4473        0.3652        0.3842        0.4015        0.4501        0.4882        0.6616        0.8131        0.8192        0.7249        3.1706        3.6431        3.7256        4.2170        4.2476        3.8530        4.2620        4.7957        4.7079        4.0038        3.9810        3.8196        4.3456        4.1409        4.2485        4.3461        5.0028        5.0069        5.5413        4.7590        3.0057        2.2125        1.7451        2.0634        2.1730        1.4065        1.0087        1.9055        1.3405        1.4824        1.5209        1.3204        1.5708        1.8002        2.0386        1.9731        2.0353        2.0807        1.8265        2.1630        2.1916        2.7470        3.9209        4.7237        4.5482        5.1462        4.8770        5.2563        3.9840        4.9259        5.5109        6.9440        5.2129        4.3785        4.7004        5.4972        4.0665        4.5131        5.8933        5.7383        9.9331       11.5555       12.4523       13.0284       18.0559       19.9130       29.1877       35.0947       33.3554       25.7436       24.8964       26.7326       27.0408       18.3659       23.9544       31.5935       32.3796       32.4484       25.9354       25.0189       22.7242       24.5496       26.1310       27.6506       29.9339       32.8850       32.8622       35.4257       27.8489       21.7750       18.6024       16.4450       14.0989       12.6933       13.0346       13.9587       15.1250       18.4662       13.6609       14.2942       15.4346       15.1343       17.1052       19.2843       25.1512       18.4897       14.9602       12.6614        9.8609       13.4314        9.7310        0.0000        0.0000        0.0000        9.1027        8.7071        9.4330       10.4533        9.6800        8.4970        6.3443        4.8372        3.1364        2.1077        2.0496        1.8807        1.7114        1.7127        0.0000        0.0000        0.0000        0.0000        0.0000        0.0000        0.0000        0.0000        0.0000        0.0000        0.0000        0.0000        0.0000        0.0000        0.0000        0.0000        0.0000        0.0000        0.0000        0.0000        0.0000        0.0000        0.0000        0.0000        0.0000        0.0000        0.0000        0.0000        0.0000        0.0000        0.0000        0.0000        0.0000        0.0000        0.0000        0.0000        0.0000        0.0000        0.0000        0.0000        0.0000        0.0000
        0.0000       32.2701       28.5261       21.4158       24.1431       28.7264       29.5762       24.8635       17.9898       14.1093       11.4170        5.0609        4.6944        4.5560        6.3621        0.5812        0.3869        0.4214        0.6342        0.7380        1.1711        0.1643        0.1252        0.7654        1.5222        1.8458        1.0740        0.1107        0.0000        0.0000        0.0000        0.0000        0.0000        0.0000        0.0000        0.0000        0.0000        0.0000        0.0000        0.0000        0.0000        0.0547        0.0511        0.0000        0.0000        0.0889        0.1808        0.2617        0.1081        0.2532        0.1344        0.1126        0.0996        0.1441        0.2273        0.1341        0.7222        0.9573        1.3266        0.5390        0.3480        0.1319        0.3445        0.1788        0.2453        0.0593        0.0134        0.5000        0.8969        0.7972        0.6580        1.2899        1.8712        1.6893        0.9932        0.7462        0.7993        1.0249        2.3241        3.0346        3.4829        3.9689        4.3649        4.5422        4.7916        5.1050        5.7584        5.7353        4.6412        5.0534        4.5128        5.2494        4.3307        4.5169        4.5835        5.5767        4.9495        4.8781        4.9221        3.9700        3.5811        2.9479        3.1582        2.7714        2.9131        3.7380        1.9222        1.6250        2.3759        2.6330        2.9459        2.9770        3.3936        3.4032        3.4592        3.4480        4.2007        3.2537        3.1189        2.9108        3.5639        4.9042        5.7084        5.3592        5.3258        5.7240        5.8916        6.1336        8.0792        8.3226        7.6761        4.8833        5.4065        6.5167        7.7891        9.0327       11.4829       13.7773       15.6387       19.7636       21.0965       22.3695       25.4904       21.1185       27.2328       35.0378       39.1072       36.8456       38.2165       39.2533       29.8800       34.8793       30.3193       37.9222       47.1738       44.5817       37.9349       32.4512       29.0201       26.7896       28.9885       30.7129       32.0816       33.8229       35.3757       37.4815       37.1559       27.6112       25.4603       23.4967       21.0967       15.9181       14.2114       13.0439       12.8853       12.1442       11.6402       11.2004       10.7256        7.7676        7.5711        8.0734        9.3995       11.3043       13.9632       10.4568       10.1785        7.8808        0.0000        0.0000        0.0000        0.0000       12.9994       15.5645       15.4023       21.3455       20.3129       19.6533       14.5123        8.0365        5.2304        3.3097        2.3976        1.3626        0.9515        0.7750        0.0000        0.0000        0.0000        0.0000        0.0000        0.0000        0.0000        0.0000        0.0000        0.0000        0.0000        0.0000        0.0000        0.0000        0.0000        0.0000        0.0000        0.0000        0.0000        0.0000        0.0000        0.0000        0.0000        0.0000        0.0000        0.0000        0.0000        0.0000        0.0000        0.0000        0.0000        0.0000        0.0000        0.0000        0.0000        0.0000        0.0000        0.0000        0.0000        0.0000        0.0000        0.0000        0.0000
        0.0000       28.3611       23.9812       22.7150       27.6821       22.5414       23.3665       15.8645        8.2139        6.3575        5.3927        2.9477        2.9420        3.1249        2.3664        0.2782        0.3380        0.2256        0.1296        0.7079        0.6524        0.0691        0.1063        0.4007        0.6161        0.8488        0.5615        0.2970        0.0000        0.0000        0.0000        0.0000        0.0000        0.0000        0.0000        0.0000        0.0000        0.0000        0.0000        0.0000        0.7705        0.1210        0.0708        0.0000        0.0000        0.0447        0.0589        0.3839        0.6336        0.7302        0.6778        0.2485        0.1249        0.7243        1.7402        0.9322        1.5875        1.2852        1.0109        0.1298        0.2477        0.6096        0.3711        0.2255        0.3109        0.3890        0.2309        0.5905        1.4250        2.0667        1.3851        1.5480        1.1614        0.6309        0.9447        1.4160        1.6422        1.6025        3.0319        3.3949        4.5350        4.5465        5.6212        5.6379        6.0033        4.9032        5.4505        6.1665        8.3460        8.9582       10.0557        7.5339        8.2401        7.5625        5.8547        6.6495        6.9407        6.5171        6.1604        4.8575        3.9611        4.0287        4.2529        4.7435        3.2964        2.5949        2.6235        2.3427        3.5400        4.3165        5.0517        4.3333        3.7697        4.2004        3.9631        5.4371        5.6507        4.4984        3.9385        3.6321        4.5492        5.4453        6.0994        5.5883        6.7563        7.8309        6.5220        6.0544        6.9884        6.3611        9.2810        6.4017        7.2874        8.3459        9.4016       11.3003       14.4410       18.2602       21.2169       24.5474       24.9739       22.3605       22.7200       18.7916       23.9633       31.4477       34.6546       36.3498       37.4978       38.3250       35.1099       32.4295       36.4005       46.8966       51.1180       42.3711       35.7714       32.3474       30.4097       33.7175       35.7563       41.5528       40.8721       38.1404       42.9151       37.5683       33.4617       30.1320       29.1755       27.5979       24.3921       18.3981       16.0842       14.4492       13.3536       11.8818       10.6820       10.5287       10.1510        7.6707        7.1448        7.7194        9.2732       10.7543        8.6860        9.8855        0.0000        0.0000        0.0000        0.0000        0.0000       13.8240       20.5194       21.3107       22.2533       20.4459       23.3185       20.0188       13.8967        8.5143        6.3611        3.8358        3.7032        1.8292        0.0000        0.0000        0.0000        0.0000        0.0000        0.0000        0.0000        0.0000        0.0000        0.0000        0.0000        0.0000        0.0000        0.0000        0.0000        0.0000        0.0000        0.0000        0.0000        0.0000        0.0000        0.0000        0.0000        0.0000        0.0000        0.0000        0.0000        0.0000        0.0000        0.0000        0.0000        0.0000        0.0000        0.0000        0.0000        0.0000        0.0000        0.0000        0.0000        0.0000        0.0000        0.0000        0.0000        0.0000        0.0000
       23.2127       23.9413       20.1821       20.7206       23.4196       16.1338       18.5530        7.3546        5.7451        5.8064        4.3038        2.5209        1.8312        1.0304        3.3712        0.3154        0.2299        0.1019        0.0330        0.0512        0.0510        0.0236        0.0836        0.1624        0.1867        0.2737        0.3184        0.0880        0.0000        0.0000        0.0000        0.0000        0.0000        0.0000        0.0000        0.0000        0.0000        0.0000        0.0000        1.2829        1.3858        1.1856        0.3262        0.0000        0.0000        0.0000        0.0000        0.0958        0.1443        0.1442        0.1385        0.3310        1.1687        2.0120        2.5328        1.3615        1.5513        0.7355        0.8276        0.1173        0.1837        0.1493        0.1666        0.0481        0.0263        0.0941        0.5336        1.7521        1.9163        2.5256        2.8243        2.6393        3.3477        2.2944        2.1247        2.2633        1.7580        2.4593        4.2343        4.7736        5.7047        5.6477        5.3803        5.3802        6.0235        6.1303        7.9458        9.9638        8.0395        8.3218        6.3284        4.9567        6.2724        5.6808        6.4751        7.0251        6.5081        7.4096        6.5374        6.5409        6.1129        6.7692        6.2867        5.6912        3.7745        3.2773        2.8878        4.2224        5.3567        5.4900        6.3767        5.4141        4.9507        4.9838        5.0932        6.1275        5.2450        3.9335        4.3522        5.7113        6.9006        7.1255        6.4704        6.3533        7.5467        7.2098        8.2594        7.2770        7.5974        8.7346       11.6268        7.1969        8.5947       10.6262       10.6647       13.3731       16.0715       19.8115       22.5073       24.8311       24.3092       26.7552       24.9182       22.2727       23.2982       26.7193       31.0537       32.5913       33.9663       39.3739       39.1993       38.1683       43.3887       48.2444       50.1521       45.6770       33.4606       34.1044       31.2904       33.4957       37.0854       42.9309       36.2402       36.3651       37.1914       38.4727       36.9396       31.9905       32.3509       30.7103       27.4669       20.4215       18.0917       16.7021       14.7514       13.2947       12.0443       11.4811       10.5278        7.9511        7.7332        8.1639        8.7208        9.9301        9.4535        0.0000        0.0000        0.0000        0.0000        0.0000        0.0000       20.3103       19.2544       18.9845       18.2763       18.8503       17.2209       15.9399       13.3426        8.8390        6.2769        0.0000        0.0000        0.0000        0.0000        0.0000        0.0000        0.0000        0.0000        0.0000        0.0000        0.0000        0.0000        0.0000        0.0000        0.0000        0.0000        0.0000        0.0000        0.0000        0.0000        0.0000        0.0000        0.0000        0.0000        0.0000        0.0000        0.0000        0.0000        0.0000        0.0000        0.0000        0.0000        0.0000        0.0000        0.0000        0.0000        0.0000        0.0000        0.0000        0.0000        0.0000        0.0000        0.0000        0.0000        0.0000        0.0000        0.0000        0.0000
       12.4698       12.8679       12.5586       10.9293       10.2707       12.8109       22.2636       21.2654       17.0754       12.5823        5.7179        4.4470        2.4195        2.2043        4.1421        0.1626        0.1494        0.0325        0.0263        0.0276        0.1135        0.1565        0.2023        0.3068        0.2213        0.3912        0.3796        0.0000        0.0000        0.0000        0.0000        0.0000        0.0000        0.0000        0.0000        0.0000        0.0479        0.0578        0.0483        1.4867        1.3506        1.0398        0.6315        0.0363        0.0000        0.0000        0.0000        0.0919        0.0887        0.0887        0.2162        0.8401        1.6234        1.4641        2.0358        1.6560        1.3602        0.8804        1.8904        0.3022        0.1345        0.0772        0.3831        0.4018        0.6041        0.5843        0.5895        2.8111        2.8857        1.7135        1.8419        2.9561        2.5737        1.8851        2.1593        3.5552        3.8828        3.4873        2.6614        2.9314        1.8442        2.0418        2.7191        3.8692        4.2158        5.0516        5.4311        7.6892        6.0853        6.3507        5.6935        5.2909        6.3839        6.4734        6.2418        6.6307        6.6679        7.0641        6.8722        5.9631        6.6457        8.5798        9.4269        8.1569        6.6648        5.9649        5.3634        6.5057        6.1792        6.5495        5.7098        5.3635        4.8638        5.4837        7.6971        5.5054        3.7898        3.6945        6.9523        7.0521        7.9520        7.2543        8.6647        8.5599        7.5426        7.9160        8.7629        7.2205        9.9678       12.4873       13.9940        7.5385        8.4179        9.6772       13.1350       14.3423       16.4263       18.7757       20.1169       23.0767       25.1818       28.7578       30.4130       30.3076       33.6215       36.2256       39.6363       39.4672       37.7973       42.7422       36.7121       42.5833       46.4577       46.1922       42.9373       41.8365       37.3680       33.9141       28.3306       31.5030       42.4963       35.3438       31.0850       32.8327       35.2866       37.3414       35.9207       33.1996       32.9921       32.0539       29.7129       23.0457       20.1756       19.9051       18.6910       16.5887       15.2176       13.2388       12.4524        9.2650        8.5106        8.2999       10.7274       16.8616        0.0000        0.0000        0.0000        0.0000        0.0000        0.0000        9.5400       19.5550       17.2021       19.7999       19.6155       20.5292       22.1783       17.2596       13.2700       10.8941        6.9896        0.0000        0.0000        0.0000        0.0000        0.0000        0.0000        0.0000        0.0000        0.0000        0.0000        0.0000        0.0000        0.0000        0.0000        0.0000        0.0000        0.0000        0.0000        0.0000        0.0000        0.0000        0.0000        0.0000        0.0000        0.0000        0.0000        0.0000        0.0000        0.0000        0.0000        0.0000        0.0000        0.0000        0.0000        0.0000        0.0000        0.0000        0.0000        0.0000        0.0000        0.0000        0.0000        0.0000        0.0000        0.0000        0.0000        0.0000        0.0000
       15.8504       17.6620       14.6429        3.3827        6.6686       16.4397       24.1742       21.2403       15.4511       14.7276       12.5247        5.4912        1.0914        0.8240        0.7378        0.2516        0.1716        0.1638        0.1730        0.2010        0.4608        0.4705        0.2178        0.1787        0.2853        0.3043        0.1840        0.0648        0.0557        0.0581        0.0724        0.0296        0.0344        0.0321        0.0229        0.0000        0.0000        0.0000        0.0000        0.0843        0.1116        0.0725        0.0000        0.0000        0.0000        0.0000        0.0187        0.0000        0.0000        0.1235        0.6237        0.6545        1.4527        1.1102        1.7431        0.7387        0.3766        0.7417        0.8873        1.1809        1.9623        2.4545        2.9199        2.2215        2.3876        2.0416        2.0492        2.1552        1.3325        1.9054        2.3154        1.8125        1.5531        1.2968        1.2465        1.3752        1.1799        0.7659        2.4446        3.0837        2.8070        1.3838        1.4902        2.2497        2.5580        3.0081        4.1171        3.9542        3.8500        4.4610        4.6127        4.1858        4.8306        6.7863        7.8821        9.0881        9.3615       10.3695        9.2531        8.7595        8.5175       10.6087       13.4653       12.9330        9.3047        8.8200        8.7521       11.5679       12.6540       13.2498        9.7910        7.6499        8.5490        7.6823        6.8152        4.4726        4.8867        5.9498        6.9755        5.7902        5.9498        5.8569        7.0035        8.5959        9.3905        9.3322        9.5344       10.3901       15.0841       15.6487       16.4429        9.0803        9.9644       11.4437       15.6430       13.9305       17.0422       18.2241       18.4195       23.5015       26.1071       32.2835       38.3188       44.6792       48.0154       52.0376       50.0547       47.4632       45.8117       46.4963       41.9098       43.2723       43.8896       41.6137       36.9931       35.3195       30.4771       28.4497       28.4240       33.1098       33.2579       29.2841       29.4783       33.3096       36.9920       34.8149       34.1432       37.3623       38.1945       38.9689       35.6223       30.3096       28.1346       26.0824       24.3470       22.7969       21.7178       19.8729       17.9985       15.0784       13.1919       12.9187        0.0000        0.0000        0.0000        0.0000        0.0000        0.0000        0.0000        0.0000        5.7300       17.9409       18.3544       18.3676       18.2077       11.5500        0.0000        8.5500       15.8400       19.1100       16.5900        0.0000        0.0000        0.0000        0.0000        0.0000        0.0000        0.0000        0.0000        0.0000        0.0000        0.0000        0.0000        0.0000        0.0000        0.0000        0.0000        0.0000        0.0000        0.0000        0.0000        0.0000        0.0000        0.0000        0.0000        0.0000        0.0000        0.0000        0.0000        0.0000        0.0000        0.0000        0.0000        0.0000        0.0000        0.0000        0.0000        0.0000        0.0000        0.0000        0.0000        0.0000        0.0000        0.0000        0.0000        0.0000        0.0000        0.0000        0.0000
       12.9020       11.4916        8.0094        3.7565        7.2005       14.6237       18.8662       17.2160       17.8786       18.8744       18.9794        6.9882        3.2586        0.8893        0.1476        0.1768        0.1749        0.3026        0.6036        0.5170        0.7087        0.2242        0.2213        0.3134        0.2637        0.2186        0.1603        0.0747        0.0727        0.0813        0.1011        1.2854        1.8936        1.8122        0.0321        0.0000        1.2985        0.0000        0.2740        0.7838        0.0000        0.0000        0.2018        0.0262        0.0823        0.1273        0.1649        0.4835        1.2837        1.0125        0.3708        1.2363        0.9792        1.5661        2.0218        1.0452        0.9070        0.2940        1.0234        4.0885        4.1127        5.1228        4.2410        3.5969        2.0841        1.4564        0.8131        1.5293        2.1113        2.0133        1.8955        1.8541        1.4855        1.4470        1.1674        1.6688        1.5129        2.2832        3.3457        3.3289        2.3746        1.4367        1.3376        1.7342        4.1422        3.8733        3.7858        3.0003        5.3882        5.7854        6.0970        5.0361        5.7231        7.5530        8.3066        9.6901        9.7345       11.7260       11.2487       10.8743       10.4730       12.6610       14.9723       14.1275       12.2015       11.9111       11.1427       14.0537       16.0075       18.2788       13.4331        9.2615        8.4085        8.2516        7.5635        5.9870        6.0337        6.0450        6.5835        4.9388        5.3173        5.5822        6.6805        8.5982       10.5236       11.8297       12.9312       15.1752       17.5688       16.7192       17.1698        9.9126       10.1834       13.3309       17.1055       13.5441       15.3254       17.3475       19.3803       27.8090       31.0666       37.2836       46.4610       52.4205       49.8619       55.2641       53.0007       49.6430       47.4626       48.7280       45.7999       42.9487       44.0015       40.8775       34.7143       35.9641       28.1440       25.4821       25.3204       25.1572       26.6799       25.5671       27.3374       26.4629       31.1790       31.7306       34.2572       37.9827       39.3832       41.8095       39.2903       36.3819       38.0105       35.0999       27.6814       25.9414       23.6757       21.6965       21.0754        0.0000        0.0000        0.0000        0.0000        0.0000        0.0000        0.0000        0.0000        0.0000        0.0000        0.0000        6.3900       22.1825       21.3557       18.7856        0.0000        0.0000        0.0000        0.0000        0.0000        0.0000        0.0000        0.0000        0.0000        0.0000        0.0000        0.0000        0.0000        0.0000        0.0000        0.0000        0.0000        0.0000        0.0000        0.0000        0.0000        0.0000        0.0000        0.0000        0.0000        0.0000        0.0000        0.0000        0.0000        0.0000        0.0000        0.0000        0.0000        0.0000        0.0000        0.0000        0.0000        0.0000        0.0000        0.0000        0.0000        0.0000        0.0000        0.0000        0.0000        0.0000        0.0000        0.0000        0.0000        0.0000        0.0000        0.0000        0.0000        0.0000        0.0000
        0.0000        0.0000        4.5886        2.3122        0.0000        3.6272        4.1878        5.5976       10.4798        8.4033        8.0101        6.3247        3.6593        1.5723        1.4544        0.5870        0.7838        1.9039        1.0227        0.3415        0.5032        0.3471        0.3182        0.4865        0.4685        0.2181        0.1523        0.1190        0.1293        0.1512        0.1666        0.5238        0.5193        0.4999        0.0466        0.0000        0.0000        0.0000        0.2231        0.0000        0.0000        0.0000        0.0756        0.0524        0.1989        0.1087        0.1124        0.6131        1.6848        1.4243        1.5815        0.7956        0.7647        1.5505        3.0881        1.6250        1.0002        0.6580        1.2712        2.4502        3.7850        3.5844        4.1512        3.1713        2.3124        1.5327        0.7383        1.2242        1.5752        1.9200        1.7758        3.0479        2.3810        1.1505        0.9684        1.1892        1.4387        1.6538        3.3433        4.4092        3.0348        1.7367        1.4836        1.9001        2.8358        2.7272        3.0111        3.5088        4.8338        4.8603        4.6350        5.6288        7.4186        7.8920        8.9675       10.4691       11.3311       12.3081       12.0628       11.8733       13.4170       16.2003       13.1948       14.6849       13.3079       14.5056       14.0839       24.2331       21.2895       15.9978       14.7784       10.5283        9.7793        9.6241        7.8345        6.6757        5.9994        5.4835        5.3612        5.0963        5.0032        5.6261        7.2353        8.9124       10.0737       11.1545       14.2898       17.4276       19.9630       22.2361       21.0985       11.0442       12.2933       14.4097       12.9488       14.9291       17.0862       18.4207       20.7861       28.4415       29.6355       35.6072       40.8181       44.6361       52.1207       53.8547       48.4997       54.1432       55.4757       46.5214       44.0401       42.4564       42.3023       35.6987       34.1299       30.6323       24.2403       23.3156       23.0833       23.1130       25.0758       24.9305       28.8979       24.4015       25.5865       29.3383       32.9594       36.5828       37.7297       39.9606       38.6588       35.6151       36.0218       35.0039       28.8993       25.9994       23.2434       22.0114       20.5714       18.1863        0.0000        0.0000       20.6679        0.0000        0.0000        0.0000        0.0000        0.0000        0.0000       13.5900       12.2700       23.1783        0.0000        0.0000        0.0000        0.0000        0.0000        0.0000        0.0000        0.0000        0.0000        0.0000        0.0000        0.0000        0.0000        0.0000        0.0000        0.0000        0.0000        0.0000        0.0000        0.0000        0.0000        0.0000        0.0000        0.0000        0.0000        0.0000        0.0000        0.0000        0.0000        0.0000        0.0000        0.0000        0.0000        0.0000        0.0000        0.0000        0.0000        0.0000        0.0000        0.0000        0.0000        0.0000        0.0000        0.0000        0.0000        0.0000        0.0000        0.0000        0.0000        0.0000        0.0000        0.0000        0.0000        0.0000        0.0000        0.0000        0.0000
        0.0000        0.0000        0.0000        0.0000        0.0000        5.0515        8.2806        7.7810       14.1966       15.2377       12.2250        8.0596        6.0597        3.3342        3.6268        1.1132        1.0022        0.5075        0.2840        1.0203        0.8799        0.8275        0.7683        0.7754        0.4556        0.3490        0.3185        0.2275        0.2417        0.4321        0.4471        0.1713        0.0886        0.0859        0.0675        0.0000        0.0226        0.0756        0.1136        0.0869        0.0529        0.0718        0.0530        0.0939        0.1806        0.9685        0.2410        0.3993        1.5100        0.8660        1.0129        1.9542        2.7912        5.5238        5.3522        1.1791        1.4587        1.4811        1.6605        2.4463        2.8158        2.2955        2.2613        2.3429        3.2367        2.7615        1.5414        2.4794        2.2712        1.3640        3.7490        2.5436        1.5183        1.4517        0.6634        0.2180        1.6824        2.6624        3.1353        2.4527        2.7221        3.4644        5.3667        3.6187        2.6109        3.0122        3.8284        4.7435        6.5673        6.1477        5.5658        6.9557        8.7318        8.9533        9.3279       10.6764       12.4531       14.2641       15.2259       15.9907       14.1647       14.5780       13.4749       14.2681       13.0371       13.3815       16.5859       21.1197       24.5623       18.8694       15.6479       12.9872       12.2675       12.2802       10.5189        9.7058        7.0186        6.0075        5.6718        4.2475        5.3967        5.8242        6.3773        8.6879        9.3743       11.9811       16.1172       17.9725       19.9577       21.7172       20.7257       13.4603       15.6411       16.5272       13.5837       15.7557       17.6483       19.2227       19.7944       25.0998       26.9865       33.5257       36.7392       39.2957       43.0326       46.5683       49.1557       59.8979       53.8758       45.9710       43.1887       39.4090       38.7176       32.4671       30.2827       24.4683       21.3618       20.4113       20.4025       21.7864       22.1278       22.5630       25.6701       22.5746       23.6182       25.3217       28.5307       33.7760       34.6516       35.8801       35.6355       33.8656       32.9302       31.0512       28.5194       24.7007       23.6862       23.1359       21.0904       16.3639       17.2099       19.7196       19.4757       22.9572        0.0000        0.0000        0.0000        0.0000        9.9900        9.6600       11.0400       20.6781        0.0000        0.0000        0.0000        0.0000        0.0000        0.0000        0.0000        0.0000        0.0000        0.0000        0.0000        0.0000        0.0000        0.0000        0.0000        0.0000        0.0000        0.0000        0.0000        0.0000        0.0000        0.0000        0.0000        0.0000        0.0000        0.0000        0.0000        0.0000        0.0000        0.0000        0.0000        0.0000        0.0000        0.0000        0.0000        0.0000        0.0000        0.0000        0.0000        0.0000        0.0000        0.0000        0.0000        0.0000        0.0000        0.0000        0.0000        0.0000        0.0000        0.0000        0.0000        0.0000        0.0000        0.0000        0.0000        0.0000        0.0000
        0.0000        0.0000        0.0000        0.0000        0.0000        3.3415        7.3329        8.3336       21.8029       22.0219       16.4335        7.6053        4.3332        6.6280        6.9381        1.3357        0.5218        0.2193        0.1911        0.3060        0.5273        0.8701        0.5340        0.4300        0.3593        0.1660        0.1917        0.3773        0.5023        0.6418        0.6910        0.6009        0.5306        0.4063        0.3503        0.3816        0.7426        0.6093        0.5606        0.6321        1.1572        1.1780        1.1027        1.5685        1.0723        0.6476        0.5472        2.1377        2.5330        1.6421        0.7719        1.5050        3.3834        3.7739        5.2446        3.6345        6.4481        7.1046        6.0170        4.3542        3.9691        4.6011        3.2475        3.2144        4.7982        4.3904        2.9797        2.5360        2.8361        1.8891        3.9133        2.5547        1.5557        1.1559        1.0214        1.9263        0.8782        1.6015        1.9023        1.4122        1.6441        2.5538        1.6307        1.4585        1.4360        1.9019        3.9645        5.0160        5.0575        6.3147        6.8096        8.4337       11.3854       12.5991       14.1757       16.2452       20.5527       20.8538       20.8857       18.5115       14.7546       14.3560       14.2928       15.4432       13.4857       14.1850       16.1663       18.4971       17.0001       16.8407       16.8847       17.5625       18.5539       16.6919       16.2013        9.2045        7.1711        6.8105        6.7500        4.9933        5.6237        5.3577        6.2430        8.5279       13.8476       21.4433       19.1580       23.6734       23.2165       19.9595       20.1974       15.5907       15.3218       18.8035       14.6998       17.1973       20.4621       21.7321       23.3514       27.2938       34.9104       34.8460       38.3322       38.7522       43.0959       44.5069       45.1723       45.5524       43.7355       40.8892       38.3536       34.7001       32.1114       27.5157       24.4697       18.4621       14.5539       14.3716       15.6927       20.0275       16.9712       16.4509       18.2314       20.2839       18.9765       20.3716       23.0400       27.9386       29.5218       31.1500       31.6722       31.0599       29.1140       28.2061       27.7239       22.7882       20.7762       17.6319       17.1064       15.8556       15.4715       17.9664       21.4563       27.1176        0.0000        0.0000        0.0000       25.5201       25.8112       22.8336       22.0851       20.9035       20.5975        0.0000        0.0000        0.0000        0.0000        0.0000        0.0000        0.0000        0.0000        0.0000        0.0000        0.0000        0.0000        0.0000        0.0000        0.0000        0.0000        0.0000        0.0000        0.0000        0.0000        0.0000        0.0000        0.0000        0.0000        0.0000        0.0000        0.0000        0.0000        0.0000        0.0000        0.0000        0.0000        0.0000        0.0000        0.0000        0.0000        0.0000        0.0000        0.0000        0.0000        0.0000        0.0000        0.0000        0.0000        0.0000        0.0000        0.0000        0.0000        0.0000        0.0000        0.0000        0.0000        0.0000        0.0000        0.0000        0.0000
        0.0000        0.0000        0.0000        0.0000        0.0000        4.3572        8.7730        8.2606       12.0079       25.5838       24.5099        8.6018        8.2422        7.9371        6.4314        0.7687        0.3250        0.2224        0.2137        0.3232        0.4634        0.5679        0.3411        0.1471        0.1297        0.1271        0.1747        0.1768        0.2354        0.2810        0.3519        0.3057        0.4546        0.5473        0.6891        1.1888        0.9279        0.9727        0.7694        0.3092        0.5857        1.2397        1.9160        1.0645        1.1021        1.1243        1.3353        1.4661        2.2006        2.0379        1.5905        2.2247        2.2984        3.7677        3.5211        3.5368        5.9076        6.2419        3.7425        4.3944        4.2209        3.5505        5.0835        3.1651        1.0365        1.0093        1.4387        1.5952        1.7208        1.8157        1.1377        1.1517        1.6962        1.4434        0.7361        1.4723        4.0460        3.1493        1.6028        1.9329        2.2083        4.0130        0.9035        1.1884        1.5054        2.4369        4.5785        4.7981        3.7185        6.0023        6.7848        9.4819       11.4111       12.2530       13.4645       15.6731       17.6762       20.8220       16.8098       16.8445       16.2103       15.7620       14.9576       16.0361       15.8768       18.4456       16.5552       17.2670       17.6179       16.9565       18.4338       18.5641       24.1063       20.5881       19.0787       11.8552        9.1589        8.2806        7.9588        6.5319        6.4219        5.7646        6.9416       13.1842       15.4765       17.8011       18.0614       19.6439       20.0097       21.2744       22.4306       13.8089       16.2788       20.3958       16.9214       17.7267       21.4142       22.1859       24.8896       28.7401       32.4750       33.6634       34.9369       36.8425       42.6515       50.7436       48.1904       45.9639       42.4966       37.2071       35.0050       32.7768       27.1089       22.8200       19.9867       13.8627       12.5851       11.6449       13.2016       18.2322       16.4394       17.1593       16.9961       19.5113       18.6878       20.5472       22.5995       23.1201       24.9756       29.7341       30.1974       28.2709       27.0824       28.2088       27.9189       21.9514       19.2323       17.0991       16.7161       15.7569       16.0902       17.5389       21.3418       19.7331        0.0000        0.0000       23.9217       25.4927       24.8949       23.5080       22.7468       21.0769       20.5088       20.6805       21.4989       18.8776       18.3652       18.2101        0.0000        0.0000        0.0000        0.0000        0.0000        0.0000        0.0000        0.0000        0.0000        0.0000        0.0000        0.0000        0.0000        0.0000        0.0000        0.0000        0.0000        0.0000        0.0000        0.0000        0.0000        0.0000        0.0000        0.0000        0.0000        0.0000        0.0000        0.0000        0.0000        0.0000        0.0000        0.0000        0.0000        0.0000        0.0000        0.0000        0.0000        0.0000        0.0000        0.0000        0.0000        0.0000        0.0000        0.0000        0.0000        0.0000        0.0000        0.0000        0.0000        0.0000        0.0000
        0.0000        0.0000        0.0000        0.0000        6.1236       11.5920       17.9910       17.3115       17.2010       31.2940       22.7858        7.2516       15.0457       17.6292        9.8812        0.6910        0.5196        0.4777        0.4474        0.4069        0.4495        0.3989        0.3030        0.1263        0.1426        0.1866        0.2130        0.2429        0.2914        0.3699        0.4576        0.4617        0.7173        0.5718        0.4966        1.0287        0.7473        0.8293        0.5500        0.3054        0.2736        0.3230        0.3508        0.1832        0.0811        0.2159        0.7151        2.0054        2.3031        3.1113        2.1773        0.9323        1.3656        4.8226        7.4788        6.1397        5.9846        2.5727        2.4522        4.3668        3.9641        4.7132        6.9958        3.7603        5.8769        5.5230        2.1560        2.8937        3.3002        3.1574        3.5641        2.9617        0.9027        0.9757        1.0332        2.1328        2.9737        2.2826        1.4678        1.4160        2.2780        1.8607        2.1564        2.0650        2.5851        3.7983        3.6525        4.4371        6.1203        6.7382        7.4879        7.5662        8.8124        9.7692        9.7479       13.1283       14.0956       17.4074       16.5810       16.2242       15.7951       15.4300       12.5000       14.7716       13.2291       13.6594       15.4209       14.7528       15.4243       16.3722       18.6656       17.8002       19.0410       18.2746       17.7567       12.7600       11.5185       10.5606       11.0426        7.3733        7.4469        7.1212        8.2063       14.2015       16.1680       16.6702       16.2629       17.2735       16.9150       19.4171       21.1272       14.1842       15.2568       17.3803       15.0737       16.0460       19.1499       24.6323       26.3752       31.7930       31.6275       29.7685       31.7163       41.4319       48.8286       51.8897       48.0800       40.3418       36.7085       32.3406       32.0559       31.3606       27.9656       22.2044       18.3435       13.1359       12.2075       11.4002       11.3651       14.8196       14.4388       15.2641       16.0925       18.4819       18.4715       18.1478       19.6987       19.8858       21.6877       24.7310       25.1813       22.2553       22.6076       22.2399       21.0390       18.2238       17.0830       16.4687       16.5734       15.5666       15.1669       16.1445       19.6874       18.7424        0.0000       21.2904       22.5016       26.0568       27.7954       27.4324       22.7192       21.3011       20.6131       20.9386       21.0451       17.5652       17.9688       19.0890       19.3183        0.0000        0.0000        0.0000        0.0000        0.0000        0.0000        0.0000        0.0000        0.0000        0.0000        0.0000        0.0000        0.0000        0.0000        0.0000        0.0000        0.0000        0.0000        0.0000        0.0000        0.0000        0.0000        0.0000        0.0000        0.0000        0.0000        0.0000        0.0000        0.0000        0.0000        0.0000        0.0000        0.0000        0.0000        0.0000        0.0000        0.0000        0.0000        0.0000        0.0000        0.0000        0.0000        0.0000        0.0000        0.0000        0.0000        0.0000        0.0000        0.0000        0.0000
        0.0000        0.0000        0.0000        0.0000       11.5396       13.8808       12.8402        9.2097       14.2097       18.7004       14.9863       13.0330       15.8400       15.8550       10.4881        1.2728        1.3302        2.2474        1.7439        1.3938        1.5433        1.1874        0.5578        0.1384        0.1097        0.1486        0.2054        0.2820        0.4674        0.5636        0.6075        0.4918        0.5975        0.2919        0.2511        0.5705        0.6603        0.5104        0.5288        0.4679        0.5565        0.6795        0.5050        0.1861        0.4717        0.7586        1.4571        3.3489        2.8403        4.1488        4.0560        1.7337        2.1207        5.8998        8.4607        8.4673        5.0437        2.2631        2.9653        3.7804        3.6285        4.4532        5.2455        2.8271        1.9037        1.4013        2.0973        1.8989        1.9989        2.8809        2.4899        3.5717        2.3299        3.0838        2.7409        2.8285        2.1105        1.1637        2.7494        1.9888        1.4951        0.9267        2.0647        1.5719        2.0281        2.5710        3.0640        6.0212        5.9061        5.3944        3.4402        5.3840        7.2988       13.5418       18.3831       15.4947       15.8308       16.0432       17.4030       17.0278       16.3225       14.6742       13.8736       15.5702       14.7202       16.7886       15.0020       13.8425       14.0978       14.9851       14.1968       15.0011       16.6609       16.2539       16.9774       12.4942       12.8772       14.5868       17.1440       14.8318       10.3819       10.4556       10.4321       13.0614       14.1110       14.2633       14.0450       17.3688       17.3648       16.5809       20.3180       14.1564       15.1655       16.1843       16.5856       16.8478       21.6236       33.3890       39.1267       41.6954       44.0848       41.3877       43.3529       50.4779       50.4850       47.1485       37.4082       35.6395       32.5908       30.4358       30.2724       27.7431       25.2053       21.1915       18.9906       14.4370       12.9241       12.5506       12.7961       17.5606       14.5030       14.2019       17.2448       16.4836       15.4502       14.8987       14.8426       17.4924       19.8534       20.8967       20.2044       18.4795       18.6998       19.0645       17.9645       16.7043       15.8840       15.3665       15.5750       14.7825       14.8579       15.4270       18.4757       21.0702       19.5761       22.0375       21.0690       26.7021       26.2522       24.0869       23.0295       21.1935       21.6280       21.0716       21.2760       18.1830       18.5545       19.6737       19.7954        0.0000        0.0000        0.0000        0.0000        0.0000        0.0000        0.0000        0.0000        0.0000        0.0000        0.0000        0.0000        0.0000        0.0000        0.0000        0.0000        0.0000        0.0000        0.0000        0.0000        0.0000        0.0000        0.0000        0.0000        0.0000        0.0000        0.0000        0.0000        0.0000        0.0000        0.0000        0.0000        0.0000        0.0000        0.0000        0.0000        0.0000        0.0000        0.0000        0.0000        0.0000        0.0000        0.0000        0.0000        0.0000        0.0000        0.0000        0.0000        0.0000        0.0000
        0.0000        0.0000        0.0000        0.0000        4.5726        3.8860        4.0489        2.8759        4.1451        4.9118        6.2504       12.2664       11.2383       12.1834       18.3223        9.8112        8.1872        9.8246        6.5577        3.8152        5.1432        2.4288        1.1422        0.6728        0.9225        0.2175        0.2215        0.2413        0.7530        0.9150        0.9128        1.2067        0.8583        0.4385        0.3176        0.4777        0.8036        0.7516        3.3051        4.0875        4.3972        2.7227        2.6331        4.2780        3.6032        2.6704        2.0979        2.8496        5.6774        4.3673        6.5773        3.9037        3.3384        3.9808        5.9243        3.8223        6.4475        4.8551        3.7056        4.2064        5.1231        3.5112        3.6626        3.6319        3.7163        2.0480        2.3931        4.8730        6.8741        3.8946        1.8295        2.7510        4.9194        3.4808        3.2432        2.6174        1.9480        1.9853        2.3349        1.5632        1.9087        3.1960        3.3170        2.0430        2.1133        2.7960        2.8410        2.5538        2.4700        1.6795        3.1790        5.3782        6.7399        9.8928       12.9258       11.8972       13.6495       16.4945       18.2693       18.1956       18.7521       16.9216       14.5582       13.6084       12.3823       12.0699       11.4175       11.2430       11.8580       12.4502       13.0657       11.6214       11.6173       11.5370       13.0818       13.1123       12.2276       12.3980       16.0875       21.2062       23.9376       22.7501       20.4131       18.8719       18.9398       19.5743       20.1472       25.8033       24.5680       23.3036       25.9132       24.6072       24.2311       24.7766       25.7382       31.0550       42.7669       51.4860       49.7209       48.9610       50.2894       49.2164       47.1171       40.2091       37.2585       32.9611       27.9481       31.5518       30.3700       29.3648       26.1150       21.8986       20.9794       18.6010       16.5338       15.5493       13.8219       13.0935       14.1202       15.3116       15.4690       20.5714       17.0634       15.0462       15.9284       18.1048       16.3511       12.9422       14.0130       14.6529       14.3990       15.3967       14.5171       14.9381       14.0278       13.5473       13.5825       13.3814       14.7538       16.3957       14.9185       15.3331       16.5195       18.4137       18.4342       19.6078       23.3251       22.7596       22.9155       22.0041       23.5668       20.1112       20.1030       20.5786       21.0702       16.7638       17.2387       18.1641       19.1537        0.0000        0.0000        0.0000        0.0000        0.0000        0.0000        0.0000        0.0000        0.0000        0.0000        0.0000        0.0000        0.0000        0.0000        0.0000        0.0000        0.0000        0.0000        0.0000        0.0000        0.0000        0.0000        0.0000        0.0000        0.0000        0.0000        0.0000        0.0000        0.0000        0.0000        0.0000        0.0000        0.0000        0.0000        0.0000        0.0000        0.0000        0.0000        0.0000        0.0000        0.0000        0.0000        0.0000        0.0000        0.0000        0.0000        0.0000        0.0000        0.0000        0.0000
        0.0000        0.0000        0.0000        0.0000        0.0000        0.0000        0.0000        0.0000        4.0480        4.2118        3.9660        6.9625       11.0738       14.9284       14.3058        7.4132        6.7183        7.6477        7.2731        3.8748        4.0421        2.2431        1.8539        1.2706        1.4592        1.1213        1.0667        1.6102        1.9373        0.8017        0.7749        0.7146        1.1596        0.9090        0.3602        0.2943        1.8816        2.5475        4.4882        4.6633        4.9377        4.1737        5.9513        2.8758        1.4959        0.9892        4.0684        2.0996        2.0998        2.9759        3.1612        2.6780        1.0791        2.4200        4.7207        1.6273        3.4860        6.3363        5.5637        6.3979        7.3978        5.2765        4.4402        2.9233        2.7499        2.0951        3.2810        4.3006        3.6461        2.4694        1.4085        2.9333        3.1846        3.7437        3.5605        3.1980        3.6744        4.7807        5.4404        3.8626        3.2862        3.0417        3.1182        4.4057        5.0993        3.6062        5.9744        6.0172        4.5731        5.6379        3.7067        6.9401        8.1114        9.2847        9.2538       13.2029       15.5826       16.3589       16.0090       16.3676       16.7344       16.3709       15.3434       15.1530       12.6963       12.7025       11.0456       11.1133       13.7997       14.4418       17.7630       13.1499       10.4794       11.4037       12.9531       13.5746       13.1566       12.3925       14.0140       20.2906       25.2671       27.7559       25.2861       20.5653       20.1115       25.2685       26.2663       32.8441       25.4565       23.2396       29.2015       27.3877       23.4750       25.7543       26.9013       27.7193       39.8115       47.7933       46.9568       46.3067       41.8619       36.2628       37.1910       33.3037       34.8745       32.4935       26.0418       31.3821       29.5968       25.9025       22.7584       18.9554       16.8130       14.8749       14.4323       13.9286       12.6999       15.5683       16.6369       17.1119       16.4106       19.3715       13.5684       14.6539       15.1178       15.0132       15.0867       11.0617       11.9487       13.6547       13.1899       14.6036       12.9178       13.0502       12.5703       12.2353       14.2561       13.1945       11.6360       13.5498       13.9893       15.4678       15.5797       15.9219       16.7864       17.5124       19.2285       19.9889       21.5153       21.6566       21.8640       21.3007       21.7460       21.0190       22.0188       17.6804       18.6358        0.0000        0.0000        0.0000        0.0000        0.0000        0.0000        0.0000        0.0000        0.0000        0.0000        0.0000        0.0000        0.0000        0.0000        0.0000        0.0000        0.0000        0.0000        0.0000        0.0000        0.0000        0.0000        0.0000        0.0000        0.0000        0.0000        0.0000        0.0000        0.0000        0.0000        0.0000        0.0000        0.0000        0.0000        0.0000        0.0000        0.0000        0.0000        0.0000        0.0000        0.0000        0.0000        0.0000        0.0000        0.0000        0.0000        0.0000        0.0000        0.0000        0.0000        0.0000        0.0000
        0.0000        0.0000        0.0000        0.0000        0.0000        0.0000        0.0000        0.0000        0.0000        0.0000        3.6308       13.5139       19.8965       16.2543        9.4009        6.6376        8.9674       10.5602       13.2803        3.0082        2.9017        2.1356        3.0589        1.7838        1.4204        1.5222        0.7083        0.8863        1.2741        0.6376        0.6180        0.2692        0.1715        0.8378        1.2510        1.8729        1.5944        1.4261        2.3868        3.8070        3.2852        5.3978        5.1534        2.4028        0.9889        1.7904        2.4264        2.4574        1.0857        4.5248        0.6061        1.6350        0.4557        1.9283        3.5196        3.6830        4.1411        6.5245        4.2460        5.4897        8.0694        4.6551        5.9593        5.1027        3.5116        4.7675        4.9436        3.4660        3.6071        3.7844        3.2218        3.8676        6.2427        8.1929        7.1408        7.2263        6.7949        7.0004        5.7641        3.3572        4.0998        4.6857        5.5222        4.4826        4.0664        4.2952        6.1341        6.9424        6.8150        4.2687        4.0136        6.3197        7.9085        8.5467       10.3606       15.7910       18.0311       15.8882       15.9704       16.6159       17.3207       18.1664       18.6151       15.5884       13.8710       13.2623       12.3661       12.1373       14.0082       14.0661       14.2341       15.5591       14.6711       12.2060       13.7483       13.4862       12.5008       12.8278       14.5551       15.4487       18.5076       19.6092       18.5913       20.4135       22.5686       21.3880       25.7497       31.7505       31.3884       34.2709       31.3682       27.5129       30.2933       27.8741       28.4945       34.7457       43.3880       43.9942       44.4544       42.7975       36.0682       32.8857       31.6231       26.7610       23.0367       24.0492       23.9721       27.9875       25.8098       24.0736       20.4297       17.2007       15.9409       13.6801       13.9309       14.7774       14.2867       14.9291       20.1354       14.0404       12.8152       13.1258       11.6453       14.7219       13.1110       13.5304       13.6154       10.3663       10.0451       11.5864       12.3124       11.8979       12.2922       12.7135       11.6930       11.8677       14.7780       21.5936       13.8609       14.6459       14.5165       17.1318       15.3962       15.3283       20.6884       18.0754       17.4160       19.6475       21.2153       21.4525       23.1541       23.3592       24.3594       25.5488        0.0000        0.0000        0.0000        0.0000        0.0000        0.0000        0.0000        0.0000        0.0000        0.0000        0.0000        0.0000        0.0000        0.0000        0.0000        0.0000        0.0000        0.0000        0.0000        0.0000        0.0000        0.0000        0.0000        0.0000        0.0000        0.0000        0.0000        0.0000        0.0000        0.0000        0.0000        0.0000        0.0000        0.0000        0.0000        0.0000        0.0000        0.0000        0.0000        0.0000        0.0000        0.0000        0.0000        0.0000        0.0000        0.0000        0.0000        0.0000        0.0000        0.0000        0.0000        0.0000        0.0000        0.0000        0.0000
        0.0000        0.0000        0.0000        0.0000        0.0000        0.0000        0.0000        0.0000        0.0000        0.0000        7.0409       12.9311       12.5951        9.7552       10.1117        9.1556        8.0756        3.0334        3.7620        3.0949        2.3168        5.1162        7.1211        3.8808        2.5136        2.8518        1.0621        2.2867        2.0022        1.0965        1.1502        1.3153        1.9915        1.6750        1.5849        3.0250        1.4990        1.1005        2.5054        0.8909        1.5897        3.2334        2.5943        1.7203        1.9092        1.8916        0.8419        1.7927        2.0942        0.7109        0.4911        3.6673        3.7264        5.6140        7.1579       11.4703       13.0538       10.0865        6.1915        4.3788        3.2873        3.5620        3.9988        3.6113        1.4931        5.9581        4.1207        6.4160        6.1390        5.7108        3.2971        4.4326        3.9319        8.9852        5.5571        5.5801        7.0106        6.6268        4.2770        4.3243        5.5137        7.5109        8.1604        4.7115        4.1644        3.9181        5.6894        7.3790        7.2770        7.6852        6.4343        9.9388       10.1883       10.2578       11.6033       15.4509       16.1602       16.7212       16.8488       18.1203       19.0438       20.0685       18.9978       15.6153       15.0649       13.4353       12.5660       14.2074       11.6715       12.4090       13.2158       11.6835       12.0714       12.9105       13.0828       17.6043       18.6344       18.4732       18.8584       19.2236       21.3322       20.2333       20.1464       22.7328       24.2302       24.2421       22.6227       26.0413       27.6320       30.2605       31.2723       31.0606       31.9756       32.7418       31.6981       37.0194       39.7701       39.3153       39.4671       38.2782       36.6509       36.6924       31.8413       26.4861       24.1676       22.2327       20.4644       26.9513       24.8235       23.9170       21.2884       16.5825       15.9182       14.8703       18.0965       17.0655       15.1248       16.4444       18.9836       14.7786       13.9712       11.8849       11.4016       11.6857       11.3688       11.6434       11.6554        9.6567       10.3953        9.2473       11.9747       13.5535       13.3303       16.0984       14.7634       12.2623       12.3447       17.9012       22.3584       13.9039       18.1488       21.2712       14.8802       12.9228       13.1246       15.8794       15.6834       17.8607       19.2831       19.6656       20.7279       21.7150       25.0807        0.0000        0.0000        0.0000        0.0000        0.0000        0.0000        0.0000        0.0000        0.0000        0.0000        0.0000        0.0000        0.0000        0.0000        0.0000        0.0000        0.0000        0.0000        0.0000        0.0000        0.0000        0.0000        0.0000        0.0000        0.0000        0.0000        0.0000        0.0000        0.0000        0.0000        0.0000        0.0000        0.0000        0.0000        0.0000        0.0000        0.0000        0.0000        0.0000        0.0000        0.0000        0.0000        0.0000        0.0000        0.0000        0.0000        0.0000        0.0000        0.0000        0.0000        0.0000        0.0000        0.0000        0.0000        0.0000        0.0000
        0.0000        0.0000        0.0000        0.0000        0.0000        0.0000        0.0000        0.0000        0.0000        0.0000        6.9991       12.3998       14.0343       10.1811        7.5788        7.0868        3.3967        5.7937        8.3265        2.2841       11.0374       13.6720       21.4377       23.3107       24.2197       20.2598       10.2710       10.9757       13.6106        4.7680        8.9439        5.1295        4.0067        2.9102        0.8127        4.1656        4.1205        1.7496        1.0938        0.3742        2.8318        5.1248        5.2149        2.1946        1.6441        1.2533        1.1518        0.5301        0.5772        0.8130        0.9014        3.5565        5.9739        7.3921       10.3465       14.3926       11.6805        6.5772        2.7841        3.4292        2.7849        2.3466        5.1459       11.2707       11.1449        8.1428        6.2435        6.9310        5.9502        4.2097        2.6765        4.9412        4.5476        3.6111        4.5762        5.1398        4.7932        3.6096        4.1390        4.5862        4.8233        5.8070        4.9104        4.2649        2.9305        4.9091        6.3437        9.0610        7.6267        9.0723        9.4768       10.3266       11.9829       10.7543       13.5173       16.6945       18.4172       19.7545       19.1182       19.3175       22.0364       22.3903       20.6424       19.1347       18.2280       15.7440       13.2623       11.7492       10.0611       10.7770       10.6364       11.7369       14.6170       18.4007       17.8016       25.5494       28.6293       32.5347       33.6411       33.0468       32.0169       34.6701       35.0629       32.7510       37.4911       35.7880       37.2068       43.0989       41.1653       39.1677       48.1410       47.5779       45.3027       46.9348       44.6365       42.2610       39.8615       40.3857       43.4445       44.2562       43.5812       43.3508       40.6824       41.5854       37.3205       33.6388       30.4607       28.9507       27.7772       25.3631       23.5650       19.6260       19.9405       20.0119       20.6966       22.0580       22.5585       21.0296       19.1026       22.3922       11.6857       11.9878       11.9853       12.2395       11.2942       11.7644       13.0169        9.5586       10.4706       11.2197       12.6755       22.1559       19.3998       18.1092       16.2098       15.6425       19.0777       20.4520       34.4996       14.1220       12.7646       17.3840       13.2612        8.0712        7.9225        9.4205       12.2564       17.2924       19.1919       18.8403        0.0000        0.0000        0.0000        0.0000        0.0000        0.0000        0.0000        0.0000        0.0000        0.0000        0.0000        0.0000        0.0000        0.0000        0.0000        0.0000        0.0000        0.0000        0.0000        0.0000        0.0000        0.0000        0.0000        0.0000        0.0000        0.0000        0.0000        0.0000        0.0000        0.0000        0.0000        0.0000        0.0000        0.0000        0.0000        0.0000        0.0000        0.0000        0.0000        0.0000        0.0000        0.0000        0.0000        0.0000        0.0000        0.0000        0.0000        0.0000        0.0000        0.0000        0.0000        0.0000        0.0000        0.0000        0.0000        0.0000        0.0000        0.0000        0.0000
        0.0000        0.0000        0.0000        0.0000        0.0000        0.0000        0.0000        0.0000        0.0000        0.0000        0.0000        9.0941       11.1763        7.9048        7.3379        5.5333        6.4969        8.7845        4.4037        0.7724        1.7628        4.5190       16.5400       27.1344       18.5390       19.8264       18.5601       12.8837       14.4244       17.9898       15.6075        8.5069        4.5914        2.7737        3.6627        3.7276        6.2018        4.9945        2.6829        3.2356        6.1310        6.2730        6.9410        5.3579        2.4782        0.2351        0.6108        0.3653        0.8544        1.5503        1.0845        1.9635        5.2020        3.8840        6.1556        5.4102        5.3621        4.8600        5.7539        7.8495        6.9801        6.3217        7.2094        5.9177        4.0997        1.5054        2.6065        4.3826        6.6339        6.9769        4.1190        5.7276        3.8404        4.0718        4.9753        5.7511        4.6304        4.9916        4.4821        4.9624        4.7665        4.3681        4.2632        3.5952        4.4000        6.3803        9.9597        9.3804        9.9720       10.7341        8.6923        9.6755       10.5697       12.8208       12.9170       16.8435       19.5996       19.2883       19.3090       22.8507       27.3951       25.7218       24.4675       21.9524       20.7537       17.7716       13.6519       10.4216       10.7362       11.3053       11.4181       14.6060       27.1037       24.9584       22.7242       29.4987       35.0600       38.0698       37.3799       35.7043       35.0011       33.6546       32.9499       36.5411       32.9852       31.9198       47.8100       55.9599       45.2500       38.5182       42.7865       46.6473       39.6706       45.9993       47.7167       40.8642       42.7627       42.7655       44.5893       43.6003       43.5730       41.1352       41.0541       41.2399       41.8453       40.4535       36.3220       29.3095       27.8715       25.5262       23.9741       22.3887       21.0725       21.0526       20.7488       27.2750       23.6621       18.2901       16.9322       13.3855       10.1831       11.7621       13.1282       13.6468       12.2213       11.0899       14.5579       11.0536       11.7952       12.0818       19.3602       14.7099       16.5520       16.5435       16.0165       16.8552       17.2060       14.2575       16.1591       14.1108       11.7648       11.6933       11.2935        7.2070        7.5177        7.7952        9.9716       17.5700       20.3796        0.0000        0.0000        0.0000        0.0000        0.0000        0.0000        0.0000        0.0000        0.0000        0.0000        0.0000        0.0000        0.0000        0.0000        0.0000        0.0000        0.0000        0.0000        0.0000        0.0000        0.0000        0.0000        0.0000        0.0000        0.0000        0.0000        0.0000        0.0000        0.0000        0.0000        0.0000        0.0000        0.0000        0.0000        0.0000        0.0000        0.0000        0.0000        0.0000        0.0000        0.0000        0.0000        0.0000        0.0000        0.0000        0.0000        0.0000        0.0000        0.0000        0.0000        0.0000        0.0000        0.0000        0.0000        0.0000        0.0000        0.0000        0.0000        0.0000        0.0000
        0.0000        0.0000        0.0000        0.0000        0.0000        0.0000        0.0000        0.0000        0.0000        0.0000        0.0000        0.0000        0.0000        0.0000        7.1729        6.0267        4.2718        4.6168        2.1305        1.2586        1.8226        3.5594       16.4565       12.8060       17.7104       33.7627       28.5414       22.6527       21.7347       19.9688       13.1084       13.0744        2.3313        6.2858        4.0156        2.0359        4.4705        5.4585        3.7889        1.2271        2.5570        2.7797        5.3888        1.7391        1.5657        0.5066        1.6611        2.6012        2.9790        5.5854        2.1114        2.7317        1.8637        2.9329        4.0147        4.4890        4.8379        5.2992        6.2528        8.1050        5.3121        5.3474        3.9272        3.1639        2.4890        3.7097        7.2273        6.7339        4.2649        3.5079        4.9176        5.1902        4.1415        6.5074        6.5392        7.9232        6.5037        5.4664        5.4333        5.3898        5.4996        5.5703        5.2195        4.7891        6.3304        7.1041        9.5295        9.8645        8.7995        8.4905        9.0993       12.7587       11.2291       13.1216       16.3179       20.3318       24.0086       25.4571       28.1456       30.9641       30.0208       27.1948       25.0306       19.6759       19.9808       18.3014       15.4224       14.0340       13.5533       12.6444       13.2284       18.2036       27.2731       24.2295       26.6840       31.8989       40.0045       41.8586       40.2551       37.0483       38.5263       35.3483       36.2703       37.5982       40.8258       35.5180       43.0404       51.8967       40.9850       37.8666       48.7890       46.5938       34.5069       34.4930       40.8938       41.7163       43.2242       41.5691       43.2832       43.8526       44.1691       42.5020       39.8488       36.4433       35.8719       41.1022       36.9124       29.6884       27.9515       30.2451       29.2750       25.6715       25.8695       21.8582       23.4499       28.4528       24.8788       17.5074       14.4984        9.4687        9.9394       12.6379       13.7284       14.1596       13.9583       14.9245       14.1744       10.0797       11.1181       14.2483       17.1169       16.3476       17.1035       17.2310       16.3959       24.5519       22.1963       14.3386       12.7793       13.3292       12.7906       12.3250       11.6277        7.0719        7.0411        8.7803        0.0000        0.0000        0.0000        0.0000        0.0000        0.0000        0.0000        0.0000        0.0000        0.0000        0.0000        0.0000        0.0000        0.0000        0.0000        0.0000        0.0000        0.0000        0.0000        0.0000        0.0000        0.0000        0.0000        0.0000        0.0000        0.0000        0.0000        0.0000        0.0000        0.0000        0.0000        0.0000        0.0000        0.0000        0.0000        0.0000        0.0000        0.0000        0.0000        0.0000        0.0000        0.0000        0.0000        0.0000        0.0000        0.0000        0.0000        0.0000        0.0000        0.0000        0.0000        0.0000        0.0000        0.0000        0.0000        0.0000        0.0000        0.0000        0.0000        0.0000        0.0000        0.0000        0.0000
        0.0000        0.0000        0.0000        0.0000        0.0000        0.0000        0.0000        0.0000        0.0000        0.0000        0.0000        0.0000        0.0000        0.0000        0.0000        0.0000        0.0000        0.0000        1.7578        0.3931        0.7584        0.4505        2.0309        0.6817        2.3787       14.1956       24.6021       16.7968       18.7163       19.7743       19.2312        5.3066        7.3394        3.2502        2.0494        2.5527        3.2733        6.1597        8.1623        4.2705        2.1977        2.0258        3.1014        0.9339        1.1497        0.5178        1.1357        0.4183        3.3803       10.2666        8.4553        6.8823        4.6583        4.6108        5.3277        2.8468        2.6643        3.0426        5.7283        6.9585        9.0307       11.0188       10.9984        9.3869        7.4164        7.5378        8.0098        3.2211        3.9653        5.6151        4.6365        6.2896        6.0040        5.1893        5.5760        5.2305        5.5546        7.6658        6.2579        5.5526        6.2489        6.1935        7.5096        8.5153        9.8677        9.4755        9.4982        9.8939        9.2429        9.8466       10.4836       15.2498       14.6390       14.1397       16.0496       23.0849       24.4984       28.3458       30.3460       30.2106       29.0403       26.5485       25.3640       20.4672       19.2370       19.1955       19.8167       19.8867       17.1973       16.2630       16.2398       20.2130       23.4305       23.5467       29.8718       39.7811       47.0587       48.1647       46.7426       40.1321       39.1166       40.1519       43.1589       42.8831       40.8862       40.5787       37.6636       42.0667       37.3651       33.0404       31.8325       35.0607       33.4018       29.4667       36.9069       37.1965       36.1913       36.9468       38.9554       41.1466       41.8363       36.0928       35.7112       35.2036       36.1033       36.9444       34.5539       31.6947       29.9973       30.0319       28.5749       26.7252       28.7992       25.0855       22.2912       24.4811       21.5401       18.4838       15.2338       11.7605       13.7426       12.1159       11.8005       14.7667       12.7179       12.6543       15.6061       11.0257       13.1995       16.7832       20.0130       22.8452       20.6126       25.5735       17.5467       15.5743       15.8919       15.7417       15.0394       14.0827       13.8581       13.1682       12.8229        8.4097        8.9215       12.7466        0.0000        0.0000        0.0000        0.0000        0.0000        0.0000        0.0000        0.0000        0.0000        0.0000        0.0000        0.0000        0.0000        0.0000        0.0000        0.0000        0.0000        0.0000        0.0000        0.0000        0.0000        0.0000        0.0000        0.0000        0.0000        0.0000        0.0000        0.0000        0.0000        0.0000        0.0000        0.0000        0.0000        0.0000        0.0000        0.0000        0.0000        0.0000        0.0000        0.0000        0.0000        0.0000        0.0000        0.0000        0.0000        0.0000        0.0000        0.0000        0.0000        0.0000        0.0000        0.0000        0.0000        0.0000        0.0000        0.0000        0.0000        0.0000        0.0000        0.0000        0.0000        0.0000        0.0000
        0.0000        0.0000        0.0000        0.0000        0.0000        0.0000        0.0000        0.0000        0.0000        0.0000        0.0000        0.0000        0.0000        0.0000        0.0000        0.0000        0.0000        0.0000        0.0000        1.1906        1.1251        0.9922        3.2687        0.9229        0.9246       18.3237       24.7972       18.4041        9.3950        9.0073        9.1528        1.2515        5.3725        7.7929       13.6726       13.2380        6.0222        2.9979        1.6603        1.9402        2.3641        5.4299        1.8691        3.9420        3.8280        9.2400        9.1980       10.9200       14.6520       14.5140        8.8560        4.7940        4.0320        3.9720        5.7600        6.8365       11.2840        5.2423        8.1354       12.7350       14.8981       15.5997       11.6465       15.7612       18.2784       11.3449        7.3755        6.1835       10.5131        7.3452        5.6324        7.1244        8.4413        6.4361        6.9173        7.3784        7.7810        8.1822        6.7278        7.2092        8.8030       10.7479       12.6193       12.0622       12.7618       12.6516       13.5938       12.5305       13.5010       12.2213       20.9435       21.6512       21.2794       21.7783       27.5355       29.9210       27.4720       28.1553       30.7194       32.6307       30.0595       28.4331       26.9429       30.0324       30.4957       31.2443       30.9283       32.5488       31.3469       25.1944       24.7422       29.8300       27.8515       27.9884       34.7369       44.1087       46.2169       51.1570       55.2099       58.6542       63.9702       64.0245       57.2616       56.1064       54.1470       46.4893       39.1807       41.2941       35.8403       35.2524       35.9912       36.0261       30.5997       28.0153       29.9914       31.5520       33.4294       35.6396       35.2332       37.2321       38.8913       39.4977       40.9217       33.8667       42.4448       41.8123       39.2498       44.2412       48.9191       48.8697       40.7757       36.5081       37.3298       35.5640       26.8217       19.6932       15.9643       16.8605       16.6229       15.2891       14.7418       17.4566       16.9821       21.4881       22.6415       22.9663       26.0602       30.8526       30.6418       33.8572       35.5688       27.7532       26.2231       25.7554       22.1199       17.7502       13.9083       13.5615       14.3764       14.8218       16.4061       16.6650       15.7443       14.0056       15.4088       14.8927        0.0000        0.0000        0.0000        0.0000        0.0000        0.0000        0.0000        0.0000        0.0000        0.0000        0.0000        0.0000        0.0000        0.0000        0.0000        0.0000        0.0000        0.0000        0.0000        0.0000        0.0000        0.0000        0.0000        0.0000        0.0000        0.0000        0.0000        0.0000        0.0000        0.0000        0.0000        0.0000        0.0000        0.0000        0.0000        0.0000        0.0000        0.0000        0.0000        0.0000        0.0000        0.0000        0.0000        0.0000        0.0000        0.0000        0.0000        0.0000        0.0000        0.0000        0.0000        0.0000        0.0000        0.0000        0.0000        0.0000        0.0000        0.0000        0.0000        0.0000        0.0000        0.0000        0.0000
        0.0000        0.0000        0.0000        0.0000        0.0000        0.0000        0.0000        0.0000        0.0000        0.0000        0.0000        0.0000        0.0000        0.0000        0.0000        0.0000        0.0000        0.0000        0.0000        2.6893        0.7815        0.4019        2.2199        3.3842        8.2314       15.7268       20.2712        6.0177        5.0918        8.3134        3.4193        1.6874        1.8325        4.2889       13.6313        9.2561        5.4533        2.2232        3.2339        1.7894        3.4012        7.5818        5.2531        3.6360        8.4660       11.1480       10.0800        8.3280        5.0760        4.5780        5.6460        7.8300        9.1860       11.5800        6.1260        9.1843        7.8213       11.4321       13.5922       17.6441       14.1361        8.2661        9.8747       15.3739       20.4707       13.7972       12.2289       13.0107       13.6680        8.3010        5.9805        8.2710       11.4940       10.8849        6.8157        7.5805        8.6529       10.5065       10.2434        9.2320        7.2764        9.0860       11.9871       10.4870       12.2429       12.5072       12.2973       12.4162       17.2265       21.0721       25.2450       21.9899       21.2774       24.4139       28.3727       22.3959       24.0611       26.3400       29.4909       29.2607       29.9373       30.4905       31.7090       36.4729       34.6044       37.1871       36.0981       31.0806       31.6512       29.5249       31.6115       29.2755       27.4007       28.5281       35.6567       41.1506       47.6926       52.8019       55.9148       63.1197       69.6908       67.5793       64.8335       60.7268       49.3680       47.0619       42.6893       40.2754       38.9163       36.5971       34.0219       32.0494       27.1816       26.0788       27.9823       31.3422       29.6418       29.5010       31.7671       36.1038       38.3183       42.8647       45.3407       38.0643       46.6808       52.2653       53.8483       51.6041       54.9279       58.9546       52.3450       41.5667       42.1986       39.1636       34.5880       21.0897       17.6016       18.1369       15.8322       16.0835       14.9048       14.6758       16.1973       17.0262       22.9808       24.4259       25.7201       35.1488       39.1973       39.6455       39.8745       29.7611       28.7941       26.1793       41.8854       93.5585       15.5587       14.2841       14.1600       16.3025       20.0969       20.9724       20.6928       16.1160       24.8103       20.6360       16.2551       16.0184        0.0000        0.0000        0.0000        0.0000        0.0000        0.0000        0.0000        0.0000        0.0000        0.0000        0.0000        0.0000        0.0000        0.0000        0.0000        0.0000        0.0000        0.0000        0.0000        0.0000        0.0000        0.0000        0.0000        0.0000        0.0000        0.0000        0.0000        0.0000        0.0000        0.0000        0.0000        0.0000        0.0000        0.0000        0.0000        0.0000        0.0000        0.0000        0.0000        0.0000        0.0000        0.0000        0.0000        0.0000        0.0000        0.0000        0.0000        0.0000        0.0000        0.0000        0.0000        0.0000        0.0000        0.0000        0.0000        0.0000        0.0000        0.0000        0.0000        0.0000        0.0000
        0.0000        0.0000        0.0000        0.0000        0.0000        0.0000        0.0000        0.0000        0.0000        0.0000        0.0000        0.0000        0.0000        0.0000        0.0000        0.0000        0.0000        0.0000        0.0000        0.0000        5.8016        5.0823        6.9361        2.6179        1.2695        2.8120        4.5805        6.0626       16.2580        9.6927        1.0613        1.7256        4.1594        6.0050        9.2103        2.7566        0.4156        1.5841        1.9410        2.6331        3.9032        2.2185        3.5107        3.5280        5.4720        5.7000        8.2440        6.9660        3.7680        5.7480        3.1020        6.8040       11.3280        9.3900        3.9660        6.5934        6.7100        9.2797       15.7591       12.7310       12.7810       12.7627        9.4371       15.5937       18.8407       14.8555       15.8666       16.2839       10.8584       12.6014       10.1986        9.3198        9.2284       10.8145       12.6907       11.0454        9.3969       10.1789       10.9336       13.1172        8.2214        9.0955        9.6633       10.0899       11.3197       12.3098       12.3393       12.4566       17.2838       20.8463       22.0602       24.5109       25.7033       21.8755       22.4516       21.9753       21.6176       25.0462       29.4131       30.6984       32.3323       34.1850       33.6587       35.2923       35.1728       39.2411       40.8769       33.5985       37.6304       39.2429       34.9045       31.6700       34.2715       32.2470       36.7795       43.9814       52.3111       53.3785       58.5181       61.3858       68.8079       65.4727       65.1195       62.9341       52.4197       46.1246       41.6333       41.2687       37.5762       34.3678       29.1058       29.0269       25.4048       24.7829       25.9806       26.0234       26.3398       27.6784       32.6773       33.2544       38.6045       46.1467       46.9083       44.6214       58.8991       59.1161       62.6909       64.0994       72.8347       63.2805       58.2513       49.5202       50.2616       44.4449       36.3900       25.7837       23.7181       19.6178       16.0538       16.1680       12.6502       10.8430       13.0496       14.9325       20.4922       21.6806       22.9197       37.7644       41.0924       40.3007       40.7658       32.4178       30.4246       29.5018       27.0693       32.5600       16.4110       16.9010       16.1928       21.9512       23.0232       24.1390       23.1056       18.2609       16.9427       18.4185       19.1691       15.9406       13.5523        0.0000        0.0000        0.0000        0.0000        0.0000        0.0000        0.0000        0.0000        0.0000        0.0000        0.0000        0.0000        0.0000        0.0000        0.0000        0.0000        0.0000        0.0000        0.0000        0.0000        0.0000        0.0000        0.0000        0.0000        0.0000        0.0000        0.0000        0.0000        0.0000        0.0000        0.0000        0.0000        0.0000        0.0000        0.0000        0.0000        0.0000        0.0000        0.0000        0.0000        0.0000        0.0000        0.0000        0.0000        0.0000        0.0000        0.0000        0.0000        0.0000        0.0000        0.0000        0.0000        0.0000        0.0000        0.0000        0.0000        0.0000        0.0000        0.0000        0.0000
        0.0000        0.0000        0.0000        0.0000        0.0000        0.0000        0.0000        0.0000        0.0000        0.0000        0.0000        0.0000        0.0000        0.0000        0.0000        0.0000        0.0000        0.0000        0.0000        0.0000        0.0000        4.9024        3.6804        1.5151        1.6247        4.7948        4.4580        7.1758        5.4665        6.4014        6.6348        6.1887        4.0259       12.6426       13.1897        3.9507        1.0092        0.5765        1.5430        2.7531        1.5778        2.1562        3.2606        6.8100        4.6680        2.3460        3.1860        5.9220        6.8820        6.8520        4.0620        3.4620        4.4340        4.0980        3.0960        8.1535        9.9414       10.8315       11.1372        7.2642        7.4752       14.6724        7.1849       11.8671       13.4888       13.6271       14.2607       13.0418       11.2208       11.6502       15.2487       11.8549       10.9172        9.1779       12.6526        8.4023        7.1368        8.7838        9.9999        9.2736        7.7145        8.4477        7.9048       11.7461       14.5951       15.0082       14.4627       10.6999       11.5383       14.0840       19.2012       23.2314       23.1880       22.5592       26.3692       24.6229       26.5013       26.5579       29.8674       32.5879       34.6768       36.1583       35.7252       37.4222       38.7903       46.4802       41.7050       36.0540       37.1673       35.5174       33.3770       35.8430       35.2929       34.5299       38.3656       47.2213       54.4401       51.7880       51.8060       57.7000       62.2592       59.9305       52.2138       49.0553       46.9624       47.9273       41.4460       37.5712       34.8797       30.4504       31.3216       29.4940       26.9643       26.5222       26.3712       28.3253       27.1463       27.2484       29.2655       32.6824       38.0628       53.3334       58.2306       60.3421       59.8032       57.0192       55.0835       64.3722       71.6041       70.0870       63.1059       60.3905       56.4028       43.8120       38.3159       30.9947       20.4898       18.0540       16.2851       16.7111       14.8414       13.7471       15.7782       16.2574       17.6317       21.3236       31.9557       44.3725       51.6565       53.2147       49.0778       36.9948       35.7158       34.1526       31.2854       22.1722       20.5704       19.3398       28.4661       38.5077       24.7365       25.9605       30.4718       29.7496       18.7088       16.5109       16.7536       14.6756       13.0947       11.9526        0.0000        0.0000        0.0000        0.0000        0.0000        0.0000        0.0000        0.0000        0.0000        0.0000        0.0000        0.0000        0.0000        0.0000        0.0000        0.0000        0.0000        0.0000        0.0000        0.0000        0.0000        0.0000        0.0000        0.0000        0.0000        0.0000        0.0000        0.0000        0.0000        0.0000        0.0000        0.0000        0.0000        0.0000        0.0000        0.0000        0.0000        0.0000        0.0000        0.0000        0.0000        0.0000        0.0000        0.0000        0.0000        0.0000        0.0000        0.0000        0.0000        0.0000        0.0000        0.0000        0.0000        0.0000        0.0000        0.0000        0.0000        0.0000        0.0000
        0.0000        0.0000        0.0000        0.0000        0.0000        0.0000        0.0000        0.0000        0.0000        0.0000        0.0000        0.0000        0.0000        0.0000        0.0000        0.0000        0.0000        0.0000        0.0000        0.0000        0.0000        8.5087       10.1160        5.2838       15.8369       11.9705        5.4246        4.0295        9.1765        7.7634        4.9698        6.4350       11.4374       16.9968       18.1299       24.0795       12.7137        6.4871        4.7371        4.3494        3.2785        4.0002        4.7572        5.4300        4.4760        3.6540        5.8920        5.7708        5.2625        6.9658        3.7536        5.5242        5.1670        5.4941        8.8377        9.8631        7.5476       11.7351       13.0879       10.4416        7.0610        7.9636       10.2647       17.2996       12.6200       12.7367       17.2087       15.1729       17.1208       11.8246       12.1452       13.1971       12.2265       12.7102        7.9979        7.0555        5.9109        7.9001       10.3197       12.5579       13.2281       15.0001       14.1450       14.5582       17.4130       18.8706       16.6073       12.9120       14.8032       17.5300       24.8335       23.8005       25.6684       26.8208       28.2639       27.9900       28.8400       32.6741       43.6811       50.8123       50.4772       43.4421       43.7400       45.1826       46.3381       51.0745       46.8079       45.3640       48.8875       49.8177       43.2781       47.8125       45.1203       44.9880       46.8059       52.6543       61.2899       67.6799       72.0782       72.0024       65.3168       63.9579       60.4615       53.0629       47.6440       47.8560       40.2798       39.8909       41.9347       34.5579       34.7320       30.1318       25.3960       23.5857       23.6811       25.3314       31.5609       32.4099       28.0914       37.6833       42.7054       67.5429       73.0227       72.8677       63.0216       57.8695       65.4792       71.3551       77.7968       76.6148       74.0976       69.9260       70.5017       59.9510       45.4513       26.2019       24.2981       20.5647       19.7507       20.2380       16.5674       16.1437       17.4513       24.1466       21.4792       28.7909       37.4523       59.1974       70.8021       71.2684       67.2637       51.2522       50.5139       46.0710       42.2096       31.3891       30.8226       30.4743       27.9076       29.1065       30.0124       31.7163       35.0446       30.3226       20.5033       17.6872       15.7999       15.5572       13.7312       13.0403        0.0000        0.0000        0.0000        0.0000        0.0000        0.0000        0.0000        0.0000        0.0000        0.0000        0.0000        0.0000        0.0000        0.0000        0.0000        0.0000        0.0000        0.0000        0.0000        0.0000        0.0000        0.0000        0.0000        0.0000        0.0000        0.0000        0.0000        0.0000        0.0000        0.0000        0.0000        0.0000        0.0000        0.0000        0.0000        0.0000        0.0000        0.0000        0.0000        0.0000        0.0000        0.0000        0.0000        0.0000        0.0000        0.0000        0.0000        0.0000        0.0000        0.0000        0.0000        0.0000        0.0000        0.0000        0.0000        0.0000        0.0000        0.0000        0.0000
        0.0000        0.0000        0.0000        0.0000        0.0000        0.0000        0.0000        0.0000        0.0000        0.0000        0.0000        0.0000        0.0000        0.0000        0.0000        0.0000        0.0000        0.0000        0.0000        0.0000        0.0000       19.3109       32.0639       11.5817       10.4721       15.1427       10.2854        5.4286        6.3616        4.2879        4.3162        6.0082        7.2190       10.5230       10.2447       17.1917        7.2548        5.5157        8.6361        4.5767        2.0184        0.9252        1.6229        0.7740        1.2780        4.0920        6.3420        5.3093        6.4924        8.7094        4.6800        2.1680        4.8319        4.4535        6.0877        9.4957       11.7459       14.7608       13.4102        9.5243       10.1796       10.9031       11.5553       12.1358       18.5831       17.4098       14.2890        5.3601        5.5541        6.2929        6.6247        9.7465       10.3676        9.2825        7.4032        9.1005        8.9642        9.7947       11.1678       12.1949       12.3785       13.1274       14.2092       18.0437       18.4166       18.5871       18.7603       16.1742       15.6009       19.1813       23.3259       26.9238       26.7841       28.9417       29.5286       29.2490       35.4770       34.1517       34.5055       40.7856       40.8083       41.1360       46.9484       51.3080       51.8586       50.2191       51.4022       52.2466       57.0114       61.4557       53.1780       51.3897       47.1889       46.3020       45.8546       51.5225       58.1551       60.7900       67.9202       66.0011       61.9091       61.0797       61.4195       55.9551       46.9693       44.4398       41.2456       42.3753       32.9153       33.3227       31.3489       29.1341       25.7905       22.1732       25.4815       24.3093       27.1341       27.8903       29.7969       37.8860       41.8359       64.6095       65.2384       69.6014       62.4719       58.9382       61.4926       71.7655       76.2697       77.8249       77.2978       77.4532       78.1811       64.7943       47.1022       27.9816       26.5463       20.7732       19.2483       25.1156       21.1983       21.4529       21.9264       36.4627       32.2132       35.5350       35.8914       58.4065       70.9369       83.9512       82.2904       65.2707       57.4349       54.0011       48.8191       38.5041       34.6124       45.8602       43.1952       34.4003       32.7104       32.1002       32.2575       23.1186       20.7694       19.8590       19.2804       18.8075       19.6243       14.4850        0.0000        0.0000        0.0000        0.0000        0.0000        0.0000        0.0000        0.0000        0.0000        0.0000        0.0000        0.0000        0.0000        0.0000        0.0000        0.0000        0.0000        0.0000        0.0000        0.0000        0.0000        0.0000        0.0000        0.0000        0.0000        0.0000        0.0000        0.0000        0.0000        0.0000        0.0000        0.0000        0.0000        0.0000        0.0000        0.0000        0.0000        0.0000        0.0000        0.0000        0.0000        0.0000        0.0000        0.0000        0.0000        0.0000        0.0000        0.0000        0.0000        0.0000        0.0000        0.0000        0.0000        0.0000        0.0000        0.0000        0.0000        0.0000        0.0000
        0.0000        0.0000        0.0000        0.0000        0.0000        0.0000        0.0000        0.0000        0.0000        0.0000        0.0000        0.0000        0.0000        0.0000        0.0000        0.0000        0.0000        0.0000        0.0000        0.0000        0.0000       17.0422       23.8066       14.8785       11.9824        8.5129        7.3209        4.3080        6.2019       10.9338       15.8155        8.1282        6.9374        7.3882        3.7812        6.6078        4.9677        2.4887        2.4258        3.0655        1.1950        0.3779        0.5626        1.1220        0.9360        2.1960        2.1720        5.1203        6.9347        6.7650        2.6092        4.6483        6.5707        4.6177        6.4608        9.0424        8.6582       10.0154       10.1042        9.2371        8.0071       11.7919       13.9378        9.7152       11.3194       11.6762        8.8182        7.5896        5.7340        3.9823        3.8233        6.0201        6.4843        8.1986        9.4673        7.0798        6.6250        5.6861        7.4217       11.8181       13.1885       10.7487       10.1578       15.4854       19.8259       18.6821       20.1826       18.7392       16.8285       15.8144       15.8563       17.7002       17.3222       18.5652       18.8101       20.0899       20.7546       22.9079       24.7901       33.8464       39.8561       44.6162       50.2321       46.6253       47.5076       50.6357       49.2234       47.5773       50.3820       52.8044       49.8915       51.0120       52.9033       49.1746       50.4684       60.0821       57.8687       61.4613       68.2076       66.4588       57.0946       60.8999       62.0728       58.8056       49.9527       45.9495       41.0229       43.5468       39.8037       35.3777       31.9280       27.5063       24.7607       26.8944       25.8713       26.1894       37.8070       38.7915       35.5000       41.0125       52.9682       58.1505       59.4679       79.5171       67.6032       56.8430       58.6749       77.3609       84.3283       72.5049       73.2209       72.0316       67.3804       60.3425       51.8914       34.0224       25.0214       22.2360       20.7312       22.8660       21.9929       23.9608       28.7639       42.2180       43.1104       34.8094       39.1787       58.8455       72.0561       83.4226       82.7437       59.2734       59.3108       59.2907       57.3615       51.7909       48.5556       50.7142       55.6640       36.7115       32.3222       32.1858       29.1321       26.7210       24.4838       25.7877       22.6077       21.2039       21.6733       20.4363       19.0088        0.0000        0.0000        0.0000        0.0000        0.0000        0.0000        0.0000        0.0000        0.0000        0.0000        0.0000        0.0000        0.0000        0.0000        0.0000        0.0000        0.0000        0.0000        0.0000        0.0000        0.0000        0.0000        0.0000        0.0000        0.0000        0.0000        0.0000        0.0000        0.0000        0.0000        0.0000        0.0000        0.0000        0.0000        0.0000        0.0000        0.0000        0.0000        0.0000        0.0000        0.0000        0.0000        0.0000        0.0000        0.0000        0.0000        0.0000        0.0000        0.0000        0.0000        0.0000        0.0000        0.0000        0.0000        0.0000        0.0000        0.0000        0.0000
        0.0000        0.0000        0.0000        0.0000        0.0000        0.0000        0.0000        0.0000        0.0000        0.0000        0.0000        0.0000        0.0000        0.0000        0.0000        0.0000        0.0000        0.0000        0.0000        0.0000        0.0000        0.0000       29.6369       17.3271       14.4456        4.9795        1.7434        1.8700        7.6761       18.3875       20.7458        9.0241       10.6490        2.7811        1.4338        1.1812        0.6317        0.8140        0.6133        1.1115        1.7353        2.1756        0.4000        1.6972        0.8040        1.5840        1.3560        1.4124        0.7929        0.8561        1.4939        2.5415        3.0750        4.2804        7.6017       10.2214        5.8423        5.5748        7.6480        8.8257        7.1985        8.3149        8.2525       13.9966       16.2254        8.8861        7.8640       10.6309        9.2796        4.9279        6.0604        6.4341        7.8139        6.5136        6.7310        7.4657        7.3399        5.1056        7.6931       10.6608        9.3808       13.7187       14.0109       15.8082       17.7751       22.2181       24.3344       17.2428       14.8520       15.4857       15.9560       16.0534       15.6763       18.9826       20.1552       18.3173       17.0166       18.9900       21.1926       30.2703       34.3354       46.6418       50.5398       47.6483       44.0295       46.3893       50.5306       52.8046       53.1187       50.6320       50.8210       57.0308       49.3356       50.6556       49.4288       58.9934       58.9954       62.0087       65.1356       69.5603       72.3213       73.4035       70.9382       66.2280       57.5627       53.1308       46.3935       45.2932       41.2657       38.4518       33.0644       27.5040       23.7592       22.7926       23.4782       27.7023       35.3174       42.5650       43.5156       46.5064       49.1691       58.8660       64.8510       62.7903       61.6287       62.1828       69.6302       80.5272       75.5196       65.0716       58.6199       60.0507       60.7287       60.4417       51.5868       36.1246       24.5269       22.3229       19.6301       19.9803       22.8746       21.6366       21.5394       52.8560       55.2269       36.7392       40.7107       57.1687       70.5655       81.7146       83.9617       59.3948       66.6930       65.7544       64.1458       54.9439       55.0046       43.5701       44.9241       42.1555       41.9701       47.9558       35.7594       34.8403       29.9003       33.9717       34.4945       24.8587       22.3292       22.6228       21.8533        0.0000        0.0000        0.0000        0.0000        0.0000        0.0000        0.0000        0.0000        0.0000        0.0000        0.0000        0.0000        0.0000        0.0000        0.0000        0.0000        0.0000        0.0000        0.0000        0.0000        0.0000        0.0000        0.0000        0.0000        0.0000        0.0000        0.0000        0.0000        0.0000        0.0000        0.0000        0.0000        0.0000        0.0000        0.0000        0.0000        0.0000        0.0000        0.0000        0.0000        0.0000        0.0000        0.0000        0.0000        0.0000        0.0000        0.0000        0.0000        0.0000        0.0000        0.0000        0.0000        0.0000        0.0000        0.0000        0.0000        0.0000        0.0000
        0.0000        0.0000        0.0000        0.0000        0.0000        0.0000        0.0000        0.0000        0.0000        0.0000        0.0000        0.0000        0.0000        0.0000        0.0000        0.0000        0.0000        0.0000        0.0000        0.0000        0.0000       15.4882       24.9337       16.6789       17.0534       19.5307        6.1347        5.3193       12.5784       14.3698       34.6583       11.7466        8.4945        6.0359        4.4836        3.6398        4.5529        6.3791        4.2390        5.3796        8.7894        3.7104        1.1151        4.4928        4.5017        6.5615        5.4088        7.3984        8.3126        8.4854        4.6803        6.0615        7.8825        4.8588        3.7876        4.3272        6.2597        6.1375        8.2508        9.6145       10.6424        9.1636        9.6462       16.9426       13.4396       12.3254       10.7232       13.7756       10.5264       11.5299        9.0131        9.2687        8.7751        9.6576        9.4819        9.9387       10.1083       10.4815       11.9792       17.5143       19.9747       25.1547       23.4665       25.2099       25.0338       30.2178       28.4939       28.4419       25.0814       25.3812       22.0243       18.8664       22.4292       21.0220       22.3020       30.4050       31.4358       31.9403       33.9300       32.0635       32.9964       39.6020       45.4756       49.4174       50.8207       51.9668       51.1110       63.2567       61.2930       57.1451       55.2632       60.0298       57.7413       54.5193       51.0054       58.5274       61.1080       67.2443       71.8989       79.7595       81.6815       79.5677       85.4190       79.1523       66.0644       58.5889       53.4397       46.1848       41.5207       37.8828       33.1607       28.5362       23.7700       23.6166       26.1761       37.2103       36.5605       43.0131       49.7997       58.0583       55.7312       53.2457       56.2552       60.7986       67.1248       61.1253       58.9840       66.7924       66.7614       62.2752       58.1107       53.8743       55.4968       52.9955       48.3246       31.8828       26.1780       23.6748       20.8617       24.0597       19.9823       19.2466       15.7321       24.1591       28.2885       28.7565       37.2893       46.0140       51.0707       54.6623       52.5983       60.7496       63.1237       67.2324       62.6414       64.4065       63.0186       55.1127       66.2398       56.7702       52.4834       46.8442       49.6774       63.3423       48.6856       44.3255       42.1364       32.6714       24.7712       24.4498       26.0137       31.2652        0.0000        0.0000        0.0000        0.0000        0.0000        0.0000        0.0000        0.0000        0.0000        0.0000        0.0000        0.0000        0.0000        0.0000        0.0000        0.0000        0.0000        0.0000        0.0000        0.0000        0.0000        0.0000        0.0000        0.0000        0.0000        0.0000        0.0000        0.0000        0.0000        0.0000        0.0000        0.0000        0.0000        0.0000        0.0000        0.0000        0.0000        0.0000        0.0000        0.0000        0.0000        0.0000        0.0000        0.0000        0.0000        0.0000        0.0000        0.0000        0.0000        0.0000        0.0000        0.0000        0.0000        0.0000        0.0000        0.0000        0.0000
        0.0000        0.0000        0.0000        0.0000        0.0000        0.0000        0.0000        0.0000        0.0000        0.0000        0.0000        0.0000        0.0000        0.0000        0.0000        0.0000        0.0000        0.0000        0.0000        0.0000       24.6646       18.3727       16.9424       13.0587        7.1642        6.6323        3.0240        8.0648       24.0112       28.5766        8.9860        1.7392        1.3115        1.5368        3.1390        5.4919       10.0451        9.5025        4.1000        3.3343        1.7758        4.4239        4.6522        6.4701        7.6341       10.2579        8.2544        9.7200        7.2415        7.4987        7.2814        7.0902        7.6985        4.8857        4.5083        7.3468        5.9509        4.9482        9.0154       11.1462        9.1163        6.3160        6.8676       11.2279       11.4512       12.1388       10.1268       10.8536        8.4204        9.3620       11.8162        8.6927        9.7293       10.9063       10.5859        9.5129        9.1739        9.3522       12.1468       17.1330       18.3145       21.6197       25.9063       29.0429       28.4221       30.9543       29.8258       34.1485       29.9837       23.4916       20.4461       16.7294       17.8502       16.7299       23.4441       30.9016       32.3262       30.8729       33.7038       35.1643       33.0524       32.1998       38.8902       43.3470       40.9983       44.8103       46.2007       56.3602       55.5506       53.4618       50.3867       57.3383       55.8919       54.5308       53.2160       62.8792       65.9330       76.3319       83.3810       74.2645       73.3668       83.5728       81.6226       72.3807       68.1047       59.9431       52.2696       44.5157       42.3570       39.1340       33.9092       29.3101       27.0564       26.1286       27.4294       36.6321       38.5675       53.6024       40.0658       51.5898       52.9372       52.7102       54.2464       58.7924       62.3322       60.9712       59.6940       72.1449       70.3365       66.1222       64.2059       59.0237       60.9209       55.4715       60.8399       37.8692       27.9906       24.5345       27.1639       21.8729       21.5417       21.3041       19.0857       20.7428       21.7580       29.2596       36.0774       46.1179       48.7946       46.3481       53.6289       51.3835       50.1118       61.4824       60.7993       66.3247       69.0264       66.4113       66.6856       57.6261       52.4947       50.0010       53.9279       59.1464       52.0741       45.8006       38.4034       33.8336       28.9608       24.4428       29.9895       32.8898       34.3283        0.0000        0.0000        0.0000        0.0000        0.0000        0.0000        0.0000        0.0000        0.0000        0.0000        0.0000        0.0000        0.0000        0.0000        0.0000        0.0000        0.0000        0.0000        0.0000        0.0000        0.0000        0.0000        0.0000        0.0000        0.0000        0.0000        0.0000        0.0000        0.0000        0.0000        0.0000        0.0000        0.0000        0.0000        0.0000        0.0000        0.0000        0.0000        0.0000        0.0000        0.0000        0.0000        0.0000        0.0000        0.0000        0.0000        0.0000        0.0000        0.0000        0.0000        0.0000        0.0000        0.0000        0.0000        0.0000        0.0000
        0.0000        0.0000        0.0000        0.0000        0.0000        0.0000        0.0000        0.0000        0.0000        0.0000        0.0000        0.0000        0.0000        0.0000        0.0000        0.0000        0.0000        0.0000        0.0000        0.0000       30.7035       19.2062       14.9652       11.3079       10.2103        8.0535        5.2145       14.4257       17.7938       10.1903        5.8174        2.8805        4.8806        5.5012        1.9097        1.8146        5.2853       10.4370        5.0011        5.5822        3.7076        4.4115        3.6466        4.3174        3.9349        7.2929        4.1711        3.0390        4.2342        7.5100        7.4136        5.7728        6.6158        6.5464        6.9917        9.8190        6.7305        7.8357        9.4785       13.9271       11.2532       11.6502       10.5952        6.6128        7.1639        9.7706        8.5535        8.2981        8.8850       10.0193       11.8449       10.2932       10.5949        9.7012       10.9917       11.7634       11.1047       11.1009       11.7247       15.7143       17.9778       21.0598       24.4955       30.9292       27.1595       30.4854       29.2080       26.5064       21.7078       20.0270       16.8592       18.9006       18.3064       17.9009       22.8553       30.6772       30.2917       30.2936       30.1707       36.0445       36.8708       34.5433       30.8739       36.8960       44.4910       50.3326       46.1086       52.0522       48.9567       44.7680       48.1451       53.2497       65.4148       69.3566       61.3700       74.2659       75.6297       88.9031       81.2838       69.7030       70.0443       83.8544       91.0350       77.6703       71.1531       65.6591       59.0216       51.6770       45.8300       37.3664       35.3644       33.1541       33.7253       33.9938       33.5254       34.0350       42.5121       50.3977       51.9333       53.0768       53.9123       51.1843       58.2635       53.1834       53.3358       56.0444       58.1038       65.2785       70.7955       77.9724       72.4024       69.3510       63.2196       59.8157       55.7156       40.3976       30.4794       26.0059       31.9523       26.6932       26.6258       24.6200       24.0560       30.8655       29.5317       31.5288       39.3081       47.0241       43.7435       45.0613       45.8593       44.7239       47.0355       61.9295       60.6289       60.0452       65.1467       69.0784       70.3962       65.9898       60.5410       56.4348       50.7227       47.0715       48.5753       46.9563       47.0519       42.6555       33.4395       33.4638       34.4072       37.6453       36.6764       38.0403        0.0000        0.0000        0.0000        0.0000        0.0000        0.0000        0.0000        0.0000        0.0000        0.0000        0.0000        0.0000        0.0000        0.0000        0.0000        0.0000        0.0000        0.0000        0.0000        0.0000        0.0000        0.0000        0.0000        0.0000        0.0000        0.0000        0.0000        0.0000        0.0000        0.0000        0.0000        0.0000        0.0000        0.0000        0.0000        0.0000        0.0000        0.0000        0.0000        0.0000        0.0000        0.0000        0.0000        0.0000        0.0000        0.0000        0.0000        0.0000        0.0000        0.0000        0.0000        0.0000        0.0000        0.0000        0.0000
        0.0000        0.0000        0.0000        0.0000        0.0000        0.0000        0.0000        0.0000        0.0000        0.0000        0.0000        0.0000        0.0000        0.0000        0.0000        0.0000        0.0000        0.0000        0.0000        0.0000       27.9514       24.0687       21.6978       13.3797       10.7162       11.8913        8.2203        4.1894        3.7789        4.8249        6.3138        4.5328        2.5455        5.0802        2.0066        2.1744        4.4310        5.2360        1.9435        0.9848        0.7164        4.1249        5.8170        5.4898        5.2548        5.3048        2.7690        4.2983        7.4249       11.4825       11.4185        4.3232        4.3857        2.7757        2.2002        2.1291        3.0856        3.2535        8.1098       10.9075        9.4742        7.8182        6.7854        7.5641        8.6891        8.9543        6.4771        6.1179        6.7045        9.4821       11.5188       12.0228       14.2024        8.3551       12.4043       14.3299       12.0301       14.5954       13.9987       17.2470       19.0046       20.0567       29.7968       28.7893       31.8977       32.6874       31.6190       26.5092       23.2802       23.4919       22.7526       22.0665       17.9388       17.8292       19.5910       26.7634       25.4655       27.5907       27.3649       33.4860       32.7661       36.9368       31.8773       35.9032       36.9813       39.7100       43.0595       39.5751       39.6226       44.3277       55.2081       59.2539       58.6300       59.1533       59.2929       80.5601       78.3817       75.1303       75.8895       71.2136       75.9877       73.5759       74.1169       71.7521       69.0019       62.2543       59.9218       53.0529       38.6033       36.0737       36.8393       35.6564       37.7400       38.8936       39.2164       37.6851       36.6073       45.8854       49.4869       55.8646       56.0204       53.8210       54.0528       57.4030       59.5372       68.8961       71.7954       83.7343       89.7073       97.5948       86.7976       79.8059       74.7099       68.4744       62.8833       50.5292       47.7146       39.6674       36.7554       33.6658       32.8456       33.9811       35.2383       38.5650       41.4896       44.9015       46.7570       56.8153       53.3758       54.3184       52.0644       52.0864       55.2343       64.7076       64.3467       74.5245       72.6066       80.8156       79.2143       68.9046       64.0090       63.8184       56.5744       52.0785       53.5195       53.6156       61.0025       47.1811       40.0958       39.0518       39.4521       39.7858       45.4966       42.1291       42.6001        0.0000        0.0000        0.0000        0.0000        0.0000        0.0000        0.0000        0.0000        0.0000        0.0000        0.0000        0.0000        0.0000        0.0000        0.0000        0.0000        0.0000        0.0000        0.0000        0.0000        0.0000        0.0000        0.0000        0.0000        0.0000        0.0000        0.0000        0.0000        0.0000        0.0000        0.0000        0.0000        0.0000        0.0000        0.0000        0.0000        0.0000        0.0000        0.0000        0.0000        0.0000        0.0000        0.0000        0.0000        0.0000        0.0000        0.0000        0.0000        0.0000        0.0000        0.0000        0.0000        0.0000        0.0000
        0.0000        0.0000        0.0000        0.0000        0.0000        0.0000        0.0000        0.0000        0.0000        0.0000        0.0000        0.0000        0.0000        0.0000        0.0000        0.0000        0.0000        0.0000        0.0000        0.0000        0.0000       53.2933       46.6594       45.0911       38.6428       33.1517       30.1521       23.2646       21.6352       15.7028       12.7182        1.1312        2.7100        6.1254       18.3354       12.7643       14.8225       14.8434        9.5973        5.0316        6.2694        5.8228        5.9682        8.0023        8.6696        9.1966       10.6950        5.8264        8.1810        7.7333        8.3385        9.9123       10.5822       13.2310       10.8388       10.1211        8.0781        7.6265       10.9678       16.2868       12.9462        9.2083        9.8388       13.8481       13.4239       13.2045       10.9226        9.5678       11.2825       17.7239       24.3583       18.8411       18.5707       12.5307       13.1600       15.0064       17.5429       22.1020       24.5071       24.8867       33.5882       30.5382       38.2506       34.4827       39.9303       39.9708       40.9540       47.7876       42.0832       43.2218       45.5674       37.0323       27.6773       26.4651       29.2420       31.4981       36.0586       36.1575       38.9060       46.5768       47.5956       52.4912       56.1249       41.7380       36.6091       38.8372       42.2470       41.0628       45.0040       42.0341       47.1283       71.4207       70.6255       67.9264       67.1647       77.8541       88.5213       97.4841      103.7009       95.7993       71.8001       68.1317       68.4608       68.3710       66.0087       58.3443       58.0579       53.0982       43.8439       39.9405       39.8874       46.5930       46.6489       46.1187       48.0613       49.6177       46.7368       50.7016       46.0846       51.8884       65.1738       71.1467       71.2049       68.3170       71.7591       86.5646       83.1812      105.0168      101.0476      101.4478       92.2396       86.5811       82.3964       77.9857       72.3684       68.8794       69.1831       59.3454       54.2014       55.0834       51.2080       50.7860       51.6096       57.3865       62.9772       63.2269       64.8000       75.3965       77.3393       71.5070       71.6814       72.3889       70.6142       74.4388       75.0778       81.1660       85.7772       86.8604       76.6084       75.0743       75.1234       76.4787       64.1096       66.9673       59.0359       57.7180       68.0222       63.2413       55.4182       63.4046       61.2573       57.6785       63.7933       57.4911       51.9775        4.8900        0.0000        0.0000        0.0000        0.0000        0.0000        0.0000        0.0000        0.0000        0.0000        0.0000        0.0000        0.0000        0.0000        0.0000        0.0000        0.0000        0.0000        0.0000        0.0000        0.0000        0.0000        0.0000        0.0000        0.0000        0.0000        0.0000        0.0000        0.0000        0.0000        0.0000        0.0000        0.0000        0.0000        0.0000        0.0000        0.0000        0.0000        0.0000        0.0000        0.0000        0.0000        0.0000        0.0000        0.0000        0.0000        0.0000        0.0000        0.0000        0.0000        0.0000        0.0000        0.0000        0.0000
        0.0000        0.0000        0.0000        0.0000        0.0000        0.0000        0.0000        0.0000        0.0000        0.0000        0.0000        0.0000        0.0000        0.0000        0.0000        0.0000        0.0000        0.0000        0.0000        0.0000        0.0000       58.4984       50.2916       52.2489       46.8228       42.5010       37.8739       30.5336       25.9187       25.2432       19.2679        1.3188        5.6039       14.8983        6.6429        4.8094        8.7683        6.0875       14.1511        7.1253        5.9047        9.2285        9.6990        9.3341        3.6649        7.7238       19.6803       15.7603       13.3418       10.6386       16.1971       17.5984       24.1753       27.0786       17.6009        9.9293        9.7822       14.3040       13.9359       10.6296        8.8970        7.4301        8.7199       10.5360       10.9930       11.1529       11.2430        8.9808       18.1506       16.1276       21.8170       17.6531       13.0977       13.0067       15.9111       18.7497       18.7956       25.7578       30.8057       37.0895       45.4870       35.7886       36.4255       37.4148       36.6845       39.2884       43.4775       46.5014       55.2830       50.9211       55.9721       38.8352       30.6850       38.6916       38.5590       33.0781       34.0117       34.5326       29.4228       33.2649       34.5360       44.8643       47.6710       40.8237       38.9369       33.9046       34.2257       32.6359       36.0749       34.4398       41.3829       61.5544       67.0207       71.8242       73.4520      104.1473      116.6594      110.4347      117.0457      101.2007       84.6483       74.9493       69.5299       63.2103       57.9809       62.2379       59.0663       57.1974       54.6182       50.4771       45.5494       54.1638       65.8843       61.3644       53.0699       61.4862       62.0810       51.2626       49.8297       56.4082       61.5235       92.0710       95.1772      108.2327       95.5734      105.3795      113.3275      108.1881      106.2288      107.7310      112.8202       94.0667       89.3232       86.1212       84.8085       77.4200       80.0200       76.5614       71.6347       69.9880       67.5528       66.9644       66.2188       73.6196       74.1662       78.0130       81.2309       79.0666       81.0054       85.1535       82.8199       84.5504       86.3885       85.5102       86.6186       94.0497       99.0227       90.4644       84.6651       78.7181       77.2545       87.5613       78.1298       79.2835       73.9090       81.1808       77.7910       70.0975       60.3760       65.1206       68.7729       72.9463       71.6221       58.8142       51.2340        6.6300        0.0000        0.0000        0.0000        0.0000        0.0000        0.0000        0.0000        0.0000        0.0000        0.0000        0.0000        0.0000        0.0000        0.0000        0.0000        0.0000        0.0000        0.0000        0.0000        0.0000        0.0000        0.0000        0.0000        0.0000        0.0000        0.0000        0.0000        0.0000        0.0000        0.0000        0.0000        0.0000        0.0000        0.0000        0.0000        0.0000        0.0000        0.0000        0.0000        0.0000        0.0000        0.0000        0.0000        0.0000        0.0000        0.0000        0.0000        0.0000        0.0000        0.0000        0.0000        0.0000        0.0000
        0.0000        0.0000        0.0000        0.0000        0.0000        0.0000        0.0000        0.0000        0.0000        0.0000        0.0000        0.0000        0.0000        0.0000        0.0000        0.0000        0.0000        0.0000        0.0000        0.0000        0.0000       72.1302       58.9781       57.1300       54.7706       49.3980       43.9435       38.0652       35.8221       27.2048       21.0648        2.6479        2.2535        1.6367        0.8159        0.6304        2.8119        3.1129        5.9458        5.9204        9.0078       10.0389       10.9077       10.4751        3.5606        2.1393        4.9723        7.0502        9.9368       12.1360       19.7976       19.7071       22.6759       26.5155       29.7714       10.6861       10.4160       11.8340       11.1125        8.0809        8.2377        7.5499        6.8643        8.0444        9.0348       10.7481       11.6041       17.7551       15.3529       15.8526       25.8415       16.3592       16.5177       11.8500       14.9108       19.3982       25.8059       29.5051       41.5138       42.7950       49.5553       41.6656       43.4266       43.8035       38.9771       37.9677       38.4507       39.5184       45.6350       40.3379       40.9890       32.5698       34.9875       38.0506       35.4458       31.9214       33.9718       34.6015       33.5861       34.2127       35.4026       36.1417       33.8723       31.6607       29.1206       30.0375       30.9336       35.9379       38.8403       36.6031       39.5213       68.4370       81.3422       82.0957       72.8954       91.5847       92.0847      123.4777      113.3149       92.5952       81.2389       78.8183       78.2767       64.8767       64.6107       58.8018       57.3716       54.5649       55.7564       59.8994       52.1378       55.9255       59.9553       66.6896       65.1307       56.9137       52.5157       55.0619       57.3219       63.0119       72.3613       80.1582       92.7676      111.2920      114.7164      106.7391      113.5278      113.0040      115.7632      118.0351      119.0484      103.2003      100.0993       97.9946       94.5274       84.0235       84.4222       78.9525       82.4389       80.8927       83.3781       80.4533       78.1697       81.5280       83.3307       93.4323       91.9170       91.6893       96.8105       98.4811       97.7582       99.8452      107.6796      107.7082      107.6149      111.5758      115.3977       96.4012       98.9995       89.7730       91.5561       98.9731       89.4573       86.8051       75.5135       71.2107       67.8134       76.7606       68.8544       78.2526       57.6969       66.5965       76.3862       57.0313       53.7173        4.7400        0.0000        0.0000        0.0000        0.0000        0.0000        0.0000        0.0000        0.0000        0.0000        0.0000        0.0000        0.0000        0.0000        0.0000        0.0000        0.0000        0.0000        0.0000        0.0000        0.0000        0.0000        0.0000        0.0000        0.0000        0.0000        0.0000        0.0000        0.0000        0.0000        0.0000        0.0000        0.0000        0.0000        0.0000        0.0000        0.0000        0.0000        0.0000        0.0000        0.0000        0.0000        0.0000        0.0000        0.0000        0.0000        0.0000        0.0000        0.0000        0.0000        0.0000        0.0000        0.0000        0.0000
        0.0000        0.0000        0.0000        0.0000        0.0000        0.0000        0.0000        0.0000        0.0000        0.0000        0.0000        0.0000        0.0000        0.0000        0.0000        0.0000        0.0000        0.0000        0.0000        0.0000        0.0000       63.2405       55.7027       66.1854       62.7050       58.6963       48.1342       39.8526       35.1041       30.5942       24.6483        6.7719        4.7785        4.5529        4.1888        4.4472        4.7867        0.4234        1.3941        4.4879        6.0311        5.3367        3.4625        6.7770        4.7374        2.1155        2.9038        7.4309        8.2112       11.7636        5.2570        4.6501        7.8971       11.3054       20.6939        9.0665        7.8637       11.6047       13.5588       11.7814        9.0400       10.4208       12.3416        9.5528       10.9375       14.9175       15.2032       15.4814       17.3883       16.1549       13.0391       21.6951       15.7526       15.5098       17.4984       19.4071       23.9843       33.9084       31.7550       38.2346       45.8470       46.3813       49.7794       51.3881       45.4491       43.2366       44.6965       48.6530       41.3525       43.6286       38.8720       40.8117       40.0772       35.7464       35.7111       32.2475       29.8181       34.7884       29.0581       25.1638       24.0461       25.9500       28.7154       26.0378       28.7714       31.6879       29.7017       34.6982       33.9995       34.5801       37.1657       60.3937       59.5868       60.9971       75.2295       96.7020       87.5745      104.2005      112.5311       93.3767       82.7319       77.4939       70.6007       65.7170       60.7612       57.7100       56.1776       54.9781       57.4965       58.8095       54.4442       49.1492       46.2783       53.0995       66.2354       65.8488       56.5142       60.7570       69.0422       66.9554       75.6754       80.6320       88.2038      106.0648      114.5361      107.9538       94.5748      110.3695      128.2735      162.4128      138.2688      122.1344      135.7620      123.3986      106.5788       98.1380       90.9744       91.2888       93.5968       92.3796       89.3056       90.5535       86.4183       89.3067       94.4566      101.4792      104.5460      105.5117      121.2438      139.9480      132.0715      132.7836      139.1169      141.1035      140.9250      142.0436      128.3883      122.5396      113.9724      108.4142       95.4718       94.3121       95.0264       90.8621       88.7212       84.7640       75.5581       92.9253       78.7021       74.6365       62.4346       63.0447       64.9359       54.5682       50.3390        0.0000        0.0000        0.0000        0.0000        0.0000        0.0000        0.0000        0.0000        0.0000        0.0000        0.0000        0.0000        0.0000        0.0000        0.0000        0.0000        0.0000        0.0000        0.0000        0.0000        0.0000        0.0000        0.0000        0.0000        0.0000        0.0000        0.0000        0.0000        0.0000        0.0000        0.0000        0.0000        0.0000        0.0000        0.0000        0.0000        0.0000        0.0000        0.0000        0.0000        0.0000        0.0000        0.0000        0.0000        0.0000        0.0000        0.0000        0.0000        0.0000        0.0000        0.0000        0.0000        0.0000        0.0000
        0.0000        0.0000        0.0000        0.0000        0.0000        0.0000        0.0000        0.0000        0.0000        0.0000        0.0000        0.0000        0.0000        0.0000        0.0000        0.0000        0.0000        0.0000        0.0000        0.0000        0.0000        0.0000       71.2368       81.6139       79.5149       75.7927       67.7051       63.6396       57.0418       47.2353       33.8149        1.0850        1.1625        1.0415        1.2305       13.0208       16.7262       18.1384       17.3477       19.6344       21.9906       18.2787       15.4486        7.8194        8.2047        7.3912        3.5460        6.6281        7.7212        8.2272        8.3779        6.4435       12.0841        9.7747       10.6299       10.7341        9.7031       13.5653       16.3323       14.3996       13.7292       17.6241       20.5428       19.9457       17.5890       22.3234       23.7408       24.3434       23.1993       19.8614       21.9026       23.5365       24.4177       21.7266       31.1501       34.8970       37.7133       33.9508       40.3930       46.2122       51.3446       61.6289       74.9136       71.5571       68.7872       61.0217       58.4195       71.4863       73.2377       67.7888       59.7986       61.9192       52.0067       43.3882       51.2238       38.2962       32.4562       45.8682       39.2189       28.4924       28.5559       29.4381       30.1371       32.7892       34.8873       28.5136       31.6482       41.4739       39.1172       43.8918       42.6027       72.1917       82.4986       87.8684      116.7845      145.3621      127.9020      139.5897      132.5007      107.1540      101.3476       95.0751       85.2674       67.2978       57.7411       52.0541       49.0803       45.9921       47.5500       51.8456       48.8165       48.3840       49.5406       51.0949       59.1968       74.6013       76.3604       85.4217       97.1812       96.7843      100.3195       99.9374      108.5652      145.9115      131.8024      117.1696      140.8953      133.1818      130.3143      152.7848      149.9039      121.5024      133.3986      116.5275      111.6329      116.3137      115.7998      107.1995      110.7498      117.2898      111.4819      111.2056      115.9479      115.4166      119.7200      126.6234      117.9280      124.4030      126.4036      139.0978      151.9189      159.5596      168.5902      173.2719      202.8832      224.1157      201.0311      194.1764      173.9611      160.8886      127.2199      114.5830      104.0819       98.2040       98.7188       97.5483      103.3689       86.1472       69.5280       68.4770       60.7224       60.8238       53.2202       53.4444       52.8447       44.4864       40.2502       44.7863       61.6422        0.0000        0.0000        0.0000        0.0000        0.0000        0.0000        0.0000        0.0000        0.0000        0.0000        0.0000        0.0000        0.0000        0.0000        0.0000        0.0000        0.0000        0.0000        0.0000        0.0000        0.0000        0.0000        0.0000        0.0000        0.0000        0.0000        0.0000        0.0000        0.0000        0.0000        0.0000        0.0000        0.0000        0.0000        0.0000        0.0000        0.0000        0.0000        0.0000        0.0000        0.0000        0.0000        0.0000        0.0000        0.0000        0.0000        0.0000        0.0000        0.0000        0.0000
        0.0000        0.0000        0.0000        0.0000        0.0000        0.0000        0.0000        0.0000        0.0000        0.0000        0.0000        0.0000        0.0000        0.0000        0.0000        0.0000        0.0000        0.0000        0.0000        0.0000        0.0000        0.0000        0.0000        0.0000        0.0000        0.0000       70.2040       68.7759       62.6212       53.8023       38.2501        0.5149        0.3387        0.0949        0.1987       14.6929       20.1372       23.1249       23.0471       25.3801       26.5648       23.8545       17.9657        4.1795        3.8622        3.4952        2.7774        5.8040        2.5066        3.5150        3.1273        6.4753       12.0630        9.3786        8.7478        6.9072        9.2585       10.1738       11.8407       10.3673       14.7553       19.4193       19.4430       17.5392       18.0131       22.5148       24.5089       26.6839       23.3005       27.8915       22.1329       17.6782       20.4056       26.6678       34.2147       32.0999       31.3399       38.0763       43.0124       44.1013       45.7986       57.8052       68.8667       65.3649       70.5378       66.5205       63.1423       73.7859       81.2008       79.4473       67.0258       53.8171       43.5262       43.2334       39.3932       42.0041       34.4245       38.5021       43.3499       25.3844       25.8864       24.5044       29.0253       29.3287       32.6545       24.5492       25.4010       30.2318       31.5410       36.2717       40.3204       65.0654       71.3086      107.9898      106.4742      121.7860      117.6242      117.7872      122.8893      109.1348      109.4370       92.7082       85.6693       68.2007       57.8014       51.0873       53.5204       47.9587       44.7263       44.1863       42.4029       41.4090       48.6741       68.8386       71.6617       80.7091       87.8447      101.9610      111.0074      102.0182      119.8997      122.3777      140.4520      160.1906      119.8384      119.6105      125.0234      131.1517      135.7961      143.5358      147.5647      130.2193      130.5781      129.3772      125.7979      126.4872      125.5457      115.8436      118.8917      128.1077      132.1974      127.3535      122.2340      146.2214      196.0912      184.8690      133.4641      141.1375      147.2339      155.6725      162.4830      180.4963      194.9496      215.0013      218.3562      225.1647      223.8283      242.0435      214.2967      174.2999      149.7332      142.9423      133.2839      120.5263      109.8694      101.0087      105.9757       91.2783       71.4239       69.4652       72.1620       61.9340       53.6831       52.1471       52.2758       42.4415       56.0612       53.2210       55.8694        0.0000        0.0000        0.0000        0.0000        0.0000        0.0000        0.0000        0.0000        0.0000        0.0000        0.0000        0.0000        0.0000        0.0000        0.0000        0.0000        0.0000        0.0000        0.0000        0.0000        0.0000        0.0000        0.0000        0.0000        0.0000        0.0000        0.0000        0.0000        0.0000        0.0000        0.0000        0.0000        0.0000        0.0000        0.0000        0.0000        0.0000        0.0000        0.0000        0.0000        0.0000        0.0000        0.0000        0.0000        0.0000        0.0000        0.0000        0.0000        0.0000        0.0000
        0.0000        0.0000        0.0000        0.0000        0.0000        0.0000        0.0000        0.0000        0.0000        0.0000        0.0000        0.0000        0.0000        0.0000        0.0000        0.0000        0.0000        0.0000        0.0000        0.0000        0.0000        0.0000        0.0000        0.0000        0.0000        0.0000        0.0000       69.5845       64.6724       56.9360       42.2507        0.9741        0.9504        0.4935        0.5720       21.5090       28.4448       30.2976       28.8018       30.5980       29.5477       25.6215       19.3354        0.6559        2.1107        4.9213        4.2493        3.0938        2.5796        5.1552        5.9987        6.5545        9.9009       12.2018        9.0130        7.8680        8.9556       10.0538       10.9064       15.7161       18.9852       20.9681       16.4851       17.2146       18.9053       19.3723       19.1588       23.7312       31.2038       26.0048       18.9304       19.7032       26.5860       30.7420       28.4387       31.0654       31.6563       36.5299       42.9354       44.3682       56.6446       66.0852       63.5340       60.2784       60.3469       59.7141       59.7129       71.2583       84.5035       76.1025       70.0217       58.8906       48.7385       45.6130       49.7495       37.9420       36.4765       30.2278       15.9997       18.6539       15.6764       21.1707       27.2290       20.3301       16.4899       16.4758       17.4794       25.9956       28.2068       35.9118       41.1624       60.2655       65.4648       75.9516       89.1509      112.8991      116.7532      108.3419      116.0920      100.0076      101.7464      107.7909      107.6252       83.3846       64.8452       59.7973       64.6660       52.9319       47.7701       43.7303       43.8048       44.8669       49.0524       65.6260       64.6008       74.3990       81.2198       86.2196       94.2257      114.5506      120.4182      126.2115      145.8087      150.5031      129.6611      149.3817      130.4080      135.4674      137.9496      149.3593      137.2904      129.3291      154.9023      167.6246      144.9728      125.3394      123.1830      117.7319      123.3743      139.0978      156.9495      147.1690      146.2760      176.3893      189.4249      198.6875      174.0407      164.8405      155.6267      159.5684      178.2912      226.3199      230.3129      221.7810      216.5717      240.6442      255.3923      265.4041      234.9908      182.7196      168.8246      152.3138      137.5457      134.0737      130.4952      110.7769       95.9318       82.0173       87.2308       83.1321       74.4727       64.3398       51.8792       49.1356       47.8459       43.6565       54.2906       50.0226       46.8966       36.8700        0.0000        0.0000        0.0000        0.0000        0.0000        0.0000        0.0000        0.0000        0.0000        0.0000        0.0000        0.0000        0.0000        0.0000        0.0000        0.0000        0.0000        0.0000        0.0000        0.0000        0.0000        0.0000        0.0000        0.0000        0.0000        0.0000        0.0000        0.0000        0.0000        0.0000        0.0000        0.0000        0.0000        0.0000        0.0000        0.0000        0.0000        0.0000        0.0000        0.0000        0.0000        0.0000        0.0000        0.0000        0.0000        0.0000        0.0000        0.0000        0.0000
        0.0000        0.0000        0.0000        0.0000        0.0000        0.0000        0.0000        0.0000        0.0000        0.0000        0.0000        0.0000        0.0000        0.0000        0.0000        0.0000        0.0000        0.0000        0.0000        0.0000        0.0000        0.0000        0.0000        0.0000        0.0000        0.0000        0.0000        0.0000        0.0000        0.0000       45.0501        1.9271        1.4325        0.9427        1.2061       33.0793       40.0097       40.5783       35.0549       35.7448       31.7885       26.6994       18.9368        1.1814        2.2839        2.0572        3.4033        1.8540        3.2583        3.6687        4.7709        8.0515        9.7837        8.0980        8.2278        8.2651        9.4392       12.5730       15.6071       21.6569       17.2999       22.1392       16.0274       16.3820       23.1712       20.7865       19.9400       27.2751       25.4063       21.0449       21.7282       22.0971       23.1120       24.1723       27.5994       35.7254       36.5281       39.8502       46.4104       51.0008       52.8874       58.4633       56.3492       56.0615       54.1887       55.1645       62.0983       70.0674       78.9005       66.5709       64.6808       59.7068       58.6100       54.2490       41.5490       36.2842       31.9907       33.1520       22.6546       18.0005       18.4162       16.5377       14.3559       12.5153       10.7148       10.9263       13.5110       16.9353       20.9443       26.7762       33.3402       58.1858       68.4599       79.9103       88.3135      114.2866      103.8150      120.2991      141.7273      118.7282      122.8836      130.6806      128.5654      102.9568       83.5402       87.0036       69.3478       58.3996       51.4459       54.7746       59.5768       54.2589       54.1790       63.4888       64.7359       64.2906       70.5604       88.1251      104.8292      120.2132      115.6484      111.0522      110.7857      120.9356      136.1986      164.6187      152.9628      143.8391      150.5400      158.6234      154.4626      142.2408      155.2629      169.1499      157.9635      130.4806      161.5175      153.2284      140.1261      145.9791      181.7750      167.1353      188.1192      202.9633      182.4798      187.7608      201.2788      222.6136      191.0111      178.1819      219.8518      236.0514      215.2499      211.4221      208.6774      227.6999      243.5517      245.8172      225.9346      187.6338      177.5378      155.9253      135.1430      117.9717      117.0745      104.0835       99.4480       88.3938       80.3521       79.4487       70.7703       57.4091       52.0651       48.0785       45.6978       41.3748       45.0249       48.1973       37.1115       56.1900        0.0000        0.0000        0.0000        0.0000        0.0000        0.0000        0.0000        0.0000        0.0000        0.0000        0.0000        0.0000        0.0000        0.0000        0.0000        0.0000        0.0000        0.0000        0.0000        0.0000        0.0000        0.0000        0.0000        0.0000        0.0000        0.0000        0.0000        0.0000        0.0000        0.0000        0.0000        0.0000        0.0000        0.0000        0.0000        0.0000        0.0000        0.0000        0.0000        0.0000        0.0000        0.0000        0.0000        0.0000        0.0000        0.0000        0.0000        0.0000        0.0000
        0.0000        0.0000        0.0000        0.0000        0.0000        0.0000        0.0000        0.0000        0.0000        0.0000        0.0000        0.0000        0.0000        0.0000        0.0000        0.0000        0.0000        0.0000        0.0000        0.0000        0.0000        0.0000        0.0000        0.0000        0.0000        0.0000        0.0000        0.0000        0.0000        0.0000        0.0000       34.7277       27.4825        0.0000        0.0000       49.9370       58.6691       59.2876       52.0115       31.1995       26.1783       20.7978       14.8666        0.1806        0.2846        0.3556        0.2953       13.1622       18.4406       19.2633       15.1757        6.9093        4.8304        3.9122        6.0135        8.0484        8.8444       11.8124        7.3461        5.6714        8.7094       15.5786       18.0680       28.6742       26.2849       22.2932       18.4439       36.9397       37.6101       32.6986       32.5916       32.3981       37.4808       43.4108       53.2583       59.3072       57.1484       47.7014       52.9418       56.1619       55.8939       57.0271       61.1127       67.9415       66.5018       74.1350       81.2409       68.8886       64.2071       63.2183       69.4296       69.9913       71.0978       65.2178       68.9991       44.3829       40.5102       43.7581       44.2065       14.6757       10.9466        9.7683        9.0485        8.9266        8.4454        8.0288        8.4696       11.8459       14.5061       19.1994       24.9876       69.1949       80.8224      101.8787      109.4266      123.7788      127.5039      152.2289      191.2393      188.3864      176.5577      174.7457      153.8997      122.1887      104.5855      105.4356       82.4274       70.3895       63.6043       61.6586       63.6049       80.9926       74.0892       78.3653       79.0910       74.1034       77.0762       85.7794      104.7161      128.6638      127.6033      130.4391      134.2903      140.0263      156.1186      175.1756      150.5460      140.7527      153.1523      168.5736      177.9512      194.5250      191.4319      199.0932      198.0963      176.6950      190.5051      173.6949      165.8100      194.1122      191.6738      190.5731      175.6819      198.7805      195.9384      191.6554      207.0177      238.7985      215.9962      195.6077      222.8028      216.5909      248.6354      231.5997      224.0192      237.2831      223.7744      220.8760      210.3744      205.2436      202.9734      183.1497      169.7251      126.1975      115.7901       99.6832       97.4067       82.3141       70.5200       65.7736       62.4583       53.5663       47.3698       47.6080       47.5988       50.0542       53.1327       49.8865        0.0000        0.0000        0.0000        0.0000        0.0000        0.0000        0.0000        0.0000        0.0000        0.0000        0.0000        0.0000        0.0000        0.0000        0.0000        0.0000        0.0000        0.0000        0.0000        0.0000        0.0000        0.0000        0.0000        0.0000        0.0000        0.0000        0.0000        0.0000        0.0000        0.0000        0.0000        0.0000        0.0000        0.0000        0.0000        0.0000        0.0000        0.0000        0.0000        0.0000        0.0000        0.0000        0.0000        0.0000        0.0000        0.0000        0.0000        0.0000        0.0000        0.0000        0.0000
        0.0000        0.0000        0.0000        0.0000        0.0000        0.0000        0.0000        0.0000        0.0000        0.0000        0.0000        0.0000        0.0000        0.0000        0.0000        0.0000        0.0000        0.0000        0.0000        0.0000        0.0000        0.0000        0.0000        0.0000        0.0000        0.0000        0.0000        0.0000        0.0000        0.0000        0.0000        0.0000        0.0000        0.0000        0.0000        0.0000        0.0000       69.7425       59.4421       34.5460       27.4533       21.2395       15.1621        0.1359        0.3249        0.3702        0.3589       18.8369       25.7925       26.2080       20.2159        6.0282        4.1123        2.7305        3.5400        4.1976        4.7514        4.9423        5.1625        4.2201        4.4069        5.9864        7.3400        7.8761       10.0270       19.5294       27.0280       45.8279       40.2728       30.5223       32.2541       37.4749       42.6564       59.1860       60.7659       48.9310       34.4572       40.4085       52.4589       67.4015       62.3298       58.5278       50.5115       52.9228       51.9924       61.2014       61.0289       72.9150       71.4047       76.3890       65.7788       55.4361       64.9623       67.9468       62.8785       55.9010       42.5004       38.4287       36.8687       12.6162        9.4036        8.5376        7.7362        6.9382        6.1415        5.8153        6.8019       10.3213       11.2013       16.5727       23.4042       66.2295       64.5824       79.2943       88.3169      105.8888      101.6479      133.6828      147.3281      162.0577      202.0491      216.6878      166.2390      114.8118       99.1030       84.1651       82.3760       77.9364       76.2169       67.7012       68.1889       79.6316       74.4284       82.5206       88.4163       86.0937       92.9616      106.5723      109.2046      143.5682      143.6062      147.4490      153.7023      157.6224      161.0945      159.1985      159.2460      153.4989      158.0492      175.2394      193.9799      219.9905      231.0453      235.4251      248.2288      214.6481      204.1094      197.5156      206.0733      207.1847      203.2666      190.8647      194.3330      226.4736      213.9344      220.5516      210.7109      259.8007      279.0222      240.7841      215.2899      228.8929      246.5425      253.2670      236.3633      241.7633      278.6173      247.1761      225.0759      234.1679      202.2657      179.5627      189.0998      138.5719      120.2236      102.6490      100.8871       77.4027       69.6374       63.9773       55.9454       50.2906       45.5081       47.7576       46.4792       49.4861       50.0916        0.0000        0.0000        0.0000        0.0000        0.0000        0.0000        0.0000        0.0000        0.0000        0.0000        0.0000        0.0000        0.0000        0.0000        0.0000        0.0000        0.0000        0.0000        0.0000        0.0000        0.0000        0.0000        0.0000        0.0000        0.0000        0.0000        0.0000        0.0000        0.0000        0.0000        0.0000        0.0000        0.0000        0.0000        0.0000        0.0000        0.0000        0.0000        0.0000        0.0000        0.0000        0.0000        0.0000        0.0000        0.0000        0.0000        0.0000        0.0000        0.0000        0.0000        0.0000        0.0000
        0.0000        0.0000        0.0000        0.0000        0.0000        0.0000        0.0000        0.0000        0.0000        0.0000        0.0000        0.0000        0.0000        0.0000        0.0000        0.0000        0.0000        0.0000        0.0000        0.0000        0.0000        0.0000        0.0000        0.0000        0.0000        0.0000        0.0000        0.0000        0.0000        0.0000        0.0000        0.0000        0.0000        0.0000        0.0000        0.0000        0.0000        0.0000        0.0000       38.0297       30.8107       24.9018       20.0588        0.0754        0.0680        0.0479        0.0683       26.6606       33.7386       33.8371       26.4798        7.5343        6.3914        4.3981        5.0286        1.2867        1.5788        2.0537        2.9877        5.8251        4.9168        4.3930        5.9095       13.4802       14.8216       16.1088       20.1861       29.4692       28.7009       26.6447       26.0945       23.8661       26.7405       36.3106       38.0664       33.9118       33.7145       45.2903       51.8463       54.7619       55.7214       55.4099       50.5383       44.0182       45.3945       62.9959       57.7760       71.5238       82.3831       90.6992       85.0040       79.7413       85.4224      104.0102       96.2585       72.7414       68.1034       50.1097       44.1243       15.4651       13.0018       10.6392        9.7092        9.6039        7.7582        6.8966        6.9792        9.9182       10.4271       13.8332       20.1685       52.0628       58.2803       66.4989       69.8024       86.0001      109.1327      143.5251      155.0072      195.3950      214.1046      210.5957      166.6408      116.7983       92.9458       79.4507       76.7898       73.4031       76.3218       78.0722       81.8788       93.7490      108.2486       92.6563      108.2164      118.0581      121.9697      133.5929      136.4548      147.3223      161.9816      173.1764      165.1965      148.4227      153.6991      164.7928      166.1906      157.6322      156.6900      181.8829      190.6752      234.1046      261.9576      271.3332      273.9778      234.5945      221.5610      229.4406      273.2777      223.8323      217.5091      240.5240      256.4608      265.5561      249.2302      258.6056      235.3174      257.3095      295.3109      277.8954      246.0586      236.7722      215.7694      204.0353      233.2821      241.0759      301.0703      292.3181      233.9787      228.5952      205.3276      177.1703      158.7716      134.3698      118.4258      106.5665      103.5908       83.4307       73.7889       65.7181       52.8725       49.2648       50.7408       44.2332       41.9519       41.4394       48.5724        0.0000        0.0000        0.0000        0.0000        0.0000        0.0000        0.0000        0.0000        0.0000        0.0000        0.0000        0.0000        0.0000        0.0000        0.0000        0.0000        0.0000        0.0000        0.0000        0.0000        0.0000        0.0000        0.0000        0.0000        0.0000        0.0000        0.0000        0.0000        0.0000        0.0000        0.0000        0.0000        0.0000        0.0000        0.0000        0.0000        0.0000        0.0000        0.0000        0.0000        0.0000        0.0000        0.0000        0.0000        0.0000        0.0000        0.0000        0.0000        0.0000        0.0000        0.0000        0.0000
        0.0000        0.0000        0.0000        0.0000        0.0000        0.0000        0.0000        0.0000        0.0000        0.0000        0.0000        0.0000        0.0000        0.0000        0.0000        0.0000        0.0000        0.0000        0.0000        0.0000        0.0000        0.0000        0.0000        0.0000        0.0000        0.0000        0.0000        0.0000        0.0000        0.0000        0.0000        0.0000        0.0000        0.0000        0.0000        0.0000        0.0000        0.0000        0.0000        0.0000       36.4337       32.4635       29.8064        0.1241        0.0386        0.0613        0.1670       39.3572       42.1464       39.8995       33.0203        9.1209        7.2589        6.7770        9.0597        2.5334        3.3442        3.3171        3.2115        8.3478        7.5163        8.7959        8.5770       11.8442       15.3782       16.1765       20.9669       28.5316       32.4117       27.3962       20.1650       15.6935       15.1383       15.3435       18.6950       24.8409       27.2338       28.2414       35.5778       45.4919       55.9206       57.5619       60.5927       54.2346       62.6003       58.9743       65.6551      100.1701      105.5973      106.4800      106.8537      102.1284      103.9572      100.5442       93.4009       91.7429       81.2336       64.9502       43.7424       23.3301       20.3171       16.8707       14.6533       13.4151       11.1358        9.0763        8.7078       10.6744       10.6569       12.7236       17.0496       39.7351       46.5396       52.7560       60.6647       87.9094       99.5658      142.0256      163.8953      188.2800      199.5753      182.4660      153.9912      104.0416       80.1883       67.8614       67.7414       68.5356       68.9610       71.8306       76.7689      104.8366      115.4010      109.1433      130.5268      134.3622      135.2411      141.5088      142.3800      157.2584      180.4671      198.0720      188.7452      162.3187      160.6012      162.7462      157.0506      152.0911      154.7000      170.2626      187.6484      231.6753      266.8715      291.4413      314.0349      311.7967      323.0579      275.9732      257.7593      224.0732      223.2342      232.2037      241.3431      231.1335      212.7147      222.9524      233.8228      239.4402      249.0578      251.1858      238.6207      250.6153      220.9129      222.1345      257.9727      304.3782      331.0002      280.9437      243.8245      240.8283      213.5091      190.8635      177.0338      138.9250      122.5968      113.2927      103.2302       84.7442       76.5889       67.4918       57.6321       57.6249       61.9972       47.6600       45.4100       44.5196        0.0000        0.0000        0.0000        0.0000        0.0000        0.0000        0.0000        0.0000        0.0000        0.0000        0.0000        0.0000        0.0000        0.0000        0.0000        0.0000        0.0000        0.0000        0.0000        0.0000        0.0000        0.0000        0.0000        0.0000        0.0000        0.0000        0.0000        0.0000        0.0000        0.0000        0.0000        0.0000        0.0000        0.0000        0.0000        0.0000        0.0000        0.0000        0.0000        0.0000        0.0000        0.0000        0.0000        0.0000        0.0000        0.0000        0.0000        0.0000        0.0000        0.0000        0.0000        0.0000        0.0000
        0.0000        0.0000        0.0000        0.0000        0.0000        0.0000        0.0000        0.0000        0.0000        0.0000        0.0000        0.0000        0.0000        0.0000        0.0000        0.0000        0.0000        0.0000        0.0000        0.0000        0.0000        0.0000        0.0000        0.0000        0.0000        0.0000        0.0000        0.0000        0.0000        0.0000        0.0000        0.0000        0.0000        0.0000        0.0000        0.0000        0.0000        0.0000        0.0000        0.0000        0.0000        0.0000        0.0000       58.0477       57.8363       57.5775       57.4295       51.4143       51.3273       47.4993       39.8980       18.2099       14.0313       15.3792       22.2595       50.8495       62.0711       65.3674       59.6883       45.8671       41.1161       36.1687       31.8646       23.1993       25.4128       22.8777       25.9997       26.6297       25.0854       22.5681       22.8610       27.4411       29.9697       28.7139       28.6148       13.6701       13.6781       19.3831       25.1357       65.2659       70.0734       86.8108       97.6591      140.9114      161.3276      167.6021      171.9709      182.1991      188.7665      189.5233      200.9414      196.3008      195.6511      211.1796      206.6073      190.6340      152.5815      138.7776      114.0288       85.2237       73.2698       67.2088       55.2732       29.7153       23.0784       20.2826       21.1419       16.3132       16.0187       15.2040       18.3770       27.6375       39.0482       56.8592       60.3256       79.1451       77.2078       99.1441      104.7451      151.4592      147.4390      154.2017      140.6020      103.2881       84.5125       78.5815       75.3990       75.3155       76.9019       78.0486       80.8733       89.7695      103.1696      118.6903      136.1269      164.0887      175.8527      165.2738      177.0160      190.5878      215.5729      224.5373      217.8073      184.2247      174.4819      170.7024      166.7928      167.1441      174.1442      192.3163      213.6308      275.6094      298.4523      300.2849      342.4939      341.9251      344.1349      363.0267      274.6949      229.2870      250.6588      247.5969      241.2585      241.5195      238.0631      250.8642      250.2708      233.3490      229.7179      234.9250      220.7188      244.4289      215.7588      234.3712      274.8811      291.6844      314.9628      317.4671      290.2831      277.4228      245.8275      208.8373      213.5921      160.2373      134.4412      122.1957      113.3261       94.7917       87.6795       78.1282       70.7557       63.0619       61.7882       60.4636       58.7470       44.9400        0.0000        0.0000        0.0000        0.0000        0.0000        0.0000        0.0000        0.0000        0.0000        0.0000        0.0000        0.0000        0.0000        0.0000        0.0000        0.0000        0.0000        0.0000        0.0000        0.0000        0.0000        0.0000        0.0000        0.0000        0.0000        0.0000        0.0000        0.0000        0.0000        0.0000        0.0000        0.0000        0.0000        0.0000        0.0000        0.0000        0.0000        0.0000        0.0000        0.0000        0.0000        0.0000        0.0000        0.0000        0.0000        0.0000        0.0000        0.0000        0.0000        0.0000        0.0000        0.0000        0.0000
        0.0000        0.0000        0.0000        0.0000        0.0000        0.0000        0.0000        0.0000        0.0000        0.0000        0.0000        0.0000        0.0000        0.0000        0.0000        0.0000        0.0000        0.0000        0.0000        0.0000        0.0000        0.0000        0.0000        0.0000        0.0000        0.0000        0.0000        0.0000        0.0000        0.0000        0.0000        0.0000        0.0000        0.0000        0.0000        0.0000        0.0000        0.0000        0.0000        0.0000        0.0000        0.0000        0.0000        0.0000       79.2698       78.8972       75.0948       63.8542       60.4698       54.8052       46.8783       21.9807       17.5692       20.2431       30.1349       68.8864       85.3663       91.4333       85.0045       65.9214       58.5120       48.7102       41.3032       28.2780       25.1929       22.5321       23.8883       25.0991       24.2372       24.2882       26.2789       32.8855       32.8764       30.5518       26.6358        9.8585        9.2188       13.0384       21.2790       54.5205       64.0293       72.1388       91.9345      156.0755      191.3753      229.7083      228.4200      213.3443      194.4238      185.8339      201.7746      202.5372      224.2961      224.1544      211.7317      185.5426      176.8952      150.0745      143.8402      101.1977       82.1770       71.7319       74.0556       33.7134       25.4508       18.6830       17.7388       15.5825       14.1036       13.5982       15.6388       18.6591       21.7612       29.4248       35.1859       48.4329       60.7415       64.8497       70.2288      100.7660      118.9340      130.9016      108.9743       84.2688       77.0594       75.9950       76.9873       76.3287       80.3453       85.6330       87.5862       96.1956       98.8879      111.0220      123.8032      152.2578      161.8419      170.9171      185.1482      220.4740      227.1072      207.9191      181.8018      158.1573      153.6372      153.3009      160.7865      163.4474      183.6016      211.9232      226.1928      287.7990      337.0233      326.7808      322.2011      327.5262      365.4732      310.7141      259.0522      247.8056      275.1311      253.3412      258.3990      270.5682      259.7323      256.7979      256.1460      243.2125      225.4903      207.9201      200.7801      277.4676      273.8464      230.5834      240.1940      282.4153      322.4255      332.9843      333.2700      278.3365      254.6717      244.9760      237.7869      169.8527      145.6646      126.0898      111.2659       94.0667       95.7697       87.5233       80.5405       83.3157       64.0663       67.5711       61.1911       84.7800        0.0000        0.0000        0.0000        0.0000        0.0000        0.0000        0.0000        0.0000        0.0000        0.0000        0.0000        0.0000        0.0000        0.0000        0.0000        0.0000        0.0000        0.0000        0.0000        0.0000        0.0000        0.0000        0.0000        0.0000        0.0000        0.0000        0.0000        0.0000        0.0000        0.0000        0.0000        0.0000        0.0000        0.0000        0.0000        0.0000        0.0000        0.0000        0.0000        0.0000        0.0000        0.0000        0.0000        0.0000        0.0000        0.0000        0.0000        0.0000        0.0000        0.0000        0.0000        0.0000        0.0000
        0.0000        0.0000        0.0000        0.0000        0.0000        0.0000        0.0000        0.0000        0.0000        0.0000        0.0000        0.0000        0.0000        0.0000        0.0000        0.0000        0.0000        0.0000        0.0000        0.0000        0.0000        0.0000        0.0000        0.0000        0.0000        0.0000        0.0000        0.0000        0.0000        0.0000        0.0000        0.0000        0.0000        0.0000        0.0000        0.0000        0.0000        0.0000        0.0000        0.0000        0.0000        0.0000        0.0000        0.0000        0.0000        0.0000       81.7169       68.7470       63.6617       58.3665       52.2511       26.3776       23.0557       27.9579       41.2697       95.5173      116.2577      120.2860      108.4534       84.5803       73.2098       63.9853       55.6885       39.6616       33.7290       32.7306       31.2017       33.0872       31.9581       33.1011       36.9238       42.6884       43.7817       41.8500       35.4801       11.3686        9.9457       11.2623       16.5179       50.2301       58.9395       72.3245      101.6881      186.8755      235.6574      246.0984      237.9402      193.7690      205.5930      210.7218      220.0999      220.7601      225.4581      227.2384      216.8083      197.6011      182.8297      143.2619      138.3693      107.0429      101.0940      118.0343       98.9914       39.0103       28.3345       22.2657       21.2741       19.3555       14.3006       10.3671       11.0341       12.3829       14.1868       18.3789       20.8997       28.8355       35.7864       41.4895       50.7578       78.6163       79.7745       80.6605       74.0006       69.6351       65.9239       70.6182       80.7373       78.7265       79.8648       90.7289       93.4896       88.8581       91.3006      129.3629      140.3829      150.7448      153.2158      164.3277      195.9177      214.8224      195.8949      177.2120      162.3379      149.7628      145.1008      141.7965      159.1521      153.8903      177.4684      213.8940      242.2725      292.8997      351.1439      353.1139      316.7613      291.7020      271.1151      264.1069      268.9044      270.0042      276.8722      284.1895      286.4778      290.7232      286.3395      276.5895      268.7734      273.2691      240.1472      239.3121      261.0654      308.0653      323.4334      265.1886      269.5263      311.0320      341.5509      357.1295      343.6234      317.6262      325.4554      315.1337      285.1011      183.0732      160.9580      132.0041      117.3039      102.6710      101.7183       97.8441       94.8226       92.1027       63.2875       63.0070       71.7797       90.3600        0.0000        0.0000        0.0000        0.0000        0.0000        0.0000        0.0000        0.0000        0.0000        0.0000        0.0000        0.0000        0.0000        0.0000        0.0000        0.0000        0.0000        0.0000        0.0000        0.0000        0.0000        0.0000        0.0000        0.0000        0.0000        0.0000        0.0000        0.0000        0.0000        0.0000        0.0000        0.0000        0.0000        0.0000        0.0000        0.0000        0.0000        0.0000        0.0000        0.0000        0.0000        0.0000        0.0000        0.0000        0.0000        0.0000        0.0000        0.0000        0.0000        0.0000        0.0000        0.0000        0.0000
        0.0000        0.0000        0.0000        0.0000        0.0000        0.0000        0.0000        0.0000        0.0000        0.0000        0.0000        0.0000        0.0000        0.0000        0.0000        0.0000        0.0000        0.0000        0.0000        0.0000        0.0000        0.0000        0.0000        0.0000        0.0000        0.0000        0.0000        0.0000        0.0000        0.0000        0.0000        0.0000        0.0000        0.0000        0.0000        0.0000        0.0000        0.0000        0.0000        0.0000        0.0000        0.0000        0.0000        0.0000        0.0000        0.0000        0.0000       64.6971       60.1461       57.3609       55.8366       31.5368       30.9858       38.9011       55.1827      124.4686      150.3307      154.7857      136.8531      102.9196       88.0018       77.7556       70.5985       51.4680       44.4972       42.0203       43.4634       45.8404       46.5024       48.0331       50.4315       57.8271       63.4912       63.1702       55.0596       18.6795       15.4232       17.0689       24.8513       60.1215       66.5247      103.5538      137.3522      191.5592      203.5006      202.3758      197.6431      189.0861      196.4554      200.2163      228.2514      231.2078      269.4418      304.9644      254.2517      217.3240      188.1080      157.7934      154.8609      134.4981      123.7471      127.8265      114.9513       52.3086       34.7026       27.8830       28.4365       15.9792       11.6110        8.0540        8.2022       10.0839       10.0613       13.0335       16.3034       26.6561       31.1290       36.3129       45.3325       54.3943       54.4945       57.5951       54.0998       53.0865       53.2877       54.1496       60.3992       66.5198       70.3260       75.8433       82.4513       82.2768       90.0355      114.1508      136.3680      147.0070      150.9357      154.6618      185.0044      176.2198      156.6336      170.2796      169.0509      153.0490      144.6670      146.2722      160.3118      168.7431      180.4587      204.3618      226.6533      279.0220      318.3238      323.6756      294.6165      274.6796      245.8721      259.7977      258.4097      270.3842      298.0780      288.0770      296.1196      299.2957      294.5538      294.0535      298.6075      269.1131      272.8861      293.8664      326.8609      369.3683      350.4902      327.3344      327.8589      362.6040      390.4606      401.8213      381.6011      351.8477      354.5410      334.8407      286.5131      186.5967      172.0659      160.0468      140.2099      121.9189      113.5762      101.1618      101.2963       87.0263       74.4138       68.1622       72.0959        0.0000        0.0000        0.0000        0.0000        0.0000        0.0000        0.0000        0.0000        0.0000        0.0000        0.0000        0.0000        0.0000        0.0000        0.0000        0.0000        0.0000        0.0000        0.0000        0.0000        0.0000        0.0000        0.0000        0.0000        0.0000        0.0000        0.0000        0.0000        0.0000        0.0000        0.0000        0.0000        0.0000        0.0000        0.0000        0.0000        0.0000        0.0000        0.0000        0.0000        0.0000        0.0000        0.0000        0.0000        0.0000        0.0000        0.0000        0.0000        0.0000        0.0000        0.0000        0.0000        0.0000        0.0000
        0.0000        0.0000        0.0000        0.0000        0.0000        0.0000        0.0000        0.0000        0.0000        0.0000        0.0000        0.0000        0.0000        0.0000        0.0000        0.0000        0.0000        0.0000        0.0000        0.0000        0.0000        0.0000        0.0000        0.0000        0.0000        0.0000        0.0000        0.0000        0.0000        0.0000        0.0000        0.0000        0.0000        0.0000        0.0000        0.0000        0.0000        0.0000        0.0000        0.0000        0.0000        0.0000        0.0000        0.0000        0.0000        0.0000        0.0000        0.0000        0.0000        0.0000       47.8364       54.6827       57.5565       74.6136      105.8205      196.9696      239.7232      248.3483      220.1494      147.2089      121.0859      105.3383       98.1117       74.5020       66.2955       63.8689        0.0000        0.0000       62.6709       61.9842       63.4061       80.5118       86.6761       88.9441       82.9622       75.5629       64.2898       65.6993       76.1829       82.1594      111.3301      120.9808      139.7521      129.9363      139.5173      150.6282      147.1929      132.7168      152.5905        0.0000        0.0000        0.0000        0.0000      262.6774      221.9997      194.6323      176.7955      162.2587        0.0000      149.4634      147.3685      141.1756      108.8424       59.9131       39.8043       27.4459       22.0109        9.5621        5.8860        3.8742        4.4831        5.9571        5.9459        7.3015        7.7487       15.8202       23.2367       29.1585       32.5799       26.9908       26.9338       27.5636       27.9502       37.0236       37.2739       37.5106       45.2000       64.6101       77.0138       76.4851       81.0630       88.9658       92.4570      123.2390      134.2733      157.6821      147.2783      150.4541      162.8585      168.0100      167.5403      168.7661      181.9534      163.8829      163.6517      161.2284      173.9377      212.2318      235.4000      241.5072      243.3211      233.2796      251.2171      270.3208      249.0253      249.7124      250.9860      256.8201      259.9225      281.9796      293.4150      308.8249      318.3215      338.4693      364.2388      347.0058      353.2868      331.3030      346.2683      373.5031      388.2187      451.7416      413.8246      391.6605      431.6972      466.4023      441.1859      442.2818      432.4654      369.9271      342.3828      313.2078      274.6479      205.3231      192.7859      181.2617      169.0745      133.3176      125.6176      112.3977      112.1878       94.5019       81.0589        0.0000        0.0000        0.0000        0.0000        0.0000        0.0000        0.0000        0.0000        0.0000        0.0000        0.0000        0.0000        0.0000        0.0000        0.0000        0.0000        0.0000        0.0000        0.0000        0.0000        0.0000        0.0000        0.0000        0.0000        0.0000        0.0000        0.0000        0.0000        0.0000        0.0000        0.0000        0.0000        0.0000        0.0000        0.0000        0.0000        0.0000        0.0000        0.0000        0.0000        0.0000        0.0000        0.0000        0.0000        0.0000        0.0000        0.0000        0.0000        0.0000        0.0000        0.0000        0.0000        0.0000        0.0000        0.0000        0.0000
        0.0000        0.0000        0.0000        0.0000        0.0000        0.0000        0.0000        0.0000        0.0000        0.0000        0.0000        0.0000        0.0000        0.0000        0.0000        0.0000        0.0000        0.0000        0.0000        0.0000        0.0000        0.0000        0.0000        0.0000        0.0000        0.0000        0.0000        0.0000        0.0000        0.0000        0.0000        0.0000        0.0000        0.0000        0.0000        0.0000        0.0000        0.0000        0.0000        0.0000        0.0000        0.0000        0.0000        0.0000        0.0000        0.0000        0.0000        0.0000        0.0000        0.0000        0.0000        0.0000        0.0000        0.0000        0.0000      235.0313      287.4000      296.1487        0.0000        0.0000        0.0000      124.2642      115.2932       90.9493       83.0107        0.0000        0.0000        0.0000        0.0000        0.0000        0.0000        0.0000      105.0906      106.6640      100.9909       90.2449       80.5572       80.6363       89.4956      101.5902      102.5770      124.7039      128.3244      121.7388      129.9248      143.6513      147.9787      131.9282        0.0000        0.0000        0.0000        0.0000        0.0000        0.0000      232.8962      196.0975        0.0000        0.0000        0.0000      153.0054      160.4088      143.4260      106.8943       57.4786       37.7553       30.1908       21.1575        7.8815        5.0690        4.0163        2.9269        4.9891        2.9989        4.4446        2.8744       11.4032       13.9023       18.4440       18.0914       16.0105       14.6813       17.6049       18.9281       31.2877       33.8181       35.0811       40.6537       61.8924       74.9400       78.8377       91.1366      105.2327      101.2540      123.6413      139.2777      173.2201      171.3298      175.2892      155.0959      155.6123      159.2837      165.0087      181.8262      162.0756      162.6159      162.5171      166.8112      206.3838      225.4741      233.2879      241.3882      232.1055      237.5266      220.9633      235.1779      266.9268      260.0317      264.0738      266.5540      269.6920      320.4641      338.0698      330.5753      373.9940      381.7709      375.1888      376.6838      345.4225      357.0368      396.6901      410.0789      448.0185      456.0064      449.0844      466.4168      468.2716      472.3007      456.9680      408.3657      356.5801      314.5148      283.6321      265.6242      220.5436      210.2284      193.1933      183.0961      140.2870      127.3004      119.8636      113.5847       96.7443       79.7416        0.0000        0.0000        0.0000        0.0000        0.0000        0.0000        0.0000        0.0000        0.0000        0.0000        0.0000        0.0000        0.0000        0.0000        0.0000        0.0000        0.0000        0.0000        0.0000        0.0000        0.0000        0.0000        0.0000        0.0000        0.0000        0.0000        0.0000        0.0000        0.0000        0.0000        0.0000        0.0000        0.0000        0.0000        0.0000        0.0000        0.0000        0.0000        0.0000        0.0000        0.0000        0.0000        0.0000        0.0000        0.0000        0.0000        0.0000        0.0000        0.0000        0.0000        0.0000        0.0000        0.0000        0.0000        0.0000        0.0000
        0.0000        0.0000        0.0000        0.0000        0.0000        0.0000        0.0000        0.0000        0.0000        0.0000        0.0000        0.0000        0.0000        0.0000        0.0000        0.0000        0.0000        0.0000        0.0000        0.0000        0.0000        0.0000        0.0000        0.0000        0.0000        0.0000        0.0000        0.0000        0.0000        0.0000        0.0000        0.0000        0.0000        0.0000        0.0000        0.0000        0.0000        0.0000        0.0000        0.0000        0.0000        0.0000        0.0000        0.0000        0.0000        0.0000        0.0000        0.0000        0.0000        0.0000        0.0000        0.0000        0.0000        0.0000        0.0000        0.0000        0.0000        0.0000        0.0000        0.0000        0.0000      129.7654      127.1006      106.5795       99.4318        0.0000        0.0000        0.0000        0.0000        0.0000        0.0000        0.0000        0.0000      135.4829      125.1479      109.2212      101.3334       99.4157      111.1311      117.5537      117.9297      123.1943      128.4314      122.3704      131.6975        0.0000        0.0000        0.0000        0.0000        0.0000        0.0000        0.0000        0.0000        0.0000        0.0000        0.0000        0.0000        0.0000        0.0000        0.0000      151.2356      144.5757      103.3435       55.2261       38.4040       27.0970       20.7930        9.0391        4.1259        1.9108        1.4984        1.1765        2.0171        5.2838        3.8862       10.7914       13.4974       12.8510       11.3439       12.4928       12.4528       13.0638       13.9134       24.6201       30.7167       29.9796       40.0341       61.2663       72.7729       78.8686       86.3486       96.6527      100.4255      119.9628      150.3308      156.3689      179.8239      186.1124      172.3714      164.4168      156.2656      188.0528      173.2927      159.0939      164.0918      169.7112      185.9503      208.2274      209.0435      212.3558      219.0386      221.9280      233.4926      234.4599      247.2296      252.2348      254.7588      271.7829      274.9718      266.0687      327.3915      348.9017      359.3859      404.0631      384.3106      386.9107      393.1149      341.9418      345.3023      410.1672      420.6402      456.1557      433.4946      432.1877      434.7968      418.9377      427.7169      451.8941      441.3063      367.7448      314.4490      278.7873      263.3133      213.4883      197.3819      183.9980      176.7404      144.7774      133.5875      119.9295      115.8898      106.8377        0.0000        0.0000        0.0000        0.0000        0.0000        0.0000        0.0000        0.0000        0.0000        0.0000        0.0000        0.0000        0.0000        0.0000        0.0000        0.0000        0.0000        0.0000        0.0000        0.0000        0.0000        0.0000        0.0000        0.0000        0.0000        0.0000        0.0000        0.0000        0.0000        0.0000        0.0000        0.0000        0.0000        0.0000        0.0000        0.0000        0.0000        0.0000        0.0000        0.0000        0.0000        0.0000        0.0000        0.0000        0.0000        0.0000        0.0000        0.0000        0.0000        0.0000        0.0000        0.0000        0.0000        0.0000        0.0000        0.0000        0.0000
        0.0000        0.0000        0.0000        0.0000        0.0000        0.0000        0.0000        0.0000        0.0000        0.0000        0.0000        0.0000        0.0000        0.0000        0.0000        0.0000        0.0000        0.0000        0.0000        0.0000        0.0000        0.0000        0.0000        0.0000        0.0000        0.0000        0.0000        0.0000        0.0000        0.0000        0.0000        0.0000        0.0000        0.0000        0.0000        0.0000        0.0000        0.0000        0.0000        0.0000        0.0000        0.0000        0.0000        0.0000        0.0000        0.0000        0.0000        0.0000        0.0000        0.0000        0.0000        0.0000        0.0000        0.0000        0.0000        0.0000        0.0000        0.0000        0.0000        0.0000        0.0000        0.0000      123.8823      109.8653        0.0000        0.0000        0.0000        0.0000        0.0000        0.0000        0.0000        0.0000        0.0000        0.0000      158.6463      142.0461      130.0797      127.2045      127.5278      141.9587      139.5630      128.3985      127.9571      120.3801        0.0000        0.0000        0.0000        0.0000        0.0000        0.0000        0.0000        0.0000        0.0000        0.0000        0.0000        0.0000        0.0000        0.0000        0.0000        0.0000        0.0000      143.1460      104.1725       52.1039       37.9273       26.1537       19.7346       24.7264        3.4084        1.3760        0.9807        0.8060        0.7777        1.1318        1.5881        4.6191        5.3069        7.4520       13.5235       11.7214        9.6652        9.6824       15.1285       24.8916       26.7200       27.3447       39.7619       62.4885       73.0876       89.5777      109.1713      113.8748      102.2646      121.9186      134.0560      148.4568      189.4932      213.0401      210.2828      179.7020      167.0372      180.1014      189.5490      161.8787      177.6072      185.8366      183.1885      202.3633      207.8949      192.6243      206.4583      197.5134      203.9828      209.1600      219.3465      237.2130      240.7975      245.5464      273.0187      278.5359      301.5906      297.4363      329.1381      356.1128      360.4388      375.5787      386.2836      366.6367      345.5826      361.5879      355.5397      394.5839      373.6105      372.3010      388.1266      439.1488      448.5010      443.4950      404.8895      334.4647      311.9180      286.7739      249.9739      203.1909      188.8877      172.7071      174.3449      152.4979      141.4294      131.0023      127.0701        0.0000        0.0000        0.0000        0.0000        0.0000        0.0000        0.0000        0.0000        0.0000        0.0000        0.0000        0.0000        0.0000        0.0000        0.0000        0.0000        0.0000        0.0000        0.0000        0.0000        0.0000        0.0000        0.0000        0.0000        0.0000        0.0000        0.0000        0.0000        0.0000        0.0000        0.0000        0.0000        0.0000        0.0000        0.0000        0.0000        0.0000        0.0000        0.0000        0.0000        0.0000        0.0000        0.0000        0.0000        0.0000        0.0000        0.0000        0.0000        0.0000        0.0000        0.0000        0.0000        0.0000        0.0000        0.0000        0.0000        0.0000        0.0000
        0.0000        0.0000        0.0000        0.0000        0.0000        0.0000        0.0000        0.0000        0.0000        0.0000        0.0000        0.0000        0.0000        0.0000        0.0000        0.0000        0.0000        0.0000        0.0000        0.0000        0.0000        0.0000        0.0000        0.0000        0.0000        0.0000        0.0000        0.0000        0.0000        0.0000        0.0000        0.0000        0.0000        0.0000        0.0000        0.0000        0.0000        0.0000        0.0000        0.0000        0.0000        0.0000        0.0000        0.0000        0.0000        0.0000        0.0000        0.0000        0.0000        0.0000        0.0000        0.0000        0.0000        0.0000        0.0000        0.0000        0.0000        0.0000        0.0000        0.0000        0.0000        0.0000        0.0000        0.0000        0.0000        0.0000        0.0000        0.0000        0.0000        0.0000        0.0000        0.0000        0.0000        0.0000      216.3754      179.3057      158.3269      144.6872      141.9522      147.2310      152.2366      134.0070      129.9361        0.0000        0.0000        0.0000        0.0000        0.0000        0.0000        0.0000        0.0000        0.0000        0.0000        0.0000        0.0000        0.0000        0.0000        0.0000        0.0000        0.0000        0.0000      113.8470      105.4659       69.4185       49.7632       37.8153       28.5538        3.8089        1.6576        0.6899        0.4672        0.2833        0.5083        0.7090        0.3648        3.7087        4.6321        8.6933        8.3217       10.6513       11.7775       15.1412       16.0156       29.5429       27.1003       29.0860       39.7465       73.5638       90.1608      101.4136      100.4809      119.5504      124.5868      138.2775      132.9550      143.5531      196.6409      225.4498      195.3135      170.0887      186.5620      169.1303      159.2221      174.0343      180.9283      186.6523      201.8217      199.6443      207.3762      214.0942      214.0003      222.1455      231.8425      232.0905      240.6051      249.7540      251.4603      280.0179      267.6594      262.8980      274.3389      274.6151      332.6435      277.4187      280.4980      287.0743      317.0045      295.2039      302.6856      324.1303      347.8087      392.3132      377.1595      371.8696      382.4292      400.8340      394.3988      377.4016      361.1612      349.7658      327.9755      295.5962      266.3723      193.2658      175.0140      157.8226      164.4684      146.9917      153.8692      152.3870      148.8755        0.0000        0.0000        0.0000        0.0000        0.0000        0.0000        0.0000        0.0000        0.0000        0.0000        0.0000        0.0000        0.0000        0.0000        0.0000        0.0000        0.0000        0.0000        0.0000        0.0000        0.0000        0.0000        0.0000        0.0000        0.0000        0.0000        0.0000        0.0000        0.0000        0.0000        0.0000        0.0000        0.0000        0.0000        0.0000        0.0000        0.0000        0.0000        0.0000        0.0000        0.0000        0.0000        0.0000        0.0000        0.0000        0.0000        0.0000        0.0000        0.0000        0.0000        0.0000        0.0000        0.0000        0.0000        0.0000        0.0000        0.0000        0.0000
        0.0000        0.0000        0.0000        0.0000        0.0000        0.0000        0.0000        0.0000        0.0000        0.0000        0.0000        0.0000        0.0000        0.0000        0.0000        0.0000        0.0000        0.0000        0.0000        0.0000        0.0000        0.0000        0.0000        0.0000        0.0000        0.0000        0.0000        0.0000        0.0000        0.0000        0.0000        0.0000        0.0000        0.0000        0.0000        0.0000        0.0000        0.0000        0.0000        0.0000        0.0000        0.0000        0.0000        0.0000        0.0000        0.0000        0.0000        0.0000        0.0000        0.0000        0.0000        0.0000        0.0000        0.0000        0.0000        0.0000        0.0000        0.0000        0.0000        0.0000        0.0000        0.0000        0.0000        0.0000        0.0000        0.0000        0.0000        0.0000        0.0000        0.0000        0.0000        0.0000        0.0000        0.0000        0.0000        0.0000        0.0000        0.0000        0.0000        0.0000        0.0000        0.0000        0.0000        0.0000        0.0000        0.0000        0.0000        0.0000        0.0000        0.0000        0.0000        0.0000        0.0000        0.0000        0.0000        0.0000        0.0000        0.0000        0.0000        0.0000        0.0000       90.2280       79.2000       60.6092       47.0826       37.3884       27.5943        3.7981        1.6634        0.7847        0.8481        0.8527        1.4629        1.1975        2.8524        5.3522        3.6551        7.6242        7.4962       16.2958       14.9972       14.2837       15.4179       20.0006       25.6543       27.5477       36.1738       53.8179       75.5840       80.0332       86.8640      114.0751      127.9464      146.8646      150.6425      170.1838      226.7360      216.5163      191.0716      188.6214      166.2004      166.1301      169.7082      166.7706      176.8660      189.9148      200.0658      214.0929      212.2863      217.9578      212.7792      225.4182      237.8930      250.3493      245.5391      245.1203      264.6774      270.4066      271.5323      266.1295      251.1968      257.5836      298.8527      262.7319      263.8744      252.1110      263.2682      275.8309      275.6474      304.0130      319.1787      351.6193      360.7715      353.2874      363.8043      377.3216      352.1955      348.1299      331.7539      347.0615      320.3245      295.5574      278.5996      204.0110      182.2424      169.4921      159.4776      142.5052      148.1860      157.8982        0.0000        0.0000        0.0000        0.0000        0.0000        0.0000        0.0000        0.0000        0.0000        0.0000        0.0000        0.0000        0.0000        0.0000        0.0000        0.0000        0.0000        0.0000        0.0000        0.0000        0.0000        0.0000        0.0000        0.0000        0.0000        0.0000        0.0000        0.0000        0.0000        0.0000        0.0000        0.0000        0.0000        0.0000        0.0000        0.0000        0.0000        0.0000        0.0000        0.0000        0.0000        0.0000        0.0000        0.0000        0.0000        0.0000        0.0000        0.0000        0.0000        0.0000        0.0000        0.0000        0.0000        0.0000        0.0000        0.0000        0.0000        0.0000        0.0000
        0.0000        0.0000        0.0000        0.0000        0.0000        0.0000        0.0000        0.0000        0.0000        0.0000        0.0000        0.0000        0.0000        0.0000        0.0000        0.0000        0.0000        0.0000        0.0000        0.0000        0.0000        0.0000        0.0000        0.0000        0.0000        0.0000        0.0000        0.0000        0.0000        0.0000        0.0000        0.0000        0.0000        0.0000        0.0000        0.0000        0.0000        0.0000        0.0000        0.0000        0.0000        0.0000        0.0000        0.0000        0.0000        0.0000        0.0000        0.0000        0.0000        0.0000        0.0000        0.0000        0.0000        0.0000        0.0000        0.0000        0.0000        0.0000        0.0000        0.0000        0.0000        0.0000        0.0000        0.0000        0.0000        0.0000        0.0000        0.0000        0.0000        0.0000        0.0000        0.0000        0.0000        0.0000        0.0000        0.0000        0.0000        0.0000        0.0000        0.0000        0.0000        0.0000        0.0000        0.0000        0.0000        0.0000        0.0000        0.0000        0.0000        0.0000        0.0000        0.0000        0.0000        0.0000        0.0000        0.0000        0.0000        0.0000        0.0000        0.0000        0.0000       70.8027       58.3417       49.1814       42.2610       34.2805       25.4642        3.6288        1.7656        1.5367        1.5072        0.9821        1.8869        1.5936        2.1616        5.5608        3.7829        7.1144        6.1765       13.8163        9.7297       10.5510       13.7039       17.5428       20.9026       19.8400       28.9737       44.3362       57.0043       62.6193       65.1416       90.9683      103.3214      118.7693      162.1368      179.3701      187.8326      182.7419      155.6997      146.5788      154.7732      148.1489      165.1349      166.4696      190.7297      194.2510      205.7719      228.6103      237.9444      234.3252      233.4873      242.8555      240.6088      258.1541      277.4740      274.1593      250.6725      266.4692      252.4329      248.3701      252.1608      270.8542      301.6330      250.9035      248.1569      247.5789      250.1617      262.9707      265.6119      265.1866      269.2548      312.7461      333.3824      332.5630      316.6829      330.7957      334.8700      318.0220      321.0324      313.9675      315.4869      289.2199      270.5699      196.0508      168.7806      162.1474      152.2176      142.5116      163.9962      173.0163        0.0000        0.0000        0.0000        0.0000        0.0000        0.0000        0.0000        0.0000        0.0000        0.0000        0.0000        0.0000        0.0000        0.0000        0.0000        0.0000        0.0000        0.0000        0.0000        0.0000        0.0000        0.0000        0.0000        0.0000        0.0000        0.0000        0.0000        0.0000        0.0000        0.0000        0.0000        0.0000        0.0000        0.0000        0.0000        0.0000        0.0000        0.0000        0.0000        0.0000        0.0000        0.0000        0.0000        0.0000        0.0000        0.0000        0.0000        0.0000        0.0000        0.0000        0.0000        0.0000        0.0000        0.0000        0.0000        0.0000        0.0000        0.0000        0.0000
        0.0000        0.0000        0.0000        0.0000        0.0000        0.0000        0.0000        0.0000        0.0000        0.0000        0.0000        0.0000        0.0000        0.0000        0.0000        0.0000        0.0000        0.0000        0.0000        0.0000        0.0000        0.0000        0.0000        0.0000        0.0000        0.0000        0.0000        0.0000        0.0000        0.0000        0.0000        0.0000        0.0000        0.0000        0.0000        0.0000        0.0000        0.0000        0.0000        0.0000        0.0000        0.0000        0.0000        0.0000        0.0000        0.0000        0.0000        0.0000        0.0000        0.0000        0.0000        0.0000        0.0000        0.0000        0.0000        0.0000        0.0000        0.0000        0.0000        0.0000        0.0000        0.0000        0.0000        0.0000        0.0000        0.0000        0.0000        0.0000        0.0000        0.0000        0.0000        0.0000        0.0000        0.0000        0.0000        0.0000        0.0000        0.0000        0.0000        0.0000        0.0000        0.0000        0.0000        0.0000        0.0000        0.0000        0.0000        0.0000        0.0000        0.0000        0.0000        0.0000        0.0000        0.0000        0.0000        0.0000        0.0000        0.0000        0.0000        0.0000       62.7447       54.4424       45.7330       39.9815       36.2121       30.3037       22.5405        3.3515        3.2162        3.1137        1.7885        1.1456        0.5209        3.6387        3.2505        5.4090        6.1666        6.7192       10.9117       11.3598        7.2647        6.4485        6.4132        8.2767       13.7270       14.6670       24.2466       35.5592       48.5584       57.2945       69.8553       93.0862      100.5535      110.9883      134.3961      133.4104      142.5375      138.8593      129.7465      136.6214      142.4426      156.3532      179.7350      177.6084      192.4781      190.1583      210.7835      246.7253      248.6375      242.4772      263.7809      257.6397      279.1551      319.5416      296.0991      266.7011      260.8212      257.9427      228.7802      253.1259      295.8262      297.3122      276.3194      241.3376      236.8981      247.7223      246.8918      264.9942      261.1646      257.5558      269.8405      292.4850      301.6747      298.3660      295.9817      311.4476      316.0448      298.1648      279.4531      271.4202      270.6006      277.3213      239.7213      170.1955      154.8712      139.1896      156.4438      134.9380        0.0000        0.0000        0.0000        0.0000        0.0000        0.0000        0.0000        0.0000        0.0000        0.0000        0.0000        0.0000        0.0000      112.2600        0.0000        0.0000        0.0000      204.3900        0.0000        0.0000        0.0000        0.0000        0.0000        0.0000        0.0000        0.0000        0.0000        0.0000        0.0000        0.0000        0.0000        0.0000        0.0000        0.0000        0.0000        0.0000        0.0000        0.0000        0.0000        0.0000        0.0000        0.0000        0.0000        0.0000        0.0000        0.0000        0.0000        0.0000        0.0000        0.0000        0.0000        0.0000        0.0000        0.0000        0.0000        0.0000        0.0000        0.0000        0.0000        0.0000        0.0000
        0.0000        0.0000        0.0000        0.0000        0.0000        0.0000        0.0000        0.0000        0.0000        0.0000        0.0000        0.0000        0.0000        0.0000        0.0000        0.0000        0.0000        0.0000        0.0000        0.0000        0.0000        0.0000        0.0000        0.0000        0.0000        0.0000        0.0000        0.0000        0.0000        0.0000        0.0000        0.0000        0.0000        0.0000        0.0000        0.0000        0.0000        0.0000        0.0000        0.0000        0.0000        0.0000        0.0000        0.0000        0.0000        0.0000        0.0000        0.0000        0.0000        0.0000        0.0000        0.0000        0.0000        0.0000        0.0000        0.0000        0.0000        0.0000        0.0000        0.0000        0.0000        0.0000        0.0000        0.0000        0.0000        0.0000        0.0000        0.0000        0.0000        0.0000        0.0000        0.0000        0.0000        0.0000        0.0000        0.0000        0.0000        0.0000        0.0000        0.0000        0.0000        0.0000        0.0000        0.0000        0.0000        0.0000        0.0000        0.0000        0.0000        0.0000        0.0000        0.0000        0.0000        0.0000        0.0000        0.0000        0.0000        0.0000        0.0000        0.0000       35.7299       33.4884       29.7432       28.6641       26.5829       22.0671       20.2859       41.4308        9.1329        5.8330        3.6486        2.1822        1.2565        2.3062        5.7043        6.7767        6.4505        7.6212        5.4114        5.5678        4.1400        6.5599        9.3626       23.7055       22.0423       18.7048       34.7969       33.8390       42.4148       56.2643       74.6480       84.9652       97.3793      100.5512      121.4387      109.3961      107.5235      105.8600      126.3442      136.8705      163.3346      176.2941      194.9711      209.1862      209.3723      225.6132      244.0701      253.9128      268.2500      289.5223      323.7349      343.6755      367.3924      334.5550      316.5740      282.2053      299.9487      286.2049      273.1722      263.9071      274.5043      286.1942      280.2530      263.3289      293.0236      284.4449      268.6884      248.6797      257.2920      263.1789      272.2836      289.7815      298.1725      288.5807      303.0025      280.5531      286.9506      268.2104      247.5968      219.6369      221.7360      221.5419      206.3489      164.9370      151.0433      142.4696      142.8788      160.2437        0.0000        0.0000        0.0000        0.0000        0.0000        0.0000        0.0000        0.0000        0.0000        0.0000        0.0000        0.0000      173.8500      193.9500      173.6700        0.0000      169.1700      163.9500        0.0000        0.0000        0.0000        0.0000        0.0000        0.0000        0.0000        0.0000        0.0000        0.0000        0.0000        0.0000        0.0000        0.0000        0.0000        0.0000        0.0000        0.0000        0.0000        0.0000        0.0000        0.0000        0.0000        0.0000        0.0000        0.0000        0.0000        0.0000        0.0000        0.0000        0.0000        0.0000        0.0000        0.0000        0.0000        0.0000        0.0000        0.0000        0.0000        0.0000        0.0000        0.0000        0.0000
        0.0000        0.0000        0.0000        0.0000        0.0000        0.0000        0.0000        0.0000        0.0000        0.0000        0.0000        0.0000        0.0000        0.0000        0.0000        0.0000        0.0000        0.0000        0.0000        0.0000        0.0000        0.0000        0.0000        0.0000        0.0000        0.0000        0.0000        0.0000        0.0000        0.0000        0.0000        0.0000        0.0000        0.0000        0.0000        0.0000        0.0000        0.0000        0.0000        0.0000        0.0000        0.0000        0.0000        0.0000        0.0000        0.0000        0.0000        0.0000        0.0000        0.0000        0.0000        0.0000        0.0000        0.0000        0.0000        0.0000        0.0000        0.0000        0.0000        0.0000        0.0000        0.0000        0.0000        0.0000        0.0000        0.0000        0.0000        0.0000        0.0000        0.0000        0.0000        0.0000        0.0000        0.0000        0.0000        0.0000        0.0000        0.0000        0.0000        0.0000        0.0000        0.0000        0.0000        0.0000        0.0000        0.0000        0.0000        0.0000        0.0000        0.0000        0.0000        0.0000        0.0000        0.0000        0.0000        0.0000        0.0000        0.0000        0.0000       25.1031       21.4468       23.9289       21.8187       21.4144       18.6198       17.7592       14.5316       40.9183        8.2543        5.9272        4.5092        1.5794        1.1184        3.1049        3.3005        4.6481        4.7363        3.5831        4.2669        7.5942        9.5277        7.6872        8.8503       16.9647       14.3862       27.1655       39.0511       42.6535       54.7155       63.7069       63.4169       64.0512       71.3808       78.3574       93.6575       74.9931       67.8433       72.3908       81.2225       97.4148      112.1696      150.6487      169.8393      193.9334      216.2858      226.0773      233.5772      253.4217      273.2212      302.4451      350.8908      357.5085      365.3787      345.9265      317.2393      298.7839      320.5464      294.6778      280.9261      269.2953      275.8948      290.1555      298.8899      308.6005      308.4994      264.6980      260.3968      255.8835      255.3051      253.8654      243.1994      252.6438      271.4266      266.7386      266.0118      272.9158      259.1948      246.8165      230.4216      203.0857      212.9637      199.8740      182.0708      167.8324      156.4977      150.1820      159.3233      204.9799        0.0000        0.0000        0.0000        0.0000        0.0000        0.0000      211.3378      149.1900        0.0000        0.0000        0.0000        0.0000      160.9800      158.8800        0.0000        0.0000        0.0000        0.0000        0.0000        0.0000        0.0000        0.0000        0.0000        0.0000        0.0000        0.0000        0.0000        0.0000        0.0000        0.0000        0.0000        0.0000        0.0000        0.0000        0.0000        0.0000        0.0000        0.0000        0.0000        0.0000        0.0000        0.0000        0.0000        0.0000        0.0000        0.0000        0.0000        0.0000        0.0000        0.0000        0.0000        0.0000        0.0000        0.0000        0.0000        0.0000        0.0000        0.0000        0.0000        0.0000        0.0000
        0.0000        0.0000        0.0000        0.0000        0.0000        0.0000        0.0000        0.0000        0.0000        0.0000        0.0000        0.0000        0.0000        0.0000        0.0000        0.0000        0.0000        0.0000        0.0000        0.0000        0.0000        0.0000        0.0000        0.0000        0.0000        0.0000        0.0000        0.0000        0.0000        0.0000        0.0000        0.0000        0.0000        0.0000        0.0000        0.0000        0.0000        0.0000        0.0000        0.0000        0.0000        0.0000        0.0000        0.0000        0.0000        0.0000        0.0000        0.0000        0.0000        0.0000        0.0000        0.0000        0.0000        0.0000        0.0000        0.0000        0.0000        0.0000        0.0000        0.0000        0.0000        0.0000        0.0000        0.0000        0.0000        0.0000        0.0000        0.0000        0.0000        0.0000        0.0000        0.0000        0.0000        0.0000        0.0000        0.0000        0.0000        0.0000        0.0000        0.0000        0.0000        0.0000        0.0000        0.0000        0.0000        0.0000        0.0000        0.0000        0.0000        0.0000        0.0000        0.0000        0.0000        0.0000        0.0000        0.0000        0.0000        5.9284       10.5050       13.3837       15.2063       19.5070       19.4237       16.8412       15.4569       14.6852       11.0637       11.7561        8.3608        6.5069        5.1153        2.5098        1.9497        3.1250        4.4096        4.9500        2.3551        3.0922        2.6191        5.1457        5.7738        7.9569       10.9159       18.7457       18.3652       22.3163       25.3727       39.1561       43.5702       39.8144       67.3898       72.2139       59.1249       59.8069       71.2170       75.0948       68.1838       72.0794       76.1627       83.1123       94.4486      112.5907      134.1845      176.6682      192.1252      210.1452      213.6450      216.8661      229.9150      256.6387      285.8819      327.6163      330.2196      336.2497      339.5314      301.3854      308.3483      317.0427      323.5760      299.3255      297.7409      298.5209      316.5072      288.4503      279.6624      254.3636      246.6014      241.1299      243.0427      233.9067      245.3397      251.3568      249.7373      258.7746      259.8028      260.7360      242.4037      233.4903      221.3351      210.5087      194.5048      175.5701      166.1446      158.1895      170.1772      167.5296      167.7379        0.0000        0.0000        0.0000        0.0000        0.0000      195.9433      178.8644      172.0499       96.0600        0.0000        0.0000        0.0000        0.0000        0.0000        0.0000        0.0000        0.0000        0.0000        0.0000        0.0000        0.0000        0.0000        0.0000        0.0000        0.0000        0.0000        0.0000        0.0000        0.0000        0.0000        0.0000        0.0000        0.0000        0.0000        0.0000        0.0000        0.0000        0.0000        0.0000        0.0000        0.0000        0.0000        0.0000        0.0000        0.0000        0.0000        0.0000        0.0000        0.0000        0.0000        0.0000        0.0000        0.0000        0.0000        0.0000        0.0000        0.0000        0.0000        0.0000        0.0000        0.0000        0.0000
        0.0000        0.0000        0.0000        0.0000        0.0000        0.0000        0.0000        0.0000        0.0000        0.0000        0.0000        0.0000        0.0000        0.0000        0.0000        0.0000        0.0000        0.0000        0.0000        0.0000        0.0000        0.0000        0.0000        0.0000        0.0000        0.0000        0.0000        0.0000        0.0000        0.0000        0.0000        0.0000        0.0000        0.0000        0.0000        0.0000        0.0000        0.0000        0.0000        0.0000        0.0000        0.0000        0.0000        0.0000        0.0000        0.0000        0.0000        0.0000        0.0000        0.0000        0.0000        0.0000        0.0000        0.0000        0.0000        0.0000        0.0000        0.0000        0.0000        0.0000        0.0000        0.0000        0.0000        0.0000        0.0000        0.0000        0.0000        0.0000        0.0000        0.0000        0.0000        0.0000        0.0000        0.0000        0.0000        0.0000        0.0000        0.0000        0.0000        0.0000        0.0000        0.0000        0.0000        0.0000        0.0000        0.0000        0.0000        0.0000        0.0000        0.0000        0.0000        0.0000        0.0000        0.0000        0.0000        0.0000        0.0000        8.8471        9.7171       11.7821       14.6421       15.8384       16.8856       15.1147       12.9591       11.2040        9.4878        9.2464        7.4657        6.1335        5.4418        2.6608        2.1216        3.1904        3.1665        1.8166        1.6632        4.9462        3.5311       10.3229        6.4344        9.4998       10.1545       16.7487       17.8963       18.8442       23.9980       26.4156       37.5686       43.2066       65.6898       57.0076       44.1036       54.6620       64.8846       70.4572       70.6525       68.4225       79.7748       94.8950       97.7646      114.1206      138.4283      164.8521      189.7734      207.0633      201.9743      196.5862      228.1898      236.6656      250.8796      286.6714      286.7435      301.3493      308.0305      295.0960      293.3622      349.8322      348.1187      298.0927      292.7481      295.7646      284.9420      275.6968      259.6460      247.6814      246.5555      243.6855      240.0809      234.2182      242.6759      256.6378      269.7573      270.2613      260.0215      249.1352      228.4573      224.5322      213.0225      205.5149      202.9516      176.7273      172.3061      163.9289      160.7848      182.0479      204.2869        0.0000        0.0000        0.0000      153.7500      182.8772      192.3035      175.3528      170.3969       93.6600        0.0000        0.0000        0.0000        0.0000        0.0000        0.0000        0.0000        0.0000        0.0000        0.0000        0.0000        0.0000        0.0000        0.0000        0.0000        0.0000        0.0000        0.0000        0.0000        0.0000        0.0000        0.0000        0.0000        0.0000        0.0000        0.0000        0.0000        0.0000        0.0000        0.0000        0.0000        0.0000        0.0000        0.0000        0.0000        0.0000        0.0000        0.0000        0.0000        0.0000        0.0000        0.0000        0.0000        0.0000        0.0000        0.0000        0.0000        0.0000        0.0000        0.0000        0.0000        0.0000        0.0000
        0.0000        0.0000        0.0000        0.0000        0.0000        0.0000        0.0000        0.0000        0.0000        0.0000        0.0000        0.0000        0.0000        0.0000        0.0000        0.0000        0.0000        0.0000        0.0000        0.0000        0.0000        0.0000        0.0000        0.0000        0.0000        0.0000        0.0000        0.0000        0.0000        0.0000        0.0000        0.0000        0.0000        0.0000        0.0000        0.0000        0.0000        0.0000        0.0000        0.0000        0.0000        0.0000        0.0000        0.0000        0.0000        0.0000        0.0000        0.0000        0.0000        0.0000        0.0000        0.0000        0.0000        0.0000        0.0000        0.0000        0.0000        0.0000        0.0000        0.0000        0.0000        0.0000        0.0000        0.0000        0.0000        0.0000        0.0000        0.0000        0.0000        0.0000        0.0000        0.0000        0.0000        0.0000        0.0000        0.0000        0.0000        0.0000        0.0000        0.0000        0.0000        0.0000        0.0000        0.0000        0.0000        0.0000        0.0000        0.0000        0.0000        0.0000        0.0000        0.0000        0.0000        0.0000        0.0000        0.0000       12.2396       18.4202       16.2641       15.2309       18.0821       15.1898       15.0921       12.4102       14.1451       12.2455        9.9638        7.7577        5.7943        5.1288        4.6722        3.8269        3.9643        4.0241        4.4938        4.5576        8.1447       49.9416        5.9072        7.0412        7.7655        8.6261       10.3865       13.4223       15.1370       16.3478       17.5892       20.8049       29.0857       44.0159       47.1523       38.3910       37.1875       43.3197       55.8176       76.5383       77.3943       88.6988       84.3873       77.8867       95.3734      124.9888      152.9354      158.9206      170.2548      166.3009      200.2627      220.7709      256.9583      270.9517      257.6250      250.2084      259.7426      305.6996      294.5020      333.4073      332.6503      340.3797      348.5209      338.5749      332.9316      351.1105      337.4590      306.8803      312.8474      300.9204      299.4224      297.0494      286.5805      277.2011      275.5786      305.2488      306.8459      291.8972      269.3224      235.9010      210.5158      185.6359      188.3793      176.8398      177.5843      178.7255      176.1088      267.6184      223.5814      280.9217        0.0000        0.0000        0.0000        0.0000      250.8297      209.0439      196.2281      208.2622      219.9277      190.3200        0.0000        0.0000        0.0000        0.0000        0.0000        0.0000        0.0000        0.0000        0.0000        0.0000        0.0000        0.0000        0.0000        0.0000        0.0000        0.0000        0.0000        0.0000        0.0000        0.0000        0.0000        0.0000        0.0000        0.0000        0.0000        0.0000        0.0000        0.0000        0.0000        0.0000        0.0000        0.0000        0.0000        0.0000        0.0000        0.0000        0.0000        0.0000        0.0000        0.0000        0.0000        0.0000        0.0000        0.0000        0.0000        0.0000        0.0000        0.0000        0.0000        0.0000        0.0000        0.0000        0.0000
        0.0000        0.0000        0.0000        0.0000        0.0000        0.0000        0.0000        0.0000        0.0000        0.0000        0.0000        0.0000        0.0000        0.0000        0.0000        0.0000        0.0000        0.0000        0.0000        0.0000        0.0000        0.0000        0.0000        0.0000        0.0000        0.0000        0.0000        0.0000        0.0000        0.0000        0.0000        0.0000        0.0000        0.0000        0.0000        0.0000        0.0000        0.0000        0.0000        0.0000        0.0000        0.0000        0.0000        0.0000        0.0000        0.0000        0.0000        0.0000        0.0000        0.0000        0.0000        0.0000        0.0000        0.0000        0.0000        0.0000        0.0000        0.0000        0.0000        0.0000        0.0000        0.0000        0.0000        0.0000        0.0000        0.0000        0.0000        0.0000        0.0000        0.0000        0.0000        0.0000        0.0000        0.0000        0.0000        0.0000        0.0000        0.0000        0.0000        0.0000        0.0000        0.0000        0.0000        0.0000        0.0000        0.0000        0.0000        0.0000        0.0000        0.0000        0.0000        0.0000        0.0000        0.0000        0.0000        0.0000       14.0509       13.2600       12.5419       11.7260       11.7502       12.2821       11.0100       13.1991       12.8135        9.9089        7.7850        5.9489        5.2583        4.4726        4.1926        4.5155        5.1842        4.5873        4.4604        4.9253        5.4014       16.3801       10.5103       10.2781       14.3259       14.3549       15.1064       13.5119       15.2180       15.8746       18.8825       20.8489       31.3426       44.7836       65.3773       47.6572       50.2462       50.9956       60.5131       79.3741       74.1478       66.1876       70.3857       64.6738       71.7488      131.6951      157.0524      155.1528      168.8253      173.6806      194.3941      236.0038      290.0310      273.2599      246.1715      281.1216      291.0425      326.5490      348.3903      349.9038      347.5163      378.3062      378.9921      370.8949      376.5738      406.4310      367.1883      327.9395      337.7623      325.4221      313.3123      319.4254      314.8730      306.0169      299.1969      323.7308      311.1843      292.7522      263.9079      220.2183      194.5132      169.6561      174.2365      187.0873      189.8583      197.0761      183.8851        0.0000        0.0000        0.0000        0.0000        0.0000        0.0000      239.8847      216.6333      204.7231      176.3707      192.4069      210.9936        0.0000        0.0000        0.0000        0.0000        0.0000        0.0000        0.0000        0.0000        0.0000        0.0000        0.0000        0.0000        0.0000        0.0000        0.0000        0.0000        0.0000        0.0000        0.0000        0.0000        0.0000        0.0000        0.0000        0.0000        0.0000        0.0000        0.0000        0.0000        0.0000        0.0000        0.0000        0.0000        0.0000        0.0000        0.0000        0.0000        0.0000        0.0000        0.0000        0.0000        0.0000        0.0000        0.0000        0.0000        0.0000        0.0000        0.0000        0.0000        0.0000        0.0000        0.0000        0.0000        0.0000        0.0000
        0.0000        0.0000        0.0000        0.0000        0.0000        0.0000        0.0000        0.0000        0.0000        0.0000        0.0000        0.0000        0.0000        0.0000        0.0000        0.0000        0.0000        0.0000        0.0000        0.0000        0.0000        0.0000        0.0000        0.0000        0.0000        0.0000        0.0000        0.0000        0.0000        0.0000        0.0000        0.0000        0.0000        0.0000        0.0000        0.0000        0.0000        0.0000        0.0000        0.0000        0.0000        0.0000        0.0000        0.0000        0.0000        0.0000        0.0000        0.0000        0.0000        0.0000        0.0000        0.0000        0.0000        0.0000        0.0000        0.0000        0.0000        0.0000        0.0000        0.0000        0.0000        0.0000        0.0000        0.0000        0.0000        0.0000        0.0000        0.0000        0.0000        0.0000        0.0000        0.0000        0.0000        0.0000        0.0000        0.0000        0.0000        0.0000        0.0000        0.0000        0.0000        0.0000        0.0000        0.0000        0.0000        0.0000        0.0000        0.0000        0.0000        0.0000        0.0000        0.0000        0.0000        0.0000        0.0000        0.0000       16.2562       14.1085       13.2640       11.7823       10.9626       12.1607       10.6472        9.6110        9.9736        9.8308        9.1523        5.9594        5.5262        5.4570        6.1817        6.8670        5.7408        6.5749        6.0525        6.5472        7.4213       21.0393       14.5355       12.4500       17.0257       15.4868       13.7550       17.8109       18.1755       18.4440       19.8102       21.9527       32.9210       49.2492       67.6051       64.4959       66.3497       63.9997       69.8889      101.3027       95.8789       78.6513       83.5425       78.6017       81.2239      111.1390      127.6744      150.7563      157.4436      186.7379      233.7234      253.4798      261.5301      244.8228      248.3497      260.6726      280.9171      266.7843      285.0547      322.3610      343.8751      375.9179      399.5057      398.0439      420.2515      387.3902      362.7865      339.0368      323.6667      326.4300      327.8498      307.2599      307.4578      294.7307      285.3061      307.1455      306.0538      286.6517      268.3463      217.1989      179.3779      170.2136      171.4237      184.8883      189.6181      192.8819        0.0000        0.0000        0.0000        0.0000        0.0000        0.0000      214.8391      220.7287      217.5788      188.5826      163.2596      200.8129      188.7848        0.0000        0.0000        0.0000        0.0000        0.0000        0.0000        0.0000        0.0000        0.0000        0.0000        0.0000        0.0000        0.0000        0.0000        0.0000        0.0000        0.0000        0.0000        0.0000        0.0000        0.0000        0.0000        0.0000        0.0000        0.0000        0.0000        0.0000        0.0000        0.0000        0.0000        0.0000        0.0000        0.0000        0.0000        0.0000        0.0000        0.0000        0.0000        0.0000        0.0000        0.0000        0.0000        0.0000        0.0000        0.0000        0.0000        0.0000        0.0000        0.0000        0.0000        0.0000        0.0000        0.0000        0.0000
        0.0000        0.0000        0.0000        0.0000        0.0000        0.0000        0.0000        0.0000        0.0000        0.0000        0.0000        0.0000        0.0000        0.0000        0.0000        0.0000        0.0000        0.0000        0.0000        0.0000        0.0000        0.0000        0.0000        0.0000        0.0000        0.0000        0.0000        0.0000        0.0000        0.0000        0.0000        0.0000        0.0000        0.0000        0.0000        0.0000        0.0000        0.0000        0.0000        0.0000        0.0000        0.0000        0.0000        0.0000        0.0000        0.0000        0.0000        0.0000        0.0000        0.0000        0.0000        0.0000        0.0000        0.0000        0.0000        0.0000        0.0000        0.0000        0.0000        0.0000        0.0000        0.0000        0.0000        0.0000        0.0000        0.0000        0.0000        0.0000        0.0000        0.0000        0.0000        0.0000        0.0000        0.0000        0.0000        0.0000        0.0000        0.0000        0.0000        0.0000        0.0000        0.0000        0.0000        0.0000        0.0000        0.0000        0.0000        0.0000        0.0000        0.0000        0.0000        0.0000        0.0000        0.0000        0.0000        0.0000        0.0000       15.1970       12.9354       10.9790       10.1181       10.9831        7.9427        8.3332        9.3152        8.7910        6.5392        6.0207        5.5106        6.8998        7.3155        7.3512        7.4016        9.4462        9.2712        9.0029       12.5909       14.1125       12.7552       16.3669       18.0342       18.8969       18.9537       31.8068       29.7293       32.4248       29.3204       30.1271       36.3464       40.7936       44.9731       50.4926       61.5540       60.7486       70.1126      102.0697       95.1223      116.8768      108.9974      105.6200      100.8320      108.1687      112.0678      135.8901      160.6223      183.5115      220.7232      254.5431      269.5784      255.9240      239.6645      237.8670      249.5963      226.2937      275.3602      283.4873      321.2206      336.1446      386.3871      381.6401      364.4750      346.8017      348.3642      342.6181      318.3806      322.5150      303.2343      277.3545      274.4683      275.3669      283.6555      303.4262      314.4132      288.0020      251.2739      202.7157      179.9666      177.2463      183.0721      190.2366      178.7700        0.0000        0.0000        0.0000        0.0000        0.0000        0.0000        0.0000      175.1055      193.4494      210.1167      185.6358      178.0867      201.5015      166.9678        0.0000        0.0000        0.0000        0.0000        0.0000        0.0000        0.0000        0.0000        0.0000        0.0000        0.0000        0.0000        0.0000        0.0000        0.0000        0.0000        0.0000        0.0000        0.0000        0.0000        0.0000        0.0000        0.0000        0.0000        0.0000        0.0000        0.0000        0.0000        0.0000        0.0000        0.0000        0.0000        0.0000        0.0000        0.0000        0.0000        0.0000        0.0000        0.0000        0.0000        0.0000        0.0000        0.0000        0.0000        0.0000        0.0000        0.0000        0.0000        0.0000        0.0000        0.0000        0.0000        0.0000        0.0000
        0.0000        0.0000        0.0000        0.0000        0.0000        0.0000        0.0000        0.0000        0.0000        0.0000        0.0000        0.0000        0.0000        0.0000        0.0000        0.0000        0.0000        0.0000        0.0000        0.0000        0.0000        0.0000        0.0000        0.0000        0.0000        0.0000        0.0000        0.0000        0.0000        0.0000        0.0000        0.0000        0.0000        0.0000        0.0000        0.0000        0.0000        0.0000        0.0000        0.0000        0.0000        0.0000        0.0000        0.0000        0.0000        0.0000        0.0000        0.0000        0.0000        0.0000        0.0000        0.0000        0.0000        0.0000        0.0000        0.0000        0.0000        0.0000        0.0000        0.0000        0.0000        0.0000        0.0000        0.0000        0.0000        0.0000        0.0000        0.0000        0.0000        0.0000        0.0000        0.0000        0.0000        0.0000        0.0000        0.0000        0.0000        0.0000        0.0000        0.0000        0.0000        0.0000        0.0000        0.0000        0.0000        0.0000        0.0000        0.0000        0.0000        0.0000        0.0000        0.0000        0.0000        0.0000        0.0000        0.0000       18.8325       14.8820       13.1809       12.5330        0.0000        7.5461       11.5810       17.7160       14.9936       12.2685        6.9546        9.3386        8.7629        8.6234        9.6613       11.5661       12.0365       12.8268       15.5548       15.0099       17.7477       17.8503       23.3667       37.1370       40.1975       34.7294       40.3035       40.5091       38.4104       35.9498       36.2302       35.1761       36.3485       47.5761       45.8601       39.9609       46.6992       52.1376       71.3027       79.2338       83.7908      119.8949      135.5049      101.5460      120.7434      128.7888      119.5400      134.1313      163.9585      184.2863      199.7777      225.2855      258.0480      252.0853      220.5679      185.9575      193.1413      198.0106      210.6579      247.8625      276.9442      270.2826      306.4623      357.7581      362.4703      346.9240      352.9813      315.0359      307.8863      293.5150      286.4142      270.9597      270.6371      268.3395      256.8130      229.7805      228.1511      228.5197      195.9023      168.5265      204.0289      158.0593      152.3926        0.0000        0.0000        0.0000        0.0000        0.0000      231.2400      202.9200        0.0000      155.9496      145.8389      157.0194      161.7485      176.1534      183.9587      185.6402        0.0000        0.0000        0.0000        0.0000        0.0000        0.0000        0.0000        0.0000        0.0000        0.0000        0.0000        0.0000        0.0000        0.0000        0.0000        0.0000        0.0000        0.0000        0.0000        0.0000        0.0000        0.0000        0.0000        0.0000        0.0000        0.0000        0.0000        0.0000        0.0000        0.0000        0.0000        0.0000        0.0000        0.0000        0.0000        0.0000        0.0000        0.0000        0.0000        0.0000        0.0000        0.0000        0.0000        0.0000        0.0000        0.0000        0.0000        0.0000        0.0000        0.0000        0.0000        0.0000        0.0000        0.0000        0.0000
        0.0000        0.0000        0.0000        0.0000        0.0000        0.0000        0.0000        0.0000        0.0000        0.0000        0.0000        0.0000        0.0000        0.0000        0.0000        0.0000        0.0000        0.0000        0.0000        0.0000        0.0000        0.0000        0.0000        0.0000        0.0000        0.0000        0.0000        0.0000        0.0000        0.0000        0.0000        0.0000        0.0000        0.0000        0.0000        0.0000        0.0000        0.0000        0.0000        0.0000        0.0000        0.0000        0.0000        0.0000        0.0000        0.0000        0.0000        0.0000        0.0000        0.0000        0.0000        0.0000        0.0000        0.0000        0.0000        0.0000        0.0000        0.0000        0.0000        0.0000        0.0000        0.0000        0.0000        0.0000        0.0000        0.0000        0.0000        0.0000        0.0000        0.0000        0.0000        0.0000        0.0000        0.0000        0.0000        0.0000        0.0000        0.0000        0.0000        0.0000        0.0000        0.0000        0.0000        0.0000        0.0000        0.0000        0.0000        0.0000        0.0000        0.0000        0.0000        0.0000        0.0000        0.0000        0.0000        0.0000        0.0000       13.3199        0.0000        0.0000        0.0000        6.7736       12.2901       15.5224       16.0785       12.7738       10.2675        6.1074        8.9586        8.2359        9.0607       11.4416       13.4173       15.8168       17.4494       20.7328       30.1560       33.0667       43.5868       48.9661       46.1352       46.6330       50.7579       48.2511       45.5396       50.1369       47.8140       42.5407       45.9572       47.8176       38.8658       42.3730       53.9422       66.1810       71.3321       68.5391       68.7402       95.3075      110.8213      119.8301      124.2837      109.8571      120.1343      157.3318      189.4269      204.3646      219.4147      242.7499      241.1369      233.4859      229.3988      181.9281      168.9254      174.1824      186.5582      230.3167      243.2128      273.0466      307.2926      343.5334      353.0987      371.8559      377.4328      329.8177      327.5433      295.6330      299.6300      295.3793      288.4428      261.0899      247.1460      204.0240      195.3435      246.5053      240.9089      161.0552      152.9751      162.4221      132.3556        0.0000        0.0000        0.0000        0.0000        0.0000      165.9600      129.9300       98.7900      153.5172      136.4684      148.0302      145.2511      156.8090      135.8085      133.5605        0.0000        0.0000        0.0000        0.0000        0.0000        0.0000        0.0000        0.0000        0.0000        0.0000        0.0000        0.0000        0.0000        0.0000        0.0000        0.0000        0.0000        0.0000        0.0000        0.0000        0.0000        0.0000        0.0000        0.0000        0.0000        0.0000        0.0000        0.0000        0.0000        0.0000        0.0000        0.0000        0.0000        0.0000        0.0000        0.0000        0.0000        0.0000        0.0000        0.0000        0.0000        0.0000        0.0000        0.0000        0.0000        0.0000        0.0000        0.0000        0.0000        0.0000        0.0000        0.0000        0.0000        0.0000        0.0000
        0.0000        0.0000        0.0000        0.0000        0.0000        0.0000        0.0000        0.0000        0.0000        0.0000        0.0000        0.0000        0.0000        0.0000        0.0000        0.0000        0.0000        0.0000        0.0000        0.0000        0.0000        0.0000        0.0000        0.0000        0.0000        0.0000        0.0000        0.0000        0.0000        0.0000        0.0000        0.0000        0.0000        0.0000        0.0000        0.0000        0.0000        0.0000        0.0000        0.0000        0.0000        0.0000        0.0000        0.0000        0.0000        0.0000        0.0000        0.0000        0.0000        0.0000        0.0000        0.0000        0.0000        0.0000        0.0000        0.0000        0.0000        0.0000        0.0000        0.0000        0.0000        0.0000        0.0000        0.0000        0.0000        0.0000        0.0000        0.0000        0.0000        0.0000        0.0000        0.0000        0.0000        0.0000        0.0000        0.0000        0.0000        0.0000        0.0000        0.0000        0.0000        0.0000        0.0000        0.0000        0.0000        0.0000        0.0000        0.0000        0.0000        0.0000        0.0000        0.0000        0.0000        0.0000        0.0000        0.0000        0.0000        0.0000        0.0000        0.0000        0.0000       13.3333       17.2634       19.4638       18.2395       15.7207       17.8055        8.7316        9.3826       13.0761       14.3457       14.6638       18.0032       19.3187       24.0637       32.2422       44.0118       40.5461       44.4489       43.0122       54.7013       69.7590       64.7669       57.2233       52.0808       60.6479       45.7962       44.4587       44.8293       45.3786       43.2061       48.1982       53.6176       60.2074       53.2707       68.7742       85.9816      103.6007      109.7654      108.2900      127.7753      133.0800      141.1918      170.8643      205.5230      224.4219      232.7778      255.8068      250.3509      250.6005      223.9594      176.8402      159.7511      165.1869      197.7211      231.8535      234.6662      237.6878      255.9437      298.6884      340.1117      347.9025      359.2669      318.2865      298.3380      279.3402      271.0996      257.8865      246.1625      237.2819      237.7862      200.6567      239.5582      198.8582      187.3306      161.2288      160.9165        0.0000        0.0000        0.0000        0.0000        0.0000        0.0000      129.6000      142.8000       46.7400       44.3400      108.7334      117.3914      124.3411      131.1571      124.2202      112.8903      111.3389        0.0000        0.0000        0.0000        0.0000        0.0000        0.0000        0.0000        0.0000        0.0000        0.0000        0.0000        0.0000        0.0000        0.0000        0.0000        0.0000        0.0000        0.0000        0.0000        0.0000        0.0000        0.0000        0.0000        0.0000        0.0000        0.0000        0.0000        0.0000        0.0000        0.0000        0.0000        0.0000        0.0000        0.0000        0.0000        0.0000        0.0000        0.0000        0.0000        0.0000        0.0000        0.0000        0.0000        0.0000        0.0000        0.0000        0.0000        0.0000        0.0000        0.0000        0.0000        0.0000        0.0000        0.0000        0.0000
        0.0000        0.0000        0.0000        0.0000        0.0000        0.0000        0.0000        0.0000        0.0000        0.0000        0.0000        0.0000        0.0000        0.0000        0.0000        0.0000        0.0000        0.0000        0.0000        0.0000        0.0000        0.0000        0.0000        0.0000        0.0000        0.0000        0.0000        0.0000        0.0000        0.0000        0.0000        0.0000        0.0000        0.0000        0.0000        0.0000        0.0000        0.0000        0.0000        0.0000        0.0000        0.0000        0.0000        0.0000        0.0000        0.0000        0.0000        0.0000        0.0000        0.0000        0.0000        0.0000        0.0000        0.0000        0.0000        0.0000        0.0000        0.0000        0.0000        0.0000        0.0000        0.0000        0.0000        0.0000        0.0000        0.0000        0.0000        0.0000        0.0000        0.0000        0.0000        0.0000        0.0000        0.0000        0.0000        0.0000        0.0000        0.0000        0.0000        0.0000        0.0000        0.0000        0.0000        0.0000        0.0000        0.0000        0.0000        0.0000        0.0000        0.0000        0.0000        0.0000        0.0000        0.0000        0.0000        0.0000        0.0000        0.0000        0.0000        0.0000        0.0000        0.0000        9.1408       14.1925       12.7052       18.5442       15.6915       10.1684       16.0851       17.8826       19.4390       19.5503       32.3875       30.0421       35.1958       37.5526       37.6175       42.0641       58.1384       64.7425       81.9409       87.8886       85.8847       70.8819       68.5100       58.3888       53.4004       55.9323       56.0625       54.2712       50.8001       60.0065       67.5954       69.0929       65.5393       88.6150      113.4446      104.7129      105.8541      129.8228      142.8677      119.8603      129.7231      154.7154      175.2410      200.1494      212.2845      218.6783      235.3228      257.0740      230.8201      182.4845      174.4218      173.0388      172.4534      189.9574      254.1295      220.0264      229.4569      267.1431      307.4652      301.6561      286.4922      256.2379      265.2198      248.1993      238.9394      223.2509      221.4863      211.9028      212.6951      191.4143      227.1097      219.1570      187.1003      154.3247      153.2732        0.0000        0.0000        0.0000        0.0000        0.0000        0.0000        0.0000       67.3800       17.1000       16.2300       89.6802       92.4606       98.3609      100.1569       94.0164       90.0898       91.4894        0.0000        0.0000        0.0000        0.0000        0.0000        0.0000        0.0000        0.0000        0.0000        0.0000        0.0000        0.0000        0.0000        0.0000        0.0000        0.0000        0.0000        0.0000        0.0000        0.0000        0.0000        0.0000        0.0000        0.0000        0.0000        0.0000        0.0000        0.0000        0.0000        0.0000        0.0000        0.0000        0.0000        0.0000        0.0000        0.0000        0.0000        0.0000        0.0000        0.0000        0.0000        0.0000        0.0000        0.0000        0.0000        0.0000        0.0000        0.0000        0.0000        0.0000        0.0000        0.0000        0.0000        0.0000        0.0000
        0.0000        0.0000        0.0000        0.0000        0.0000        0.0000        0.0000        0.0000        0.0000        0.0000        0.0000        0.0000        0.0000        0.0000        0.0000        0.0000        0.0000        0.0000        0.0000        0.0000        0.0000        0.0000        0.0000        0.0000        0.0000        0.0000        0.0000        0.0000        0.0000        0.0000        0.0000        0.0000        0.0000        0.0000        0.0000        0.0000        0.0000        0.0000        0.0000        0.0000        0.0000        0.0000        0.0000        0.0000        0.0000        0.0000        0.0000        0.0000        0.0000        0.0000        0.0000        0.0000        0.0000        0.0000        0.0000        0.0000        0.0000        0.0000        0.0000        0.0000        0.0000        0.0000        0.0000        0.0000        0.0000        0.0000        0.0000        0.0000        0.0000        0.0000        0.0000        0.0000        0.0000        0.0000        0.0000        0.0000        0.0000        0.0000        0.0000        0.0000        0.0000        0.0000        0.0000        0.0000        0.0000        0.0000        0.0000        0.0000        0.0000        0.0000        0.0000        0.0000        0.0000        0.0000        0.0000        0.0000        0.0000        0.0000        0.0000        0.0000        0.0000        0.0000        0.0000       10.5411       10.1104       13.9547        9.2315       10.2166       11.9382       15.8830       18.8936       25.1852       34.7140       36.6719       46.6880       48.8298       54.0511       61.4888       72.7395       90.2220      104.9473      115.7873      122.4412      110.5689      103.2309       92.5266       85.5663        0.0000        0.0000       73.5231       72.2569       78.0988       82.7914       84.8128       91.8134      100.8125      108.1019      103.7853      102.7198       99.4075       97.7983      118.3979      128.9291      141.0694      146.9016      158.7402      174.8375      219.8569      248.2976      254.6243      236.9413      196.8823      184.3162      189.4564      193.1169      189.7747      197.1116      201.8081      205.2967      233.9696      250.9863      246.1216      240.3248      224.6156      227.5382      220.2723      204.0605      195.1125      174.5956      169.9388      155.4025      121.3994      137.2745      119.2046        0.0000        0.0000        0.0000        0.0000        0.0000        0.0000        0.0000        0.0000        0.0000        0.0000        0.0000        0.0000        0.0000       54.8141       49.8280       48.9284       50.9021       53.7645       57.6648        0.0000        0.0000        0.0000        0.0000        0.0000        0.0000        0.0000        0.0000        0.0000        0.0000        0.0000        0.0000        0.0000        0.0000        0.0000        0.0000        0.0000        0.0000        0.0000        0.0000        0.0000        0.0000        0.0000        0.0000        0.0000        0.0000        0.0000        0.0000        0.0000        0.0000        0.0000        0.0000        0.0000        0.0000        0.0000        0.0000        0.0000        0.0000        0.0000        0.0000        0.0000        0.0000        0.0000        0.0000        0.0000        0.0000        0.0000        0.0000        0.0000        0.0000        0.0000        0.0000        0.0000        0.0000        0.0000        0.0000
        0.0000        0.0000        0.0000        0.0000        0.0000        0.0000        0.0000        0.0000        0.0000        0.0000        0.0000        0.0000        0.0000        0.0000        0.0000        0.0000        0.0000        0.0000        0.0000        0.0000        0.0000        0.0000        0.0000        0.0000        0.0000        0.0000        0.0000        0.0000        0.0000        0.0000        0.0000        0.0000        0.0000        0.0000        0.0000        0.0000        0.0000        0.0000        0.0000        0.0000        0.0000        0.0000        0.0000        0.0000        0.0000        0.0000        0.0000        0.0000        0.0000        0.0000        0.0000        0.0000        0.0000        0.0000        0.0000        0.0000        0.0000        0.0000        0.0000        0.0000        0.0000        0.0000        0.0000        0.0000        0.0000        0.0000        0.0000        0.0000        0.0000        0.0000        0.0000        0.0000        0.0000        0.0000        0.0000        0.0000        0.0000        0.0000        0.0000        0.0000        0.0000        0.0000        0.0000        0.0000        0.0000        0.0000        0.0000        0.0000        0.0000        0.0000        0.0000        0.0000        0.0000        0.0000        0.0000        0.0000        0.0000        0.0000        0.0000        0.0000        0.0000        0.0000        0.0000       10.8308        8.0452        6.2032        6.6445       12.1145       13.3586       16.8485       20.2746       28.8314       37.2312       45.6203       50.9207       57.3068       63.8494       73.7658       83.9918      109.2922      134.0921      160.2942      147.9704      122.9996      118.3843      106.5652        0.0000        0.0000        0.0000        0.0000        0.0000        0.0000       96.3862       98.5715      100.3631      105.9387      106.5728      103.2154      101.4946      103.8460      104.3987      110.3873      126.2904      129.7428      143.2941      159.1570      174.3036      219.8158      255.5748      259.4165      234.6665      205.9543      181.5567      168.1390      167.6338      166.4473      177.5621      176.3635      172.2181      187.7327      202.7834      207.5353      222.9608      235.6145      202.4417      224.8775      194.9529      192.8783      162.8525      150.0935      145.0595      106.3447        0.0000        0.0000        0.0000        0.0000        0.0000        0.0000        0.0000        0.0000        0.0000        0.0000        0.0000        0.0000        0.0000        0.0000        0.0000       41.6959       33.8146       31.4528       35.2431       41.1310       42.3948       48.1256        0.0000        0.0000        0.0000        0.0000        0.0000        0.0000        0.0000        0.0000        0.0000        0.0000        0.0000        0.0000        0.0000        0.0000        0.0000        0.0000        0.0000        0.0000        0.0000        0.0000        0.0000        0.0000        0.0000        0.0000        0.0000        0.0000        0.0000        0.0000        0.0000        0.0000        0.0000        0.0000        0.0000        0.0000        0.0000        0.0000        0.0000        0.0000        0.0000        0.0000        0.0000        0.0000        0.0000        0.0000        0.0000        0.0000        0.0000        0.0000        0.0000        0.0000        0.0000        0.0000        0.0000        0.0000        0.0000
        0.0000        0.0000        0.0000        0.0000        0.0000        0.0000        0.0000        0.0000        0.0000        0.0000        0.0000        0.0000        0.0000        0.0000        0.0000        0.0000        0.0000        0.0000        0.0000        0.0000        0.0000        0.0000        0.0000        0.0000        0.0000        0.0000        0.0000        0.0000        0.0000        0.0000        0.0000        0.0000        0.0000        0.0000        0.0000        0.0000        0.0000        0.0000        0.0000        0.0000        0.0000        0.0000        0.0000        0.0000        0.0000        0.0000        0.0000        0.0000        0.0000        0.0000        0.0000        0.0000        0.0000        0.0000        0.0000        0.0000        0.0000        0.0000        0.0000        0.0000        0.0000        0.0000        0.0000        0.0000        0.0000        0.0000        0.0000        0.0000        0.0000        0.0000        0.0000        0.0000        0.0000        0.0000        0.0000        0.0000        0.0000        0.0000        0.0000        0.0000        0.0000        0.0000        0.0000        0.0000        0.0000        0.0000        0.0000        0.0000        0.0000        0.0000        0.0000        0.0000        0.0000        0.0000        0.0000        0.0000        0.0000        0.0000        0.0000        0.0000        0.0000        0.0000        0.0000       12.4972       10.6626        7.1433       11.7699       12.0495       15.0243       17.7083       22.1483       33.9661       37.4113       43.6899       54.1441       59.6585       62.9676        0.0000       86.3475      120.1275        0.0000        0.0000      162.6042      129.2731        0.0000        0.0000        0.0000        0.0000        0.0000        0.0000        0.0000        0.0000      103.7004      100.4821      101.9612      104.5947      103.3380      107.6094       97.6141       89.4711      102.0570       97.6629       99.6216      114.8158      132.5655      148.3482      176.4188      222.6742      250.6425      254.4344      220.2189      185.8459      183.6562      182.5687      172.5367      140.3312      145.1866      147.0161      153.0238      163.8614      164.0942      175.4032      170.7704      169.3979      191.0145      199.8763      164.1770        0.0000        0.0000        0.0000        0.0000        0.0000        0.0000        0.0000        0.0000        0.0000        0.0000        0.0000        0.0000        0.0000        0.0000        0.0000        0.0000        0.0000        0.0000        0.0000        0.0000       23.6882       21.6060       22.7153       25.1406       32.2484        0.0000        0.0000        0.0000        0.0000        0.0000        0.0000        0.0000        0.0000        0.0000        0.0000        0.0000        0.0000        0.0000        0.0000        0.0000        0.0000        0.0000        0.0000        0.0000        0.0000        0.0000        0.0000        0.0000        0.0000        0.0000        0.0000        0.0000        0.0000        0.0000        0.0000        0.0000        0.0000        0.0000        0.0000        0.0000        0.0000        0.0000        0.0000        0.0000        0.0000        0.0000        0.0000        0.0000        0.0000        0.0000        0.0000        0.0000        0.0000        0.0000        0.0000        0.0000        0.0000        0.0000        0.0000        0.0000        0.0000        0.0000
        0.0000        0.0000        0.0000        0.0000        0.0000        0.0000        0.0000        0.0000        0.0000        0.0000        0.0000        0.0000        0.0000        0.0000        0.0000        0.0000        0.0000        0.0000        0.0000        0.0000        0.0000        0.0000        0.0000        0.0000        0.0000        0.0000        0.0000        0.0000        0.0000        0.0000        0.0000        0.0000        0.0000        0.0000        0.0000        0.0000        0.0000        0.0000        0.0000        0.0000        0.0000        0.0000        0.0000        0.0000        0.0000        0.0000        0.0000        0.0000        0.0000        0.0000        0.0000        0.0000        0.0000        0.0000        0.0000        0.0000        0.0000        0.0000        0.0000        0.0000        0.0000        0.0000        0.0000        0.0000        0.0000        0.0000        0.0000        0.0000        0.0000        0.0000        0.0000        0.0000        0.0000        0.0000        0.0000        0.0000        0.0000        0.0000        0.0000        0.0000        0.0000        0.0000        0.0000        0.0000        0.0000        0.0000        0.0000        0.0000        0.0000        0.0000        0.0000        0.0000        0.0000        0.0000        0.0000        0.0000        0.0000        0.0000        0.0000        0.0000        0.0000        0.0000        0.0000        8.2900       13.0628        9.8260       10.2033       11.3568       15.1050       21.2635       29.5080       46.8259       51.2918       46.8918        0.0000        0.0000        0.0000        0.0000        0.0000        0.0000        0.0000        0.0000        0.0000        0.0000        0.0000        0.0000        0.0000        0.0000        0.0000        0.0000        0.0000        0.0000        0.0000      105.3228      104.1417      107.0865      103.8236      100.9451       99.4147       85.3534       86.7626       85.7314       88.8020      113.2875      128.4824      150.0673      154.5814      209.4908      229.5995      230.7465      206.9852      192.9920      197.7878      194.4513      172.4380      132.3975      121.2020      124.0767      130.5080      136.9786      140.5054      148.7894      149.6643      139.7122      148.6593      148.7006        0.0000        0.0000        0.0000        0.0000        0.0000        0.0000        0.0000        0.0000        0.0000        0.0000        0.0000        0.0000        0.0000        0.0000        0.0000        0.0000        0.0000        0.0000        0.0000        0.0000        0.0000        0.0000       21.8978       20.8168       22.4568        0.0000       29.9515       56.1530        0.0000        0.0000        0.0000        0.0000        0.0000        0.0000        0.0000        0.0000        0.0000        0.0000        0.0000        0.0000        0.0000        0.0000        0.0000        0.0000        0.0000        0.0000        0.0000        0.0000        0.0000        0.0000        0.0000        0.0000        0.0000        0.0000        0.0000        0.0000        0.0000        0.0000        0.0000        0.0000        0.0000        0.0000        0.0000        0.0000        0.0000        0.0000        0.0000        0.0000        0.0000        0.0000        0.0000        0.0000        0.0000        0.0000        0.0000        0.0000        0.0000        0.0000        0.0000        0.0000        0.0000        0.0000        0.0000
        0.0000        0.0000        0.0000        0.0000        0.0000        0.0000        0.0000        0.0000        0.0000        0.0000        0.0000        0.0000        0.0000        0.0000        0.0000        0.0000        0.0000        0.0000        0.0000        0.0000        0.0000        0.0000        0.0000        0.0000        0.0000        0.0000        0.0000        0.0000        0.0000        0.0000        0.0000        0.0000        0.0000        0.0000        0.0000        0.0000        0.0000        0.0000        0.0000        0.0000        0.0000        0.0000        0.0000        0.0000        0.0000        0.0000        0.0000        0.0000        0.0000        0.0000        0.0000        0.0000        0.0000        0.0000        0.0000        0.0000        0.0000        0.0000        0.0000        0.0000        0.0000        0.0000        0.0000        0.0000        0.0000        0.0000        0.0000        0.0000        0.0000        0.0000        0.0000        0.0000        0.0000        0.0000        0.0000        0.0000        0.0000        0.0000        0.0000        0.0000        0.0000        0.0000        0.0000        0.0000        0.0000        0.0000        0.0000        0.0000        0.0000        0.0000        0.0000        0.0000        0.0000        0.0000        0.0000        0.0000        0.0000        0.0000        0.0000        0.0000        0.0000        0.0000        0.0000        0.0000        0.0000        9.1055       11.0637       16.1908       18.4895       35.8348       43.5295       43.8369       41.4179       43.9472       50.8697        0.0000        0.0000        0.0000        0.0000        0.0000        0.0000        0.0000        0.0000        0.0000        0.0000        0.0000        0.0000        0.0000        0.0000        0.0000        0.0000        0.0000        0.0000      104.1628      103.8871      102.7804      100.8456      101.4487       97.2510      104.2475       94.0858       86.9609       88.2772       95.3061      113.4316      107.9106      102.8472      155.6256      189.6911      186.6638      203.4592      190.6015      174.3670      180.6851      155.3631      109.3105       96.1981       95.0888       89.4123      100.5290      105.2953      101.6615      108.4054       59.1900       88.6200        0.0000        0.0000        0.0000        0.0000        0.0000        0.0000        0.0000        0.0000        0.0000        0.0000        0.0000        0.0000        0.0000        0.0000        0.0000        0.0000        0.0000        0.0000        0.0000        0.0000        0.0000        0.0000        0.0000        0.0000       24.1932       26.6172        0.0000       19.5900       65.1900        0.0000        0.0000        0.0000        0.0000        0.0000        0.0000        0.0000        0.0000        0.0000        0.0000        0.0000        0.0000        0.0000        0.0000        0.0000        0.0000        0.0000        0.0000        0.0000        0.0000        0.0000        0.0000        0.0000        0.0000        0.0000        0.0000        0.0000        0.0000        0.0000        0.0000        0.0000        0.0000        0.0000        0.0000        0.0000        0.0000        0.0000        0.0000        0.0000        0.0000        0.0000        0.0000        0.0000        0.0000        0.0000        0.0000        0.0000        0.0000        0.0000        0.0000        0.0000        0.0000        0.0000        0.0000        0.0000
        0.0000        0.0000        0.0000        0.0000        0.0000        0.0000        0.0000        0.0000        0.0000        0.0000        0.0000        0.0000        0.0000        0.0000        0.0000        0.0000        0.0000        0.0000        0.0000        0.0000        0.0000        0.0000        0.0000        0.0000        0.0000        0.0000        0.0000        0.0000        0.0000        0.0000        0.0000        0.0000        0.0000        0.0000        0.0000        0.0000        0.0000        0.0000        0.0000        0.0000        0.0000        0.0000        0.0000        0.0000        0.0000        0.0000        0.0000        0.0000        0.0000        0.0000        0.0000        0.0000        0.0000        0.0000        0.0000        0.0000        0.0000        0.0000        0.0000        0.0000        0.0000        0.0000        0.0000        0.0000        0.0000        0.0000        0.0000        0.0000        0.0000        0.0000        0.0000        0.0000        0.0000        0.0000        0.0000        0.0000        0.0000        0.0000        0.0000        0.0000        0.0000        0.0000        0.0000        0.0000        0.0000        0.0000        0.0000        0.0000        0.0000        0.0000        0.0000        0.0000        0.0000        0.0000        0.0000        0.0000        0.0000        0.0000        0.0000        0.0000        0.0000        0.0000        0.0000        0.0000        0.0000        0.0000       13.4450       20.8549       29.4522       31.8279       35.1866       29.7685       31.5250       42.6632       49.0309        0.0000        0.0000        0.0000        0.0000        0.0000        0.0000        0.0000        0.0000        0.0000        0.0000        0.0000        0.0000        0.0000        0.0000        0.0000        0.0000        0.0000        0.0000        0.0000        0.0000      107.2822      104.2888      102.8325      101.8750       96.8616       83.0820       94.9535       85.2031       87.2726      102.7526       69.2881       69.3211      104.5861      118.7457      129.7589      148.1593      143.4166      135.9976      155.0138      128.1038      108.1697      121.3760       93.5016      110.2542      101.8431        0.0000        0.0000      131.0994        0.0000        0.0000        0.0000        0.0000        0.0000        0.0000        0.0000        0.0000        0.0000        0.0000        0.0000        0.0000        0.0000        0.0000        0.0000        0.0000        0.0000        0.0000        0.0000        0.0000        0.0000        0.0000        0.0000        0.0000        0.0000        0.0000       25.4605       26.3121        0.0000        0.0000        0.0000        0.0000        0.0000        0.0000        0.0000        0.0000        0.0000        0.0000        0.0000        0.0000        0.0000        0.0000        0.0000        0.0000        0.0000        0.0000        0.0000        0.0000        0.0000        0.0000        0.0000        0.0000        0.0000        0.0000        0.0000        0.0000        0.0000        0.0000        0.0000        0.0000        0.0000        0.0000        0.0000        0.0000        0.0000        0.0000        0.0000        0.0000        0.0000        0.0000        0.0000        0.0000        0.0000        0.0000        0.0000        0.0000        0.0000        0.0000        0.0000        0.0000        0.0000        0.0000        0.0000        0.0000        0.0000        0.0000
[truncated: 212,709 more chars]
