# Supplementary material for: Multidimensional evaluation of the TRMM 3B43V7 satellite-based precipitation product in mainland China from 1998–2016
Source: PeerJ. 2020 Feb 20;8:e8615. doi: 10.7717/peerj.8615 (PMC7036276; doi:10.7717/peerj.8615)
Supplement: Supplemental Information 2 [file peerj-08-8615-s002.zip › TRMM_3B43 data/TRMM 3B43 data-Year-Month/2001-05.txt]

ncols         249
nrows         175
xllcorner     73.250
yllcorner     6.500
cellsize      0.25000
        0.0000        0.0000        0.0000        0.0000        0.0000        0.0000        0.0000        0.0000        0.0000        0.0000        0.0000        0.0000        0.0000        0.0000        0.0000        0.0000        0.0000        0.0000        0.0000        0.0000        0.0000        0.0000        0.0000        0.0000        0.0000        0.0000        0.0000        0.0000        0.0000        0.0000        0.0000        0.0000        0.0000        0.0000        0.0000        0.0000        0.0000        0.0000        0.0000        0.0000        0.0000        0.0000        0.0000        0.0000        0.0000        0.0000        0.0000        0.0000        0.0000        0.0000        0.0000        0.0000        0.0000        0.0000        0.0000        0.0000        0.0000        0.0000        0.0000        0.0000        0.0000        0.0000        0.0000        0.0000        0.0000        0.0000        0.0000        0.0000        0.0000        0.0000        0.0000        0.0000        0.0000        0.0000        0.0000        0.0000        0.0000        0.0000        0.0000        0.0000        0.0000        0.0000        0.0000        0.0000        0.0000        0.0000        0.0000        0.0000        0.0000        0.0000        0.0000        0.0000        0.0000        0.0000        0.0000        0.0000        0.0000        0.0000        0.0000        0.0000        0.0000        0.0000        0.0000        0.0000        0.0000        0.0000        0.0000        0.0000        0.0000        0.0000        0.0000        0.0000        0.0000        0.0000        0.0000        0.0000        0.0000        0.0000        0.0000        0.0000        0.0000        0.0000        0.0000        0.0000        0.0000        0.0000        0.0000        0.0000        0.0000        0.0000        0.0000        0.0000        0.0000        0.0000        0.0000        0.0000        0.0000        0.0000        0.0000        0.0000        0.0000        0.0000        0.0000        0.0000        0.0000        0.0000        0.0000        0.0000        0.0000        0.0000        0.0000        0.0000        0.0000        0.0000        0.0000        0.0000        0.0000        0.0000        0.0000        0.0000        0.0000        0.0000        0.0000        0.0000        0.0000        0.0000        0.0000        0.0000        0.0000        0.0000        0.0000        0.0000        0.0000       27.0282       27.0886       23.1398        0.0000        0.0000        0.0000       18.2905       21.9268       21.2776       17.8313       16.9453       18.2917       22.8726       22.3043       23.5681       25.2888       26.7633       31.7020       40.2938       45.6341       51.9565       56.0755       61.4425       57.2763       55.1345       61.9608       76.7182       78.9795       71.1759       43.8095       35.1496       31.8708       36.2374       43.4750       41.7094       42.4619       43.7554       48.0315       59.9071       65.8018       71.7555       74.4695       69.0971       66.4596       61.1181       67.3037        0.0000        0.0000        0.0000        0.0000        0.0000        0.0000        0.0000        0.0000        0.0000        0.0000        0.0000        0.0000        0.0000        0.0000        0.0000        0.0000        0.0000        0.0000        0.0000        0.0000        0.0000        0.0000        0.0000        0.0000        0.0000        0.0000        0.0000        0.0000        0.0000        0.0000
        0.0000        0.0000        0.0000        0.0000        0.0000        0.0000        0.0000        0.0000        0.0000        0.0000        0.0000        0.0000        0.0000        0.0000        0.0000        0.0000        0.0000        0.0000        0.0000        0.0000        0.0000        0.0000        0.0000        0.0000        0.0000        0.0000        0.0000        0.0000        0.0000        0.0000        0.0000        0.0000        0.0000        0.0000        0.0000        0.0000        0.0000        0.0000        0.0000        0.0000        0.0000        0.0000        0.0000        0.0000        0.0000        0.0000        0.0000        0.0000        0.0000        0.0000        0.0000        0.0000        0.0000        0.0000        0.0000        0.0000        0.0000        0.0000        0.0000        0.0000        0.0000        0.0000        0.0000        0.0000        0.0000        0.0000        0.0000        0.0000        0.0000        0.0000        0.0000        0.0000        0.0000        0.0000        0.0000        0.0000        0.0000        0.0000        0.0000        0.0000        0.0000        0.0000        0.0000        0.0000        0.0000        0.0000        0.0000        0.0000        0.0000        0.0000        0.0000        0.0000        0.0000        0.0000        0.0000        0.0000        0.0000        0.0000        0.0000        0.0000        0.0000        0.0000        0.0000        0.0000        0.0000        0.0000        0.0000        0.0000        0.0000        0.0000        0.0000        0.0000        0.0000        0.0000        0.0000        0.0000        0.0000        0.0000        0.0000        0.0000        0.0000        0.0000        0.0000        0.0000        0.0000        0.0000        0.0000        0.0000        0.0000        0.0000        0.0000        0.0000        0.0000        0.0000        0.0000        0.0000        0.0000        0.0000        0.0000        0.0000        0.0000        0.0000        0.0000        0.0000        0.0000        0.0000        0.0000        0.0000        0.0000        0.0000        0.0000        0.0000        0.0000        0.0000        0.0000        0.0000        0.0000        0.0000        0.0000        0.0000        0.0000        0.0000        0.0000        0.0000        0.0000        0.0000        0.0000        0.0000        0.0000        0.0000        0.0000        0.0000       29.3835       28.4474       28.0049       21.6907       19.9976       18.4397       18.2599       17.8878       17.4932       18.0990       19.0006       16.3780       17.6675       18.6332       18.4567       25.1791       27.0540       30.5835       32.9590       39.7292       43.6514       46.9804       49.9708       53.7133       59.5200       61.0250       56.9566       54.3881       59.6430       49.9980       43.7313       30.5676       28.0908       34.2308       32.7347       29.8111       34.0846       48.6821       39.2913       54.6959       61.4388       65.5978       64.7875       64.7445       60.4023       58.7567       62.9450       71.0511       66.2622       59.0764       60.0817       60.8227       61.5726       62.5021        0.0000        0.0000        0.0000        0.0000        0.0000        0.0000        0.0000        0.0000        0.0000        0.0000        0.0000        0.0000        0.0000        0.0000        0.0000        0.0000        0.0000        0.0000        0.0000        0.0000        0.0000        0.0000        0.0000
        0.0000        0.0000        0.0000        0.0000        0.0000        0.0000        0.0000        0.0000        0.0000        0.0000        0.0000        0.0000        0.0000        0.0000        0.0000        0.0000        0.0000        0.0000        0.0000        0.0000        0.0000        0.0000        0.0000        0.0000        0.0000        0.0000        0.0000        0.0000        0.0000        0.0000        0.0000        0.0000        0.0000        0.0000        0.0000        0.0000        0.0000        0.0000        0.0000        0.0000        0.0000        0.0000        0.0000        0.0000        0.0000        0.0000        0.0000        0.0000        0.0000        0.0000        0.0000        0.0000        0.0000        0.0000        0.0000       32.9454        0.0000       22.7313       21.4622        0.0000        0.0000        0.0000        0.0000        0.0000        0.0000        0.0000        0.0000        0.0000        0.0000        0.0000        0.0000        0.0000        0.0000        0.0000        0.0000        0.0000        0.0000        0.0000        0.0000        0.0000        0.0000        0.0000        0.0000        0.0000        0.0000        0.0000        0.0000        0.0000        0.0000        0.0000        0.0000        0.0000        0.0000        0.0000        0.0000        0.0000        0.0000        0.0000        0.0000        0.0000        0.0000        0.0000        0.0000        0.0000        0.0000        0.0000        0.0000        0.0000        0.0000        0.0000        0.0000        0.0000        0.0000        0.0000        0.0000        0.0000        0.0000        0.0000        0.0000        0.0000        0.0000        0.0000        0.0000        0.0000        0.0000        0.0000        0.0000        0.0000        0.0000        0.0000        0.0000        0.0000        0.0000        0.0000        0.0000        0.0000        0.0000        0.0000        0.0000        0.0000        0.0000        0.0000        0.0000        0.0000        0.0000        0.0000        0.0000        0.0000        0.0000        0.0000        0.0000        0.0000        0.0000        0.0000        0.0000        0.0000        0.0000        0.0000        0.0000        0.0000        0.0000        0.0000        0.0000        0.0000        0.0000        0.0000        0.0000        0.0000        0.0000        0.0000        0.0000       28.9922       29.6457       30.0704       28.0962       21.4767       19.6057       22.4751       19.7750       17.5342       17.2903       18.1037       19.5899       24.0766       20.9337       21.1103       20.8856       24.9599       29.8049       34.5293       34.3535       45.3373       50.7044       51.7049       51.1807       52.8779       56.6952       59.9124       58.2704       52.8045       51.5821       49.7610       47.8770       35.4690       27.4361       30.8214       26.6638       20.4338       25.9047       32.4837       33.4265       48.1022       54.2378       58.3282       54.9160       58.7642       59.0232       58.8046       58.9102       65.4009       65.2137       57.6805       55.9074       59.4060       64.0641       80.5508       84.2496        0.0000        0.0000        0.0000        0.0000        0.0000        0.0000        0.0000        0.0000        0.0000        0.0000        0.0000        0.0000        0.0000        0.0000        0.0000        0.0000        0.0000        0.0000        0.0000        0.0000        0.0000        0.0000
        0.0000        0.0000        0.0000        0.0000        0.0000        0.0000        0.0000        0.0000        0.0000        0.0000        0.0000        0.0000        0.0000        0.0000        0.0000        0.0000        0.0000        0.0000        0.0000        0.0000        0.0000        0.0000        0.0000        0.0000        0.0000        0.0000        0.0000        0.0000        0.0000        0.0000        0.0000        0.0000        0.0000        0.0000        0.0000        0.0000        0.0000        0.0000        0.0000        0.0000        0.0000        0.0000        0.0000        0.0000        0.0000        0.0000        0.0000        0.0000        0.0000        0.0000        0.0000        0.0000        0.0000       42.9814       39.8208       35.2226       32.2887       33.4884       28.2257       21.9627        0.0000        0.0000        0.0000        0.0000        0.0000        0.0000        0.0000        0.0000        0.0000        0.0000        0.0000        0.0000        0.0000        0.0000        0.0000        0.0000        0.0000        0.0000        0.0000        0.0000        0.0000        0.0000        0.0000        0.0000        0.0000        0.0000        0.0000        0.0000        0.0000        0.0000        0.0000        0.0000        0.0000        0.0000        0.0000        0.0000        0.0000        0.0000        0.0000        0.0000        0.0000        0.0000        0.0000        0.0000        0.0000        0.0000        0.0000        0.0000        0.0000        0.0000        0.0000        0.0000        0.0000        0.0000        0.0000        0.0000        0.0000        0.0000        0.0000        0.0000        0.0000        0.0000        0.0000        0.0000        0.0000        0.0000        0.0000        0.0000        0.0000        0.0000        0.0000        0.0000        0.0000        0.0000        0.0000        0.0000        0.0000        0.0000        0.0000        0.0000        0.0000        0.0000        0.0000        0.0000        0.0000        0.0000        0.0000        0.0000        0.0000        0.0000        0.0000        0.0000        0.0000        0.0000        0.0000        0.0000        0.0000        0.0000        0.0000        0.0000        0.0000        0.0000        0.0000        0.0000        0.0000        0.0000        0.0000        0.0000        0.0000        0.0000       31.5814       26.4947       27.0538       26.1727       26.0530       21.6726       20.3312       22.3961       22.6296       18.9267       17.3641       18.0950       17.3989       17.4828       20.9264       23.1346       25.0889       26.6120       32.8322       38.5703       38.4127       53.9269       55.5800       49.2652       54.9763       60.1808       64.9005       64.8177       51.7464       50.3058       53.9982       39.2781       45.9335       43.6292       37.4625       31.3486       28.0479       23.5658       27.4875       37.0266       41.3485       51.5579       57.5062       57.8115       55.7159       56.2555       55.1107       57.3498       57.3169       57.3300       62.8653       57.9959       54.9243       58.7952       71.7304       91.2065       88.2449       86.7199       91.2143        0.0000        0.0000        0.0000        0.0000        0.0000        0.0000        0.0000        0.0000        0.0000        0.0000        0.0000        0.0000        0.0000        0.0000        0.0000        0.0000        0.0000        0.0000        0.0000        0.0000
        0.0000        0.0000        0.0000        0.0000        0.0000        0.0000        0.0000        0.0000        0.0000        0.0000        0.0000        0.0000        0.0000        0.0000        0.0000        0.0000        0.0000        0.0000        0.0000        0.0000        0.0000        0.0000        0.0000        0.0000        0.0000        0.0000        0.0000        0.0000        0.0000        0.0000        0.0000        0.0000        0.0000        0.0000        0.0000        0.0000        0.0000        0.0000        0.0000        0.0000        0.0000        0.0000        0.0000        0.0000        0.0000        0.0000        0.0000        0.0000        0.0000        0.0000        0.0000        0.0000        0.0000       29.3455       28.9007       30.1238       30.9042       29.7435       25.9976       24.1137        0.0000        0.0000        0.0000        0.0000        0.0000        0.0000        0.0000        0.0000        0.0000        0.0000        0.0000        0.0000        0.0000        0.0000        0.0000        0.0000        0.0000        0.0000        0.0000        0.0000        0.0000        0.0000        0.0000        0.0000        0.0000        0.0000        0.0000        0.0000        0.0000        0.0000        0.0000        0.0000        0.0000        0.0000        0.0000        0.0000        0.0000        0.0000        0.0000        0.0000        0.0000        0.0000        0.0000        0.0000        0.0000        0.0000        0.0000        0.0000        0.0000        0.0000        0.0000        0.0000        0.0000        0.0000        0.0000        0.0000        0.0000        0.0000        0.0000        0.0000        0.0000        0.0000        0.0000        0.0000        0.0000        0.0000        0.0000        0.0000        0.0000        0.0000        0.0000        0.0000        0.0000        0.0000        0.0000        0.0000        0.0000        0.0000        0.0000        0.0000        0.0000        0.0000        0.0000        0.0000        0.0000        0.0000        0.0000        0.0000        0.0000        0.0000        0.0000        0.0000        0.0000        0.0000        0.0000        0.0000        0.0000        0.0000        0.0000        0.0000        0.0000        0.0000        0.0000        0.0000        0.0000        0.0000        0.0000        0.0000        0.0000        0.0000       24.3142       23.0716       24.2142       21.0169       24.2620       18.6263       18.2838       17.6399       19.1720       19.1092       17.7322       21.3712       20.4278       20.1862       20.5087       25.2341       33.4588       46.2347       43.5827       44.9710       50.8172       69.8332       64.3347       59.7431       74.0619       74.8634       68.7112       67.7985       61.0659       52.2218       49.1692       46.4574       44.2603       37.6684       36.6154       37.7316       36.4952       33.3583       33.7938       38.3518       43.9985       54.1399       60.0119       60.9838       58.2780       54.5364       56.5634       59.2054       64.3226       64.6759       63.5942       65.0159       68.9460       80.1541       87.6927       86.2051       84.8923       88.6151      101.4891       95.4618       94.6010        0.0000        0.0000        0.0000        0.0000        0.0000        0.0000        0.0000        0.0000        0.0000        0.0000        0.0000        0.0000        0.0000        0.0000        0.0000        0.0000        0.0000        0.0000
        0.0000        0.0000        0.0000        0.0000        0.0000        0.0000        0.0000        0.0000        0.0000        0.0000        0.0000        0.0000        0.0000        0.0000        0.0000        0.0000        0.0000        0.0000        0.0000        0.0000        0.0000        0.0000        0.0000        0.0000        0.0000        0.0000        0.0000        0.0000        0.0000        0.0000        0.0000        0.0000        0.0000        0.0000        0.0000        0.0000        0.0000        0.0000        0.0000        0.0000        0.0000        0.0000        0.0000        0.0000        0.0000        0.0000        0.0000        0.0000        0.0000        0.0000       34.7542       35.0329       30.5720       31.1512       30.6523       29.9837       26.4324       29.4652       28.0827       24.6417       20.2445       18.2646        0.0000        0.0000        0.0000        0.0000        0.0000        0.0000        0.0000        0.0000        0.0000        0.0000        0.0000        0.0000        0.0000        0.0000        0.0000        0.0000        0.0000        0.0000        0.0000        0.0000        0.0000        0.0000        0.0000        0.0000        0.0000        0.0000        0.0000        0.0000        0.0000        0.0000        0.0000        0.0000        0.0000        0.0000        0.0000        0.0000        0.0000        0.0000        0.0000        0.0000        0.0000        0.0000        0.0000        0.0000        0.0000        0.0000        0.0000        0.0000        0.0000        0.0000        0.0000        0.0000        0.0000        0.0000        0.0000        0.0000        0.0000        0.0000        0.0000        0.0000        0.0000        0.0000        0.0000        0.0000        0.0000        0.0000        0.0000        0.0000        0.0000        0.0000        0.0000        0.0000        0.0000        0.0000        0.0000        0.0000        0.0000        0.0000        0.0000        0.0000        0.0000        0.0000        0.0000        0.0000        0.0000        0.0000        0.0000        0.0000        0.0000        0.0000        0.0000        0.0000        0.0000        0.0000        0.0000        0.0000        0.0000        0.0000        0.0000        0.0000        0.0000        0.0000        0.0000        0.0000        0.0000        0.0000        0.0000       21.2076       19.6418       15.9452       17.8456       17.0701       20.0118       21.8781       18.8258       20.9316       20.8079       17.3884       17.1019       16.6293       22.5565       22.4749       21.6071       22.0925       34.6252       50.5169       47.9834       47.8612       58.9843       77.3832       73.8586       77.8400       89.4453       86.6327       75.4310       70.7110       68.7125       59.9123       59.0092       53.8992       49.7140       38.2744       36.3078       32.3383       29.5394       27.2812       28.7891       35.1813       36.1335       38.4590       43.5387       48.1821       53.2938       50.9049       48.6952       49.9667       56.7730       67.5623       72.1137       75.0871       77.9704       86.7377       83.4194       79.1458       86.0331       82.8001       92.1727       93.5450       94.3950        0.0000        0.0000        0.0000        0.0000        0.0000        0.0000        0.0000        0.0000        0.0000        0.0000        0.0000        0.0000        0.0000        0.0000       65.1807       67.0378       62.3115        0.0000
        0.0000        0.0000        0.0000        0.0000        0.0000        0.0000        0.0000        0.0000        0.0000        0.0000        0.0000        0.0000        0.0000        0.0000        0.0000        0.0000        0.0000        0.0000        0.0000        0.0000        0.0000        0.0000        0.0000        0.0000        0.0000        0.0000        0.0000        0.0000        0.0000        0.0000        0.0000        0.0000        0.0000        0.0000        0.0000        0.0000        0.0000        0.0000        0.0000        0.0000        0.0000        0.0000        0.0000        0.0000        0.0000        0.0000        0.0000        0.0000       26.8288       27.0946       27.1950       31.2372       30.5883       26.7048       26.6529       25.2330       24.3001       25.7080       24.9361       27.2602       28.1944       23.4363       21.0498        0.0000        0.0000        0.0000        0.0000        0.0000        0.0000        0.0000        0.0000        0.0000        0.0000        0.0000        0.0000        0.0000        0.0000        0.0000        0.0000        0.0000        0.0000        0.0000        0.0000        0.0000        0.0000        0.0000        0.0000        0.0000        0.0000        0.0000        0.0000        0.0000        0.0000        0.0000        0.0000        0.0000        0.0000        0.0000        0.0000        0.0000        0.0000        0.0000        0.0000        0.0000        0.0000        0.0000        0.0000        0.0000        0.0000        0.0000        0.0000        0.0000        0.0000        0.0000        0.0000        0.0000        0.0000        0.0000        0.0000        0.0000        0.0000        0.0000        0.0000        0.0000        0.0000        0.0000        0.0000        0.0000        0.0000        0.0000        0.0000        0.0000        0.0000        0.0000        0.0000        0.0000        0.0000        0.0000        0.0000        0.0000        0.0000        0.0000        0.0000        0.0000        0.0000        0.0000        0.0000        0.0000        0.0000        0.0000        0.0000        0.0000        0.0000        0.0000        0.0000        0.0000        0.0000        0.0000        0.0000        0.0000        0.0000        0.0000        0.0000        0.0000        0.0000        0.0000        0.0000        0.0000       18.0046       17.0802       15.2982       18.2652       18.5868       20.9659       21.1915       23.7115       22.3871       21.4454       16.2494       18.0963       17.9967       18.4679       21.6887       22.2698       23.9572       26.2981       36.5853       50.6736       50.0911       47.5616       55.5276       67.5179       70.3819       73.3726       80.1367       78.9555       74.7360       70.0643       71.2368       65.4266       62.5352       57.8706       49.5589       35.2546       31.5773       30.0031       28.2358       26.6141       28.6137       28.7351       28.8236       33.7516       36.5937       41.7114       45.6691       44.8360       52.4414       51.4340       52.8492       63.7088       70.1649       65.8698       74.9979       75.3927       78.7102       83.6896       81.6206       88.0036       85.9618       85.0580       77.2596       77.5342        0.0000        0.0000        0.0000        0.0000        0.0000        0.0000        0.0000        0.0000        0.0000       69.9362       67.7227       58.8812       67.2218       63.0147       59.0360       61.6901       70.7802
        0.0000        0.0000        0.0000        0.0000        0.0000        0.0000        0.0000        0.0000        0.0000        0.0000        0.0000        0.0000        0.0000        0.0000        0.0000        0.0000        0.0000        0.0000        0.0000        0.0000        0.0000        0.0000        0.0000        0.0000        0.0000        0.0000        0.0000        0.0000        0.0000        0.0000        0.0000        0.0000        0.0000        0.0000        0.0000        0.0000        0.0000        0.0000        0.0000        0.0000        0.0000        0.0000        0.0000        0.0000        0.0000        0.0000        0.0000        0.0000       26.5416       25.5400       24.6771       26.4375       25.6650       23.9951       23.1299       23.9873       23.9384       24.4764       26.3151       35.2678       36.2155       26.3064       21.3252       20.3829       15.6630       14.3984       15.1130        0.0000        0.0000        0.0000        0.0000        0.0000        0.0000        0.0000        0.0000        0.0000        0.0000        0.0000        0.0000        0.0000        0.0000        0.0000        0.0000        0.0000        0.0000        0.0000        0.0000        0.0000        0.0000        0.0000        0.0000        0.0000        0.0000        0.0000        0.0000        0.0000        0.0000        0.0000        0.0000        0.0000        0.0000        0.0000        0.0000        0.0000        0.0000        0.0000        0.0000        0.0000        0.0000        0.0000        0.0000        0.0000        0.0000        0.0000        0.0000        0.0000        0.0000        0.0000        0.0000        0.0000        0.0000        0.0000        0.0000        0.0000        0.0000        0.0000        0.0000        0.0000        0.0000        0.0000        0.0000        0.0000        0.0000        0.0000        0.0000        0.0000        0.0000        0.0000        0.0000        0.0000        0.0000        0.0000        0.0000        0.0000        0.0000        0.0000        0.0000        0.0000        0.0000        0.0000        0.0000        0.0000        0.0000        0.0000        0.0000        0.0000        0.0000        0.0000        0.0000        0.0000        0.0000        0.0000        0.0000        0.0000        0.0000        0.0000        0.0000        0.0000       19.2512       18.2633       15.8221       16.8032       15.8525       19.6546       23.5961       20.7090       19.2745       25.7672       21.2472       18.9606       18.0915       22.8169       30.8206       30.4052       28.4230       30.4703       32.3344       39.4791       41.8793       45.9629       50.1414       58.4463       59.0476       64.9287       61.0582       63.6409       62.8511       57.0582       59.4058       54.7258       56.2824       47.7227       34.3877       31.7905       25.8201       27.0442       25.5748       24.4150       24.5670       24.5418       23.8036       31.7949       30.9920       33.0144       39.1895       45.5440       50.0747       53.1595       54.6776       60.6687       67.5335       57.5298       64.1125       71.5978       84.2574       89.0549       83.6979       80.1656       78.1055       71.5809       78.4578        0.0000        0.0000        0.0000        0.0000        0.0000        0.0000       65.7380       64.8975       69.8296       73.7440       73.5555       68.1051       66.4413       66.6593       74.6021       69.1093        0.0000        0.0000
        0.0000        0.0000        0.0000        0.0000        0.0000        0.0000        0.0000        0.0000        0.0000        0.0000        0.0000        0.0000        0.0000        0.0000        0.0000        0.0000        0.0000        0.0000        0.0000        0.0000        0.0000        0.0000        0.0000        0.0000        0.0000        0.0000        0.0000        0.0000        0.0000        0.0000        0.0000        0.0000        0.0000        0.0000        0.0000        0.0000        0.0000        0.0000        0.0000        0.0000        0.0000        0.0000        0.0000        0.0000        0.0000        0.0000        0.0000        0.0000       23.4121       22.2754       21.7638       18.8166       16.6075       16.5313       16.6241       15.7239       16.1295       16.2264       18.4150       22.2518       23.9777       20.8548       19.6326       18.6532       19.3187       19.0091       18.4629       13.8464       11.4631        0.0000        0.0000        0.0000        0.0000        0.0000        0.0000        0.0000        0.0000        0.0000        0.0000        0.0000        0.0000        0.0000        0.0000        0.0000        0.0000        0.0000        0.0000        0.0000        0.0000        0.0000        0.0000        0.0000        0.0000        0.0000        0.0000        0.0000        0.0000        0.0000        0.0000        0.0000        0.0000        0.0000        0.0000        0.0000        0.0000        0.0000        0.0000        0.0000        0.0000        0.0000        0.0000        0.0000        0.0000        0.0000        0.0000        0.0000        0.0000        0.0000        0.0000        0.0000        0.0000        0.0000        0.0000        0.0000        0.0000        0.0000        0.0000        0.0000        0.0000        0.0000        0.0000        0.0000        0.0000        0.0000        0.0000        0.0000        0.0000        0.0000        0.0000        0.0000        0.0000        0.0000        0.0000        0.0000        0.0000        0.0000        0.0000        0.0000        0.0000        0.0000        0.0000        0.0000        0.0000        0.0000        0.0000        0.0000        0.0000        0.0000        0.0000        0.0000        0.0000        0.0000        0.0000        0.0000        0.0000        0.0000        0.0000        0.0000       28.4555       22.6684       21.8412       22.6751       20.0951       20.1968       27.0147       23.2991      150.9487      170.3078       27.9751       26.7839       25.9933       25.7717       34.3487       43.2979       42.4687       43.7001       36.8694       40.3947       41.3240       51.8161       48.1283       53.3525       57.3118       60.2602       56.9165       55.0165       51.0667       46.7346       42.9484       39.1374       38.7234       33.4442       26.5389       24.0418       23.8859       25.3317       24.2960       25.1450       24.7124       24.7397       25.5236       26.7732       29.8202       30.1144       27.4457       29.0891       32.9579       40.7553       43.9156       44.0664       54.9400       58.7044       64.8173       67.6575       82.6864       88.2347       79.7552       80.8350       75.3950       71.2100       62.4495       63.2635       64.9392       65.7504       81.4752       76.0552       68.2172       63.0539       73.5804       75.8993       80.1111       81.2441       74.9781       80.9698       82.8508       85.4467       81.3151        0.0000        0.0000
        0.0000        0.0000        0.0000        0.0000        0.0000        0.0000        0.0000        0.0000        0.0000        0.0000        0.0000        0.0000        0.0000        0.0000        0.0000        0.0000        0.0000        0.0000        0.0000        0.0000        0.0000        0.0000        0.0000        0.0000        0.0000        0.0000        0.0000        0.0000        0.0000        0.0000        0.0000        0.0000        0.0000        0.0000        0.0000        0.0000        0.0000        0.0000        0.0000        0.0000        0.0000        0.0000        0.0000        0.0000        0.0000        0.0000        0.0000        0.0000       23.6550       22.2290       20.5042       17.2586       14.9526       14.6255       14.6989       14.1437       15.5232       16.4001       17.1155       22.4204       21.5727       22.1445       20.1724       17.5912       21.6469       18.0482       21.0059       19.2548       13.4090       11.0653        0.0000        0.0000        0.0000        0.0000        0.0000        0.0000        0.0000        0.0000        0.0000        0.0000        0.0000        0.0000        0.0000        0.0000        0.0000        0.0000        0.0000        0.0000        0.0000        0.0000        0.0000        0.0000        0.0000        0.0000        0.0000        0.0000        0.0000        0.0000        0.0000        0.0000        0.0000        0.0000        0.0000        0.0000        0.0000        0.0000        0.0000        0.0000        0.0000        0.0000        0.0000        0.0000        0.0000        0.0000        0.0000        0.0000        0.0000        0.0000        0.0000        0.0000        0.0000        0.0000        0.0000        0.0000        0.0000        0.0000        0.0000        0.0000        0.0000        0.0000        0.0000        0.0000        0.0000        0.0000        0.0000        0.0000        0.0000        0.0000        0.0000        0.0000        0.0000        0.0000        0.0000        0.0000        0.0000        0.0000        0.0000        0.0000        0.0000        0.0000        0.0000        0.0000        0.0000        0.0000        0.0000        0.0000        0.0000        0.0000        0.0000        0.0000        0.0000        0.0000        0.0000        0.0000        0.0000        0.0000        0.0000        0.0000        0.0000       18.7703       20.5384       22.4119       27.5994       27.0170        0.0000       26.5366      114.8605       82.7898        0.0000        0.0000        0.0000       24.9345       33.9914       47.6488       48.5790       42.5847       39.4497       41.4347       43.4170       44.3584       48.7751       58.7201       53.8294       49.6668       60.9446       59.0307       55.7446       48.8382       40.7250       34.8013       32.1223       28.4464       33.1869       26.6913       23.9427       24.5344       25.2010       23.4160       23.9189       26.3135       22.6698       22.9852       21.9042       26.1347       22.9955       22.5681       31.8453       37.5588       47.3790       51.8607       33.7830       44.5699       57.5203       63.1543       67.4517       76.0548       85.8425       74.2364       79.8168       74.6186       65.3447       65.7548       68.0197       74.6980       71.9157       68.3439       66.5285       66.3105       71.3908       85.8416       91.2482       87.1334       80.5328       91.5066       98.0295       93.4381       86.4805        0.0000        0.0000
        0.0000        0.0000        0.0000        0.0000        0.0000        0.0000        0.0000        0.0000        0.0000        0.0000        0.0000        0.0000        0.0000        0.0000        0.0000        0.0000        0.0000        0.0000        0.0000        0.0000        0.0000        0.0000        0.0000        0.0000        0.0000        0.0000        0.0000        0.0000        0.0000        0.0000        0.0000        0.0000        0.0000        0.0000        0.0000        0.0000        0.0000        0.0000       21.8673       22.6576       20.9439        0.0000        0.0000        0.0000        0.0000        0.0000        0.0000        0.0000       23.6759       22.2518       20.5729       16.8110       14.3738       13.5745       14.1086       15.1774       15.4322       13.6257       16.0151       22.3172       21.3176       21.5765       22.1998       19.1016       18.0612       17.5053       18.8930       19.4410       16.8089       11.7033        0.0000        0.0000        0.0000        0.0000        0.0000        0.0000        0.0000        0.0000        0.0000        0.0000        0.0000        0.0000        0.0000        0.0000        0.0000        0.0000        0.0000        0.0000        0.0000        0.0000        0.0000        0.0000        0.0000        0.0000        0.0000        0.0000        0.0000        0.0000        0.0000        0.0000        0.0000        0.0000        0.0000        0.0000        0.0000        0.0000        0.0000        0.0000        0.0000        0.0000        0.0000        0.0000        0.0000        0.0000        0.0000        0.0000        0.0000        0.0000        0.0000        0.0000        0.0000        0.0000        0.0000        0.0000        0.0000        0.0000        0.0000        0.0000        0.0000        0.0000        0.0000        0.0000        0.0000        0.0000        0.0000        0.0000        0.0000        0.0000        0.0000        0.0000        0.0000        0.0000        0.0000        0.0000        0.0000        0.0000        0.0000        0.0000        0.0000        0.0000        0.0000        0.0000        0.0000        0.0000        0.0000        0.0000        0.0000        0.0000        0.0000        0.0000        0.0000        0.0000        0.0000        0.0000        0.0000        0.0000        0.0000        0.0000        0.0000        0.0000        0.0000        0.0000        0.0000        0.0000        0.0000        0.0000        0.0000        0.0000        0.0000        0.0000        0.0000        0.0000        0.0000       42.0663       47.6951       37.9003       40.0258       36.7684       38.5168       40.5743       39.7386       48.6754       46.8320       57.4375       65.7993       62.2247       59.9162       44.5931       36.0897       26.1077       27.7971       22.4635       31.7034       28.0798       19.4140       20.9507       22.4409       23.8858       24.4963       23.8966       24.5840       19.9924       19.3702       21.9314       21.7462       24.0679       22.4397       36.0156       41.4237       54.3461       51.1880       41.8060       52.1406       67.1617       62.7133       62.1452       74.8351       50.5908       48.7902       59.2984       61.9958       68.4203       73.1872       75.0893       73.1829       71.7052       71.5918       84.3525       86.3301       87.7458       92.8014       97.9346       90.5374       85.1759       90.9902       85.4715        0.0000        0.0000        0.0000
        0.0000        0.0000        0.0000        0.0000        0.0000        0.0000        0.0000        0.0000        0.0000        0.0000        0.0000        0.0000        0.0000        0.0000        0.0000        0.0000        0.0000        0.0000        0.0000        0.0000        0.0000        0.0000        0.0000        0.0000        0.0000        0.0000        0.0000        0.0000        0.0000        0.0000        0.0000        0.0000        0.0000        0.0000        0.0000        0.0000        0.0000        0.0000       30.6251       43.6405       51.4000       31.9775       24.1587       25.9207       25.2838       28.5070       44.7600       46.1973       42.8418       26.5139       20.7287       17.1367       15.0967       14.3856       14.8931       16.5895       13.9681       15.0478       15.0544       19.5959       18.1397       19.3472       20.9860       17.7157       15.4260       17.4500       16.9238       16.7512       18.2779       12.7866        9.8728        8.8386        0.0000        0.0000        0.0000        0.0000        0.0000        0.0000        0.0000        0.0000        0.0000        0.0000        0.0000        0.0000        0.0000        0.0000        0.0000        0.0000        0.0000        0.0000        0.0000        0.0000        0.0000        0.0000        0.0000        0.0000        0.0000        0.0000        0.0000        0.0000        0.0000        0.0000        0.0000        0.0000        0.0000        0.0000        0.0000        0.0000        0.0000        0.0000        0.0000        0.0000        0.0000        0.0000        0.0000        0.0000        0.0000        0.0000        0.0000        0.0000        0.0000        0.0000        0.0000        0.0000        0.0000        0.0000        0.0000        0.0000        0.0000        0.0000        0.0000        0.0000        0.0000        0.0000        0.0000        0.0000        0.0000        0.0000        0.0000        0.0000        0.0000        0.0000        0.0000        0.0000        0.0000        0.0000        0.0000        0.0000        0.0000        0.0000        0.0000        0.0000        0.0000        0.0000        0.0000        0.0000        0.0000        0.0000        0.0000        0.0000        0.0000        0.0000        0.0000        0.0000        0.0000        0.0000        0.0000        0.0000        0.0000        0.0000        0.0000        0.0000        0.0000        0.0000        0.0000        0.0000        0.0000        0.0000        0.0000        0.0000        0.0000        0.0000        0.0000        0.0000       41.5211       42.1448       41.3811       40.3169       37.7518       36.5297       37.5642       45.3247       54.1838       61.5658       69.7227       60.9817       47.0307       37.7733       30.8486       22.7983       18.9546       16.6590       22.9626       17.6403       18.8184       19.2381       20.6629       19.8565       21.8202       21.5205       20.6303       23.1289       23.3183       24.3619       21.9946       21.6184       22.2091       27.7016       39.0700       44.6875       50.5205       46.0739       42.0355       48.1124       61.5361       64.8180       63.1151       40.4960       42.5614       54.5825       58.1464       70.4989       77.7007       72.8596       75.9361       71.1430       68.5548       74.2252       83.9949       90.3062       95.5070       85.5512       77.3736       81.8704       81.2465        0.0000        0.0000        0.0000        0.0000
        0.0000        0.0000        0.0000        0.0000        0.0000        0.0000        0.0000        0.0000        0.0000        0.0000        0.0000        0.0000        0.0000        0.0000        0.0000        0.0000        0.0000        0.0000        0.0000        0.0000        0.0000        0.0000        0.0000        0.0000        0.0000        0.0000        0.0000        0.0000        0.0000        0.0000        0.0000        0.0000        0.0000        0.0000        0.0000        0.0000        0.0000       19.7052       24.9194       25.1595       32.5699       31.3379       24.9766       24.4401       29.8022       31.7669       27.0325       27.4650       24.9518       17.5091       13.4334        9.5223        9.3579        9.1423        9.3656        9.8000       13.1063       12.0418       12.0164       11.7929       12.8571       14.8400       12.3014       12.8076       14.2820       14.0475       14.2260       12.5761       11.3158       15.2259       13.8963        7.9831        0.0000        0.0000        0.0000        0.0000        0.0000        0.0000        0.0000        0.0000        0.0000        0.0000        0.0000        0.0000        0.0000        0.0000        0.0000        0.0000        0.0000        0.0000        0.0000        0.0000        0.0000        0.0000        0.0000        0.0000        0.0000        0.0000        0.0000        0.0000        0.0000        0.0000        0.0000        0.0000        0.0000        0.0000        0.0000        0.0000        0.0000        0.0000        0.0000        0.0000        0.0000        0.0000        0.0000        0.0000        0.0000        0.0000        0.0000        0.0000        0.0000        0.0000        0.0000        0.0000        0.0000        0.0000        0.0000        0.0000        0.0000        0.0000        0.0000        0.0000        0.0000        0.0000        0.0000        0.0000        0.0000        0.0000        0.0000        0.0000        0.0000        0.0000        0.0000        0.0000        0.0000        0.0000        0.0000        0.0000        0.0000        0.0000        0.0000        0.0000        0.0000        0.0000        0.0000        0.0000        0.0000        0.0000        0.0000        0.0000        0.0000        0.0000        0.0000        0.0000        0.0000        0.0000        0.0000        0.0000        0.0000        0.0000        0.0000        0.0000        0.0000        0.0000        0.0000        0.0000        0.0000        0.0000        0.0000       30.9493       29.2536       32.7970       33.6990       37.3595        0.0000       47.2023       44.8179       43.7289       43.6006       45.0800       51.4601       57.5065       53.6359       46.2259       60.8737       38.8111       36.9384       29.9669       26.2656       21.6048       21.1035       20.3097       19.4307       17.5675       18.5005       16.8378       16.6556       16.6439       16.6591       18.9769       18.0888       27.7390       23.9721       21.4707       23.1051       28.1429       28.2500       33.8548       40.1882       37.2423       38.6942       31.9591       29.1340       29.5121       42.6503       62.0994       55.7641       43.5308       44.0140       51.2292       66.3824       60.8387       64.7827       63.9346       66.9500       58.6439       60.9378       58.3798       58.2282       56.0937       61.6289       68.6093       67.6638       73.9871       69.0466        0.0000        0.0000        0.0000        0.0000
        0.0000        0.0000        0.0000        0.0000        0.0000        0.0000        0.0000        0.0000        0.0000        0.0000        0.0000        0.0000        0.0000        0.0000        0.0000        0.0000        0.0000        0.0000        0.0000        0.0000        0.0000        0.0000        0.0000        0.0000        0.0000        0.0000        0.0000        0.0000        0.0000        0.0000        0.0000        0.0000        0.0000        0.0000        0.0000        0.0000        0.0000       19.4473       20.0366       24.4944       25.5413       25.5482       27.1948       31.0064       27.5979       23.3997       19.7142       16.2500       15.3986       12.6472       11.8905        9.1752        9.2782        9.4412        8.8195        8.7859        8.7717       10.7010        7.3704       10.7328       12.4423       12.4606       11.2458       12.1890       12.2166       11.3392       12.1186       13.3565       14.3345       14.6706       12.2240        6.7139        6.8902        0.0000        0.0000        0.0000        0.0000        0.0000        0.0000        0.0000        0.0000        0.0000        0.0000        0.0000        0.0000        0.0000        0.0000        0.0000        0.0000        0.0000        0.0000        0.0000        0.0000        0.0000        0.0000        0.0000        0.0000        0.0000        0.0000        0.0000        0.0000        0.0000        0.0000        0.0000        0.0000        0.0000        0.0000        0.0000        0.0000        0.0000        0.0000        0.0000        0.0000        0.0000        0.0000        0.0000        0.0000        0.0000        0.0000        0.0000        0.0000        0.0000        0.0000        0.0000        0.0000        0.0000        0.0000        0.0000        0.0000        0.0000        0.0000        0.0000        0.0000        0.0000        0.0000        0.0000        0.0000        0.0000        0.0000        0.0000        0.0000        0.0000        0.0000        0.0000        0.0000        0.0000        0.0000        0.0000        0.0000        0.0000        0.0000        0.0000        0.0000        0.0000        0.0000        0.0000        0.0000        0.0000        0.0000        0.0000        0.0000        0.0000        0.0000        0.0000        0.0000        0.0000        0.0000        0.0000        0.0000        0.0000        0.0000        0.0000        0.0000        0.0000        0.0000       36.4636       33.9106       28.9920       25.7195       26.4106       29.4046       31.2828       32.0399       37.9240       47.9017       50.6954       45.2622       53.9285       48.0158       50.3922       44.5463       43.8844       57.3245       52.7860       31.6746       25.8741       32.0744       29.1596       32.5237       24.4652       17.7877       16.7800       16.3936       15.2158       15.2595       15.9407       16.1233       15.3378       15.1619       17.6485       22.6393       21.7868       20.7703       20.3640       24.3616       29.4303       33.3643       30.6625       35.8012       38.4105       45.7232       38.5994       28.7674       28.2776       30.8892       49.0383       52.4286       57.2059       58.5932       61.4578       64.5630       63.8775       65.2606       65.4696       64.2008       54.8502       56.7641       48.2329       49.1178       55.2449       56.5475       57.5544       58.3174       62.4446        0.0000        0.0000        0.0000        0.0000        0.0000
        0.0000        0.0000        0.0000        0.0000        0.0000        0.0000        0.0000        0.0000        0.0000        0.0000        0.0000        0.0000        0.0000        0.0000        0.0000        0.0000        0.0000        0.0000        0.0000        0.0000        0.0000        0.0000        0.0000        0.0000        0.0000        0.0000        0.0000        0.0000        0.0000        0.0000        0.0000        0.0000        0.0000        0.0000        0.0000        0.0000       18.6564       19.0389       20.3923       22.2784       23.3207       24.8373       28.0193       33.7963       21.1719       19.1682       17.1489       12.5197       11.2006       10.4187       10.6250        8.9167        9.2836        9.0563        8.1618        9.2087        7.5353        7.2082        6.9766       12.2320       11.5020       10.0425        9.9511       12.4033       11.8638       11.3304       12.6338       14.1611       12.3606       10.9517        9.1584        4.9139        0.0000        0.0000        0.0000        0.0000        0.0000        0.0000        0.0000        0.0000        0.0000        0.0000        0.0000        0.0000        0.0000        0.0000        0.0000        0.0000        0.0000        0.0000        0.0000        0.0000        0.0000        0.0000        0.0000        0.0000        0.0000        0.0000        0.0000        0.0000        0.0000        0.0000        0.0000        0.0000        0.0000        0.0000        0.0000        0.0000        0.0000        0.0000        0.0000        0.0000        0.0000        0.0000        0.0000        0.0000        0.0000        0.0000        0.0000        0.0000        0.0000        0.0000        0.0000        0.0000        0.0000        0.0000        0.0000        0.0000        0.0000        0.0000        0.0000        0.0000        0.0000        0.0000        0.0000        0.0000        0.0000        0.0000        0.0000        0.0000        0.0000        0.0000        0.0000        0.0000        0.0000        0.0000        0.0000        0.0000        0.0000        0.0000        0.0000        0.0000        0.0000        0.0000        0.0000        0.0000        0.0000        0.0000        0.0000        0.0000        0.0000        0.0000        0.0000        0.0000        0.0000        0.0000        0.0000        0.0000        0.0000        0.0000        0.0000        0.0000       30.7584       29.0521       32.4005       29.5656       29.6421       25.2843       25.0702       26.0906       29.9141       36.2726       38.9504       39.7854       44.9521       44.4458       43.2432       36.8687       39.6971       57.0002       56.8867       55.1069       43.0818       37.4383       32.0674       23.1403       26.9114       24.9509       20.5531       16.8061       15.4126       14.6262       13.7871       15.9587       15.2118       16.9623       17.0821       15.9575       20.4479       18.5549       18.3209       22.1318       19.0583       20.8547       26.9787       30.8940       38.4896       37.8864       37.5068       28.7561       38.4222       50.8089       40.3524       35.1591       34.4377       46.8397       62.2826       72.2492       71.3439       69.8266       71.9486       77.5231       68.3800       63.4304       61.3987       56.9139       50.7737       48.3328       52.8851       54.3354       51.1920       48.1180       54.2899       63.1643        0.0000        0.0000        0.0000        0.0000        0.0000
        0.0000        0.0000        0.0000        0.0000        0.0000        0.0000        0.0000        0.0000        0.0000        0.0000        0.0000        0.0000        0.0000        0.0000        0.0000        0.0000        0.0000        0.0000        0.0000        0.0000        0.0000        0.0000        0.0000        0.0000        0.0000        0.0000        0.0000        0.0000        0.0000        0.0000        0.0000        0.0000        0.0000        0.0000        0.0000       16.6170       17.0350       16.5839       16.7758       19.6554       21.1319       20.6574       20.6856       18.4218       17.4807       16.1232       14.3179        9.8836        8.9854        9.2234       10.7974       10.7152        7.8941        6.9551        9.1183        7.1970        5.0692        5.0272        5.3108        7.5192        9.2421        9.5055        9.8952       12.8497       12.3599       10.1198        8.9205        9.4929       10.8941        9.9692        9.3182        5.4291        0.0000        0.0000        0.0000        0.0000        0.0000        0.0000        0.0000        0.0000        0.0000        0.0000        0.0000        0.0000        0.0000        0.0000        0.0000        0.0000        0.0000        0.0000        0.0000        0.0000        0.0000        0.0000        0.0000        0.0000        0.0000        0.0000        0.0000        0.0000        0.0000        0.0000        0.0000        0.0000        0.0000        0.0000        0.0000        0.0000        0.0000        0.0000        0.0000        0.0000        0.0000        0.0000        0.0000        0.0000        0.0000        0.0000        0.0000        0.0000        0.0000        0.0000        0.0000        0.0000        0.0000        0.0000        0.0000        0.0000        0.0000        0.0000        0.0000        0.0000        0.0000        0.0000        0.0000        0.0000        0.0000        0.0000        0.0000        0.0000        0.0000        0.0000        0.0000        0.0000        0.0000        0.0000        0.0000        0.0000        0.0000        0.0000        0.0000        0.0000        0.0000        0.0000        0.0000        0.0000        0.0000        0.0000        0.0000        0.0000        0.0000        0.0000        0.0000        0.0000        0.0000        0.0000        0.0000        0.0000        0.0000        0.0000        0.0000       31.9123       32.6562       26.5799       27.3503       29.0038       29.8227       28.2606       29.9612       28.6806       28.8261       29.4615       33.2162       33.3011       36.8455       46.2513       43.7678       41.7045       46.1024       42.6999       67.1532       64.0403       53.4827       31.5164       29.6450       25.1186       20.1261       20.0397       18.9899       18.6524       21.2029       23.2209       15.5510       17.5806       18.0259       18.2979       20.2277       20.9140       18.1067       15.5487       22.0885       25.5308       18.1481       21.4116       22.1665       33.4970       38.6714       38.9873       44.8566       41.4947       38.6223       45.5667       37.6802       44.8675       47.8264       59.1780       67.7919       74.7455       76.6818       82.8361       79.2992       70.5778       64.6619       61.4901       51.4238       44.0007       50.1360       53.4516       54.2583       56.1504       45.8513       46.6412       56.4330       65.7422        0.0000        0.0000        0.0000        0.0000        0.0000
        0.0000        0.0000        0.0000        0.0000        0.0000        0.0000        0.0000        0.0000        0.0000        0.0000        0.0000        0.0000        0.0000        0.0000        0.0000        0.0000        0.0000        0.0000        0.0000        0.0000        0.0000        0.0000        0.0000        0.0000        0.0000        0.0000        0.0000        0.0000        0.0000        0.0000        0.0000        0.0000        0.0000        0.0000        0.0000       10.0336       12.4564       19.1925       17.4794       19.5344       21.0275       20.1025       18.5830       13.2281       11.3415        9.3832        7.8733        5.8277        5.4087       23.6740       46.6554       11.1590       11.7853        5.7783        5.9997        1.4104        0.9848        0.9742        1.0901        5.1189        5.3339        5.4289        5.9896        8.0910        7.9985        8.0278        7.4943        8.5564        8.2298        7.5237        6.8481        5.0283        0.0000        0.0000        0.0000        0.0000        0.0000        0.0000        0.0000        0.0000        0.0000        0.0000        0.0000        0.0000        0.0000        0.0000        0.0000        0.0000        0.0000        0.0000        0.0000        0.0000        0.0000        0.0000        0.0000        0.0000        0.0000        0.0000        0.0000        0.0000        0.0000        0.0000        0.0000        0.0000        0.0000        0.0000        0.0000        0.0000        0.0000        0.0000        0.0000        0.0000        0.0000        0.0000        0.0000        0.0000        0.0000        0.0000        0.0000        0.0000        0.0000        0.0000        0.0000        0.0000        0.0000        0.0000        0.0000        0.0000        0.0000        0.0000        0.0000        0.0000        0.0000        0.0000        0.0000        0.0000        0.0000        0.0000        0.0000        0.0000        0.0000        0.0000        0.0000        0.0000        0.0000        0.0000        0.0000        0.0000        0.0000        0.0000        0.0000        0.0000        0.0000        0.0000        0.0000        0.0000        0.0000        0.0000        0.0000        0.0000        0.0000        0.0000        0.0000        0.0000        0.0000        0.0000        0.0000        0.0000        0.0000        0.0000       25.0746       28.4788       28.1148       26.3109       30.1005       35.3119       38.9970       35.6895       29.4883       23.5956       22.3116       22.1131       30.5070       33.3945       31.0872       30.8852       56.9496       54.4571       51.2207       42.2563       34.8734       25.0870       39.4046       25.1586       22.1598       18.9704       16.6039       15.7605       15.7178       18.3384       19.5200       20.5133       19.8581       24.0460       23.8548       22.8526       21.5759       18.8933       21.0026       19.5375       20.7676       29.2424       21.5212       17.6523       17.6350       32.3348       43.0671       45.3386       60.8561       54.9575       50.0635       53.9590       52.9173       58.9239       66.4617       77.3231       71.2619       68.8750       82.3147       86.6286       75.9028       61.2083       52.1627       43.8649       40.7328       37.0114       35.6403       36.4965       36.9389       45.3544       47.0337       53.7821       58.4822        0.0000        0.0000        0.0000        0.0000        0.0000        0.0000
        0.0000        0.0000        0.0000        0.0000        0.0000        0.0000        0.0000        0.0000        0.0000        0.0000        0.0000        0.0000        0.0000        0.0000        0.0000        0.0000        0.0000        0.0000        0.0000        0.0000        0.0000        0.0000        0.0000        0.0000        0.0000        0.0000        0.0000        0.0000        0.0000        0.0000        0.0000        0.0000        0.0000        0.0000        0.0000       10.4548       10.9240       18.1507       14.6182       19.3744       20.5052       26.7152       19.6033       11.6046        9.6221        9.0199        7.8533        5.0666        4.8663       15.1838        9.4266        6.8982        5.5064        5.2346        4.3567        0.8068        0.6266        0.5748        0.6535        3.7816        4.2080        4.7192        5.2114        7.8205        7.7515        7.3799        7.5192        8.6981        8.2961        7.7867        7.1074        0.0000        0.0000        0.0000        0.0000        0.0000        0.0000        0.0000        0.0000        0.0000        0.0000        0.0000        0.0000        0.0000        0.0000        0.0000        0.0000        0.0000        0.0000        0.0000        0.0000        0.0000        0.0000        0.0000        0.0000        0.0000        0.0000        0.0000        0.0000        0.0000        0.0000        0.0000        0.0000        0.0000        0.0000        0.0000        0.0000        0.0000        0.0000        0.0000        0.0000        0.0000        0.0000        0.0000        0.0000        0.0000        0.0000        0.0000        0.0000        0.0000        0.0000        0.0000        0.0000        0.0000        0.0000        0.0000        0.0000        0.0000        0.0000        0.0000        0.0000        0.0000        0.0000        0.0000        0.0000        0.0000        0.0000        0.0000        0.0000        0.0000        0.0000        0.0000        0.0000        0.0000        0.0000        0.0000        0.0000        0.0000        0.0000        0.0000        0.0000        0.0000        0.0000        0.0000        0.0000        0.0000        0.0000        0.0000        0.0000        0.0000        0.0000        0.0000        0.0000        0.0000        0.0000       18.7730       21.1717        0.0000       24.3007       23.8300       23.9463       26.9871       27.6057       27.7801       32.5516       40.3943      130.5190       88.8679       32.8471       24.8031       21.6924       22.0801       23.3278       26.6330       29.6333       32.7841       53.3939       60.6605       59.1592       48.2737       33.9880       26.6048       44.2318       25.5386       27.4705       23.6180       20.6971       20.4599       19.1337       18.9935       18.3249       17.2836       19.7292       24.1437       27.7309       25.8556       24.8809       19.4547       19.4779       21.7124       20.7091       22.6147       27.3770       18.5107       20.9956       33.6997       42.1525       52.3595       76.5296       74.6842       65.0526       64.4800       56.7272       62.3467       61.8530       65.7379       64.7045       69.9772       78.5344       78.5769       74.7688       56.3645       47.6908       45.2117       43.6149       33.3628       31.1034       32.4791       34.1576       46.0246       48.4526       51.8035        0.0000        0.0000        0.0000        0.0000        0.0000        0.0000        0.0000
        0.0000        0.0000        0.0000        0.0000        0.0000        0.0000        0.0000        0.0000        0.0000        0.0000        0.0000        0.0000        0.0000        0.0000        0.0000        0.0000        0.0000        0.0000        0.0000        0.0000        0.0000        0.0000        0.0000        0.0000        0.0000        0.0000        0.0000        0.0000        0.0000       36.9583       38.3854       39.8533       34.2743       19.9513       10.9813       11.0989       10.8848        8.5373       10.0394       16.3980       16.8835       17.0482       15.3595       10.0958        8.9060        7.5059        7.5648        5.6632        5.4025        5.2309        5.1708        5.7040        4.8658        4.5029        3.6837        0.6775        0.4727        0.4133        0.4971        2.7576        3.1825        3.6262        4.2017        6.1175        6.8331        7.6187        7.7274        8.7029        8.7011        8.7603        8.3213        6.5873        6.2723        0.0000        0.0000        0.0000        0.0000        0.0000        0.0000        0.0000        0.0000        0.0000        0.0000        0.0000        0.0000        0.0000        0.0000        0.0000        0.0000        0.0000        0.0000        0.0000        0.0000        0.0000        0.0000        0.0000        0.0000        0.0000        0.0000        0.0000        0.0000        0.0000        0.0000        0.0000        0.0000        0.0000        0.0000        0.0000        0.0000        0.0000        0.0000        0.0000        0.0000        0.0000        0.0000        0.0000        0.0000        0.0000        0.0000        0.0000        0.0000        0.0000        0.0000        0.0000        0.0000        0.0000        0.0000        0.0000        0.0000        0.0000        0.0000        0.0000        0.0000        0.0000        0.0000        0.0000        0.0000        0.0000        0.0000        0.0000        0.0000        0.0000        0.0000        0.0000        0.0000        0.0000        0.0000        0.0000        0.0000        0.0000        0.0000        0.0000        0.0000        0.0000        0.0000        0.0000        0.0000        0.0000        0.0000        0.0000        0.0000        0.0000        0.0000        0.0000       17.1509       19.0195       21.4130       23.7301       22.6832       22.4577       24.4279       27.7430       28.7627       30.1071       33.7859       70.1493      191.1376       46.3371       35.5351       27.0389       26.0626       26.6083       27.2557       24.5191       34.6291       44.1685       46.0895       40.5115       39.9719       55.9679       50.0067       35.1948       43.5107       34.0903       31.6200       22.7079       16.8919       17.7572       17.1351       15.3380       13.8743       15.1526       31.0281      108.5018       47.2741       33.2442       28.7315       24.1581       23.7311       22.9392       20.4635       20.9178       29.8677       26.9969       30.5434       50.0384       53.8356       48.6244       64.2543       69.9465       71.0809       67.8214       69.8611       75.5188       69.2893       70.9976       62.1002       65.8569       70.9328       72.9415       65.4675       53.0620       52.0846       51.8253       47.2522       36.7735       33.3556       33.4420       36.6875       48.3273       55.0940        0.0000        0.0000        0.0000        0.0000        0.0000        0.0000        0.0000        0.0000
        0.0000        0.0000        0.0000        0.0000        0.0000        0.0000        0.0000        0.0000        0.0000        0.0000        0.0000        0.0000        0.0000        0.0000        0.0000        0.0000        0.0000        0.0000        0.0000        0.0000        0.0000        0.0000        0.0000        0.0000        0.0000        0.0000       44.7458       47.6716       45.5263       37.9847       34.8182       19.7728       16.3818       14.3258       12.3410       10.1774        8.5341       15.8109       10.3353       14.4328       13.6798       13.8512       12.4629       10.1889        8.5415        7.8108        7.3826        6.2751        5.7508        5.6223        5.7878        5.5743        5.1724        3.9189        3.2664        0.6912        0.4711        0.4109        0.4690        2.0361        2.3095        3.0570        3.6395        6.8299        7.5874        8.4070        8.6847        9.5897        9.0251        8.9597        8.4110        7.3966        6.7544        6.6968        6.2743        5.8423        5.9365        5.8166        6.1767        4.6974        4.5399        4.8159        0.0000        0.0000        0.0000        0.0000        0.0000        0.0000        0.0000        0.0000        0.0000        0.0000        0.0000        0.0000        0.0000        0.0000        0.0000        0.0000        0.0000        0.0000        0.0000        0.0000        0.0000        0.0000        0.0000        0.0000        0.0000        0.0000        0.0000        0.0000        0.0000        0.0000        0.0000        0.0000        0.0000        0.0000        0.0000        0.0000        0.0000        0.0000        0.0000        0.0000        0.0000        0.0000        0.0000        0.0000        0.0000        0.0000        0.0000        0.0000        0.0000        0.0000        0.0000        0.0000        0.0000        0.0000        0.0000        0.0000        0.0000        0.0000        0.0000        0.0000        0.0000        0.0000        0.0000        0.0000        0.0000        0.0000        0.0000        0.0000        0.0000        0.0000        0.0000        3.7669        4.4438        5.0573        5.1980        4.9725        0.0000        0.0000        0.0000        0.0000       12.1710       15.3515       16.8753       19.3945       20.9863       20.2943       21.2766       22.6718       23.7552       25.6596       27.1784       28.7958       33.4068       35.0249       40.4166       38.1273       40.2147       30.0740       31.8725       40.3359       43.0345       39.3845       39.3758       41.3448       35.9976       36.0963       46.0148       56.2714       48.7066       27.2947       32.3518       28.0786       21.8659       22.7533       19.1146       14.7710       17.5469       14.3419       15.1550       16.1258       28.2445       94.3843       49.5980       40.8224       30.0246       21.7747       26.0207       26.2911       25.5894       25.1160       30.9531       27.7455       32.2922       51.6072       57.4071       55.2157       69.3239       73.3747       73.4274       72.2648       74.5596       88.8810       89.3994       77.1775       65.1914       70.3033       76.0183       75.4588       70.9999       61.5371       56.6735       53.3087       50.9598       39.6373       39.5814       41.7311       44.4930       57.5653       62.0037        0.0000        0.0000        0.0000        0.0000        0.0000        0.0000        0.0000        0.0000
        0.0000        0.0000        0.0000        0.0000        0.0000        0.0000        0.0000        0.0000        0.0000        0.0000        0.0000        0.0000        0.0000        0.0000        0.0000        0.0000        0.0000        0.0000        0.0000        0.0000        0.0000        0.0000        0.0000        0.0000        0.0000       55.9218       49.5478       32.6329       24.7841       16.4535       15.0661       20.4961       17.8460       16.4283       15.8258       13.0212       14.9030       43.7767       28.7389       11.6997       11.0378       10.7731        8.6420       11.4864       11.7327       10.9514       10.3091        8.9750        8.4775        8.4748        8.7742        4.4861        4.2683        4.2799        3.2060        2.0931        1.3100        1.6807        2.2013        1.8959        3.1232        3.5214        3.3531        7.1864        8.2064        8.3334        9.0149        8.0278        7.8320        7.4861        7.4728        5.1452        4.9126        4.9220        5.5957        5.6916        6.3220        5.9724        5.9860        6.7996        7.2041        7.7425        6.5226        5.9962        0.0000        0.0000        0.0000        0.0000        0.0000        0.0000        0.0000        0.0000        0.0000        0.0000        0.0000        0.0000        0.0000        0.0000        0.0000        0.0000        0.0000        0.0000        0.0000        0.0000        0.0000        0.0000        0.0000        0.0000        0.0000        0.0000        0.0000        0.0000        0.0000        0.0000        0.0000        0.0000        0.0000        0.0000        0.0000        0.0000        0.0000        0.0000        0.0000        0.0000        0.0000        0.0000        0.0000        0.0000        0.0000        0.0000        0.0000        0.0000        0.0000        0.0000        0.0000        0.0000        0.0000        0.0000        0.0000        0.0000        0.0000        0.0000        0.0000        0.0000        0.0000        0.0000        0.0000        0.0000        0.0000        0.0000        0.0000        0.0000        2.7625        3.0601        3.8416        5.4387        6.2473        7.1540       10.0516       13.3813       12.4497       12.5392       13.5784       12.3157       13.4714       16.1467       16.5932       19.3197       21.9539       22.6937       22.9455       26.6866       28.2699       30.2353       30.7628       37.7377       40.1670       44.3302       45.4677       34.8899       38.5485       39.6584       41.3314       45.7334       44.5657       40.4512       38.6743       30.2001       44.2443       38.8250       36.2789       27.6103       26.2752       24.4968       22.4150       18.2227       17.1281       16.5091       17.6641       15.9385       13.3959       15.8858       21.7564       27.8208       28.2709       30.5497       30.6528       27.1973       27.2454       28.5939       29.6652       34.2694       37.6474       34.6294       35.7299       47.2666       57.4839       63.3882       72.2284       73.5385       72.0852       78.0789       86.0950       96.3485       96.0602       95.3957       87.1537       80.6511       81.3871       77.6720       78.8748       69.4358       68.0522       65.4080        0.0000        0.0000       57.1454       57.7017       59.1303       63.2528        0.0000        0.0000        0.0000        0.0000        0.0000        0.0000        0.0000        0.0000        0.0000
        0.0000        0.0000        0.0000        0.0000        0.0000        0.0000        0.0000        0.0000        0.0000        0.0000        0.0000        0.0000        0.0000        0.0000        0.0000        0.0000        0.0000        0.0000        0.0000        0.0000        0.0000        0.0000        0.0000        0.0000        0.0000        0.0000       43.7650       37.2237       36.0329       20.9838       32.9188       38.7129       19.9407       19.6507       18.4921       15.2426       13.8546       14.7357       22.5147       17.2432       13.3001       13.3577       10.6437       12.0611       13.1624       13.5379       12.4671       10.4494       10.5459        9.2901        9.1922        5.8851        4.7099        4.2050        3.4292        3.2183        2.3779        2.0949        3.3987        3.1890        3.1827        3.8885        4.7767        7.5264        9.5001        8.8338        8.7241        7.6538        7.7607        7.6183        7.3422        5.2339        4.8650        5.3907        5.7249        6.5088        7.2282        6.7687        7.6385        8.2658        8.2104        7.6652        6.6848        6.4694        4.3429        3.1586        0.0000        0.0000        0.0000        0.0000        0.0000        0.0000        0.0000        0.0000        0.0000        0.0000        0.0000        0.0000        0.0000        0.0000        0.0000        0.0000        0.0000        0.0000        0.0000        0.0000        0.0000        0.0000        0.0000        0.0000        0.0000        0.0000        0.0000        0.0000        0.0000        0.0000        0.0000        0.0000        0.0000        0.0000        0.0000        0.0000        0.0000        0.0000        0.0000        0.0000        0.0000        0.0000        0.0000        0.0000        0.0000        0.0000        0.0000        0.0000        0.0000        0.0000        0.0000        0.0000        0.0000        0.0000        0.0000        0.0000        0.0000        0.0000        0.0000        0.0000        0.0000        0.0000        0.0000        0.0000        0.0000        0.0000        2.4795        2.8671        3.5958        4.9101        5.7991        7.5245       11.3772       14.2668       13.2369       13.6390       13.6901       12.0433       13.3414       15.2795       14.8149       18.5129       20.8794       22.4683       23.5359       27.8783       28.1186       30.9456       32.1394       34.7970       38.3685       40.1958       42.0000       37.4803       38.2668       39.8859       39.9664       46.0444       42.9085       41.7649       38.7795       33.7718       29.0711       33.1126       28.0382       28.3977       24.5810       22.1799       20.5613       17.1999       16.6382       15.0245       13.3754       17.8830       19.3922       20.0746       24.8251       30.3935       33.3070       35.9276       35.6408       29.3880       31.5594       34.3749       33.3948       38.2267       40.1943       36.9164       40.1043       55.0157       65.7878       72.9680       91.4430       84.6589       89.3883       81.7415       81.7994       94.1604       94.6471      103.5209       89.7124       81.0263       84.6304       84.4363       79.7695       82.7237       81.6510        0.0000        0.0000        0.0000        0.0000        0.0000        0.0000        0.0000        0.0000        0.0000        0.0000        0.0000        0.0000        0.0000        0.0000        0.0000        0.0000
        0.0000        0.0000        0.0000        0.0000        0.0000        0.0000        0.0000        0.0000        0.0000        0.0000        0.0000        0.0000        0.0000        0.0000        0.0000        0.0000        0.0000        0.0000        0.0000        0.0000        0.0000        0.0000        0.0000        0.0000        0.0000        0.0000        0.0000       22.9459       19.9737       17.1931       18.5857       31.9761       24.9390       27.6396       29.2423       21.7063       17.6950       17.9665       18.5239       22.5980       17.0910       12.9495       14.6035       17.6452       20.4008       21.3124       17.0659       15.7116       13.7470       11.6018       10.3397        6.0655        5.5523        4.3133        3.2417        1.6558        2.4352        3.4322        3.1215        3.2680        4.4405        4.7414        4.5367        7.7236        8.4148        8.2650        8.6675        6.6293        6.6228        6.2113        5.8985        4.5355        4.3319        4.6092        5.3369        5.9886        7.1242        6.9883        6.5090        7.7400        8.1508        8.3135        6.7899        4.5582        3.4678        3.2015        2.2259        0.0000        0.0000        0.0000        0.0000        0.0000        0.0000        0.0000        0.0000        0.0000        0.0000        0.0000        0.0000        0.0000        0.0000        0.0000        0.0000        0.0000        0.0000        0.0000        0.0000        0.0000        0.0000        0.0000        0.0000        0.0000        0.0000        0.0000        0.0000        0.0000        0.0000        0.0000        0.0000        0.0000        0.0000        0.0000        0.0000        0.0000        0.0000        0.0000        0.0000        0.0000        0.0000        0.0000        0.0000        0.0000        0.0000        0.0000        0.0000        0.0000        0.0000        0.0000        0.0000        0.0000        0.0000        0.0000        0.0000        0.0000        0.0000        0.0000        0.0000        0.0000        0.0000        0.0000        0.0000        2.4998        2.3800        3.2517        3.2655        4.0764        7.7322        8.0877        8.8500       10.7656       11.8968       13.3462       14.2923       13.2627       13.9919       13.8474       15.3209       20.0960       21.8346       23.1456       23.2513       26.4614       25.5022       28.4485       31.1220       38.9457       40.8622       41.5324       40.6877       36.7698       36.9339       39.1517       35.7425       38.2584       39.8169       42.6839       38.5565       34.1760       41.9276       40.6103       31.5550       29.5459       23.0886       19.9546       20.8912       17.3377       15.6622       13.0402       13.2040       15.1934       16.3439       18.9351       25.8369       31.2587       35.2101       34.3861       35.4617       34.3874       37.9818       39.3958       36.4951       42.8493       50.0362       43.7342       48.1924       68.6713       74.1642       89.5970       92.4935       97.4560       92.5356       96.5387       96.4134       95.9632       96.4406       96.8694       87.5548       88.1936       91.8554       85.5577       83.0429       84.5959       87.8021        0.0000        0.0000        0.0000        0.0000        0.0000        0.0000        0.0000        0.0000        0.0000        0.0000        0.0000        0.0000        0.0000        0.0000        0.0000        0.0000
        0.0000        0.0000        0.0000        0.0000        0.0000        0.0000        0.0000        0.0000        0.0000        0.0000        0.0000        0.0000        0.0000        0.0000        0.0000        0.0000        0.0000        0.0000        0.0000        0.0000        0.0000        0.0000        0.0000        0.0000        0.0000        0.0000        0.0000       21.8760       19.4308       20.1990       23.6444       30.7975       33.2876       32.5505       30.7072       27.8786       36.7420       34.1136       31.9137       58.3843       56.8516       33.6245       28.4236       23.6925       26.6800       27.5098       26.1508       22.2138       17.7884       15.4776       12.3355        7.2911        6.3023        5.1646        3.8627        3.8018        4.7113        4.3395        4.2254        4.9514        5.4794        5.8832        5.5405        8.9808        7.2741        5.8280        6.0196        5.5615        5.5689        5.1734        4.6799        3.4792        3.3879        3.6380        4.3764        4.7579        5.4079        5.6636        5.6796        6.9704        7.5695        6.9234        5.7616        4.7722        4.5970        3.1254        1.9531        0.0000        0.0000        0.0000        0.0000        0.0000        0.0000        0.0000        0.0000        0.0000        0.0000        0.0000        0.0000        0.0000        0.0000        0.0000        0.0000        0.0000        0.0000        0.0000        0.0000        0.0000        0.0000        0.0000        0.0000        0.0000        0.0000        0.0000        0.0000        0.0000        0.0000        0.0000        0.0000        0.0000        0.0000        0.0000        0.0000        0.0000        0.0000        0.0000        0.0000        0.0000        0.0000        0.0000        0.0000        0.0000        0.0000        0.0000        0.0000        0.0000        0.0000        0.0000        0.0000        0.0000        0.0000        0.0000        0.0000        0.0000        0.0000        0.0000        0.0000        0.0000        0.0000        0.0000        0.0000        0.0000        2.4158        3.0845        3.2684        3.6117        4.9296        5.9005        6.0283        9.1619       11.0940       14.1952       14.4931       14.1348       13.2528       12.6661       14.1675       20.0469       22.7266       23.2478       21.7452       22.7429       25.3445       28.8139       32.8305       42.0091       41.4885       39.9433       38.3674       35.1861       33.2398       34.0578       33.0816       35.0424       39.9404       48.5274       45.4842       40.8496       44.2479       43.3367       35.2045       30.1153       21.3559       17.4441       16.5538       15.0901       15.4669       15.9812       18.0792       18.4542       19.4696       21.8153       32.8945       35.7570       38.3219       41.7643       38.7749       37.7378       42.1656       50.9013       54.6163       47.7393       51.3158       54.0269       65.6677       82.3019       86.4314       91.5214       95.4832      102.9929       97.8036      103.1100      106.6202       97.2176      100.7663       97.6903       85.6368       88.1763       87.9921       82.6850       82.8036       76.1507       81.5350        0.0000        0.0000        0.0000        0.0000        0.0000        0.0000        0.0000        0.0000        0.0000        0.0000        0.0000        0.0000        0.0000        0.0000        0.0000        0.0000
        0.0000        0.0000        0.0000        0.0000        0.0000        0.0000        0.0000        0.0000        0.0000        0.0000        0.0000        0.0000        0.0000        0.0000        0.0000        0.0000        0.0000        0.0000        0.0000        0.0000        0.0000        0.0000        0.0000        0.0000        0.0000        0.0000        0.0000        0.0000       35.4387       36.9030       38.7444       43.3279       42.2086       40.5016       36.8145       31.6502       31.2682       31.1106       28.5005       42.2632       63.0285       78.1574       58.3171       46.3913       35.6370       29.5817       29.4000       22.2403       19.6060       17.3045       14.1317        8.7242        8.7184        8.3211        7.8874        5.9409        3.7579        3.6168        9.7482       36.6514       28.2364        9.3333        5.5778        5.9121        5.2530        4.5375        4.2900        4.4300        4.0244        3.4307        3.7797        1.2343        1.1560        0.9797        1.2431        5.2886        6.5248        6.7451        6.9943        7.5084        7.0372        6.8192        5.9581        4.8894        4.2284        4.2368        2.8669        1.9465        1.5463        1.2236        1.0001        0.0000        0.0000        0.0000        0.0000        0.0000        0.0000        0.0000        0.0000        0.0000        0.0000        0.0000        0.0000        0.0000        0.0000        0.0000        0.0000        0.0000        0.0000        0.0000        0.0000        0.0000        0.0000        0.0000        0.0000        0.0000        0.0000        0.0000        0.0000        0.0000        0.0000        0.0000        0.0000        0.0000        0.0000        0.0000        0.0000        0.0000        0.0000        0.0000        0.0000        0.0000        0.0000        0.0000        0.0000        0.0000        0.0000        0.0000        0.0000        0.0000        0.0000        0.0000        0.0000        0.0000        0.0000        0.0000        0.0000        0.0000        0.0000        0.0000        0.0000        0.0000        0.0000        2.6383        2.9754        2.6225        3.0699        3.7890        4.8405        7.8714        9.2675       11.4354       13.1968       12.4466       12.2114       12.1425       12.5914       19.5959       23.6503       24.3674       19.9053       18.0657       21.5345       24.3789       30.5084       39.7949       41.1928       36.3388       34.7953       31.9817       33.0032       34.0553       37.3809       44.9014       43.0707       40.6480       42.0536       39.5544       38.8865       37.2538       33.2326       22.3480       16.2338       15.5740       14.8059       20.5544       17.9502       18.0482       14.3050       17.8821       19.3391       19.7943       28.0286       35.1847       49.3227       51.1631       42.0151       42.5345       49.3406       66.2400       69.2942       58.1048       62.8737       61.0405       71.7791       81.2728       83.2457       87.9519       91.3340      109.2504      108.7903      110.3255      119.7287      105.8857       98.4847       93.3970       81.4049       75.9009       74.8800       74.8079       79.4306       84.7994       81.1087        0.0000        0.0000        0.0000        0.0000        0.0000        0.0000        0.0000        0.0000        0.0000        0.0000        0.0000        0.0000        0.0000        0.0000        0.0000        0.0000
        0.0000        0.0000        0.0000        0.0000        0.0000        0.0000        0.0000        0.0000        0.0000        0.0000        0.0000        0.0000        0.0000        0.0000        0.0000        0.0000        0.0000        0.0000        0.0000        0.0000        0.0000        0.0000        0.0000        0.0000        0.0000        0.0000        0.0000        0.0000       38.9392       45.2493       50.4234       52.5320       47.4614       45.4144       43.4347       38.5810       37.1206       33.3353       30.1577       28.6339       28.1357       29.9376       39.1304       41.4862       39.0917       33.7837       36.0518       25.8154       19.6341       20.8536       20.6857       12.1426        9.2599       10.0627        8.4069        6.3707        4.7942        4.1522        5.8587       16.4079       14.6859       23.2637       20.2651       22.9718       10.5281       10.6301       17.3203       12.8053        4.3673        2.7469        2.9916        1.4133        0.4787        0.6004        1.0157        4.4611        5.6495        6.5229        7.7900        8.7029        7.5271        6.7615        6.2826        5.8173        3.8121        3.3173        2.9244        2.1816        1.9387        1.6692        2.2543        0.0000        0.0000        0.0000        0.0000        0.0000        0.0000        0.0000        0.0000        0.0000        0.0000        0.0000        0.0000        0.0000        0.0000        0.0000        0.0000        0.0000        0.0000        0.0000        0.0000        0.0000        0.0000        0.0000        0.0000        0.0000        0.0000        0.0000        0.0000        0.0000        0.0000        0.0000        0.0000        0.0000        0.0000        0.0000        0.0000        0.0000        0.0000        0.0000        0.0000        0.0000        0.0000        0.0000        0.0000        0.0000        0.0000        0.0000        0.0000        0.0000        0.0000        0.0000        0.0000        0.0000        0.0000        0.0000        0.0000        0.0000        0.0000        0.0000        0.0000        2.8062        3.1848        3.0229        3.3102        3.2045        3.4412        3.8868        4.8169        7.3545        8.3986       10.6650       13.1487       11.9834       14.3290       15.2662       14.8488       21.9169       25.2387       23.9559       20.6132       18.6671       18.6572       22.6841       24.4551       37.1327       44.9147       36.7189       35.0003       31.8465       32.1439       32.2698       33.6856       39.1656       37.9434       35.2832       37.1716       29.1654       27.7518       25.0191       23.5612       16.5297       13.6391       13.8799       15.1577       17.9738       16.2765       15.1569       12.3713       17.9951       26.0386       31.5826       28.1932       37.9903       43.4151       43.4781       40.6276       44.3739       52.7444       63.0384       68.2684       66.8218       73.9810       78.2639       81.0849       79.1971       91.8945       99.0072       97.1846       93.7371       96.7676      108.2795      122.9279      107.7246       96.2539       88.9801       82.9741       79.9340       78.1178       76.7010       77.6026       81.8808       76.5367        0.0000        0.0000        0.0000        0.0000        0.0000        0.0000        0.0000        0.0000        0.0000        0.0000        0.0000        0.0000        0.0000        0.0000        0.0000        0.0000
        0.0000        0.0000        0.0000        0.0000        0.0000        0.0000        0.0000        0.0000        0.0000        0.0000        0.0000        0.0000        0.0000        0.0000        0.0000        0.0000        0.0000        0.0000        0.0000        0.0000        0.0000        0.0000        0.0000        0.0000        0.0000        0.0000        0.0000        0.0000       66.3722       60.1345       66.6372       74.7898       59.2047       57.9924       51.1619       43.3348       37.9753       36.5045       33.2458       32.3163       32.7032       29.8804       30.6089       28.7184       28.0941       31.6686       31.9660       24.9909       21.2624       17.2980       19.5473       14.2435        8.7068        8.9091       10.2548        7.9475        6.4284        3.7424        4.6375        3.6904        2.8498        3.1882        4.5618       14.5774       22.7348       25.3700       20.7148        6.7978        2.4839        2.0646        2.2894        0.6877        0.5261        0.5117        0.7745        3.4913        4.4843        5.2666        7.9565       13.0017        8.5894        8.4220        9.6637       10.7857        6.0055        4.6531        3.5350        2.1395        3.2953        3.4716        2.9179        0.2401        0.0000        0.0000        0.0000        0.0000        0.0000        0.0000        0.0000        0.0000        0.0000        0.0000        0.0000        0.0000        0.0000        0.0000        0.0000        0.0000        0.0000        0.0000        0.0000        0.0000        0.0000        0.0000        0.0000        0.0000        0.0000        0.0000        0.0000        0.0000        0.0000        0.0000        0.0000        0.0000        0.0000        0.0000        0.0000        0.0000        0.0000        0.0000        0.0000        0.0000        0.0000        0.0000        0.0000        0.0000        0.0000        0.0000        0.0000        0.0000        0.0000        0.0000        0.0000        0.0000        0.0000        0.0000        0.0000        0.0000        0.0000        0.0000        6.0185        4.6515        3.8387        3.4294        3.9027        4.5023        3.8828        4.1497        4.4137        6.5403        7.8340        9.4974       11.3612       15.5772       16.9885       13.0731       13.9502       22.5148       23.0296       21.8172       19.6713       18.5228      133.6351      116.5950       32.3431       31.0883       37.7968       35.3858       32.8652       30.2949       29.3517       29.9635       30.8338       33.2813       32.1302       31.3069       30.3035       22.8351       21.2987       20.3884       21.0641       15.4455       14.8156       12.8755       16.1207       17.2527       15.7241       22.8677       18.2121       30.3115       34.1141       32.2510       23.2871       30.3610       38.0840       41.4484       42.6934       46.9954       51.4892       64.0244       78.9184       92.4967      102.4566      101.9763       90.3192      108.0179      108.2201      119.1981      110.7597       94.8615       94.6672      103.2802      114.8591      104.8310       94.7091       83.2219       84.0900       76.1523       78.3051       78.5023       77.2380       75.1260       76.1521       78.1765        0.0000        0.0000        0.0000        0.0000        0.0000        0.0000        0.0000        0.0000        0.0000        0.0000        0.0000        0.0000        0.0000        0.0000        0.0000
        0.0000        0.0000        0.0000        0.0000        0.0000        0.0000        0.0000        0.0000        0.0000        0.0000        0.0000        0.0000        0.0000        0.0000        0.0000        0.0000        0.0000        0.0000        0.0000        0.0000        0.0000        0.0000        0.0000        0.0000        0.0000        0.0000        0.0000       50.4396       62.5555       57.0283       58.0103       64.3186       63.0607       58.8049       52.2432       45.8255       42.0311       45.2831       39.9600       35.2845       41.8074       39.4997       31.9831       30.4156       26.7615       24.7305       22.1221       18.4788       17.8175       14.5396       13.5621       12.5120       14.5001       18.2178       17.8791       14.6789        8.6289        5.9284        3.2573        2.3472        1.7269        1.4988        1.2666        2.1010        2.2849        2.8646        2.7422        1.4398        1.4772        1.3307        1.3137        1.0191        0.5357        0.4588        0.5961        2.9129        3.9412        5.3857        5.4775        7.1740        7.4282        7.5929       15.4120       63.0700       44.5898        7.7885        6.3831        5.8222        5.2010        5.7785        3.1827        0.2147        0.1637        0.0000        0.0000        0.0000        0.0000        0.0000        0.0000        0.0000        0.0000        0.0000        0.0000        0.0000        0.0000        0.0000        0.0000        0.0000        0.0000        0.0000        0.0000        0.0000        0.0000        0.0000        0.0000        0.0000        0.0000        0.0000        0.0000        0.0000        0.0000        0.0000        0.0000        0.0000        0.0000        0.0000        0.0000        0.0000        0.0000        0.0000        0.0000        0.0000        0.0000        0.0000        0.0000        0.0000        0.0000        0.0000        0.0000        0.0000        0.0000        0.0000        0.0000        0.0000        0.0000        0.0000        0.0000        0.0000        0.0000        6.5628        6.9721        6.4252        5.4387        4.3917        5.0685        4.6664        3.7009        4.0936        3.8646        5.8689        6.4401        7.7296       10.0165       13.7414       13.4738       12.0548       10.2161       17.1373       18.1992       16.3831       16.8809       15.1231       84.3260       50.8296       43.4983       27.1332       31.6994       33.5393       32.2305       29.5685       26.1411       26.4116       26.0640       28.3268       27.4929       26.8397       25.6595       21.1181       19.8349       19.9096       19.9057       16.9568       14.0721       12.8200       17.4366       19.6916       16.0994       22.7586       26.4501       28.9896       31.1178       28.2134       32.9489       42.7867       39.4022       45.1825       47.0731       48.1995       57.8316       64.3690       73.4151       89.2483      111.5192      120.9742      128.3648      146.1741      143.0008      138.6984      126.0724      110.9573      110.6856      106.1717      105.7317       97.5867       94.2125       81.0129       82.5406       78.2597       75.6955       73.8643       73.0852       74.5560       76.9033        0.0000        0.0000        0.0000        0.0000        0.0000        0.0000        0.0000        0.0000        0.0000        0.0000        0.0000        0.0000        0.0000        0.0000        0.0000        0.0000
        0.0000        0.0000        0.0000        0.0000        0.0000        0.0000        0.0000        0.0000        0.0000        0.0000        0.0000        0.0000        0.0000        0.0000        0.0000        0.0000        0.0000        0.0000        0.0000        0.0000        0.0000        0.0000        0.0000        0.0000        0.0000        0.0000        0.0000       50.7479       55.1242       61.3240       63.6109       63.1422       60.7182       54.6746       52.5117       63.6366       58.0030       44.1832       39.8837       31.1551       23.3857       21.7001       20.2009       21.3947       20.2426       19.5561       17.8220       14.1063       11.4481       10.9829       11.3714        8.3952        8.5210       10.1547       11.3154        9.1165        5.2065        2.8522        1.6718        0.9784        0.3114        1.5327        1.6914        3.2736        2.7576        1.9696        1.4527        0.3834        0.2888        0.3104        0.3747        0.3772        0.2775        0.5013        1.0235        2.9068        3.7057        4.1707        4.4227        4.2022        4.4170        5.2388        4.9485       15.4879       21.0259        8.4554       12.2615       12.5679        6.9107        5.6486        1.5944        0.7449        0.6303        0.4425        0.4062        0.3461        0.3120        0.3322        0.4042        0.4225        0.4726        0.0000        0.0000        0.0000        0.0000        0.0000        0.0000        2.0045        2.3051        2.6233        3.5838        0.0000        0.0000        0.0000        0.0000        0.0000        0.0000        0.0000        0.0000        0.0000        0.0000        0.0000        0.0000        0.0000        0.0000        0.0000        0.0000        0.0000        0.0000        0.0000        0.0000        0.0000        0.0000        0.0000        0.0000        0.0000        0.0000        0.0000        0.0000        0.0000        0.0000        0.0000        0.0000        0.0000        0.0000        0.0000        0.0000        7.1521        7.4123        7.5934        7.8748        7.9671        8.0614        6.9491        6.5223        5.9793        5.6977        5.4671        6.4689        6.8627        8.1666        7.0730        6.4607        7.2370        7.2156        6.7925        6.5143       11.3582       11.9492       11.6009       11.6526       10.5040        9.8372       13.8486       14.8545       16.6898       20.6918       22.0009       23.0938       27.4074       23.2346       20.4618       19.7432       19.2294       19.2188       18.4142       29.0167       21.2485       15.6484       15.4017       16.6917       18.7246       15.9045       18.8827       22.6722       25.2325       19.8866       19.6199       23.2279       27.9341       27.7719       28.0594       31.5817       34.9007       42.1160       55.1588       54.8302       52.8227       52.3928       61.6090       70.4986       89.3648       99.1347      124.0024      132.1782      131.3260      135.1397      138.8957      132.7064      129.8537      129.6141      128.1303      107.8835       84.2630       86.3582       82.7658       79.5045       88.1038       82.7036       80.6979       79.9316       78.8458       79.6795        0.0000        0.0000        0.0000        0.0000        0.0000        0.0000        0.0000        0.0000        0.0000        0.0000        0.0000        0.0000        0.0000        0.0000        0.0000        0.0000
        0.0000        0.0000        0.0000        0.0000        0.0000        0.0000        0.0000        0.0000        0.0000        0.0000        0.0000        0.0000        0.0000        0.0000        0.0000        0.0000        0.0000        0.0000        0.0000        0.0000        0.0000        0.0000        0.0000        0.0000        0.0000        0.0000       54.9523       58.4888       61.6488       65.8559       70.7982       71.7629       67.5197       66.1062       52.1096       45.5234       42.8057       40.9046       37.6014       32.0264       26.4470       30.8432       26.7475       25.9270       22.0073       19.5144       27.9035       26.0693       20.9390       14.2047       11.2557        8.7894        7.2333        6.3110        6.4047        4.9068        3.5236        2.4573        1.5330        0.7254        0.9191        1.7858        1.9087        2.6132        2.6641        2.6919        1.3592        0.4908        0.4268        0.8087        0.3970        0.1922        0.1629        0.5159        1.9473        2.8656        3.2136        3.3356        3.7466        4.2184        3.9390        4.0711        4.4151        6.5895        8.3283        9.0123       11.7755        9.9945        4.8615        2.4425        1.6184        1.8059        1.4661        1.0760        0.4156        0.3635        0.3402        0.3325        0.3403        0.2825        0.2822        0.2675        0.3397        0.1845        0.2140        0.4071        1.4441        3.1790        3.0720        2.5058        1.6716        1.7176        1.7508        1.7468        1.8245        0.0000        0.0000        0.0000        0.0000        0.0000        0.0000        0.0000        0.0000        0.0000        0.0000        0.0000        0.0000        0.0000        0.0000        0.0000        0.0000        0.0000        0.0000        0.0000        0.0000        0.0000        3.4166        5.6590        6.5911        7.6413        8.0238        7.2355        7.9034        7.7832        7.9752        8.0889        8.7520        8.1213        8.6517        8.2771        8.5708        8.9112        8.3594        7.3459        7.3714        6.3174        6.0539        6.5799        7.2971        4.9215        4.6863        5.6747        5.3563        5.2923        5.0072        4.9833        5.4627        8.6451       10.4071        9.8513        7.7621        7.3146        8.6858       12.4410       15.3307       19.6495       24.9912       23.2510       21.4107       20.7148       20.8823       19.2224       21.6467       17.2526       17.4487       31.4306       32.2633       28.1335       17.5278       13.6276       16.5177       17.6137       19.1553       25.0108       23.5430       25.5338       22.8438       21.8762       23.2075       30.0757       25.4818       27.8103       27.2452       31.7677       47.8683       53.7943       53.4106       54.2046       50.0537       51.0315       57.0643       72.3226       98.4911      113.8581      117.4519      118.7235      120.0482      121.4543      124.1034      134.6776      130.7722      132.4513      111.0444       89.2827       85.9205       81.5708       81.7339       89.0197       82.4020       93.8104       89.6913        0.0000        0.0000        0.0000        0.0000        0.0000        0.0000        0.0000        0.0000        0.0000        0.0000        0.0000        0.0000        0.0000        0.0000        0.0000        0.0000        0.0000        0.0000
        0.0000        0.0000        0.0000        0.0000        0.0000        0.0000        0.0000        0.0000        0.0000        0.0000        0.0000        0.0000        0.0000        0.0000        0.0000        0.0000        0.0000        0.0000        0.0000        0.0000        0.0000        0.0000        0.0000        0.0000        0.0000        0.0000       56.8125       56.9822       57.1642       57.4757       58.7575       56.8322       58.7998       58.0101       47.4070       33.4778       26.2644       20.8138       18.7734       19.3218       21.3830       27.3297       26.0633       34.2961       22.5124       19.6604       16.6231       15.5584       15.3944       12.4876        9.3712        6.3492        5.0370        4.2799        4.6738        3.1487        3.4292        3.4448        1.4688        0.9712        1.5861        2.2282        1.7425        1.5130        1.6224        2.3007        2.2128        1.1609        0.8702        1.1311        0.7556        0.4509        0.1227        0.4486        1.4231        2.3159        3.1217        3.3060        3.5736        4.2497        3.1616        3.5687        4.2660        6.5689        7.1187        6.2819        3.3968        3.7791        3.4702        3.0887        1.5979        0.5956        0.5530        1.3713        0.5102        0.4509        0.4051        0.3886        0.4241        0.3719        0.2843        0.2283        0.2883        0.1555        0.2613        0.6330        0.7290        1.2114        1.2500        1.2671        1.2477        1.2547        1.2390        1.2496        1.2876        1.2411        1.4873        1.7071        0.0000        0.0000        0.0000        0.0000        0.0000        0.0000        0.0000        0.0000        0.0000        0.0000        0.0000        0.0000        2.2030        2.7472        4.1659        5.3886        6.2769        6.9442        7.9570        8.3269        9.4357        9.2745        9.4607        9.8285        9.4027        8.3463        8.6368        9.4225        8.9904        8.3837        8.7579        8.4179        8.9084        8.3145        8.1068        8.4892        8.4933        7.3685        6.5790        6.0306        5.6617        4.5326        5.5368        4.5114        4.7945        5.1183        4.8241        5.2760        6.1820       10.1048       11.2766       10.8193       10.0518        9.7019        8.6328        9.2975       12.9427       27.9544       21.7496       19.4158       19.6623       23.3889       22.2300       25.3655       26.2527       22.4245       28.7029       29.4396       23.5305       27.5320       21.4953       16.7433       20.7937       19.1875       19.4005       21.2350       21.8255       23.5936       22.2632       24.2465       23.0456       24.0238       27.1264       31.0852       29.5146       41.3310       57.1282       62.9959       65.3815       58.1645       50.3059       52.5794       59.4932       72.5017       87.5100      105.6458      104.4631      105.2896      114.1093      119.7788      122.2305      125.5086      127.5580      121.3656      108.5108       85.5284       79.6400       82.3861       82.4674        0.0000       85.0179       83.5847       89.1736        0.0000        0.0000        0.0000        0.0000        0.0000        0.0000        0.0000        0.0000        0.0000        0.0000        0.0000        0.0000        0.0000        0.0000        0.0000        0.0000        0.0000        0.0000
        0.0000        0.0000        0.0000        0.0000        0.0000        0.0000        0.0000        0.0000        0.0000        0.0000        0.0000        0.0000        0.0000        0.0000        0.0000        0.0000        0.0000        0.0000        0.0000        0.0000        0.0000        0.0000        0.0000        0.0000        0.0000       47.6771       49.7188       51.9201       49.5259       45.3953       43.2331       42.3913       41.2899       36.2544       30.5403       21.1560       17.0891       15.1083       15.0918       14.6429       14.4085       16.6957       14.7309       14.5661       14.6314       13.9462       11.1763        9.3167       10.5144        9.9617        8.7652        6.8048        5.2753        3.9597        3.8750        2.6591        3.4192       10.8005        1.6894        1.7679        1.4250        1.3103        1.2858        1.7231        1.8083        2.1466        2.1910        0.9766        1.0167        0.5452        0.3855        0.0773        0.0678        0.3675        1.3922        2.3396        2.6102        2.8497        2.9002        3.3916        3.3645        2.8834        3.5697        3.5184        3.4619        2.3388        2.5355        2.2705        2.4916        2.1172        1.5357        0.5167        0.5092        0.5523        0.5787        0.5014        0.5103        0.5046        0.4850        0.3361        0.3240        0.2878        0.3150        0.1527        0.1643        0.2356        0.1712        0.9936        1.0034        1.0044        0.9882        0.9925        0.9814        0.9994        1.0474        1.0561        1.1830        1.3125        1.9469        3.1029        4.1165        0.0000        0.0000        0.0000        0.0000        0.0000        0.0000        0.0000        0.0000        2.1830        2.4103        3.5626        4.7351        8.1517        6.5538        7.1203        7.0375        7.0992        6.9973        8.1143        8.3022        8.6032        8.2941        7.8678        8.0624        8.0360        7.8806        7.2891        6.6153        6.9648        7.0848        6.8504        6.9163        7.3749        7.6778        6.9117        6.0343        5.3005        5.2746        3.9209        3.5887        4.3894        5.4930        5.9882        6.2589        6.8509        8.0165       14.0361       13.2403       11.6141        9.9694       10.2596        9.6954       11.9570       17.8382       23.2798       18.3867       18.8414       18.9556       19.9318       18.8471       19.5525       23.6130       20.2770       24.3936       25.4371       38.8538       34.6338       29.9111       22.9168       27.5506       22.1422       22.3132       18.5149       17.8218       21.1299       19.0770       20.6732       22.4362       23.1256       25.0166       29.5524       33.1935       39.7789       58.5019       65.5576       68.6962       60.8579       50.8635       51.9649       59.6109       70.0714       83.5880       95.1926       97.3498      101.5077      116.5408      122.4771      128.0397      122.8694      120.7709      118.6917      114.5444       94.0510       83.6020        0.0000        0.0000        0.0000        0.0000        0.0000        0.0000        0.0000        0.0000        0.0000        0.0000        0.0000        0.0000        0.0000        0.0000        0.0000        0.0000        0.0000        0.0000        0.0000        0.0000        0.0000        0.0000        0.0000        0.0000
        0.0000        0.0000        0.0000        0.0000        0.0000        0.0000        0.0000        0.0000        0.0000        0.0000        0.0000        0.0000        0.0000        0.0000        0.0000        0.0000        0.0000        0.0000        0.0000        0.0000        0.0000        0.0000       40.3753       38.1504       37.5192       36.1864       34.0121       25.4101       22.2509       18.7761       15.0495       14.9095       13.3778       11.5508       11.6187        7.2045        5.2520        5.4515        6.1552        5.5227        5.5577        6.0342        4.5621        6.2143        6.5733        4.1858        4.3869        5.7724        4.3729        4.5840        5.0955        4.5798        3.3250        3.1727        2.4807        2.1516        1.3959       12.2589        1.1155        1.3419        1.5361        1.9319        1.6565        1.6132        1.6788        0.7909        0.5103        1.2233        1.1147        1.3713        0.8434        1.7922        1.7931        3.1789        3.8238        2.0759        2.3670        2.6165        2.6625        2.1854        2.1111        1.5068        1.3150        1.2869        1.3371        1.4605        1.3136        0.8821        0.7155        0.4186        0.4269        0.6415        0.6559        0.7205        0.7734        0.9199        0.9629        0.9975        0.9391        1.0199        0.9838        0.9576        0.9424        0.1614        0.1586        0.1549        0.2354        0.5502        0.6185        0.5263        0.3921        0.4205        0.4158        0.4306        0.4648        0.6306        0.7506        1.3856        1.9808        2.4745        2.4676        2.1400        2.2084        2.3238        2.5173        5.4139        9.6823        5.9670        2.1699        1.9435        2.1471        4.3829        7.0279        7.0888        7.7761        7.7944        6.8129        7.6209        8.1585        8.7102        8.8601        8.9976        8.6741        7.9094        7.1152        7.5106        7.5214        5.4971        4.6216        4.5953        4.0294        4.7787        4.9670        5.3357        5.6188        5.3145        5.0388        4.3781        4.2435        4.1139        4.1110        5.0208        6.4056        9.0504       10.3232       12.6843       15.5072       21.1453       22.1867       22.2446       18.3379       10.4272        8.0194       14.2308       19.0439       21.7916       21.7205       23.0474       21.2324       25.4520       24.2955       26.4335       23.0536       18.4527       27.1941       34.7418       40.5175       35.4437       27.7453       23.5967       24.6930       20.4639       21.6718       20.9258       21.2709       16.8320       15.4785       16.1365       16.0208       23.8364       26.0661       31.6578       36.3057       41.0002       54.0479       64.3228       71.7600       64.6628       56.0540       58.8083       65.5460       67.4648       73.0658       74.2677       79.3452       98.8211      105.9667      106.1060      123.0858      120.7972      114.5263      111.1855      106.6510       82.7428        0.0000        0.0000        0.0000        0.0000        0.0000        0.0000        0.0000        0.0000        0.0000        0.0000        0.0000        0.0000        0.0000        0.0000        0.0000        0.0000        0.0000        0.0000        0.0000        0.0000        0.0000        0.0000        0.0000        0.0000        0.0000
        0.0000        0.0000        0.0000        0.0000        0.0000        0.0000        0.0000        0.0000        0.0000        0.0000        0.0000        0.0000        0.0000        0.0000        0.0000        0.0000        0.0000        0.0000       38.7939       36.8543       36.2232       37.6196       36.8951       35.3669       34.8063       31.3793       27.9644       16.8605       13.9127       12.3375       11.6801        9.6526        7.8527        6.5886        5.9764        4.4225        4.0739        3.9801        4.3289        5.9075        4.8812        4.8077        3.4712        5.1736        5.9207        6.2669        5.1168        4.7530        4.0781        3.2061        3.6564        2.9254        2.8342        2.7049        1.8369        1.0745        1.6968        1.0782        1.3541        1.5482        1.4923        1.5837        1.4250        2.1159        0.8795        0.8067        1.0129        1.4837        1.2503        1.1958        1.3100        2.2081        4.3867        6.7776        6.1984        2.3956        2.8298        2.3881        1.9426        2.0621        1.6358        1.4034        1.6505        1.9201        1.7404        1.5439        1.1664        0.4317        0.3635        0.3418        0.3661        0.6511        0.7232        0.8076        0.8905        1.0940        1.1650        1.1884        1.1552        1.2225        1.1892        1.1193        1.0141        0.3868        0.2902        0.2196        0.8290        0.3548        0.6228        1.0449        2.0995        0.2664        0.3587        1.6204        0.7914        0.9689        1.4019        1.5553        1.7291        1.9468        2.1878        1.9188        1.9360        1.9221        2.1315        2.8701        8.5373        5.1158        2.0926        2.1234        3.2201        4.6334        7.8729        7.6620        7.6891        7.4661        5.9918        7.0510        7.3668        8.1744        8.4568        8.4246        8.2725        6.9409        6.5947        6.1557        5.6540        4.3810        3.6942        3.5713        3.7130        4.5275        4.5507        5.0225        5.2452        4.6794        4.1091        3.9634        4.0890        4.2177        4.3220        5.3084        6.6958       10.0874       13.2497       15.5358       18.3527       24.5494       25.8890       25.3575       21.6323       14.3265       16.2697       15.1661       14.8649       19.7595       23.4222       25.9854       27.4864       30.9572       34.5202       32.5214       27.1540       27.4176       29.5278       29.8430       31.6001       29.7115       25.4697       28.6065       28.2112       23.2345       22.4011       22.5178       19.5965       15.9203       14.2667       13.0889       15.5572       23.7074       28.8195       37.4183       39.4628       44.7894       54.8643       64.7436       66.4399       59.9263       59.2762       60.8323       69.7317       71.3999       72.7561       74.4984       82.5475       93.1180       93.3559       98.2478      105.4604      108.9494      115.0103        0.0000        0.0000        0.0000        0.0000        0.0000        0.0000        0.0000        0.0000        0.0000        0.0000        0.0000        0.0000        0.0000        0.0000        0.0000        0.0000        0.0000        0.0000        0.0000        0.0000        0.0000        0.0000        0.0000        0.0000        0.0000        0.0000        0.0000        0.0000
        0.0000        0.0000        0.0000        0.0000        0.0000        0.0000        0.0000        0.0000        0.0000        0.0000        0.0000        0.0000        0.0000        0.0000        0.0000       36.5684       38.7564       37.9007       35.9002       33.4469       35.0095       36.1902       33.0705       31.3543       29.1363       25.5507       20.5621       10.6710        8.1896        8.8142        6.2528        5.7806        5.6459        4.4655        4.1776        3.9921        3.8655        3.8855        4.8689        8.7357        7.5318        7.1753        5.1161        5.2395        6.6618        6.5713        5.3813        3.3427        3.0909        3.5209        3.1652        2.1023        2.2918        1.8731        1.4367        1.6250        0.7878        0.7324        0.8416        1.2162        1.5033        1.8002        1.5524        3.0136        2.0467        2.0783        2.5746        2.2323        1.8258        1.6173        1.6732        4.3391        5.8757        7.1808        7.7441        2.5775        2.5174        1.6620        1.5536        1.7740        1.4236        1.4114        1.6144        1.9029        1.9627        1.9359        1.7720        0.5494        0.4414        0.4354        0.5965        1.6155        1.7134        1.5214        1.9206        2.0830        1.8314        1.5063        1.3748        2.0600        1.7675        1.8594        4.6023        3.2769        2.1827        0.4414        0.4890        0.8595        1.0543        1.0894        1.0374        0.4054        0.6649        2.0105        2.5064        3.6994        3.7045        3.2440        2.9469        2.3141        2.2397        1.9976        1.9667        1.8786        2.0772        4.1029        5.8820        3.0537        2.0883        1.9223        4.1782        9.5428        9.0253        7.7360        7.8236        6.9136        5.9625        5.5248        5.7853        6.3057        6.6067        6.7789        5.8022        5.9342        5.8703        5.6658        5.2527        3.8842        3.3456        3.2257        3.5186        4.2998        4.5420        4.9691        5.1623        4.4249        4.2008        4.2640        5.1389        4.6480        5.1587        5.7575        7.6731       11.7690       15.0786       19.3581       21.5580       26.1491       28.5797       27.3101       26.5073       19.4202       17.4370       17.4861       19.4927       23.3272       27.3303       27.9421       29.2578       33.8042       30.5993       32.0884       33.0631       35.1592       39.5101       37.8774       36.7558       38.5100       33.8327       38.2258       42.4064       26.6149       27.4705       23.3820       20.4379       14.4276       13.3155       14.6166       18.7880       29.3250       39.2934       42.6476       42.4226       46.9882       53.9717       56.9202       55.5716       59.4085       67.4871       70.5286       70.2090       75.4685       79.2505       83.3309        0.0000       85.3254       85.4899       87.3610       89.3478       96.4513      100.4249        0.0000        0.0000        0.0000        0.0000        0.0000        0.0000        0.0000        0.0000        0.0000        0.0000        0.0000        0.0000        0.0000        0.0000        0.0000        0.0000        0.0000        0.0000        0.0000        0.0000        0.0000        0.0000        0.0000        0.0000        0.0000        0.0000        0.0000        0.0000
        0.0000        0.0000        0.0000        0.0000        0.0000        0.0000        0.0000        0.0000        0.0000        0.0000        0.0000        0.0000        0.0000       30.1046       30.3177       35.9464       37.1515       35.2585       33.7147       33.0138       33.2089       33.5658       30.3457       28.3755       22.9578       18.5392       15.3037        6.6617        6.3213        6.4298        6.5733        4.1249        3.5578        3.4262        2.2576        2.7912        3.2404        2.0142        4.9348        7.7099        5.0939        4.3870        7.1574        8.0699        6.4977        6.0927        3.8533        2.8045        3.0179        3.1624        1.9508        1.3385        1.2127        0.9368        0.7512        0.1471        0.1862        0.4343        0.4503        0.9079        1.2679        1.5827        1.3687        2.5568        3.3140        4.0049        3.8042        3.5424        2.8819        2.4587        3.9409        5.9578        6.1511        6.6620        5.4281        1.7323        1.5090        0.7778        0.6910        1.0952        1.0311        1.0786        1.1950        1.4007        1.5345        1.5780        1.7163        0.9205        1.2466        1.9407        2.2761        2.4046        2.5862        2.4728        2.0239        1.9272        2.0156        1.9149        1.7388        2.0873        2.8425        3.2720        4.7223        5.1235        3.0511        1.9142        1.1802        0.9338        1.0308        0.9983        0.3764        0.5488        0.8461        1.2621        1.2918        1.9690        2.4784        3.4297        4.1665        3.4965        2.2144        2.1962        2.9198        4.0756        5.4112        7.9895        5.2985        2.5243        2.5275        2.1242        5.1682        6.8612        4.3458        3.2495        3.4645        4.2733        3.9995        3.8585        4.3850        5.0819        5.6834        5.7843        5.5070        5.7704        5.4800        5.3517        4.7847        3.6359        3.3765        3.4335        3.4497        4.3171        5.0830        5.2018        5.8089        5.2828        5.8115        6.4696        6.5783        5.4265        4.9298        6.4144        9.1307       13.0112       15.5457       19.6443       17.6883       24.7473       27.3229       27.1434       23.4938       18.2691       16.3409       15.2610       18.5498       25.7135       25.7091       28.2430       27.3525       29.4578       31.7471       39.4875       36.5307       33.4481       45.0967       48.1224       44.4605       43.2471       45.1470       38.7502       37.9726       29.5629       26.3697       22.4551       22.3129       18.9532       16.7251       17.7263       23.6275       43.1472       53.3487       53.8756       49.3308       52.5624       57.1342       59.0005       61.6820       69.1443       72.4120       73.0272       81.0701       85.1918       97.8180        0.0000        0.0000        0.0000        0.0000        0.0000        0.0000        0.0000        0.0000        0.0000        0.0000        0.0000        0.0000        0.0000        0.0000        0.0000        0.0000        0.0000        0.0000        0.0000        0.0000        0.0000        0.0000        0.0000        0.0000        0.0000        0.0000        0.0000        0.0000        0.0000        0.0000        0.0000        0.0000        0.0000        0.0000        0.0000        0.0000
        0.0000        0.0000        0.0000        0.0000        0.0000        0.0000        0.0000        0.0000        0.0000       37.2345        0.0000        0.0000       25.7554       26.5189       27.0129       33.9241       32.8108       30.4703       31.6232       28.3787       28.3588       28.7841       25.5211       20.9413       15.3912       11.6699        8.8976        2.2592        3.3203        3.6003        1.9393        0.9237        0.4387        0.5781        0.6622        1.9915        2.2043        1.2533        1.3382        1.1716        0.7830        0.7575        0.7657        1.0660        1.1639        1.0855        0.5463        1.0532        1.0962        1.0702        1.5021        1.2905        0.7805        0.4926        0.2116        0.0000        0.0000        0.0544        0.0272        0.0642        0.3449        0.4074        0.1560        2.5830        2.9441        2.5208        9.2723       81.6894       75.4252       13.6295        5.9453        7.2258        4.3890        5.0751        4.7225        0.9820        0.6548        0.4303        0.2924        0.8211        0.8205        0.9253        1.0182        1.0952        1.1870        1.2983        1.4782        1.8518        2.1954        2.2450        2.5385        4.0805        3.8674        3.9781        3.1204        3.0753        3.1793        3.5078        3.4303        2.6676        1.5465        1.2676        3.9137        5.3181        5.0137        4.7817        3.5436        1.2247        0.4692        0.0000        0.0420        0.5399        0.9160        2.2909        2.2220        2.4230        4.2144        3.1831        3.4204        2.6688        3.3482        3.0397        2.7012        3.3015        6.3726        6.9635        3.8669        2.9923        2.7835        2.4571        4.1136        3.9364        3.1416        3.0074        3.2955        3.5934        3.2672        3.1006        3.9599        5.3227        5.8237        6.2343        6.1443        5.1472        5.0748        4.7759        4.3540        3.8828        3.6435        3.5800        3.8946        5.1004        5.4477        5.8824        6.3327        7.2855        7.1399        6.5844        6.5757        5.6766        6.0234        7.5865        9.2070       14.9503       16.4580       18.4928       18.3273       22.2842       22.1216       19.4981       16.8318       14.7435       13.5074       12.6553       14.9504       22.3213       24.6015       25.8363       28.7735       35.1548       42.4799       45.0811       43.3587       45.5102       48.6048       49.0267       43.5145       39.9140       30.9606       28.2331       27.9479       24.7627       21.5644       20.7870       22.7315       23.9100       24.9176       25.7794       33.0767       49.7161       58.4180       57.7545       53.8350       56.6311       60.3577       70.6038       70.7620       81.3833       88.2402       86.8153       97.6695      114.7648        0.0000        0.0000        0.0000        0.0000        0.0000        0.0000        0.0000        0.0000        0.0000        0.0000        0.0000        0.0000        0.0000        0.0000        0.0000        0.0000        0.0000        0.0000        0.0000        0.0000        0.0000        0.0000        0.0000        0.0000        0.0000        0.0000        0.0000        0.0000        0.0000        0.0000        0.0000        0.0000        0.0000        0.0000        0.0000        0.0000        0.0000
        0.0000        0.0000        0.0000        0.0000        0.0000       36.6370       32.3882       34.7741       28.0149       25.9846       25.2197       25.2908       26.8179       28.3692       28.9208       33.6055       33.2182       34.6318       33.9701       28.4830       25.3619       20.7560       17.6918       13.5573       10.8998        8.6500        6.3397        1.8263        1.7293        0.9082        0.6175        0.3588        0.3309        0.8250        0.3987        1.3066        2.1427        1.1255        1.0406        1.2106        0.4655        0.5431        0.7653        1.0905        0.7533        0.9845        0.4191        0.8617        1.1521        1.0759        1.2568        1.1168        1.0038        0.5768        0.2769        0.0000        0.0271        0.1342        0.2422        0.0750        0.1813        0.6364        0.5326        1.9547        2.1203        1.7735       26.0534       82.9275       79.7921       63.5839        3.9564        3.6216        3.7520        4.1333        2.7360        0.5097        0.6164        0.4535        0.9645        1.0452        1.0007        1.0574        1.1322        1.1753        1.3113        1.4823        1.5894        1.7216        1.9895        2.2831        3.2420        4.0122        3.8366        3.3029        3.4833        4.1842        4.1150        3.9174        3.6970        3.0344        2.5401        1.6312        2.6846        3.2709        3.7474        4.1859        4.5446        0.8814        0.5952        0.0986        0.0411        0.5725        0.8667        2.9965        2.6121        2.1323        3.2326        1.9038        1.8297        2.2230        2.2821        2.4252        2.5656        3.0227        3.2399        3.1522        2.8363        2.9845        2.8337        3.0666        2.5226        3.1954        4.5802        4.4137        3.7115        3.7897        3.6351        3.7080        4.2171        5.7045        6.1644        6.0134        5.9087        5.3682        5.1173        5.1668        4.5235        4.3495        4.0746        3.6420        3.8295        4.8934        5.0198        5.2020        5.4192        6.5667        7.4109        8.9717        7.6761        6.3752        5.5598        7.2265        9.1643       14.4765       16.6762       16.9216       16.9552       17.1820       16.8330       16.3208       13.4639       10.5369       10.4776       12.7386       18.3961       22.1180       25.8731       27.5778       36.9511       48.9170       50.1659       46.1893       47.0004       49.9295       48.5963       44.1855       41.3092       37.2894       31.7808       26.2942       20.6352       23.6916        0.0000        0.0000       19.6091       19.0791       23.4259       24.1025       34.6177       51.5063       55.8703       57.8523       61.5238       59.2468       61.6032       67.9193       71.5924       80.6813       85.9553       90.0988      101.1936        0.0000        0.0000        0.0000        0.0000        0.0000        0.0000        0.0000        0.0000        0.0000        0.0000        0.0000        0.0000        0.0000        0.0000        0.0000        0.0000        0.0000        0.0000        0.0000        0.0000        0.0000        0.0000        0.0000        0.0000        0.0000        0.0000        0.0000        0.0000        0.0000        0.0000        0.0000        0.0000        0.0000        0.0000        0.0000        0.0000        0.0000        0.0000
        0.0000        0.0000        0.0000        0.0000       49.7404       47.2514       34.0178       27.9858       25.8822       26.5616       27.1665       25.7794       26.0794       26.5660       26.5812       31.7467       33.9548       40.1929       29.2670       19.4701       16.4132       14.5757       13.0945        9.6433        7.5156        6.0104        4.5515        1.0013        0.7384        0.4604        0.3000        0.0871        0.1735        0.2680        0.7078        0.9744        0.9617        0.6409        0.8255        0.5028        0.5582        0.4458        0.4510        0.3963        0.3000        0.2248        0.2582        0.7449        1.1187        1.0614        0.8606        0.3908        0.2360        0.1966        0.2190        0.0542        0.0271        0.0543        0.0909        0.1146        0.1637        0.2247        0.1331        1.4128        0.5418        0.8845        9.4178       83.0259       41.4143       49.4611        2.7620        2.8669        3.6621        4.4228        2.0108        0.1585        0.1753        0.1419        0.2914        1.0004        0.9970        1.0416        1.1218        1.2007        1.2687        1.3980        1.4757        1.6219        1.9870        2.7313        2.9345        3.6953        3.5306        3.5769        3.7495        4.5090        4.4720        4.3230        4.1488        3.3376        3.2717        2.8615        4.5741        3.3571        2.4032        2.5639        3.9432        0.3059        0.2982        0.1594        0.1456        0.8641        2.4929        3.5979        2.0324        4.1041        2.7476        2.1193        2.2756        2.5977        2.7602        2.8606        3.0922        3.2081        3.2748        3.1821        2.9982        3.2550        3.1358        3.3210        2.7666        4.7286        6.3841        5.4279        4.0973        4.0951        5.0940        6.7880        6.2935        5.7922        6.0317        5.7809        5.5951        4.9688        5.4319        5.0269        4.1562        3.6543        3.3614        3.3105        3.4942        4.2371        4.5712        5.2657        5.7931        7.0020        7.2121        7.2458        7.2294        5.5864        5.4355        6.0598        8.7876       14.4740       16.6846       16.3585       15.0108       14.5972       14.3597       18.9925       12.7403        9.3799        8.8503       10.0447       17.4192       22.4113       26.4424       28.2345       35.5473       43.6305       33.5703       33.3175       32.6238       38.7256       37.5222       32.3781       31.0592       31.8048       33.2521       27.3526       19.0775        0.0000        0.0000        0.0000       18.6685       16.7260       18.1003       26.5241       40.9966       47.5755       55.4926       59.9429       58.4333       60.4381       66.0858       66.7241       72.2442       80.3396        0.0000        0.0000        0.0000        0.0000        0.0000        0.0000        0.0000        0.0000        0.0000        0.0000        0.0000        0.0000        0.0000        0.0000        0.0000        0.0000        0.0000        0.0000        0.0000        0.0000        0.0000        0.0000        0.0000        0.0000        0.0000        0.0000        0.0000        0.0000        0.0000        0.0000        0.0000        0.0000        0.0000        0.0000        0.0000        0.0000        0.0000        0.0000        0.0000        0.0000        0.0000
        0.0000        0.0000       62.6003       39.6641       33.1851       41.6027       35.3815       28.2775       26.6422       25.8806       24.8836       21.8235       21.6634       20.3314       21.9651       28.4361       28.4732       23.4498       19.3443       16.2232       15.6862       12.8437       10.8407        8.0801        6.3966        5.1729        4.7598        2.4187        2.3197        1.3686        0.9548        0.5827        0.2295        0.3602        0.6717        0.6935        0.6251        0.5530        0.6055        0.9436        0.6111        0.3933        0.3531        0.0929        0.1092        0.1187        0.1799        0.5274        0.5360        0.5438        0.4633        0.2583        0.1814        0.1419        0.1395        0.0000        0.0000        0.0000        0.0589        0.1153        0.3912        0.3197        0.1705        0.9329        1.8235        2.4256        2.1044       35.5351        9.7042       11.6538        2.7141        2.5265        1.7712        0.8416        0.8862        0.0851        0.0935        0.1849        0.1845        0.6934        1.1081        1.4254        1.2140        1.2380        1.0683        1.1528        1.3848        1.9735        2.3544        2.9431        3.1732        3.3073        3.7110        4.0455        4.3232        5.4197        5.5169        5.4559        5.6446        4.2813        4.0498        3.4818        3.0609        0.5419        0.2279        0.2012        1.1489        0.1204        0.5817        0.4416        0.0624        1.1230        3.7747        4.6883        2.1761        2.8530        2.7508        3.0072        3.0661        3.4449        3.5063        3.5256        3.7832        5.1006        3.9115        3.5863        3.3645        3.5939        3.3202        3.0825        2.8748        2.9610        3.6270        4.0275        4.3654        4.8747        6.2887        5.9089        5.2188        6.9451        7.1439        6.6529        5.9314        4.8899        5.4848        5.3186        4.3123        3.8188        3.6537        3.5867        3.8404        4.3278        4.7370        5.6222        6.9527        8.6537        8.4959        8.8793        7.4474        5.8340        5.8515        6.4282        8.1583       12.8186       13.0584       13.2685       14.2873       13.9277       12.7416       11.2321       10.9240        8.6570        7.1087        8.4306       13.0625       19.6845       24.1280       25.1995       25.8390       23.6775       23.9754       24.3951       24.2307       22.5877       23.9750       25.6289       27.3319       21.7290       22.0795       18.0857        0.0000        0.0000        0.0000       25.7826       16.7010       15.9331       22.3990       27.3882       30.7389       43.9346       49.0628       54.8336       56.3512       60.1947       61.3198       65.6663       69.4996        0.0000        0.0000        0.0000        0.0000        0.0000        0.0000        0.0000        0.0000        0.0000        0.0000        0.0000        0.0000        0.0000        0.0000        0.0000        0.0000        0.0000        0.0000        0.0000        0.0000        0.0000        0.0000        0.0000        0.0000        0.0000        0.0000        0.0000        0.0000        0.0000        0.0000        0.0000        0.0000        0.0000        0.0000        0.0000        0.0000        0.0000        0.0000        0.0000        0.0000        0.0000        0.0000
        0.0000       43.1820       40.2943       24.6373       22.0836       28.8547       29.0158       22.1146       15.8451       13.0226       16.7174       13.1376       10.2369       11.3852        6.8559       10.1964       11.5595        6.5681        5.5923        3.5530        2.9805        3.2297        4.2508        4.1186        3.5367        2.3447        3.0521        4.0884        4.1715        3.1754        2.0585        1.8698        1.2463        1.0886        0.8941        0.1488        0.0000        0.3155        1.2851        2.4108        0.9500        0.9067        1.0251        0.3965        0.0000        0.0451        0.0488        0.1724        0.1335        0.1446        0.0000        0.0667        0.0502        0.0479        0.0595        0.3351        0.3032        0.3707        0.7285        0.9966        0.5313        0.4235        0.4037        2.1481        2.4269        3.4996        2.4394        2.9817        2.4696        2.5575        2.6389        2.9943        3.7167        2.8003        2.9388        0.0863        0.1536        0.1509        0.1238        0.4990        0.5667        0.6401        0.7481        1.1989        1.1108        1.1686        1.3775        1.8946        1.4617        2.1407        2.8310        3.6740        3.4018        3.5197        3.9796        7.2983        8.0613        7.8769        7.8113        7.4433        5.7573        5.7089        3.7950        1.9279        1.5429        1.7331        1.9647        1.3284        3.2224        4.4929        2.8621        2.5087        4.7599        4.6902        4.4378        3.9412        3.5075        4.0315        4.5990        5.7174        5.2189        4.8912        4.7821        6.6328        7.0842        6.3846        5.2125        4.0851        3.7464        3.4766        3.2693        3.7067        4.1001        4.8066        4.8942        5.4685        6.2364        6.2455        6.1511        6.3747        5.7352        5.2993        5.0316        4.8227        5.5250        5.1356        4.4050        5.3108        5.0231        4.8954        4.9452        4.7548        5.3994        8.2892       10.1470        9.1237        9.8533        9.0608        7.9951        8.9870       10.4903       11.9485       13.1523       10.4144       10.7818       13.2844       13.1966        9.6506        8.7890        7.4249        6.7056        4.5805        3.6695        4.4627        7.5339       14.7439       17.8163       15.5663       15.8470       14.4983       15.5440       15.7060       14.9265       12.9692       14.5160       15.0778       16.3458        2.5731        0.0000        0.0000        0.0000        0.0000        8.8196       12.4603        8.1345       11.2661       14.6210       19.1652       25.8057       43.9271       49.9920       51.3391       53.7157       65.4903       67.1067       67.7305        0.0000        0.0000        0.0000        0.0000        0.0000        0.0000        0.0000        0.0000        0.0000        0.0000        0.0000        0.0000        0.0000        0.0000        0.0000        0.0000        0.0000        0.0000        0.0000        0.0000        0.0000        0.0000        0.0000        0.0000        0.0000        0.0000        0.0000        0.0000        0.0000        0.0000        0.0000        0.0000        0.0000        0.0000        0.0000        0.0000        0.0000        0.0000        0.0000        0.0000        0.0000        0.0000        0.0000
        0.0000       38.1666       36.8719       25.5116       23.2648       24.3776       26.7712       18.3594       11.5025        7.5514        8.2234        7.8200        6.8780        5.0501        5.5542        3.5352        3.7976        4.6549        4.3323        2.6627        2.6765        3.2988        4.6005        6.5644        5.9836        4.3007        4.0833        5.5678        4.0571        3.6222        5.1655        3.3199        5.1229        5.0688        2.8733        1.2072        0.4582        0.9820        1.6280        2.1387        0.8748        0.8868        0.6291        0.4514        0.1241        0.2109        0.4232        0.5731        0.4786        0.5509        0.3613        0.0306        0.0773        0.0883        0.1800        0.5182        0.4515        0.5724        0.7457        1.1639        1.1725        0.9175        1.0801        2.4380        2.8269        2.9630        3.4035        3.8100        3.3187        3.3527        3.0018        3.2977        4.1042        2.6325        2.2665        0.0619        0.0504        0.0550        0.1280        0.3347        0.3479        0.5086        0.5716        0.6693        0.9022        1.0602        1.9598        3.9960        2.2917        2.3545        2.3069        4.6362        6.4413        4.7601        4.3807        8.4380       11.2659       10.7138        9.2925       10.4051        9.7331        8.7531        7.0786        3.6402        4.0120        3.7333        4.0653        2.5942        3.8113        5.2540        4.0842        2.9720        3.1464        2.9262        3.2351        3.7809        4.5422        7.4030        7.4755        6.9879        5.8652        6.8694        5.9894        5.8732        5.7084        6.2634        6.6650        4.4648        4.0655        3.7672        3.5704        4.0411        4.7953        5.3516        5.1616        5.8110        4.6425        4.5122        5.2926        5.7453        5.1952        5.0380        5.2101        5.2679        5.4439        5.1148        4.7930        5.8469        5.5269        5.2956        5.4743        5.9598        6.3957       12.3178       14.6500       11.3866        9.9465        8.9945        8.6469       10.8370       14.8450       16.3785       13.5753       10.5641       11.7077       11.8114        9.6167        6.8579        5.5279        4.7249        4.0492        2.7186        2.6513        3.5650        5.4010        9.6462       10.5091       12.1413       12.8372       11.7722       10.5502       10.9114       11.3463       10.8986       11.6942       13.1189        0.0000        0.0000        0.0000        0.0000        0.0000        9.0486        6.8406        9.1000       11.9271       11.3519       13.2580       18.1326       24.8346       40.8462       49.1201       50.4140       53.0383       66.7121        0.0000        0.0000        0.0000        0.0000        0.0000        0.0000        0.0000        0.0000        0.0000        0.0000        0.0000        0.0000        0.0000        0.0000        0.0000        0.0000        0.0000        0.0000        0.0000        0.0000        0.0000        0.0000        0.0000        0.0000        0.0000        0.0000        0.0000        0.0000        0.0000        0.0000        0.0000        0.0000        0.0000        0.0000        0.0000        0.0000        0.0000        0.0000        0.0000        0.0000        0.0000        0.0000        0.0000        0.0000        0.0000
       35.0369       32.0264       29.4086       17.8732       17.1668       17.9434       19.2431       14.7667       13.4224        7.7529        6.2630        4.3577        4.3821        3.5215        2.8292        2.7396        3.4616        5.1201        5.2061        6.2966        7.9552        7.1446        8.3750       10.1898        8.2586        6.7462        4.6955        7.1940        9.6697        7.0424        6.5909        2.7157        2.5956        2.8599        1.4120        0.3446        0.3803        0.1509        0.1532        0.2044        0.7089        1.1380        0.4379        0.2636        0.3245        0.2033        0.3017        0.5564        0.7013        0.9688        0.6898        0.1140        0.1205        0.1395        0.1750        0.4857        0.5922        0.6484        0.7672        0.6997        0.6308        1.0882        1.3152        3.6004        3.4683        4.2050        4.4466        5.0714        4.1044        3.5700        4.2942        4.2714        3.7721        3.0955        2.1280        0.0867        0.1239        0.0642        0.0881        0.4798        1.3841        2.7137        2.0965        1.7128        1.7571        2.0616        2.1164        6.2096        2.6496        1.8594        3.4661        3.8418       14.3089        9.3746        5.1463        9.8249       13.9399       14.0200       17.7745       17.6324       16.2488       12.6693       12.7253        8.9298        7.8601        5.1280        4.4802        1.8400        2.0485        3.2109        3.6522        3.1503        4.1807        3.5854        3.4570        3.9500        5.2081        6.7917        6.8025        6.6740        6.4049        6.2114        6.0217        6.4093        6.1990        6.9829        6.6461        5.0352        4.3996        3.9173        3.6933        4.2040        4.8150        5.1521        5.8274        4.7450        4.1152        4.2243        5.3494        5.7409        5.1271        4.7115        4.8704        5.1113        5.2240        5.0610        4.7933        5.9229        5.5009        5.7132        6.9042        8.5572       10.7717       12.9440       15.0649       11.3009        8.7027        9.8363       10.6130       13.7012       15.3661       16.3679       13.9973       10.2077        9.3534        8.5935        7.1230        4.6074        3.5557        3.1612        3.3411        2.7460        3.4237        3.3581        3.9475        7.0604        8.2273        9.2034        9.8685        8.4681        8.5376        8.7485        9.1942        9.2642       10.4281        0.0000        0.0000        0.0000        0.0000        0.0000        0.0000        7.2388        7.9280       12.2452       12.8520       19.6511       22.3096       26.6677       26.4639       42.5100       47.1069        0.0000        0.0000        0.0000        0.0000        0.0000        0.0000        0.0000        0.0000        0.0000        0.0000        0.0000        0.0000        0.0000        0.0000        0.0000        0.0000        0.0000        0.0000        0.0000        0.0000        0.0000        0.0000        0.0000        0.0000        0.0000        0.0000        0.0000        0.0000        0.0000        0.0000        0.0000        0.0000        0.0000        0.0000        0.0000        0.0000        0.0000        0.0000        0.0000        0.0000        0.0000        0.0000        0.0000        0.0000        0.0000        0.0000        0.0000        0.0000
       24.4427       23.1361       21.6309       12.5689       13.5717       14.4240       15.7598       12.5554       12.9494       12.4555        8.1666        3.8542        8.0622        5.5944        5.0946        4.2612        3.3476        2.9279        4.4832        9.4821       12.6554        5.1979        3.8525        4.0377        5.0482        6.5336        3.6980        3.9918        4.6230        3.2237        2.1070        0.2519        0.8763        0.8915        0.3136        0.0837        0.0535        0.0990        0.0496        0.0639        0.1291        0.0479        0.0713        0.2331        0.1807        0.1053        0.1242        0.8128        1.3093        0.6286        0.2556        0.0723        0.0893        0.4632        0.8598        0.6668        0.6833        0.6959        0.7670        0.9677        0.8098        0.9022        1.0783        3.3628        3.1984        3.9813        4.6772        6.2666        5.3076        4.3393        3.5048        3.4936        5.1849        6.8134        7.0896        0.5509        0.6597        0.1971        0.1510        0.2167        0.1629        0.2415        0.3680        0.6583        0.8361        1.4128        2.0130        9.7424        5.9400        5.3749        5.7847        6.1398        6.5581       10.6932       12.9006       18.0837       17.8520       19.9329       19.8867       26.8702       33.3104       32.6492       25.4503       15.1851       12.6285        9.2694        7.9567        4.4181        5.7164        4.5257        3.3760        2.2961        2.3107        2.6967        3.7712        4.4254        4.8155        5.2312        4.9226        6.5819        6.4782        6.5458        6.2639        8.1299        8.3336        9.0200        7.9317        5.5168        4.5843        4.3513        3.9202        4.1849        4.1789        4.5943        4.6816        4.7302        4.5236        5.5430        6.8103        6.2495        5.9663        5.7148        6.4467        6.6813        5.5184        5.0156        4.4137        5.2738        5.0964        5.4680        6.8385        9.4278       11.6707       12.0351       12.7171        8.0200        7.6850        9.2901        8.3920       11.5106       14.1139       13.8299       12.6548       10.2649        8.9698        7.5106        6.4744        4.4051        3.6088        3.5556        3.7425        3.6646        3.3744        2.8999        3.2480        5.8638        7.1008        7.8993        7.9247        7.0031        6.9900        7.2405        8.3137        7.6554        0.0000        0.0000        0.0000        0.0000        0.0000        0.0000       11.3700       12.8632       12.8907       18.8757       18.6382       19.7440       19.5345       27.6773       41.5206       45.1522       46.6101        0.0000        0.0000        0.0000        0.0000        0.0000        0.0000        0.0000        0.0000        0.0000        0.0000        0.0000        0.0000        0.0000        0.0000        0.0000        0.0000        0.0000        0.0000        0.0000        0.0000        0.0000        0.0000        0.0000        0.0000        0.0000        0.0000        0.0000        0.0000        0.0000        0.0000        0.0000        0.0000        0.0000        0.0000        0.0000        0.0000        0.0000        0.0000        0.0000        0.0000        0.0000        0.0000        0.0000        0.0000        0.0000        0.0000        0.0000        0.0000
        5.9556        7.4724        8.4361        3.3528        3.7600        4.1542        4.5871        9.0716        9.8201       10.3720        8.6511        6.2748        8.4637        4.2306        3.8444        4.6794        4.5015        4.4159        5.5540        8.7937        9.0604        4.2689        3.6314        2.8393        2.4518        5.0234        5.3826        4.0952        3.4507        1.9896        1.6730        1.0476        0.9648        0.7441        0.8558        0.0876        0.0000        0.0743        0.1671        0.9978        1.1373        0.2528        0.1910        0.3842        0.2658        0.1175        0.1100        0.7268        1.8052        1.7430        0.7773        0.2885        0.4347        1.0757        0.7725        1.2225        1.1342        0.6569        0.5662        0.5721        0.9911        1.0854        0.9504        1.0136        0.9248        1.6675        1.4351        0.8126        0.7097        0.9206        0.8685        0.7888        0.9880        1.0311        0.3984        0.0543        0.0471        0.1015        0.0508        0.0832        0.0000        0.0000        0.0000        0.2966        0.3481        0.4175        0.5324        1.3076        3.2750        3.7126        2.8895        4.1867        6.0053        8.3113        9.3418       29.3342       28.7974       29.0905       26.3552       27.5676       29.1817       31.8369       33.8346       32.2109       22.0197       19.2473       17.5829       13.8929       13.8341       13.3011       12.0261        9.3857        9.4076        9.1497        9.1308        8.2514        9.0834        9.5957        9.4294        7.8233        7.6757        7.9893        9.3922       11.5398       13.0478       15.5348       11.1580        4.9234        4.2440        3.7721        3.4566        2.8397        2.8650        3.4020        4.2699        5.9331        5.3935        5.2045        5.5205        6.7222        7.6851        7.6552        7.7527        7.7098        5.6259        4.4202        3.9995        4.6564        4.6193        5.2610        5.8572        7.9496        9.3679        9.1158        6.1973        5.7619        4.4794        5.0077        4.5408       11.2571       13.8961       14.1534       12.8597       12.3838       11.6787        9.4827        7.9114        5.2628        4.2426        3.7830        3.6568        3.1463        3.3672        3.5128        4.7354        5.8536        6.5932        6.4899        6.4224        4.9749        2.8348        2.9754        0.0000        0.0000        0.0000        0.0000        0.0000        0.0000        0.0000        0.0000       17.1300       16.7592       15.1735       28.9186       33.3763       46.2600        0.0000       37.9200       49.5900       59.6400       41.2200        0.0000        0.0000        0.0000        0.0000        0.0000        0.0000        0.0000        0.0000        0.0000        0.0000        0.0000        0.0000        0.0000        0.0000        0.0000        0.0000        0.0000        0.0000        0.0000        0.0000        0.0000        0.0000        0.0000        0.0000        0.0000        0.0000        0.0000        0.0000        0.0000        0.0000        0.0000        0.0000        0.0000        0.0000        0.0000        0.0000        0.0000        0.0000        0.0000        0.0000        0.0000        0.0000        0.0000        0.0000        0.0000        0.0000        0.0000        0.0000
        4.2251        4.2626        7.3388        1.8827        2.3144        2.7056        2.8894        7.1935        9.9729        9.4986        9.5973        4.8147        3.9659        3.2272        2.8748        4.0723        3.8926        3.6221        5.4307        8.3146        7.2049        3.9517        3.7889        3.6570        4.0951        4.6222        5.0759        4.7346        3.3409        3.8357        2.0802        1.5769        1.2316        1.9126        0.7406        0.3992        0.0659        0.0000        0.0540        0.4048        0.6437        0.2300        0.1377        0.2432        0.2202        0.0951        0.1179        0.2928        0.2363        0.3490        0.3941        0.5816        0.6774        0.9596        1.0969        1.1441        1.1591        0.7390        0.7411        0.8338        1.3067        1.1293        1.0620        0.9417        1.5569        1.2107        0.7249        0.6482        0.7361        0.5410        0.5033        0.4347        0.3979        0.3356        0.3209        0.4636        0.1196        0.3714        0.8129        1.4096        0.8022        0.1854        0.1164        0.4931        0.6798        2.1012        3.9799        4.8184        4.7112        3.1146        2.4142        3.9834        4.7252        6.5446        8.1312       19.7904       21.0623       25.3276       26.2299       30.2474       34.2994       31.9532       31.5735       26.9405       30.0065       26.1470       24.2916       20.1805       18.4165       18.8611       15.9877       11.3237       11.3665       10.7641       11.1196       10.5584       10.5162       10.6269       10.3720        8.7275        8.2319        8.4903        8.4797        8.4509       11.4186       14.2416        9.5276        5.1177        4.3898        5.5050        5.5864        4.0013        2.8746        2.4625        2.8915        4.8244        4.3394        4.2630        5.7074        6.7638        7.1616        7.9890        7.9764        8.8928        6.8133        5.9927        4.8060        4.7959        4.2224        4.5437        5.4471        7.4917        8.4511        7.4779        5.8193       10.3715        7.1817        4.1766        4.6437       10.8313       13.0679       13.6259       13.3363       12.7878       11.1577        9.4165        7.8271        5.2551        3.8189        3.4248        3.5093        3.8994        3.7472        3.9311        4.3604        7.1321        9.0402        9.0786        8.5562        0.0000        0.0000        0.0000        0.0000        0.0000        0.0000        0.0000        0.0000        0.0000        0.0000        0.0000       17.1300       17.0918       17.0469       21.5644        0.0000        0.0000        0.0000        0.0000        0.0000        0.0000        0.0000        0.0000        0.0000        0.0000        0.0000        0.0000        0.0000        0.0000        0.0000        0.0000        0.0000        0.0000        0.0000        0.0000        0.0000        0.0000        0.0000        0.0000        0.0000        0.0000        0.0000        0.0000        0.0000        0.0000        0.0000        0.0000        0.0000        0.0000        0.0000        0.0000        0.0000        0.0000        0.0000        0.0000        0.0000        0.0000        0.0000        0.0000        0.0000        0.0000        0.0000        0.0000        0.0000        0.0000        0.0000        0.0000        0.0000        0.0000        0.0000
        0.0000        0.0000        7.2615        1.3773        0.0000        1.4023        2.1163        7.0952       10.5388        9.2693       10.9014        7.5104        4.1240        2.9600        3.0779        3.6230        3.4722        3.7379        4.2733        5.7081        4.9635        3.9420        3.8655        4.2810        3.4727        4.0205        4.5863        3.5269        2.9868        3.4674        3.1986        1.4461        0.4752        0.2421        0.5620        0.2088        0.2531        0.0979        0.0807        0.0654        0.0999        0.2081        0.4755        0.2788        0.1948        0.2296        0.2259        0.2648        0.1576        0.0000        0.2366        0.4565        1.5611        1.5506        1.3457        1.5928        1.0577        0.8455        1.5370        1.2557        2.4208        1.9105        2.3266        1.8046        1.5305        1.0156        1.0052        0.7260        0.7101        1.5033        2.7954        1.9864        0.4619        0.3909        0.2915        0.0508        0.0655        0.1163        0.0472        0.1750        0.6781        0.1576        0.5655        1.0224        1.6092        4.7221        4.8021        3.7905        3.6106        4.5694        3.1956        4.6618        4.7150        6.0203        7.3001       18.0964       19.2747       21.9128       24.0887       29.3738       32.3220       35.0436       35.1579       28.9202       29.5436       37.5730       35.8093       65.5304       51.3542       24.9407       27.6317       20.0609       15.4751       14.6526       15.6694       15.0751       11.4283       10.9180       11.8337       10.0308       12.4111       11.7840       10.4002        9.1103        9.7704        8.9742        6.9528        5.2374        4.6197        3.9422        3.5202        3.0857        3.1204        2.5342        2.6833        4.4924        4.9105        4.9764        5.7877        8.2740       10.0701        9.1998        8.3279        6.7878        6.5724        6.2997        4.3054        4.2503        4.3688        4.1335        4.5979        6.0553        5.9095        5.4011        5.7642        6.2212        4.7864        4.4072        5.2805       11.1489       12.6660       14.0342       13.1047       10.8520        9.8812        8.8855        7.4247        5.2500        4.0069        3.5167        3.4273        4.2116        3.7702        4.2797        4.5965        8.4102        9.3515        8.6264        7.5530       10.4938        0.0000        0.0000        8.7183        0.0000        0.0000        0.0000        0.0000        0.0000        0.0000       24.8700       24.6000       21.8147        0.0000        0.0000        0.0000        0.0000        0.0000        0.0000        0.0000        0.0000        0.0000        0.0000        0.0000        0.0000        0.0000        0.0000        0.0000        0.0000        0.0000        0.0000        0.0000        0.0000        0.0000        0.0000        0.0000        0.0000        0.0000        0.0000        0.0000        0.0000        0.0000        0.0000        0.0000        0.0000        0.0000        0.0000        0.0000        0.0000        0.0000        0.0000        0.0000        0.0000        0.0000        0.0000        0.0000        0.0000        0.0000        0.0000        0.0000        0.0000        0.0000        0.0000        0.0000        0.0000        0.0000        0.0000        0.0000        0.0000        0.0000
        0.0000        0.0000        0.0000        0.0000        0.0000        5.0092        3.5480        6.8844        8.6152       11.2600       10.7231        7.0151        6.7031        4.1531        2.9110        3.5544        3.6726        3.5980        3.6702        4.5809        4.1239        3.9484        3.7258        3.6143        3.4300        3.1657        3.2307        2.8453        3.6565        3.1082        1.8432        1.3135        2.1128        1.1690        0.3474        0.0512        0.4268        0.2121        0.0578        0.0501        0.0000        0.1850        0.3284        0.1104        0.0917        0.0918        0.0535        0.1464        0.2761        0.1183        0.3775        1.3139        2.1430        1.4268        1.9447        4.8268        3.7264        1.3084        2.7416        2.3759        2.6313        1.5031        2.2704        1.3389        0.8981        0.8196        0.7980        1.0811        0.7539       22.1247       11.6663       13.7144        0.4493        0.5799        0.3172        0.3471        0.5280        0.0509        0.0472        0.1426        0.8819        1.5655        1.8563        2.3080        2.3019        1.8230        2.1358        3.8048        3.4339        3.0277        3.8626        5.9758        4.9758        4.6859        6.8215       22.3800       27.6934       31.2975       31.0290       30.0681       29.5936       33.1512       31.9014       32.1893       31.3121       33.1037       37.1166       35.4332       56.7599       42.8745       39.9864       34.2480       35.0005       27.7334       25.7538       18.1580       16.2004       17.6156       15.9238       13.0306       15.2696       13.9422       11.5578        9.5473        8.1125        7.2507        6.6660        6.3054        7.1875        6.3482        6.3823        5.4547        5.1150        3.5758        4.5971        6.0714        5.8258        6.3937        7.0566        9.3746       10.1780        9.4110        8.5545        6.4640        6.0997        5.0989        3.3391        4.2567        4.1022        3.7526        4.1222        4.8622        4.7648        5.0382        5.3851        3.3527        3.4817        5.1158        5.9361       11.4101       13.2045       13.5222       11.9672        9.1464        9.1485        7.9008        6.2429        4.0523        3.0045        2.3893        2.6525        2.9616        2.9813        3.4572        3.9857        5.7998        6.9021        6.6506        8.4343       10.4644       11.6457        9.2962        9.1738       12.9767        0.0000        0.0000        0.0000        0.0000       41.8500       33.2400       56.2200       36.3146        0.0000        0.0000        0.0000        0.0000        0.0000        0.0000        0.0000        0.0000        0.0000        0.0000        0.0000        0.0000        0.0000        0.0000        0.0000        0.0000        0.0000        0.0000        0.0000        0.0000        0.0000        0.0000        0.0000        0.0000        0.0000        0.0000        0.0000        0.0000        0.0000        0.0000        0.0000        0.0000        0.0000        0.0000        0.0000        0.0000        0.0000        0.0000        0.0000        0.0000        0.0000        0.0000        0.0000        0.0000        0.0000        0.0000        0.0000        0.0000        0.0000        0.0000        0.0000        0.0000        0.0000        0.0000        0.0000        0.0000        0.0000
        0.0000        0.0000        0.0000        0.0000        0.0000       13.6694       15.2192       15.3527       18.7705       11.6036        9.6928        6.7829        7.0074        4.3289        3.2844        3.5376        3.6217        3.8639        3.5379        4.0981        4.0606        4.0131        3.6769        2.8227        2.6445        2.4547        2.4261        1.8644        1.7676        1.6999        1.8248        0.6675        0.5467        0.5964        0.7850        1.0079        0.8633        0.6411        0.4043        0.0000        0.0626        0.1216        0.1216        0.0931        0.0272        0.0000        0.0000        0.0115        0.0000        0.0058        0.2012        5.9415        6.3542       11.1463        7.7246       17.0130       12.4625        9.4761        8.5624       10.3962        7.7855        7.6479        6.1135        4.1772        4.5496        2.9536        3.9778        2.8548        3.2570       18.0589       25.5313       18.7147        3.3132        3.1705        3.3074        0.2621        0.0605        0.0564        0.0753        0.1533        0.1765        0.2735        0.8176        1.3792        0.9882        0.7873        1.1478        5.2312        5.4350        4.1157        3.6277        7.0100        8.9810        7.1365        6.8617        8.0024       12.8215       18.0144       18.1664       22.5905       22.2405       20.7991       21.8544       27.4990       29.1592       30.9661       29.4020       36.2584       34.5764       34.1214       36.9619       47.5983       48.1040       40.0575       35.9856       28.9353       27.8220       27.8254       26.1094       19.7229       19.2868       19.1420       18.8365       12.0600        7.2059       10.8851       12.8834       13.7297       10.2834        8.1746        7.2523        8.2442       10.4626       10.3990        7.4014        9.0878        9.0223        8.2216        9.1323        9.8547       11.0721        9.7514        8.3107        6.4822        5.8939        5.6169        4.9367        3.5541        3.4164        3.2210        3.0930        3.5868        3.3511        3.6755        4.6614        5.2276        5.7011        7.5218        8.8027       11.9783       12.9757       13.0417       11.0441        7.6044        6.1901        4.8748        3.7121        0.6583        0.7303        0.9999        1.3388        2.3005        2.7259        3.3431        3.7883        4.4736        2.4631        2.4867        2.4407        2.0512        3.9350        3.3837        2.8211        3.5420        0.0000        0.0000        0.0000       18.3731       20.5412       30.6414       22.6338       19.0985       17.7774        0.0000        0.0000        0.0000        0.0000        0.0000        0.0000        0.0000        0.0000        0.0000        0.0000        0.0000        0.0000        0.0000        0.0000        0.0000        0.0000        0.0000        0.0000        0.0000        0.0000        0.0000        0.0000        0.0000        0.0000        0.0000        0.0000        0.0000        0.0000        0.0000        0.0000        0.0000        0.0000        0.0000        0.0000        0.0000        0.0000        0.0000        0.0000        0.0000        0.0000        0.0000        0.0000        0.0000        0.0000        0.0000        0.0000        0.0000        0.0000        0.0000        0.0000        0.0000        0.0000        0.0000        0.0000        0.0000        0.0000
        0.0000        0.0000        0.0000        0.0000        0.0000       15.7660       17.6353       11.0512        7.6442        9.1372       15.4519        6.7993        9.7288        6.7961        5.0129        3.8765        3.6754        3.6407        3.7865        4.4135        4.1930        4.3098        4.2186        3.6333        3.1426        2.5910        2.5564        2.0511        1.9079        1.8941        2.3016        0.6461        0.4391        0.5142        0.6150        1.2944        0.9891        0.6381        0.4762        0.0588        0.1177        0.2006        0.0784        0.0194        0.0582        0.0658        0.0649        0.0230        0.0517        0.0803        0.7524        5.2951        5.9059        9.9144        7.3648        5.6500        7.0094        6.7866        5.5329        4.5373        2.3600        2.7013        6.8947        6.0674        3.4771        4.8867        5.5746        3.9871        3.3411        6.8059        5.4044        5.6295        6.0179        4.1607        1.7892        0.2331        0.1919        0.1025        0.1133        0.2050        0.2328       12.9513        0.3509        0.8309        1.5882        1.4422        1.3937        4.9262        4.9875        4.0422        5.0922        6.6955        8.4331        9.0698        7.2687        8.2890       10.4331       13.5347       14.6174       21.5929       26.3101       21.4146       21.7815       23.5353       26.8253       30.4658       32.6087       36.6876       36.9753       36.4977       42.1329       46.5606       94.8087       91.5151       78.9638       53.3274       30.5602       29.4249       29.2580       25.1927       25.1155       22.9458       17.8512       12.2341       10.9124       17.2012       24.9015       18.3695        6.8258        5.8368        7.0669        8.7619       11.4071        9.6634        8.1248        8.4878        9.0038        7.8782        8.2463        9.7920        9.5373        8.8467        7.5671        5.5171        6.9430        6.3486        5.8405        4.3628        4.3138        3.5470        3.0565        3.0234        3.4008        3.5974        4.0491        5.8822        6.2169        8.2872       12.1545       14.8686       14.2111       13.5790       11.0587        7.0084        5.5458        4.3065        2.8897        0.9946        2.1688        3.4489        3.5263        4.4895        3.4795        2.1598        2.2983        2.4334        2.7328        1.8555        1.2584        0.1341        0.0078        0.1228        1.2094        5.2990        0.0000        0.0000       11.4281       17.8071       20.5090       30.5507       22.9500       20.7253       16.1049       17.8450       13.6452       21.9483       25.8923       17.3209        0.0000        0.0000        0.0000        0.0000        0.0000        0.0000        0.0000        0.0000        0.0000        0.0000        0.0000        0.0000        0.0000        0.0000        0.0000        0.0000        0.0000        0.0000        0.0000        0.0000        0.0000        0.0000        0.0000        0.0000        0.0000        0.0000        0.0000        0.0000        0.0000        0.0000        0.0000        0.0000        0.0000        0.0000        0.0000        0.0000        0.0000        0.0000        0.0000        0.0000        0.0000        0.0000        0.0000        0.0000        0.0000        0.0000        0.0000        0.0000        0.0000        0.0000        0.0000
        0.0000        0.0000        0.0000        0.0000        9.6157        8.9775        8.8414        7.5177        7.4503       12.1580       12.5965        4.7546        7.8434        7.1416        5.8456        4.3144        3.8802        3.7564        3.8378        4.3826        4.3136        4.2015        4.0779        3.6756        3.6665        2.7328        2.6171        2.1762        1.8778        1.8670        1.8795        0.4011        0.4100        0.4610        0.5871        1.9370        1.7122        0.8840        0.6154        0.0628        0.0275        0.0744        0.0000        0.0191        0.1558        0.1395        0.1683        0.1376        0.3976        2.1334        5.3954        7.1596        6.3622        7.7767        7.4768        6.7036        8.0876        8.1897        3.2315        4.0607        4.9835        7.8833        7.2495        3.9998        3.5758        2.4772        4.7922        3.3673        6.0475        9.5126        8.9624       12.3166       10.0710        5.9591        2.5074        0.9523        1.2748        0.9841        0.5680        0.4607        0.4749        0.5122        0.6899        1.4668        1.1819        1.2938        1.2994        4.3936        4.6829        5.8807        6.8070        8.5393        7.5815        6.4376       11.8884        9.4338        9.0722        9.9354       11.5199       18.0914       21.0096       18.6706       20.7787       21.5244       25.3909       30.0344       29.2362       32.7908       33.0358       42.4887       59.5879       47.1581       49.9771       64.8418       62.5153       58.9111       47.5646       39.7462       35.6679       30.8690       25.5214       22.7373       20.7119       16.2619       15.1440       14.0784       11.5401        9.5153        6.4785        5.7019        6.2166        8.7982        9.0360        9.9970        8.3410        7.6088        7.9243        7.8570        8.9686        9.6334        9.7240        9.7509        9.8620        8.2336        9.8719        7.7234        6.6858        5.6668        4.5513        3.6465        3.4587        3.7539        4.4751        4.3855        4.3872        6.1809        7.6954        9.6204       10.9465       13.3222       13.5818       13.4763       12.9557        8.0379        5.2875        3.8486        3.4477        2.3421        2.8529        2.1370        1.9654        1.0346        0.6879        1.0450        1.2559        1.9168        2.1014        1.5248        0.7453        0.1001        0.1149        0.4077        0.8700        4.5448        0.0000        5.6652        7.1520       10.9194       16.6254       17.3656       21.1561       16.2683       15.5557       19.3333       22.8637       24.0169       19.3698        9.2298        6.4775        0.0000        0.0000        0.0000        0.0000        0.0000        0.0000        0.0000        0.0000        0.0000        0.0000        0.0000        0.0000        0.0000        0.0000        0.0000        0.0000        0.0000        0.0000        0.0000        0.0000        0.0000        0.0000        0.0000        0.0000        0.0000        0.0000        0.0000        0.0000        0.0000        0.0000        0.0000        0.0000        0.0000        0.0000        0.0000        0.0000        0.0000        0.0000        0.0000        0.0000        0.0000        0.0000        0.0000        0.0000        0.0000        0.0000        0.0000        0.0000        0.0000        0.0000
        0.0000        0.0000        0.0000        0.0000        9.3604        7.8092        6.3222        9.4116        5.8981        7.3869        7.4679        2.0356        3.3286        4.0311        4.6918        4.8545        4.8204        4.5919        4.5533        4.7993        4.4883        4.1525        3.8650        2.7781        2.7497        3.0943        3.4254        1.9389        1.8203        1.8541        1.9222        0.5502        0.6438        0.6724        0.8659        2.0312        1.8507        1.0132        0.7767        0.0668        0.0548        0.0653        0.0000        0.1139        0.1317        0.1238        0.5099        1.2562        1.4880        4.2136        4.9893        9.5033       10.9899        7.6699        6.9336        7.0157        9.9731        3.7028        1.8819        1.9751        3.1795        1.0192        3.8323        6.6207        7.5029        6.7308        5.9561        5.4825        5.8421        7.4743        8.8793        7.1183        8.4153        6.5667        6.8485        1.0112        0.9353        0.9855        0.8219        1.0121        0.8312        0.8658        1.0053        1.6588        1.7768        1.8054        1.8873        7.0093        5.2909        5.6192        5.9220        6.0785        4.5185       37.0408       49.7088       29.8137        9.1325        9.8424       10.1446       15.2182       16.8864       19.3107       19.8734       22.4409       23.9274       24.9018       28.9587       31.1333       33.4120       33.3655       38.4162       42.8688       48.5050       51.8802       49.0334       40.8163       48.7231       55.4648       40.7545       35.4538       21.4616       17.9698       14.1839        8.2578        7.0684        8.5230       10.0313        6.9576        6.5495        6.4442        6.9064        8.8890        8.6401        8.4037        8.0786        9.4726       10.8157       12.4138       13.2303       12.6333       11.7950       11.1103       10.5158       10.0127        9.8010        8.7566        7.6037        6.6189        6.9096        5.5952        6.3367        7.3614        4.4353        4.0436        4.1565        7.0497        9.3664        9.5238        9.9335       13.0440       14.3995       14.1430       10.1053        5.0638        3.0913        2.1221        2.4940        1.1926        1.3900        1.1226        0.6175        0.5265        0.6818        1.0042        0.7544        1.4188        1.8312        1.7901        1.0137        0.7939        0.6057        0.7849        0.1262        2.5804        3.5849        4.9064        6.1805        9.5089       13.6989       13.2255       18.0570       14.3335       13.0773       16.4996       19.4492       21.0192        9.8865        8.4867       19.7268        0.0000        0.0000        0.0000        0.0000        0.0000        0.0000        0.0000        0.0000        0.0000        0.0000        0.0000        0.0000        0.0000        0.0000        0.0000        0.0000        0.0000        0.0000        0.0000        0.0000        0.0000        0.0000        0.0000        0.0000        0.0000        0.0000        0.0000        0.0000        0.0000        0.0000        0.0000        0.0000        0.0000        0.0000        0.0000        0.0000        0.0000        0.0000        0.0000        0.0000        0.0000        0.0000        0.0000        0.0000        0.0000        0.0000        0.0000        0.0000        0.0000        0.0000
        0.0000        0.0000        0.0000        0.0000        3.3561        2.6401        2.6062        2.0241        1.5656        1.4754        2.5465        5.8024       11.1510        5.4695        7.3983       10.4973        9.5913        8.9562        9.4127        9.7810        9.1720        6.7231        5.9505        3.5364        3.3550        3.1436        2.8921        2.0813        1.7914        1.8824        1.9193        0.4191        0.4440        0.5834        0.5604        0.3253        0.5298        0.7840        1.4637        3.3844        3.9331        3.2159        1.6902        2.0539        4.3785       10.0391       10.0201        9.8150        7.5724        9.2061       12.6386       12.4343       12.7447        9.8773        6.2601        5.5734        6.8116        9.4123        5.8409        4.0692        5.0330        2.3522        2.6746        4.5154       10.3146        8.9460       11.6335       20.3939       17.7791       14.1857       19.0925       13.0147       15.8599       15.5799       17.5280       11.8338       14.3412       12.7022        9.8082        5.4619        5.5824        5.7331        8.8574        8.1798        8.5324        6.5432        6.8077        9.7915       10.3397        8.0249        6.8693        5.0723        4.9527        5.4691       10.2523        8.5478       10.1386       10.7168       10.1169       12.1600       16.2035       15.7412       12.7599       13.7142       13.9102       14.5441       16.7834       22.3699       20.2414       22.7376       23.6548       27.5531       33.5594       37.2240       32.8958       39.5866       38.0852       37.1715       39.7488       28.0766       25.0916       19.5825        9.5174        5.7990        4.9021        6.2047        5.0832        7.8454        9.0089       10.2540        9.9969        9.4724        9.1871        9.5264        9.7495        9.2871        9.6223        9.0616        9.4470       11.7558       10.4132       10.6147       11.1228       10.9209       11.3931       10.4915       10.4804       10.3846       10.0443        8.1604        7.6869        6.8614        3.8972        4.2798        5.7375       10.2284       10.8137       11.6207       11.5894       11.7374       11.6332       10.7356        7.7032        0.6444        0.8846        0.9599        1.4554        1.3365        1.8029        1.5294        1.1994        1.7715        1.1583        1.1723        0.8449        2.3567        2.6774        2.4274        2.0288        1.0191        0.3470        1.1728        0.3502        2.3283        3.1802        3.9460        4.3047        8.5472        8.7266        9.3128        9.8612       15.1359       18.8162       11.5855       10.4162        5.7760        6.4571        7.4568        9.9567        0.0000        0.0000        0.0000        0.0000        0.0000        0.0000        0.0000        0.0000        0.0000        0.0000        0.0000        0.0000        0.0000        0.0000        0.0000        0.0000        0.0000        0.0000        0.0000        0.0000        0.0000        0.0000        0.0000        0.0000        0.0000        0.0000        0.0000        0.0000        0.0000        0.0000        0.0000        0.0000        0.0000        0.0000        0.0000        0.0000        0.0000        0.0000        0.0000        0.0000        0.0000        0.0000        0.0000        0.0000        0.0000        0.0000        0.0000        0.0000        0.0000        0.0000
        0.0000        0.0000        0.0000        0.0000        0.0000        0.0000        0.0000        0.0000        1.5356        2.0785        2.7076        4.1822        3.6590        4.7234        4.9247        5.2506        5.2149        5.3772        9.3948        9.1215        8.6454        6.7123        6.5925        4.5904        4.5568        3.9422        3.1982        3.9570        4.7968        2.3283        2.0764        0.3158        0.3551        0.3593        0.2999        0.4104        0.7006        1.7700        1.8936        5.4927        7.5295        5.4239        4.2404        3.7308        6.4729        9.9257        9.9704       12.7898       18.0248       16.1751       14.8944       16.7513       20.7404       25.9391       25.5649       27.0414       23.3941       15.8777       17.4180       12.2460        7.7422        6.6833        6.1701        9.3685       11.6614       13.6185       21.2933       24.2430       21.5394       14.8703       19.5742       20.4813       21.3432       21.6364       20.7940       19.6578       22.1601       18.6957       17.5229        9.6786        8.3772        7.9259        9.7997        9.4989        7.8177       11.6703       14.6568       16.4236       18.2539       11.7863       10.2941        6.9118        6.1703        6.2742        5.2869        8.5779       10.2354       12.2883       14.7888       17.1655       19.5959       20.4816       19.7790       17.5844       16.1810       15.2812       21.1944       19.3508       25.4206       29.4768       22.0505       22.5377       28.4932       27.1493       26.8857       26.1802       30.6168       30.7199       30.4082       24.9081       27.3099       20.9333       17.2536       10.6688        5.8286        6.0389        5.5884       20.5433       11.7384       12.2540       11.1154        9.9852       11.4883       11.5757       10.1410        7.7271        6.6347        7.5384        7.7405        9.6661        9.9143       10.3456       12.2916       14.3158       14.8172       12.5584       15.4671       13.4984       14.1669        8.4663        7.6185        6.5881        5.1881        5.2783        6.2949       10.9318       11.8937       14.0519       12.6564       10.7345       10.2922        9.3520        7.3922        0.8257        0.8409        0.6822        0.5593        0.6911        1.2021        1.3515        1.1288        1.7531        3.3079        1.7496        0.4239        2.3497        3.0682        3.0879        1.7375        0.4720        1.2359        1.4987        1.3240        1.7274        1.4040        2.0064        2.4998        4.4036        6.4978        6.7139        5.7892        3.7392        5.2118        8.6923        6.5724        5.9963        8.9422        0.0000        0.0000        0.0000        0.0000        0.0000        0.0000        0.0000        0.0000        0.0000        0.0000        0.0000        0.0000        0.0000        0.0000        0.0000        0.0000        0.0000        0.0000        0.0000        0.0000        0.0000        0.0000        0.0000        0.0000        0.0000        0.0000        0.0000        0.0000        0.0000        0.0000        0.0000        0.0000        0.0000        0.0000        0.0000        0.0000        0.0000        0.0000        0.0000        0.0000        0.0000        0.0000        0.0000        0.0000        0.0000        0.0000        0.0000        0.0000        0.0000        0.0000        0.0000        0.0000
        0.0000        0.0000        0.0000        0.0000        0.0000        0.0000        0.0000        0.0000        0.0000        0.0000        2.9255        3.0652        3.1005        2.6739        4.5090        4.3012        5.4540        8.2370       11.4384        9.5425       11.9314        9.2911        8.1308        5.7852        4.0654        4.2357        3.5598        2.6565        2.5555        2.3618        2.4937        0.7995        0.7213        2.6487        2.2480        2.3009        3.7874        3.3993        1.1444        5.3084        4.4832        3.4627        2.9986        5.0417        2.6424        6.9746       12.1532       10.9357       17.3199       16.9108       17.8139       18.1179       14.2062       14.8799       13.7813       12.0172       16.5496       14.1371       16.9185       11.1592       10.5512        7.8875        7.4666       11.8701       20.1269       21.7357       20.2236       20.0942       23.4745       26.5788       22.0620       26.3614       30.8841       36.5999       34.9630       24.5535       24.7565       27.0688       28.2155       21.2890       19.0285       19.4746       17.7459       12.5145       12.4840       14.2379       15.2900       17.4656       14.4272       12.1211        8.7933        5.9831        7.5622        7.5938        7.6607       11.2839       11.2260       15.8858       18.5649       21.1960       22.6444       25.0029       23.7554       20.5091       20.3977       17.6321       19.4126       20.9347       20.7470       21.9505       22.2622       40.2788       33.0588       29.4221       27.1150       30.1142       29.5119       27.3437       21.3265       15.5978       14.2215       14.4900       13.1203        7.5784        7.4687       10.0556       16.9278       21.2404       18.1335       15.7305       12.8003       11.0326       13.5202       13.4651       10.6497        9.2778        7.7549        8.0869        7.2420       10.4788       11.1996       10.2850       11.8003       13.7214       17.5349       15.9383       12.4228       12.8406       13.4525       11.9229        7.7140        6.0543        3.6957        4.2094        6.8589       13.4615       13.7626       16.7783       12.8416       13.3200        9.8720        8.6257        6.2783        1.0551        0.5407        0.4588        0.6519        0.2641        0.3057        0.8736        0.6192        1.1455        0.7530        1.2212        1.0109        2.1614        2.5329        3.2280        2.3438        1.4937        1.4671        0.9678        0.2976        1.1373        2.5327        1.8336        1.8587        3.1114        3.6242        5.3692        3.8982        3.2251        4.9243        6.4109        0.0000        0.0000        0.0000        0.0000        0.0000        0.0000        0.0000        0.0000        0.0000        0.0000        0.0000        0.0000        0.0000        0.0000        0.0000        0.0000        0.0000        0.0000        0.0000        0.0000        0.0000        0.0000        0.0000        0.0000        0.0000        0.0000        0.0000        0.0000        0.0000        0.0000        0.0000        0.0000        0.0000        0.0000        0.0000        0.0000        0.0000        0.0000        0.0000        0.0000        0.0000        0.0000        0.0000        0.0000        0.0000        0.0000        0.0000        0.0000        0.0000        0.0000        0.0000        0.0000        0.0000        0.0000        0.0000
        0.0000        0.0000        0.0000        0.0000        0.0000        0.0000        0.0000        0.0000        0.0000        0.0000        4.5332        5.4328        2.6390        2.1280        5.4368        4.1735        6.7773        7.5977        8.1071        7.4843        9.2615        8.2133       10.6015        2.9061        2.6990        3.6538        3.1244        3.0343        3.6657        3.1162        3.1322        2.7498        2.3426        3.4431        1.1039        2.1534        1.7346        0.7470        0.3298        1.3206        1.5901        1.2500        6.4458        8.4096        5.5910        9.3082       13.4670       16.8421       14.4822       11.5437       11.2450       12.1613       11.7955        8.6227        5.8895        5.1548        6.6055       14.9892       15.5881        9.7492        8.9549        7.2333       11.9861       16.0040       20.5611       14.7599       13.7060       14.1659       17.9869       25.0523       26.8249       22.9617       18.7792       27.6309       23.8181       17.3227       24.1467       26.2406       29.7302       20.7300       26.9145       30.3927       24.4991       20.6827       15.8910       16.0073       16.4171       18.3900       13.7703       14.5386       15.8210       12.5862       13.2168       12.9655       11.4063       14.3596       15.4976       18.9643       20.3460       22.3091       21.6187       29.8366       26.3531       19.3383       20.6999       21.4650       22.5184       20.5808       18.7342       19.2645       20.9797       27.6273       27.9674       28.3759       30.2147       40.3330       43.4172       35.0169       28.7689       21.1578       20.9253       23.1700       16.1599       12.9574       16.5088       10.9881       10.5090       22.9918       23.2510       21.3990       17.9042       12.5829       11.3708       10.7729        9.6368        7.9476        7.9869        8.5753        7.7798       11.9890       14.4086       11.6944       11.7997       13.8566       22.0563       20.2605       19.1223       14.1292       13.9094       12.1285        9.9538        5.0161        3.4035        3.1901        4.6748       13.6203       15.8200       17.3990       14.6019       10.2379        7.8488        6.3665        4.6944        0.4567        0.3745        0.3859        0.2931        0.1007        0.3106        0.2939        0.4653        0.3954        0.0691        0.0209        0.1081        2.6699        3.7155        4.7097        5.1081        0.4962        0.3528        0.4381        0.3323        2.2289        3.0098        3.2988        2.2055        3.4693        3.1689        3.6983        4.2722        5.8256       11.8894        0.0000        0.0000        0.0000        0.0000        0.0000        0.0000        0.0000        0.0000        0.0000        0.0000        0.0000        0.0000        0.0000        0.0000        0.0000        0.0000        0.0000        0.0000        0.0000        0.0000        0.0000        0.0000        0.0000        0.0000        0.0000        0.0000        0.0000        0.0000        0.0000        0.0000        0.0000        0.0000        0.0000        0.0000        0.0000        0.0000        0.0000        0.0000        0.0000        0.0000        0.0000        0.0000        0.0000        0.0000        0.0000        0.0000        0.0000        0.0000        0.0000        0.0000        0.0000        0.0000        0.0000        0.0000        0.0000        0.0000
        0.0000        0.0000        0.0000        0.0000        0.0000        0.0000        0.0000        0.0000        0.0000        0.0000        4.7048       12.8775       11.6177       12.1801        8.6027       12.9299        6.3294        5.5037       12.1721       18.0245       24.5576       21.8070       11.9837       14.6341        8.6661        6.5542        7.4865        7.9630        8.3401       13.9154       18.8536       16.3894       10.6124       11.7326        5.1344        7.2194        7.5385        4.4478        3.5076        2.7903        7.4771       11.2600       16.8117       13.6190       11.5712       16.3062       13.6954       16.9756       13.6027       12.5417       19.3050       11.1629        5.7566        5.3532        7.2260        2.8705        7.0366       18.2036       22.9232       16.9692       14.9889       20.3505       14.5406       16.7955       21.2996       16.0767       11.0715       20.5603       19.2581       17.4275       17.8183       17.7717       16.9916       18.1756       18.9164       15.6780       18.8143       21.5352       16.9696       18.8023       15.3153       14.7963       16.3744       16.0388       15.0321       11.8754        9.8352       16.4868       15.4254       17.5924       17.5747       18.4870       14.9646       21.5972       25.3153       19.6025       22.1434       24.2947       21.3228       13.8640       11.6287       10.8087       11.2663       24.6201       25.7487       23.5478       25.9811       26.2603       23.6367       18.6498       21.7319       23.1066       23.6176       27.5367       28.6320       34.2221       36.9613       34.8646       31.7251       31.2325       25.5995       25.6264       23.2860       20.2174       18.9633       17.5523       15.9232       20.8701       20.4955       22.0959       20.9873       12.9798        9.6542       10.2154        9.9865        9.1270        9.6407        9.5771        8.8854        9.1170        9.5373       10.0517       13.8285       16.4543       17.5556       17.4899       14.8385       12.6265       12.9125       10.0867        7.4353        2.8291        2.8463        2.0354        2.4670        8.2155       13.1967       14.4630        8.6336        2.6782        3.2404        1.5753        1.0706        0.2862        0.3311        0.2295        0.1661        0.2691        0.2623        0.2525        0.2879        0.4154        0.0243        0.0339        0.3808        4.6954        5.8075        6.0098        5.8698        4.5176        4.1843        6.9719        6.9729        4.6591        3.3344        2.5480        2.8057        1.9605        1.2323        1.1657        0.0000        0.0000        0.0000        0.0000        0.0000        0.0000        0.0000        0.0000        0.0000        0.0000        0.0000        0.0000        0.0000        0.0000        0.0000        0.0000        0.0000        0.0000        0.0000        0.0000        0.0000        0.0000        0.0000        0.0000        0.0000        0.0000        0.0000        0.0000        0.0000        0.0000        0.0000        0.0000        0.0000        0.0000        0.0000        0.0000        0.0000        0.0000        0.0000        0.0000        0.0000        0.0000        0.0000        0.0000        0.0000        0.0000        0.0000        0.0000        0.0000        0.0000        0.0000        0.0000        0.0000        0.0000        0.0000        0.0000        0.0000        0.0000        0.0000
        0.0000        0.0000        0.0000        0.0000        0.0000        0.0000        0.0000        0.0000        0.0000        0.0000        0.0000       10.3567       15.1138       17.8700       13.3440       15.1403       11.1018        7.4745       12.5605       13.6784       22.7167       21.7951       12.6424       10.4236       14.3680       11.2867       10.6028       13.3765        8.6613       14.0337       18.7855       16.7251        6.3030        5.8601        9.4930        8.5007        8.8088        3.5631        9.7140        8.2270        9.7266       15.6083       15.3061       17.9052       17.0085       17.1209       14.6521       11.5835       18.8041       31.1225       23.6846       17.7577       11.5711       10.8044       10.3396       11.9451        8.8702       10.7510       14.6283       15.0722       12.3217       18.2883       27.3820       32.9863       19.8367       20.8511       17.1944       22.5472       21.2598       21.6342       18.7861       14.6963       16.7059       18.2551       22.8296       19.8166       14.5475       13.6528       21.6341       17.2929       14.6309       15.0201       15.3983       19.5032       16.7010       14.8692       11.5002       19.2476       18.7062       19.4195       16.4855       22.4381       26.2563       20.9779       19.7068       17.5521       17.5626       19.8226       20.2003        9.9452        9.7948       12.2345       11.2186       24.8480       33.0474       30.7579       27.7362       23.5135       26.1507       23.7833       20.3235       25.0109       48.1787       35.7453       31.5449       37.6235       43.9977       48.6516       37.7034       31.8172       31.1880       27.0648       31.4139       24.4997       19.8439       19.3039       19.1454       20.4487       17.9948       18.0233       18.0453       14.9453       12.7950       10.0165       10.1274       10.7244       10.3057        9.7148        9.4877        8.9602        9.2331        9.4752       11.7636       13.6240       11.9100       12.1328       14.4557       12.7776       12.3615        8.8233        5.5536        2.3315        1.9152        2.0094        2.3481        6.3018       10.2810       10.5366        8.6280        5.0809        4.0791        2.4189        1.6449        0.3454        0.2766        0.5668        1.0739        0.4313        0.3141        0.3162        0.2401        0.2807        0.0424        0.0783        0.0482        5.0540        7.6314        8.6131       11.6137        7.2938        6.6453        8.8328        9.0296        6.9754        2.3914        2.7175        2.2744        1.1126        1.0007        0.0000        0.0000        0.0000        0.0000        0.0000        0.0000        0.0000        0.0000        0.0000        0.0000        0.0000        0.0000        0.0000        0.0000        0.0000        0.0000        0.0000        0.0000        0.0000        0.0000        0.0000        0.0000        0.0000        0.0000        0.0000        0.0000        0.0000        0.0000        0.0000        0.0000        0.0000        0.0000        0.0000        0.0000        0.0000        0.0000        0.0000        0.0000        0.0000        0.0000        0.0000        0.0000        0.0000        0.0000        0.0000        0.0000        0.0000        0.0000        0.0000        0.0000        0.0000        0.0000        0.0000        0.0000        0.0000        0.0000        0.0000        0.0000        0.0000        0.0000
        0.0000        0.0000        0.0000        0.0000        0.0000        0.0000        0.0000        0.0000        0.0000        0.0000        0.0000        0.0000        0.0000        0.0000       20.4828       33.8625       22.7316        9.4734       17.7242        9.4546        8.3669        7.6492       15.9027       23.2506        8.8352        8.1171        7.0910        9.1925       15.5771       31.6216       32.0445       21.0545        7.9545        9.5952        8.4093       19.4185       22.6056       25.3870        8.4498        6.3559        8.6461        6.2455        8.4707       11.3620       14.2838       12.2127       19.4261       11.3793       15.2567       15.1556       14.3893       10.1103        9.0850       13.2484       23.8026       12.8940       10.7041       17.5355       13.5430       17.5808       12.7678       29.7984       35.7126       36.1447       23.7927       17.5016       14.1788       26.0687       25.2665       20.5208       13.9780       18.2299       14.1177       20.3923       29.3220       23.9981       19.0071       17.4850       16.7648       18.7811       15.5053       14.0986       15.6987       16.6691       16.7316       14.8367       19.2600       22.0965       21.3182       17.3861       21.2355       21.9058       20.2480       27.4133       24.0786       28.0502       25.9034       25.4998       22.1399       11.5737       20.7998       14.1945       15.6603       31.2635       38.6313       36.5498       28.7195       24.4675       28.4839       24.8144       23.5103       23.3739       39.4627       37.3966       35.0638       40.0922       42.9021       46.3883       45.5216       43.1403       43.3549       38.9819       36.0555       31.8849       29.1107       27.6043       25.9939       23.7697       21.8806       21.6186       22.7405       16.9767       12.8741       11.6351       11.5055       12.4739       12.8465       12.6615       10.7451       10.6027       10.7576       11.1567       12.7793       14.7693       13.0038       10.6354       12.1803        9.9543        9.7488        7.1701        6.0509        3.3430        3.7868        3.6035        4.5015        8.8151        9.8416        8.3785        7.9703        3.7456        4.1115        2.7430        3.5544        2.0316        1.4428        2.4098        1.3047        0.5326        0.5386        0.3049        0.1002        0.2982        0.0335        0.0305        0.0305        5.4291        7.9096        8.8925        7.8768        7.1793        7.4784        9.8453        8.3585        4.9244        4.6597        2.5898        0.0000        0.0000        0.0000        0.0000        0.0000        0.0000        0.0000        0.0000        0.0000        0.0000        0.0000        0.0000        0.0000        0.0000        0.0000        0.0000        0.0000        0.0000        0.0000        0.0000        0.0000        0.0000        0.0000        0.0000        0.0000        0.0000        0.0000        0.0000        0.0000        0.0000        0.0000        0.0000        0.0000        0.0000        0.0000        0.0000        0.0000        0.0000        0.0000        0.0000        0.0000        0.0000        0.0000        0.0000        0.0000        0.0000        0.0000        0.0000        0.0000        0.0000        0.0000        0.0000        0.0000        0.0000        0.0000        0.0000        0.0000        0.0000        0.0000        0.0000        0.0000        0.0000        0.0000
        0.0000        0.0000        0.0000        0.0000        0.0000        0.0000        0.0000        0.0000        0.0000        0.0000        0.0000        0.0000        0.0000        0.0000        0.0000        0.0000        0.0000        0.0000       12.7476        8.8113        6.0166        4.2457        5.5085       10.3221       29.5270       21.9791       18.7584        7.6241       22.1619       37.8150       42.6688       36.1195       20.8537       19.3332       19.5772       29.3819       25.8102       29.9737       19.2662       24.3198       18.3100        6.3889        6.1795        5.3134       13.3977       12.1651       17.6836       19.8799       23.4029       25.8556       20.0315       24.5576       25.7260       16.1468       11.9180       12.7780       22.8185       33.5060       33.5029       34.0466       19.3148       23.4971       20.3367       24.0297       21.9266       20.1306       15.1795       19.6911       20.8104       14.7447       12.6894       18.5014       20.5497       26.5681       31.5409       31.3298       21.3562       15.7130       18.1604       18.8281       19.4705       24.3624       21.6011       18.6073       20.4347       26.8931       27.2789       23.2291       21.4177       19.7235       21.0704       22.3055       22.6888       26.4815       24.7049       27.4857       24.9084       20.5508       22.2480       18.9299       29.7205       22.2115       14.7920       32.2677       41.8823       44.3569       41.4396       32.2645       33.4771       33.2240       35.8634       31.0920       31.6689       33.2183       42.5537       44.7068       45.5153       48.8986       52.6666       47.9501       47.4890       40.8056       41.9544       36.6435       31.8936       31.3298       31.9019       30.1873       28.3481       26.8812       26.5092       17.6202       15.7071       14.0544       13.9360       15.2783       14.8539       13.2131       13.1054       13.3697       14.1261       13.0464       11.0479       12.7410       11.2100       12.3920       11.5602       12.7453       11.0069       10.0379        9.8819        6.0500        7.4909        7.1279        5.9374       10.5743        9.0327        8.7300        7.2545        4.8459        3.9739        3.7476        4.6378        3.6981        1.8775        0.8954        0.8026        0.4674        0.4134        0.1759        0.1984        0.3289        0.0455        0.4625        0.5008        5.4374        7.2940        9.5536        9.3744        9.3580        7.3669        7.7191        5.6518        4.1880        3.8523        3.5599        0.0000        0.0000        0.0000        0.0000        0.0000        0.0000        0.0000        0.0000        0.0000        0.0000        0.0000        0.0000        0.0000        0.0000        0.0000        0.0000        0.0000        0.0000        0.0000        0.0000        0.0000        0.0000        0.0000        0.0000        0.0000        0.0000        0.0000        0.0000        0.0000        0.0000        0.0000        0.0000        0.0000        0.0000        0.0000        0.0000        0.0000        0.0000        0.0000        0.0000        0.0000        0.0000        0.0000        0.0000        0.0000        0.0000        0.0000        0.0000        0.0000        0.0000        0.0000        0.0000        0.0000        0.0000        0.0000        0.0000        0.0000        0.0000        0.0000        0.0000        0.0000        0.0000        0.0000
        0.0000        0.0000        0.0000        0.0000        0.0000        0.0000        0.0000        0.0000        0.0000        0.0000        0.0000        0.0000        0.0000        0.0000        0.0000        0.0000        0.0000        0.0000        0.0000       11.4223        8.3877        6.6687        8.2759        6.9000       22.3356       54.1462       45.6507       29.0621       33.5488       55.2368       70.5345       52.9098       34.7489       46.6436       63.9480       47.8038       36.5480       32.4345       30.8316       22.8529       14.3060        8.7913        9.3679        5.5519        4.0400        9.9169       11.6738       15.7664       16.2811       32.9328       45.3743       30.3006       28.2768       32.6702       25.0594       29.3054       22.8615       18.5538       19.6857       35.1592       33.6055       29.2694       25.5987       20.3671       22.7467       25.3457       25.0895       23.0958       14.6574       18.8331       21.6446       33.0460       22.5608       19.2844       22.2048       33.9755       26.3408       26.4363       26.9742       20.2441       19.5053       23.7541       23.1400       22.6994       23.9959       24.1524       25.2259       30.0803       29.7622       30.3925       25.9296       26.1895       26.2509       22.2871       19.6630       21.1476       24.9160       22.8186       25.4820       22.6491       26.8254       28.3215       29.7853       41.7906       45.7319       47.9608       40.9764       48.2780       50.4454       43.9469       48.3205       46.3198       42.2243       45.6726       50.0074       50.0752       52.7343       54.3709       52.8008       52.3438       54.7029       52.2210       48.3934       44.4472       40.3159       39.1884       36.2280       34.0596       33.9917       23.5182       21.1803       18.1058       19.4470       17.1172       16.8515       19.3892       19.1564       18.4864       16.7813       11.4058       12.4970       10.2966       10.0290       12.3336       10.0934       12.0544       13.1848       16.9737       17.2223       18.1086       15.9489       17.9084       17.6432       16.8719       16.7387       10.5872       10.6880        7.0457        6.6082        6.9847        5.9050        6.2047        7.6283        7.5719        3.8157        3.8935        3.9958        3.6616        3.0773        0.6135        0.6492        0.8635        0.1504        1.2018        1.5685        4.4380        6.8694       13.0633       11.7106       10.1033        7.3266        7.0153        6.8894        7.6786        7.1445        5.6103        0.0000        0.0000        0.0000        0.0000        0.0000        0.0000        0.0000        0.0000        0.0000        0.0000        0.0000        0.0000        0.0000        0.0000        0.0000        0.0000        0.0000        0.0000        0.0000        0.0000        0.0000        0.0000        0.0000        0.0000        0.0000        0.0000        0.0000        0.0000        0.0000        0.0000        0.0000        0.0000        0.0000        0.0000        0.0000        0.0000        0.0000        0.0000        0.0000        0.0000        0.0000        0.0000        0.0000        0.0000        0.0000        0.0000        0.0000        0.0000        0.0000        0.0000        0.0000        0.0000        0.0000        0.0000        0.0000        0.0000        0.0000        0.0000        0.0000        0.0000        0.0000        0.0000        0.0000
        0.0000        0.0000        0.0000        0.0000        0.0000        0.0000        0.0000        0.0000        0.0000        0.0000        0.0000        0.0000        0.0000        0.0000        0.0000        0.0000        0.0000        0.0000        0.0000       17.0559       15.6666       10.0504       14.5212        7.8054       11.8915       24.4543       52.7096       32.0762       18.8415       30.6694       32.4201       23.3180       23.0463       14.6491       28.2776       37.1366       35.2027       21.5985       29.1966       29.0764       17.8721       12.5071       14.5240       11.7071       10.5510       17.8044       19.4443       10.4745       22.6761       27.3904       33.3412       43.6490       31.4568       22.9564       30.3753       30.0829       30.2717       24.8080       13.5276       19.8474       27.6380       38.8033       31.2060       40.0016       29.6831       36.0928       30.6774       24.9236       27.5362       26.0975       22.8606       20.8032       20.4261       17.9642       21.6329       24.9754       33.6761       31.8892       28.9909       20.7613       19.9876       25.6851       23.2661       24.2051       28.9443       30.1255       32.2639       24.8998       27.1026       27.1705       27.3112       30.1850       28.4708       25.7236       24.9212       26.7074       27.4121       29.7605       27.5121       25.8232       26.2572       28.2062       29.5690       35.2672       44.0488       43.9011       41.4458       50.0738       55.9617       55.8895       60.2457       50.6801       49.5757       50.9726       50.5611       53.3733       55.6154       61.2092       63.9961       59.6495       56.9170       57.9347       53.8148       49.4082       43.1766       38.1020       34.1065       32.8968       33.3634       25.9777       23.5667       21.5112       21.0985       21.6757       20.8751       22.9961       23.5606       25.2810       21.2962       15.9450       12.8365       11.6432       10.6942       13.7894       10.4893       12.6329       16.1285       17.5896       20.0512       20.3467       20.1983       24.0469       25.1858       25.5238       23.7892       15.3484       12.4248        8.7214        7.9842       10.6180        7.9343        8.6532       10.7910        6.8712        5.3433        3.7239        4.8655        4.3813        2.4782        0.4543        0.3334        0.5857        1.1686        1.6461        2.5263       46.6092        5.2009       10.2145       13.2019       13.5174        7.6348        9.1615        9.9360        8.3841        8.7074        6.9382        7.2853        7.1102        0.0000        0.0000        0.0000        0.0000        0.0000        0.0000        0.0000        0.0000        0.0000        0.0000        0.0000        0.0000        0.0000        0.0000        0.0000        0.0000        0.0000        0.0000        0.0000        0.0000        0.0000        0.0000        0.0000        0.0000        0.0000        0.0000        0.0000        0.0000        0.0000        0.0000        0.0000        0.0000        0.0000        0.0000        0.0000        0.0000        0.0000        0.0000        0.0000        0.0000        0.0000        0.0000        0.0000        0.0000        0.0000        0.0000        0.0000        0.0000        0.0000        0.0000        0.0000        0.0000        0.0000        0.0000        0.0000        0.0000        0.0000        0.0000        0.0000        0.0000        0.0000
        0.0000        0.0000        0.0000        0.0000        0.0000        0.0000        0.0000        0.0000        0.0000        0.0000        0.0000        0.0000        0.0000        0.0000        0.0000        0.0000        0.0000        0.0000        0.0000        0.0000        9.1155       14.0510       11.7536        6.6017       10.8057       17.9990       39.7642       42.6221       14.9152       13.8071       16.9029       22.3866       30.0067       22.4985       31.3445       26.8225       29.9063       17.9898       17.2299       27.1539       18.6374       11.8151       10.2719        7.6326       12.8262       19.9209       20.1527       19.2691       16.1436       22.5495       21.6383       33.1029       29.3639       25.3121       20.2542       22.9652       18.6615       23.0443       20.7730       13.0868       13.0474       28.5996       30.6560       38.2434       35.9818       31.4671       32.2488       26.6288       22.9001       26.7250       22.8923       23.2766       24.5437       25.6875       33.0715       35.1935       33.8867       24.9397       22.0216       23.2937       23.0078       29.6615       26.3837       32.2358       36.4076       32.0129       32.9314       28.7587       25.6480       25.4320       30.2267       30.4299       29.2321       27.7344       26.9148       28.1769       31.0085       40.2617       41.9526       34.1895       31.6030       28.6955       32.6913       39.7036       44.4718       47.4487       51.1966       53.1783       60.7024       60.5677       57.2959       57.5770       60.6333       58.6583       59.5160       57.3133       61.8410       65.9307       70.5152       65.0108       62.1604       58.4097       57.5044       49.8247       49.0833       44.5530       36.3120       32.9096       33.5136       30.4758       29.8167       27.3529       25.0256       23.5024       24.3491       22.9524       21.0269       21.2589       22.7038       15.3736       15.2035       12.8289       12.1994       13.4043       14.8382       15.7348       18.4213       23.6343       28.6035       27.5869       27.4627       32.2051       33.3580       31.0596       27.8841       19.3368       15.4744        9.5335        9.7511        9.4043        9.0681        8.5077        8.9924        6.6868        4.7984        3.2948        3.6664        2.4437        2.5041        1.4121        1.4447        1.5364        3.6099        3.6422        2.0485        6.0072        8.1272       11.4931       11.6692       12.2128       10.2336       10.5154       10.8441        9.9134        7.7914        7.7452        7.8494        8.0511        8.2224        0.0000        0.0000        0.0000        0.0000        0.0000        0.0000        0.0000        0.0000        0.0000        0.0000        0.0000        0.0000        0.0000        0.0000        0.0000        0.0000        0.0000        0.0000        0.0000        0.0000        0.0000        0.0000        0.0000        0.0000        0.0000        0.0000        0.0000        0.0000        0.0000        0.0000        0.0000        0.0000        0.0000        0.0000        0.0000        0.0000        0.0000        0.0000        0.0000        0.0000        0.0000        0.0000        0.0000        0.0000        0.0000        0.0000        0.0000        0.0000        0.0000        0.0000        0.0000        0.0000        0.0000        0.0000        0.0000        0.0000        0.0000        0.0000        0.0000        0.0000
        0.0000        0.0000        0.0000        0.0000        0.0000        0.0000        0.0000        0.0000        0.0000        0.0000        0.0000        0.0000        0.0000        0.0000        0.0000        0.0000        0.0000        0.0000        0.0000        0.0000        0.0000        8.4443        6.4304        6.6918       10.1133       11.4585       16.5148        9.8691        9.1395       13.1469       13.9733        7.6075       13.8240       21.0735       28.2078       15.2469       22.8170       20.7540       22.3219       12.3814       13.8519       13.9637       11.3583       13.6526       12.5816       14.2663       14.3162       22.0675       29.5412       29.7512       28.6133       28.2253       25.1028       27.2060       24.1036       23.4588       26.1450       18.9873       18.6007       14.8320       14.4760       22.5191       22.4042       27.7424       44.2031       30.2926       17.3295       24.1574       17.8147       25.1000       30.3784       29.2817       27.6127       33.2729       46.6247       39.2176       30.6841       25.4549       24.1869       24.3963       29.9842       32.0511       41.2375       39.0455       35.1815       34.2919       38.4469       34.9486       36.7659       31.0620       31.2093       35.8117       33.3222       37.7946       32.7505       37.6694       50.2599       56.7743       57.6747       47.0132       41.5590       36.9676       40.0433       49.1291       54.5029       54.3799       60.9706       74.9288       77.1774       77.8203       76.7970       78.1151       81.0326       66.6359       65.8691       60.4229       63.7139       61.0786       64.4205       64.3156       72.9658       61.0908       55.9564       49.1349       62.6763       58.0894       40.8559       39.1329       39.8628       35.4432       32.1524       29.2520       26.8498       27.0058       28.6919       28.9124       29.3934       29.9800       28.5040       20.3445       18.8070       17.6921       18.4749       19.0618       19.7551       19.7501       20.1782       31.7732       36.1564       38.3955       35.5335       38.1884       37.0948       32.4759       28.8218       19.4230       15.9214       12.4436       11.0540       11.4192       11.6621       12.2472       10.7107        7.7374        5.4229        4.6985        4.1386        2.7612        3.2898        3.6315        3.7078        3.7909        5.0215        5.6836        7.5881        7.2185       10.0060       12.5985       13.5667       17.3390       10.3963       10.6986       11.3985       10.0016        8.7905        8.0331        8.3489        8.5109        8.7700        8.9827        0.0000        0.0000        0.0000        0.0000        0.0000        0.0000        0.0000        0.0000        0.0000        0.0000        0.0000        0.0000        0.0000        0.0000        0.0000        0.0000        0.0000        0.0000        0.0000        0.0000        0.0000        0.0000        0.0000        0.0000        0.0000        0.0000        0.0000        0.0000        0.0000        0.0000        0.0000        0.0000        0.0000        0.0000        0.0000        0.0000        0.0000        0.0000        0.0000        0.0000        0.0000        0.0000        0.0000        0.0000        0.0000        0.0000        0.0000        0.0000        0.0000        0.0000        0.0000        0.0000        0.0000        0.0000        0.0000        0.0000        0.0000        0.0000        0.0000
        0.0000        0.0000        0.0000        0.0000        0.0000        0.0000        0.0000        0.0000        0.0000        0.0000        0.0000        0.0000        0.0000        0.0000        0.0000        0.0000        0.0000        0.0000        0.0000        0.0000        0.0000        8.5848       14.0795       13.0319        7.4406        4.5840       12.7426       16.6209       11.0415       13.8892       14.1691       14.3307       11.6044       11.4859       19.3332       43.4448       24.8923       35.8530       46.2955       27.8444       27.1596       32.6040       24.9045       26.1712       31.6205       20.8314       33.2023       20.5919       38.9809       42.0485       54.0539       46.0534       26.4967       21.9942       21.1583       23.6079       27.9346       24.5152       23.7203       25.6511       20.6724       25.5298       23.2353       29.9136       35.5756       35.8712       25.1564       24.8243       24.6268       36.4656       38.2877       33.1196       33.1378       35.4036       45.2002       47.7713       35.5651       31.5760       31.5646       30.4820       38.5416       39.9900       52.6186       54.5594       49.7450       49.5970       55.2128       48.9498       48.2257       42.4318       44.0042       48.6360       52.8812       55.7910       56.2709       61.6347       69.0206       76.2402       67.6979       64.3780       63.3643       62.5853       60.4938       67.0801       70.3814       72.0099       75.2763       87.0639       89.5032       81.6751       78.5110       70.2980       72.8193       60.2897       57.6493       53.8799       53.4991       55.0095       53.6530       55.4350       56.3884       55.2639       52.5252       45.7515       46.6221       47.3467       45.4049       54.8137       58.4571       54.7804       41.1519       34.3616       34.5807       37.2717       41.0049       39.5402       41.3088       41.6940       41.7577       44.0597       39.1619       38.9056       42.2498       41.9608       37.4872       35.8220       38.2989       44.9480       50.7853       53.5108       45.4770       42.4230       43.4865       39.7728       32.8833       24.2957       19.7161       16.9786       15.3358       14.1010       12.9685       13.6415       13.8509       15.4448       13.1664       10.5245        8.0899        9.3224       10.1610       10.9002       10.0568        8.3094        6.1160        6.6299       10.0737        9.6005       14.4299       14.3024       11.9916        9.9599        8.9741       11.9318       14.5070       13.6729       10.4161        8.9227        9.1947        8.9080        8.8326        9.0177        0.0000        0.0000        0.0000        0.0000        0.0000        0.0000        0.0000        0.0000        0.0000        0.0000        0.0000        0.0000        0.0000        0.0000        0.0000        0.0000        0.0000        0.0000        0.0000        0.0000        0.0000        0.0000        0.0000        0.0000        0.0000        0.0000        0.0000        0.0000        0.0000        0.0000        0.0000        0.0000        0.0000        0.0000        0.0000        0.0000        0.0000        0.0000        0.0000        0.0000        0.0000        0.0000        0.0000        0.0000        0.0000        0.0000        0.0000        0.0000        0.0000        0.0000        0.0000        0.0000        0.0000        0.0000        0.0000        0.0000        0.0000        0.0000        0.0000
        0.0000        0.0000        0.0000        0.0000        0.0000        0.0000        0.0000        0.0000        0.0000        0.0000        0.0000        0.0000        0.0000        0.0000        0.0000        0.0000        0.0000        0.0000        0.0000        0.0000        0.0000       17.9772       14.9695        3.2505        4.6831        9.3283       11.3055        3.1742        9.9496        5.5490        2.9656        4.0035        5.1607       11.3252       14.3124       29.9050       16.8716       43.4939       43.0045       17.3370       21.8743       14.9465       14.9514       26.7647       30.6264       26.6678       39.1032       29.5024       33.1592       33.8713       49.2422       49.3505       37.0428       31.6237       19.9526       16.2532       23.7035       25.4938       18.9065       17.7561       17.7105       19.1028       15.8752       28.7921       22.2343       29.4541       29.2658       22.6289       27.7779       30.4636       41.0866       34.4702       32.2186       33.1066       37.7731       41.5570       43.1846       44.4651       44.7305       46.9354       48.4365       49.8127       62.9472       61.4895       55.2428       59.5703       72.3041       54.2552       51.2308       50.0988       52.7256       52.8981       57.0231       62.2024       67.5498       68.0232       69.7401       74.5485       71.9327       64.6985       64.1858       60.3456       61.9119       67.6125       70.5069       71.8385       74.0134       71.7122       78.2436       76.1532       73.3943       63.2179       60.7523       61.9016       61.3757       55.3648       53.9343       55.6890       58.8996       56.8615       58.3904       60.2626       58.2973       53.3065       45.4365       46.1440       46.8304       52.4143       51.7541       52.7926       43.2577       43.4781       47.7040       48.2228       44.2471       41.2249       41.3416       47.4417       55.3695       47.6554       48.4240       54.8983       56.8739       56.7152       57.7791       42.6421       50.0282       46.2950       45.4139       49.2497       42.6012       46.2829       50.7378       50.4691       43.2689       28.2372       23.0018       19.8741       17.8987       17.6211       18.4146       18.0694       16.7812       17.8126       13.5557       11.6653       12.3169       12.4293       11.8698       12.8195        9.8775        9.7721        9.4351       10.1702       12.0110       17.4874       20.6572       20.2658       14.4586        8.6279       10.0921        7.5006       12.3557       11.7691       11.0130       11.9920       12.4154       12.4158       11.2692       11.7062        0.0000        0.0000        0.0000        0.0000        0.0000        0.0000        0.0000        0.0000        0.0000        0.0000        0.0000        0.0000        0.0000        0.0000        0.0000        0.0000        0.0000        0.0000        0.0000        0.0000        0.0000        0.0000        0.0000        0.0000        0.0000        0.0000        0.0000        0.0000        0.0000        0.0000        0.0000        0.0000        0.0000        0.0000        0.0000        0.0000        0.0000        0.0000        0.0000        0.0000        0.0000        0.0000        0.0000        0.0000        0.0000        0.0000        0.0000        0.0000        0.0000        0.0000        0.0000        0.0000        0.0000        0.0000        0.0000        0.0000        0.0000        0.0000        0.0000
        0.0000        0.0000        0.0000        0.0000        0.0000        0.0000        0.0000        0.0000        0.0000        0.0000        0.0000        0.0000        0.0000        0.0000        0.0000        0.0000        0.0000        0.0000        0.0000        0.0000        0.0000       11.8434        6.5842        4.8807        4.9200        1.3400        3.8797        8.6781        8.9968       11.1681       13.8588        8.6642        3.0925        3.4364        7.3553        6.8572        3.9590        7.0889        5.4314        5.0242        7.6268       12.3678       14.8103       12.8890       16.2402       18.4277       24.6486       19.9772       21.6395       23.6764       37.2405       32.5349       17.6556       18.5783       18.7248       13.7366       20.7203       20.7824       18.2271       17.2682       15.7623       20.3376       20.0509       21.8344       21.0442       29.8843       43.5237       41.3570       31.9795       24.4063       30.8013       27.2849       26.4924       31.4481       34.6875       35.4706       39.1190       42.5780       44.4323       50.7336       48.6839       45.7990       53.1058       61.7271       59.0306       60.4365       64.5176       56.5465       62.6699       61.9003       58.3006       61.2741       59.8897       59.1880       64.3930       62.6406       76.1479       68.9221       65.5914       62.3585       63.9623       67.6399       63.2995       69.7975       63.3946       69.5119       69.1849       71.0423       70.5141       73.8227       72.9463       68.3432       69.0090       68.9042       66.0872       52.9180       54.8887       60.1616       60.1182       58.2864       67.9147       67.5973       55.9887       58.1926       54.9968       50.3692       46.3300       57.5037       60.3810       58.2840       48.3711       48.8195       50.8856       59.5555       49.8800       50.1010       47.8316       50.3826       61.4993       61.7167       60.2599       66.7027       67.6881       73.7831       72.4135       51.3820       57.6147       46.8754       46.5068       43.4852       41.7943       50.1978       53.0472       51.8610       44.4425       30.0474       23.9673       21.1784       19.5398       18.6453       17.7471       19.5529       18.4166       18.0564       15.7540       16.0327       16.3299       17.0434       17.8429       15.2296       14.0006       16.2733       12.8792       10.4214       10.4172       12.1681       14.1478       17.1880        6.2588        6.2909        7.4482        9.1361       11.6404       15.5109       14.5320       15.0053       15.2120       14.7930       14.5590       13.3730       14.3624        0.0000        0.0000        0.0000        0.0000        0.0000        0.0000        0.0000        0.0000        0.0000        0.0000        0.0000        0.0000        0.0000        0.0000        0.0000        0.0000        0.0000        0.0000        0.0000        0.0000        0.0000        0.0000        0.0000        0.0000        0.0000        0.0000        0.0000        0.0000        0.0000        0.0000        0.0000        0.0000        0.0000        0.0000        0.0000        0.0000        0.0000        0.0000        0.0000        0.0000        0.0000        0.0000        0.0000        0.0000        0.0000        0.0000        0.0000        0.0000        0.0000        0.0000        0.0000        0.0000        0.0000        0.0000        0.0000        0.0000        0.0000        0.0000
        0.0000        0.0000        0.0000        0.0000        0.0000        0.0000        0.0000        0.0000        0.0000        0.0000        0.0000        0.0000        0.0000        0.0000        0.0000        0.0000        0.0000        0.0000        0.0000        0.0000        0.0000        0.0000        7.3066        5.8066        6.4002        1.2323        2.2771        2.7344        9.6859       13.1948       14.8779       29.0023       17.2601       16.3898       12.2965        6.6950        2.2169        5.8545        3.3138        2.2197        4.7244        8.3479        6.3794        5.8105        4.7157        6.4378       18.1616       23.3879       15.7902       21.3575       21.5167       24.6119       18.7041       16.6919       17.0538       19.6703       13.1221       17.1394       20.5252       18.6081       20.5484       21.4333       14.2397       25.9974       43.1367       47.9529       34.8987       36.0986       27.5808       21.4835       22.9138       33.4755       30.0051       35.5240       39.0888       37.3886       33.0844       38.6332       48.2898       57.5113       57.6294       55.6479       60.9597       65.5305       68.1374       71.1880       65.8557       58.7631       63.1702       60.3064       58.5417       65.9162       59.2487       60.2645       59.1300       60.4478       73.1386       77.4072       65.7670       68.5871       61.8131       72.4728       67.8888       71.8458       68.2528       68.4677       66.9621       65.2576       64.2721       63.2345       86.6388       79.2846       80.8034       75.9684       72.0432       61.2267       61.3852       61.6697       61.3884       65.8255       74.6499       74.2310       62.8416       68.7177       66.7250       51.6866       49.3552       58.1670       57.5515       51.4572       50.2683       54.4783       51.0774       47.1005       44.5206       52.8169       62.4139       59.6551       64.7408       63.6439       67.0950       68.2859       76.1629       74.2887       69.0337       63.4855       68.2208       69.0198       62.1818       57.3064       55.1697       58.0555       52.1322       52.5080       50.1360       34.9291       26.5293       22.0807       20.8457       21.0436       21.9560       23.4557       22.5840       23.0824       20.1231       17.8251       17.7651       18.0780       18.3628       17.9460       15.6609       14.4419       12.1055       11.6880       10.0086       15.4242       15.7101       16.4161       10.9636        7.7662       10.2256       22.6034       18.2482       22.1194       16.8903       19.4183       13.6682       15.0018       17.2686       17.4116       17.0389        0.0000        0.0000        0.0000        0.0000        0.0000        0.0000        0.0000        0.0000        0.0000        0.0000        0.0000        0.0000        0.0000        0.0000        0.0000        0.0000        0.0000        0.0000        0.0000        0.0000        0.0000        0.0000        0.0000        0.0000        0.0000        0.0000        0.0000        0.0000        0.0000        0.0000        0.0000        0.0000        0.0000        0.0000        0.0000        0.0000        0.0000        0.0000        0.0000        0.0000        0.0000        0.0000        0.0000        0.0000        0.0000        0.0000        0.0000        0.0000        0.0000        0.0000        0.0000        0.0000        0.0000        0.0000        0.0000        0.0000        0.0000        0.0000
        0.0000        0.0000        0.0000        0.0000        0.0000        0.0000        0.0000        0.0000        0.0000        0.0000        0.0000        0.0000        0.0000        0.0000        0.0000        0.0000        0.0000        0.0000        0.0000        0.0000        0.0000       19.7171       16.6351       11.2113        8.9211        8.2806        7.1620       11.3077       18.5589       17.1198       34.1730       11.3905       29.3918       31.6669       33.2832       31.7802        9.2486        9.1877       12.8825        7.4725       12.1135       16.8464       12.6138       14.7067       15.5407       19.5140       27.1334       32.0395       26.2608       32.7164       26.5267       27.8482       22.6726       32.4172       26.8758       28.5545       25.8092       21.8222       24.4785       23.8372       26.3022       34.1725       39.1809       44.1185       44.6105       47.8145       50.6160       47.8364       48.1783       41.5764       48.7749       44.6482       43.7010       44.0911       50.8854       49.3100       56.4019       57.5747       76.3985       81.3543       85.5209       81.8659       78.1558       78.2963       79.2315       79.4060       72.8635       72.5357       75.6384       75.2472       73.2170       76.1848       75.0365       77.0202       73.5040       79.6276       86.4674       86.4249       75.7480       62.2355       58.7955       56.7439       58.1191       60.2998       60.5035       60.9223       61.9491       59.5157       60.8032       65.8469       72.0191       98.1570       97.5417       92.3657       93.4059       93.8673       86.9135       86.8825       85.4679       93.6500       96.1966      107.8078       98.9033       75.0564       75.8614       59.6373       52.8954       55.5128       50.3956       53.3681       60.0336       59.2695       57.2978       62.5637       70.4212       78.0781       95.3524       98.3531      101.0499       87.3774       80.8096       86.6169       81.6492       95.9322       93.7795       81.6937       78.5146       70.2743       69.0083       64.8797       57.1290       52.4034       48.5241       43.9249       45.5446       35.8253       31.2830       27.3266       25.9259       27.3521       27.0748       27.3879       27.9728       29.6824       28.8676       25.2285       22.5866       17.8703       18.0892       17.3252       15.5308       15.1169       13.7254       10.7649       10.0693       13.0749       14.8651       17.1585       10.0400       11.3806       11.3828       12.3327       14.1684       23.1118       18.0835       12.8243       12.4506       17.5394       20.3622       23.3443       22.4714       24.8273        0.0000        0.0000        0.0000        0.0000        0.0000        0.0000        0.0000        0.0000        0.0000        0.0000        0.0000        0.0000        0.0000        0.0000        0.0000        0.0000        0.0000        0.0000        0.0000        0.0000        0.0000        0.0000        0.0000        0.0000        0.0000        0.0000        0.0000        0.0000        0.0000        0.0000        0.0000        0.0000        0.0000        0.0000        0.0000        0.0000        0.0000        0.0000        0.0000        0.0000        0.0000        0.0000        0.0000        0.0000        0.0000        0.0000        0.0000        0.0000        0.0000        0.0000        0.0000        0.0000        0.0000        0.0000        0.0000        0.0000        0.0000
        0.0000        0.0000        0.0000        0.0000        0.0000        0.0000        0.0000        0.0000        0.0000        0.0000        0.0000        0.0000        0.0000        0.0000        0.0000        0.0000        0.0000        0.0000        0.0000        0.0000       26.2925       24.0587       19.1844       19.8792       13.0513       16.4024       13.8674       33.4261       20.4622       29.1717       37.6959       25.8838       16.6603       26.7293       28.9748       11.6457        9.0784        8.9430        9.1740        7.4837       12.3939       22.0773       24.8674       19.2396       17.7987       18.3490       28.6590       21.0251       25.0397       19.4876       15.4043       20.2433       13.0679       18.8881       23.5786       33.9779       26.7608       26.3518       30.3178       27.6479       31.1435       31.5304       41.8357       41.8124       39.1859       40.5335       35.5690       37.7313       46.0422       49.5923       49.4010       48.4385       47.2926       48.0935       60.5736       63.3576       74.0365       76.1108       87.2222       93.2520       91.9126       90.4981       92.8956       91.4267       98.9704       93.0996       88.0035       84.6648       84.3070       75.8701       75.0544       79.1099       71.0676       78.0393       88.3458       80.1103       78.3438       78.5202       74.4312       62.2302       58.6356       52.3900       50.6903       55.4956       60.1607       60.9789       70.8400       70.3865       61.6580       77.8790       82.4484      103.9663      105.3130      107.5154      104.0301      100.9940      100.7255      108.3284       99.7303      103.9857       97.9590      120.1570      103.3818       80.3130       79.1767       57.1767       58.3557       58.0929       58.1298       55.6224       57.2230       45.1201       56.6483       78.3667       74.7310       87.3417      139.4318      156.4688      129.2025      117.8677       92.7600       85.9253       86.1036       97.3385       89.3909       74.9880       75.6340       65.4188       74.6139       66.0310       56.6660       47.6347       44.9179       40.2547       39.3519       37.0020       36.2968       32.6961       31.2132       30.4633       29.5957       28.3851       29.4909       31.2802       32.2826       31.4148       26.0112       20.1372       20.1786       20.2790       17.9883       19.0402       16.8951       14.3834       14.5108       18.1263       20.9542       18.6189       10.6168       13.2068       16.3171       11.8927       11.7709       13.1464       12.6846       11.8953       14.1958       21.6320       25.1402       26.9367       25.5835       27.9651       35.1933        0.0000        0.0000        0.0000        0.0000        0.0000        0.0000        0.0000        0.0000        0.0000        0.0000        0.0000        0.0000        0.0000        0.0000        0.0000        0.0000        0.0000        0.0000        0.0000        0.0000        0.0000        0.0000        0.0000        0.0000        0.0000        0.0000        0.0000        0.0000        0.0000        0.0000        0.0000        0.0000        0.0000        0.0000        0.0000        0.0000        0.0000        0.0000        0.0000        0.0000        0.0000        0.0000        0.0000        0.0000        0.0000        0.0000        0.0000        0.0000        0.0000        0.0000        0.0000        0.0000        0.0000        0.0000        0.0000        0.0000
        0.0000        0.0000        0.0000        0.0000        0.0000        0.0000        0.0000        0.0000        0.0000        0.0000        0.0000        0.0000        0.0000        0.0000        0.0000        0.0000        0.0000        0.0000        0.0000        0.0000       39.7516       35.5510       37.0865       26.8248       19.9531       32.6784       22.8071       19.2839       27.4958       30.6119       27.3261       33.6211       35.9874       33.5496       28.2688        9.4941       16.2517       10.6326        7.3858       10.2989       22.2803       33.7578       24.2113       14.9031       16.8559       17.2572       20.1442       17.3190       21.2308       20.3207       20.6543       24.5626       27.0570       22.6903       28.1988       28.8429       28.6087       37.1732       43.2297       39.0034       43.0094       50.2157       57.3777       53.6155       42.5375       34.7634       36.4726       36.2510       38.5067       45.9861       51.0772       56.3208       60.1816       68.0006       74.3590       62.7808       70.2048       83.1554       93.9101       90.1459       90.7621       91.2298       91.9105       99.0786       93.1954       89.2117       85.3269       82.0441       76.7749       74.1588       67.4305       69.0857       64.8056       60.8601       68.0850       74.5785       76.1182       68.8242       69.1950       58.3019       53.9012       51.8509       53.2826       60.3001       63.2276       66.0757       68.4938       66.8463       71.9210       70.6251       81.8244      104.5902      106.7719      110.3902      111.1971      113.2610      121.3527      135.2415      124.6339      109.5108      102.7337      106.3553       89.5747       73.1276       66.0885       56.0117       58.8051       69.1851       61.7414       59.6384       57.0838       58.0162       71.3553       92.4971       71.5511       88.9840       98.4646      133.0486      140.7726      103.8446       98.7986      119.8077      104.1030      103.7040       93.9093       82.7921       76.3260       65.4390       63.8719       60.5396       58.0340       51.9404       44.4742       46.9649       47.2964       35.4862       36.6707       36.2108       34.0531       33.2844       34.8371       34.7267       33.0611       35.0583       35.6540       31.5546       29.1907       21.0898       18.5915       16.3293       17.0158       15.6204       15.0598       20.9840       17.1083       11.4134       14.0756       13.9055       15.8206       13.3522       14.9790       17.4623       16.2530       18.7997       17.5155       18.4039       21.9513       28.4943       31.9924       35.8891       36.4699       35.0215       33.6060       36.3142        0.0000        0.0000        0.0000        0.0000        0.0000        0.0000        0.0000        0.0000        0.0000        0.0000        0.0000        0.0000        0.0000        0.0000        0.0000        0.0000        0.0000        0.0000        0.0000        0.0000        0.0000        0.0000        0.0000        0.0000        0.0000        0.0000        0.0000        0.0000        0.0000        0.0000        0.0000        0.0000        0.0000        0.0000        0.0000        0.0000        0.0000        0.0000        0.0000        0.0000        0.0000        0.0000        0.0000        0.0000        0.0000        0.0000        0.0000        0.0000        0.0000        0.0000        0.0000        0.0000        0.0000        0.0000        0.0000
        0.0000        0.0000        0.0000        0.0000        0.0000        0.0000        0.0000        0.0000        0.0000        0.0000        0.0000        0.0000        0.0000        0.0000        0.0000        0.0000        0.0000        0.0000        0.0000        0.0000       54.6913       49.8969       45.1444       37.6394       28.3452       28.4720       28.8867       23.8057       18.4142       19.3512       15.6593       13.3053       15.4055       27.5905       37.7451       14.6393       11.2315       17.5724       21.0263       33.5762       33.1732       30.9177       21.3272       19.3886       23.4980       16.3334       15.4630       17.9050       15.4264       16.8443       23.2592       18.9072       19.7306       21.9801       25.6416       36.3917       39.0528       38.3781       41.7547       44.1384       50.0456       40.5261       42.0594       38.4875       37.3320       35.5699       33.2939       38.0042       39.8043       38.4562       40.3077       49.0812       57.9446       60.3893       64.0483       67.4457       77.0155       87.8674       86.1130       88.3299       98.8679       93.4431       90.5339       89.9669       87.0328       94.6002       95.6898       85.3277       78.9258       68.6061       63.0023       67.3019       63.8608       56.0327       55.7031       59.8737       57.1226       67.0903       76.3811       56.8102       55.8374       61.5038       67.0744       67.6693       65.9759       68.1431       71.1967       65.1364       69.6380       88.0170       87.1009      112.0674      111.1785      117.3603      115.1682      129.0446      140.8397      133.2234      121.3089      114.3004      102.2991       97.5921       83.2316       64.2863       57.5356       55.9256       56.0857       51.5757       49.2128       51.1175       52.0091       69.3494       78.0296       79.6532       78.4647      100.3815      117.9525      118.6581      111.0335       89.5035       88.1265       94.8591       96.3877      103.3643      104.4090       86.3965       75.4256       60.9824       57.3338       58.7344       63.3431       55.8752       52.0404       50.6731       45.2958       34.5346       40.0535       41.3608       39.9535       37.4383       41.1718       38.5376       37.4862       41.0780       40.0570       34.3379       27.1091       21.9432       22.1252       17.6516       19.0614       19.0365       15.5370       13.1065       12.0848       12.6229       13.7476       19.0752       20.1588       17.5690       20.0448       24.7193       25.5553       25.9657       24.5933       31.4993       35.6312       35.9611       36.9177       42.9980       42.8495       47.6884       37.1582       41.6505       35.9694        0.0000        0.0000        0.0000        0.0000        0.0000        0.0000        0.0000        0.0000        0.0000        0.0000        0.0000        0.0000        0.0000        0.0000        0.0000        0.0000        0.0000        0.0000        0.0000        0.0000        0.0000        0.0000        0.0000        0.0000        0.0000        0.0000        0.0000        0.0000        0.0000        0.0000        0.0000        0.0000        0.0000        0.0000        0.0000        0.0000        0.0000        0.0000        0.0000        0.0000        0.0000        0.0000        0.0000        0.0000        0.0000        0.0000        0.0000        0.0000        0.0000        0.0000        0.0000        0.0000        0.0000        0.0000
        0.0000        0.0000        0.0000        0.0000        0.0000        0.0000        0.0000        0.0000        0.0000        0.0000        0.0000        0.0000        0.0000        0.0000        0.0000        0.0000        0.0000        0.0000        0.0000        0.0000        0.0000       60.7802       56.0544       56.6276       46.0590       40.4409       40.9707       35.4447       40.3115       33.7048       26.8068       20.3636       21.5809       20.5848       23.1563       34.3656       36.1251       35.8133       32.5922       34.6281       48.6876       46.3480       45.6850       50.4383       38.9885       31.2801       30.7053       26.5491       27.1423       26.1317       34.2836       33.9996       38.7050       48.3010       55.3254       53.8382       51.1174       50.5011       48.8681       54.9287       55.1045       46.9621       43.7319       48.2450       48.6917       45.4153       47.9307       44.1621       61.1610       64.9579       69.0957       71.6335       73.4207       74.7921       63.2612       67.5230       90.5482      111.0947      108.7891      108.9783      115.6266      109.6674      105.3769      106.0768       99.3780      102.1276      103.6418       92.3781       88.8049       86.2765       72.3192       65.4088       61.9471       55.2185       58.9659       70.4311       75.9807       58.7673       60.0430       57.9377       56.3148       76.8324       85.8426       73.0040       70.1525       72.0190       77.3613       83.5438       83.1070       85.9278       93.1089      110.5151      120.4278      130.9381      131.2699      144.3885      151.5923      168.4674      156.6796      126.2712      102.9998       93.5325       80.1946       67.0173       56.5575       52.2170       52.2913       50.7996       45.6180       45.0986       49.2150       61.6060       68.9795       80.9398       84.7612       94.0211      126.9568      130.2276      109.1558      101.1516       98.1028       94.6809      107.7314      102.1210       89.9389       84.0459       78.3109       71.8742       75.0880       71.7189       75.0965       68.1285       62.9711       59.9682       55.1142       48.0248       50.4730       46.3887       44.8471       48.3201       49.2140       49.7130       44.3211       45.1680       41.6937       37.2872       36.7592       32.6226       29.8585       28.9498       29.3354       26.8539       26.7193       18.9527       20.7506       17.1554       19.7926       24.5009       29.2320       30.1373       30.9052       34.7605       37.6046       40.8989       38.2504       48.4048       43.5878       40.8008       47.5683       53.5768       50.5789       46.9198       36.7839       37.0463       37.4160       20.2500        0.0000        0.0000        0.0000        0.0000        0.0000        0.0000        0.0000        0.0000        0.0000        0.0000        0.0000        0.0000        0.0000        0.0000        0.0000        0.0000        0.0000        0.0000        0.0000        0.0000        0.0000        0.0000        0.0000        0.0000        0.0000        0.0000        0.0000        0.0000        0.0000        0.0000        0.0000        0.0000        0.0000        0.0000        0.0000        0.0000        0.0000        0.0000        0.0000        0.0000        0.0000        0.0000        0.0000        0.0000        0.0000        0.0000        0.0000        0.0000        0.0000        0.0000        0.0000        0.0000        0.0000
        0.0000        0.0000        0.0000        0.0000        0.0000        0.0000        0.0000        0.0000        0.0000        0.0000        0.0000        0.0000        0.0000        0.0000        0.0000        0.0000        0.0000        0.0000        0.0000        0.0000        0.0000       70.4844       61.3747       63.8051       55.4107       49.0760       49.6993       45.6909       46.2127       43.5058       34.9169       27.7033       24.4989       19.3729       23.9497       32.8044       37.3873       42.0549       42.3509       39.6129       43.0842       46.2843       47.1695       40.3615       41.1574       42.0307       41.2289       43.1919       41.1074       38.0386       37.8686       38.5274       36.9486       41.5723       51.1431       46.3379       50.6674       55.3563       60.9188       50.6877       49.0734       52.2569       57.4315       55.7294       52.1281       53.9204       51.6374       58.4980       65.5464       68.6951       62.7698       63.3622       71.8074       67.0032       80.4394       89.8737      101.1656      115.3138      110.9027      111.5300      112.0629      108.7308      115.6200      114.5919      105.1036       98.1438      102.0129       87.6373       75.6020       71.0457       70.2836       64.0886       60.4525       61.6826       61.1291       62.5012       65.1582       59.8804       57.5891       57.6689       59.5845       58.8814       67.3323       73.8131       80.4282       79.3257       82.4363       89.6395       89.2268       89.1680       97.0024      116.4791      129.0175      137.5903      133.6516      167.0516      183.1975      167.1950      159.8634      114.8933       83.9436       72.9642       66.2327       44.4473       33.8803       29.7762       28.6219       36.1236       43.2016       48.1241       50.0439       51.4416       56.0800       65.9677       86.8164       91.3985      113.4117      112.6221       94.3744       91.0554       98.3383      114.0155      127.2557      100.0092       78.1080       83.5644       78.8262       83.2060       76.8744       72.7943       84.0760       79.0069       67.9393       64.1134       57.3987       53.2949       55.8009       52.9315       51.5734       52.9414       54.6083       55.1397       52.9018       48.1698       50.1730       42.6040       39.1663       40.1875       41.9201       39.5513       36.0309       33.1258       29.0968       27.5894       29.6193       29.8878       39.2406       35.3854       37.3986       40.4337       40.5421       48.6080       45.8808       49.3320       45.6093       56.6445       54.5831       49.6068       39.7265       46.5196       44.5038       52.6715       46.7748       39.3367       38.6163       32.9100        0.0000        0.0000        0.0000        0.0000        0.0000        0.0000        0.0000        0.0000        0.0000        0.0000        0.0000        0.0000        0.0000        0.0000        0.0000        0.0000        0.0000        0.0000        0.0000        0.0000        0.0000        0.0000        0.0000        0.0000        0.0000        0.0000        0.0000        0.0000        0.0000        0.0000        0.0000        0.0000        0.0000        0.0000        0.0000        0.0000        0.0000        0.0000        0.0000        0.0000        0.0000        0.0000        0.0000        0.0000        0.0000        0.0000        0.0000        0.0000        0.0000        0.0000        0.0000        0.0000        0.0000
        0.0000        0.0000        0.0000        0.0000        0.0000        0.0000        0.0000        0.0000        0.0000        0.0000        0.0000        0.0000        0.0000        0.0000        0.0000        0.0000        0.0000        0.0000        0.0000        0.0000        0.0000       90.1302       76.4114       79.4332       69.3618       62.0709       59.4610       55.9514       52.9758       46.9204       42.1993       33.3536       38.1179       27.8487       27.4247       34.6984       39.5049       51.3301       55.2059       47.8437       49.5020       58.0218       58.4840       39.7151       39.5312       55.8650       60.6953       49.1654       36.7647       44.8941       47.0356       47.9103       41.6289       43.6244       44.0300       42.2217       52.7539       70.0691       68.0357       51.1247       47.5562       59.4424       80.3750       71.2500       56.2602       58.7658       73.6222       68.2173       61.1021       57.1442       67.5580       73.2166       69.6033       69.0112       74.4283       82.6724       98.1238       90.4284       97.0236      112.4474      112.1886      114.0591      127.2315      124.2179      116.2813      105.6091       96.0191       75.0785       69.3874       64.4405       60.5742       62.3722       60.8511       66.3420       60.1282       62.2813       59.0998       57.6768       53.9826       59.6023       58.1008       62.3587       65.8970       65.0868       73.3507       81.3005       85.1186       88.6968       93.5680       90.3868       99.0224      127.5173      135.2411      137.7450      128.4039      163.9012      161.2584      177.3347      139.0368      120.2735      100.5683       76.9402       68.5711       40.9922       31.6829       31.0213       32.3988       35.8856       42.5705       51.9449       58.1450       54.0902       60.4469       63.8748       66.6985       82.0118       88.0178       95.4352       91.2214       97.1807       97.2602      102.4584      106.3531       85.8694       81.0436       94.7416       88.1750       87.8406       90.0938       86.5602       83.3979       75.6915       63.3067       64.1055       63.7897       53.3603       50.3483       51.8460       55.8178       59.6025       58.6830       58.7158       59.4124       56.4218       51.2938       46.5356       45.3820       49.3416       59.8048       57.1026       49.1889       39.4236       35.4901       39.9838       40.2658       34.0182       51.1330       46.6925       41.3755       44.5480       45.4863       64.5598       62.1858       65.1476       59.2241       56.6325       53.9459       47.9025       45.7545       64.9371       41.6416       43.2290       47.8947       46.0688       45.6520       10.3800        0.0000        0.0000        0.0000        0.0000        0.0000        0.0000        0.0000        0.0000        0.0000        0.0000        0.0000        0.0000        0.0000        0.0000        0.0000        0.0000        0.0000        0.0000        0.0000        0.0000        0.0000        0.0000        0.0000        0.0000        0.0000        0.0000        0.0000        0.0000        0.0000        0.0000        0.0000        0.0000        0.0000        0.0000        0.0000        0.0000        0.0000        0.0000        0.0000        0.0000        0.0000        0.0000        0.0000        0.0000        0.0000        0.0000        0.0000        0.0000        0.0000        0.0000        0.0000        0.0000        0.0000
        0.0000        0.0000        0.0000        0.0000        0.0000        0.0000        0.0000        0.0000        0.0000        0.0000        0.0000        0.0000        0.0000        0.0000        0.0000        0.0000        0.0000        0.0000        0.0000        0.0000        0.0000      101.1817       87.2125      107.5536      102.4529       86.3836       76.2329       71.5345       73.6094       69.3322       57.7321       39.8373       42.0251       43.5739       38.0404       51.7769       50.5236       47.2458       45.1221       54.3247       60.2166       60.0925       52.8068       53.3753       61.3776       64.8625       69.2000       68.3628       38.8719       39.8651       40.6725       48.8663       47.5012       39.9383       42.6984       51.7414       65.7343       73.3083       69.8472       69.5470       66.9818       75.4929       80.6283       79.6151       70.1383       71.6309       75.5398       67.0543       70.5428       66.0355       72.1860       67.1993       75.9184       85.4322       83.6009       87.0749       97.6833      102.2777       92.9176      104.7386      118.6598      123.9136      124.3177      115.4729      108.3172       93.4029       84.4092       72.0784       76.9695       75.5453       64.8227       67.4083       67.2546       62.7474       61.3425       60.3883       61.0338       65.1509       70.5595       55.5719       54.7771       59.2612       60.4492       65.3806       66.8635       73.5107       80.0979       81.1053       92.1643       95.5500      101.5879      130.5651      128.5196      134.8185      127.5439      140.8244      140.0323      165.7860      149.7965      112.7580       82.9514       66.8079       51.1981       31.5002       28.8154       30.4816       41.5072       42.9760       44.3813       49.1940       53.6917       56.5498       52.1440       60.5126       67.6584       88.4389      110.7552       96.1644      100.9630      103.3078      103.7393      114.0771      108.0203       93.3232       86.2463       93.5969      100.4832       95.7414       95.5113       85.9147       86.0448       72.7863       72.4020       70.9786       64.4288       51.1660       49.3796       55.7602       56.9288       60.5461       59.0149       62.5746       61.4001       61.0583       59.9819       56.9609       56.2815       67.3947       76.3266       63.9468       51.4276       58.0450       59.0792       56.5464       54.2126       43.4927       49.6028       50.2513       55.7542       61.1133       62.3258       71.7887       75.0354       85.4223       81.5221       65.2888       61.9717       54.5590       56.9379       69.3834       58.2887       51.3295       51.7198       52.2379       50.7178        0.0000        0.0000        0.0000        0.0000        0.0000        0.0000        0.0000        0.0000        0.0000        0.0000        0.0000        0.0000        0.0000        0.0000        0.0000        0.0000        0.0000        0.0000        0.0000        0.0000        0.0000        0.0000        0.0000        0.0000        0.0000        0.0000        0.0000        0.0000        0.0000        0.0000        0.0000        0.0000        0.0000        0.0000        0.0000        0.0000        0.0000        0.0000        0.0000        0.0000        0.0000        0.0000        0.0000        0.0000        0.0000        0.0000        0.0000        0.0000        0.0000        0.0000        0.0000        0.0000        0.0000        0.0000
        0.0000        0.0000        0.0000        0.0000        0.0000        0.0000        0.0000        0.0000        0.0000        0.0000        0.0000        0.0000        0.0000        0.0000        0.0000        0.0000        0.0000        0.0000        0.0000        0.0000        0.0000        0.0000      130.6880      153.5346      152.1091      147.3653      146.0864      170.5921      173.8524      160.8543      132.8262       66.1315       48.8443       41.3466       45.6010       69.5593       75.3784       80.4171       78.2761       83.6204       87.1357       81.9957       64.5402       31.1872       31.1322       33.9386       39.6360       49.3605       45.4180       43.0193       40.9967       48.1063       53.1391       60.4299       56.3918       59.8667       67.2690       65.7268       65.3818       66.7566       72.3315       77.1556       66.7329       59.8080       60.1627       58.5005       70.6113       77.4857       74.8309       73.1087       75.0699       71.8318       99.6789      107.2154      120.9928      127.3563      125.4230      133.5830      132.9314      122.9238      139.6353      149.7791      140.5132      116.4665      107.0782       99.1721       91.0333       98.1059       88.1761       76.1883       71.0700       82.3865       92.2298       86.9688       85.7548       30.8881       28.6582       30.6925       31.1530       35.7251       37.3895       41.2344       46.3662       57.8441       60.6263       55.7208       63.4018       79.8500       83.1964       92.1375      106.2518      131.0631      139.3430      134.5766      124.8413      139.5929      126.1833      121.7678      112.0391       93.4453       75.7365       51.4471       41.9932       32.2910       34.8902       43.3543       37.4085       43.6745       44.5050       47.4236       58.3276       66.7688       73.0540       80.4936       87.7434       91.7330       98.9423      115.5983      120.8381      121.1553      122.4278      126.1240      124.7073      115.8651      105.3712      101.7475      109.9198      107.0657      112.8049      107.6572      100.5129       70.8599       63.8937       67.1261       70.0170       54.6933       51.3571       47.2220       50.5277       61.6027       67.7007       70.9150       69.5385       73.0775       69.4808       75.0310       76.9899       84.9375       81.0704       83.5512       69.7983       88.6437       86.4374       72.7846       76.7845       87.4896       88.5711       82.6524       93.2026       99.8756      104.5245      109.0500      104.6291      102.4758      102.2456       96.6119       86.4049       72.3464       68.1679       69.4880       54.9183       59.8261       55.2234       57.2119       52.2574       43.3117       45.8744       55.6923       64.2135        0.0000        0.0000        0.0000        0.0000        0.0000        0.0000        0.0000        0.0000        0.0000        0.0000        0.0000        0.0000        0.0000        0.0000        0.0000        0.0000        0.0000        0.0000        0.0000        0.0000        0.0000        0.0000        0.0000        0.0000        0.0000        0.0000        0.0000        0.0000        0.0000        0.0000        0.0000        0.0000        0.0000        0.0000        0.0000        0.0000        0.0000        0.0000        0.0000        0.0000        0.0000        0.0000        0.0000        0.0000        0.0000        0.0000        0.0000        0.0000        0.0000        0.0000
        0.0000        0.0000        0.0000        0.0000        0.0000        0.0000        0.0000        0.0000        0.0000        0.0000        0.0000        0.0000        0.0000        0.0000        0.0000        0.0000        0.0000        0.0000        0.0000        0.0000        0.0000        0.0000        0.0000        0.0000        0.0000        0.0000      177.9310      211.4780      216.9118      199.6205      162.5083       81.1596       58.5065       49.5585       53.7797       80.5183       88.2366       91.4339       87.5285       87.6760       86.8218       81.1325       63.9005       33.4213       29.2802       31.7577       28.2928       31.1589       41.0438       42.7296       44.7323       50.0195       57.1204       64.5809       66.3255       62.3570       67.6049       60.0173       61.2174       66.7906       73.0429       71.7494       62.4614       61.8500       64.3072       67.9290       68.2654       79.0332       77.5820       67.7720       72.6764       79.5684      110.8362      107.0481      113.6969      118.3442      122.6531      135.8097      145.8099      142.7381      139.6734      131.4124      113.7150       98.8221       99.1818      104.4672       99.4569      115.3072      111.3867       98.4073       84.2424       89.7421       93.0462       88.8902       85.7197       33.1975       28.3071       26.4185       28.3270       30.9587       34.2954       45.4490       42.3044       50.7659       64.6746       55.8710       54.4082       70.6852       80.6105       94.9081      104.7059      132.3937      130.5873      136.8898      121.8254      127.6402      110.0547       95.1053       82.9477       83.7312       63.8728       47.4180       41.2975       35.8885       39.2130       40.0361       40.8315       42.8213       44.4494       51.6366       60.6483       76.0727       82.5793       85.0164       96.4562       99.5894      105.4643      121.7805      139.8959      142.6862      129.6685      123.1388      117.4324      114.0483      116.6193      108.4192      110.1311      108.9259      109.4292      109.4260       97.9739       72.9352       64.1969       57.9643       68.6767       62.1806       60.8959       58.3579       63.0887       70.2744       74.1345       80.4578       79.1825       91.7658      112.2077       97.3126       85.8966       87.3588       89.0446       82.1986       79.1143       85.4409       77.5267       75.1171       92.8267      100.7964      102.3810       95.0760      113.6861      117.9298      120.0998      117.3313      119.3926      112.1591      110.0000      103.7549       92.4974       74.2486       71.5733       70.9444       70.6399       62.6439       56.2708       58.0531       53.0051       48.7002       50.9815       55.8386       63.0034        0.0000        0.0000        0.0000        0.0000        0.0000        0.0000        0.0000        0.0000        0.0000        0.0000        0.0000        0.0000        0.0000        0.0000        0.0000        0.0000        0.0000        0.0000        0.0000        0.0000        0.0000        0.0000        0.0000        0.0000        0.0000        0.0000        0.0000        0.0000        0.0000        0.0000        0.0000        0.0000        0.0000        0.0000        0.0000        0.0000        0.0000        0.0000        0.0000        0.0000        0.0000        0.0000        0.0000        0.0000        0.0000        0.0000        0.0000        0.0000        0.0000        0.0000
        0.0000        0.0000        0.0000        0.0000        0.0000        0.0000        0.0000        0.0000        0.0000        0.0000        0.0000        0.0000        0.0000        0.0000        0.0000        0.0000        0.0000        0.0000        0.0000        0.0000        0.0000        0.0000        0.0000        0.0000        0.0000        0.0000        0.0000      231.5268      237.4772      223.2042      185.5922       93.3569       70.9273       59.5910       62.5814       92.3180       94.5390       94.6532       89.8332       86.7441       80.0685       70.4477       55.7687       23.1026       21.5455       26.5337       31.1759       33.8789       34.3149       37.3697       40.4981       51.9027       60.2562       58.3989       68.4675       67.8687       77.9285       68.5020       69.1781       70.1704       68.0395       69.9921       71.9563       79.3936       79.7487       77.7168       74.6033       78.8305       81.0870       83.2880       77.8458       97.8388      119.4363      114.5251      113.0090      118.7720      132.7458      144.6861      140.2225      124.7337      123.6464      119.1062       95.4963       86.7594       94.0640       96.9339       87.9102      101.3887      103.9040      105.3014      102.6906       97.0432       96.9139       91.5680       90.8584       30.1929       30.0229       26.8201       25.9354       29.1606       31.8914       34.2830       36.3945       42.1560       50.3274       46.1719       51.4423       65.9776       79.4051       95.0029       98.5774      117.2425      123.5230      133.1993      121.4890      111.0014      101.4904       81.8400       70.4169       70.8779       62.4616       48.3977       52.6674       41.0078       34.5258       38.3431       40.5514       43.9550       46.2585       53.3371       62.0006       78.8992       85.6420       91.9770      105.3495      127.5958      152.9875      137.4795      136.9924      141.8434      130.3956      128.8438      116.7404      105.8501      106.5169      113.9732      117.5073      114.1003      119.7297      122.0043      112.1696       80.6650       68.4783       62.4873       63.5561       60.3536       57.8387       62.9122       67.7483       73.5500       78.7245       85.8560       90.9115      133.0417      139.1672      123.9008      111.7299      115.8644      102.9776      104.2865       99.2698       68.6370       78.9577       99.0446      106.6065      101.2953      107.3693      108.1842      118.9384      127.3575      134.4277      132.4673      134.6194      122.6788      118.6689      112.8757      103.5061       84.3690       98.1036       91.0590       86.9633       74.2023       60.5923       62.1804       64.0482       61.8297       60.1560       58.8882       62.7437       50.0100        0.0000        0.0000        0.0000        0.0000        0.0000        0.0000        0.0000        0.0000        0.0000        0.0000        0.0000        0.0000        0.0000        0.0000        0.0000        0.0000        0.0000        0.0000        0.0000        0.0000        0.0000        0.0000        0.0000        0.0000        0.0000        0.0000        0.0000        0.0000        0.0000        0.0000        0.0000        0.0000        0.0000        0.0000        0.0000        0.0000        0.0000        0.0000        0.0000        0.0000        0.0000        0.0000        0.0000        0.0000        0.0000        0.0000        0.0000        0.0000        0.0000
        0.0000        0.0000        0.0000        0.0000        0.0000        0.0000        0.0000        0.0000        0.0000        0.0000        0.0000        0.0000        0.0000        0.0000        0.0000        0.0000        0.0000        0.0000        0.0000        0.0000        0.0000        0.0000        0.0000        0.0000        0.0000        0.0000        0.0000        0.0000        0.0000        0.0000      199.1133      103.5397       82.5314       71.9339       72.0417      101.9646      101.1578       95.1712       85.5120       80.3693       73.3057       61.4716       48.9508       19.9083       20.5763       25.9274       27.9822       37.9699       38.9339       39.1432       45.7855       58.8347       62.7113       64.9036       66.0194       63.9572       65.9757       67.4818       62.9987       66.3938       69.8075       67.4788       64.6139       75.1350       85.5356       87.3238       84.7182       90.4501       88.2644       92.2304       97.3419       88.2867       90.1589       92.2057       93.4819      101.6941      122.7729      129.7964      106.2776       86.4223       88.7168       89.1107       83.3258       85.4044       86.6233       84.3710       86.9744       99.6304       95.2992       94.5216       90.1598      102.7549      108.9601       92.7662       83.7648       29.8212       29.1522       36.3190       25.1922       28.2400       28.2522       31.5014       33.3715       41.9794       56.2607       49.7001       46.3973       61.2342       67.8418       78.6480       83.2803      106.0064      117.1785      124.7473      120.2980      113.3836       92.2848       77.2895       71.6309       69.1064       62.6726       60.5518       56.4991       51.7312       39.0826       42.4911       38.9143       45.0436       51.2349       59.9241       70.3468       79.7617       88.7167      104.7604      133.8168      147.6500      154.9215      148.5459      130.4835      126.5465      120.5386      122.5307      109.9911      104.4631      101.5987      113.9621      125.8325      125.5018      122.5830      120.8654      124.2226       92.0224       81.3001       63.3668       62.7790       66.5395       62.0889       68.9986       73.8329       78.4837       88.0084       89.4409      102.9640      124.1274      118.0562      103.4732      117.7666      130.5993      102.4982       97.5594       95.7151       84.5980       79.1879       90.9996      107.3280      110.4678      121.1117      130.2659      125.7248      136.0786      138.5889      132.0276      131.7755      120.3164      113.7876      108.1759      104.4915       92.6221       95.7409      101.4208       89.1095       74.7372       72.3210       75.1722       76.0084       66.0393       65.3901       59.8337       64.2130       64.1100        0.0000        0.0000        0.0000        0.0000        0.0000        0.0000        0.0000        0.0000        0.0000        0.0000        0.0000        0.0000        0.0000        0.0000        0.0000        0.0000        0.0000        0.0000        0.0000        0.0000        0.0000        0.0000        0.0000        0.0000        0.0000        0.0000        0.0000        0.0000        0.0000        0.0000        0.0000        0.0000        0.0000        0.0000        0.0000        0.0000        0.0000        0.0000        0.0000        0.0000        0.0000        0.0000        0.0000        0.0000        0.0000        0.0000        0.0000        0.0000        0.0000
        0.0000        0.0000        0.0000        0.0000        0.0000        0.0000        0.0000        0.0000        0.0000        0.0000        0.0000        0.0000        0.0000        0.0000        0.0000        0.0000        0.0000        0.0000        0.0000        0.0000        0.0000        0.0000        0.0000        0.0000        0.0000        0.0000        0.0000        0.0000        0.0000        0.0000        0.0000      146.2802      123.4670        0.0000        0.0000      101.3688       98.9918       90.5896       76.9684       30.9627       24.6721       20.0713       16.2535       11.6046       11.0700       13.0200       15.6235       36.3311       45.7033       50.5282       49.1484       46.7520       43.1419       48.7523       53.5637       52.7089       70.7158       68.9664       72.0442       85.8194       79.0154       66.8107       64.2041       89.5896      103.3239      108.1267       93.1775      129.0443      117.0711      125.7686      109.5470       84.0528       78.6306       89.4119       85.9981       91.5231      111.8419      114.9908      103.2980       97.2621      103.5954      111.5211      103.0443      119.1229      133.8367      128.6970      141.1516      171.8786      150.1999      153.3488      162.4161      281.3259      279.9238      248.7925      265.4756      117.5082      133.2601      147.2469      132.3594       64.6512       57.0312       60.5925       63.2229       43.7721       53.2075       48.2871       46.3175       50.8251       57.6626       64.5538       71.3359       93.8466      103.7578      121.7133      113.8615       85.5656       78.4089       69.2357       68.1075       81.6967       77.3036       75.0157       80.8764       59.5709       48.1261       43.1004       49.2069       50.2001       53.5968       60.2904       71.9692       98.1131      109.8669      117.8007      125.7912      137.4547      133.8403      129.9435      125.4188      110.5507      108.6472       98.7361       97.5870       99.6128      115.7284      125.7559      124.5164      123.6446      122.1464      109.5235      103.3099       93.7643       80.8102       66.3568       68.4673       74.4291       67.6796       64.2849       76.5595      123.4999      103.6616       96.8232      109.2245      116.4802      107.2801      106.2619      120.9240      107.8987       87.8766       82.2350       87.0766       98.5237       83.1087      100.5162      108.9990      144.6635      158.3743      153.3232      147.6499      134.0858      132.4927      135.8339      134.0837      116.6025      115.9474      108.4911      109.5402      118.2356      116.5115      121.0692      107.2179       95.3664       85.9886       82.5388       86.9212       69.3399       63.4070       60.3208        0.0000        0.0000        0.0000        0.0000        0.0000        0.0000        0.0000        0.0000        0.0000        0.0000        0.0000        0.0000        0.0000        0.0000        0.0000        0.0000        0.0000        0.0000        0.0000        0.0000        0.0000        0.0000        0.0000        0.0000        0.0000        0.0000        0.0000        0.0000        0.0000        0.0000        0.0000        0.0000        0.0000        0.0000        0.0000        0.0000        0.0000        0.0000        0.0000        0.0000        0.0000        0.0000        0.0000        0.0000        0.0000        0.0000        0.0000        0.0000        0.0000        0.0000        0.0000
        0.0000        0.0000        0.0000        0.0000        0.0000        0.0000        0.0000        0.0000        0.0000        0.0000        0.0000        0.0000        0.0000        0.0000        0.0000        0.0000        0.0000        0.0000        0.0000        0.0000        0.0000        0.0000        0.0000        0.0000        0.0000        0.0000        0.0000        0.0000        0.0000        0.0000        0.0000        0.0000        0.0000        0.0000        0.0000        0.0000        0.0000       89.8655       73.1352       27.7125       19.2515       14.3423       13.0649       11.0966        8.8036       10.3834       13.7790       42.0055       54.4994       55.4230       50.7029       39.7405       38.6076       41.2231       45.9737       60.2455       66.7986       64.8435       67.7442       66.3463       65.8568       66.2032       61.0313       80.2270       74.9713       81.4437       86.8238       94.0964       86.0311       95.8146       90.0620       90.4711       84.6287       80.3415       80.7211       85.2744      116.5325      141.0957      113.6840      100.0802      112.0053      110.6930       95.8090      128.4503      110.9542      115.2717      199.1273      190.1235      142.0680      171.4726      181.4339      311.7237      324.4542      280.7656      295.5203      136.0285      141.2320      150.1294      148.2145       76.0930       54.0193       57.7291       55.8424       35.5074       41.9822       39.8131       44.0988       51.1560       53.3840       60.4528       68.1549       91.9277       97.0434      122.8219      118.3318       83.2931       76.7761       73.0157       78.7547       98.1676       95.8039       84.4855       95.1875       71.4870       56.6638       51.7303       54.2496       57.3656       62.5730       69.3851       80.3347      107.1708      117.2828      124.2425      123.4686      133.1650      140.9706      133.4261      130.2300      117.7431      108.0385       97.3000       97.4794      113.7603      121.2705      125.4578      124.3268      106.6249      100.8012       90.0450       84.5639       79.5796       75.9419       73.9700       67.9325       72.0060       62.6102       65.1812       87.3445      105.5547      100.3946       92.5965      106.9101      100.6913      100.9726      103.7862      105.5558       95.3755       91.6947       89.8115       90.2036       80.5102       76.4979       87.6223      107.6676      144.0819      151.5458      152.9762      149.5990      139.5818      145.2016      162.0164      167.2933      137.4331      129.6732      123.0267      128.1310      130.1981      129.7125      131.1901      121.8070      109.2155       94.2965       91.6603       87.5751       71.9109       65.6580        0.0000        0.0000        0.0000        0.0000        0.0000        0.0000        0.0000        0.0000        0.0000        0.0000        0.0000        0.0000        0.0000        0.0000        0.0000        0.0000        0.0000        0.0000        0.0000        0.0000        0.0000        0.0000        0.0000        0.0000        0.0000        0.0000        0.0000        0.0000        0.0000        0.0000        0.0000        0.0000        0.0000        0.0000        0.0000        0.0000        0.0000        0.0000        0.0000        0.0000        0.0000        0.0000        0.0000        0.0000        0.0000        0.0000        0.0000        0.0000        0.0000        0.0000        0.0000        0.0000
        0.0000        0.0000        0.0000        0.0000        0.0000        0.0000        0.0000        0.0000        0.0000        0.0000        0.0000        0.0000        0.0000        0.0000        0.0000        0.0000        0.0000        0.0000        0.0000        0.0000        0.0000        0.0000        0.0000        0.0000        0.0000        0.0000        0.0000        0.0000        0.0000        0.0000        0.0000        0.0000        0.0000        0.0000        0.0000        0.0000        0.0000        0.0000        0.0000       31.7650       23.8136       20.6623       19.4334       16.0660       16.7746       17.6821       18.3019       53.8531       60.0642       61.1943       55.2964       38.7258       39.2792       34.5662       38.8966       49.4771       49.7016       57.7966       57.0575       54.3697       57.2550       55.0692       52.3965       57.9927       60.5338       71.5004       74.7820       73.4600       94.1675       87.3700       84.0255       86.9634       86.7122       96.8935       95.3203      108.5292      125.8370      131.7253      125.7222      113.7933      108.6527      108.9579      117.9798      124.0611      101.6678      121.0847      135.4389      183.2849      162.6021      177.9813      205.7533      295.6672      278.6751      276.6983      257.9663      127.4425      153.1649      146.1078      137.8813       80.7427       65.8998       59.1455       57.5443       34.0109       43.2700       41.3349       42.0811       45.7080       50.2575       57.2029       64.8101       90.5095       98.9001      109.6734      101.0750       86.5686       80.6760       80.7306       90.4741      115.0446      106.7732       95.1896       98.0351       68.5125       56.6876       55.8872       60.6091       63.1908       68.4573       76.1396       95.8751      112.6395      118.7883      123.9977      125.4456      128.0291      133.5121      128.4214      127.0369      108.7414      102.1070      103.8285      106.9871      109.1416      108.0370      110.8945      117.5151      111.6690       99.4626       94.2993       98.5666      100.7395       87.9183       84.5741       85.4903       72.8314       67.9465       90.0078      107.1707       95.5500       89.3819       91.9392       92.8361      103.7959       98.9951       96.4618       87.5379       78.6341       80.9982       80.3015       73.9541       80.1531       82.0228       74.4702       83.8741      136.9128      160.3602      141.8751      167.8722      170.8773      161.2990      165.3725      162.4062      132.6702      123.6743      125.3311      105.7495      120.6015      125.0816      124.3617      124.3756      109.5785      103.2287       94.2156       93.3467       68.6092       66.3311        0.0000        0.0000        0.0000        0.0000        0.0000        0.0000        0.0000        0.0000        0.0000        0.0000        0.0000        0.0000        0.0000        0.0000        0.0000        0.0000        0.0000        0.0000        0.0000        0.0000        0.0000        0.0000        0.0000        0.0000        0.0000        0.0000        0.0000        0.0000        0.0000        0.0000        0.0000        0.0000        0.0000        0.0000        0.0000        0.0000        0.0000        0.0000        0.0000        0.0000        0.0000        0.0000        0.0000        0.0000        0.0000        0.0000        0.0000        0.0000        0.0000        0.0000        0.0000        0.0000
        0.0000        0.0000        0.0000        0.0000        0.0000        0.0000        0.0000        0.0000        0.0000        0.0000        0.0000        0.0000        0.0000        0.0000        0.0000        0.0000        0.0000        0.0000        0.0000        0.0000        0.0000        0.0000        0.0000        0.0000        0.0000        0.0000        0.0000        0.0000        0.0000        0.0000        0.0000        0.0000        0.0000        0.0000        0.0000        0.0000        0.0000        0.0000        0.0000        0.0000       38.6654       36.8103       35.8641       30.5741       30.9724       28.5671       27.7596       75.1405       73.1019       71.2685       64.5684       40.8581       38.9613       35.6929       42.0681       49.2793       58.5880       63.9673       59.4226       57.7994       51.1984       46.0587       53.6071       61.9445       56.2044       75.3938       86.6580       80.8215       72.9208       86.2272       85.7501       90.0839       97.7840      114.7152      110.1566       96.3997      101.7204       97.2407      104.6846       87.5897      110.5140      128.2441      131.0455      117.2417      121.6656      146.1019      123.2295      188.7193      199.6918      203.8698      172.9760      237.8830      257.8779      253.1469      252.4354      138.8077      169.5558      171.7325      136.2391       81.3104       82.4250       64.8989       65.9417       44.3228       41.5145       39.3538       40.2192       44.7574       49.4378       56.7427       67.9765       98.0278      106.6441      116.3454      108.3685      101.4149       98.7424       98.8097       98.9973      128.8384      105.8042      100.4982       88.8062       61.5648       59.4864       61.7423       70.7690       73.9957       71.7409       78.7820       98.5710      114.3561      124.1325      130.7039      128.6348      123.5858      126.9454      131.2779      126.0172      114.3326      109.9478      113.3177      120.4598      115.9458      113.6402      118.4647      128.6889      126.8086      129.3766      124.5729      107.8442      109.1373       99.8921      101.3123      114.4170      123.1539      128.3442       95.4378       92.2446       95.3091      109.5476       95.6297      103.9132      104.6945       86.4511       83.1231       84.1169       83.0398       82.1215       70.9667       65.0976       75.6505       87.6289       85.7568       99.3203      137.8712      155.6662      152.3517      152.9097      155.2964      155.0330      153.3002      129.8907      115.9029      118.1592      110.1178      106.2539      121.0784      126.9585      128.9891      123.5247      108.3985       96.5944       88.2209       87.8912       68.1923        0.0000        0.0000        0.0000        0.0000        0.0000        0.0000        0.0000        0.0000        0.0000        0.0000        0.0000        0.0000        0.0000        0.0000        0.0000        0.0000        0.0000        0.0000        0.0000        0.0000        0.0000        0.0000        0.0000        0.0000        0.0000        0.0000        0.0000        0.0000        0.0000        0.0000        0.0000        0.0000        0.0000        0.0000        0.0000        0.0000        0.0000        0.0000        0.0000        0.0000        0.0000        0.0000        0.0000        0.0000        0.0000        0.0000        0.0000        0.0000        0.0000        0.0000        0.0000        0.0000        0.0000
        0.0000        0.0000        0.0000        0.0000        0.0000        0.0000        0.0000        0.0000        0.0000        0.0000        0.0000        0.0000        0.0000        0.0000        0.0000        0.0000        0.0000        0.0000        0.0000        0.0000        0.0000        0.0000        0.0000        0.0000        0.0000        0.0000        0.0000        0.0000        0.0000        0.0000        0.0000        0.0000        0.0000        0.0000        0.0000        0.0000        0.0000        0.0000        0.0000        0.0000        0.0000        0.0000        0.0000      124.3888      126.4816      122.8865      115.2114       86.1915       80.0317       73.6742       67.0662       50.7788       45.3056       46.0154       52.2786       77.8715       87.7053       89.2191       79.7390       56.9954       53.1445       49.0776       49.3690       53.8497       61.5998       67.9224       74.9980      114.4243      124.9287      125.7753      128.8490      135.9989      140.9716      132.6648      122.7412       92.1953       81.7087       90.9422       92.1198      142.0464      154.2178      149.1195      146.7093      168.7767      187.1393      206.0446      208.4565      196.9144      173.9824      157.3242      159.5577      155.0407      149.6448      152.4159      158.3795      128.6819      138.6904      161.6573      158.1124       93.1004       81.9059      101.6924      113.9339       51.1567       47.0484       46.2477       48.7578       53.0675       50.9134       59.4788       77.6231      102.0446      105.8361      111.4405      114.2260      120.6123      121.3226      121.8784      107.5608       99.5714       92.0767       84.6155       77.3211       70.9557       64.2839       63.4822       69.8658       72.2084       75.2980       83.0005       89.6742      100.0628      114.3559      123.6495      128.2903      131.5531      139.8620      148.7547      151.5156      141.8342      136.7621      133.5538      137.3530      153.7887      149.1183      140.8362      129.1452      162.0068      164.0534      162.2615      158.1931      141.1183      131.5741      132.2432      148.2522      171.2637      162.6982      136.5085      111.1037      111.0062      120.7045      116.5746      120.4940       96.0734       88.1624       81.0144       80.6845       78.6719       90.0984       76.2138       74.4215       75.5655       70.6433       84.8158       91.3868      120.4071      132.6085      141.9949      141.3044      132.4587      111.4927      105.6843      107.8389      111.1826      107.7081      109.5893      111.8510      116.6463      125.1460      119.1833      114.8077       95.9110       88.5151       83.1675       78.7417       39.7200        0.0000        0.0000        0.0000        0.0000        0.0000        0.0000        0.0000        0.0000        0.0000        0.0000        0.0000        0.0000        0.0000        0.0000        0.0000        0.0000        0.0000        0.0000        0.0000        0.0000        0.0000        0.0000        0.0000        0.0000        0.0000        0.0000        0.0000        0.0000        0.0000        0.0000        0.0000        0.0000        0.0000        0.0000        0.0000        0.0000        0.0000        0.0000        0.0000        0.0000        0.0000        0.0000        0.0000        0.0000        0.0000        0.0000        0.0000        0.0000        0.0000        0.0000        0.0000        0.0000        0.0000
        0.0000        0.0000        0.0000        0.0000        0.0000        0.0000        0.0000        0.0000        0.0000        0.0000        0.0000        0.0000        0.0000        0.0000        0.0000        0.0000        0.0000        0.0000        0.0000        0.0000        0.0000        0.0000        0.0000        0.0000        0.0000        0.0000        0.0000        0.0000        0.0000        0.0000        0.0000        0.0000        0.0000        0.0000        0.0000        0.0000        0.0000        0.0000        0.0000        0.0000        0.0000        0.0000        0.0000        0.0000      169.7150      163.9508      147.8885      106.1301       94.8064       85.3719       77.3002       58.5500       52.6418       54.1743       62.7101       91.2674      102.1596      103.2090       92.2797       65.5439       61.7734       53.4256       54.8677       54.0911       51.0971       58.6618       73.2567      123.3884      142.4494      152.7101      152.1340      138.2416      139.9994      134.2902      123.3031       86.4720       77.3875       79.2633       80.8281      111.0825      136.4240      135.1452      143.7787      199.3090      222.8766      230.4041      232.1723      205.5385      193.3855      184.6032      191.0147      177.7760      186.5090      177.6340      162.7267      137.4138      154.6620      186.5658      166.9965      109.3467      106.1616      111.0298      128.6933       50.7051       48.1809       45.8432       62.7771       57.1636       56.7953       67.2445       77.9000       99.7877      102.3868       98.7348      104.7090      121.3060      126.4170      120.0652      111.8461      105.0170       88.7891       83.2467       81.0819       73.7099       64.9382       64.4639       75.3756       72.7651       79.7808       87.2381       99.3500      109.0907      123.0728      133.8602      143.2690      153.7146      163.9105      167.3784      160.6987      160.3287      174.1922      169.6583      165.7796      183.6776      193.5019      186.9982      162.0570      185.2284      170.4718      165.7486      166.0015      177.9317      157.4700      144.0232      144.4498      139.5833      144.8975      155.5949      125.1364      127.3155      125.8406      121.6374      120.7706      102.8643      100.3040       84.3697       86.9781       74.5004       74.9090       76.8290       79.1205       92.6760       88.6686       89.0673       98.0880      127.4509      134.2679      136.8532      135.5622      119.1780      105.9592      102.2888      100.6329      109.7748      109.8524      112.6339      117.7572      124.2948      123.2194      124.1552      123.9516      100.6377       89.6411       92.2508       84.4895       58.7100        0.0000        0.0000        0.0000        0.0000        0.0000        0.0000        0.0000        0.0000        0.0000        0.0000        0.0000        0.0000        0.0000        0.0000        0.0000        0.0000        0.0000        0.0000        0.0000        0.0000        0.0000        0.0000        0.0000        0.0000        0.0000        0.0000        0.0000        0.0000        0.0000        0.0000        0.0000        0.0000        0.0000        0.0000        0.0000        0.0000        0.0000        0.0000        0.0000        0.0000        0.0000        0.0000        0.0000        0.0000        0.0000        0.0000        0.0000        0.0000        0.0000        0.0000        0.0000        0.0000        0.0000
        0.0000        0.0000        0.0000        0.0000        0.0000        0.0000        0.0000        0.0000        0.0000        0.0000        0.0000        0.0000        0.0000        0.0000        0.0000        0.0000        0.0000        0.0000        0.0000        0.0000        0.0000        0.0000        0.0000        0.0000        0.0000        0.0000        0.0000        0.0000        0.0000        0.0000        0.0000        0.0000        0.0000        0.0000        0.0000        0.0000        0.0000        0.0000        0.0000        0.0000        0.0000        0.0000        0.0000        0.0000        0.0000        0.0000      179.4542      129.5948      115.8729      105.1757       97.6303       75.4798       69.8570       72.3834       83.2883      120.0199      134.9650      134.6830      122.3179       86.6726       80.2669       73.7284       71.0316       65.5957       55.4449       60.4001       74.1917      134.6505      157.5504      172.4107      170.2395      155.6973      150.4085      146.3309      138.0499       85.4631       73.3128       76.1210       87.4155      106.7461      108.7408      135.3873      148.5939      218.5703      241.1006      241.7712      225.6597      202.1895      215.8994      214.9625      218.2315      215.6396      210.0948      222.1599      192.9049      188.3294      203.9783      172.4732      147.9075      110.3262      120.9037      164.7719      154.8403       65.2261       45.0755       42.7785       60.2155       71.6585       76.2885       69.5889       77.4786       94.3711       97.7346      102.9922      111.4640      128.5801      129.0301      120.5417      111.0226       93.3296       80.6537       75.9599       74.4798       71.4886       67.4752       81.8048       83.8993       86.0387       87.1827       97.9003      105.0688      111.8708      124.0705      140.9100      140.7897      161.9353      173.0175      176.6915      176.7562      179.3865      182.5720      201.3881      198.1273      199.4683      214.6245      203.6638      182.0003      177.5128      169.2959      159.3265      172.1997      181.2738      189.8256      191.4894      174.8562      156.1989      144.5353      139.2817      130.1507      143.7155      153.7000      140.8000      128.8276      114.0656      115.0538      111.0911      104.0581       81.1095       86.6520       92.7062       96.1212      101.4943       98.0600      108.0466      106.1182      137.4997      147.2294      143.3381      143.1823      129.5544      119.4259      116.4375      114.2538      121.3907      126.3399      126.6887      129.5251      138.6482      138.5566      137.4343      129.1373      108.4823       95.2147       89.9758       87.7507       44.1300        0.0000        0.0000        0.0000        0.0000        0.0000        0.0000        0.0000        0.0000        0.0000        0.0000        0.0000        0.0000        0.0000        0.0000        0.0000        0.0000        0.0000        0.0000        0.0000        0.0000        0.0000        0.0000        0.0000        0.0000        0.0000        0.0000        0.0000        0.0000        0.0000        0.0000        0.0000        0.0000        0.0000        0.0000        0.0000        0.0000        0.0000        0.0000        0.0000        0.0000        0.0000        0.0000        0.0000        0.0000        0.0000        0.0000        0.0000        0.0000        0.0000        0.0000        0.0000        0.0000        0.0000
        0.0000        0.0000        0.0000        0.0000        0.0000        0.0000        0.0000        0.0000        0.0000        0.0000        0.0000        0.0000        0.0000        0.0000        0.0000        0.0000        0.0000        0.0000        0.0000        0.0000        0.0000        0.0000        0.0000        0.0000        0.0000        0.0000        0.0000        0.0000        0.0000        0.0000        0.0000        0.0000        0.0000        0.0000        0.0000        0.0000        0.0000        0.0000        0.0000        0.0000        0.0000        0.0000        0.0000        0.0000        0.0000        0.0000        0.0000      157.1817      144.7248      135.7186      127.9968      101.4619       95.8166      100.3915      114.8733      166.2385      181.8680      183.2243      170.4641      123.5740      114.5122      105.9291       97.8329       79.2506       69.6032       72.2003       89.0605      157.2839      180.7901      193.8053      186.5568      169.1232      173.3389      164.3845      159.6714      100.1672       96.7531       96.5945       90.6803      114.3380      143.6760      159.4103      159.1383      197.5405      224.1708      234.4656      230.6330      198.8878      206.4216      230.0908      220.8802      218.7078      204.5716      220.7125      222.0165      240.6267      186.2848      161.8816      160.3784      127.9359      116.3776      139.3812      123.9641       65.1729       49.8639       46.1035       65.6432       66.3091       75.3102       69.0185       79.1953       98.1806      100.4781      106.3893      107.7367      120.2316      124.2354      118.8743      106.8455       96.9999       90.1591       88.0332       84.7424       79.1462       90.5498       86.7927       85.3251       88.6251       92.4233      103.9356      119.7630      123.9859      129.6016      142.0683      159.9556      159.5846      161.7332      173.1726      173.7040      160.7650      186.1216      193.1576      224.3553      219.9314      215.4597      192.1631      196.8614      198.4896      195.0359      201.2225      201.8975      218.2497      230.7960      218.8123      206.1879      175.3448      159.4628      165.8851      153.1410      148.7574      149.5386      137.8370      124.6221      106.0119      101.6413       94.1633      103.4957       92.9325       95.4097      106.6145      107.1503      110.9047      145.4635      123.1023      123.0019      147.0694      159.5401      167.0465      167.0943      159.9236      158.8480      150.3478      140.9954      148.5044      154.3061      155.3078      153.3049      154.6106      137.2571      129.3180      120.2691      101.7207       93.4933       85.3768       87.4540        0.0000        0.0000        0.0000        0.0000        0.0000        0.0000        0.0000        0.0000        0.0000        0.0000        0.0000        0.0000        0.0000        0.0000        0.0000        0.0000        0.0000        0.0000        0.0000        0.0000        0.0000        0.0000        0.0000        0.0000        0.0000        0.0000        0.0000        0.0000        0.0000        0.0000        0.0000        0.0000        0.0000        0.0000        0.0000        0.0000        0.0000        0.0000        0.0000        0.0000        0.0000        0.0000        0.0000        0.0000        0.0000        0.0000        0.0000        0.0000        0.0000        0.0000        0.0000        0.0000        0.0000        0.0000
        0.0000        0.0000        0.0000        0.0000        0.0000        0.0000        0.0000        0.0000        0.0000        0.0000        0.0000        0.0000        0.0000        0.0000        0.0000        0.0000        0.0000        0.0000        0.0000        0.0000        0.0000        0.0000        0.0000        0.0000        0.0000        0.0000        0.0000        0.0000        0.0000        0.0000        0.0000        0.0000        0.0000        0.0000        0.0000        0.0000        0.0000        0.0000        0.0000        0.0000        0.0000        0.0000        0.0000        0.0000        0.0000        0.0000        0.0000        0.0000        0.0000        0.0000      195.2604      173.9146      166.7066      175.2648      199.7171      261.0853      288.1560      293.7807      275.5157      223.6003      206.5784      192.7685      176.3322      113.3361      102.3454      101.0992        0.0000        0.0000      152.0409      160.0012      155.4644      171.2437      183.2146      170.1954      165.3352      182.8268      178.9981      173.6981      168.9207      140.4746      159.3052      167.8309      188.0423      177.8041      191.3222      193.5621      190.4412      178.3206      176.4614        0.0000        0.0000        0.0000        0.0000      224.1988      217.9730      244.1134      205.1375      197.0564        0.0000      195.7999      168.3570      164.8980      153.9395      102.7390       79.4578       71.3498       83.1700       84.9082       96.8828       94.9003       88.4352      109.5484      109.5565      112.4485      109.9328      121.7256      125.7642      125.0426      111.9339       95.6957       88.5860       86.2334       84.5029       83.0349       82.6561       86.3524       90.5215       95.5653      110.4522      123.8657      124.8448      140.7822      150.3990      146.5826      159.2789      159.9800      148.2302      166.4703      162.5247      199.1157      194.8401      194.2951      227.5897      239.9146      222.2337      215.3743      214.6351      202.1524      223.8425      212.6469      227.4630      261.6314      281.1859      257.8267      253.7568      203.6052      177.2867      160.5140      150.6261      133.3543      121.4878      117.0833      114.3491      113.0650      108.2715       94.4360       97.5712      128.8905      134.8490      140.9423      141.2622      135.4232      139.0009      156.7643      169.7890      195.1996      200.3271      217.5102      209.3335      195.4490      193.3028      181.6165      180.3697      175.6429      166.3495      162.8911      158.9347      134.9342      124.2859      121.9183      124.1491      116.3022       93.5651        0.0000        0.0000        0.0000        0.0000        0.0000        0.0000        0.0000        0.0000        0.0000        0.0000        0.0000        0.0000        0.0000        0.0000        0.0000        0.0000        0.0000        0.0000        0.0000        0.0000        0.0000        0.0000        0.0000        0.0000        0.0000        0.0000        0.0000        0.0000        0.0000        0.0000        0.0000        0.0000        0.0000        0.0000        0.0000        0.0000        0.0000        0.0000        0.0000        0.0000        0.0000        0.0000        0.0000        0.0000        0.0000        0.0000        0.0000        0.0000        0.0000        0.0000        0.0000        0.0000        0.0000        0.0000        0.0000        0.0000
        0.0000        0.0000        0.0000        0.0000        0.0000        0.0000        0.0000        0.0000        0.0000        0.0000        0.0000        0.0000        0.0000        0.0000        0.0000        0.0000        0.0000        0.0000        0.0000        0.0000        0.0000        0.0000        0.0000        0.0000        0.0000        0.0000        0.0000        0.0000        0.0000        0.0000        0.0000        0.0000        0.0000        0.0000        0.0000        0.0000        0.0000        0.0000        0.0000        0.0000        0.0000        0.0000        0.0000        0.0000        0.0000        0.0000        0.0000        0.0000        0.0000        0.0000        0.0000        0.0000        0.0000        0.0000        0.0000      316.1426      350.7416      356.7220        0.0000        0.0000        0.0000      238.8045      215.2769      143.3098      127.0643        0.0000        0.0000        0.0000        0.0000        0.0000        0.0000        0.0000      189.3198      191.1396      188.4850      209.5929      203.4481      205.1761      206.8872      172.3477      171.8923      196.9004      216.0084      205.4488      212.9951      217.5426      189.5487      173.1011        0.0000        0.0000        0.0000        0.0000        0.0000        0.0000      251.0395      203.4595        0.0000        0.0000        0.0000      210.0914      193.1725      183.9657      168.6946      112.5511       93.4867       96.7213      117.1629      108.8644      104.8383       97.5906      109.4339      109.9526      109.2321      115.1885      117.9919      131.0116      128.3126      130.0438      116.3874       98.8606       93.5260       90.9273       93.8235       92.7933       90.7847       93.2363       95.6212      103.3288      104.5921      121.5988      137.1062      145.4957      142.3238      138.4380      159.0258      154.7156      151.4549      157.5847      154.4677      179.8823      162.9397      167.1847      180.7128      220.4226      239.4584      232.9003      235.3520      219.7837      215.9696      234.0865      251.5497      270.7888      280.6106      277.3612      259.1449      225.9482      196.4452      189.0088      180.9368      146.8521      132.0426      124.4197      128.2592      141.1303      127.9147      147.6447      158.4446      158.8530      178.6173      186.4735      160.3066      131.6452      127.9009      169.0036      192.2636      216.5337      246.3535      251.2905      234.5697      223.2268      220.5920      221.1052      201.6158      180.5763      178.9140      174.5344      159.9521      141.2016      136.4318      131.4074      114.4536       99.4645       89.2773        0.0000        0.0000        0.0000        0.0000        0.0000        0.0000        0.0000        0.0000        0.0000        0.0000        0.0000        0.0000        0.0000        0.0000        0.0000        0.0000        0.0000        0.0000        0.0000        0.0000        0.0000        0.0000        0.0000        0.0000        0.0000        0.0000        0.0000        0.0000        0.0000        0.0000        0.0000        0.0000        0.0000        0.0000        0.0000        0.0000        0.0000        0.0000        0.0000        0.0000        0.0000        0.0000        0.0000        0.0000        0.0000        0.0000        0.0000        0.0000        0.0000        0.0000        0.0000        0.0000        0.0000        0.0000        0.0000        0.0000
        0.0000        0.0000        0.0000        0.0000        0.0000        0.0000        0.0000        0.0000        0.0000        0.0000        0.0000        0.0000        0.0000        0.0000        0.0000        0.0000        0.0000        0.0000        0.0000        0.0000        0.0000        0.0000        0.0000        0.0000        0.0000        0.0000        0.0000        0.0000        0.0000        0.0000        0.0000        0.0000        0.0000        0.0000        0.0000        0.0000        0.0000        0.0000        0.0000        0.0000        0.0000        0.0000        0.0000        0.0000        0.0000        0.0000        0.0000        0.0000        0.0000        0.0000        0.0000        0.0000        0.0000        0.0000        0.0000        0.0000        0.0000        0.0000        0.0000        0.0000        0.0000      277.0587      260.7584      179.9370      164.5029        0.0000        0.0000        0.0000        0.0000        0.0000        0.0000        0.0000        0.0000      221.5227      214.7682      229.4661      229.2475      225.7032      224.0654      220.0779      217.6248      192.2856      207.7534      199.0480      195.0057        0.0000        0.0000        0.0000        0.0000        0.0000        0.0000        0.0000        0.0000        0.0000        0.0000        0.0000        0.0000        0.0000        0.0000        0.0000      207.1606      190.0983      169.0518      136.8623      121.9647      125.2991      133.3198      130.5916      110.0363      113.1698      116.1005      120.9342      131.5188      129.5382      126.4258      137.1499      145.1287      137.2697      124.3171      104.3887       95.3434       89.5351       92.6629      103.6157      121.9112      133.3838      125.2341      122.3769      122.9464      133.0526      137.3108      151.1561      132.8342      133.1864      145.4017      153.8723      155.6525      152.2062      138.7499      154.8396      156.6628      190.2621      174.6819      201.1479      212.9588      214.9634      226.6228      216.5887      217.6308      242.8953      265.0322      279.4124      293.3910      285.4059      265.4524      219.2737      194.7539      207.9270      190.8411      157.3402      153.0182      167.4953      167.7894      176.1434      163.1724      166.5692      170.0018      171.7634      201.2318      218.1479      191.2487      162.9858      161.8140      205.3854      238.8816      261.9365      280.0547      274.9943      272.6158      265.9567      256.7755      254.1770      242.3714      199.7940      193.8046      182.6366      169.0310      151.1513      144.5668      130.4031      127.7610      105.5923        0.0000        0.0000        0.0000        0.0000        0.0000        0.0000        0.0000        0.0000        0.0000        0.0000        0.0000        0.0000        0.0000        0.0000        0.0000        0.0000        0.0000        0.0000        0.0000        0.0000        0.0000        0.0000        0.0000        0.0000        0.0000        0.0000        0.0000        0.0000        0.0000        0.0000        0.0000        0.0000        0.0000        0.0000        0.0000        0.0000        0.0000        0.0000        0.0000        0.0000        0.0000        0.0000        0.0000        0.0000        0.0000        0.0000        0.0000        0.0000        0.0000        0.0000        0.0000        0.0000        0.0000        0.0000        0.0000        0.0000        0.0000
        0.0000        0.0000        0.0000        0.0000        0.0000        0.0000        0.0000        0.0000        0.0000        0.0000        0.0000        0.0000        0.0000        0.0000        0.0000        0.0000        0.0000        0.0000        0.0000        0.0000        0.0000        0.0000        0.0000        0.0000        0.0000        0.0000        0.0000        0.0000        0.0000        0.0000        0.0000        0.0000        0.0000        0.0000        0.0000        0.0000        0.0000        0.0000        0.0000        0.0000        0.0000        0.0000        0.0000        0.0000        0.0000        0.0000        0.0000        0.0000        0.0000        0.0000        0.0000        0.0000        0.0000        0.0000        0.0000        0.0000        0.0000        0.0000        0.0000        0.0000        0.0000        0.0000      319.1855      237.9124        0.0000        0.0000        0.0000        0.0000        0.0000        0.0000        0.0000        0.0000        0.0000        0.0000      253.9847      261.1699      253.8566      254.4957      243.7858      248.2636      209.0324      175.3584      189.9185      177.6198        0.0000        0.0000        0.0000        0.0000        0.0000        0.0000        0.0000        0.0000        0.0000        0.0000        0.0000        0.0000        0.0000        0.0000        0.0000        0.0000        0.0000      207.1028      203.6066      162.9624      137.4944      146.8710      149.3982      175.9486      123.9253      120.9442      123.7654      129.5935      134.1732      131.3943      129.9083      150.9808      157.9037      148.7809      137.0324      121.2136      104.3203      101.7556       99.5253      108.4518      118.4552      127.8564      130.6992      123.8667      125.9575      136.1670      143.8621      148.2189      120.9547      126.1014      130.0499      141.9686      154.0950      142.1330      126.7552      134.9773      134.3923      166.6886      153.2819      173.7717      172.7091      179.0064      194.9754      192.3820      186.8204      191.9022      208.3095      235.0669      247.9146      258.1445      259.9464      205.0955      183.6779      191.8123      175.5089      156.6690      157.9814      186.6770      181.1690      207.5549      181.6893      172.9123      158.0374      188.0362      211.3987      217.1227      202.0292      203.7893      237.3238      259.6956      292.5276      306.7299      326.4042      319.2999      304.3563      266.6339      260.4979      258.9640      237.2476      202.3584      194.7341      187.0774      171.2438      161.1164      145.8618      142.2891      132.9086        0.0000        0.0000        0.0000        0.0000        0.0000        0.0000        0.0000        0.0000        0.0000        0.0000        0.0000        0.0000        0.0000        0.0000        0.0000        0.0000        0.0000        0.0000        0.0000        0.0000        0.0000        0.0000        0.0000        0.0000        0.0000        0.0000        0.0000        0.0000        0.0000        0.0000        0.0000        0.0000        0.0000        0.0000        0.0000        0.0000        0.0000        0.0000        0.0000        0.0000        0.0000        0.0000        0.0000        0.0000        0.0000        0.0000        0.0000        0.0000        0.0000        0.0000        0.0000        0.0000        0.0000        0.0000        0.0000        0.0000        0.0000        0.0000
        0.0000        0.0000        0.0000        0.0000        0.0000        0.0000        0.0000        0.0000        0.0000        0.0000        0.0000        0.0000        0.0000        0.0000        0.0000        0.0000        0.0000        0.0000        0.0000        0.0000        0.0000        0.0000        0.0000        0.0000        0.0000        0.0000        0.0000        0.0000        0.0000        0.0000        0.0000        0.0000        0.0000        0.0000        0.0000        0.0000        0.0000        0.0000        0.0000        0.0000        0.0000        0.0000        0.0000        0.0000        0.0000        0.0000        0.0000        0.0000        0.0000        0.0000        0.0000        0.0000        0.0000        0.0000        0.0000        0.0000        0.0000        0.0000        0.0000        0.0000        0.0000        0.0000        0.0000        0.0000        0.0000        0.0000        0.0000        0.0000        0.0000        0.0000        0.0000        0.0000        0.0000        0.0000      346.1743      269.1999      249.2217      229.7068      213.4409      212.6970      176.9337      152.5348      148.0600        0.0000        0.0000        0.0000        0.0000        0.0000        0.0000        0.0000        0.0000        0.0000        0.0000        0.0000        0.0000        0.0000        0.0000        0.0000        0.0000        0.0000        0.0000      194.6365      204.6174      204.4388      182.0187      182.8395      165.9863      161.9174      154.6279      154.6346      158.1261      157.0185      156.2240      165.3344      165.6920      171.8381      176.0222      174.2647      166.1929      161.9766      150.9478      142.7525      141.1946      141.0717      156.1265      154.7452      150.3486      151.1781      155.7694      168.0390      167.7639      149.3060      146.5625      145.2004      132.1156      132.7135      124.1654      119.3723      115.1099      108.2232      102.5372      116.2960      134.4247      144.4132      134.7922      124.3554      125.6090      128.0730      130.2437      134.0275      135.2693      171.6969      183.7449      187.5581      182.2918      154.2419      149.2324      150.6577      166.4672      164.7918      147.7852      148.1879      152.4053      182.6690      202.9930      189.9877      182.9947      209.6883      223.6007      227.6353      230.4053      248.8651      249.1850      249.3906      287.0280      328.3439      350.3448      355.5609      332.3946      313.6815      269.1593      263.9167      261.8982      215.8671      191.4179      183.9569      175.2368      152.7372      144.6640      160.4017      158.5829        0.0000        0.0000        0.0000        0.0000        0.0000        0.0000        0.0000        0.0000        0.0000        0.0000        0.0000        0.0000        0.0000        0.0000        0.0000        0.0000        0.0000        0.0000        0.0000        0.0000        0.0000        0.0000        0.0000        0.0000        0.0000        0.0000        0.0000        0.0000        0.0000        0.0000        0.0000        0.0000        0.0000        0.0000        0.0000        0.0000        0.0000        0.0000        0.0000        0.0000        0.0000        0.0000        0.0000        0.0000        0.0000        0.0000        0.0000        0.0000        0.0000        0.0000        0.0000        0.0000        0.0000        0.0000        0.0000        0.0000        0.0000        0.0000
        0.0000        0.0000        0.0000        0.0000        0.0000        0.0000        0.0000        0.0000        0.0000        0.0000        0.0000        0.0000        0.0000        0.0000        0.0000        0.0000        0.0000        0.0000        0.0000        0.0000        0.0000        0.0000        0.0000        0.0000        0.0000        0.0000        0.0000        0.0000        0.0000        0.0000        0.0000        0.0000        0.0000        0.0000        0.0000        0.0000        0.0000        0.0000        0.0000        0.0000        0.0000        0.0000        0.0000        0.0000        0.0000        0.0000        0.0000        0.0000        0.0000        0.0000        0.0000        0.0000        0.0000        0.0000        0.0000        0.0000        0.0000        0.0000        0.0000        0.0000        0.0000        0.0000        0.0000        0.0000        0.0000        0.0000        0.0000        0.0000        0.0000        0.0000        0.0000        0.0000        0.0000        0.0000        0.0000        0.0000        0.0000        0.0000        0.0000        0.0000        0.0000        0.0000        0.0000        0.0000        0.0000        0.0000        0.0000        0.0000        0.0000        0.0000        0.0000        0.0000        0.0000        0.0000        0.0000        0.0000        0.0000        0.0000        0.0000        0.0000        0.0000      194.1570      193.4157      201.6710      192.0974      182.2123      175.9687      168.7247      164.9328      166.0295      156.2603      163.2367      176.5077      177.6022      182.1778      186.5423      190.0251      201.6492      193.5268      190.5825      164.3215      152.7057      139.0550      136.0155      147.0166      171.7466      178.4522      174.1320      187.0646      189.2046      183.2298      159.4927      156.3506      146.2318      129.1812      118.2799      115.2119      118.0455      114.6239       99.5298       99.2150      105.6749      121.4643      136.8361      120.9737      114.4458      111.0171      119.9542      119.5166      125.0659      128.3961      159.0928      167.8593      170.6375      161.9892      136.3710      124.5632      125.6520      135.4805      148.4747      132.8974      127.0564      141.4069      166.9897      185.3134      210.4906      196.2030      206.7110      219.4858      233.4558      233.0708      243.7537      251.1477      273.1942      297.1957      344.7081      380.7048      381.4069      361.8265      326.1987      287.2445      295.3105      281.0786      207.2542      184.8196      175.8814      176.1358      155.2213      172.9145      141.0617        0.0000        0.0000        0.0000        0.0000        0.0000        0.0000        0.0000        0.0000        0.0000        0.0000        0.0000        0.0000        0.0000        0.0000        0.0000        0.0000        0.0000        0.0000        0.0000        0.0000        0.0000        0.0000        0.0000        0.0000        0.0000        0.0000        0.0000        0.0000        0.0000        0.0000        0.0000        0.0000        0.0000        0.0000        0.0000        0.0000        0.0000        0.0000        0.0000        0.0000        0.0000        0.0000        0.0000        0.0000        0.0000        0.0000        0.0000        0.0000        0.0000        0.0000        0.0000        0.0000        0.0000        0.0000        0.0000        0.0000        0.0000        0.0000        0.0000
        0.0000        0.0000        0.0000        0.0000        0.0000        0.0000        0.0000        0.0000        0.0000        0.0000        0.0000        0.0000        0.0000        0.0000        0.0000        0.0000        0.0000        0.0000        0.0000        0.0000        0.0000        0.0000        0.0000        0.0000        0.0000        0.0000        0.0000        0.0000        0.0000        0.0000        0.0000        0.0000        0.0000        0.0000        0.0000        0.0000        0.0000        0.0000        0.0000        0.0000        0.0000        0.0000        0.0000        0.0000        0.0000        0.0000        0.0000        0.0000        0.0000        0.0000        0.0000        0.0000        0.0000        0.0000        0.0000        0.0000        0.0000        0.0000        0.0000        0.0000        0.0000        0.0000        0.0000        0.0000        0.0000        0.0000        0.0000        0.0000        0.0000        0.0000        0.0000        0.0000        0.0000        0.0000        0.0000        0.0000        0.0000        0.0000        0.0000        0.0000        0.0000        0.0000        0.0000        0.0000        0.0000        0.0000        0.0000        0.0000        0.0000        0.0000        0.0000        0.0000        0.0000        0.0000        0.0000        0.0000        0.0000        0.0000        0.0000        0.0000        0.0000      202.1572      188.0217      198.3996      192.8297      195.1785      202.4551      190.8657      188.7612      184.3806      176.5585      178.2073      191.8710      188.4323      194.6865      205.7968      206.2513      212.7891      204.4833      179.9167      162.0527      156.7006      158.1138      150.9447      150.1797      173.8967      181.9736      196.9926      197.6678      194.3821      184.0680      137.5709      140.7363      143.7703      134.5189      127.9981      109.1662      107.2781      115.1863       97.7686      104.2553      104.1337      109.4151      119.7112      107.5946      104.8771      106.9269      112.0312      110.9211      121.1372      126.0673      163.9057      162.7426      162.5285      153.1104      122.8602      115.9775      117.5548      119.1042      121.7276      117.2930      138.0009      158.3542      175.5668      179.2307      188.8521      203.6514      198.1060      203.3799      216.5378      246.6730      275.1305      288.5472      298.7190      312.6540      335.2702      373.4667      397.8973      368.2799      358.4682      343.8463      319.5401      264.3691      201.5707      183.8546      189.9890      210.5425      190.2622      180.0363      159.1442        0.0000        0.0000        0.0000        0.0000        0.0000        0.0000        0.0000        0.0000        0.0000        0.0000        0.0000        0.0000        0.0000        0.0000        0.0000        0.0000        0.0000        0.0000        0.0000        0.0000        0.0000        0.0000        0.0000        0.0000        0.0000        0.0000        0.0000        0.0000        0.0000        0.0000        0.0000        0.0000        0.0000        0.0000        0.0000        0.0000        0.0000        0.0000        0.0000        0.0000        0.0000        0.0000        0.0000        0.0000        0.0000        0.0000        0.0000        0.0000        0.0000        0.0000        0.0000        0.0000        0.0000        0.0000        0.0000        0.0000        0.0000        0.0000        0.0000
        0.0000        0.0000        0.0000        0.0000        0.0000        0.0000        0.0000        0.0000        0.0000        0.0000        0.0000        0.0000        0.0000        0.0000        0.0000        0.0000        0.0000        0.0000        0.0000        0.0000        0.0000        0.0000        0.0000        0.0000        0.0000        0.0000        0.0000        0.0000        0.0000        0.0000        0.0000        0.0000        0.0000        0.0000        0.0000        0.0000        0.0000        0.0000        0.0000        0.0000        0.0000        0.0000        0.0000        0.0000        0.0000        0.0000        0.0000        0.0000        0.0000        0.0000        0.0000        0.0000        0.0000        0.0000        0.0000        0.0000        0.0000        0.0000        0.0000        0.0000        0.0000        0.0000        0.0000        0.0000        0.0000        0.0000        0.0000        0.0000        0.0000        0.0000        0.0000        0.0000        0.0000        0.0000        0.0000        0.0000        0.0000        0.0000        0.0000        0.0000        0.0000        0.0000        0.0000        0.0000        0.0000        0.0000        0.0000        0.0000        0.0000        0.0000        0.0000        0.0000        0.0000        0.0000        0.0000        0.0000        0.0000        0.0000        0.0000        0.0000      244.8876      230.9463      222.4486      225.1339      207.7831      202.6869      216.4952      188.6863      196.1140      193.6108      189.0189      194.0994      196.0394      207.0009      215.0739      217.2405      207.7539      201.5903      192.5199      184.4959      173.4846      165.7849      162.3035      159.3525      171.6108      190.8009      178.5353      172.6528      189.5317      185.6984      174.7803      152.4961      170.9709      165.9075      105.0319      114.8958      113.4136      105.5279      108.6587      114.0446      115.8772      115.3408      127.3063      128.4001      121.5607      125.2578      120.6572      123.4554      125.3706      129.6117      154.8382      206.9415      184.0660      170.3856      157.8510      132.0585      125.6305      129.0444      131.9395      138.2426      134.5459      144.8793      165.8798      189.1175      188.3193      196.4633      208.3753      213.6796      195.9617      202.2416      239.0561      273.0363      280.9524      283.9048      298.7385      333.4573      346.7616      358.5342      344.1467      349.2670      324.0823      305.5514      280.9735      207.4182      212.7402      211.9687      226.0581      200.0064        0.0000        0.0000        0.0000        0.0000        0.0000        0.0000        0.0000        0.0000        0.0000        0.0000        0.0000        0.0000        0.0000      277.8600        0.0000        0.0000        0.0000      387.1199        0.0000        0.0000        0.0000        0.0000        0.0000        0.0000        0.0000        0.0000        0.0000        0.0000        0.0000        0.0000        0.0000        0.0000        0.0000        0.0000        0.0000        0.0000        0.0000        0.0000        0.0000        0.0000        0.0000        0.0000        0.0000        0.0000        0.0000        0.0000        0.0000        0.0000        0.0000        0.0000        0.0000        0.0000        0.0000        0.0000        0.0000        0.0000        0.0000        0.0000        0.0000        0.0000        0.0000
        0.0000        0.0000        0.0000        0.0000        0.0000        0.0000        0.0000        0.0000        0.0000        0.0000        0.0000        0.0000        0.0000        0.0000        0.0000        0.0000        0.0000        0.0000        0.0000        0.0000        0.0000        0.0000        0.0000        0.0000        0.0000        0.0000        0.0000        0.0000        0.0000        0.0000        0.0000        0.0000        0.0000        0.0000        0.0000        0.0000        0.0000        0.0000        0.0000        0.0000        0.0000        0.0000        0.0000        0.0000        0.0000        0.0000        0.0000        0.0000        0.0000        0.0000        0.0000        0.0000        0.0000        0.0000        0.0000        0.0000        0.0000        0.0000        0.0000        0.0000        0.0000        0.0000        0.0000        0.0000        0.0000        0.0000        0.0000        0.0000        0.0000        0.0000        0.0000        0.0000        0.0000        0.0000        0.0000        0.0000        0.0000        0.0000        0.0000        0.0000        0.0000        0.0000        0.0000        0.0000        0.0000        0.0000        0.0000        0.0000        0.0000        0.0000        0.0000        0.0000        0.0000        0.0000        0.0000        0.0000        0.0000        0.0000        0.0000        0.0000      252.5371      237.0658      236.8953      238.5295      229.5100      231.1195      241.9400      266.0824      226.8006      236.8125      248.0466      245.4209      240.1318      240.5502      221.1977      205.8507      215.2619      198.8336      191.7971      188.8344      174.1927      171.5211      171.4327      182.7095      185.6766      187.0643      182.9131      179.0465      204.5461      182.4456      173.7996      142.1474      117.4317      108.3548      108.7860      130.3770      116.4089      112.2961      125.3494      141.9697      140.3099      152.7247      156.3928      153.8871      154.7726      163.1270      157.1508      160.9959      169.2801      171.9911      184.1332      194.3306      187.7391      166.2738      165.9128      154.6399      135.7343      134.7740      134.5977      130.7699      133.6610      141.0733      144.3431      151.7345      157.8379      170.9715      174.8236      171.6606      170.4913      170.7117      190.3149      217.2491      236.5595      242.8870      249.5067      293.7021      308.9137      331.5659      274.5209      280.3982      244.4454      231.8967      212.2324      266.6797      264.5068      234.7549      239.0563      234.2386        0.0000        0.0000        0.0000        0.0000        0.0000        0.0000        0.0000        0.0000        0.0000        0.0000        0.0000        0.0000      383.4600      363.5100      377.7000        0.0000      316.8900      353.5800        0.0000        0.0000        0.0000        0.0000        0.0000        0.0000        0.0000        0.0000        0.0000        0.0000        0.0000        0.0000        0.0000        0.0000        0.0000        0.0000        0.0000        0.0000        0.0000        0.0000        0.0000        0.0000        0.0000        0.0000        0.0000        0.0000        0.0000        0.0000        0.0000        0.0000        0.0000        0.0000        0.0000        0.0000        0.0000        0.0000        0.0000        0.0000        0.0000        0.0000        0.0000        0.0000        0.0000
        0.0000        0.0000        0.0000        0.0000        0.0000        0.0000        0.0000        0.0000        0.0000        0.0000        0.0000        0.0000        0.0000        0.0000        0.0000        0.0000        0.0000        0.0000        0.0000        0.0000        0.0000        0.0000        0.0000        0.0000        0.0000        0.0000        0.0000        0.0000        0.0000        0.0000        0.0000        0.0000        0.0000        0.0000        0.0000        0.0000        0.0000        0.0000        0.0000        0.0000        0.0000        0.0000        0.0000        0.0000        0.0000        0.0000        0.0000        0.0000        0.0000        0.0000        0.0000        0.0000        0.0000        0.0000        0.0000        0.0000        0.0000        0.0000        0.0000        0.0000        0.0000        0.0000        0.0000        0.0000        0.0000        0.0000        0.0000        0.0000        0.0000        0.0000        0.0000        0.0000        0.0000        0.0000        0.0000        0.0000        0.0000        0.0000        0.0000        0.0000        0.0000        0.0000        0.0000        0.0000        0.0000        0.0000        0.0000        0.0000        0.0000        0.0000        0.0000        0.0000        0.0000        0.0000        0.0000        0.0000        0.0000        0.0000        0.0000      254.3745      239.0334      227.7634      215.9301      221.7199      238.2483      244.3104      237.8077      261.5565      253.6098      252.8034      253.1580      247.1994      247.2110      239.8964      231.9473      213.1206      213.9778      188.1695      178.8377      169.9212      172.6673      163.7673      161.9310      187.6255      193.0930      200.4835      211.8720      192.1231      178.0871      157.9232      156.0072      124.7359      122.9958      117.6917      125.0419      118.1726      122.2277      130.2735      139.3027      155.6789      156.8947      162.4144      167.8263      169.1758      181.4106      179.0363      177.8718      186.7703      190.6181      194.4774      185.4569      185.0673      176.1778      170.7094      171.2305      156.8845      145.5378      145.9351      149.6120      145.3228      139.3127      158.6460      162.9385      164.3188      172.8436      184.8995      176.9131      169.5521      166.2161      170.5008      200.3599      215.1830      225.4903      234.4476      236.1008      255.4753      268.1710      301.0855      240.3812      219.5767      188.5853      194.3866      235.3817      222.4770      220.9376      247.8681      278.6210      220.4597        0.0000        0.0000        0.0000        0.0000        0.0000        0.0000      181.6817      190.6500        0.0000        0.0000        0.0000        0.0000      296.7000      387.6300        0.0000        0.0000        0.0000        0.0000        0.0000        0.0000        0.0000        0.0000        0.0000        0.0000        0.0000        0.0000        0.0000        0.0000        0.0000        0.0000        0.0000        0.0000        0.0000        0.0000        0.0000        0.0000        0.0000        0.0000        0.0000        0.0000        0.0000        0.0000        0.0000        0.0000        0.0000        0.0000        0.0000        0.0000        0.0000        0.0000        0.0000        0.0000        0.0000        0.0000        0.0000        0.0000        0.0000        0.0000        0.0000        0.0000        0.0000
        0.0000        0.0000        0.0000        0.0000        0.0000        0.0000        0.0000        0.0000        0.0000        0.0000        0.0000        0.0000        0.0000        0.0000        0.0000        0.0000        0.0000        0.0000        0.0000        0.0000        0.0000        0.0000        0.0000        0.0000        0.0000        0.0000        0.0000        0.0000        0.0000        0.0000        0.0000        0.0000        0.0000        0.0000        0.0000        0.0000        0.0000        0.0000        0.0000        0.0000        0.0000        0.0000        0.0000        0.0000        0.0000        0.0000        0.0000        0.0000        0.0000        0.0000        0.0000        0.0000        0.0000        0.0000        0.0000        0.0000        0.0000        0.0000        0.0000        0.0000        0.0000        0.0000        0.0000        0.0000        0.0000        0.0000        0.0000        0.0000        0.0000        0.0000        0.0000        0.0000        0.0000        0.0000        0.0000        0.0000        0.0000        0.0000        0.0000        0.0000        0.0000        0.0000        0.0000        0.0000        0.0000        0.0000        0.0000        0.0000        0.0000        0.0000        0.0000        0.0000        0.0000        0.0000        0.0000        0.0000        0.0000      241.1907      254.7901      258.5069      235.6450      218.6484      216.2950      236.7098      257.7278      231.6895      224.9544      240.0178      250.6747      241.2277      244.0365      251.6017      258.0300      244.1186      238.5921      212.0176      201.4010      196.1449      170.6691      166.0952      180.4293      166.2328      155.0570      191.8263      204.2025      213.9167      217.5981      188.4151      171.6327      150.8347      160.9043      144.4327      126.2853      120.2859      117.2404      129.5294      137.5551      157.6109      155.2981      169.1014      182.2630      194.2108      203.7408      202.5621      217.3052      209.5193      202.0622      207.6942      200.0534      193.3276      195.6848      207.9499      185.8443      181.5008      192.5233      184.8057      185.7579      178.6404      181.9794      168.3714      168.5482      163.7657      176.1032      181.6653      181.8073      192.9518      186.1895      169.9137      173.5593      165.4615      181.6895      208.9294      210.7411      231.9781      233.3535      238.1066      227.2558      236.9463      213.0374      180.4431      168.4697      194.6283      224.1159      281.1762      279.9371      230.1779      236.3641        0.0000        0.0000        0.0000        0.0000        0.0000      183.2829      184.4380      161.9785       94.1700        0.0000        0.0000        0.0000        0.0000        0.0000        0.0000        0.0000        0.0000        0.0000        0.0000        0.0000        0.0000        0.0000        0.0000        0.0000        0.0000        0.0000        0.0000        0.0000        0.0000        0.0000        0.0000        0.0000        0.0000        0.0000        0.0000        0.0000        0.0000        0.0000        0.0000        0.0000        0.0000        0.0000        0.0000        0.0000        0.0000        0.0000        0.0000        0.0000        0.0000        0.0000        0.0000        0.0000        0.0000        0.0000        0.0000        0.0000        0.0000        0.0000        0.0000        0.0000        0.0000        0.0000
        0.0000        0.0000        0.0000        0.0000        0.0000        0.0000        0.0000        0.0000        0.0000        0.0000        0.0000        0.0000        0.0000        0.0000        0.0000        0.0000        0.0000        0.0000        0.0000        0.0000        0.0000        0.0000        0.0000        0.0000        0.0000        0.0000        0.0000        0.0000        0.0000        0.0000        0.0000        0.0000        0.0000        0.0000        0.0000        0.0000        0.0000        0.0000        0.0000        0.0000        0.0000        0.0000        0.0000        0.0000        0.0000        0.0000        0.0000        0.0000        0.0000        0.0000        0.0000        0.0000        0.0000        0.0000        0.0000        0.0000        0.0000        0.0000        0.0000        0.0000        0.0000        0.0000        0.0000        0.0000        0.0000        0.0000        0.0000        0.0000        0.0000        0.0000        0.0000        0.0000        0.0000        0.0000        0.0000        0.0000        0.0000        0.0000        0.0000        0.0000        0.0000        0.0000        0.0000        0.0000        0.0000        0.0000        0.0000        0.0000        0.0000        0.0000        0.0000        0.0000        0.0000        0.0000        0.0000        0.0000        0.0000      280.5844      266.0974      250.0927      225.4408      218.1138      212.6011      222.2513      218.7783      219.3355      234.5894      245.3728      260.3770      255.5244      251.3584      259.2120      255.6401      248.7561      246.0118      213.9133      203.0633      189.7798      170.6601      169.9620      164.0185      153.3419      154.3893      177.4238      191.0459      195.7118      204.7347      184.1338      187.3748      171.3562      164.2143      131.1357      125.3965      122.7363      125.0882      143.0950      157.4572      179.1881      175.0264      198.1410      215.2918      226.0703      231.6017      225.0031      226.3752      228.1168      230.8442      207.7760      206.5704      217.8211      223.4048      238.1121      200.5989      191.7889      220.1784      214.8276      218.7792      220.3185      233.5671      202.1492      195.8213      193.7186      201.0107      192.6084      200.5630      209.5098      205.5021      181.2846      182.9837      173.4321      180.5416      200.0515      218.9658      221.9603      233.6146      230.6411      217.4586      210.6306      216.4022      172.7428      164.0484      167.3414      177.0503      207.4237      198.7458      225.1259      266.3266        0.0000        0.0000        0.0000      117.5700      173.4261      165.4098      160.6674      150.8784      111.2400        0.0000        0.0000        0.0000        0.0000        0.0000        0.0000        0.0000        0.0000        0.0000        0.0000        0.0000        0.0000        0.0000        0.0000        0.0000        0.0000        0.0000        0.0000        0.0000        0.0000        0.0000        0.0000        0.0000        0.0000        0.0000        0.0000        0.0000        0.0000        0.0000        0.0000        0.0000        0.0000        0.0000        0.0000        0.0000        0.0000        0.0000        0.0000        0.0000        0.0000        0.0000        0.0000        0.0000        0.0000        0.0000        0.0000        0.0000        0.0000        0.0000        0.0000        0.0000        0.0000        0.0000
        0.0000        0.0000        0.0000        0.0000        0.0000        0.0000        0.0000        0.0000        0.0000        0.0000        0.0000        0.0000        0.0000        0.0000        0.0000        0.0000        0.0000        0.0000        0.0000        0.0000        0.0000        0.0000        0.0000        0.0000        0.0000        0.0000        0.0000        0.0000        0.0000        0.0000        0.0000        0.0000        0.0000        0.0000        0.0000        0.0000        0.0000        0.0000        0.0000        0.0000        0.0000        0.0000        0.0000        0.0000        0.0000        0.0000        0.0000        0.0000        0.0000        0.0000        0.0000        0.0000        0.0000        0.0000        0.0000        0.0000        0.0000        0.0000        0.0000        0.0000        0.0000        0.0000        0.0000        0.0000        0.0000        0.0000        0.0000        0.0000        0.0000        0.0000        0.0000        0.0000        0.0000        0.0000        0.0000        0.0000        0.0000        0.0000        0.0000        0.0000        0.0000        0.0000        0.0000        0.0000        0.0000        0.0000        0.0000        0.0000        0.0000        0.0000        0.0000        0.0000        0.0000        0.0000        0.0000        0.0000      280.6250      292.7134      277.1881      251.8531      229.3915      224.1484      217.3345      219.4750      209.4316      213.9195      220.8615      246.8297      253.2289      253.8819      254.1482      267.7701      284.3678      285.7738      263.2203      222.2180      198.9765      205.3999      167.1734      162.5094      164.7873      163.8685      143.3671      143.0931      163.4277      187.6764      195.9536      193.7444      221.4978      173.5054      168.1678      135.6261      137.4630      137.3237      158.4404      185.6895      208.2819      232.0883      237.7254      238.1261      257.5140      252.6176      263.6093      249.1344      235.7086      247.6671      254.9159      254.8579      232.0771      233.7628      218.6994      234.9296      225.7467      211.7502      218.9328      248.1506      262.5244      258.0989      249.1043      216.6280      210.4714      211.5530      205.3267      183.4304      192.0640      195.2615      187.1191      175.9505      174.9108      165.7381      175.3773      198.1742      206.3159      221.1669      214.8705      209.1484      194.9522      195.8258      183.1410      165.8930      159.2149      196.5666      265.8270      320.2614      206.2626      350.4460        0.0000        0.0000        0.0000        0.0000      199.7089      177.1750      163.8555      175.1461      192.5161      126.4500        0.0000        0.0000        0.0000        0.0000        0.0000        0.0000        0.0000        0.0000        0.0000        0.0000        0.0000        0.0000        0.0000        0.0000        0.0000        0.0000        0.0000        0.0000        0.0000        0.0000        0.0000        0.0000        0.0000        0.0000        0.0000        0.0000        0.0000        0.0000        0.0000        0.0000        0.0000        0.0000        0.0000        0.0000        0.0000        0.0000        0.0000        0.0000        0.0000        0.0000        0.0000        0.0000        0.0000        0.0000        0.0000        0.0000        0.0000        0.0000        0.0000        0.0000        0.0000        0.0000        0.0000
        0.0000        0.0000        0.0000        0.0000        0.0000        0.0000        0.0000        0.0000        0.0000        0.0000        0.0000        0.0000        0.0000        0.0000        0.0000        0.0000        0.0000        0.0000        0.0000        0.0000        0.0000        0.0000        0.0000        0.0000        0.0000        0.0000        0.0000        0.0000        0.0000        0.0000        0.0000        0.0000        0.0000        0.0000        0.0000        0.0000        0.0000        0.0000        0.0000        0.0000        0.0000        0.0000        0.0000        0.0000        0.0000        0.0000        0.0000        0.0000        0.0000        0.0000        0.0000        0.0000        0.0000        0.0000        0.0000        0.0000        0.0000        0.0000        0.0000        0.0000        0.0000        0.0000        0.0000        0.0000        0.0000        0.0000        0.0000        0.0000        0.0000        0.0000        0.0000        0.0000        0.0000        0.0000        0.0000        0.0000        0.0000        0.0000        0.0000        0.0000        0.0000        0.0000        0.0000        0.0000        0.0000        0.0000        0.0000        0.0000        0.0000        0.0000        0.0000        0.0000        0.0000        0.0000        0.0000        0.0000      309.6334      299.7497      274.3611      255.1750      237.3634      232.3003      225.4039      239.4085      239.5885      230.3053      226.4685      238.0705      247.0143      263.1733      273.0579      287.9448      299.9502      294.6531      271.6031      227.4534      195.5406      187.7432      175.7317      153.4831      145.6467      144.0758      137.4688      144.1785      157.8236      177.1858      184.5524      183.8416      169.0711      167.1256      173.3595      153.9608      146.3532      160.2235      191.1895      213.1532      226.4996      228.3652      256.5361      272.0525      285.3487      279.1292      288.9249      273.1775      264.9819      272.8425      271.9392      281.8849      254.3535      257.1248      256.6355      260.5424      251.3297      233.7782      239.7947      279.0544      305.7917      296.5909      285.4428      234.5639      229.5496      225.8510      224.8801      197.4755      198.1631      181.9723      175.3980      170.8026      172.9138      177.4702      193.1129      243.5280      223.1502      218.7818      241.1603      221.6599      225.2212      214.2192      183.4323      220.0826      198.8636      235.2879      249.4895        0.0000        0.0000        0.0000        0.0000        0.0000        0.0000      228.2648      219.2543      188.0891      180.1284      184.7738      176.6417        0.0000        0.0000        0.0000        0.0000        0.0000        0.0000        0.0000        0.0000        0.0000        0.0000        0.0000        0.0000        0.0000        0.0000        0.0000        0.0000        0.0000        0.0000        0.0000        0.0000        0.0000        0.0000        0.0000        0.0000        0.0000        0.0000        0.0000        0.0000        0.0000        0.0000        0.0000        0.0000        0.0000        0.0000        0.0000        0.0000        0.0000        0.0000        0.0000        0.0000        0.0000        0.0000        0.0000        0.0000        0.0000        0.0000        0.0000        0.0000        0.0000        0.0000        0.0000        0.0000        0.0000        0.0000
        0.0000        0.0000        0.0000        0.0000        0.0000        0.0000        0.0000        0.0000        0.0000        0.0000        0.0000        0.0000        0.0000        0.0000        0.0000        0.0000        0.0000        0.0000        0.0000        0.0000        0.0000        0.0000        0.0000        0.0000        0.0000        0.0000        0.0000        0.0000        0.0000        0.0000        0.0000        0.0000        0.0000        0.0000        0.0000        0.0000        0.0000        0.0000        0.0000        0.0000        0.0000        0.0000        0.0000        0.0000        0.0000        0.0000        0.0000        0.0000        0.0000        0.0000        0.0000        0.0000        0.0000        0.0000        0.0000        0.0000        0.0000        0.0000        0.0000        0.0000        0.0000        0.0000        0.0000        0.0000        0.0000        0.0000        0.0000        0.0000        0.0000        0.0000        0.0000        0.0000        0.0000        0.0000        0.0000        0.0000        0.0000        0.0000        0.0000        0.0000        0.0000        0.0000        0.0000        0.0000        0.0000        0.0000        0.0000        0.0000        0.0000        0.0000        0.0000        0.0000        0.0000        0.0000        0.0000        0.0000      289.3051      290.8359      277.7219      252.1987      249.3167      233.8301      235.5168      243.8466      246.4390      227.7628      240.1333      234.2117      252.6351      267.5395      275.7521      317.7978      319.1908      303.9762      268.5193      229.7669      204.0314      188.9626      177.6628      166.9872      149.7944      161.3308      159.5651      149.6669      146.1374      152.8960      149.6420      153.7644      157.2305      166.5161      184.5108      151.8870      144.0178      169.1346      218.1197      233.7528      248.8283      228.4386      239.0041      291.2106      291.2078      297.8549      292.5578      289.3658      300.5263      279.4677      274.1661      285.5848      282.0269      271.4546      291.6720      270.5041      265.4230      266.5922      279.7797      327.6590      345.3551      335.8696      319.1763      259.7626      244.8106      234.2130      235.3431      226.1248      209.1853      202.0503      199.9444      214.4605      218.9526      217.7056      236.7527      268.8923      241.5794      264.9943      259.1389      230.4644      257.8029      243.9461      207.6528      268.1753      215.5357      202.1108        0.0000        0.0000        0.0000        0.0000        0.0000        0.0000      274.5303      248.5212      248.4544      235.2026      200.7565      194.9447      214.0202        0.0000        0.0000        0.0000        0.0000        0.0000        0.0000        0.0000        0.0000        0.0000        0.0000        0.0000        0.0000        0.0000        0.0000        0.0000        0.0000        0.0000        0.0000        0.0000        0.0000        0.0000        0.0000        0.0000        0.0000        0.0000        0.0000        0.0000        0.0000        0.0000        0.0000        0.0000        0.0000        0.0000        0.0000        0.0000        0.0000        0.0000        0.0000        0.0000        0.0000        0.0000        0.0000        0.0000        0.0000        0.0000        0.0000        0.0000        0.0000        0.0000        0.0000        0.0000        0.0000        0.0000        0.0000
        0.0000        0.0000        0.0000        0.0000        0.0000        0.0000        0.0000        0.0000        0.0000        0.0000        0.0000        0.0000        0.0000        0.0000        0.0000        0.0000        0.0000        0.0000        0.0000        0.0000        0.0000        0.0000        0.0000        0.0000        0.0000        0.0000        0.0000        0.0000        0.0000        0.0000        0.0000        0.0000        0.0000        0.0000        0.0000        0.0000        0.0000        0.0000        0.0000        0.0000        0.0000        0.0000        0.0000        0.0000        0.0000        0.0000        0.0000        0.0000        0.0000        0.0000        0.0000        0.0000        0.0000        0.0000        0.0000        0.0000        0.0000        0.0000        0.0000        0.0000        0.0000        0.0000        0.0000        0.0000        0.0000        0.0000        0.0000        0.0000        0.0000        0.0000        0.0000        0.0000        0.0000        0.0000        0.0000        0.0000        0.0000        0.0000        0.0000        0.0000        0.0000        0.0000        0.0000        0.0000        0.0000        0.0000        0.0000        0.0000        0.0000        0.0000        0.0000        0.0000        0.0000        0.0000        0.0000        0.0000        0.0000      282.6290      265.2085      257.4727      251.0075      236.1651      251.1450      236.7439      235.9201      230.0685      228.2722      253.1030      268.5952      284.2523      283.7560      303.6994      334.0688      358.6837      300.8383      253.9903      223.2623      206.9902      190.6342      177.8537      174.6131      180.4154      197.5472      168.0936      150.7123      146.2993      155.5368      186.0560      173.6444      141.0033      148.2867      146.0450      144.1244      151.4044      196.7656      231.1622      252.5247      248.6133      256.0200      264.9284      280.9251      328.0589      305.9030      287.6589      306.3055      309.0941      318.8812      317.5951      291.6520      261.3600      260.4008      268.3316      261.6349      281.0856      285.6526      311.9156      343.0374      340.0238      319.1721      263.1362      244.1757      240.4694      242.7489      227.3743      221.7859      219.4091      216.2420      225.3799      233.6727      244.3976      237.3450      247.8459      252.5384      287.1879      284.6138      280.2555      253.8657      214.0610      205.2903      256.9040      206.0598        0.0000        0.0000        0.0000        0.0000        0.0000        0.0000        0.0000      299.0117      281.3165      290.2229      293.7757      247.3266      231.3945      231.9185        0.0000        0.0000        0.0000        0.0000        0.0000        0.0000        0.0000        0.0000        0.0000        0.0000        0.0000        0.0000        0.0000        0.0000        0.0000        0.0000        0.0000        0.0000        0.0000        0.0000        0.0000        0.0000        0.0000        0.0000        0.0000        0.0000        0.0000        0.0000        0.0000        0.0000        0.0000        0.0000        0.0000        0.0000        0.0000        0.0000        0.0000        0.0000        0.0000        0.0000        0.0000        0.0000        0.0000        0.0000        0.0000        0.0000        0.0000        0.0000        0.0000        0.0000        0.0000        0.0000        0.0000        0.0000
        0.0000        0.0000        0.0000        0.0000        0.0000        0.0000        0.0000        0.0000        0.0000        0.0000        0.0000        0.0000        0.0000        0.0000        0.0000        0.0000        0.0000        0.0000        0.0000        0.0000        0.0000        0.0000        0.0000        0.0000        0.0000        0.0000        0.0000        0.0000        0.0000        0.0000        0.0000        0.0000        0.0000        0.0000        0.0000        0.0000        0.0000        0.0000        0.0000        0.0000        0.0000        0.0000        0.0000        0.0000        0.0000        0.0000        0.0000        0.0000        0.0000        0.0000        0.0000        0.0000        0.0000        0.0000        0.0000        0.0000        0.0000        0.0000        0.0000        0.0000        0.0000        0.0000        0.0000        0.0000        0.0000        0.0000        0.0000        0.0000        0.0000        0.0000        0.0000        0.0000        0.0000        0.0000        0.0000        0.0000        0.0000        0.0000        0.0000        0.0000        0.0000        0.0000        0.0000        0.0000        0.0000        0.0000        0.0000        0.0000        0.0000        0.0000        0.0000        0.0000        0.0000        0.0000        0.0000        0.0000      315.2895      276.9398      263.9045      273.1652        0.0000      247.0740      267.0576      277.4492      247.2815      246.4140      234.0651      245.0938      268.8130      286.8754      265.5744      304.5024      350.7909      361.0219      300.6141      249.7337      217.6588      217.9594      191.2897      174.4390      169.5025      165.9840      162.2412      156.5497      161.6550      149.3931      171.5059      216.7903      180.8367      155.5584      149.9451      151.0600      146.2011      171.1087      260.4789      255.5783      258.6112      254.1102      285.3658      274.8809      288.0253      314.6904      312.6062      305.2747      329.8579      325.3869      338.7828      362.0908      309.1443      269.9668      248.5256      216.2505      214.9266      217.4859      197.9382      255.0173      289.3116      313.2823      297.1247      294.3603      300.2444      303.0827      289.6386      243.9481      224.7401      217.9053      231.4689      243.4836      244.5554      246.7716      243.6870      227.2744      268.5483      280.2189      235.4247      165.3783      189.0228      186.8774      200.3806        0.0000        0.0000        0.0000        0.0000        0.0000      235.7400      162.5700        0.0000      338.5381      346.6200      349.7780      341.2958      322.9769      301.8469      283.8989        0.0000        0.0000        0.0000        0.0000        0.0000        0.0000        0.0000        0.0000        0.0000        0.0000        0.0000        0.0000        0.0000        0.0000        0.0000        0.0000        0.0000        0.0000        0.0000        0.0000        0.0000        0.0000        0.0000        0.0000        0.0000        0.0000        0.0000        0.0000        0.0000        0.0000        0.0000        0.0000        0.0000        0.0000        0.0000        0.0000        0.0000        0.0000        0.0000        0.0000        0.0000        0.0000        0.0000        0.0000        0.0000        0.0000        0.0000        0.0000        0.0000        0.0000        0.0000        0.0000        0.0000        0.0000        0.0000
        0.0000        0.0000        0.0000        0.0000        0.0000        0.0000        0.0000        0.0000        0.0000        0.0000        0.0000        0.0000        0.0000        0.0000        0.0000        0.0000        0.0000        0.0000        0.0000        0.0000        0.0000        0.0000        0.0000        0.0000        0.0000        0.0000        0.0000        0.0000        0.0000        0.0000        0.0000        0.0000        0.0000        0.0000        0.0000        0.0000        0.0000        0.0000        0.0000        0.0000        0.0000        0.0000        0.0000        0.0000        0.0000        0.0000        0.0000        0.0000        0.0000        0.0000        0.0000        0.0000        0.0000        0.0000        0.0000        0.0000        0.0000        0.0000        0.0000        0.0000        0.0000        0.0000        0.0000        0.0000        0.0000        0.0000        0.0000        0.0000        0.0000        0.0000        0.0000        0.0000        0.0000        0.0000        0.0000        0.0000        0.0000        0.0000        0.0000        0.0000        0.0000        0.0000        0.0000        0.0000        0.0000        0.0000        0.0000        0.0000        0.0000        0.0000        0.0000        0.0000        0.0000        0.0000        0.0000        0.0000        0.0000      294.9648        0.0000        0.0000        0.0000      256.8399      266.8869      275.9720      277.3616      246.9523      258.3212      251.6581      263.6640      263.1209      278.3774      314.4119      358.9425      338.1510      282.8308      248.9398      225.2312      232.9702      213.4847      190.9678      168.6583      157.9088      161.0490      161.3947      164.0406      165.7714      182.2479      206.9568      172.8202      164.3436      154.0102      147.7566      152.8451      181.5594      233.8251      210.3829      222.3077      246.2329      255.7862      300.6097      319.5417      308.1142      326.8347      325.5471      299.6096      290.6745      344.3790      385.4408      291.6990      296.0260      284.3609      212.8706      202.4478      196.6586      192.1005      279.1182      290.5519      311.8690      322.6502      314.0242      329.5792      315.7841      306.9144      261.9249      243.4237      232.2486      251.3396      257.3546      264.0273      278.7848      268.5815      269.2145      289.6800      217.7118      206.7504      175.5378      171.5938      171.7811      194.4214        0.0000        0.0000        0.0000        0.0000        0.0000      284.6700      170.4300      113.3100      394.8561      405.6068      426.9699      390.8595      345.1264      332.1417      322.0086        0.0000        0.0000        0.0000        0.0000        0.0000        0.0000        0.0000        0.0000        0.0000        0.0000        0.0000        0.0000        0.0000        0.0000        0.0000        0.0000        0.0000        0.0000        0.0000        0.0000        0.0000        0.0000        0.0000        0.0000        0.0000        0.0000        0.0000        0.0000        0.0000        0.0000        0.0000        0.0000        0.0000        0.0000        0.0000        0.0000        0.0000        0.0000        0.0000        0.0000        0.0000        0.0000        0.0000        0.0000        0.0000        0.0000        0.0000        0.0000        0.0000        0.0000        0.0000        0.0000        0.0000        0.0000        0.0000
        0.0000        0.0000        0.0000        0.0000        0.0000        0.0000        0.0000        0.0000        0.0000        0.0000        0.0000        0.0000        0.0000        0.0000        0.0000        0.0000        0.0000        0.0000        0.0000        0.0000        0.0000        0.0000        0.0000        0.0000        0.0000        0.0000        0.0000        0.0000        0.0000        0.0000        0.0000        0.0000        0.0000        0.0000        0.0000        0.0000        0.0000        0.0000        0.0000        0.0000        0.0000        0.0000        0.0000        0.0000        0.0000        0.0000        0.0000        0.0000        0.0000        0.0000        0.0000        0.0000        0.0000        0.0000        0.0000        0.0000        0.0000        0.0000        0.0000        0.0000        0.0000        0.0000        0.0000        0.0000        0.0000        0.0000        0.0000        0.0000        0.0000        0.0000        0.0000        0.0000        0.0000        0.0000        0.0000        0.0000        0.0000        0.0000        0.0000        0.0000        0.0000        0.0000        0.0000        0.0000        0.0000        0.0000        0.0000        0.0000        0.0000        0.0000        0.0000        0.0000        0.0000        0.0000        0.0000        0.0000        0.0000        0.0000        0.0000        0.0000        0.0000      275.5581      266.6914      271.4949      266.9725      254.2934      294.2778      281.1337      299.8297      314.7357      342.3084      373.7126      336.5043      333.9179      319.4025      270.8311      260.0482      251.5894      233.6453      214.1151      200.0380      191.7051      196.5219      184.8714      179.4631      182.4259      167.8356      165.2241      165.6981      183.4695      181.5621      170.4133      183.0659      175.8893      195.4199      198.4746      214.2003      241.9370      264.5671      293.2359      329.9619      328.6244      302.1070      315.5905      300.0894      289.0344      282.3842      300.6683      277.0230      281.9429      323.1604      253.5672      228.5513      227.8291      236.3148      333.3594      349.5803      322.4521      302.4403      310.9753      299.3512      298.6716      292.7961      257.1415      241.9384      244.0946      266.1713      277.6594      273.4170      282.7104      280.6426      298.4532      357.6414      287.2405      263.7263      236.4994      182.1320        0.0000        0.0000        0.0000        0.0000        0.0000        0.0000      315.9900      344.1600      244.9200      320.1600      449.8125      452.9543      443.2150      430.6269      377.5444      369.8267      356.5118        0.0000        0.0000        0.0000        0.0000        0.0000        0.0000        0.0000        0.0000        0.0000        0.0000        0.0000        0.0000        0.0000        0.0000        0.0000        0.0000        0.0000        0.0000        0.0000        0.0000        0.0000        0.0000        0.0000        0.0000        0.0000        0.0000        0.0000        0.0000        0.0000        0.0000        0.0000        0.0000        0.0000        0.0000        0.0000        0.0000        0.0000        0.0000        0.0000        0.0000        0.0000        0.0000        0.0000        0.0000        0.0000        0.0000        0.0000        0.0000        0.0000        0.0000        0.0000        0.0000        0.0000        0.0000        0.0000
        0.0000        0.0000        0.0000        0.0000        0.0000        0.0000        0.0000        0.0000        0.0000        0.0000        0.0000        0.0000        0.0000        0.0000        0.0000        0.0000        0.0000        0.0000        0.0000        0.0000        0.0000        0.0000        0.0000        0.0000        0.0000        0.0000        0.0000        0.0000        0.0000        0.0000        0.0000        0.0000        0.0000        0.0000        0.0000        0.0000        0.0000        0.0000        0.0000        0.0000        0.0000        0.0000        0.0000        0.0000        0.0000        0.0000        0.0000        0.0000        0.0000        0.0000        0.0000        0.0000        0.0000        0.0000        0.0000        0.0000        0.0000        0.0000        0.0000        0.0000        0.0000        0.0000        0.0000        0.0000        0.0000        0.0000        0.0000        0.0000        0.0000        0.0000        0.0000        0.0000        0.0000        0.0000        0.0000        0.0000        0.0000        0.0000        0.0000        0.0000        0.0000        0.0000        0.0000        0.0000        0.0000        0.0000        0.0000        0.0000        0.0000        0.0000        0.0000        0.0000        0.0000        0.0000        0.0000        0.0000        0.0000        0.0000        0.0000        0.0000        0.0000        0.0000      282.2739      281.5199      280.0457      285.4795      297.8533      296.3181      319.3049      327.9466      355.9171      356.9846      333.9232      370.4311      389.9380      344.2182      312.4009      305.7874      290.9632      280.6696      266.1095      251.0690      240.3993      221.8972      227.5885      212.2282      200.0067      192.7163      211.9901      222.4108      215.5766      219.7504      223.9679      196.9186      209.5463      221.0848      242.7899      274.8106      298.0479      314.2746      340.8924      363.3799      336.2030      317.5757      319.7064      293.9314      283.4573      297.3281      324.8423      315.4512      290.9519      246.2132      247.4471      256.0903      259.0156      351.0483      337.0447      305.2446      296.0346      290.4839      296.0191      287.6361      278.2604      244.4424      246.5139      259.4714      261.6180      256.1070      251.2100      286.3540      278.6434      291.9076      358.1562      328.7873      281.8541      248.9075      250.7209        0.0000        0.0000        0.0000        0.0000        0.0000        0.0000        0.0000      464.3699      484.3200      503.4300      464.3998      467.8519      456.8399      448.4589      400.6894      383.3882      366.9342        0.0000        0.0000        0.0000        0.0000        0.0000        0.0000        0.0000        0.0000        0.0000        0.0000        0.0000        0.0000        0.0000        0.0000        0.0000        0.0000        0.0000        0.0000        0.0000        0.0000        0.0000        0.0000        0.0000        0.0000        0.0000        0.0000        0.0000        0.0000        0.0000        0.0000        0.0000        0.0000        0.0000        0.0000        0.0000        0.0000        0.0000        0.0000        0.0000        0.0000        0.0000        0.0000        0.0000        0.0000        0.0000        0.0000        0.0000        0.0000        0.0000        0.0000        0.0000        0.0000        0.0000        0.0000        0.0000
        0.0000        0.0000        0.0000        0.0000        0.0000        0.0000        0.0000        0.0000        0.0000        0.0000        0.0000        0.0000        0.0000        0.0000        0.0000        0.0000        0.0000        0.0000        0.0000        0.0000        0.0000        0.0000        0.0000        0.0000        0.0000        0.0000        0.0000        0.0000        0.0000        0.0000        0.0000        0.0000        0.0000        0.0000        0.0000        0.0000        0.0000        0.0000        0.0000        0.0000        0.0000        0.0000        0.0000        0.0000        0.0000        0.0000        0.0000        0.0000        0.0000        0.0000        0.0000        0.0000        0.0000        0.0000        0.0000        0.0000        0.0000        0.0000        0.0000        0.0000        0.0000        0.0000        0.0000        0.0000        0.0000        0.0000        0.0000        0.0000        0.0000        0.0000        0.0000        0.0000        0.0000        0.0000        0.0000        0.0000        0.0000        0.0000        0.0000        0.0000        0.0000        0.0000        0.0000        0.0000        0.0000        0.0000        0.0000        0.0000        0.0000        0.0000        0.0000        0.0000        0.0000        0.0000        0.0000        0.0000        0.0000        0.0000        0.0000        0.0000        0.0000        0.0000        0.0000      314.3632      296.4110      278.1724      297.8199      315.6235      323.5964      347.6019      366.1808      403.0490      424.9846      450.2769      443.5381      464.8283      466.0320      449.6044      425.3645      402.8667      367.3289      340.1318      318.2784      328.6674      288.4606      269.5438      253.7049        0.0000        0.0000      197.9703      206.8700      241.7891      220.3300      207.7590      214.2142      250.8511      271.1181      301.7000      322.2094      352.9637      352.3052      380.6636      369.1054      380.9291      350.2887      341.3859      318.3771      356.8927      364.0297      331.2589      305.8448      276.8005      272.9635      291.2245      297.6346      320.6417      347.3381      325.8338      302.2834      282.0722      275.0518      272.7241      250.3010      222.9112      215.1622      249.4051      234.0941      218.2616      241.3992      299.3773      303.2816      240.9480      299.4063      250.5149        0.0000        0.0000        0.0000        0.0000        0.0000        0.0000        0.0000        0.0000        0.0000        0.0000        0.0000        0.0000        0.0000      401.9866      416.0391      420.3612      372.7555      324.0763      323.1366        0.0000        0.0000        0.0000        0.0000        0.0000        0.0000        0.0000        0.0000        0.0000        0.0000        0.0000        0.0000        0.0000        0.0000        0.0000        0.0000        0.0000        0.0000        0.0000        0.0000        0.0000        0.0000        0.0000        0.0000        0.0000        0.0000        0.0000        0.0000        0.0000        0.0000        0.0000        0.0000        0.0000        0.0000        0.0000        0.0000        0.0000        0.0000        0.0000        0.0000        0.0000        0.0000        0.0000        0.0000        0.0000        0.0000        0.0000        0.0000        0.0000        0.0000        0.0000        0.0000        0.0000        0.0000        0.0000        0.0000
        0.0000        0.0000        0.0000        0.0000        0.0000        0.0000        0.0000        0.0000        0.0000        0.0000        0.0000        0.0000        0.0000        0.0000        0.0000        0.0000        0.0000        0.0000        0.0000        0.0000        0.0000        0.0000        0.0000        0.0000        0.0000        0.0000        0.0000        0.0000        0.0000        0.0000        0.0000        0.0000        0.0000        0.0000        0.0000        0.0000        0.0000        0.0000        0.0000        0.0000        0.0000        0.0000        0.0000        0.0000        0.0000        0.0000        0.0000        0.0000        0.0000        0.0000        0.0000        0.0000        0.0000        0.0000        0.0000        0.0000        0.0000        0.0000        0.0000        0.0000        0.0000        0.0000        0.0000        0.0000        0.0000        0.0000        0.0000        0.0000        0.0000        0.0000        0.0000        0.0000        0.0000        0.0000        0.0000        0.0000        0.0000        0.0000        0.0000        0.0000        0.0000        0.0000        0.0000        0.0000        0.0000        0.0000        0.0000        0.0000        0.0000        0.0000        0.0000        0.0000        0.0000        0.0000        0.0000        0.0000        0.0000        0.0000        0.0000        0.0000        0.0000        0.0000        0.0000      325.5461      311.8191      302.0600      320.9390      332.1808      357.5394      403.0033      403.1707      465.9688      485.7107      510.7172      492.5942      511.2781      536.5901      525.4243      504.9924      455.2340      435.7003      399.6474      373.2146      351.9689      329.8980      323.3936        0.0000        0.0000        0.0000        0.0000        0.0000        0.0000      233.1231      223.8548      217.7552      238.6590      259.6266      287.1611      331.6193      368.3145      390.2762      396.2809      336.6923      372.6275      383.7161      385.4282      355.2431      395.7243      379.5535      347.9449      346.0204      287.8256      278.8706      287.1081      304.0876      386.1274      405.9957      385.9054      326.7760      266.2085      271.9304      253.5274      240.0403      210.8526      207.8473      208.4051      205.6341      218.6791      243.6229      277.3495      286.0555      185.5534        0.0000        0.0000        0.0000        0.0000        0.0000        0.0000        0.0000        0.0000        0.0000        0.0000        0.0000        0.0000        0.0000        0.0000        0.0000      397.3810      429.9185      450.9451      412.9893      345.4635      312.7067      306.5630        0.0000        0.0000        0.0000        0.0000        0.0000        0.0000        0.0000        0.0000        0.0000        0.0000        0.0000        0.0000        0.0000        0.0000        0.0000        0.0000        0.0000        0.0000        0.0000        0.0000        0.0000        0.0000        0.0000        0.0000        0.0000        0.0000        0.0000        0.0000        0.0000        0.0000        0.0000        0.0000        0.0000        0.0000        0.0000        0.0000        0.0000        0.0000        0.0000        0.0000        0.0000        0.0000        0.0000        0.0000        0.0000        0.0000        0.0000        0.0000        0.0000        0.0000        0.0000        0.0000        0.0000        0.0000        0.0000
        0.0000        0.0000        0.0000        0.0000        0.0000        0.0000        0.0000        0.0000        0.0000        0.0000        0.0000        0.0000        0.0000        0.0000        0.0000        0.0000        0.0000        0.0000        0.0000        0.0000        0.0000        0.0000        0.0000        0.0000        0.0000        0.0000        0.0000        0.0000        0.0000        0.0000        0.0000        0.0000        0.0000        0.0000        0.0000        0.0000        0.0000        0.0000        0.0000        0.0000        0.0000        0.0000        0.0000        0.0000        0.0000        0.0000        0.0000        0.0000        0.0000        0.0000        0.0000        0.0000        0.0000        0.0000        0.0000        0.0000        0.0000        0.0000        0.0000        0.0000        0.0000        0.0000        0.0000        0.0000        0.0000        0.0000        0.0000        0.0000        0.0000        0.0000        0.0000        0.0000        0.0000        0.0000        0.0000        0.0000        0.0000        0.0000        0.0000        0.0000        0.0000        0.0000        0.0000        0.0000        0.0000        0.0000        0.0000        0.0000        0.0000        0.0000        0.0000        0.0000        0.0000        0.0000        0.0000        0.0000        0.0000        0.0000        0.0000        0.0000        0.0000        0.0000        0.0000      335.1930      349.0966      331.2979      344.7771      356.0912      361.4735      375.6653      400.5945      496.5241      519.0833      507.6329      494.7516      504.7725      531.3334        0.0000      559.0887      508.4080        0.0000        0.0000      397.7950      364.0079        0.0000        0.0000        0.0000        0.0000        0.0000        0.0000        0.0000        0.0000      216.9006      211.3697      217.7709      249.3343      273.1064      276.0143      302.4179      321.5434      364.0686      393.7429      374.5857      358.2621      368.1875      351.1335      351.8487      376.6038      405.3235      356.0471      331.6172      309.9214      296.6821      314.9864      372.7905      399.4797      398.8123      378.0395      328.4935      257.3062      262.1109      243.5116      230.5375      185.1205      173.8177      198.5602      186.6069        0.0000        0.0000        0.0000        0.0000        0.0000        0.0000        0.0000        0.0000        0.0000        0.0000        0.0000        0.0000        0.0000        0.0000        0.0000        0.0000        0.0000        0.0000        0.0000        0.0000      364.7301      413.5678      439.0269      407.4069      350.7314        0.0000        0.0000        0.0000        0.0000        0.0000        0.0000        0.0000        0.0000        0.0000        0.0000        0.0000        0.0000        0.0000        0.0000        0.0000        0.0000        0.0000        0.0000        0.0000        0.0000        0.0000        0.0000        0.0000        0.0000        0.0000        0.0000        0.0000        0.0000        0.0000        0.0000        0.0000        0.0000        0.0000        0.0000        0.0000        0.0000        0.0000        0.0000        0.0000        0.0000        0.0000        0.0000        0.0000        0.0000        0.0000        0.0000        0.0000        0.0000        0.0000        0.0000        0.0000        0.0000        0.0000        0.0000        0.0000        0.0000        0.0000
        0.0000        0.0000        0.0000        0.0000        0.0000        0.0000        0.0000        0.0000        0.0000        0.0000        0.0000        0.0000        0.0000        0.0000        0.0000        0.0000        0.0000        0.0000        0.0000        0.0000        0.0000        0.0000        0.0000        0.0000        0.0000        0.0000        0.0000        0.0000        0.0000        0.0000        0.0000        0.0000        0.0000        0.0000        0.0000        0.0000        0.0000        0.0000        0.0000        0.0000        0.0000        0.0000        0.0000        0.0000        0.0000        0.0000        0.0000        0.0000        0.0000        0.0000        0.0000        0.0000        0.0000        0.0000        0.0000        0.0000        0.0000        0.0000        0.0000        0.0000        0.0000        0.0000        0.0000        0.0000        0.0000        0.0000        0.0000        0.0000        0.0000        0.0000        0.0000        0.0000        0.0000        0.0000        0.0000        0.0000        0.0000        0.0000        0.0000        0.0000        0.0000        0.0000        0.0000        0.0000        0.0000        0.0000        0.0000        0.0000        0.0000        0.0000        0.0000        0.0000        0.0000        0.0000        0.0000        0.0000        0.0000        0.0000        0.0000        0.0000        0.0000        0.0000        0.0000      351.9277      359.2883      362.1096      357.7053      352.3332      352.0003      354.8539      405.9928      488.3607      487.7713      466.5455        0.0000        0.0000        0.0000        0.0000        0.0000        0.0000        0.0000        0.0000        0.0000        0.0000        0.0000        0.0000        0.0000        0.0000        0.0000        0.0000        0.0000        0.0000        0.0000      231.2751      223.3018      252.2755      281.2946      291.8402      304.1215      328.0363      359.9784      366.6270      341.2574      350.3668      337.9131      314.4812      329.1836      351.2727      342.8651      329.0444      301.5129      288.5809      281.8459      342.1504      380.7501      390.0039      356.6657      358.3918      332.7445      250.4403      211.9464      215.4660      243.9534      190.5195      157.6507      182.5589        0.0000        0.0000        0.0000        0.0000        0.0000        0.0000        0.0000        0.0000        0.0000        0.0000        0.0000        0.0000        0.0000        0.0000        0.0000        0.0000        0.0000        0.0000        0.0000        0.0000        0.0000        0.0000      381.2767      381.4537      366.8252        0.0000      371.7784      402.3541        0.0000        0.0000        0.0000        0.0000        0.0000        0.0000        0.0000        0.0000        0.0000        0.0000        0.0000        0.0000        0.0000        0.0000        0.0000        0.0000        0.0000        0.0000        0.0000        0.0000        0.0000        0.0000        0.0000        0.0000        0.0000        0.0000        0.0000        0.0000        0.0000        0.0000        0.0000        0.0000        0.0000        0.0000        0.0000        0.0000        0.0000        0.0000        0.0000        0.0000        0.0000        0.0000        0.0000        0.0000        0.0000        0.0000        0.0000        0.0000        0.0000        0.0000        0.0000        0.0000        0.0000        0.0000        0.0000
        0.0000        0.0000        0.0000        0.0000        0.0000        0.0000        0.0000        0.0000        0.0000        0.0000        0.0000        0.0000        0.0000        0.0000        0.0000        0.0000        0.0000        0.0000        0.0000        0.0000        0.0000        0.0000        0.0000        0.0000        0.0000        0.0000        0.0000        0.0000        0.0000        0.0000        0.0000        0.0000        0.0000        0.0000        0.0000        0.0000        0.0000        0.0000        0.0000        0.0000        0.0000        0.0000        0.0000        0.0000        0.0000        0.0000        0.0000        0.0000        0.0000        0.0000        0.0000        0.0000        0.0000        0.0000        0.0000        0.0000        0.0000        0.0000        0.0000        0.0000        0.0000        0.0000        0.0000        0.0000        0.0000        0.0000        0.0000        0.0000        0.0000        0.0000        0.0000        0.0000        0.0000        0.0000        0.0000        0.0000        0.0000        0.0000        0.0000        0.0000        0.0000        0.0000        0.0000        0.0000        0.0000        0.0000        0.0000        0.0000        0.0000        0.0000        0.0000        0.0000        0.0000        0.0000        0.0000        0.0000        0.0000        0.0000        0.0000        0.0000        0.0000        0.0000        0.0000        0.0000        0.0000      343.1102      343.0123      332.7743      346.8069      356.3918      431.3512      425.5230      382.7881      361.7982      388.7344        0.0000        0.0000        0.0000        0.0000        0.0000        0.0000        0.0000        0.0000        0.0000        0.0000        0.0000        0.0000        0.0000        0.0000        0.0000        0.0000        0.0000        0.0000      202.7757      196.7455      237.0973      269.5056      289.6441      317.7251      351.5136      346.7751      362.7731      360.0199      343.0252      299.8048      267.4911      268.5716      265.9905      254.6879      239.8300      229.0060      283.2211      316.2342      337.0704      351.7564      349.3403      321.6746      318.7433      302.1403      220.5109      193.9056      240.9192      200.1910       63.3300       59.3700        0.0000        0.0000        0.0000        0.0000        0.0000        0.0000        0.0000        0.0000        0.0000        0.0000        0.0000        0.0000        0.0000        0.0000        0.0000        0.0000        0.0000        0.0000        0.0000        0.0000        0.0000        0.0000        0.0000        0.0000      346.6465      362.1823        0.0000      471.9001      601.3800        0.0000        0.0000        0.0000        0.0000        0.0000        0.0000        0.0000        0.0000        0.0000        0.0000        0.0000        0.0000        0.0000        0.0000        0.0000        0.0000        0.0000        0.0000        0.0000        0.0000        0.0000        0.0000        0.0000        0.0000        0.0000        0.0000        0.0000        0.0000        0.0000        0.0000        0.0000        0.0000        0.0000        0.0000        0.0000        0.0000        0.0000        0.0000        0.0000        0.0000        0.0000        0.0000        0.0000        0.0000        0.0000        0.0000        0.0000        0.0000        0.0000        0.0000        0.0000        0.0000        0.0000        0.0000        0.0000
        0.0000        0.0000        0.0000        0.0000        0.0000        0.0000        0.0000        0.0000        0.0000        0.0000        0.0000        0.0000        0.0000        0.0000        0.0000        0.0000        0.0000        0.0000        0.0000        0.0000        0.0000        0.0000        0.0000        0.0000        0.0000        0.0000        0.0000        0.0000        0.0000        0.0000        0.0000        0.0000        0.0000        0.0000        0.0000        0.0000        0.0000        0.0000        0.0000        0.0000        0.0000        0.0000        0.0000        0.0000        0.0000        0.0000        0.0000        0.0000        0.0000        0.0000        0.0000        0.0000        0.0000        0.0000        0.0000        0.0000        0.0000        0.0000        0.0000        0.0000        0.0000        0.0000        0.0000        0.0000        0.0000        0.0000        0.0000        0.0000        0.0000        0.0000        0.0000        0.0000        0.0000        0.0000        0.0000        0.0000        0.0000        0.0000        0.0000        0.0000        0.0000        0.0000        0.0000        0.0000        0.0000        0.0000        0.0000        0.0000        0.0000        0.0000        0.0000        0.0000        0.0000        0.0000        0.0000        0.0000        0.0000        0.0000        0.0000        0.0000        0.0000        0.0000        0.0000        0.0000        0.0000        0.0000      358.7726      335.1184      372.1036      372.0532      404.0348      375.3739      338.9757      337.1573      347.0813        0.0000        0.0000        0.0000        0.0000        0.0000        0.0000        0.0000        0.0000        0.0000        0.0000        0.0000        0.0000        0.0000        0.0000        0.0000        0.0000        0.0000        0.0000        0.0000        0.0000      231.1161      253.3507      292.8930      310.8865      343.1875      320.4147      340.0280      350.1911      353.3251      309.9551      259.0682      231.4931      269.2855      234.6105      230.3775      248.0594      312.7943      321.7737      338.9525      326.8224      344.1183      290.1439      274.3205      284.8023      220.6758        0.0000        0.0000      155.4210        0.0000        0.0000        0.0000        0.0000        0.0000        0.0000        0.0000        0.0000        0.0000        0.0000        0.0000        0.0000        0.0000        0.0000        0.0000        0.0000        0.0000        0.0000        0.0000        0.0000        0.0000        0.0000        0.0000        0.0000        0.0000        0.0000      344.9724      382.3806        0.0000        0.0000        0.0000        0.0000        0.0000        0.0000        0.0000        0.0000        0.0000        0.0000        0.0000        0.0000        0.0000        0.0000        0.0000        0.0000        0.0000        0.0000        0.0000        0.0000        0.0000        0.0000        0.0000        0.0000        0.0000        0.0000        0.0000        0.0000        0.0000        0.0000        0.0000        0.0000        0.0000        0.0000        0.0000        0.0000        0.0000        0.0000        0.0000        0.0000        0.0000        0.0000        0.0000        0.0000        0.0000        0.0000        0.0000        0.0000        0.0000        0.0000        0.0000        0.0000        0.0000        0.0000        0.0000        0.0000        0.0000        0.0000
[truncated: 212,709 more chars]
