# Supplementary material for: Multidimensional evaluation of the TRMM 3B43V7 satellite-based precipitation product in mainland China from 1998–2016
Source: PeerJ. 2020 Feb 20;8:e8615. doi: 10.7717/peerj.8615 (PMC7036276; doi:10.7717/peerj.8615)
Supplement: Supplemental Information 2 [file peerj-08-8615-s002.zip › TRMM_3B43 data/TRMM 3B43 data-Year-Month/2001-06.txt]

ncols         249
nrows         175
xllcorner     73.250
yllcorner     6.500
cellsize      0.25000
        0.0000        0.0000        0.0000        0.0000        0.0000        0.0000        0.0000        0.0000        0.0000        0.0000        0.0000        0.0000        0.0000        0.0000        0.0000        0.0000        0.0000        0.0000        0.0000        0.0000        0.0000        0.0000        0.0000        0.0000        0.0000        0.0000        0.0000        0.0000        0.0000        0.0000        0.0000        0.0000        0.0000        0.0000        0.0000        0.0000        0.0000        0.0000        0.0000        0.0000        0.0000        0.0000        0.0000        0.0000        0.0000        0.0000        0.0000        0.0000        0.0000        0.0000        0.0000        0.0000        0.0000        0.0000        0.0000        0.0000        0.0000        0.0000        0.0000        0.0000        0.0000        0.0000        0.0000        0.0000        0.0000        0.0000        0.0000        0.0000        0.0000        0.0000        0.0000        0.0000        0.0000        0.0000        0.0000        0.0000        0.0000        0.0000        0.0000        0.0000        0.0000        0.0000        0.0000        0.0000        0.0000        0.0000        0.0000        0.0000        0.0000        0.0000        0.0000        0.0000        0.0000        0.0000        0.0000        0.0000        0.0000        0.0000        0.0000        0.0000        0.0000        0.0000        0.0000        0.0000        0.0000        0.0000        0.0000        0.0000        0.0000        0.0000        0.0000        0.0000        0.0000        0.0000        0.0000        0.0000        0.0000        0.0000        0.0000        0.0000        0.0000        0.0000        0.0000        0.0000        0.0000        0.0000        0.0000        0.0000        0.0000        0.0000        0.0000        0.0000        0.0000        0.0000        0.0000        0.0000        0.0000        0.0000        0.0000        0.0000        0.0000        0.0000        0.0000        0.0000        0.0000        0.0000        0.0000        0.0000        0.0000        0.0000        0.0000        0.0000        0.0000        0.0000        0.0000        0.0000        0.0000        0.0000        0.0000        0.0000        0.0000        0.0000        0.0000        0.0000        0.0000        0.0000        0.0000        0.0000        0.0000        0.0000        0.0000        0.0000        0.0000        9.3839       12.2732       12.9891        0.0000        0.0000        0.0000       22.1699       26.7917       23.0107       20.0669       15.9351       15.8850       18.6673       17.7858       17.8573       22.5187       23.3383       20.3546       21.0757       23.4108       30.2608       33.3323       34.6580       34.9935       36.0136       46.0105       50.8616       42.8793       46.9560       43.4417       47.3616       59.0180       56.6885       59.9188       58.2746       63.6273       76.1027       63.4476       28.4988       23.2618       20.7197       18.6886       16.9763       15.7406       16.2844       21.5649        0.0000        0.0000        0.0000        0.0000        0.0000        0.0000        0.0000        0.0000        0.0000        0.0000        0.0000        0.0000        0.0000        0.0000        0.0000        0.0000        0.0000        0.0000        0.0000        0.0000        0.0000        0.0000        0.0000        0.0000        0.0000        0.0000        0.0000        0.0000        0.0000        0.0000
        0.0000        0.0000        0.0000        0.0000        0.0000        0.0000        0.0000        0.0000        0.0000        0.0000        0.0000        0.0000        0.0000        0.0000        0.0000        0.0000        0.0000        0.0000        0.0000        0.0000        0.0000        0.0000        0.0000        0.0000        0.0000        0.0000        0.0000        0.0000        0.0000        0.0000        0.0000        0.0000        0.0000        0.0000        0.0000        0.0000        0.0000        0.0000        0.0000        0.0000        0.0000        0.0000        0.0000        0.0000        0.0000        0.0000        0.0000        0.0000        0.0000        0.0000        0.0000        0.0000        0.0000        0.0000        0.0000        0.0000        0.0000        0.0000        0.0000        0.0000        0.0000        0.0000        0.0000        0.0000        0.0000        0.0000        0.0000        0.0000        0.0000        0.0000        0.0000        0.0000        0.0000        0.0000        0.0000        0.0000        0.0000        0.0000        0.0000        0.0000        0.0000        0.0000        0.0000        0.0000        0.0000        0.0000        0.0000        0.0000        0.0000        0.0000        0.0000        0.0000        0.0000        0.0000        0.0000        0.0000        0.0000        0.0000        0.0000        0.0000        0.0000        0.0000        0.0000        0.0000        0.0000        0.0000        0.0000        0.0000        0.0000        0.0000        0.0000        0.0000        0.0000        0.0000        0.0000        0.0000        0.0000        0.0000        0.0000        0.0000        0.0000        0.0000        0.0000        0.0000        0.0000        0.0000        0.0000        0.0000        0.0000        0.0000        0.0000        0.0000        0.0000        0.0000        0.0000        0.0000        0.0000        0.0000        0.0000        0.0000        0.0000        0.0000        0.0000        0.0000        0.0000        0.0000        0.0000        0.0000        0.0000        0.0000        0.0000        0.0000        0.0000        0.0000        0.0000        0.0000        0.0000        0.0000        0.0000        0.0000        0.0000        0.0000        0.0000        0.0000        0.0000        0.0000        0.0000        0.0000        0.0000        0.0000        0.0000        0.0000       10.3890       12.0131       13.6877       18.5224       20.2334       17.1497       19.4532       22.3301       21.1234       22.1849       20.0355       23.4241       27.0937       25.9074       21.7362       25.1530       29.3180       24.9961       19.3981       16.9154       19.7078       25.6577       32.4392       35.1256       32.8300       28.4589       41.5163       47.1227       58.6585       48.5685       49.9942       45.3920       38.0356       48.5007       64.7644       61.3236       56.8738       57.6303       47.7224       25.5675       22.6868       22.4744       20.3223       16.8636       15.1723       15.3342       18.4979       26.0354       29.4158       31.1505       31.8906       30.3181       30.3890       28.2795        0.0000        0.0000        0.0000        0.0000        0.0000        0.0000        0.0000        0.0000        0.0000        0.0000        0.0000        0.0000        0.0000        0.0000        0.0000        0.0000        0.0000        0.0000        0.0000        0.0000        0.0000        0.0000        0.0000
        0.0000        0.0000        0.0000        0.0000        0.0000        0.0000        0.0000        0.0000        0.0000        0.0000        0.0000        0.0000        0.0000        0.0000        0.0000        0.0000        0.0000        0.0000        0.0000        0.0000        0.0000        0.0000        0.0000        0.0000        0.0000        0.0000        0.0000        0.0000        0.0000        0.0000        0.0000        0.0000        0.0000        0.0000        0.0000        0.0000        0.0000        0.0000        0.0000        0.0000        0.0000        0.0000        0.0000        0.0000        0.0000        0.0000        0.0000        0.0000        0.0000        0.0000        0.0000        0.0000        0.0000        0.0000        0.0000       29.7397        0.0000       24.6872       21.7917        0.0000        0.0000        0.0000        0.0000        0.0000        0.0000        0.0000        0.0000        0.0000        0.0000        0.0000        0.0000        0.0000        0.0000        0.0000        0.0000        0.0000        0.0000        0.0000        0.0000        0.0000        0.0000        0.0000        0.0000        0.0000        0.0000        0.0000        0.0000        0.0000        0.0000        0.0000        0.0000        0.0000        0.0000        0.0000        0.0000        0.0000        0.0000        0.0000        0.0000        0.0000        0.0000        0.0000        0.0000        0.0000        0.0000        0.0000        0.0000        0.0000        0.0000        0.0000        0.0000        0.0000        0.0000        0.0000        0.0000        0.0000        0.0000        0.0000        0.0000        0.0000        0.0000        0.0000        0.0000        0.0000        0.0000        0.0000        0.0000        0.0000        0.0000        0.0000        0.0000        0.0000        0.0000        0.0000        0.0000        0.0000        0.0000        0.0000        0.0000        0.0000        0.0000        0.0000        0.0000        0.0000        0.0000        0.0000        0.0000        0.0000        0.0000        0.0000        0.0000        0.0000        0.0000        0.0000        0.0000        0.0000        0.0000        0.0000        0.0000        0.0000        0.0000        0.0000        0.0000        0.0000        0.0000        0.0000        0.0000        0.0000        0.0000        0.0000        0.0000       14.1524       15.3576       14.0816       15.6153       15.7013       19.1399       19.5194       18.4205       29.1782       23.8226       26.2884       18.6936       20.1147       25.1500       24.2164       22.5705       25.6284       26.4233       22.6224       16.6801       16.7922       18.1289       27.2152       28.7402       26.0546       27.4225       39.0836       42.2445       38.1563       32.2633       37.1134       40.5517       47.3281       43.2100       35.0507       48.1491       55.8021       53.5745       50.7262       49.5154       31.4321       27.1404       24.3099       20.2898       17.2231       14.4668       17.8471       19.9471       24.9020       25.6299       27.4206       29.7142       27.7442       29.9251       30.1287       27.1388        0.0000        0.0000        0.0000        0.0000        0.0000        0.0000        0.0000        0.0000        0.0000        0.0000        0.0000        0.0000        0.0000        0.0000        0.0000        0.0000        0.0000        0.0000        0.0000        0.0000        0.0000        0.0000
        0.0000        0.0000        0.0000        0.0000        0.0000        0.0000        0.0000        0.0000        0.0000        0.0000        0.0000        0.0000        0.0000        0.0000        0.0000        0.0000        0.0000        0.0000        0.0000        0.0000        0.0000        0.0000        0.0000        0.0000        0.0000        0.0000        0.0000        0.0000        0.0000        0.0000        0.0000        0.0000        0.0000        0.0000        0.0000        0.0000        0.0000        0.0000        0.0000        0.0000        0.0000        0.0000        0.0000        0.0000        0.0000        0.0000        0.0000        0.0000        0.0000        0.0000        0.0000        0.0000        0.0000       43.4834       43.6618       39.7145       39.3869       57.2696       37.1320       17.5080        0.0000        0.0000        0.0000        0.0000        0.0000        0.0000        0.0000        0.0000        0.0000        0.0000        0.0000        0.0000        0.0000        0.0000        0.0000        0.0000        0.0000        0.0000        0.0000        0.0000        0.0000        0.0000        0.0000        0.0000        0.0000        0.0000        0.0000        0.0000        0.0000        0.0000        0.0000        0.0000        0.0000        0.0000        0.0000        0.0000        0.0000        0.0000        0.0000        0.0000        0.0000        0.0000        0.0000        0.0000        0.0000        0.0000        0.0000        0.0000        0.0000        0.0000        0.0000        0.0000        0.0000        0.0000        0.0000        0.0000        0.0000        0.0000        0.0000        0.0000        0.0000        0.0000        0.0000        0.0000        0.0000        0.0000        0.0000        0.0000        0.0000        0.0000        0.0000        0.0000        0.0000        0.0000        0.0000        0.0000        0.0000        0.0000        0.0000        0.0000        0.0000        0.0000        0.0000        0.0000        0.0000        0.0000        0.0000        0.0000        0.0000        0.0000        0.0000        0.0000        0.0000        0.0000        0.0000        0.0000        0.0000        0.0000        0.0000        0.0000        0.0000        0.0000        0.0000        0.0000        0.0000        0.0000        0.0000        0.0000        0.0000        0.0000        8.0472       11.3660       15.0376       14.6400       14.9486       17.8322       83.7833       20.9295       21.5777       25.3913       27.1775       22.3788       21.4505       19.0447       20.0545       18.4053       20.6010       24.0175       25.9776       19.5156       17.9343       17.5035       22.5795       35.6425       34.9052       28.5884       30.4597       41.2916       48.0763       33.8188       37.7035       39.8857       39.5436       37.0156       44.8325       43.6135       36.2901       41.7407       42.4319       41.1128       41.2712       34.7105       31.5212       23.5718       22.2011       18.3046       18.5064       22.2553       21.2988       23.6683       25.9716       26.2807       27.8815       25.1971       25.6816       29.4322       27.6024       25.0671       32.3896        0.0000        0.0000        0.0000        0.0000        0.0000        0.0000        0.0000        0.0000        0.0000        0.0000        0.0000        0.0000        0.0000        0.0000        0.0000        0.0000        0.0000        0.0000        0.0000        0.0000
        0.0000        0.0000        0.0000        0.0000        0.0000        0.0000        0.0000        0.0000        0.0000        0.0000        0.0000        0.0000        0.0000        0.0000        0.0000        0.0000        0.0000        0.0000        0.0000        0.0000        0.0000        0.0000        0.0000        0.0000        0.0000        0.0000        0.0000        0.0000        0.0000        0.0000        0.0000        0.0000        0.0000        0.0000        0.0000        0.0000        0.0000        0.0000        0.0000        0.0000        0.0000        0.0000        0.0000        0.0000        0.0000        0.0000        0.0000        0.0000        0.0000        0.0000        0.0000        0.0000        0.0000       33.2545       34.0310       34.6172       38.9104       37.6454       31.1726       24.6231        0.0000        0.0000        0.0000        0.0000        0.0000        0.0000        0.0000        0.0000        0.0000        0.0000        0.0000        0.0000        0.0000        0.0000        0.0000        0.0000        0.0000        0.0000        0.0000        0.0000        0.0000        0.0000        0.0000        0.0000        0.0000        0.0000        0.0000        0.0000        0.0000        0.0000        0.0000        0.0000        0.0000        0.0000        0.0000        0.0000        0.0000        0.0000        0.0000        0.0000        0.0000        0.0000        0.0000        0.0000        0.0000        0.0000        0.0000        0.0000        0.0000        0.0000        0.0000        0.0000        0.0000        0.0000        0.0000        0.0000        0.0000        0.0000        0.0000        0.0000        0.0000        0.0000        0.0000        0.0000        0.0000        0.0000        0.0000        0.0000        0.0000        0.0000        0.0000        0.0000        0.0000        0.0000        0.0000        0.0000        0.0000        0.0000        0.0000        0.0000        0.0000        0.0000        0.0000        0.0000        0.0000        0.0000        0.0000        0.0000        0.0000        0.0000        0.0000        0.0000        0.0000        0.0000        0.0000        0.0000        0.0000        0.0000        0.0000        0.0000        0.0000        0.0000        0.0000        0.0000        0.0000        0.0000        0.0000        0.0000        0.0000        0.0000       20.4396       12.8771        9.8198        9.6772       25.9638       40.2800       21.0586       11.0628       11.5338       16.8559       15.3732       22.5167       26.9610       28.4145       25.5339       18.6140       18.6472       21.9169       21.2799       26.1171       25.9258       18.7046       27.7743       46.0807       47.3236       33.5601       38.3223       46.0129       33.9088       41.2720       54.4726       42.5044       35.3219       32.6847       34.5574       34.5298       33.0138       31.5424       43.4705       46.0459       41.5981       43.5234       40.7007       35.2709       28.7462       19.3034       15.7689       17.0730       18.1498       20.2704       21.2365       21.5311       23.1766       23.7529       23.6619       24.4622       23.7482       24.5254       31.7000       34.0504       30.5379        0.0000        0.0000        0.0000        0.0000        0.0000        0.0000        0.0000        0.0000        0.0000        0.0000        0.0000        0.0000        0.0000        0.0000        0.0000        0.0000        0.0000        0.0000
        0.0000        0.0000        0.0000        0.0000        0.0000        0.0000        0.0000        0.0000        0.0000        0.0000        0.0000        0.0000        0.0000        0.0000        0.0000        0.0000        0.0000        0.0000        0.0000        0.0000        0.0000        0.0000        0.0000        0.0000        0.0000        0.0000        0.0000        0.0000        0.0000        0.0000        0.0000        0.0000        0.0000        0.0000        0.0000        0.0000        0.0000        0.0000        0.0000        0.0000        0.0000        0.0000        0.0000        0.0000        0.0000        0.0000        0.0000        0.0000        0.0000        0.0000       26.6456       25.9086       28.6737       31.4456       32.3364       33.6826       31.7751       33.0808       32.5615       25.6185       23.4766       22.2353        0.0000        0.0000        0.0000        0.0000        0.0000        0.0000        0.0000        0.0000        0.0000        0.0000        0.0000        0.0000        0.0000        0.0000        0.0000        0.0000        0.0000        0.0000        0.0000        0.0000        0.0000        0.0000        0.0000        0.0000        0.0000        0.0000        0.0000        0.0000        0.0000        0.0000        0.0000        0.0000        0.0000        0.0000        0.0000        0.0000        0.0000        0.0000        0.0000        0.0000        0.0000        0.0000        0.0000        0.0000        0.0000        0.0000        0.0000        0.0000        0.0000        0.0000        0.0000        0.0000        0.0000        0.0000        0.0000        0.0000        0.0000        0.0000        0.0000        0.0000        0.0000        0.0000        0.0000        0.0000        0.0000        0.0000        0.0000        0.0000        0.0000        0.0000        0.0000        0.0000        0.0000        0.0000        0.0000        0.0000        0.0000        0.0000        0.0000        0.0000        0.0000        0.0000        0.0000        0.0000        0.0000        0.0000        0.0000        0.0000        0.0000        0.0000        0.0000        0.0000        0.0000        0.0000        0.0000        0.0000        0.0000        0.0000        0.0000        0.0000        0.0000        0.0000        0.0000        0.0000        0.0000        0.0000        0.0000       39.4009       27.7021       20.1077       13.3993        8.8199       13.2132       47.8023       10.8500       10.6607       11.1670       11.9858       14.4800       19.9867       25.0314       22.0904       23.8239       21.0670       24.6504       24.9501       24.3678       27.9962       31.4487       45.0839       49.2687       30.1234       22.4394       30.3523       33.6186       35.9662       35.3050       47.6237       54.0484       45.8701       39.3637       31.8109       27.5654       29.8722       28.1053       29.9698       37.3071       51.5036       55.9304       50.2465       45.2219       36.8468       32.0948       19.3410       16.8027       17.1472       16.9249       18.3731       19.7660       22.1212       20.1544       20.1278       20.3876       21.1003       23.9137       28.3517       34.7958       36.7610       39.2314        0.0000        0.0000        0.0000        0.0000        0.0000        0.0000        0.0000        0.0000        0.0000        0.0000        0.0000        0.0000        0.0000        0.0000       29.3093       33.3844       44.9005        0.0000
        0.0000        0.0000        0.0000        0.0000        0.0000        0.0000        0.0000        0.0000        0.0000        0.0000        0.0000        0.0000        0.0000        0.0000        0.0000        0.0000        0.0000        0.0000        0.0000        0.0000        0.0000        0.0000        0.0000        0.0000        0.0000        0.0000        0.0000        0.0000        0.0000        0.0000        0.0000        0.0000        0.0000        0.0000        0.0000        0.0000        0.0000        0.0000        0.0000        0.0000        0.0000        0.0000        0.0000        0.0000        0.0000        0.0000        0.0000        0.0000       19.1713       20.1309       20.8163       24.0940       26.0584       28.6873       29.2086       28.2631       29.1989       28.8077       28.0753       25.2841       28.7332       29.2381       23.7566        0.0000        0.0000        0.0000        0.0000        0.0000        0.0000        0.0000        0.0000        0.0000        0.0000        0.0000        0.0000        0.0000        0.0000        0.0000        0.0000        0.0000        0.0000        0.0000        0.0000        0.0000        0.0000        0.0000        0.0000        0.0000        0.0000        0.0000        0.0000        0.0000        0.0000        0.0000        0.0000        0.0000        0.0000        0.0000        0.0000        0.0000        0.0000        0.0000        0.0000        0.0000        0.0000        0.0000        0.0000        0.0000        0.0000        0.0000        0.0000        0.0000        0.0000        0.0000        0.0000        0.0000        0.0000        0.0000        0.0000        0.0000        0.0000        0.0000        0.0000        0.0000        0.0000        0.0000        0.0000        0.0000        0.0000        0.0000        0.0000        0.0000        0.0000        0.0000        0.0000        0.0000        0.0000        0.0000        0.0000        0.0000        0.0000        0.0000        0.0000        0.0000        0.0000        0.0000        0.0000        0.0000        0.0000        0.0000        0.0000        0.0000        0.0000        0.0000        0.0000        0.0000        0.0000        0.0000        0.0000        0.0000        0.0000        0.0000        0.0000        0.0000        0.0000        0.0000        0.0000        0.0000       44.6670       36.6353       32.3564       22.7873       29.6256       27.9714       17.3161       11.6675       12.7171       11.4256       10.5208       11.4633       13.4718       16.2801       17.3379       16.9535       17.6862       21.8253       32.9926       32.9663       29.5713       30.4319       31.6728       37.2140       52.6407       39.7041       25.5430       28.2523       39.7767       40.9217       36.7492       45.0173       37.9238       32.2284       32.2731       28.8272       27.4073       31.1206       31.2987       33.3557       35.6692       44.2100       47.4321       44.3086       38.8554       35.6229       33.1299       24.4063       17.9880       19.8416       22.5155       23.6211       25.8604       23.5028       24.3091       23.4123       23.8243       27.1829       31.6238       40.8772       48.7430       53.3690       54.2147       52.1116        0.0000        0.0000        0.0000        0.0000        0.0000        0.0000        0.0000        0.0000        0.0000       21.7914       23.2983       27.3202       27.3438       32.0564       28.6290       36.1938       52.8132
        0.0000        0.0000        0.0000        0.0000        0.0000        0.0000        0.0000        0.0000        0.0000        0.0000        0.0000        0.0000        0.0000        0.0000        0.0000        0.0000        0.0000        0.0000        0.0000        0.0000        0.0000        0.0000        0.0000        0.0000        0.0000        0.0000        0.0000        0.0000        0.0000        0.0000        0.0000        0.0000        0.0000        0.0000        0.0000        0.0000        0.0000        0.0000        0.0000        0.0000        0.0000        0.0000        0.0000        0.0000        0.0000        0.0000        0.0000        0.0000       18.6430       18.9182       17.7964       20.2182       21.3726       22.6970       24.7637       24.9105       24.5920       25.9580       29.5723       30.5544       29.7226       24.7293       22.8414       25.2147       25.3042       23.9447       22.9347        0.0000        0.0000        0.0000        0.0000        0.0000        0.0000        0.0000        0.0000        0.0000        0.0000        0.0000        0.0000        0.0000        0.0000        0.0000        0.0000        0.0000        0.0000        0.0000        0.0000        0.0000        0.0000        0.0000        0.0000        0.0000        0.0000        0.0000        0.0000        0.0000        0.0000        0.0000        0.0000        0.0000        0.0000        0.0000        0.0000        0.0000        0.0000        0.0000        0.0000        0.0000        0.0000        0.0000        0.0000        0.0000        0.0000        0.0000        0.0000        0.0000        0.0000        0.0000        0.0000        0.0000        0.0000        0.0000        0.0000        0.0000        0.0000        0.0000        0.0000        0.0000        0.0000        0.0000        0.0000        0.0000        0.0000        0.0000        0.0000        0.0000        0.0000        0.0000        0.0000        0.0000        0.0000        0.0000        0.0000        0.0000        0.0000        0.0000        0.0000        0.0000        0.0000        0.0000        0.0000        0.0000        0.0000        0.0000        0.0000        0.0000        0.0000        0.0000        0.0000        0.0000        0.0000        0.0000        0.0000        0.0000        0.0000        0.0000        0.0000        0.0000       47.6712       44.3678       35.5305       30.9162       25.0990       33.9107       31.7776       18.6959       13.7251       14.3462       23.7670       21.0752       15.3570       15.3263       18.7106       24.1406       30.2234       27.8867       39.5099       49.3987       37.4237       36.9331       37.4092       44.0995       43.8890       36.6562       33.3202       35.1216       37.9727       39.5042       40.0959       38.2908       33.4425       32.1742       28.7412       26.8285       24.9625       28.2369       30.8577       34.0397       34.3181       34.6923       37.1356       37.8662       36.9297       33.5174       28.0786       19.6870       15.9395       14.4656       18.8496       26.3406       27.8373       28.5979       34.9808       32.9481       32.6831       32.6631       32.9971       37.5573       50.3630       63.3048       56.2944        0.0000        0.0000        0.0000        0.0000        0.0000        0.0000       33.0143       28.3442       27.5791       21.4394       19.5206       34.1188       36.2821       34.2219       38.2315       37.1789        0.0000        0.0000
        0.0000        0.0000        0.0000        0.0000        0.0000        0.0000        0.0000        0.0000        0.0000        0.0000        0.0000        0.0000        0.0000        0.0000        0.0000        0.0000        0.0000        0.0000        0.0000        0.0000        0.0000        0.0000        0.0000        0.0000        0.0000        0.0000        0.0000        0.0000        0.0000        0.0000        0.0000        0.0000        0.0000        0.0000        0.0000        0.0000        0.0000        0.0000        0.0000        0.0000        0.0000        0.0000        0.0000        0.0000        0.0000        0.0000        0.0000        0.0000       16.2580       15.6529       15.1063       14.7482       15.7346       15.4524       16.5697       16.7310       15.8365       15.9964       18.0721       22.8074       24.6793       22.5349       21.1910       24.5626       25.5229       22.5377       23.0436       20.5699       17.5572        0.0000        0.0000        0.0000        0.0000        0.0000        0.0000        0.0000        0.0000        0.0000        0.0000        0.0000        0.0000        0.0000        0.0000        0.0000        0.0000        0.0000        0.0000        0.0000        0.0000        0.0000        0.0000        0.0000        0.0000        0.0000        0.0000        0.0000        0.0000        0.0000        0.0000        0.0000        0.0000        0.0000        0.0000        0.0000        0.0000        0.0000        0.0000        0.0000        0.0000        0.0000        0.0000        0.0000        0.0000        0.0000        0.0000        0.0000        0.0000        0.0000        0.0000        0.0000        0.0000        0.0000        0.0000        0.0000        0.0000        0.0000        0.0000        0.0000        0.0000        0.0000        0.0000        0.0000        0.0000        0.0000        0.0000        0.0000        0.0000        0.0000        0.0000        0.0000        0.0000        0.0000        0.0000        0.0000        0.0000        0.0000        0.0000        0.0000        0.0000        0.0000        0.0000        0.0000        0.0000        0.0000        0.0000        0.0000        0.0000        0.0000        0.0000        0.0000        0.0000        0.0000        0.0000        0.0000        0.0000        0.0000        0.0000        0.0000       54.6750       52.6037       48.0102       44.8877       48.6918       38.4070       34.7686       28.2586      166.1137      200.7003       35.3330       30.1963       25.3858       24.6442       26.5108       30.5497       32.2421       30.5719       36.9985       46.1208       46.1294       45.4624       41.4116       36.0238       31.7685       35.2338       43.8571       41.3474       37.5507       34.5545       35.2697       28.8114       28.0457       25.1185       24.9560       24.2447       21.6311       23.5643       25.3833       29.7730       32.0230       31.0521       36.8070       34.6295       31.8494       30.1834       26.5677       25.8073       21.0038       22.6099       21.9533       23.0249       28.2932       28.1690       24.2018       31.8462       39.6255       33.6288       45.1379       48.8970       57.1228       58.0430       44.3161       30.6985       30.5854       28.1162       33.8317       36.0438       43.6864       45.0751       42.3323       24.0694       25.6692       23.1306       28.0219       29.3885       30.7495       46.6190       52.1909        0.0000        0.0000
        0.0000        0.0000        0.0000        0.0000        0.0000        0.0000        0.0000        0.0000        0.0000        0.0000        0.0000        0.0000        0.0000        0.0000        0.0000        0.0000        0.0000        0.0000        0.0000        0.0000        0.0000        0.0000        0.0000        0.0000        0.0000        0.0000        0.0000        0.0000        0.0000        0.0000        0.0000        0.0000        0.0000        0.0000        0.0000        0.0000        0.0000        0.0000        0.0000        0.0000        0.0000        0.0000        0.0000        0.0000        0.0000        0.0000        0.0000        0.0000       16.1093       15.4633       13.6341       13.3221       14.6160       14.4996       14.2888       14.4343       14.2736       14.8566       16.3311       18.7732       20.8528       21.6853       21.6744       23.2769       24.8222       21.8291       21.7591       21.0978       17.7007       17.3246        0.0000        0.0000        0.0000        0.0000        0.0000        0.0000        0.0000        0.0000        0.0000        0.0000        0.0000        0.0000        0.0000        0.0000        0.0000        0.0000        0.0000        0.0000        0.0000        0.0000        0.0000        0.0000        0.0000        0.0000        0.0000        0.0000        0.0000        0.0000        0.0000        0.0000        0.0000        0.0000        0.0000        0.0000        0.0000        0.0000        0.0000        0.0000        0.0000        0.0000        0.0000        0.0000        0.0000        0.0000        0.0000        0.0000        0.0000        0.0000        0.0000        0.0000        0.0000        0.0000        0.0000        0.0000        0.0000        0.0000        0.0000        0.0000        0.0000        0.0000        0.0000        0.0000        0.0000        0.0000        0.0000        0.0000        0.0000        0.0000        0.0000        0.0000        0.0000        0.0000        0.0000        0.0000        0.0000        0.0000        0.0000        0.0000        0.0000        0.0000        0.0000        0.0000        0.0000        0.0000        0.0000        0.0000        0.0000        0.0000        0.0000        0.0000        0.0000        0.0000        0.0000        0.0000        0.0000        0.0000        0.0000        0.0000        0.0000       66.2136       61.3543       52.4461       50.4969       49.1644        0.0000       23.1409       96.9839       73.7113        0.0000        0.0000        0.0000       50.0278       38.3381       36.7364       39.7087       38.9972       36.1028       45.0188       58.7879       47.6515       45.9191       53.4883       68.9823       70.6633       75.1880       53.7853       45.4017       37.5089       32.3636       25.0443       25.8056       26.8137       24.4680       22.8304       21.6543       22.2853       21.7196       26.9735       28.6748       31.8770       30.6989       27.4442       22.1703       20.0952       18.5517       20.1112       20.9346       26.3460       24.9227       24.0050       21.5033       22.0291       22.6434       26.3334       30.0391       31.2812       35.3659       36.9504       36.0364       25.8629       29.1204       29.6983       25.2010       28.9366       29.1655       37.6350       40.0035       48.9418       40.9756       22.6508       23.5967       39.0806       43.6936       40.5996       32.4879       43.3043       51.7692        0.0000        0.0000
        0.0000        0.0000        0.0000        0.0000        0.0000        0.0000        0.0000        0.0000        0.0000        0.0000        0.0000        0.0000        0.0000        0.0000        0.0000        0.0000        0.0000        0.0000        0.0000        0.0000        0.0000        0.0000        0.0000        0.0000        0.0000        0.0000        0.0000        0.0000        0.0000        0.0000        0.0000        0.0000        0.0000        0.0000        0.0000        0.0000        0.0000        0.0000       12.2120       12.7952       14.4030        0.0000        0.0000        0.0000        0.0000        0.0000        0.0000        0.0000       15.9939       15.0404       14.5965       15.5169       14.6552       13.8106       20.1248       39.9688       27.6132       13.6093       13.5164       15.6428       16.9470       20.3783       21.2410       21.6450       21.5363       22.0083       18.6512       21.2800       23.3298       17.8117        0.0000        0.0000        0.0000        0.0000        0.0000        0.0000        0.0000        0.0000        0.0000        0.0000        0.0000        0.0000        0.0000        0.0000        0.0000        0.0000        0.0000        0.0000        0.0000        0.0000        0.0000        0.0000        0.0000        0.0000        0.0000        0.0000        0.0000        0.0000        0.0000        0.0000        0.0000        0.0000        0.0000        0.0000        0.0000        0.0000        0.0000        0.0000        0.0000        0.0000        0.0000        0.0000        0.0000        0.0000        0.0000        0.0000        0.0000        0.0000        0.0000        0.0000        0.0000        0.0000        0.0000        0.0000        0.0000        0.0000        0.0000        0.0000        0.0000        0.0000        0.0000        0.0000        0.0000        0.0000        0.0000        0.0000        0.0000        0.0000        0.0000        0.0000        0.0000        0.0000        0.0000        0.0000        0.0000        0.0000        0.0000        0.0000        0.0000        0.0000        0.0000        0.0000        0.0000        0.0000        0.0000        0.0000        0.0000        0.0000        0.0000        0.0000        0.0000        0.0000        0.0000        0.0000        0.0000        0.0000        0.0000        0.0000        0.0000        0.0000        0.0000        0.0000        0.0000        0.0000        0.0000        0.0000        0.0000        0.0000        0.0000        0.0000        0.0000        0.0000        0.0000       38.2742       46.7352       46.3678       38.1628       39.5707       47.6334       60.8004       59.3452       56.9380       67.5448       73.6385       81.3107       57.4033       46.0497       41.0635       31.8782       23.2232       21.3209       18.9325       20.1634       23.7467       21.8775       22.1425       26.8370       26.0243       32.1895       30.6307       28.3297       27.7900       26.0060       19.6512       19.7482       19.2488       19.0741       19.4551       20.5719       27.6237       25.4884       24.3544       22.5579       16.0546       18.6156       20.8168       26.1954       23.8742       21.1034       16.0508       31.8164       32.1849       30.4785       35.3644       28.7016       31.7017       35.6649       38.1957       37.8865       23.6134       24.8859       36.0534       37.5708       30.4939       39.8770       43.1422        0.0000        0.0000        0.0000
        0.0000        0.0000        0.0000        0.0000        0.0000        0.0000        0.0000        0.0000        0.0000        0.0000        0.0000        0.0000        0.0000        0.0000        0.0000        0.0000        0.0000        0.0000        0.0000        0.0000        0.0000        0.0000        0.0000        0.0000        0.0000        0.0000        0.0000        0.0000        0.0000        0.0000        0.0000        0.0000        0.0000        0.0000        0.0000        0.0000        0.0000        0.0000       13.1007       15.6188       18.2331       16.3503       16.7206       18.8305       20.3472       20.1515       23.7108       26.2043       30.3200       25.1243       20.5482       19.9409       17.7556       16.2019       23.8134       48.7439       20.1248       14.4128       13.2914       15.6477       16.7317       16.7509       19.1175       20.2229       20.8148       19.2959       16.9501       18.2441       25.9246       18.6407       18.0310       15.0626        0.0000        0.0000        0.0000        0.0000        0.0000        0.0000        0.0000        0.0000        0.0000        0.0000        0.0000        0.0000        0.0000        0.0000        0.0000        0.0000        0.0000        0.0000        0.0000        0.0000        0.0000        0.0000        0.0000        0.0000        0.0000        0.0000        0.0000        0.0000        0.0000        0.0000        0.0000        0.0000        0.0000        0.0000        0.0000        0.0000        0.0000        0.0000        0.0000        0.0000        0.0000        0.0000        0.0000        0.0000        0.0000        0.0000        0.0000        0.0000        0.0000        0.0000        0.0000        0.0000        0.0000        0.0000        0.0000        0.0000        0.0000        0.0000        0.0000        0.0000        0.0000        0.0000        0.0000        0.0000        0.0000        0.0000        0.0000        0.0000        0.0000        0.0000        0.0000        0.0000        0.0000        0.0000        0.0000        0.0000        0.0000        0.0000        0.0000        0.0000        0.0000        0.0000        0.0000        0.0000        0.0000        0.0000        0.0000        0.0000        0.0000        0.0000        0.0000        0.0000        0.0000        0.0000        0.0000        0.0000        0.0000        0.0000        0.0000        0.0000        0.0000        0.0000        0.0000        0.0000        0.0000        0.0000        0.0000        0.0000        0.0000        0.0000        0.0000        0.0000       57.5053       60.3027       52.6700       51.0201       57.8261       51.3993       58.4760       58.3314       51.1505       47.0736       58.9948       48.6291       39.9955       35.7405       31.9713       19.8241       17.4423       15.6674       16.2329       21.2495       27.5579       28.4952       32.2021       31.0022       33.9078       38.5016       38.8144       34.8702       20.9461       18.5153       20.2984       16.0679       16.9823       24.2777       43.5459       49.5340       42.4982       23.2928       21.4934       16.3352       11.5086       15.2618       12.2475       19.8083       25.7098       26.9507       27.3844       28.5282       32.8422       32.1841       29.8463       38.6864       32.9418       24.7007       25.1156       26.4202       27.6946       28.4770       35.3281       43.6506       58.4071        0.0000        0.0000        0.0000        0.0000
        0.0000        0.0000        0.0000        0.0000        0.0000        0.0000        0.0000        0.0000        0.0000        0.0000        0.0000        0.0000        0.0000        0.0000        0.0000        0.0000        0.0000        0.0000        0.0000        0.0000        0.0000        0.0000        0.0000        0.0000        0.0000        0.0000        0.0000        0.0000        0.0000        0.0000        0.0000        0.0000        0.0000        0.0000        0.0000        0.0000        0.0000       11.1656       11.9423       15.2775       17.5592       17.3539       16.6633       16.8212       18.3121       18.2780       18.7687       23.6842       25.5684       23.1183       19.7005       19.1650       19.5226       20.7683       16.7568       17.7670       28.6125       10.4794        8.4023       11.6576       12.6114       12.9029       14.7406       14.7143       15.0134       15.3152       13.8972       12.7425       12.5184       14.3077       16.7701       14.7360        0.0000        0.0000        0.0000        0.0000        0.0000        0.0000        0.0000        0.0000        0.0000        0.0000        0.0000        0.0000        0.0000        0.0000        0.0000        0.0000        0.0000        0.0000        0.0000        0.0000        0.0000        0.0000        0.0000        0.0000        0.0000        0.0000        0.0000        0.0000        0.0000        0.0000        0.0000        0.0000        0.0000        0.0000        0.0000        0.0000        0.0000        0.0000        0.0000        0.0000        0.0000        0.0000        0.0000        0.0000        0.0000        0.0000        0.0000        0.0000        0.0000        0.0000        0.0000        0.0000        0.0000        0.0000        0.0000        0.0000        0.0000        0.0000        0.0000        0.0000        0.0000        0.0000        0.0000        0.0000        0.0000        0.0000        0.0000        0.0000        0.0000        0.0000        0.0000        0.0000        0.0000        0.0000        0.0000        0.0000        0.0000        0.0000        0.0000        0.0000        0.0000        0.0000        0.0000        0.0000        0.0000        0.0000        0.0000        0.0000        0.0000        0.0000        0.0000        0.0000        0.0000        0.0000        0.0000        0.0000        0.0000        0.0000        0.0000        0.0000        0.0000        0.0000        0.0000        0.0000        0.0000        0.0000        0.0000       39.0434       37.9794       40.0727       51.2682       57.8479        0.0000       55.2776       58.0908       64.8350       43.9375       51.2970       61.5525       59.1701       55.0715       39.3193       39.5955       43.1217       40.0437       27.5733       21.3159       19.7615       18.0298       16.8428       17.0470       21.4497       22.7088       26.6289       25.2154       33.5206       40.4884       45.4098       39.2247       29.6615       29.6868       31.8317       30.1133       23.0150       20.1403       19.2139       26.6460       34.2894       24.2436       23.5881       20.6149       23.0444       23.1895       28.1238       17.2233       28.6045       32.5980       35.4212       33.2691       30.3215       30.8210       40.2014       44.1699       51.3998       36.1082       36.4248       33.4995       33.0685       34.8653       36.5398       44.2659       47.3085       70.4807        0.0000        0.0000        0.0000        0.0000
        0.0000        0.0000        0.0000        0.0000        0.0000        0.0000        0.0000        0.0000        0.0000        0.0000        0.0000        0.0000        0.0000        0.0000        0.0000        0.0000        0.0000        0.0000        0.0000        0.0000        0.0000        0.0000        0.0000        0.0000        0.0000        0.0000        0.0000        0.0000        0.0000        0.0000        0.0000        0.0000        0.0000        0.0000        0.0000        0.0000        0.0000       10.0870       12.1314       15.7685       17.5894       17.1109       17.3159       17.6859       18.4930       18.6909       18.4042       17.2142       17.2278       17.6489       18.6111       17.1710       17.5506       17.8660       14.2589       11.5355       10.4791        9.8351        9.4396       11.6046       11.2448       14.0261       11.5584       13.6162       13.7607       14.6148       12.7563       13.2011       11.7753       12.2399       14.1507       12.5347       17.2094        0.0000        0.0000        0.0000        0.0000        0.0000        0.0000        0.0000        0.0000        0.0000        0.0000        0.0000        0.0000        0.0000        0.0000        0.0000        0.0000        0.0000        0.0000        0.0000        0.0000        0.0000        0.0000        0.0000        0.0000        0.0000        0.0000        0.0000        0.0000        0.0000        0.0000        0.0000        0.0000        0.0000        0.0000        0.0000        0.0000        0.0000        0.0000        0.0000        0.0000        0.0000        0.0000        0.0000        0.0000        0.0000        0.0000        0.0000        0.0000        0.0000        0.0000        0.0000        0.0000        0.0000        0.0000        0.0000        0.0000        0.0000        0.0000        0.0000        0.0000        0.0000        0.0000        0.0000        0.0000        0.0000        0.0000        0.0000        0.0000        0.0000        0.0000        0.0000        0.0000        0.0000        0.0000        0.0000        0.0000        0.0000        0.0000        0.0000        0.0000        0.0000        0.0000        0.0000        0.0000        0.0000        0.0000        0.0000        0.0000        0.0000        0.0000        0.0000        0.0000        0.0000        0.0000        0.0000        0.0000        0.0000        0.0000        0.0000        0.0000        0.0000        0.0000       54.1336       60.3252       65.0800       64.7588       48.2900       43.1836       47.5429       64.2365       63.9831       67.6834       69.6196       66.7821       64.6061       55.0013       61.9167       59.6099       59.4262       63.9162       50.3195       41.2805       41.5780       44.0774       45.5481       24.7836       20.3836       22.0026       17.9139       18.6074       24.0782       25.7621       33.1094       27.6702       33.0964       36.0602       39.1839       38.7889       33.2226       32.7680       33.2694       31.1248       25.0216       25.4566       22.8450       16.5240       15.0450       16.3843       23.5817       30.7257       30.6786       28.1602       28.4538       27.1415       36.4406       38.3400       38.9578       31.1121       32.6729       37.1578       44.9986       64.9148       64.8813       53.2432       46.5515       48.3628       42.3319       43.5584       45.8910       50.0331       50.3331        0.0000        0.0000        0.0000        0.0000        0.0000
        0.0000        0.0000        0.0000        0.0000        0.0000        0.0000        0.0000        0.0000        0.0000        0.0000        0.0000        0.0000        0.0000        0.0000        0.0000        0.0000        0.0000        0.0000        0.0000        0.0000        0.0000        0.0000        0.0000        0.0000        0.0000        0.0000        0.0000        0.0000        0.0000        0.0000        0.0000        0.0000        0.0000        0.0000        0.0000        0.0000       10.7615       11.2917       13.7496       17.2926       18.0959       18.2469       19.4100       21.5758       19.4408       18.9541       17.5204       16.5391       17.3946       19.6668       17.8455       16.5391       18.1041       16.8152       15.6852       12.7042       12.1574       12.3266       11.7796       12.0568       13.4241       13.3524       13.0984       15.1238       14.6195       14.5609       12.8352       13.1896       12.0688       10.3555       11.5343       12.5585        0.0000        0.0000        0.0000        0.0000        0.0000        0.0000        0.0000        0.0000        0.0000        0.0000        0.0000        0.0000        0.0000        0.0000        0.0000        0.0000        0.0000        0.0000        0.0000        0.0000        0.0000        0.0000        0.0000        0.0000        0.0000        0.0000        0.0000        0.0000        0.0000        0.0000        0.0000        0.0000        0.0000        0.0000        0.0000        0.0000        0.0000        0.0000        0.0000        0.0000        0.0000        0.0000        0.0000        0.0000        0.0000        0.0000        0.0000        0.0000        0.0000        0.0000        0.0000        0.0000        0.0000        0.0000        0.0000        0.0000        0.0000        0.0000        0.0000        0.0000        0.0000        0.0000        0.0000        0.0000        0.0000        0.0000        0.0000        0.0000        0.0000        0.0000        0.0000        0.0000        0.0000        0.0000        0.0000        0.0000        0.0000        0.0000        0.0000        0.0000        0.0000        0.0000        0.0000        0.0000        0.0000        0.0000        0.0000        0.0000        0.0000        0.0000        0.0000        0.0000        0.0000        0.0000        0.0000        0.0000        0.0000        0.0000        0.0000        0.0000       69.0646       64.4464       64.7953       68.4117       63.7410       81.1483       53.9579       50.3372       54.4904       79.1894      109.9664       88.1587       75.9577       76.0592       86.5651       80.4106       69.2676       71.9752       61.3683       52.7840       63.5526       53.1481       56.0112       52.9171       39.9587       30.5311       21.0700       21.7215       22.3878       24.9296       26.2406       30.4789       27.3132       37.8148       34.5152       35.8777       40.9077       43.6311       41.7322       33.0518       41.3386       44.7208       32.2215       22.4806       20.6523       20.8199       20.2776       20.3628       22.9048       36.8517       53.0558       53.3385       45.4919       42.5348       33.0286       31.3023       36.7336       29.1661       28.7385       35.6102       42.3992       50.7735       59.7869       62.6289       63.5378       71.5249       66.9102       48.7909       51.4568       60.6690       54.0375       53.3765        0.0000        0.0000        0.0000        0.0000        0.0000
        0.0000        0.0000        0.0000        0.0000        0.0000        0.0000        0.0000        0.0000        0.0000        0.0000        0.0000        0.0000        0.0000        0.0000        0.0000        0.0000        0.0000        0.0000        0.0000        0.0000        0.0000        0.0000        0.0000        0.0000        0.0000        0.0000        0.0000        0.0000        0.0000        0.0000        0.0000        0.0000        0.0000        0.0000        0.0000       12.2240       11.2801       12.6062       16.0127       18.7021       20.1183       19.6485       19.1123       19.1956       19.3792       18.4091       18.4059       16.7093       16.0877       15.5952       16.2747       18.0465       14.6111       14.4518       16.5442       13.4530       12.0261       14.7920       13.6955       11.2500       14.2971       16.2160       15.1940       14.9422       15.0484       13.5520       13.1770       13.9377       13.4582       11.3619        9.8313        8.0743        0.0000        0.0000        0.0000        0.0000        0.0000        0.0000        0.0000        0.0000        0.0000        0.0000        0.0000        0.0000        0.0000        0.0000        0.0000        0.0000        0.0000        0.0000        0.0000        0.0000        0.0000        0.0000        0.0000        0.0000        0.0000        0.0000        0.0000        0.0000        0.0000        0.0000        0.0000        0.0000        0.0000        0.0000        0.0000        0.0000        0.0000        0.0000        0.0000        0.0000        0.0000        0.0000        0.0000        0.0000        0.0000        0.0000        0.0000        0.0000        0.0000        0.0000        0.0000        0.0000        0.0000        0.0000        0.0000        0.0000        0.0000        0.0000        0.0000        0.0000        0.0000        0.0000        0.0000        0.0000        0.0000        0.0000        0.0000        0.0000        0.0000        0.0000        0.0000        0.0000        0.0000        0.0000        0.0000        0.0000        0.0000        0.0000        0.0000        0.0000        0.0000        0.0000        0.0000        0.0000        0.0000        0.0000        0.0000        0.0000        0.0000        0.0000        0.0000        0.0000        0.0000        0.0000        0.0000        0.0000        0.0000        0.0000        0.0000       82.1585       79.2143       83.2377       79.1229       71.7930       65.4497       74.0016       51.1190       58.8176       88.6260      109.8350      102.0174       82.7781       85.7900      127.5478      101.2598      102.7148      106.9646      103.8009       80.3554       78.2307       92.5206       86.4295       55.0546       61.8921       46.0598       29.3265       27.2048       23.6710       19.8605       23.2730       22.4419       27.1754       32.8821       41.5782       52.6344       44.3712       47.3046       49.9178       45.9599       31.0564       31.7899       35.5737       28.7525       23.6217       25.8369       25.5599       29.2429       36.6920       38.6483       43.5015       52.2909       48.9771       58.2500       63.6481       50.7303       37.3774       33.1238       31.5230       36.3960       48.2876       57.2328       52.8766       50.1434       48.7961       57.2112       66.1127       59.4506       48.9037       43.8333       52.1966       48.9669       71.7041        0.0000        0.0000        0.0000        0.0000        0.0000
        0.0000        0.0000        0.0000        0.0000        0.0000        0.0000        0.0000        0.0000        0.0000        0.0000        0.0000        0.0000        0.0000        0.0000        0.0000        0.0000        0.0000        0.0000        0.0000        0.0000        0.0000        0.0000        0.0000        0.0000        0.0000        0.0000        0.0000        0.0000        0.0000        0.0000        0.0000        0.0000        0.0000        0.0000        0.0000       10.4610       11.0896       16.2721       17.5663       23.5679       23.3819       23.3939       23.0217       17.9528       14.8586       15.6378       16.3944       13.5906       12.7150       23.7063       30.6577       15.3952       14.7192       12.3992       12.2030        8.7292        9.8620       10.2514        5.9943        9.0953       11.1686       14.7111       15.5610       16.7251       14.9564       13.3615       12.9604       15.0089       14.8208       13.2629       11.4750        7.5054        0.0000        0.0000        0.0000        0.0000        0.0000        0.0000        0.0000        0.0000        0.0000        0.0000        0.0000        0.0000        0.0000        0.0000        0.0000        0.0000        0.0000        0.0000        0.0000        0.0000        0.0000        0.0000        0.0000        0.0000        0.0000        0.0000        0.0000        0.0000        0.0000        0.0000        0.0000        0.0000        0.0000        0.0000        0.0000        0.0000        0.0000        0.0000        0.0000        0.0000        0.0000        0.0000        0.0000        0.0000        0.0000        0.0000        0.0000        0.0000        0.0000        0.0000        0.0000        0.0000        0.0000        0.0000        0.0000        0.0000        0.0000        0.0000        0.0000        0.0000        0.0000        0.0000        0.0000        0.0000        0.0000        0.0000        0.0000        0.0000        0.0000        0.0000        0.0000        0.0000        0.0000        0.0000        0.0000        0.0000        0.0000        0.0000        0.0000        0.0000        0.0000        0.0000        0.0000        0.0000        0.0000        0.0000        0.0000        0.0000        0.0000        0.0000        0.0000        0.0000        0.0000        0.0000        0.0000        0.0000        0.0000        0.0000       93.8853       81.0834       85.4822       84.3417       59.5869       50.6280       49.9672       59.5987       59.0868       68.9177       69.3379       53.5512       56.6772       64.6637       82.5699       93.7655      101.5617      115.7553       91.5843      103.1396      106.5045      109.4141      123.8577      106.5408       55.9569       37.6721       49.4281       51.9374       47.0278       31.2768       27.7438       27.7444       26.6118       36.4166       43.1048       43.5458       48.3010       50.7171       48.5101       50.5762       49.8612       23.5699       16.5544       19.8024       18.8996       33.6650       45.1978       54.2006       57.0164       64.8022       60.6697       58.6121       64.1275       61.8004       49.7230       50.7502       47.4339       39.6704       34.2537       36.0989       45.0641       52.1199       55.6815       51.0162       42.5972       38.3178       37.1736       41.1174       39.3562       36.5270       38.9694       41.3538       48.6394        0.0000        0.0000        0.0000        0.0000        0.0000        0.0000
        0.0000        0.0000        0.0000        0.0000        0.0000        0.0000        0.0000        0.0000        0.0000        0.0000        0.0000        0.0000        0.0000        0.0000        0.0000        0.0000        0.0000        0.0000        0.0000        0.0000        0.0000        0.0000        0.0000        0.0000        0.0000        0.0000        0.0000        0.0000        0.0000        0.0000        0.0000        0.0000        0.0000        0.0000        0.0000       13.1453       14.3714       17.0240       19.5392       26.2607       25.9667       28.1112       24.5824       18.5901       14.3030       15.9163       15.6328       12.5277       13.4876       18.5486       11.3883       16.7519       21.3861       16.5147        9.6929        6.1177        8.9250        6.9040        4.4370        8.1657        8.7614       11.2596       13.3115       15.3884       14.7201       13.5068       13.2632       15.2356       14.5644       13.6375       12.4517        0.0000        0.0000        0.0000        0.0000        0.0000        0.0000        0.0000        0.0000        0.0000        0.0000        0.0000        0.0000        0.0000        0.0000        0.0000        0.0000        0.0000        0.0000        0.0000        0.0000        0.0000        0.0000        0.0000        0.0000        0.0000        0.0000        0.0000        0.0000        0.0000        0.0000        0.0000        0.0000        0.0000        0.0000        0.0000        0.0000        0.0000        0.0000        0.0000        0.0000        0.0000        0.0000        0.0000        0.0000        0.0000        0.0000        0.0000        0.0000        0.0000        0.0000        0.0000        0.0000        0.0000        0.0000        0.0000        0.0000        0.0000        0.0000        0.0000        0.0000        0.0000        0.0000        0.0000        0.0000        0.0000        0.0000        0.0000        0.0000        0.0000        0.0000        0.0000        0.0000        0.0000        0.0000        0.0000        0.0000        0.0000        0.0000        0.0000        0.0000        0.0000        0.0000        0.0000        0.0000        0.0000        0.0000        0.0000        0.0000        0.0000        0.0000        0.0000        0.0000        0.0000        0.0000       79.5089       88.2956        0.0000       87.7220       97.2555       98.7208       89.2080       97.2365       97.2790       74.8703       61.2280      179.9865      107.3549       67.7741      104.2619      116.9107       68.3532       51.4448       50.0588       67.0260       58.7890       78.0976       99.9604       92.0031      111.4656      104.0978      132.8907      106.5550      106.9931       73.4336       44.2913       46.6786       64.4234       51.9770       42.7623       37.0001       30.6214       28.2144       37.7185       49.2538       64.2129       57.5143       50.0261       51.4937       48.1860       43.6727       20.7701       13.8434       12.2319       11.2741       24.3221       32.3276       50.9261       82.4019       82.6647       73.0531       67.9554       66.6742       54.6816       50.4886       57.7129       52.0098       50.9243       43.3395       39.5139       50.8166       52.0771       49.6088       47.3411       40.9604       37.9884       36.4263       38.4085       38.4576       37.3157       38.8658       43.8230        0.0000        0.0000        0.0000        0.0000        0.0000        0.0000        0.0000
        0.0000        0.0000        0.0000        0.0000        0.0000        0.0000        0.0000        0.0000        0.0000        0.0000        0.0000        0.0000        0.0000        0.0000        0.0000        0.0000        0.0000        0.0000        0.0000        0.0000        0.0000        0.0000        0.0000        0.0000        0.0000        0.0000        0.0000        0.0000        0.0000       35.4328       36.0249       32.1516       30.3253       23.7422       18.3695       14.6159       15.8464       14.3099       14.7175       24.2366       25.0863       22.9043       22.2875       16.2762       13.9118       14.1300       13.1910       11.7361       14.6277       14.6910       14.7153       18.2872       19.7096       17.7068       11.5617        9.6743        7.9755        5.0758        3.5842        7.2228        7.7071        9.0116        9.8423       12.3514       12.5865       12.9446       12.2729       14.0698       14.1540       13.8736       12.4964        8.2334        8.0621        0.0000        0.0000        0.0000        0.0000        0.0000        0.0000        0.0000        0.0000        0.0000        0.0000        0.0000        0.0000        0.0000        0.0000        0.0000        0.0000        0.0000        0.0000        0.0000        0.0000        0.0000        0.0000        0.0000        0.0000        0.0000        0.0000        0.0000        0.0000        0.0000        0.0000        0.0000        0.0000        0.0000        0.0000        0.0000        0.0000        0.0000        0.0000        0.0000        0.0000        0.0000        0.0000        0.0000        0.0000        0.0000        0.0000        0.0000        0.0000        0.0000        0.0000        0.0000        0.0000        0.0000        0.0000        0.0000        0.0000        0.0000        0.0000        0.0000        0.0000        0.0000        0.0000        0.0000        0.0000        0.0000        0.0000        0.0000        0.0000        0.0000        0.0000        0.0000        0.0000        0.0000        0.0000        0.0000        0.0000        0.0000        0.0000        0.0000        0.0000        0.0000        0.0000        0.0000        0.0000        0.0000        0.0000        0.0000        0.0000        0.0000        0.0000        0.0000      104.9020      115.1894      100.3732       83.4847      101.1474      102.3110       84.0835       68.9972       85.4530       82.9493       70.1564      103.7780      248.5214       69.4940       83.7712      127.4497      132.7942      100.6120       77.0589       59.6317       55.6692       70.9911       65.8251       68.5535       85.3866       75.2320       71.7607      101.2581       88.7808      114.1270       96.8971       51.5605       45.5751       38.2022       39.9211       64.2448       42.4549       32.9609       36.1087       91.4266       66.3786       56.5142       47.2475       45.6753       49.5081       45.6941       52.4169       42.1967       30.5462       25.7266       28.2977       34.2891       48.0484       77.2890       90.0851       55.5331       50.8249       47.9588       51.1189       52.2635       55.8157       56.4547       49.7725       48.0867       44.8847       42.8080       57.7034       55.2088       53.3808       51.6088       52.5497       39.7157       40.3202       40.0272       40.5245       38.8097       40.8680        0.0000        0.0000        0.0000        0.0000        0.0000        0.0000        0.0000        0.0000
        0.0000        0.0000        0.0000        0.0000        0.0000        0.0000        0.0000        0.0000        0.0000        0.0000        0.0000        0.0000        0.0000        0.0000        0.0000        0.0000        0.0000        0.0000        0.0000        0.0000        0.0000        0.0000        0.0000        0.0000        0.0000        0.0000       32.3578       40.1298       40.6587       37.7223       35.1617       23.8049       22.8869       19.9572       20.3305       14.5980       16.3839       16.8429       13.7908       20.4288       22.2234       22.9331       21.2112       14.8386       14.7910       14.3976       11.7423       10.1219       13.4104       17.1449       17.6911       20.4890       16.3127       13.6878        8.3101        7.1353        8.6256        3.6317        2.7536        6.1208        6.7555        7.3523        8.0261        9.9166       10.5448       11.0956       11.0947       12.4553       13.3916       13.2064       12.0843        8.2349        9.9323       10.5688       10.8534       12.0362       13.6805       16.3060       14.9453        8.1444        8.3210        8.1616        0.0000        0.0000        0.0000        0.0000        0.0000        0.0000        0.0000        0.0000        0.0000        0.0000        0.0000        0.0000        0.0000        0.0000        0.0000        0.0000        0.0000        0.0000        0.0000        0.0000        0.0000        0.0000        0.0000        0.0000        0.0000        0.0000        0.0000        0.0000        0.0000        0.0000        0.0000        0.0000        0.0000        0.0000        0.0000        0.0000        0.0000        0.0000        0.0000        0.0000        0.0000        0.0000        0.0000        0.0000        0.0000        0.0000        0.0000        0.0000        0.0000        0.0000        0.0000        0.0000        0.0000        0.0000        0.0000        0.0000        0.0000        0.0000        0.0000        0.0000        0.0000        0.0000        0.0000        0.0000        0.0000        0.0000        0.0000        0.0000        0.0000        0.0000        0.0000       27.9389       32.8117       27.3002       25.9470       34.0240        0.0000        0.0000        0.0000        0.0000       57.2123       72.2788       78.2826      103.8765       94.1910       74.1011       82.5129       84.4322       75.0276       58.3128       57.8882       63.3231       59.1271       52.9755       52.7409       66.7526       67.3347       75.1611      104.9805      103.3616       72.2740       75.7800       77.9811       88.2078       81.6864       74.4302       75.9193       82.8195       72.2297       67.4807       71.3263       79.2116       65.1613       41.2262       35.2185       30.9555       28.4409       36.6627       34.4494       29.8492       52.7184      101.8943       53.7285       47.0100       41.6769       43.2679       60.4298       65.8743       48.3595       40.8181       59.5336       68.2671       58.3722       46.3484       55.1571       64.1018       58.6522       43.3552       31.7161       39.9776       42.3011       47.5033       52.5597       50.3653       45.6826       48.5230       45.3611       47.5588       58.2194       58.9028       57.2234       54.7575       53.5340       46.7110       45.8000       45.7557       43.5428       40.8201       44.2471        0.0000        0.0000        0.0000        0.0000        0.0000        0.0000        0.0000        0.0000
        0.0000        0.0000        0.0000        0.0000        0.0000        0.0000        0.0000        0.0000        0.0000        0.0000        0.0000        0.0000        0.0000        0.0000        0.0000        0.0000        0.0000        0.0000        0.0000        0.0000        0.0000        0.0000        0.0000        0.0000        0.0000       38.7199       39.2182       27.6283       25.3553       21.5524       19.4121       19.1624       17.2399       16.0768       20.2411       20.1224       20.2314       37.0949       31.3053       18.6303       20.9478       21.0089       20.1680       18.4378       16.2122       14.8489       15.1225       14.8062       15.6459       18.8582       17.4635       13.9526       14.2618       13.9197       13.7457       13.0873       11.4162        7.7327        6.0327        6.5438        6.2260        5.6020        5.7797        6.6228        6.6714        6.6483        7.2981        8.7088        9.7747       10.4762       11.2581        8.5544        9.4166       10.2894       10.8851       10.8241       12.5690       11.7615        9.5312        9.0724        8.9974       11.7321       15.1754        9.2522        0.0000        0.0000        0.0000        0.0000        0.0000        0.0000        0.0000        0.0000        0.0000        0.0000        0.0000        0.0000        0.0000        0.0000        0.0000        0.0000        0.0000        0.0000        0.0000        0.0000        0.0000        0.0000        0.0000        0.0000        0.0000        0.0000        0.0000        0.0000        0.0000        0.0000        0.0000        0.0000        0.0000        0.0000        0.0000        0.0000        0.0000        0.0000        0.0000        0.0000        0.0000        0.0000        0.0000        0.0000        0.0000        0.0000        0.0000        0.0000        0.0000        0.0000        0.0000        0.0000        0.0000        0.0000        0.0000        0.0000        0.0000        0.0000        0.0000        0.0000        0.0000        0.0000        0.0000        0.0000        0.0000        0.0000        0.0000        0.0000       32.8219       41.1881       38.5025       33.0378       32.7474       53.0653       51.1633       58.3131       50.5054       54.1678       60.3398       59.2097       58.6599       64.4372       60.0208       60.5855       58.2054       56.2553       50.0067       51.8588       58.8909       57.1930       52.3365       55.5172       57.8448       55.9951       49.1649       65.5227       78.8123       71.8913       75.7406       94.4265      104.7362      102.1067       93.5679       64.7936       72.9881       86.2861       81.7974       82.7488       67.6236       54.1534       44.2662       36.9311       41.7795       50.6516       37.6615       43.4690       42.2977       39.6826       52.9342       45.2534       45.8375       50.8985       48.4033       55.3940       58.9496       52.3099       41.3156       54.4592       64.4691       71.6931       70.8193       43.9579       37.4441       40.9771       45.7856       42.8137       46.0190       61.8374       69.7497       67.1549       68.9705       65.6313       60.4922       62.1662       61.0639       60.7793       67.7801       63.4106       61.1419       63.6188        0.0000        0.0000       54.8172       53.6741       51.4940       50.2930        0.0000        0.0000        0.0000        0.0000        0.0000        0.0000        0.0000        0.0000        0.0000
        0.0000        0.0000        0.0000        0.0000        0.0000        0.0000        0.0000        0.0000        0.0000        0.0000        0.0000        0.0000        0.0000        0.0000        0.0000        0.0000        0.0000        0.0000        0.0000        0.0000        0.0000        0.0000        0.0000        0.0000        0.0000        0.0000       37.5957       32.2115       33.7435       24.4377       39.2998       39.7944       18.1095       18.1896       19.5161       20.9536       21.3641       21.8623       28.9583       25.1824       22.7733       22.4139       20.6032       16.8225       17.1246       16.8420       16.9419       18.5117       16.7246       18.0956       18.5345       15.4866       15.4526       17.6904       17.3231       12.8712       10.4141        7.3253        6.7196        6.4745        5.6672        5.5299        6.3890        6.3327        5.7308        6.2213        6.3933        7.9759        9.6981       10.2194        9.2745        8.0979        8.7122       10.4674       13.0808       13.0330       12.8715       12.1876       10.8263        9.5332        9.1941        9.0207        9.8397        7.0594        6.7343       11.4732        0.0000        0.0000        0.0000        0.0000        0.0000        0.0000        0.0000        0.0000        0.0000        0.0000        0.0000        0.0000        0.0000        0.0000        0.0000        0.0000        0.0000        0.0000        0.0000        0.0000        0.0000        0.0000        0.0000        0.0000        0.0000        0.0000        0.0000        0.0000        0.0000        0.0000        0.0000        0.0000        0.0000        0.0000        0.0000        0.0000        0.0000        0.0000        0.0000        0.0000        0.0000        0.0000        0.0000        0.0000        0.0000        0.0000        0.0000        0.0000        0.0000        0.0000        0.0000        0.0000        0.0000        0.0000        0.0000        0.0000        0.0000        0.0000        0.0000        0.0000        0.0000        0.0000        0.0000        0.0000        0.0000        0.0000       36.4159       40.5955       41.1796       41.7807       44.4805       53.9635       44.8686       50.6014       51.5605       54.9069       54.4897       46.8133       55.3118       50.5972       51.7197       45.2154       41.4891       42.7412       43.1681       44.5547       47.8090       53.7391       58.4935       68.9747       48.9178       46.7681       56.4969       75.7145       85.7328       87.3040       95.2341      102.7651       99.4692      104.4621       92.4872       77.7508       80.8707      100.8112       97.2959       88.9889       65.1781       50.1547       40.8693       36.8852       47.1531       53.6713       51.6469       62.1451       46.5888       49.2176       50.1177       48.5239       50.7797       55.1882       65.1372       68.2438       54.2394       72.2530       83.5126       80.5551       63.2686       81.6159       84.2444       61.7109       42.9588       47.4894       48.6658       58.8985       55.6597       69.2860       74.9804       77.3751       76.0718       74.2600       73.8455       75.1814       72.4137       72.3200       69.9775       63.2491       69.0777        0.0000        0.0000        0.0000        0.0000        0.0000        0.0000        0.0000        0.0000        0.0000        0.0000        0.0000        0.0000        0.0000        0.0000        0.0000        0.0000
        0.0000        0.0000        0.0000        0.0000        0.0000        0.0000        0.0000        0.0000        0.0000        0.0000        0.0000        0.0000        0.0000        0.0000        0.0000        0.0000        0.0000        0.0000        0.0000        0.0000        0.0000        0.0000        0.0000        0.0000        0.0000        0.0000        0.0000       19.5847       19.3497       15.7054       18.2087       23.9080       20.3142       22.7973       24.2212       25.5992       26.0416       25.7979       26.3893       32.1753       26.2710       24.4524       22.9455       19.1378       17.2011       19.9641       20.7435       20.0533       19.9776       23.2927       19.3975       16.4335       22.8950       21.6583       11.7689        7.4246        7.8802        6.9450        8.5638        8.4151        8.2499        5.9696        5.2989        4.5789        4.6599        5.3070        7.2548        8.6511        8.8705        8.1528        8.3041        8.2135        9.6294       11.2168       13.3558       14.2203       15.7559       12.2392       11.6740       10.9197       11.0569       10.1793        8.0821        5.7767        4.6301        6.6551        8.2153        5.2593        4.3290        2.2641        0.0000        0.0000        0.0000        0.0000        0.0000        0.0000        0.0000        0.0000        0.0000        0.0000        0.0000        0.0000        0.0000        0.0000        0.0000        0.0000        0.0000        0.0000        0.0000        0.0000        0.0000        0.0000        0.0000        0.0000        0.0000        0.0000        0.0000        0.0000        0.0000        0.0000        0.0000        0.0000        0.0000        0.0000        0.0000        0.0000        0.0000        0.0000        0.0000        0.0000        0.0000        0.0000        0.0000        0.0000        0.0000        0.0000        0.0000        0.0000        0.0000        0.0000        0.0000        0.0000        0.0000        0.0000        0.0000        0.0000        0.0000        0.0000        0.0000        0.0000        0.0000       34.8605       34.6076       36.4541       39.9079       39.4326       44.8874       54.4166       39.5722       41.8475       47.7652       51.1010       55.7840       42.7130       54.0843       45.8169       41.8833       40.6140       40.0066       38.5353       38.9443       38.7917       41.5446       41.1085       45.9806       55.4983       53.2558       64.0874       82.5130       98.5883       96.1793       97.4411       99.0501       99.4123       94.5104      100.0868       90.5967       78.2576       84.7502      105.5821      103.9271       94.5371       75.7828       59.7702       49.3838       41.8373       60.8207       60.8057       52.5102       60.3558       60.1436       48.7180       41.6182       62.8958       71.5784       58.0704       69.6547       71.5354       74.7163       69.5193       59.4195       70.6530       75.0394       87.6225       83.0368       69.2169       60.7799       60.6480       62.0221       81.5474       72.6077       71.3151       73.8031       83.3628       83.2721       80.3040       78.6794       82.7295       83.1188       82.9860       75.9289       69.2991       65.9462        0.0000        0.0000        0.0000        0.0000        0.0000        0.0000        0.0000        0.0000        0.0000        0.0000        0.0000        0.0000        0.0000        0.0000        0.0000        0.0000
        0.0000        0.0000        0.0000        0.0000        0.0000        0.0000        0.0000        0.0000        0.0000        0.0000        0.0000        0.0000        0.0000        0.0000        0.0000        0.0000        0.0000        0.0000        0.0000        0.0000        0.0000        0.0000        0.0000        0.0000        0.0000        0.0000        0.0000       17.6745       18.7095       17.9117       19.0534       22.1521       25.0507       25.8225       27.3620       31.3037       33.8726       40.1803       39.3925       58.1034       59.7597       44.3681       36.3715       23.0866       19.5798       21.3593       25.1019       29.5264       27.1504       26.5029       25.2180       25.1958       23.2814       20.4157       16.7068        9.0451        7.3699        5.8241        9.9033        9.6929        8.7660        7.5920        6.5303        5.2554        5.6479        6.0822        6.0713        6.3016        6.6318        6.5585        6.6642        6.2740        6.6865        8.0823       11.6862       11.9496       14.9528       14.9582       11.6899        9.8881       10.3975       12.1022        9.3516        6.2238        4.7769        4.2599        3.5799        2.4405        2.1917        2.0324        0.0000        0.0000        0.0000        0.0000        0.0000        0.0000        0.0000        0.0000        0.0000        0.0000        0.0000        0.0000        0.0000        0.0000        0.0000        0.0000        0.0000        0.0000        0.0000        0.0000        0.0000        0.0000        0.0000        0.0000        0.0000        0.0000        0.0000        0.0000        0.0000        0.0000        0.0000        0.0000        0.0000        0.0000        0.0000        0.0000        0.0000        0.0000        0.0000        0.0000        0.0000        0.0000        0.0000        0.0000        0.0000        0.0000        0.0000        0.0000        0.0000        0.0000        0.0000        0.0000        0.0000        0.0000        0.0000        0.0000        0.0000        0.0000        0.0000        0.0000        0.0000        0.0000       36.8889       37.8170       43.0440       37.6688       36.7204       44.3468       35.0053       41.7720       44.3536       43.0038       62.0900       56.0771       55.6997       51.7008       52.8215       51.1298       37.0498       38.5822       39.0076       35.5397       39.6844       45.7042       51.2381       55.6636       63.7217       83.9303       89.9755      107.0636       87.2768       85.8496       89.2392       99.1517      100.4772      110.1610       98.7892       81.5723       79.7945       70.9149       72.3702       62.0566       96.5016       78.4163       60.6465       59.0145       73.1842       60.1021       58.2116       62.6120       53.1282       48.7574       55.0167       72.8531       67.3784       62.7019       65.0236       69.5237       79.8105       80.3696       79.2142       85.7156       87.0136       78.5552      101.5571      110.3800       80.5677       69.8597       70.9379       77.2428       76.5300       72.9106       74.3139       82.1576       82.2568       86.1031       91.7536       95.0410       93.7385       85.3620       72.8505       60.2605       53.4108        0.0000        0.0000        0.0000        0.0000        0.0000        0.0000        0.0000        0.0000        0.0000        0.0000        0.0000        0.0000        0.0000        0.0000        0.0000        0.0000
        0.0000        0.0000        0.0000        0.0000        0.0000        0.0000        0.0000        0.0000        0.0000        0.0000        0.0000        0.0000        0.0000        0.0000        0.0000        0.0000        0.0000        0.0000        0.0000        0.0000        0.0000        0.0000        0.0000        0.0000        0.0000        0.0000        0.0000        0.0000       26.2080       25.9633       28.0365       29.6736       32.1688       33.1138       36.0271       34.2452       36.7911       38.0363       38.3491       44.2273       62.2960       74.2360       56.0985       41.2844       30.9924       32.1858       34.5655       34.6027       33.8674       34.9515       35.4276       28.5529       25.4042       24.3427       21.8681       17.2901       12.7987       11.3989       17.3920       42.9659       36.7305       15.5786        8.6073        5.7342        6.1268        7.3290        5.8010        4.2459        4.2487        4.4151        5.1634        3.0413        2.5832        4.2960        6.6574       11.4065       15.0683       14.5054       11.8463       12.7717       12.5807       17.2974       14.8344        9.5402        6.4298        5.7323        5.3039        3.6430        3.3429        3.0994        2.8674        0.0000        0.0000        0.0000        0.0000        0.0000        0.0000        0.0000        0.0000        0.0000        0.0000        0.0000        0.0000        0.0000        0.0000        0.0000        0.0000        0.0000        0.0000        0.0000        0.0000        0.0000        0.0000        0.0000        0.0000        0.0000        0.0000        0.0000        0.0000        0.0000        0.0000        0.0000        0.0000        0.0000        0.0000        0.0000        0.0000        0.0000        0.0000        0.0000        0.0000        0.0000        0.0000        0.0000        0.0000        0.0000        0.0000        0.0000        0.0000        0.0000        0.0000        0.0000        0.0000        0.0000        0.0000        0.0000        0.0000        0.0000        0.0000        0.0000        0.0000        0.0000        0.0000       38.9688       38.7086       37.3945       31.7642       29.4753       31.3736       34.3758       35.5156       33.5442       34.7912       38.4991       51.7990       38.8874       30.6501       42.5267       45.9891       44.8569       41.8860       37.2619       37.2089       43.5458       50.2270       64.9952       81.3214       84.4024       86.4810       83.4088       83.7632       96.0720       98.5862      111.0569      105.3380      104.5752       98.0892       79.6007       79.4488       91.9272       94.0686       81.2813       78.3589       79.0494       66.1733       65.6340       76.1778       77.1946       73.2547       66.9347       58.4830       65.0772       84.6912      119.2318      103.5370       80.2054       82.0372       76.2602       89.5259       78.2959       86.9387      119.0374      114.0725       82.5350       87.4248      120.2894      126.9771      123.7854       95.2552       94.6356       85.1372       82.8181       83.7321       76.1379       70.6744       70.7971       76.7786       76.6990       78.6761       76.9874       69.3812       64.1586       57.3014        0.0000        0.0000        0.0000        0.0000        0.0000        0.0000        0.0000        0.0000        0.0000        0.0000        0.0000        0.0000        0.0000        0.0000        0.0000        0.0000
        0.0000        0.0000        0.0000        0.0000        0.0000        0.0000        0.0000        0.0000        0.0000        0.0000        0.0000        0.0000        0.0000        0.0000        0.0000        0.0000        0.0000        0.0000        0.0000        0.0000        0.0000        0.0000        0.0000        0.0000        0.0000        0.0000        0.0000        0.0000       30.5447       32.1066       34.6162       35.6518       37.1784       38.4055       41.0973       42.0104       38.2042       35.7509       36.2773       32.5897       30.8136       32.0592       35.8395       36.3368       37.7690       54.4413       76.6560       61.1151       37.3924       36.1142       39.9070       35.0064       27.6521       24.9794       23.5037       23.8078       16.1128       12.6960       11.9420       21.6181       21.1187       28.8582       23.0753       20.5904       11.9300        9.3329       10.9200        6.6774        4.2245        4.1427        4.9581        2.7370        2.5653        2.6520        5.7168        9.8973       12.3550       13.4555       12.6425       15.4778       21.3415       20.2222       19.8488       15.1934       12.3053        5.7947        5.3380        3.5730        3.3445        3.0747        2.7460        0.0000        0.0000        0.0000        0.0000        0.0000        0.0000        0.0000        0.0000        0.0000        0.0000        0.0000        0.0000        0.0000        0.0000        0.0000        0.0000        0.0000        0.0000        0.0000        0.0000        0.0000        0.0000        0.0000        0.0000        0.0000        0.0000        0.0000        0.0000        0.0000        0.0000        0.0000        0.0000        0.0000        0.0000        0.0000        0.0000        0.0000        0.0000        0.0000        0.0000        0.0000        0.0000        0.0000        0.0000        0.0000        0.0000        0.0000        0.0000        0.0000        0.0000        0.0000        0.0000        0.0000        0.0000        0.0000        0.0000        0.0000        0.0000        0.0000        0.0000       36.2576       38.5264       39.7906       37.5074       32.1313       31.9922       30.2305       30.0289       28.4713       27.2810       29.7826       32.4662       38.1248       43.5439       59.1914       36.2098       30.4562       36.0296       44.5264       54.8305       49.1889       39.8265       49.2761       72.6999       85.3971       94.5778       85.6722       85.9631       81.4342       90.5292      108.4291      106.0531      108.0193      104.1199      108.0033      110.4741       83.5404       76.3607       94.3228       88.5858       70.4998       66.4957       57.3697       69.2733       54.4811       55.8600       45.9413       48.3952       67.5229       84.2441      103.6651      135.1658      139.7076      131.6076      101.1316       84.5184       76.8455       78.7456       81.5683       86.5345      100.3548      114.8105      100.9836      115.0981      146.2617      158.6094      150.7023      119.5015      108.4484      115.4427      112.3538       94.6303       81.2823       76.3611       69.5492       65.7669       62.1670       56.9863       61.9875       57.4610       52.2503       46.0245        0.0000        0.0000        0.0000        0.0000        0.0000        0.0000        0.0000        0.0000        0.0000        0.0000        0.0000        0.0000        0.0000        0.0000        0.0000        0.0000
        0.0000        0.0000        0.0000        0.0000        0.0000        0.0000        0.0000        0.0000        0.0000        0.0000        0.0000        0.0000        0.0000        0.0000        0.0000        0.0000        0.0000        0.0000        0.0000        0.0000        0.0000        0.0000        0.0000        0.0000        0.0000        0.0000        0.0000        0.0000       42.8176       41.2749       43.4378       47.4488       48.4770       49.1682       51.4601       45.4237       39.6196       38.5161       35.6673       35.1313       35.5999       35.5534       34.9333       34.9449       33.8400       40.3156       60.8179       49.1611       38.9000       24.0151       39.1549       31.8503       27.3505       22.4584       22.5688       18.9465       16.7948       14.0122       11.4657        9.0642        7.8457        7.6277        9.7724       18.0463       25.6197       22.5608       12.8360        6.4503        3.4941        2.6543        2.4469        1.2508        2.9565        3.9802        3.0130        8.6187       10.4611       10.9064       13.4332       20.0344       24.2124       19.8566       32.8256       54.0074       19.7003       22.7114        8.9271        3.8023        4.0735        4.1735        2.9788        0.4632        0.0000        0.0000        0.0000        0.0000        0.0000        0.0000        0.0000        0.0000        0.0000        0.0000        0.0000        0.0000        0.0000        0.0000        0.0000        0.0000        0.0000        0.0000        0.0000        0.0000        0.0000        0.0000        0.0000        0.0000        0.0000        0.0000        0.0000        0.0000        0.0000        0.0000        0.0000        0.0000        0.0000        0.0000        0.0000        0.0000        0.0000        0.0000        0.0000        0.0000        0.0000        0.0000        0.0000        0.0000        0.0000        0.0000        0.0000        0.0000        0.0000        0.0000        0.0000        0.0000        0.0000        0.0000        0.0000        0.0000        0.0000        0.0000       33.3360       42.3937       43.5782       37.0771       36.0292       30.1584       28.6411       30.7401       28.8854       31.9892       28.6743       28.4908       27.0292       24.7782       31.7716       47.9007       32.9261       32.8977       30.7861       37.3677       51.0514       52.6331      110.3397      112.6929       61.7352       78.4067       87.3308       86.7068       89.4206       89.9372       97.6389      111.4766      111.7570      100.9005       91.4796       86.3580      103.0720       82.7377       92.9973       92.9288       77.9080       53.5864       53.2089       44.2004       45.4157       44.4690       48.4622       41.4296       40.7533       64.8592       85.5817      122.2102      125.2160      122.8271      117.1500      112.7814       98.7773       87.3195      105.0994      125.9549       97.4896      107.0879      140.4263      117.4238      123.3780      133.9945      141.4389      153.6780      146.7699      135.5549      133.0372      144.7830      117.2010      102.5625       98.4352       81.3203       69.8951       63.2512       60.5840       58.0196       61.0554       45.7348       41.9951       40.9573        0.0000        0.0000        0.0000        0.0000        0.0000        0.0000        0.0000        0.0000        0.0000        0.0000        0.0000        0.0000        0.0000        0.0000        0.0000
        0.0000        0.0000        0.0000        0.0000        0.0000        0.0000        0.0000        0.0000        0.0000        0.0000        0.0000        0.0000        0.0000        0.0000        0.0000        0.0000        0.0000        0.0000        0.0000        0.0000        0.0000        0.0000        0.0000        0.0000        0.0000        0.0000        0.0000       41.3730       46.2841       43.6026       43.7793       44.1736       45.8272       51.9308       53.3116       50.3194       43.4119       45.5624       41.1589       40.9167       54.1625       53.7144       38.0521       35.5341       33.6862       33.3294       29.4401       25.1109       27.3282       22.5525       20.5643       27.8625       31.1758       43.0823       38.2701       25.5927       17.7326       14.4106        9.6653        8.3005        7.0905        5.6683        5.4528        3.2728        2.8597        2.9634        2.5913        2.4380        2.4876        2.5677        2.2629        1.0077        1.6045        4.7404        5.7425        6.7055        9.7092       13.3724       12.2633       12.1417       12.7014       11.7996       22.8672      191.0282      104.2043       20.0861       23.8316       12.8096        8.9223        5.5241        4.2298        1.7562        1.8358        0.0000        0.0000        0.0000        0.0000        0.0000        0.0000        0.0000        0.0000        0.0000        0.0000        0.0000        0.0000        0.0000        0.0000        0.0000        0.0000        0.0000        0.0000        0.0000        0.0000        0.0000        0.0000        0.0000        0.0000        0.0000        0.0000        0.0000        0.0000        0.0000        0.0000        0.0000        0.0000        0.0000        0.0000        0.0000        0.0000        0.0000        0.0000        0.0000        0.0000        0.0000        0.0000        0.0000        0.0000        0.0000        0.0000        0.0000        0.0000        0.0000        0.0000        0.0000        0.0000        0.0000        0.0000        0.0000        0.0000       33.3366       31.1884       34.4885       33.4204       32.6972       33.1115       24.7849       25.6294       24.4031       28.5504       29.8000       26.9930       28.4976       27.7975       21.3644       23.6737       27.4095       37.4882       48.4454       49.9757       55.8208       63.3947       67.3328       72.2360       47.4503       49.8440       69.7457       75.0339       87.9534       90.1214       84.4592       77.9968       84.5638       87.1597       82.2835       76.0746       73.4011       72.9294       69.6880       73.8939       73.5423       68.9185       69.5701       76.2683       79.1289       59.2907       60.9743       54.3993       52.8562       62.9592       83.1893       94.7163       89.2427      108.3361      107.0290      128.9299      125.9384      116.9085      103.8669      112.9027      143.0591      136.8118      126.6113      137.6253       96.4477      111.1132      140.5607      136.6383      139.6537      150.2159      147.4853      141.4817      128.9002      121.1101      125.4545      114.2258       92.2616       83.1823       77.5848       74.1689       68.9203       63.7773       52.8770       49.0665        0.0000        0.0000        0.0000        0.0000        0.0000        0.0000        0.0000        0.0000        0.0000        0.0000        0.0000        0.0000        0.0000        0.0000        0.0000        0.0000
        0.0000        0.0000        0.0000        0.0000        0.0000        0.0000        0.0000        0.0000        0.0000        0.0000        0.0000        0.0000        0.0000        0.0000        0.0000        0.0000        0.0000        0.0000        0.0000        0.0000        0.0000        0.0000        0.0000        0.0000        0.0000        0.0000        0.0000       42.7188       41.0275       39.8456       42.1877       46.2944       49.2732       51.2593       50.6516       63.8821       57.1264       46.2495       41.6885       33.5118       30.6688       30.4218       27.6926       28.9322       32.3914       36.1451       35.0674       27.5532       24.8967       24.3501       24.6025       22.6927       22.8573       27.2172       28.7695       19.0122       13.2434       12.3553        9.0074        7.1652        5.6789        5.5509        4.7344        2.7118        2.8891        2.7324        2.9090        3.0952        2.7367        1.9656        1.3467        1.1500        1.3289        3.1316        5.5245        6.3323        8.0504        8.3344        7.3843        5.9974        5.4463        7.6440        7.6697       18.7907       27.8677        6.1490        8.8209        7.7086        5.4259        8.1031        8.3421        5.9292        4.1758        3.6518        3.0628        7.3161        8.9657        7.9519        3.1544        0.7978        0.5984        0.0000        0.0000        0.0000        0.0000        0.0000        0.0000        0.9792        2.8034        5.9035        4.3208        0.0000        0.0000        0.0000        0.0000        0.0000        0.0000        0.0000        0.0000        0.0000        0.0000        0.0000        0.0000        0.0000        0.0000        0.0000        0.0000        0.0000        0.0000        0.0000        0.0000        0.0000        0.0000        0.0000        0.0000        0.0000        0.0000        0.0000        0.0000        0.0000        0.0000        0.0000        0.0000        0.0000        0.0000        0.0000        0.0000       56.0013       46.3940       46.5790       37.8298       34.2013       34.1862       34.6864       32.9437       24.7567       23.5605       23.0969       24.8265       32.8773       33.8358       27.6794       30.3650       30.3940       27.7879       28.8132       30.8078       39.6536       45.4124       54.8813       57.6824       57.2965       63.1529       52.5030       53.4076       70.7966       79.0780       88.5449       93.2678       84.3036       70.6310       69.8155       66.2519       58.6581       57.6908       55.8439       61.9761       90.0904       77.1477       76.6555       97.8259      100.3140       83.3405       78.0618       78.6061       81.4090       79.1330      106.2569      120.6478      101.7838      108.4529       92.2107      106.7204      112.1579      132.7404      133.2002      145.9574      140.9076      135.5017      146.7588      155.6018      149.8166      143.4888      122.1510      138.6099      150.3161      137.2262      137.6377      150.5511      147.8947      127.0789      111.6411      113.9464      105.7757      104.4079       88.9080       83.7177      106.3969       93.6805       85.3328       76.9146       67.6408       64.3053        0.0000        0.0000        0.0000        0.0000        0.0000        0.0000        0.0000        0.0000        0.0000        0.0000        0.0000        0.0000        0.0000        0.0000        0.0000        0.0000
        0.0000        0.0000        0.0000        0.0000        0.0000        0.0000        0.0000        0.0000        0.0000        0.0000        0.0000        0.0000        0.0000        0.0000        0.0000        0.0000        0.0000        0.0000        0.0000        0.0000        0.0000        0.0000        0.0000        0.0000        0.0000        0.0000       47.4698       45.3052       42.5698       42.1087       42.8500       47.6973       54.3830       56.1500       46.3025       48.8965       53.5709       61.4425       64.3030       45.5809       34.1662       32.7635       28.2802       27.7869       27.0328       26.5868       40.9950       56.0884       49.1954       34.3101       24.7057       22.8110       23.8146       25.8085       24.7084       16.6411       13.7521       11.2845        8.8761        7.1920        5.9435        5.4471        5.2380        4.1342        4.6261        5.0893        6.0204        3.0831        1.8659        1.5532        2.0631        2.1750        2.1818        2.7172        4.1779        5.2394        6.0254        7.3730        6.6598        6.2643        2.1918        2.2238        6.5214        5.4406        4.3652        3.5970        3.5951        3.2106        4.0407        5.8297        7.1944        5.6861        3.7154        4.1055        4.2183        4.3411        5.2770        3.5427        2.1194        0.9789        1.0364        0.6324        3.3761        4.7926        0.1877        0.7492        3.2386        1.0754        0.5322        2.3809        6.5014        9.2630        8.9470       10.6291        9.9917        0.0000        0.0000        0.0000        0.0000        0.0000        0.0000        0.0000        0.0000        0.0000        0.0000        0.0000        0.0000        0.0000        0.0000        0.0000        0.0000        0.0000        0.0000        0.0000        0.0000        0.0000       23.7025       25.0014       21.8089       21.4499       22.1275       26.8534       30.7115       35.5660       49.7523       50.6312       58.6123       72.6800       53.2061       53.9430       44.0779       36.3883       34.1358       38.5846       39.5828       31.5048       24.0451       21.9162       25.2824       30.5836       33.6428       33.9060       33.7771       34.5945       48.7775       39.3784       43.4643       52.6967       49.0768       46.8399       67.7253       56.5153       60.2973       58.9630       67.6278       86.0056       98.6476      105.3844      105.5802       88.2128       68.6945       64.8612       71.8337       71.2334       60.6038       51.7177       69.0078       93.1168       87.8719      117.5655      126.3561      143.9109      134.5399      110.2160       75.1045       75.3084       76.5998       88.4927      103.6236       95.0536       98.1784      108.3361      118.2276      121.1954      127.5751      157.4275      165.1781      154.6271      143.3612      146.0682      140.6023      128.1173      139.7403      147.0501      163.5145      151.9515      148.3751      157.1490      157.8929      149.2754      142.9410      124.3520      104.7885       97.7612       86.2534       79.7855       81.7778       99.9386       97.1117       93.3996       86.1704        0.0000        0.0000        0.0000        0.0000        0.0000        0.0000        0.0000        0.0000        0.0000        0.0000        0.0000        0.0000        0.0000        0.0000        0.0000        0.0000        0.0000        0.0000
        0.0000        0.0000        0.0000        0.0000        0.0000        0.0000        0.0000        0.0000        0.0000        0.0000        0.0000        0.0000        0.0000        0.0000        0.0000        0.0000        0.0000        0.0000        0.0000        0.0000        0.0000        0.0000        0.0000        0.0000        0.0000        0.0000       44.7386       39.3287       38.7755       37.8461       44.6697       55.3748       63.2958       66.0211       57.6574       43.2841       30.4797       26.4738       28.0891       23.3403       26.9490       37.7869       31.3198       47.4689       29.8772       27.9149       22.4218       29.4407       27.0963       22.9992       21.4327       20.2046       19.8263       18.7690       18.3033       10.0191        8.2924        6.8961        6.7586        6.2699        5.5834        5.9023        5.6046        4.9527        4.5276        5.0589        5.9440        2.9300        2.0348        1.5258        2.0917        3.4877        4.7602        2.9193        4.9269        5.7702        4.1874        5.2662        6.1377        1.7673        1.5413        1.2842        1.3217        2.4448        2.9176        3.6306        3.5532        2.7903        2.3046        2.1447        4.3380        4.5378        4.7527        4.9375        6.5485        8.6439        7.8994        5.4290        3.8628        3.0332        2.7071        4.9997        0.2245        3.3032        1.5939        0.1763        0.0000        0.0607        0.3331        0.9394        1.3915        1.9571        2.8896        6.7001        4.6963        6.1214        8.4367       14.1092        0.0000        0.0000        0.0000        0.0000        0.0000        0.0000        0.0000        0.0000        0.0000        0.0000        0.0000        0.0000       17.4434       17.9329       14.7311       14.3167       17.1959       19.4054       22.4066       18.7863       17.8526       16.7392       20.2813       19.0711       24.7920       37.8861       47.5841       49.9111       52.8518       62.6931       53.3536       42.1615       41.6149       38.8547       33.5601       31.6175       33.2078       31.8049       28.7863       22.4756       23.6836       29.9216       29.2815       31.2569       33.6208       38.7329       53.5323       47.3578       49.7098       60.0292       65.4184       60.3627       57.8014       54.2870       57.1074       71.5128       85.7167      103.5684      112.5527      126.6534      130.5480      116.4091       93.5711       65.9279       63.6201       77.1774       65.1509       61.7056       67.7070       80.0305       77.2348      126.7887      141.0506      149.2094      137.1612      121.9718       85.4436       83.0422       81.3471       89.7088      107.3770      114.7608      127.6414      119.5701      132.7928      148.6599      152.1337      188.1609      192.7568      179.4147      158.9785      146.7720      132.1722      129.7610      134.8367      151.1918      152.5898      132.5761      136.5446      138.7521      145.6388      122.3662      140.9413      109.6353      100.3758       89.9316       77.0938       74.7007       79.0125        0.0000       89.1427       93.9588       92.6952        0.0000        0.0000        0.0000        0.0000        0.0000        0.0000        0.0000        0.0000        0.0000        0.0000        0.0000        0.0000        0.0000        0.0000        0.0000        0.0000        0.0000        0.0000
        0.0000        0.0000        0.0000        0.0000        0.0000        0.0000        0.0000        0.0000        0.0000        0.0000        0.0000        0.0000        0.0000        0.0000        0.0000        0.0000        0.0000        0.0000        0.0000        0.0000        0.0000        0.0000        0.0000        0.0000        0.0000       39.5767       39.4088       36.1153       32.7580       31.7704       38.9459       40.2813       38.1611       35.9998       31.7579       24.7894       21.8319       20.9654       19.7305       19.3825       18.4516       16.6133       15.5970       19.4731       20.8246       21.6857       21.4422       21.5460       19.1592       17.9694       16.1692       16.2292       15.4896       25.5188       26.5446       11.9344        7.7264       10.6875        6.9846        5.3450        5.5549        6.4535        6.1015        4.7707        4.4181        3.8176        3.4886        2.0273        1.3126        1.6160        3.3476        6.0342        8.7743        6.5864        5.7911        4.1690        3.2240        4.3095        5.4619        1.8869        1.7444        1.5666        1.9444        2.7554        3.0423        4.0891        6.9753       10.9809        7.5327        2.9745        1.9621        2.4707        5.9402        5.9285        6.2163        5.9831        5.7774        5.8716        6.5499        3.1838        4.5520        2.7278        0.1555        0.0000        1.4731        0.2308        0.0000        0.4400        0.4011        0.4490        0.7197        3.0032        3.5922        2.8342        4.0298        5.6932        7.0882        9.7638        7.8150       15.0330       20.0275        0.0000        0.0000        0.0000        0.0000        0.0000        0.0000        0.0000        0.0000       12.0086       15.3822       12.9346       11.9746       11.6307        9.9696       11.8282       12.8876       13.3111       13.7085       13.1358       17.7058       18.9066       22.6551       39.6533       47.1770       52.0194       65.4184       61.7429       50.1046       38.6590       42.0739       40.1532       31.4113       29.0122       28.7369       28.8515       29.5318       28.0283       24.2766       33.9754       34.7825       38.1111       44.2056       42.0567       57.0717       59.0246       53.1050       59.8471       64.8205       64.1014       61.1166       64.6329       69.1015      101.1947      102.3298      112.7819      126.7444      141.6724      152.3565      133.0499      120.1619       89.1455       85.5238       87.4787       85.4684       73.2861       69.4149       99.4447      118.0685      167.7926      179.9804      153.1353      135.2461      135.2444      115.9382       94.3833       95.6579       89.0653      104.1801      118.7539      126.4495      133.4020      132.5368      140.4825      160.6629      180.3388      172.6089      169.8103      158.9821      138.5380      126.0455      123.9073      124.7410      123.6384      129.1643      134.8847      133.5538      129.7515      123.3220      120.8715      136.4656      116.6219      115.4649       87.5011       71.1878        0.0000        0.0000        0.0000        0.0000        0.0000        0.0000        0.0000        0.0000        0.0000        0.0000        0.0000        0.0000        0.0000        0.0000        0.0000        0.0000        0.0000        0.0000        0.0000        0.0000        0.0000        0.0000        0.0000        0.0000
        0.0000        0.0000        0.0000        0.0000        0.0000        0.0000        0.0000        0.0000        0.0000        0.0000        0.0000        0.0000        0.0000        0.0000        0.0000        0.0000        0.0000        0.0000        0.0000        0.0000        0.0000        0.0000       32.0828       28.4966       27.1018       27.6784       30.8624       25.2853       20.8367       19.9508       21.5469       23.8965       22.8077       21.9952       17.9524       16.6270       14.0936       12.0634       10.5812        6.5437        9.3059        9.3150        8.9493        9.2780       11.4031       11.0996       12.0112       10.9579       10.2079        9.3233        8.9029        9.2281       10.6089       32.4228       27.9918       21.3884        6.3499        9.5087        6.0889        4.0640        4.3803        4.4977        4.0008        5.8496        4.8344        3.7057        2.8324        2.6986        2.8509        3.4373        7.2993       13.8568       14.4294       11.0975        9.3349        2.9936        2.1416        3.0238        1.8681        2.3347        2.5261        2.9638        2.9001        2.7583        2.9783        3.3040        6.5146       11.8411       11.5724        8.9966        4.1263        3.0808        2.4820        3.2536        5.8677        6.7244        6.2662        6.9629        6.3108        2.6331        1.1920        0.8606        0.6851        0.0814        0.0533        0.0487        0.0684        0.6011        0.5262        0.6631        0.8462        1.4029        1.9416        2.6768        8.8312       13.1132        6.6270        5.4098        6.1263        4.9040        3.8783        4.7941        3.9391        1.7746        4.5948        3.7053        5.7891        6.9228        7.4040        9.5066       11.1304       10.6012       13.6290       14.5507        8.7579        9.0890        8.2595        9.0519       10.1867       11.5573       18.8268       19.8414       27.1338       35.1925       38.2046       46.8650       53.6338       55.3966       52.0123       41.9638       37.5361       33.5061       28.2717       27.2593       23.2185       21.4846       24.1508       32.0402       35.0346       34.0245       38.5781       46.3769       57.0389       67.6245       66.8032       69.8033       80.3141       75.7431       72.7474       77.3711       84.8594       80.8944       86.4299      110.9975      119.0303      131.2151      156.2328      162.4328      147.4441      133.1696      129.0564      120.7209      111.6837       82.2438       79.2154       96.2021       95.2380      122.0631      126.6279      156.8639      160.3752      162.9622      169.6903      157.0871      157.2056      138.0240      116.8891      113.8338      110.8697      147.4667      158.0229      171.6625      167.4810      172.0087      167.4247      166.1477      167.0097      156.9597      157.0052      155.5549      159.3758      148.2592      118.0700      113.9738      123.9893      122.0356      126.0939      121.2523      121.7249      121.5364      132.7707      124.3711      112.8360       68.8572        0.0000        0.0000        0.0000        0.0000        0.0000        0.0000        0.0000        0.0000        0.0000        0.0000        0.0000        0.0000        0.0000        0.0000        0.0000        0.0000        0.0000        0.0000        0.0000        0.0000        0.0000        0.0000        0.0000        0.0000        0.0000
        0.0000        0.0000        0.0000        0.0000        0.0000        0.0000        0.0000        0.0000        0.0000        0.0000        0.0000        0.0000        0.0000        0.0000        0.0000        0.0000        0.0000        0.0000       26.5210       34.9277       31.1330       33.1139       32.4271       23.6295       21.6457       22.5537       21.3977       14.1180       12.7760       11.7379       12.8796       13.5510       12.6572       10.1700        8.5561        8.8242        8.4304        7.0571        6.2690        4.5089        6.1022        7.6429        7.9821        7.5094        7.3908        8.4041        7.5922        8.0170        7.4485        6.5270        6.4244        7.0655        6.9628        6.5772        6.4555        4.4240        4.0645        3.9987        4.2368        4.0011        3.2415        2.8595        3.5161        4.4579        3.7224        3.2902        2.3357        1.7628        1.8840        4.7578        6.1799        9.7709       10.7911        8.6581        4.5960        1.2064        1.1205        1.0722        1.2640        2.3859        2.4424        2.6062        2.6439        2.9523        3.1731        3.5095        3.2064        3.0553        4.4226        5.1324        3.1219        2.4653        2.2718        2.3301        2.4947        2.9593        3.0775        3.0702        2.8245        2.3234        1.6111        1.0858        0.8141        0.0998        0.0695        0.0663        0.0903        0.8337        0.9759        1.1129        1.3852        1.8603        1.8867        3.1503        4.5608        2.9829        4.9410        5.1744        5.6205        4.0313        2.1894        2.2738        5.9591        4.4490        1.1698        3.3153        8.0772        9.0229        7.8365        5.6698        6.1210       11.7739       17.5646       16.6912       11.3442        7.5947        9.1893       11.9250       12.4840       11.5293       22.0963       24.4042       27.9435       28.5197       32.8382       37.5331       39.7898       42.1775       39.2182       37.3230       33.3150       28.4154       23.9551       23.3235       21.3037       21.1231       23.8654       23.3707       27.1551       34.3603       41.5552       47.7625       55.8254       76.1802       84.8039       75.1571       73.1609       73.7720       80.2540       87.9712       89.7513       87.4582       96.5615      126.5230      142.3578      155.3533      192.1154      192.9363      171.2224      165.9111      166.5295      155.1320      131.9310      108.7468      133.8979      164.6585      160.0328      163.9307      146.4391      131.5679      130.9072      126.8203      119.6230      131.0862      148.0602      149.3835      116.0008      126.5936      122.3012      131.8772      167.9982      186.0502      184.6601      179.5691      180.0707      176.7653      158.9594      162.3623      171.3882      158.9460      143.7426      120.2483      123.6682      114.2897      135.8064      124.4406      106.2551      103.8908      106.1625      109.7022      115.5618        0.0000        0.0000        0.0000        0.0000        0.0000        0.0000        0.0000        0.0000        0.0000        0.0000        0.0000        0.0000        0.0000        0.0000        0.0000        0.0000        0.0000        0.0000        0.0000        0.0000        0.0000        0.0000        0.0000        0.0000        0.0000        0.0000        0.0000        0.0000
        0.0000        0.0000        0.0000        0.0000        0.0000        0.0000        0.0000        0.0000        0.0000        0.0000        0.0000        0.0000        0.0000        0.0000        0.0000       22.1376       21.6962       24.8039       22.8384       25.5179       28.8031       24.8373       21.3388       18.7756       17.1712       16.2535       14.7569       11.8649       11.0439        7.8038        4.7870        5.4453        5.5244        5.2553        5.2190        6.7562        7.4519        7.5535        6.9997        5.8704        5.1179        6.3431        6.8016        4.8900        5.1534        6.3139        5.9052        5.7965        5.3255        4.9636        4.6567        4.7689        4.8308        4.4505        4.1980        3.3247        3.1605        3.0728        3.2809        2.8716        2.6547        2.4774        2.7017        2.5093        2.9289        3.1061        2.4387        2.0654        3.1756        3.9214        5.2693        7.7284        7.3565        5.8511        4.8555        0.9449        1.1228        1.1818        1.4559        2.0955        2.1419        2.3026        2.5832        2.7743        2.8109        2.9152        3.1357        3.3324        4.6677        4.1532        3.4754        2.1105        2.0568        2.0001        2.2955        2.6536        2.6163        2.3711        2.0178        1.7823        2.5180        1.2426        0.7705        0.0958        0.0681        0.0659        0.0890        0.5479        0.8657        1.4636        1.6582        2.0198        2.2605        2.5884        2.6340        5.3809        6.1145        5.4054        5.5859        3.4638        2.6783        3.5511        3.1512        0.9271        0.7062        1.0682        1.5074        4.9530        4.9130        5.7958        5.5468        6.2082       10.2720       10.3237        9.1367        7.4997       12.8630        7.4859        7.4320       18.1648       17.7241       20.3072       26.1817       31.3344       26.9486       27.9797       24.7234       26.0165       32.7607       31.2116       29.2096       27.9123       22.3475       20.0833       18.3726       17.5632       20.1792       24.3603       34.7433       38.7782       39.5477       48.2752       61.3631       68.3847       70.2543       67.6353       66.6721       72.9710       80.1950       82.0401       89.2114      104.8055      115.5642      133.1292      147.4865      180.0111      195.3988      186.5654      177.5618      179.9955      181.7049      183.1050      192.8630      172.5855      157.2539      167.0504      164.9751      177.7779      156.4124      108.3456      101.1566      103.0147      101.9206      105.5966      109.4631       90.3354       80.9089       99.0524       96.8985      127.8310      150.7736      174.1124      174.6921      183.4168      179.7231      166.8685      156.6945      155.8500      153.5991      142.4022      130.5979      113.4045      120.3400      136.1630        0.0000      122.2816      119.8078      115.6716      106.9490       96.9767       97.8547        0.0000        0.0000        0.0000        0.0000        0.0000        0.0000        0.0000        0.0000        0.0000        0.0000        0.0000        0.0000        0.0000        0.0000        0.0000        0.0000        0.0000        0.0000        0.0000        0.0000        0.0000        0.0000        0.0000        0.0000        0.0000        0.0000        0.0000        0.0000
        0.0000        0.0000        0.0000        0.0000        0.0000        0.0000        0.0000        0.0000        0.0000        0.0000        0.0000        0.0000        0.0000       23.6774       24.8522       25.0936       27.1192       27.2743       24.6321       26.7787       26.6816       23.8913       20.6164       16.1457       15.9785       11.1080        8.6493        5.2414        4.7292        5.8540        4.2941        4.2796        5.3645        5.3019        5.1436        6.2609        7.0492        7.6406        7.5391        8.1679        6.4012        6.4206        5.9782        5.3685        5.4160        4.8383        3.9927        5.0432        4.7718        4.6912        4.6684        5.1236        4.5855        3.8994        3.2527        2.7561        2.4156        2.2171        2.3861        2.0364        2.6494        2.0512        1.9016        2.6765        2.8134        2.6828        2.6809        2.8814        3.9181        4.0307        4.1184        5.8142        3.8265        3.6568        2.1094        0.8073        2.2826        3.0165        0.9722        1.7308        1.8934        2.1821        2.1624        2.4104        2.5443        2.5302        2.7952        4.5741        3.7949        5.5885        5.1393        2.3374        1.6373        1.5289        1.9473        2.2144        1.9037        2.2507        2.4639        1.5352        1.7718        0.9172        0.5533        0.0689        0.0489        0.0473        0.0641        0.3939        0.4733        0.9562        1.4908        1.9817        2.7813        3.7016        4.1934        4.9635        4.8324        5.1794        5.6666        3.8482        2.2247        3.9080        7.0454        2.5479        1.1158        0.7827        1.8054        3.5542        4.3116        4.9731        5.1108        5.2415        5.8887        7.9091        9.4746       10.5996        8.7998        7.9560        9.0514       15.1132        9.9073       16.1381       20.5582       27.1818       20.3377       21.0429       21.3906       24.6678       28.6213       34.2692       33.8057       23.7461       25.5891       24.9437       23.9140       18.4020       17.8630       20.8505       30.8356       45.1756       44.3683       39.1674       50.4529       53.2354       59.9362       67.2135       79.6270       78.1738       77.8970       86.1170      109.1695      123.3388      124.9513      143.2223      163.9212      184.6085      205.9317      206.4016      228.0760      239.1403      246.9661      228.6016      208.8198      192.2915      193.3970      210.7296      192.4956      168.4423      126.8856       94.2142       86.3721       97.8925      109.6819      108.9696      106.6684       82.2509       77.3562      101.8308      116.5643      128.1599      147.1332      169.1617      171.2224      174.4088      172.1132      182.4748      174.9189      161.6690      153.3140      152.0372      142.7616      135.8850      134.6876        0.0000        0.0000        0.0000        0.0000        0.0000        0.0000        0.0000        0.0000        0.0000        0.0000        0.0000        0.0000        0.0000        0.0000        0.0000        0.0000        0.0000        0.0000        0.0000        0.0000        0.0000        0.0000        0.0000        0.0000        0.0000        0.0000        0.0000        0.0000        0.0000        0.0000        0.0000        0.0000        0.0000        0.0000        0.0000        0.0000
        0.0000        0.0000        0.0000        0.0000        0.0000        0.0000        0.0000        0.0000        0.0000       34.7615        0.0000        0.0000       25.0149       24.6440       26.1596       26.7276       30.8332       28.3341       26.1421       23.4571       24.4819       22.5675       22.9142       16.5106       13.0469        9.8791        9.4386        5.6592        6.0129        5.9634        4.0186        4.5546        4.6694        4.9100        4.9864        5.1117        5.2453        5.1220        5.3607        4.5501        4.3113        4.6169        4.5825        4.0579        5.9373        5.9399        5.5865        4.7382        4.3487        3.5012        3.3010        3.2612        3.5165        2.8763        2.0993        0.8303        0.8680        0.3997        0.1514        0.1055        0.0944        0.2852        0.5908        2.2533        1.6420        2.3381        7.4562       44.4909       46.2868       10.5285        4.4724        5.0045        5.0611        3.3617        3.4504        0.3811        3.1001        0.2031        0.3580        1.2499        1.2472        1.2475        1.3169        1.4380        1.7816        2.1595        2.3365        5.3296        6.7446        6.8877        5.8659        1.9234        0.8427        3.3836        3.5223        3.7734        2.7762        2.1295        1.8334        1.0178        0.5623        0.8326        0.5251        0.2578        0.4562        0.9801        1.5505        0.2676        0.7842        1.7195        1.7755        3.5702        4.7291        6.0574        5.6296        5.4532        5.3009        5.6725        7.2531        4.4778        2.1093        1.5675        1.5062        2.4750        2.5419        0.8014        1.0410        1.8052        2.8472        3.4002        3.5674        4.6157        5.3491        5.2025        5.7972        5.7388        5.9181        6.1573        7.5843        8.8691        9.0394        9.3288        9.8919        9.0274       10.8090       11.7691       12.0929       12.4741       13.4019       19.4619       25.0921       21.6147       24.6807       33.1892       31.7734       23.7229       22.4228       28.7285       31.1071       31.6909       34.4834       37.7078       33.0886       47.5066       56.9545       73.2542       77.3227       75.3349       79.7880       99.2930      119.8358      123.5888      112.2850      115.7440      141.9960      184.5977      196.8207      212.9415      251.5009      257.2116      262.2936      260.2540      236.9807      262.6596      266.1175      242.3670      210.7233      174.6695      137.7839      116.5380       84.7126       96.0343       80.6453       94.0663       72.5966       75.2717       72.4802      122.6057      138.3547      133.8122      136.6511      163.8260      162.4072      166.3849      171.5621      180.2559      167.5419      157.8470      164.5292      166.0752      158.0419      157.6562        0.0000        0.0000        0.0000        0.0000        0.0000        0.0000        0.0000        0.0000        0.0000        0.0000        0.0000        0.0000        0.0000        0.0000        0.0000        0.0000        0.0000        0.0000        0.0000        0.0000        0.0000        0.0000        0.0000        0.0000        0.0000        0.0000        0.0000        0.0000        0.0000        0.0000        0.0000        0.0000        0.0000        0.0000        0.0000        0.0000        0.0000
        0.0000        0.0000        0.0000        0.0000        0.0000       22.7864       20.6906       29.1141       18.3187       19.3172       19.6655       26.2116       30.7405       25.9069       26.3031       27.0971       27.2143       26.6999       25.2730       20.7369       16.1008       14.0289       14.0488       10.8370       10.4327       10.1483       11.3358        9.4298        6.5537        4.4169        5.4181        4.3049        3.5934        2.8569        3.0037        3.3511        3.5826        3.7847        3.9083        2.9962        3.5599        3.6018        3.8762        2.8086        2.8997        3.3070        3.1548        5.0409        5.5314        4.0912        2.8776        3.1913        3.2954        2.6886        2.2564        1.0886        0.7428        0.1115        0.0928        0.1807        0.2511        0.1416        0.3961        1.0672        0.6122        2.3808       13.7426       52.7501       60.0772       43.2144        3.6729        4.0175        4.7471        3.2617        3.6022        0.3772        0.2605        0.1838        0.2908        1.0125        1.0401        1.1123        1.1711        1.4497        1.8174        1.5329        1.4055        1.8500        2.2077        4.0753        4.8184        2.9988        2.8255        4.3719        5.0189        2.9921        1.6652        1.3462        1.1944        0.6033        0.9493        1.6959        1.0479        1.5726        2.8525        3.1681        2.5317        2.3443        3.4200        2.7827        1.9177        6.3129        7.0458        5.2163        5.8517        9.8120        8.2159        5.7085        3.9063        2.6094        4.2689        4.2721        4.7737        4.3540        1.7791        0.8031        0.6942        1.5472        5.1003        3.2621        2.5917        3.3387        3.5201        3.8086        4.2201        5.6082        6.0230        4.5245        5.3038        8.3602        7.4506        6.9677        7.5787        6.2940        6.6143        7.1403       11.3220       13.4216        9.1484        7.4109       10.0826       15.4072       15.9582       16.3383       21.3538       23.9019       25.2640       28.1861       33.8549       33.5459       36.8937       32.5754       32.3797       49.5295       65.2961       64.6348       66.9737       63.7078       73.6439       93.3065      121.1075      113.9854      100.1327      105.9330      126.0948      167.2652      193.1715      219.9429      231.8044      249.9463      272.4359      262.8023      267.6701      274.8234      284.8683      232.2850      203.0758      165.8615      135.8185      110.1389       80.0799       86.6533        0.0000        0.0000       74.2021       80.6136       97.8563      118.6398      101.4923      115.1083      129.8513      148.9166      148.1757      156.3328      169.2076      167.8215      159.9539      164.7910      163.4066      157.3183      152.7973        0.0000        0.0000        0.0000        0.0000        0.0000        0.0000        0.0000        0.0000        0.0000        0.0000        0.0000        0.0000        0.0000        0.0000        0.0000        0.0000        0.0000        0.0000        0.0000        0.0000        0.0000        0.0000        0.0000        0.0000        0.0000        0.0000        0.0000        0.0000        0.0000        0.0000        0.0000        0.0000        0.0000        0.0000        0.0000        0.0000        0.0000        0.0000
        0.0000        0.0000        0.0000        0.0000       27.6615       27.1721       18.4683       19.2764       18.1014       22.1686       22.5484       29.9713       28.1223       25.6462       22.0488       24.0734       25.9336       26.5386       21.9005       15.0449       11.5547       11.0121        9.5803        9.5020       10.7422       10.3934       10.7194        7.9861        6.3709        5.3259        4.5715        3.6154        3.1680        2.7365        2.8400        3.2591        3.6528        3.7489        3.5844        4.2628        4.1677        2.9203        3.2278        1.5018        2.3117        2.6290        2.7760        4.1996        4.1532        4.4048        4.2655        3.2752        2.2286        1.5367        1.2634        0.3807        0.3715        0.0084        0.0460        0.3243        0.1864        0.2482        0.0972        0.2444        1.0062        2.0451        7.7831       66.1458       32.6515       35.3667        3.8283        3.1059        2.8018        2.2246        2.3520        0.6184        0.8663        0.3181        0.1797        0.8418        0.9139        1.1758        1.0954        1.4616        1.4055        1.3347        1.2554        2.5252        1.9430        1.2088        2.2191        3.0415        3.8240        3.9130        4.3456        3.1300        1.9710        1.8431        2.3263        1.3545        2.1508        1.2840        1.4775        3.1899        5.2479        7.6480        7.5158        5.6550        6.9633        6.0875        3.2838        3.6208        4.2139        6.2031        6.5016        8.1814        4.9754        4.4456        6.8684        2.1671        1.7125        2.4715        2.7793        2.5391        1.2302        2.4725        4.0667        2.5713        6.1252        6.1513        4.4392        4.8291        4.7587        5.8764        3.9079        4.4746        7.3244        6.1689        5.8723        7.2079        7.5572        9.2163       10.0906        7.8276        5.0173        5.0297        8.1252        7.0831        5.7874        5.8909        5.4080        6.5358       10.6931       11.8044       17.0323       22.1978       26.4522       25.2686       27.2623       28.1328       33.5809       30.1665       33.3629       45.2842       54.9802       59.2433       66.6217       73.1259       77.9152       89.3740       79.1574       76.4016       91.9954      114.8362      133.6842      166.4761      190.7694      210.5808      215.4612      235.3357      267.8766      265.6418      246.6586      255.9170      278.6540      236.8595      220.3138      161.7532      116.3812      100.5329       86.5325        0.0000        0.0000        0.0000       77.7691       91.5934       92.5750       91.5632       87.5941      106.9655      123.9856      128.4405      139.9556      160.5204      169.6397      159.7988      149.4321      149.8750        0.0000        0.0000        0.0000        0.0000        0.0000        0.0000        0.0000        0.0000        0.0000        0.0000        0.0000        0.0000        0.0000        0.0000        0.0000        0.0000        0.0000        0.0000        0.0000        0.0000        0.0000        0.0000        0.0000        0.0000        0.0000        0.0000        0.0000        0.0000        0.0000        0.0000        0.0000        0.0000        0.0000        0.0000        0.0000        0.0000        0.0000        0.0000        0.0000        0.0000        0.0000
        0.0000        0.0000       30.8521       17.5945       17.6640       21.9961       18.7648       17.5546       18.3602       20.5766       22.1373       23.0847       24.2346       21.4239       17.7868       21.1657       23.6000       22.4579       15.2739       11.6522        9.6626        8.9866        7.4998        6.9113        8.0852        8.7794        7.6016        4.8509        4.4367        6.3739        6.1952        5.1582        4.5309        4.6210        3.4028        3.0367        3.4270        3.3450        3.3825        2.5468        5.4448        5.0770        3.8515        1.8995        1.9935        2.0020        2.1431        4.0807        3.4340        3.1854        4.7564        3.3321        1.8995        1.1920        0.6362        0.4796        0.1537        0.0595        0.1340        0.1748        0.1387        0.2033        0.1249        0.6259        1.3547        2.5789        3.6636       31.3972        9.5781        8.9030        3.7735        2.3814        1.7367        0.7764        1.4477        0.5375        0.9681        0.2143        0.1545        0.8210        0.8319        0.8496        0.9156        1.2885        1.2736        1.1075        1.0915        1.5453        1.2043        1.9421        4.8919        2.0484        1.2467        2.5930        4.3518        3.3252        4.2867        2.9835        2.3722        1.0216        1.6429        1.8921        3.9370        5.5397        8.6980       11.2236       10.9370        7.2206        8.9057        8.8044        7.9152       11.0421       12.7381        9.6726        8.7380        5.0450        6.3960        6.1219        3.0844        1.5516        1.6458        2.2661        2.3707        2.4357        2.1422        1.6194        4.1528        6.6394        8.6414       10.0325        7.9456        3.7250        4.8962        6.5664        6.3644        6.4716        8.2122        6.5740        5.2470        6.9786        8.0889        9.3901        7.8919       10.4435        6.8085       12.1346        9.8067        6.4302       10.4702       11.1758        7.1108        6.6908       10.3367       10.8171       15.1631       23.5747       24.0001       22.4678       28.6539       28.0257       36.3108       32.5867       31.6841       44.5216       51.5459       56.9594       64.4844       69.8019       84.7712       76.2633       76.4808       88.9652       95.4370      108.7862      146.4814      185.3248      189.4456      192.3477      211.4760      225.4305      252.9803      242.5256      230.1786      206.0014      200.5066      200.9974      193.4302      146.1036      116.4554       90.7028        0.0000        0.0000        0.0000       71.2242       76.0569       90.8353       81.5020       86.8185      100.7986      103.7417      106.4890      114.2684      125.8223      138.0147      143.1940      144.1958      144.4244        0.0000        0.0000        0.0000        0.0000        0.0000        0.0000        0.0000        0.0000        0.0000        0.0000        0.0000        0.0000        0.0000        0.0000        0.0000        0.0000        0.0000        0.0000        0.0000        0.0000        0.0000        0.0000        0.0000        0.0000        0.0000        0.0000        0.0000        0.0000        0.0000        0.0000        0.0000        0.0000        0.0000        0.0000        0.0000        0.0000        0.0000        0.0000        0.0000        0.0000        0.0000        0.0000
        0.0000       14.7050       16.6113       17.8114       19.4015       18.9485       16.1578       14.9266       16.9855       17.5382       15.6179       14.8355       13.3044       11.8611       11.8587        9.6206       11.4253        9.3611        5.5661        5.0026        4.6883        4.6688        3.9211        4.4925        4.5191        4.5539        3.8484        3.9617        4.0645        4.1551        4.6831        4.0691        3.6313        3.3770        3.0584        3.8335        3.3932        4.0992        4.3512        3.4823        3.5098        3.1877        3.2072        3.5509        3.3475        3.6301        3.4902        2.2341        0.9385        1.7411        2.3908        1.3805        0.9400        1.0461        1.3691        0.4225        0.1437        0.0000        0.1267        0.3827        0.7399        0.6210        0.7093        1.7468        2.4424        3.0868        4.1976        4.7802        4.4207        3.7904        3.7317        3.7481        2.7297        1.9719        1.4506        0.7230        1.2614        0.3464        0.4456        0.7871        0.8081        0.8510        1.0731        1.8605        2.2044        2.3578        2.0056        2.6798        4.4275        2.9878        2.4380        3.2256        5.6570        5.9175        6.4308       10.8976       11.7135       11.8358       10.8136       10.6567       10.6529        7.9275        9.7367        8.0304        7.2893        9.0186        9.5825        9.2594        6.4638        7.1800       11.0851       13.1839        8.8421       12.9032       11.0038        9.9597        3.9076        2.6298        3.6774        1.7912        3.6399        7.0141        4.9096        7.9047        7.9670        7.2662        9.9821       11.3279        8.7658        4.4044        3.6572        3.4562        4.1706        4.0972        4.6644        9.7059        9.3762        6.5845        8.7403       12.8185       14.0544       11.6112        9.3632       11.6770        7.8828        6.0918        4.2293        6.4719       11.0199       12.3157        8.2129       12.4587       14.3438       17.4195       19.6446       21.7206       25.3497       26.3272       28.1379       36.5998       43.3593       45.3101       42.8934       38.4094       42.9102       49.2640       61.5328       66.9228       77.7470       88.4141       92.9144      112.1430      112.0621      113.5729      159.4592      189.5923      186.3959      182.2758      189.1735      179.9084      182.1186      185.9270      178.6235      151.0458      146.8597      148.7812      140.4595      109.7097        0.0000        0.0000        0.0000        0.0000       81.6573       75.1114       92.4046       85.3477       85.3845      115.1559      136.3199      104.8025       91.7713       94.5469      105.8113      122.3417      129.0113      140.2776        0.0000        0.0000        0.0000        0.0000        0.0000        0.0000        0.0000        0.0000        0.0000        0.0000        0.0000        0.0000        0.0000        0.0000        0.0000        0.0000        0.0000        0.0000        0.0000        0.0000        0.0000        0.0000        0.0000        0.0000        0.0000        0.0000        0.0000        0.0000        0.0000        0.0000        0.0000        0.0000        0.0000        0.0000        0.0000        0.0000        0.0000        0.0000        0.0000        0.0000        0.0000        0.0000        0.0000
        0.0000       12.0785       14.8619       17.3051       19.9884       18.3355       16.9643       13.7489       18.0787       15.5149       12.9598       12.9333       10.6157       12.4556       14.4439       10.3868        9.1305        5.5856        3.8897        3.7115        4.7721        4.9456        4.6648        3.9243        4.0554        4.9262        3.9134        2.6227        2.7611        2.4666        2.2624        1.9016        2.0608        3.3692        4.7902        3.6745        4.4851        4.9103        4.7450        3.6272        3.3369        2.7079        2.2331        2.3267        2.6562        3.1305        2.6034        1.2283        1.2588        1.3157        1.1211        0.5381        0.3221        0.6573        1.3257        0.5891        0.2717        0.3755        0.2285        0.8740        1.3280        0.7770        0.7769        2.6469        3.1245        3.4321        3.6289        4.7112        3.6694        3.3015        3.6859        2.7428        2.0672        1.3390        1.1685        0.7523        0.8618        0.3979        0.3091        0.6166        0.6267        0.7034        0.9032        2.7848        1.8780        1.2048        2.8431        7.0527        5.3030        5.1604        5.4161        8.7918       16.5493       11.6464        9.7403       11.6597       14.8703       17.7542       16.9906       12.1191       11.6698       15.8215       19.1325       11.9601       10.4240        7.2452        5.7958        4.5755        4.4733        4.6671        5.5943        7.0687        9.8165       14.3322       15.2665       12.9914        7.9875        3.9483        2.1617        1.6382        3.2433        5.2081        6.4036        5.8688       10.8977       14.6726       12.8743        7.6825        5.4984        5.8628       12.6524       12.6803        8.1861        6.5926        5.1473        5.4853        8.4809        9.2741       12.7457       14.0547       13.2485        8.5907        8.3770       11.8544        6.2761        4.0502        3.4196        4.1012       10.7889        8.4639        9.2835       14.9012       19.4843       19.6979       19.8692       25.1903       29.5666       30.1319       32.0074       40.0688       47.8978       52.2799       51.4234       41.7198       43.4327       49.2132       65.4978       82.0754       87.2226       92.4599      104.2756      120.9195      116.0927      106.3290      143.1751      174.5126      168.1115      159.1640      165.4886      156.0370      167.7174      157.4922      150.2985      144.8668      144.9799      142.8233        0.0000        0.0000        0.0000        0.0000        0.0000      102.4928      108.7119      101.6903      107.8334       95.0634       80.0907      107.4490      100.8255       81.8010       76.1881       92.6454      110.6935      120.2194        0.0000        0.0000        0.0000        0.0000        0.0000        0.0000        0.0000        0.0000        0.0000        0.0000        0.0000        0.0000        0.0000        0.0000        0.0000        0.0000        0.0000        0.0000        0.0000        0.0000        0.0000        0.0000        0.0000        0.0000        0.0000        0.0000        0.0000        0.0000        0.0000        0.0000        0.0000        0.0000        0.0000        0.0000        0.0000        0.0000        0.0000        0.0000        0.0000        0.0000        0.0000        0.0000        0.0000        0.0000        0.0000
        7.1008       10.1367       13.4504       18.4448       23.8869       21.9749       20.3057       16.5710       15.1357       12.5840       10.1919        9.0540       13.2084       14.1354       15.5145        9.4135        5.8793        3.9865        3.0987        3.8174        6.1385        6.7684        4.4878        3.6418        3.4647        3.1761        3.3600        3.1439        2.9878        1.9963        1.7684        1.7812        3.0455        4.4269        2.8633        3.3555        3.2676        3.6543        3.3290        2.2495        2.0988        3.0506        4.0225        2.9820        2.3830        2.3438        2.4158        1.1144        1.0212        0.9358        1.0130        1.0682        0.6523        0.1879        0.5846        0.3589        0.1266        0.5432        1.0137        1.3087        1.8091        1.6222        1.1102        3.1983        3.3791        3.0085        3.0907        3.4023        3.9544        3.9550        3.4156        2.4730        2.2460        2.6547        1.4564        0.4093        0.2962        0.2974        0.5374        1.1123        1.0188        1.1182        1.7719        2.1864        1.3406        2.1104        4.5020       13.4235       10.1084        8.5088        5.4978        6.9014       38.8814       23.4173       18.3166       23.0682       36.0692       27.8344       33.3882       40.7951       30.5718       24.0906       22.7119       13.9524       12.0050        5.7087        5.2494        6.7646        7.9014       10.2822        9.8014        7.7138        5.2428        7.1345        9.6591        8.7292        6.1073        2.8531        2.7244        2.9135        1.9954        1.3788        4.4184        8.6954       17.6775       17.6422       18.3918       13.4127        8.9085       10.1956       18.7458       13.9160        8.9059        7.0466        6.4253        7.3896        8.0122        9.4980       11.3493       10.0810       10.4429       11.1711       10.9948        7.5392        6.5272        6.3700        6.2505        7.5141       11.9390       20.6189       24.5528       25.4285       24.2048       23.5577       23.7757       29.3830       31.6650       33.6265       38.8109       45.6213       58.1669       59.7441       55.1348       57.7024       55.0608       72.7768       90.0698       94.4557       94.0733       96.8806      101.0645       97.0916      108.9890      121.0171      130.6132      145.6551      144.4892      157.5337      167.0859      151.7462      136.3295      130.8232      135.6499      128.9086      144.1968        0.0000        0.0000        0.0000        0.0000        0.0000        0.0000       68.7699       78.5914       84.5131       91.1175       89.1378      101.6751       97.5044       78.1963       73.3098       69.3596        0.0000        0.0000        0.0000        0.0000        0.0000        0.0000        0.0000        0.0000        0.0000        0.0000        0.0000        0.0000        0.0000        0.0000        0.0000        0.0000        0.0000        0.0000        0.0000        0.0000        0.0000        0.0000        0.0000        0.0000        0.0000        0.0000        0.0000        0.0000        0.0000        0.0000        0.0000        0.0000        0.0000        0.0000        0.0000        0.0000        0.0000        0.0000        0.0000        0.0000        0.0000        0.0000        0.0000        0.0000        0.0000        0.0000        0.0000        0.0000
        5.6787        8.0589       11.8813       16.2783       23.2661       30.4315       22.8545       14.9684       14.9228       12.9170       10.2065        8.1786        6.4296        7.7259        8.4693        6.1543        3.5459        2.9300        2.2274        2.4728        3.4260        4.3001        4.0622        3.2403        3.2261        3.3295        3.7314        2.4959        2.4703        2.3517        2.5413        2.7812        3.7086        2.6198        1.9033        2.6449        2.7144        2.6558        2.6766        1.9495        2.0699        2.6495        3.6117        3.4450        2.5820        2.1221        2.6594        0.9955        1.5346        1.9328        1.6417        0.9891        0.9595        0.3137        0.4514        0.8048        1.1697        1.2214        1.2097        1.5696        1.5872        2.7262        1.1427        2.8198        3.0580        3.1105        3.0553        3.5654        3.8056        4.7427        5.1368        4.9060        4.5338        4.0445        3.7437        1.1398        0.7727        0.3183        0.3203        0.6062        0.4808        0.5919        1.0737        2.0019        1.5499        2.6440        2.8956       13.8513       10.2410        6.4351        6.2547        7.1338        7.9503       16.8264       18.7817       26.5471       27.2037       28.8588       31.9961       60.7775       89.4117       66.0803       33.9498       15.2045       13.9704       11.5178        5.8329       10.3291        9.3207        9.9577       10.5278       10.2890       12.4982        9.2279        6.2057        4.7400        7.8862        5.4519        7.6323        3.7712        5.4067        3.5277        9.6471       13.2183       15.5903       16.5389       18.7616       11.8780       13.6532       12.6296       11.9689        6.6436        5.0517        6.2001        7.3990        8.2808        8.2876        8.3838        9.6160       12.3795       14.8271       16.1349       15.1981       16.6124       12.2643        6.9140        6.1981       10.1670       14.6397       30.0355       25.4342       25.0053       32.2770       32.6961       33.3826       32.9177       34.0517       33.7450       39.7346       52.8726       59.8528       68.7604       64.0354       64.1369       78.4019       85.4027       90.3456       88.9664       85.9459       93.6621       93.4569       94.6880       89.1162      109.2009      129.4667      138.3528      148.2808      148.9274      133.0635      120.5345      114.7287      120.0230      131.3842      128.3211        0.0000        0.0000        0.0000        0.0000        0.0000        0.0000       55.5300       55.0666       56.5096       58.0412       64.6606       78.3256       86.5988       90.4335       95.0861       77.3560       68.3443        0.0000        0.0000        0.0000        0.0000        0.0000        0.0000        0.0000        0.0000        0.0000        0.0000        0.0000        0.0000        0.0000        0.0000        0.0000        0.0000        0.0000        0.0000        0.0000        0.0000        0.0000        0.0000        0.0000        0.0000        0.0000        0.0000        0.0000        0.0000        0.0000        0.0000        0.0000        0.0000        0.0000        0.0000        0.0000        0.0000        0.0000        0.0000        0.0000        0.0000        0.0000        0.0000        0.0000        0.0000        0.0000        0.0000        0.0000        0.0000
        9.4800       11.1226       10.7934       12.4121       14.5881       16.1397       22.4349       16.1863       14.1045       12.7392       10.1317        7.2171        6.8528        5.4331        4.6704        3.6753        3.2488        3.1725        3.0343        2.3145        1.8173        1.8776        1.8870        1.8320        2.1067        2.1662        2.1342        1.9494        2.0431        2.2364        2.3115        1.5964        0.7873        0.8639        0.6660        1.8006        1.9261        1.8018        2.0601        2.1264        2.2739        1.9046        1.9389        2.3299        2.0083        2.0315        1.7796        3.0851        3.6019        3.2721        1.9675        3.0974        2.4475        3.6169        5.4032        4.6727        3.6604        2.9441        3.1165        4.4142        3.8617        4.4984        3.2304        2.5522        2.7737        2.5542        2.7579        3.1010        3.7368        4.7477        3.8747        2.8155        2.4435        2.2058        3.5856        1.3634        0.8270        0.6429        0.3847        0.1595        0.1493        0.3274        0.4574        1.8346        2.4545        2.7541        2.8676        6.7383       12.0183       10.4160        9.9999       10.5396       12.8591       20.5051       20.8633       25.0057       28.6463       28.7321       30.1812       32.7014       38.6389       38.5955       37.4788       38.6820       30.0074       30.3843       23.0650       19.6136       19.3979       22.1895       19.4747       17.8816       15.5406       11.4398       10.0318       10.2694       12.2441        7.5918        6.0190        3.9708        6.5838       10.2642        8.6676        8.7579       13.4796       13.9811       12.9182        5.8746        7.1816        9.2283       11.8385       10.0564        7.5730        6.3887        7.2186        8.1762        9.2378       11.7903       14.2118       15.7978       17.9553       18.2252       20.7422       25.3934       22.0630       15.0855       17.3101       17.2065       20.7715       32.1917       27.6509       28.9729       35.7006       40.6804       39.6301       34.5567       37.4334       36.7460       41.1428       56.3666       67.9788       79.8256       72.3575       79.6901       93.3256       96.7774      101.9015       82.9610       94.9115       98.9390      102.0840      111.5502      116.1381      121.8174      133.2350      132.0751      142.9656      133.8360      122.6561       89.0473       91.4938       98.9810        0.0000        0.0000        0.0000        0.0000        0.0000        0.0000        0.0000        0.0000       46.3800       46.9024       41.9637       45.1682       54.4185       85.6500        0.0000       73.1700      102.8400       92.5800       64.6500        0.0000        0.0000        0.0000        0.0000        0.0000        0.0000        0.0000        0.0000        0.0000        0.0000        0.0000        0.0000        0.0000        0.0000        0.0000        0.0000        0.0000        0.0000        0.0000        0.0000        0.0000        0.0000        0.0000        0.0000        0.0000        0.0000        0.0000        0.0000        0.0000        0.0000        0.0000        0.0000        0.0000        0.0000        0.0000        0.0000        0.0000        0.0000        0.0000        0.0000        0.0000        0.0000        0.0000        0.0000        0.0000        0.0000        0.0000        0.0000
       16.9070       13.4924       15.3975       13.1512       15.9356       16.7831       21.8934       32.6856       27.3044       19.6187       13.7639        9.8080        8.0044        6.0592        4.0712        2.9491        2.5599        3.2402        2.5717        1.9829        1.5809        1.4054        1.4162        1.2583        1.7346        1.7545        1.6994        1.1851        0.8790        1.2490        0.7596        0.6274        1.1192        1.0350        0.6659        1.6004        1.7755        1.9871        1.9209        1.9851        2.0912        1.7927        1.8195        1.9623        2.1398        1.7861        2.3501        3.8778        3.3660        3.3349        2.1305        3.3639        3.9103        4.2108        4.6965        4.1043        3.8808        4.2109        4.0701        5.7076        5.3583        7.9189        5.4692        3.2359        3.5255        4.2643        3.2865        3.0734        3.4657        4.0663        3.8900        3.3030        4.1766        4.6630        5.0988        2.9015        2.6317        1.0001        0.4596        0.1411        0.1202        0.2655        0.3281        2.3193        3.8545        3.8981        4.2035       10.8664       11.4104       11.2235       11.7488       15.8083       20.1393       19.7864       22.9608       27.2537       31.6398       38.1769       34.2927       36.1525       38.3329       33.3401       38.8401       42.2982       41.0008       38.9164       34.4718       30.5190       28.3267       24.2549       24.4926       21.2312       18.0099       14.5087       10.5543       11.9175       10.1606        7.3074        3.7604        1.7869        4.3991        4.3847        8.0970       11.6291       11.5032        9.1833        7.3271        5.9451        6.2623        6.6284        7.3029        8.7063        8.6782        8.6013       10.0695       11.3430       13.2126       16.4136       16.7302       17.6985       18.4651       17.5134       21.8072       30.3824       42.2810       27.6383       16.1285       28.1987       30.6966       32.6140       28.2059       31.1213       31.5285       38.7038       37.6600       35.0656       33.4313       33.1079       38.5843       58.5410       69.4874       78.6912       80.3437       66.7178       66.7927       79.1311       70.3240       57.1730       76.8839       99.4291      108.3250      133.3943      139.5788      123.9796      114.2493      117.0811      128.6337      126.0305      113.1890        0.0000        0.0000        0.0000        0.0000        0.0000        0.0000        0.0000        0.0000        0.0000        0.0000        0.0000       63.0900       38.6626       53.5196       64.8973        0.0000        0.0000        0.0000        0.0000        0.0000        0.0000        0.0000        0.0000        0.0000        0.0000        0.0000        0.0000        0.0000        0.0000        0.0000        0.0000        0.0000        0.0000        0.0000        0.0000        0.0000        0.0000        0.0000        0.0000        0.0000        0.0000        0.0000        0.0000        0.0000        0.0000        0.0000        0.0000        0.0000        0.0000        0.0000        0.0000        0.0000        0.0000        0.0000        0.0000        0.0000        0.0000        0.0000        0.0000        0.0000        0.0000        0.0000        0.0000        0.0000        0.0000        0.0000        0.0000        0.0000        0.0000        0.0000
        0.0000        0.0000       19.4842       15.0726        0.0000       18.5910       28.1803       43.5278       33.3346       22.3089       17.7742       12.3617        7.5732        5.2928        3.1606        2.5193        2.6046        2.7102        2.3752        1.9402        1.5049        1.1264        0.8049        0.8570        1.2596        1.1099        1.2156        0.8427        0.5091        0.3829        0.5254        0.7354        1.2373        0.6603        0.5487        1.7537        1.8404        1.6688        1.9087        1.8089        1.8072        1.9085        1.6933        1.8740        2.0890        2.0364        2.5045        3.5565        2.4703        2.7259        3.0713        5.1216        5.1882        4.6814        5.9385        5.5135        4.8169        4.9815        5.3860        5.9666        5.4902        4.4022        6.5763        4.3951        4.0480        3.8628        4.3909        5.1088        5.2496        8.8565       19.0970       11.6817        6.3954        6.0574        4.5641        1.6031        1.8211        0.9838        0.6526        0.2278        0.1045        0.1699        0.3243        2.4936        6.2268        7.6450        7.7403       15.3688       14.6871       11.2740       15.2297       20.4202       19.7619       17.9550       21.1554       28.0366       34.0436       36.8542       40.1578       36.1522       36.1577       39.9736       37.2981       43.9009       45.4844       41.2120       38.0603       61.2176       71.6076       48.0031       48.5848       36.3280       24.4110       17.4253       15.3911       15.5007       12.9732       14.5281        7.9941        4.9623        5.1960        5.0078        4.7350        5.4784        6.7440        7.2590        7.1082        6.6610        7.2668        7.3906        7.7173        7.4684        7.0275        7.8855        9.9664       21.6962       22.7981       15.8707       14.9559       18.4059       20.0448       20.6948       21.7975       25.1162       42.8790       39.7070       32.6219       38.4625       35.5494       38.6651       34.9947       33.5666       31.6244       31.5891       33.7959       29.9449       29.9089       35.1234       38.2179       57.3274       76.9860       79.7330       76.8336       75.1540       54.1305       66.0981       57.4300       61.2364       92.3797      109.6820      114.3006      117.5975      122.9532      119.0876      108.7880      116.9361      119.1738      113.6942      109.5881       95.2406        0.0000        0.0000       73.0137        0.0000        0.0000        0.0000        0.0000        0.0000        0.0000       95.1300       74.6400       55.4185        0.0000        0.0000        0.0000        0.0000        0.0000        0.0000        0.0000        0.0000        0.0000        0.0000        0.0000        0.0000        0.0000        0.0000        0.0000        0.0000        0.0000        0.0000        0.0000        0.0000        0.0000        0.0000        0.0000        0.0000        0.0000        0.0000        0.0000        0.0000        0.0000        0.0000        0.0000        0.0000        0.0000        0.0000        0.0000        0.0000        0.0000        0.0000        0.0000        0.0000        0.0000        0.0000        0.0000        0.0000        0.0000        0.0000        0.0000        0.0000        0.0000        0.0000        0.0000        0.0000        0.0000        0.0000        0.0000        0.0000        0.0000
        0.0000        0.0000        0.0000        0.0000        0.0000       17.2103       24.6235       33.1963       29.6506       17.7059       12.6572       11.1028       10.7635        5.1017        3.4208        2.2929        2.1719        2.2669        1.6668        1.2578        0.8408        0.7315        1.1377        0.8312        0.6856        0.5479        0.5628        0.4308        0.3301        0.4274        0.8461        1.0465        1.3492        0.6647        0.5948        1.3596        1.3415        1.3885        1.4908        1.4693        1.9797        1.5804        1.6138        2.0770        2.4798        2.4048        3.9212        6.1709        3.1359        3.1054        3.7952        7.2436        7.4886        7.4986        5.5329        8.0504        6.1820        4.2868        8.7976        6.8180        5.7910        4.4835        6.9472        5.4697        6.1207        6.1466        6.7660        7.5937        9.6781      109.8590       56.4525       69.1490        7.8194        8.3266        7.2997        1.4040        0.8298        0.3097        0.4392        0.1251        0.1038        0.2852        0.4856        3.2997        5.6914        6.0019        5.4134       16.7262       15.0331       14.4285       27.2008       59.5194       28.0767       20.1809       27.7436       26.8816       30.5726       36.1390       36.2571       31.9875       32.6707       37.0521       38.3838       48.1863       47.6726       42.7869       45.3917       56.5098       84.0447       67.0275       65.1285       48.9030       33.2637       25.6012       25.0479       20.0118       18.8639       24.3658       23.9530       11.1120        7.9941        4.9863        4.4063        5.3569        5.2739        7.0999        6.3363        6.6742        7.7290        8.0339        8.6239        8.4002        8.6709        9.8281       11.7833       17.9510       23.0749       17.4983       16.8279       20.2624       21.2668       21.5997       22.2096       30.4073       51.8006       37.8397       35.7236       27.6649       22.3988       29.2102       28.3164       30.1395       31.2162       27.1687       30.2972       31.1884       34.2148       34.4981       43.2433       63.6739       74.2623       77.4843       69.9807       55.0487       50.3590       56.2845       73.2397       71.5937      100.7682      104.4214       96.0382      105.4472      107.4825       99.6832      109.8422      125.9759      108.7361      101.0245      102.6762       82.2816       96.0080       77.1574       75.0554       98.7734        0.0000        0.0000        0.0000        0.0000       93.3300       88.4700       98.5500       80.9014        0.0000        0.0000        0.0000        0.0000        0.0000        0.0000        0.0000        0.0000        0.0000        0.0000        0.0000        0.0000        0.0000        0.0000        0.0000        0.0000        0.0000        0.0000        0.0000        0.0000        0.0000        0.0000        0.0000        0.0000        0.0000        0.0000        0.0000        0.0000        0.0000        0.0000        0.0000        0.0000        0.0000        0.0000        0.0000        0.0000        0.0000        0.0000        0.0000        0.0000        0.0000        0.0000        0.0000        0.0000        0.0000        0.0000        0.0000        0.0000        0.0000        0.0000        0.0000        0.0000        0.0000        0.0000        0.0000        0.0000        0.0000
        0.0000        0.0000        0.0000        0.0000        0.0000       21.2575       27.6906       25.6147       21.2582       16.8344       17.0353       14.3616       11.8273        7.1728        3.8212        1.1180        1.1842        1.4244        1.3104        0.1537        0.0467        0.1610        0.3403        0.9807        0.8856        0.6974        0.4769        1.1323        0.4350        0.2918        0.6283        1.2198        1.7520        1.5781        2.4615        2.7957        2.2482        2.6117        3.0544        3.8173        3.4869        2.9665        2.2920        2.4549        2.3278        2.3233        4.1777        5.4427        5.8319        6.5990        4.6426        7.8536        8.4922       14.0821       10.7428       35.5766       48.5921       19.4987       16.6653       14.6786       13.2410       16.5800       19.9868       13.4371       16.0739       13.3228       11.4759        9.2780       11.7519       72.1771      112.4726       46.9659        5.5192        4.6394        3.5938        1.5642        1.3048        1.0089        1.0407        0.1455        0.1960        0.4275        0.8573        2.3081        2.3781        2.7373        3.5354        8.4948        8.8768        9.1996        9.8610       11.2578       14.9034       13.1213       15.0878       17.8490       19.1196       25.6541       25.8348       24.9128       26.5085       25.0187       32.1461       37.8608       42.8140       50.0324       49.0091       60.1570       66.1022       61.6145       59.1898       63.7636       73.2063       51.8697       39.6940       30.7396       28.2800       25.4654       21.9491       19.4351       15.2318       10.9497       11.4740        8.7839        6.0244        6.9827        5.8297        5.0089        6.5047        7.5711        8.3507        9.9321       10.4549       11.8101       13.6743       16.2308       20.3799       19.2629       18.1752       21.6517       23.3217       23.4904       27.0145       42.6956       44.1590       32.8123       23.2656       21.5908       21.4961       26.8316       20.3234       20.8588       24.8532       23.1145       23.8412       36.4284       43.5207       42.6218       49.5664       60.5947       69.2265       63.0638       55.3337       39.8337       37.6293       55.7871       50.6280       53.9963       67.2959       77.0668       78.6528       92.8273      106.5877       99.1704      114.9357      102.1208       94.3138       80.1910       77.6291       72.3538       75.2502       82.9877       92.8099      117.1738        0.0000        0.0000        0.0000      132.1977      133.9067      123.6658      119.9023      127.1410      106.8778        0.0000        0.0000        0.0000        0.0000        0.0000        0.0000        0.0000        0.0000        0.0000        0.0000        0.0000        0.0000        0.0000        0.0000        0.0000        0.0000        0.0000        0.0000        0.0000        0.0000        0.0000        0.0000        0.0000        0.0000        0.0000        0.0000        0.0000        0.0000        0.0000        0.0000        0.0000        0.0000        0.0000        0.0000        0.0000        0.0000        0.0000        0.0000        0.0000        0.0000        0.0000        0.0000        0.0000        0.0000        0.0000        0.0000        0.0000        0.0000        0.0000        0.0000        0.0000        0.0000        0.0000        0.0000        0.0000        0.0000
        0.0000        0.0000        0.0000        0.0000        0.0000       20.7786       27.1254       24.3365       19.0173       17.1428       18.0946       15.1220       13.6172        8.8083        3.3682        1.0909        0.8313        0.6357        0.8007        0.0876        0.2376        0.2444        0.3656        1.4228        0.5235        0.7301        0.3088        1.4511        0.8738        1.1655        0.5535        0.4826        0.8933        1.4044        4.5146        3.3499        3.4055        3.7004        3.6611        4.1740        4.4249        2.4507        2.1944        3.0390        3.2286        3.2790        2.0122        4.3018        5.7415        9.5639        8.0433       10.4477       10.9659       16.4462       14.2978        7.5273       12.0303       16.4759       20.1672       16.4045       18.6496       24.5903       25.2384       17.3814       12.4794       12.7022       18.7008       15.6739       15.6678       14.0522        9.9190        5.1360        4.5609        5.2387        4.3423        1.6849        1.2219        0.9251        0.8788        0.1724        0.2056       21.4448        0.7844        2.1086        2.4928        2.9598        3.3015        8.5017       12.5664       13.5778       12.0192       14.7427       18.0504       18.3451       19.4238       19.2964       23.8798       31.7581       33.1236       23.2306       19.7758       23.2287       27.0804       30.9149       37.2870       49.3069       50.1289       62.7037       68.8496       69.1809       71.2754       69.9044      127.0147      101.1511       64.7158       57.1216       40.4017       34.3847       29.5114       25.5585       20.2175       15.4742       14.2112        9.6311        7.5482        5.8285        9.2064        7.4249        7.4911        9.8885       11.5042       13.7339       13.2816       15.2355       17.5798       18.0753       21.2690       21.2429       20.8028       25.3304       26.8937       27.5130       26.6066       34.0911       32.7656       35.3197       30.3484       21.9475       18.6092       19.7618       20.3363       19.7744       23.0813       21.9030       29.8348       38.6383       43.4612       40.2358       45.7076       47.3908       54.1255       50.7505       48.1818       33.6231       37.9745       46.2596       43.3244       55.3066       66.5028       70.0398       77.2699       89.5389      104.4554      100.5142       99.2631       79.3249       71.6724       69.9780       71.5101       78.3667       74.6395       76.8506       90.8534      109.4769        0.0000        0.0000      132.4874      134.2016      129.7379      139.2341      137.6536      137.0426      120.7369      106.6870       95.6495      100.7968      103.1565       99.6405        0.0000        0.0000        0.0000        0.0000        0.0000        0.0000        0.0000        0.0000        0.0000        0.0000        0.0000        0.0000        0.0000        0.0000        0.0000        0.0000        0.0000        0.0000        0.0000        0.0000        0.0000        0.0000        0.0000        0.0000        0.0000        0.0000        0.0000        0.0000        0.0000        0.0000        0.0000        0.0000        0.0000        0.0000        0.0000        0.0000        0.0000        0.0000        0.0000        0.0000        0.0000        0.0000        0.0000        0.0000        0.0000        0.0000        0.0000        0.0000        0.0000        0.0000        0.0000
        0.0000        0.0000        0.0000        0.0000       22.0145       21.1931       25.4923       21.8932       19.6318       12.7159       14.6156       16.0982       16.3374        8.9035        5.5738        1.3956        1.4707        1.5562        1.3054        0.2012        0.3268        0.3682        0.3930        0.4092        0.3936        0.1625        0.2406        0.6783        0.3036        0.3494        0.5915        0.7910        2.0773        1.9100        4.0161        3.6093        3.3018        3.5678        5.0053        6.0860        5.2974        3.4706        3.0151        5.4766        6.2287        5.9459        5.7511        6.6095        6.8235        8.7390       14.1971       13.1602        9.2584        8.0117       11.1467       13.1201       17.0748       25.5736       25.8672       28.7829       37.7724       41.5778       43.8979       18.5510       15.9935       16.3693       21.9189       16.2384       17.0987       15.3218       14.8439       10.5715       10.9389       13.7492        7.8241        2.6954        1.6111        1.5424        2.0065        0.6476        0.7189        0.6993        0.5896        1.6183        1.9338        2.3212        2.9918        7.3795        9.2627        9.6451       12.9826       15.1149       16.7966       27.6249       55.9423       35.0967       18.6075       17.5386       19.0413       17.5314       20.4362       23.1297       21.2542       25.5048       26.7979       32.4512       46.7275       61.9146       71.3473       63.7959       72.0524       64.2641       66.1907       72.0678       59.9873       49.1882       39.6697       36.3300       27.2117       20.8687       24.1611       24.3070       20.7478       14.9034       13.1037       14.4643       10.7175       12.6684       12.3479       16.8294       14.7123       18.9834       15.9322       18.4055       20.8786       20.6147       23.4167       25.0612       28.8632       32.8673       30.9806       30.5549       28.2075       28.6592       29.0303       37.5362       29.5149       21.6370       17.5063       19.9188       17.7210       18.9600       20.7679       19.1460       27.0655       36.4135       46.0125       45.3713       43.3475       45.6680       49.4845       47.4193       47.3638       33.9145       35.9949       38.9090       46.2859       53.3878       60.3512       65.4601       72.8037       98.5022      113.8583      111.9044      114.2925       95.0053       88.8495       74.5024       75.4568       95.4521      110.9015       95.5553      109.9860      123.0006        0.0000      142.9213      127.9445      134.0253      138.4971      129.3556      126.4771      137.1722      127.0060      127.4307      109.3380      109.5178      101.2263       76.0687       81.3433        0.0000        0.0000        0.0000        0.0000        0.0000        0.0000        0.0000        0.0000        0.0000        0.0000        0.0000        0.0000        0.0000        0.0000        0.0000        0.0000        0.0000        0.0000        0.0000        0.0000        0.0000        0.0000        0.0000        0.0000        0.0000        0.0000        0.0000        0.0000        0.0000        0.0000        0.0000        0.0000        0.0000        0.0000        0.0000        0.0000        0.0000        0.0000        0.0000        0.0000        0.0000        0.0000        0.0000        0.0000        0.0000        0.0000        0.0000        0.0000        0.0000        0.0000
        0.0000        0.0000        0.0000        0.0000       28.9578       23.7967       23.3955       19.6514       10.9082       12.5589       13.1274        9.0640       11.2262        6.8444        5.7782        2.1402        1.0572        0.6501        1.1038        0.8863        0.6104        0.4327        0.1631        0.2105        0.3444        0.1540        0.1226        0.3032        0.1950        0.2030        0.5222        0.9754        0.8743        1.1790        1.3481        2.0727        3.8860        5.0519        4.9405        4.8168        4.1117        4.4048        8.5786        7.8143        6.9671        8.0321        6.9536        7.2559       13.1838       29.0457       21.1440       11.9665       12.1019       12.5766       26.0641       32.7657       31.9204       31.0091       37.5637       33.0794       39.5834       28.4306       38.7622       28.3819       30.9094       32.1204       26.8980       19.1195       19.7942       21.5928       19.7840       16.3455       18.5132       21.8957       16.4317        5.2504        3.7249        4.2359        2.0646        1.0319        0.4438        0.6884        0.8170        1.4688        1.5175        1.6594        2.6157       13.3492       12.2698       10.4496        9.7678       10.7708       14.0936      135.2392      173.8336       95.6020       23.1267       11.4573       14.0640       13.3873       14.6140       19.6185       20.8718       23.1722       23.7437       26.6085       50.2441       41.8328       37.1118       38.6935       40.3310       48.2154       55.7345       50.6947       51.3621       43.3268       41.8177       44.2580       42.3377       34.5531       32.1427       36.5681       35.1353       29.4895       21.7114       22.9470       24.0969       17.6764       18.2101       21.2813       21.5727       24.9771       23.3066       22.8194       24.2719       27.5153       30.8766       31.6257       32.2433       36.7917       35.9525       34.4136       36.8217       35.3675       29.3959       24.2011       23.3820       24.8085       21.6391       30.8112       34.4000       32.6474       29.3608       27.7935       32.8173       37.7431       50.0941       46.1206       44.2000       51.6843       59.8381       62.9793       60.3120       46.5421       50.1511       47.5173       47.7902       54.3482       60.8916       66.0536       73.5272       94.9104      120.6111      134.5176      146.7362      120.0773      102.6651       96.7322       89.1462       96.1354       98.6153      102.0023      109.0767      150.7130      143.9899      132.6683      128.2680      136.4951      122.8145      126.7618      121.5502      118.0131      125.2361      114.5353      110.0059      118.8295      112.5747       87.0375       83.1503        0.0000        0.0000        0.0000        0.0000        0.0000        0.0000        0.0000        0.0000        0.0000        0.0000        0.0000        0.0000        0.0000        0.0000        0.0000        0.0000        0.0000        0.0000        0.0000        0.0000        0.0000        0.0000        0.0000        0.0000        0.0000        0.0000        0.0000        0.0000        0.0000        0.0000        0.0000        0.0000        0.0000        0.0000        0.0000        0.0000        0.0000        0.0000        0.0000        0.0000        0.0000        0.0000        0.0000        0.0000        0.0000        0.0000        0.0000        0.0000        0.0000        0.0000
        0.0000        0.0000        0.0000        0.0000       21.8719       19.6250       19.1974       19.7207       17.6109       14.7799       14.4569       10.1665       12.9037       10.4748        7.6746        3.3544        2.4433        3.0552        3.5878        2.1293        2.0036        1.1276        0.9917        0.4632        0.4387        0.3832        0.8937        2.0244        1.8421        2.0002        1.5584        1.8666        1.3728        1.2724        1.8942        6.1658        8.7529       10.7711        9.9367       14.0510       13.7953       16.8862       13.6214       15.0556       32.6256       61.0661       33.3026       21.8936       12.6877       10.0097       10.0453       11.9315       22.0110       34.6086       46.9530       46.9389       48.0914       57.3294       70.8009       51.2340       53.7897       51.4147       47.6430       48.8620       49.1589       39.4256       41.2474       31.1348       31.3818       29.6424       29.5433       24.7729       27.7514       27.2540       20.5610        8.4579        4.7075        3.4870        3.4785        1.6189        1.3623        1.4881        1.5542        0.9200        0.6692        0.4824        1.2007        4.4426        3.0897        3.7753        4.1403        4.8460        9.0770       25.4554       95.2948       21.1411       10.2814        7.0552        8.2610        8.3630        8.9857       10.7191       12.3083       17.2464       18.8859       20.2956       22.4938       25.8597       34.9450       31.9449       30.5245       38.0695       46.8053       46.3475       52.7019       60.7633       57.6944       49.0620       43.8182       39.9407       47.7084       39.5721       33.3706       33.9897       28.1165       21.7448       32.1435       34.2633       28.3136       32.6136       34.1202       39.2218       35.7413       38.6413       41.8061       46.1597       47.4266       40.8910       38.4524       32.2145       30.8003       29.1383       28.6115       31.9156       27.2378       26.6922       24.3425       30.4751       29.0871       39.2993       57.4060       48.0725       38.3292       38.0756       29.1194       43.5435       50.9538       52.5725       47.2109       46.8321       70.0418       71.3133       70.5224       53.4717       49.8688       50.2518       44.7747       43.9547       45.4894       55.7678       72.3897      111.0409      142.6974      152.2021      160.7706      154.3521      147.2522      153.6801      150.7133      144.7477      153.1388      152.8800      151.2144      141.6242      134.2622      120.0108      111.5962      102.8936       93.0308       79.0271       83.6387      107.3868      123.2009      109.2086      101.1685      114.1799      114.0109      102.7715       94.8789        0.0000        0.0000        0.0000        0.0000        0.0000        0.0000        0.0000        0.0000        0.0000        0.0000        0.0000        0.0000        0.0000        0.0000        0.0000        0.0000        0.0000        0.0000        0.0000        0.0000        0.0000        0.0000        0.0000        0.0000        0.0000        0.0000        0.0000        0.0000        0.0000        0.0000        0.0000        0.0000        0.0000        0.0000        0.0000        0.0000        0.0000        0.0000        0.0000        0.0000        0.0000        0.0000        0.0000        0.0000        0.0000        0.0000        0.0000        0.0000        0.0000        0.0000
        0.0000        0.0000        0.0000        0.0000        0.0000        0.0000        0.0000        0.0000       15.4184       13.5647       13.5385        8.8666       10.2838       12.7460        8.3121        5.6411        5.4237        7.4138        5.2477        2.9751        3.1633        1.3520        0.9973        0.7909        1.8197        1.6010        1.8299        4.3002        7.7176        2.6965        2.4634        6.1050        3.4637        4.4834        5.1022        5.5560        7.5843       10.0333       10.9513       10.6980       15.7683       18.4993       23.2343       19.7284       31.6418       35.4426       28.7648       21.4108       17.0673       10.5654       13.5823       21.7977       43.0031       60.9495       62.3630       83.9951       62.9824       77.8655       95.5524       82.6235       69.9481       72.5149       76.8657       57.1091       44.6529       38.5644       46.1093       38.0776       40.6324       48.0933       33.8453       24.9198       20.0450       16.4950       14.4924        6.0983        5.4343        5.2499        8.0244        4.0445        2.0574        2.1138        2.0899        0.5958        0.5507        0.3332        0.6962        3.1076        3.8763        3.7503        4.5412        3.8240        6.0739        7.4311        8.2454        8.5236        7.6582        7.5275        7.1017        8.2084       10.1984        8.8361       10.6483       16.3129       16.9108       17.5582       20.1337       22.4373       65.3016       68.3336       35.2183       46.7041       48.6432       40.3822       42.5317       48.8386       54.7048       52.0427       43.9765       36.9407       37.7171       53.1794       46.1920       49.9487       46.3103       41.0645       37.5968       40.0025       33.5714       33.7822       42.9891       49.2077       49.0012       50.7835       50.4951       58.2262       59.3351       49.7255       40.9240       35.3513       31.5891       31.3327       27.3931       32.1727       27.9993       27.3856       29.1814       53.3816       51.2929       61.9900       46.2698       38.8157       29.2660       23.6598       26.6010       31.4534       45.5711       52.2937       53.5836       47.1257       56.5569       61.5390       64.5472       61.6059       67.2833       61.8444       63.2141       52.3466       53.4626       54.1806       64.8757      109.1603      143.0799      153.9452      160.2951      172.8458      163.7229      170.1698      174.5843      172.6125      175.7276      172.5860      158.0580      132.7767      134.1327      125.2437      119.9137       89.4013       76.1716       65.9767       67.0944       78.7550       88.0413       99.1430       99.5026      113.4562      117.8083        0.0000        0.0000        0.0000        0.0000        0.0000        0.0000        0.0000        0.0000        0.0000        0.0000        0.0000        0.0000        0.0000        0.0000        0.0000        0.0000        0.0000        0.0000        0.0000        0.0000        0.0000        0.0000        0.0000        0.0000        0.0000        0.0000        0.0000        0.0000        0.0000        0.0000        0.0000        0.0000        0.0000        0.0000        0.0000        0.0000        0.0000        0.0000        0.0000        0.0000        0.0000        0.0000        0.0000        0.0000        0.0000        0.0000        0.0000        0.0000        0.0000        0.0000        0.0000        0.0000
        0.0000        0.0000        0.0000        0.0000        0.0000        0.0000        0.0000        0.0000        0.0000        0.0000       13.0768       13.0798       10.4146        9.3836        8.3864        8.1418        6.2750        4.8124        2.7623        1.4138        2.1197        2.4537        2.5340        3.6678        3.3812        1.9550        1.3841        2.9895        3.6742        3.4278        3.3392        4.6589        7.3047        5.9385        9.4302       14.7182       21.2354       19.1962       13.5703       16.6136       17.0512       20.6809       21.5791       15.9020       18.5392       19.1925       18.3228       28.1535       31.0690       36.7484       32.9488       44.0934       46.7555       64.9786       68.7374       91.0665       81.5257      105.7135      118.2095       87.9195      105.2978       82.5387       87.2666       66.8003       50.0997       45.2365       50.8840       48.3368       54.6160       64.0843       55.5854       24.9348       23.8430       25.5815       18.5656       10.7722        8.6564        8.0214       10.4800        6.8151        4.5205        3.2723        2.5859        0.6011        0.7598        1.3262        1.4048        6.7610        8.5700        8.9735        7.9315        8.9396        8.0055        8.1568        9.4538        7.0186       10.8431        9.5185       12.6363        8.4642       10.6488       13.2325       13.5868       18.0151       16.8185       18.0607       31.2062       34.0459       34.1647       31.6210       39.5017       56.2743       50.4364       42.4520       38.9972       38.6485       41.2187       51.2876       47.3847       36.9533       32.5633       39.1540       32.1333       39.6701       34.9687       37.1729       50.2689       55.1881       53.3519       47.9687       49.5446       54.5290       55.1422       61.2692       61.7233       59.7391       60.4206       54.6563       51.4090       39.4505       36.4558       35.7948       34.9871       40.9663       28.5087       31.6725       38.5059       52.6076       56.3850       66.3565       69.3354       37.5195       31.3874       27.3460       31.6454       45.5566       51.2469       49.3062       47.3336       49.8858       54.8475       65.4908       73.7080       66.0418       62.2087       64.2233       60.5622       58.1157       70.5736       75.8868       72.5909      115.9173      142.1334      163.7179      166.3915      167.7270      166.1379      177.1132      178.1585      178.7377      192.1048      181.0727      161.7304      138.0836      122.7711      114.4352       95.4904       73.3088       63.6920       57.3121       63.3581       81.4470       88.1729       99.6622        0.0000        0.0000        0.0000        0.0000        0.0000        0.0000        0.0000        0.0000        0.0000        0.0000        0.0000        0.0000        0.0000        0.0000        0.0000        0.0000        0.0000        0.0000        0.0000        0.0000        0.0000        0.0000        0.0000        0.0000        0.0000        0.0000        0.0000        0.0000        0.0000        0.0000        0.0000        0.0000        0.0000        0.0000        0.0000        0.0000        0.0000        0.0000        0.0000        0.0000        0.0000        0.0000        0.0000        0.0000        0.0000        0.0000        0.0000        0.0000        0.0000        0.0000        0.0000        0.0000        0.0000        0.0000        0.0000
        0.0000        0.0000        0.0000        0.0000        0.0000        0.0000        0.0000        0.0000        0.0000        0.0000       14.7807       11.7984        8.1879        7.8102        9.1149        4.8080        3.9901        3.7071        3.8921        1.3595        0.8586        0.4894        1.4431        3.2561        5.5483        5.5193        5.1449        7.2709        6.0764        4.6781        5.0322        7.6356        9.0224       10.9011       16.7723       15.2900       14.3684       16.8230       12.6750       10.5619        6.4051        5.1407       11.5954       23.6658       17.3510       22.4743       14.5710       17.5146       21.8692       25.5841       31.2853       26.3585       42.2521       45.0836       42.1065       49.0477       72.7800       54.2560       61.6219       68.0894       69.9352       78.3270       82.2488       75.3456       83.5980       93.4314       92.6832       83.3174       87.8507       86.8484       78.5806       51.1375       66.1841       43.8456       32.0594       24.2419       23.3005       21.0516       17.5389       10.4325        8.2653        6.5064        5.6416        2.0146        2.1971        2.2438        2.7945       10.2191       15.7915       17.4801       14.7612       27.6217       21.5379       24.2644       22.8325       12.8669       10.6136       11.3471       16.2660       14.5528       15.0273       16.3609       17.8472       31.3146       29.4245       27.9669       28.4906       30.7063       29.4978       31.7393       32.2609       42.0203       39.8050       40.4192       40.3981       41.0047       47.4813       41.4516       41.6474       45.5743       40.2194       39.1084       43.7650       48.4085       49.4073       44.3346       55.2931       60.9374       75.8192       68.0151       62.6666       58.7535       63.9407       69.7391       67.6406       60.8124       58.9408       57.3230       51.5267       43.5876       41.5632       38.7833       41.7960       37.4989       30.1042       32.1960       36.3170       48.3308       34.0291       50.5688       67.6485       50.7262       34.9061       35.2435       38.5742       42.6429       51.4067       47.9333       65.1824       69.6799       73.1254       84.5717       78.1667       58.2091       58.6638       64.6964       63.0822       61.8054       73.6533       80.3184       79.5988      120.2028      150.7680      157.4321      155.6922      161.2859      173.2655      177.9067      182.4544      188.1754      187.1663      171.0513      140.5734      112.7604      109.4254      100.6153       89.0456       65.2867       58.0968       57.5624       65.6423       82.8366       95.5521        0.0000        0.0000        0.0000        0.0000        0.0000        0.0000        0.0000        0.0000        0.0000        0.0000        0.0000        0.0000        0.0000        0.0000        0.0000        0.0000        0.0000        0.0000        0.0000        0.0000        0.0000        0.0000        0.0000        0.0000        0.0000        0.0000        0.0000        0.0000        0.0000        0.0000        0.0000        0.0000        0.0000        0.0000        0.0000        0.0000        0.0000        0.0000        0.0000        0.0000        0.0000        0.0000        0.0000        0.0000        0.0000        0.0000        0.0000        0.0000        0.0000        0.0000        0.0000        0.0000        0.0000        0.0000        0.0000        0.0000
        0.0000        0.0000        0.0000        0.0000        0.0000        0.0000        0.0000        0.0000        0.0000        0.0000       11.7689       14.4558       15.7632       33.9284       29.0765       33.2967       32.0191       34.3580       26.8719       25.6379       25.0523       14.1350       12.4366        8.9997       16.9555       23.0754       26.9902       23.7369       21.6572       16.9802       18.2856       20.5333       17.5790       22.0304       24.1409       29.1246       30.6690       32.7125       19.3471       15.8825       28.3106       32.7645       33.4507       18.3407       11.2074       23.2939       21.9304       21.9711       23.8887       30.9225       44.9587       18.0918       14.5484       20.1887       28.1854       33.1053       35.2781       38.4908       48.3153       59.1272       55.7411       67.9495       68.3357       43.5887       39.6300       55.8240       45.1357       56.8785       44.6117       45.5978       54.3772       50.9536       56.1664       52.8314       36.0810       33.4851       30.1884       23.4285       22.3035       18.6776       15.0693       14.1399       13.1078       13.2004       12.0889       12.0154       15.9553       29.4917       32.1871       25.5700       27.6463       35.3976       26.7924       28.8762       33.0339       21.0326       18.9562       12.8375       19.2818       19.6435       19.0071       18.0799       19.4660       29.0143       32.4666       31.1238       30.0534       30.9819       31.2326       31.2842       29.0154       31.6842       27.9065       34.3139       31.6990       40.8484       48.6949       54.3590       50.4395       56.2357       51.0574       55.3823       54.3097       46.9300       48.4435       47.3557       49.5565       63.2538       72.6854       63.0606       64.8326       72.9376       74.0746       69.6867       67.3182       61.4632       62.1995       60.0029       57.9331       54.5280       56.3903       47.5985       47.7634       37.1871       36.4309       30.7551       32.4680       45.3304       27.9631       26.7453       28.5633       33.2014       31.6190       30.2727       28.6870       37.1780       43.1838       54.7903       58.9938       63.4703       68.3275       68.8845       67.3286       57.2432       62.6314       64.1277       63.8313       56.4078       58.2941       64.2740       74.2531      115.8315      132.9966      141.3925      147.6420      158.8925      158.5827      158.8878      154.5723      163.0090      155.1499      138.6445      125.0914       91.0948       87.5592       91.7811       81.9619       61.6729       52.8847       63.0424        0.0000        0.0000        0.0000        0.0000        0.0000        0.0000        0.0000        0.0000        0.0000        0.0000        0.0000        0.0000        0.0000        0.0000        0.0000        0.0000        0.0000        0.0000        0.0000        0.0000        0.0000        0.0000        0.0000        0.0000        0.0000        0.0000        0.0000        0.0000        0.0000        0.0000        0.0000        0.0000        0.0000        0.0000        0.0000        0.0000        0.0000        0.0000        0.0000        0.0000        0.0000        0.0000        0.0000        0.0000        0.0000        0.0000        0.0000        0.0000        0.0000        0.0000        0.0000        0.0000        0.0000        0.0000        0.0000        0.0000        0.0000        0.0000        0.0000
        0.0000        0.0000        0.0000        0.0000        0.0000        0.0000        0.0000        0.0000        0.0000        0.0000        0.0000       15.1243       13.8933       22.3618       22.0881       25.2997       36.7294       31.6232       27.8496       24.0252       18.1723       11.3932       15.4940        9.3553       14.8737       19.9384       17.0654       15.1449       15.1882       17.5891       15.5152       20.6669       24.6243       25.1545       20.3307       22.6539       30.5415       26.3639       17.5206       16.8507       45.4211       40.5242       22.6698        9.0534       13.5409       23.5650       51.4215       29.7248       28.0558       29.8993       35.3316       23.0933       25.4547       27.3913       35.7522       42.0120       36.3397       32.6579       35.3228       29.5019       49.6716       67.4487       73.7205       43.2958       26.6781       24.3775       38.2337       32.1498       39.8494       41.8382       34.1664       53.3282       67.9833       66.6099       49.6612       43.8130       42.8692       50.8474       65.5664       32.6652       20.8795       18.5460       17.2710       23.3419       26.5026       27.1258       19.8705       25.6569       25.3594       27.2142       24.4631       30.2848       34.4732       31.1282       33.2290       19.4091       18.0268       23.1049       19.7020       15.9703       19.2139       26.6952       26.8027       34.6784       29.9330       34.7844       33.2652       33.2948       32.3927       33.2046       29.7130       30.4676       41.8300       34.8271       32.6707       47.4952       58.8358       63.8204       54.7312       54.7790       59.4547       66.4976       60.6493       55.8977       57.0140       56.7454       63.7151       69.8749       67.0147       59.6569       72.7237       79.8034       78.0025       82.6819       78.7257       63.5594       66.6568       59.5294       54.9113       58.5205       61.2283       53.3135       54.5419       44.2727       38.1338       30.2181       32.6480       43.4423       39.4467       30.1710       39.3818       39.8915       32.2210       29.2908       30.0999       44.9868       45.0454       53.6868       59.0951       61.2440       62.8242       59.8372       60.5629       60.1377       58.8378       67.8341       66.7798       67.3056       70.7285       70.7923       82.5323      126.4776      160.4660      146.4292      155.9108      151.3980      147.0304      145.0746      161.4493      152.9756      138.2171      135.9990      130.8761      108.1295       90.5593      101.7536       76.7564       69.7302       63.7139        0.0000        0.0000        0.0000        0.0000        0.0000        0.0000        0.0000        0.0000        0.0000        0.0000        0.0000        0.0000        0.0000        0.0000        0.0000        0.0000        0.0000        0.0000        0.0000        0.0000        0.0000        0.0000        0.0000        0.0000        0.0000        0.0000        0.0000        0.0000        0.0000        0.0000        0.0000        0.0000        0.0000        0.0000        0.0000        0.0000        0.0000        0.0000        0.0000        0.0000        0.0000        0.0000        0.0000        0.0000        0.0000        0.0000        0.0000        0.0000        0.0000        0.0000        0.0000        0.0000        0.0000        0.0000        0.0000        0.0000        0.0000        0.0000        0.0000        0.0000
        0.0000        0.0000        0.0000        0.0000        0.0000        0.0000        0.0000        0.0000        0.0000        0.0000        0.0000        0.0000        0.0000        0.0000       22.7001       23.6743       39.9423       32.3338       23.9641       21.9475       22.7318       20.9606       16.8710       10.7609       13.3530       11.9172       10.6652       13.7125       10.5083       24.3643       34.3570       32.1661       23.2835       23.4768       17.3645       24.0285       20.5488       25.3065       23.3913       20.9804       37.5669       28.7400       10.8874       14.0165       16.3855       52.1499       66.7195       62.8887       32.1614       32.9823       51.8976       24.4246       23.0428       30.6325       37.4080       37.9701       32.7477       44.1473       34.9645       43.1283       32.4681       42.4492       39.6910       33.0372       25.7744       35.2558       28.0154       24.3227       24.7645       23.6997       40.5481       47.9762       55.4846       55.8830       58.4193       50.0911       41.1169       34.6509       36.2492       30.9664       24.7812       23.0402       19.9262       19.6339       18.1164       18.9677       22.0421       29.7493       34.5010       35.0291       28.2896       37.6616       37.1686       29.5612       30.4648       22.1918       21.9660       21.1756       22.7739       22.1103       49.0089       38.2586       31.3902       32.9191       33.1764       40.2107       41.0098       37.8254       42.4351       42.5214       34.9417       33.1731       40.5564       34.2027       35.3633       48.0160       53.2466       57.9600       53.6056       53.8664       67.9604       77.1348       71.3499       68.7808       64.9366       70.6720       81.5425       83.4007       71.9721       67.9654       76.8336       85.3855       83.9414       88.8823       84.7493       64.4990       59.7684       69.2027       60.7711       55.4717       55.5302       59.3676       60.4584       49.9566       39.1578       34.0812       31.1276       41.6043       64.6621       41.0700       52.6362       62.3715       71.1943       63.0214       47.6748       45.8604       51.3009       61.3570       65.3534       61.6382       66.0180       60.8453       70.5751       69.4651       77.3461       86.0991       85.5803       81.6012       83.8125       91.5671       89.1264      120.6515      143.5077      147.7892      142.2849      143.2035      133.6899      136.5564      156.5894      143.6725      120.2275      132.3263      132.1210      115.8799       92.3108       99.6729        0.0000        0.0000        0.0000        0.0000        0.0000        0.0000        0.0000        0.0000        0.0000        0.0000        0.0000        0.0000        0.0000        0.0000        0.0000        0.0000        0.0000        0.0000        0.0000        0.0000        0.0000        0.0000        0.0000        0.0000        0.0000        0.0000        0.0000        0.0000        0.0000        0.0000        0.0000        0.0000        0.0000        0.0000        0.0000        0.0000        0.0000        0.0000        0.0000        0.0000        0.0000        0.0000        0.0000        0.0000        0.0000        0.0000        0.0000        0.0000        0.0000        0.0000        0.0000        0.0000        0.0000        0.0000        0.0000        0.0000        0.0000        0.0000        0.0000        0.0000        0.0000        0.0000        0.0000
        0.0000        0.0000        0.0000        0.0000        0.0000        0.0000        0.0000        0.0000        0.0000        0.0000        0.0000        0.0000        0.0000        0.0000        0.0000        0.0000        0.0000        0.0000       29.9678       21.4342       24.6747       22.3846       23.4323       13.4330        7.7483        5.4803        4.4037        9.9110       18.9772       15.6741       16.3880       17.6510       20.8731       19.3929       14.0460       12.1748       20.1084       26.9479       28.9973       23.9730       34.3067       27.3223       46.9568       15.6721       36.6228       61.3896       54.3032       43.5864       57.0771       72.4141       99.3728       27.5872       23.9597       53.2555       51.7497       43.6942       40.1811       32.7942       25.8111       45.9010       61.0583       65.1222       55.3784       27.2783       50.1050       55.4501       22.8110       22.5005       27.5073       31.2344       45.7942       53.5536       51.8694       71.7446       71.3883       53.3205       48.9514       49.4134       44.1417       34.4134       30.1080       30.5505       27.5553       21.8571       22.0327       23.8787       27.1562       38.1531       42.7229       40.8492       47.8770       48.0558       41.0449       31.1229       44.8218       37.8462       32.9685       27.9633       23.3662       20.7625       46.2619       36.1171       32.5527       42.0138       42.4310       42.1742       45.0201       40.0240       40.4904       52.0428       44.9829       41.5918       35.5050       39.1423       41.3638       49.4584       59.8182       59.5698       58.9472       66.6200       71.5871       87.7911       87.5115       65.0522       66.7090       71.3963       74.6855       85.6125       95.6356       78.8508       75.6218       84.8964       92.1461       83.8475       69.8924       61.8428       60.6745       72.3984       66.2532       59.7612       60.3116       57.6798       59.2829       50.4479       35.9455       32.2563       29.5671       26.7784       45.4274       41.8856       35.9024       73.7460       90.2836       77.3287       58.8941       51.1482       53.9335       67.7569       78.9170       79.8887       75.4304       76.9079       74.8700       81.5671       91.9628       88.2765       85.7113       73.5681       74.9605       77.2065       71.6932      105.2829      125.3439      144.4140      137.9859      127.3750      141.5137      154.3319      136.4652      118.1393      114.4559      116.1492      114.2297      100.5303       89.4774       88.5852        0.0000        0.0000        0.0000        0.0000        0.0000        0.0000        0.0000        0.0000        0.0000        0.0000        0.0000        0.0000        0.0000        0.0000        0.0000        0.0000        0.0000        0.0000        0.0000        0.0000        0.0000        0.0000        0.0000        0.0000        0.0000        0.0000        0.0000        0.0000        0.0000        0.0000        0.0000        0.0000        0.0000        0.0000        0.0000        0.0000        0.0000        0.0000        0.0000        0.0000        0.0000        0.0000        0.0000        0.0000        0.0000        0.0000        0.0000        0.0000        0.0000        0.0000        0.0000        0.0000        0.0000        0.0000        0.0000        0.0000        0.0000        0.0000        0.0000        0.0000        0.0000        0.0000        0.0000
        0.0000        0.0000        0.0000        0.0000        0.0000        0.0000        0.0000        0.0000        0.0000        0.0000        0.0000        0.0000        0.0000        0.0000        0.0000        0.0000        0.0000        0.0000        0.0000       41.2367       51.6234       41.7722       45.1370       17.1334       15.2971       16.0624       11.2572       11.4292       15.1868       17.4864       20.5933       15.3217       12.2561        8.0248       10.9660        5.5590        7.3244       12.0542       14.3685       12.0246       12.8667        4.7600        8.8135       28.6304       19.4175       17.4918       10.4037       14.3276       18.3391       33.0371       37.6135       31.5047       27.6567       57.2982       51.9413       28.9745       15.9216       11.6360        7.9186        8.0625       22.1156       12.3782       13.3585       39.3771       55.9870       53.3661       34.6729       13.9281       14.7325       21.0372       22.1262       48.7873       51.9314       42.8381       30.4059       43.7940       40.6933       50.6175       41.7920       35.1866       29.5706       28.8268       30.1960       34.5186       36.2976       42.0281       44.8961       50.0886       50.5741       45.0640       47.0012       55.5701       52.4006       50.1767       49.7371       33.6561       42.1112       40.1821       32.5810       30.4141       26.1584       31.2358       37.2044       47.4334       66.3619       46.9072       42.5544       44.8164       46.3948       50.4658       50.2705       45.5807       40.0908       38.8193       43.1253       47.2239       51.9065       58.0811       57.6199       61.9405       60.1741       72.3951       75.9672       70.5239       69.7410       82.2906       85.2038      111.8863      106.3462      102.0852       89.1779       82.3998       82.9730       78.7336       69.3694       53.8186       52.9264       54.3974       53.1030       55.6441       59.1307       55.6722       57.4218       48.6663       35.7681       31.4174       26.5899       39.0483       52.1617       51.0206       53.2988       70.9027       77.8118       71.1891       71.9731       69.9554       73.5120       80.9062       83.1315       76.2741       76.1692       70.8285       73.7534       76.7384       81.5938       78.5368       78.9572       73.1354       68.5071       73.9977       81.8670       98.8589      109.8540      143.5757      143.6530      151.4495      124.1061      146.2924      154.7307      119.5863      109.1021       96.9429      109.5889      141.1771      151.4873      125.9329        0.0000        0.0000        0.0000        0.0000        0.0000        0.0000        0.0000        0.0000        0.0000        0.0000        0.0000        0.0000        0.0000        0.0000        0.0000        0.0000        0.0000        0.0000        0.0000        0.0000        0.0000        0.0000        0.0000        0.0000        0.0000        0.0000        0.0000        0.0000        0.0000        0.0000        0.0000        0.0000        0.0000        0.0000        0.0000        0.0000        0.0000        0.0000        0.0000        0.0000        0.0000        0.0000        0.0000        0.0000        0.0000        0.0000        0.0000        0.0000        0.0000        0.0000        0.0000        0.0000        0.0000        0.0000        0.0000        0.0000        0.0000        0.0000        0.0000        0.0000        0.0000        0.0000        0.0000
        0.0000        0.0000        0.0000        0.0000        0.0000        0.0000        0.0000        0.0000        0.0000        0.0000        0.0000        0.0000        0.0000        0.0000        0.0000        0.0000        0.0000        0.0000        0.0000       33.6751       36.6644       36.4634       42.2089       22.5991       23.2229       18.1521       23.0220       12.6149       13.0339       18.3716       17.6525       11.3479       10.3764        9.0192        7.8259        5.5182        8.7412       13.5295        9.0582        9.7836        7.9342       10.8643       23.6816       46.4757       24.3177       16.6698       30.8414       20.6117       20.3970       18.0318       23.8710       13.3151       48.2880       55.3539       55.8149       44.4333       13.8670       20.2315       13.9000        9.8940       11.4038       15.2438       23.7740       54.6891       63.2305       59.5493       65.1188       36.3537       33.4019       23.0127       24.0197       45.7558       34.3785       36.3043       36.1329       39.5733       40.0861       45.3840       46.9297       39.0443       42.0334       35.3354       38.8581       42.7466       50.1538       54.5210       58.5210       57.7638       53.0218       56.5707       56.1982       62.2723       59.9331       56.5582       55.3285       41.0767       49.4163       46.8102       40.9340       31.7294       28.4346       32.3508       39.6087       51.1905       63.0227       45.5311       44.8889       49.9075       53.5664       54.5019       49.7209       45.9036       44.3887       43.0064       46.9804       56.9157       59.1798       59.6329       60.5543       62.5849       67.5493       72.0399       70.3693       71.6546       77.2031       82.9089       87.2906      108.5252      114.6756      137.0820      112.2615       88.9791       86.5068       75.3343       67.7574       53.5235       54.3807       57.0792       56.9174       57.8410       54.8369       55.7346       59.6381       40.6285       42.5635       39.9571       33.3967       53.0182       62.0424       53.9769       69.7135       70.5959       65.7886       70.5217       82.4224       82.0032       78.4540       80.3938       86.2232       79.3474       88.4918       96.9215       88.3921       90.6168      104.5732      110.3854       87.7328       67.5286       63.9762       72.4111       79.2382       90.4266      104.2438      112.9833      119.5358      157.3320      126.6476      118.3356      132.7641      134.4634      112.6290      113.0792      141.9656      162.7362      164.4608      158.6660      159.2603      147.6320        0.0000        0.0000        0.0000        0.0000        0.0000        0.0000        0.0000        0.0000        0.0000        0.0000        0.0000        0.0000        0.0000        0.0000        0.0000        0.0000        0.0000        0.0000        0.0000        0.0000        0.0000        0.0000        0.0000        0.0000        0.0000        0.0000        0.0000        0.0000        0.0000        0.0000        0.0000        0.0000        0.0000        0.0000        0.0000        0.0000        0.0000        0.0000        0.0000        0.0000        0.0000        0.0000        0.0000        0.0000        0.0000        0.0000        0.0000        0.0000        0.0000        0.0000        0.0000        0.0000        0.0000        0.0000        0.0000        0.0000        0.0000        0.0000        0.0000        0.0000        0.0000
        0.0000        0.0000        0.0000        0.0000        0.0000        0.0000        0.0000        0.0000        0.0000        0.0000        0.0000        0.0000        0.0000        0.0000        0.0000        0.0000        0.0000        0.0000        0.0000        0.0000       34.6369       17.9984       31.6818       29.0788       24.2442       20.7526       23.4926       17.3195        9.7125       16.9563       22.1328       14.2379       11.1369       11.3245        8.3826        9.9321        8.8251        9.0749       13.6707        2.6934        4.0875        8.4570       10.8501        8.8776       10.5811       28.2284       42.4719       22.6040       12.0836       28.3477       21.5161       17.1307       31.5152       45.3864       28.3234       16.5121       16.8556       24.0131       25.8878       20.8310       13.9180       14.5980       26.3090       53.9603       43.7958       63.9199       65.3164       45.3582       42.4175       25.1154       25.8637       50.8642       42.1881       50.4958       74.4115       45.2166       42.9776       42.2370       36.0798       39.3542       40.6649       50.5032       63.1601       57.7026       57.6481       51.0996       61.7034       59.9922       61.6965       62.9167       75.4370       75.0111       65.8667       68.1135       82.6306       63.7983       49.8700       46.4162       44.0255       35.3946       33.7339       39.1018       46.5383       44.1428       51.9596       53.2517       42.2772       44.6155       54.7734       60.0053       54.6063       54.4709       51.9288       55.9294       55.0350       65.2313       62.8304       63.6269       66.4515       70.5820       74.3887       69.1351       78.1183       77.8765       77.1572       77.2237       83.2077      110.1915      106.1841      113.6642      111.9625       98.1545       90.9588       85.1814       82.7783       58.3905       57.0528       56.4084       60.7563       65.7855       60.8045       57.7291       60.8123       56.1327       45.1279       66.1972       86.3427       88.4295       67.3516       67.0907       90.8863       81.9004       73.4911       76.0565       79.5709       89.4221       83.1792       83.8228       89.5406       85.8142       88.7515       93.2268       93.7344      102.5056      109.7644      107.4663       89.9063       76.1465       67.3408       74.1001       80.2324       78.1957       87.2544       99.5875       94.1665      101.1772      102.9343      110.3403      110.1027      123.2494      109.8339      112.0819      119.0551      142.3626      156.8302      160.1094      181.5770      199.7732      153.0994        0.0000        0.0000        0.0000        0.0000        0.0000        0.0000        0.0000        0.0000        0.0000        0.0000        0.0000        0.0000        0.0000        0.0000        0.0000        0.0000        0.0000        0.0000        0.0000        0.0000        0.0000        0.0000        0.0000        0.0000        0.0000        0.0000        0.0000        0.0000        0.0000        0.0000        0.0000        0.0000        0.0000        0.0000        0.0000        0.0000        0.0000        0.0000        0.0000        0.0000        0.0000        0.0000        0.0000        0.0000        0.0000        0.0000        0.0000        0.0000        0.0000        0.0000        0.0000        0.0000        0.0000        0.0000        0.0000        0.0000        0.0000        0.0000        0.0000        0.0000
        0.0000        0.0000        0.0000        0.0000        0.0000        0.0000        0.0000        0.0000        0.0000        0.0000        0.0000        0.0000        0.0000        0.0000        0.0000        0.0000        0.0000        0.0000        0.0000        0.0000        0.0000       17.7092       25.8375       23.7503       20.0530       15.2461        7.8732       11.9899        9.0106        6.8642       14.6073        7.9507        6.8154       11.8624       13.8694       13.2993       11.4532       14.9897       14.7026        5.3024        4.7437        9.9869        4.8828       16.9470       18.4316       19.2893       28.5165       18.0417       20.1431       26.6004       23.8792       25.9766       18.5732       17.1784       29.2511       23.8997       45.0301       35.6980       14.9792       24.5629       16.1806       13.5915       16.6557       40.6838       43.0563       53.0960       49.1074       33.9868       32.9300       16.7315       22.1133       37.0372       27.7699       43.6235       58.7712       57.2647       45.1786       38.5247       36.1957       41.3192       40.6233       43.5146       53.3420       58.8065       60.4019       56.5403       63.1843       62.4430       57.9817       65.2188       62.1539       69.9326       66.1743       78.2318       83.6230       52.2640       48.8644       45.6478       51.5927       39.3656       37.8527       43.6706       47.6258       49.8844       50.6721       55.0736       53.0290       49.6237       49.0229       60.7420       60.0079       68.3124       68.2785       65.3059       61.5864       69.1281       70.3766       72.5821       68.3937       75.8161       85.5790       68.6873       70.7934       71.0575       74.8217       75.4817       72.1178       87.9449       91.6397       99.2840       95.5029       87.5669       96.3823       98.9665       93.2825       83.1653       65.9572       64.1722       64.5553       73.6650       71.3208       70.2781       75.8089       87.5308       62.8646       79.9821       81.2464       77.3306       73.6601       72.4785       87.6489       99.3849       89.1240       88.6835       82.6162       91.0613       96.1106       98.8581      107.2103       93.9014       95.0230       97.0941       92.8404       97.1404      106.0873       96.9573       88.0636       78.0359       75.6003       71.0324       64.9623       74.4636       84.5637       87.6276       95.9305      111.5861       94.6688       98.2751      104.2054      100.6279       95.9694       99.4908       97.4838      124.5920      139.4701      158.8592      155.6997      142.7081      153.8966      123.3852        0.0000        0.0000        0.0000        0.0000        0.0000        0.0000        0.0000        0.0000        0.0000        0.0000        0.0000        0.0000        0.0000        0.0000        0.0000        0.0000        0.0000        0.0000        0.0000        0.0000        0.0000        0.0000        0.0000        0.0000        0.0000        0.0000        0.0000        0.0000        0.0000        0.0000        0.0000        0.0000        0.0000        0.0000        0.0000        0.0000        0.0000        0.0000        0.0000        0.0000        0.0000        0.0000        0.0000        0.0000        0.0000        0.0000        0.0000        0.0000        0.0000        0.0000        0.0000        0.0000        0.0000        0.0000        0.0000        0.0000        0.0000        0.0000        0.0000
        0.0000        0.0000        0.0000        0.0000        0.0000        0.0000        0.0000        0.0000        0.0000        0.0000        0.0000        0.0000        0.0000        0.0000        0.0000        0.0000        0.0000        0.0000        0.0000        0.0000        0.0000       24.9345       30.5201       21.6387       16.4347       15.5614       23.6451       16.0395       11.5546       10.7531       19.0825        7.5065        8.2107        9.1143       13.0409       18.6705       13.0559       14.1301        9.4068        4.9362        4.5172        9.6403       11.0236       14.1646       26.6130       22.0316       27.1353       27.4805       28.9701       22.7257       14.2676       14.8309       30.2958       19.4745       13.7819       19.7357       29.0627       15.6015        7.2069       15.6650       11.7877       12.6944       17.2198       32.8307       44.5343       54.6357       67.8461       15.8180       14.5421       14.0339       13.3968       33.2038       27.2598       30.0478       32.4079       39.8940       32.8468       47.8858       42.7954       34.3559       32.6002       45.0120       61.8353       65.5530       62.3741       70.5570       65.7273       65.6897       63.6265       64.0337       64.7224       66.2402       62.7683       65.4168       64.7767       48.8266       42.8955       44.1994       46.4818       45.4889       44.6299       45.6298       47.9091       44.4135       47.9979       47.9331       48.9413       54.8807       55.5727       53.9614       63.0724       80.0618       83.0839       77.4176       68.8988       61.5301       67.5105       72.8038       68.1485       70.1708       64.4014       61.4914       60.6398       61.5181       58.2691       60.0163       63.7672       73.9457       79.8768       87.6246       98.9535       90.8593       90.8188       92.8398       93.4094       83.8846       78.8642       83.8705       85.6460      102.9895       93.5132      109.7042      111.4161      117.5953       91.2713       82.7576       78.7870       95.5400       89.6603       99.1114       92.3667      100.4522       96.0502       94.8156       94.9626       91.5288      102.8334      109.5707      117.3616      102.1842       98.7289       87.6917       91.6104       94.3930       94.4257       94.8281       89.5562       74.1413       77.8906       75.9127       67.1914       63.5553       66.9586       69.3501       73.7134       86.9498       78.7112       75.9637       74.5293      104.7727      112.8012      115.6470      135.8488      138.1233      139.1047      161.3999      152.2059      140.5764      138.2081      121.3689        0.0000        0.0000        0.0000        0.0000        0.0000        0.0000        0.0000        0.0000        0.0000        0.0000        0.0000        0.0000        0.0000        0.0000        0.0000        0.0000        0.0000        0.0000        0.0000        0.0000        0.0000        0.0000        0.0000        0.0000        0.0000        0.0000        0.0000        0.0000        0.0000        0.0000        0.0000        0.0000        0.0000        0.0000        0.0000        0.0000        0.0000        0.0000        0.0000        0.0000        0.0000        0.0000        0.0000        0.0000        0.0000        0.0000        0.0000        0.0000        0.0000        0.0000        0.0000        0.0000        0.0000        0.0000        0.0000        0.0000        0.0000        0.0000        0.0000
        0.0000        0.0000        0.0000        0.0000        0.0000        0.0000        0.0000        0.0000        0.0000        0.0000        0.0000        0.0000        0.0000        0.0000        0.0000        0.0000        0.0000        0.0000        0.0000        0.0000        0.0000       28.6212       25.5640       15.6334       17.5591       24.1747       28.0221       21.8380       16.9039       19.7823       25.4263       11.8191        7.7668        8.7549       12.0297        9.9137        6.9918        9.5907       10.4923        8.0658        8.7760        8.9971       17.5293       17.0371       28.0556       40.6338       31.3041       39.6649       36.5313       46.9439       39.5714       26.1690       21.8402       32.7840       47.4028       23.8348       21.7433       13.3628        7.2562       10.6649        9.4890       14.9817       17.9685       49.4043       70.9879       74.9882       64.1836       16.8715       14.0071       12.6787       13.9235       33.1744       43.3471       41.7295       36.1480       44.8280       39.4828       46.6922       49.3082       52.9154       45.0911       45.3368       53.8568       61.1040       71.4211       78.5138       78.3104       76.5989       77.0298       73.6890       67.4088       64.0353       58.6452       71.4515       72.7049       58.0660       56.8285       52.3287       49.2006       48.7237       49.1121       48.8322       49.3518       45.8326       53.7570       52.3480       51.0582       57.2900       57.0463       61.5544       68.6138       83.2979       79.9885       78.0887       69.0625       59.9600       68.6059       69.8567       66.0094       64.3511       70.8084       72.8451       58.4740       57.3024       52.9062       60.2380       67.0746       77.3380       81.0594       87.3139       96.7937       92.8333       94.3494       96.5020       95.6832       91.2767       92.8726       89.1602       95.6485      106.6391      103.3429      101.0516      105.6372      104.4434       97.4710       99.8764      101.4950      103.7992       98.0187      104.7138      101.0529      114.5112      110.5930      117.3228      117.0781      106.0317      108.5098      125.3189      122.2552      103.2707       96.7728       96.9627      100.6574      113.5685       95.3666       94.6666       84.9709       72.8320       67.6445       69.1133       67.7255       56.7587       61.2109       67.6542       75.7724       90.4234       79.0207       69.0999       75.0815      106.8771      138.7941      163.1713      145.8292      167.1162      157.0583      131.0512      122.4289      104.8513      101.9876      111.5508        0.0000        0.0000        0.0000        0.0000        0.0000        0.0000        0.0000        0.0000        0.0000        0.0000        0.0000        0.0000        0.0000        0.0000        0.0000        0.0000        0.0000        0.0000        0.0000        0.0000        0.0000        0.0000        0.0000        0.0000        0.0000        0.0000        0.0000        0.0000        0.0000        0.0000        0.0000        0.0000        0.0000        0.0000        0.0000        0.0000        0.0000        0.0000        0.0000        0.0000        0.0000        0.0000        0.0000        0.0000        0.0000        0.0000        0.0000        0.0000        0.0000        0.0000        0.0000        0.0000        0.0000        0.0000        0.0000        0.0000        0.0000        0.0000        0.0000
        0.0000        0.0000        0.0000        0.0000        0.0000        0.0000        0.0000        0.0000        0.0000        0.0000        0.0000        0.0000        0.0000        0.0000        0.0000        0.0000        0.0000        0.0000        0.0000        0.0000        0.0000       34.7195       34.0439       15.7425       16.9910       14.7263       23.4334       17.5633       13.6014       14.5787       15.8768        9.1677        8.8801        6.6393        7.9575        5.7909        8.1799       11.0957       14.9150       14.2442       10.2994       13.7508       12.1150        6.6413       11.9799       10.2499        7.1647       26.2278       14.7346       27.2821       35.5754       23.1795       16.8368       38.9634       56.7799       39.1805       20.6561       16.9326        8.4203       13.5403       15.5930       20.2496       24.8974       53.3508       61.7110       55.8333       41.3821       14.4591       14.8314       16.3651       15.8969       37.1189       42.6454       40.6864       39.4748       64.6499       51.2470       52.7210       63.9513       69.4758       60.2394       59.2608       56.6723       66.3864       65.1854       85.8005       92.2571       78.0691       76.0455       74.5468       62.7299       66.2399       66.7474       72.5637       74.2316       66.6448       70.6262       61.0400       60.5523       58.4817       60.3029       58.1075       61.8259       53.0924       57.2427       55.7314       52.9227       58.6388       67.2360       65.6831       73.4006       86.9107       80.1836       72.1072       66.2869       71.8000       79.9179       62.9248       61.4191       64.0374       76.3408       62.2525       57.3837       58.4465       57.3704       63.4803       68.4375       78.7954       86.3867       84.6177       79.5297       81.2013       86.3015      100.6987      113.9880      100.2421      102.0536       99.4026       93.5047       98.8964      101.1692      110.0674      111.7439      115.0297      114.6679      109.2220      108.5736      115.7445      119.1174      101.3010      109.2512      117.4264      124.5561      121.0947      122.9833      112.7147      109.1736      112.3493      104.1835       89.8371       91.6470       90.0609       96.4912       96.4800       92.8630       80.4661       79.4992       67.4543       63.8593       61.2860       60.6433       64.6930       56.0080       58.5223       69.8019       87.7730       96.3290       90.8691       85.7982      130.7198      138.8264      148.6109      161.5790      162.9907      138.6608      118.8186       97.7038      100.7654      113.5605      147.0821      181.0024        0.0000        0.0000        0.0000        0.0000        0.0000        0.0000        0.0000        0.0000        0.0000        0.0000        0.0000        0.0000        0.0000        0.0000        0.0000        0.0000        0.0000        0.0000        0.0000        0.0000        0.0000        0.0000        0.0000        0.0000        0.0000        0.0000        0.0000        0.0000        0.0000        0.0000        0.0000        0.0000        0.0000        0.0000        0.0000        0.0000        0.0000        0.0000        0.0000        0.0000        0.0000        0.0000        0.0000        0.0000        0.0000        0.0000        0.0000        0.0000        0.0000        0.0000        0.0000        0.0000        0.0000        0.0000        0.0000        0.0000        0.0000        0.0000
        0.0000        0.0000        0.0000        0.0000        0.0000        0.0000        0.0000        0.0000        0.0000        0.0000        0.0000        0.0000        0.0000        0.0000        0.0000        0.0000        0.0000        0.0000        0.0000        0.0000        0.0000        0.0000       25.2553       19.7968       21.0247       17.5105       16.8692       12.6396        7.1279       15.0013       23.0179        9.5197       14.3789        7.7865        7.0045        4.0015        7.2757       16.7018       24.6748       23.8626       18.8657       16.9151       13.3004        9.6293       10.6552       13.1637       24.2464       21.2809       17.7190       44.3819       50.4450       16.9192       17.1345       37.2811       55.6738       25.0548       18.5234       10.9611       22.1368       21.6791       19.7050       23.4547       33.1866       43.8887       41.8720       48.9827       44.2168       17.8416       17.6397       25.1315       19.0260       43.1628       46.8419       44.1949       50.1815       84.9259       70.4800       65.7137       77.6950       76.6138       68.0954       79.0132       81.2088       88.3955       92.9906      105.3957       94.3912       79.2542       75.2268       77.2541       68.8786       70.9594       68.7278       76.1248       81.2758       81.1409       87.0813       81.5445       74.5702       65.9353       66.5456       73.7689       66.9217       63.0911       69.3712       71.6674       61.6570       74.3784       70.9481       68.9330       76.4921       91.2708       89.2823       87.6548       78.4561       78.2949       76.1432       93.0574       75.4004       64.5459       77.1543       82.5017       82.5319       73.1958       67.1637       62.1017       64.7154       73.9682       79.9842       76.9140       80.9165       90.8904       85.8578       84.2856       98.6687       88.3793      111.2448      111.4628      114.8643      140.9899      143.7754      127.7350      131.9329      153.4834      157.3383      126.9644      121.4524      119.0976      112.3472      114.6584      112.1538      125.1517      121.2742      109.7474      105.8886       97.9244       94.8339      102.4529       93.9896       82.6897       85.0063       79.2864       70.3108       75.8201       72.1052       68.8304       72.1694       64.8720       62.8771       59.4429       58.9396       63.3787       60.7855       62.1799       72.5604       81.2034       93.8895       74.2665       72.5071      123.5903      143.1530      145.9486      166.5073      193.0025      150.3111      152.2603      115.9623       91.1177      118.3537      179.7666      238.6856        0.0000        0.0000        0.0000        0.0000        0.0000        0.0000        0.0000        0.0000        0.0000        0.0000        0.0000        0.0000        0.0000        0.0000        0.0000        0.0000        0.0000        0.0000        0.0000        0.0000        0.0000        0.0000        0.0000        0.0000        0.0000        0.0000        0.0000        0.0000        0.0000        0.0000        0.0000        0.0000        0.0000        0.0000        0.0000        0.0000        0.0000        0.0000        0.0000        0.0000        0.0000        0.0000        0.0000        0.0000        0.0000        0.0000        0.0000        0.0000        0.0000        0.0000        0.0000        0.0000        0.0000        0.0000        0.0000        0.0000        0.0000        0.0000
        0.0000        0.0000        0.0000        0.0000        0.0000        0.0000        0.0000        0.0000        0.0000        0.0000        0.0000        0.0000        0.0000        0.0000        0.0000        0.0000        0.0000        0.0000        0.0000        0.0000        0.0000       39.5523       40.1860       26.3488       25.0728       24.2122       34.5093       18.2484        9.9410       22.1739       70.0714        6.1421        7.7615       11.6743       10.0860       14.1344       15.1867       25.7177       33.0986       35.1901       33.3265       23.1023       19.3060       22.9838       25.0338       22.9168       26.9404       22.9075       20.9023       33.8546       46.6349       34.3581       33.1246       64.9249       56.2169       56.3336       33.7988       31.9240       51.4226       51.4958       38.5674       29.4403       38.1576       65.2448       66.5675       76.6903       64.0128       55.7843       50.5242       55.0989       57.6642       89.0384       91.9243      103.9988      108.8236       65.5361       68.3396       69.0466       65.3346       85.6562       79.6005       78.5340       74.9855      100.5619      105.3497      108.6930      106.4017       85.4211       80.5869       79.6868       85.6578       78.9214       81.0503       89.3106       96.7978       83.7162       87.7558       93.4313       79.1970       82.1147       83.4979       83.9263       81.4487       75.5674       77.9852       78.4011       80.8917       85.8890       74.4207       70.6980       76.5470       84.9737       95.3710      101.7461       73.4326       68.7699       68.4701      105.4874       82.4439       92.5540      102.5908      103.5030      113.9372      105.6933       80.9755       65.1890       63.2246       73.1099       74.7320       69.4014       67.2161       78.4816       80.7311       97.1571       99.6253      118.6818      116.2297      122.8986      134.0674      152.4684      180.9155      153.0196      177.4463      168.9002      161.0996      130.3770      130.9538      111.3371      108.2993       96.3441       89.3830       95.9265       97.1740       92.7365       92.4424       83.8549       80.6387       79.8328       76.2870       68.7073       63.8343       55.8633       55.6060       46.9935       43.7106       45.7252       51.9122       74.0243       73.9326       65.7542       65.5760       67.9681       68.0191       67.4566       67.3321       69.7248       74.1711       71.7725       77.9212      117.8610      153.1422      150.4278      169.7932      169.1077      129.3424      131.8273      119.1952      113.6765      129.7827      176.9290      217.6148      260.6209        0.0000        0.0000        0.0000        0.0000        0.0000        0.0000        0.0000        0.0000        0.0000        0.0000        0.0000        0.0000        0.0000        0.0000        0.0000        0.0000        0.0000        0.0000        0.0000        0.0000        0.0000        0.0000        0.0000        0.0000        0.0000        0.0000        0.0000        0.0000        0.0000        0.0000        0.0000        0.0000        0.0000        0.0000        0.0000        0.0000        0.0000        0.0000        0.0000        0.0000        0.0000        0.0000        0.0000        0.0000        0.0000        0.0000        0.0000        0.0000        0.0000        0.0000        0.0000        0.0000        0.0000        0.0000        0.0000        0.0000        0.0000
        0.0000        0.0000        0.0000        0.0000        0.0000        0.0000        0.0000        0.0000        0.0000        0.0000        0.0000        0.0000        0.0000        0.0000        0.0000        0.0000        0.0000        0.0000        0.0000        0.0000       42.8381       36.5232       58.1798       42.6598       22.2156       18.0528       20.4893       12.7057       13.9605       11.0130       36.5699        8.0914        7.2817        9.0524       20.4619       13.9100       11.3872       22.4882       35.0421       17.6966       27.6285       26.6454       29.5974       28.0687       32.9630       35.3066       35.7889       25.9222       23.6418       34.8741       59.8467       61.1326       33.3524       36.6021       62.1317       53.6347       50.5769       39.9949       67.9783       31.4813       53.8656       78.0246       67.4491       59.4919       64.1738       60.8856       52.6081       56.6799       58.2944       48.2353       44.7961       74.7800       80.3477      104.9793      109.4695       73.7716       77.0305       86.6460       88.0942      103.2301       88.3405       90.4523       90.7946      109.9766      105.3908      105.1388       98.2013       82.6386       94.6365       96.2250       97.6025       87.4591       96.7717       99.6428      120.7280      114.2618      106.0436       91.4996       99.0871       98.9263       96.7693      101.1373       97.7290       86.0350       88.4208       87.7176       93.5893      100.8870       95.1313       87.2820       85.2872       97.5087       99.4830      111.8831       71.6535       70.7176       78.4057       88.3568       72.5866       93.5650      117.8435      140.7012      139.4925      110.0141       91.4735       74.2755       62.4576       64.2607       68.6984       70.1091       68.8448       71.4760       72.8975       83.9808      104.2675      134.5422      143.8095      141.4587      152.7450      144.2839      157.3422      156.1224      149.9342      143.2122      131.6565      144.0190      136.4363      104.1039       91.8026       83.2391       70.4918       78.7107       82.4537       85.6643       86.8997       84.3799       79.2545       80.2092       76.1268       62.9692       56.7760       50.2354       52.1937       48.9654       45.0683       44.0824       48.5529       63.3266       67.8158       66.3002       63.6173       65.6337       66.8011       66.7855       67.9264       79.9754       81.4493       77.0898       71.8300       87.0773      121.8974      107.7966      138.0996      130.5544      113.0890      110.9087      107.9801      122.7868      139.1936      173.8997      217.3280      296.4529      352.8520        0.0000        0.0000        0.0000        0.0000        0.0000        0.0000        0.0000        0.0000        0.0000        0.0000        0.0000        0.0000        0.0000        0.0000        0.0000        0.0000        0.0000        0.0000        0.0000        0.0000        0.0000        0.0000        0.0000        0.0000        0.0000        0.0000        0.0000        0.0000        0.0000        0.0000        0.0000        0.0000        0.0000        0.0000        0.0000        0.0000        0.0000        0.0000        0.0000        0.0000        0.0000        0.0000        0.0000        0.0000        0.0000        0.0000        0.0000        0.0000        0.0000        0.0000        0.0000        0.0000        0.0000        0.0000        0.0000        0.0000
        0.0000        0.0000        0.0000        0.0000        0.0000        0.0000        0.0000        0.0000        0.0000        0.0000        0.0000        0.0000        0.0000        0.0000        0.0000        0.0000        0.0000        0.0000        0.0000        0.0000       56.7018       54.9835       65.3682       39.5078       34.9120       29.3669       23.8513       17.7073       20.3610       17.1651       14.8995       10.7244        7.6893        8.7825       13.1215        6.5250       14.0733       26.1150       23.5645       18.9214       32.8553       51.4474       45.3650       33.1497       32.6254       36.6776       52.7523       59.0798       39.1819       39.7435       57.0082       56.3204       34.7709       42.3133       65.6467       81.0933      111.6222       99.7276       76.1588       64.5970       52.4442       87.8196       83.5276       70.8216       67.5920       67.2664       66.5902       58.0146       66.4053       54.9480       52.6852       88.5954      104.5542      115.0823      116.8721       77.3930       81.7259       87.4121      109.0996      135.9789      132.6065      121.5312      125.8489      140.6990      113.7062       97.7717      106.8291       93.3398       99.3497      103.5118      134.0340      104.8935      109.4089      109.5752      113.9944      108.9222      115.0242      107.6798       97.8243       95.4162      101.5654      103.7458      100.1344       94.3725      102.3145       97.9884       94.9165      105.8533      106.9512       99.0809       91.6185       97.2912       97.4483       89.7678       78.4874       88.7468       96.9473      106.6005       86.9155      107.6219      122.4981      144.2740      180.2406      112.2001       83.6076       63.5559       60.9256       70.6090       74.3790       69.0351       75.6889       71.2399       73.8928       84.5641       85.2911      128.3538      129.6298      148.9063      152.7415      157.5609      172.6452      166.3954      158.3305      139.7197      143.6583      142.0406      118.6373      101.1581       91.3694       78.9204       71.5338       85.0589       92.9452       95.2385       82.9018       87.9113       95.2406       88.4968       86.8958       67.5865       53.8464       54.4553       58.0878       49.2617       45.7356       51.5941       51.8924       67.8023       79.1641       81.9239       78.6223       80.1060       75.2542       79.7114       78.4954       68.3948       68.7625       71.9150       74.7487       84.6045       83.2030       92.5430       96.4673       93.0822       95.8035      109.2669      118.3065      136.2427      155.5191      187.4774      246.3644      319.7761      367.4990      377.5468        0.0000        0.0000        0.0000        0.0000        0.0000        0.0000        0.0000        0.0000        0.0000        0.0000        0.0000        0.0000        0.0000        0.0000        0.0000        0.0000        0.0000        0.0000        0.0000        0.0000        0.0000        0.0000        0.0000        0.0000        0.0000        0.0000        0.0000        0.0000        0.0000        0.0000        0.0000        0.0000        0.0000        0.0000        0.0000        0.0000        0.0000        0.0000        0.0000        0.0000        0.0000        0.0000        0.0000        0.0000        0.0000        0.0000        0.0000        0.0000        0.0000        0.0000        0.0000        0.0000        0.0000        0.0000        0.0000
        0.0000        0.0000        0.0000        0.0000        0.0000        0.0000        0.0000        0.0000        0.0000        0.0000        0.0000        0.0000        0.0000        0.0000        0.0000        0.0000        0.0000        0.0000        0.0000        0.0000       55.5230       63.6907       58.7479       29.9900       28.8453       77.8914       41.9385       27.1128       24.4347       22.2306       19.3943       14.6071       12.5871       12.4648       14.1300       11.9969       15.9972       31.7546       40.7748       41.8341       54.2779       70.7440      141.1598       51.8147       47.9268       59.7908       89.5917       55.5984       65.9223       55.2859       37.4224       22.8981       19.7073       44.0497       62.4913       74.8502      106.2737      107.2095      142.7145       91.4671       61.1505       59.2581       61.4663       99.4907       76.6397       67.2410       62.5666       51.8757       58.5826       75.7349       80.0684      116.9932       94.8083      103.1519      127.6663       75.9970       75.9167       87.8019      130.1401      153.7167      146.0456      154.0984      148.8331      157.8926      145.3145      141.1868      142.8754      126.2545      130.7072      126.9565      155.1353      124.9791      126.4347      120.8506      133.3064      121.1821      109.8882      102.5031      115.6898      104.4758      109.0384      115.5183      114.9493      100.5303      102.2971      106.8170      113.1918      113.0038      122.3078      131.7455      118.3311      115.5468      107.4382      111.0690      101.3060      100.5009      103.0744       89.1672       80.0157      122.2411      136.3181      156.5294      125.6004       91.1446       78.6944       63.3069       55.7669       58.5744       69.0407       69.7529       76.6659       76.3892       78.1008       86.7233       89.4252      121.2205      127.9426      156.2788      166.4384      189.7067      181.8552      173.7060      166.5074      150.6441      149.1065      135.5090      129.2417      109.2757       99.0411       86.9358       75.6156       88.1754       94.1994       96.1924       91.1298       91.3416       87.0046       79.7602       82.9748       76.5208       63.5285       58.7139       60.9022       65.7053       64.7954       71.1626       67.0863       81.6413       90.8927      106.2147      105.0341       95.8584       84.8758       82.4251       80.0620       71.3488       67.2748       75.8581       81.1290       78.6453       84.0851       92.5605      101.8933      100.3339      109.2638      131.2225      143.9990      173.1707      204.5826      248.6598      278.0617      322.3343      378.2125      358.7077      361.0656        0.0000        0.0000        0.0000        0.0000        0.0000        0.0000        0.0000        0.0000        0.0000        0.0000        0.0000        0.0000        0.0000        0.0000        0.0000        0.0000        0.0000        0.0000        0.0000        0.0000        0.0000        0.0000        0.0000        0.0000        0.0000        0.0000        0.0000        0.0000        0.0000        0.0000        0.0000        0.0000        0.0000        0.0000        0.0000        0.0000        0.0000        0.0000        0.0000        0.0000        0.0000        0.0000        0.0000        0.0000        0.0000        0.0000        0.0000        0.0000        0.0000        0.0000        0.0000        0.0000        0.0000        0.0000
        0.0000        0.0000        0.0000        0.0000        0.0000        0.0000        0.0000        0.0000        0.0000        0.0000        0.0000        0.0000        0.0000        0.0000        0.0000        0.0000        0.0000        0.0000        0.0000        0.0000        0.0000       78.7311       61.2807       55.1924       56.2498       67.4942       71.0875       54.9222       54.8734       53.6856       54.0088       23.2502       17.1123       20.2958       22.8487       15.5367       30.1429       40.9088       59.8174       69.3865       82.7951       92.0609       89.0302       48.2016       55.1664       52.0174       45.9026       64.7727       69.4415       64.9557       50.9009       51.1099       63.6834       71.1722      103.9779       95.6512      127.5615      112.2246      116.2782      109.4245       93.5690       84.7052       83.8456       83.3667       68.6714       75.0444       70.4459       86.4598       89.0994       94.6618      109.0570      125.4630      130.4828      123.9222      165.7727      183.1374      169.8204      232.2092      295.8197      385.3466      415.0161      364.4445      350.8073      245.3664      242.6161      251.1056      239.5413      207.6354      214.6052      217.6346      214.6309      147.2356      138.0664      151.9629      191.6275      176.9003      137.0749      117.6582      124.6256      115.6568      110.8887      120.1016      138.6599      121.6725      104.4749      116.8919      105.3570      108.7159      127.6301      122.3081      112.4445      126.7156      118.2094      123.3431      110.8490       89.2526       88.6939       92.2572       88.1624      127.0983      149.6854      140.3257       93.7760       59.5084       44.0707       40.9377       37.6037       43.7861       51.5699       54.0342       59.8881       78.0172       89.7302       97.5353      108.8807      161.4741      184.3475      192.9100      193.3762      197.6637      187.1841      183.2401      177.4226      170.5971      162.0779      152.3984      145.4006      127.7176      125.1650      107.3488       99.7285       94.7008       96.7225      104.8092       88.8751       94.9166      105.1244       95.5127       88.6330       98.4786       79.2111       82.7873       94.0769       85.0718       98.3366       96.9611      104.2166      133.7582      139.5484      134.8886      143.7200      130.8950      119.1320      112.7090      114.8440       98.1058       84.1097       84.7565       99.1592       90.7563       99.9625      118.2249      129.2931      147.2194      151.3000      174.8007      242.2475      251.7819      291.9003      341.9750      369.2859      327.6534      342.6364      331.9597      338.5171      177.3900        0.0000        0.0000        0.0000        0.0000        0.0000        0.0000        0.0000        0.0000        0.0000        0.0000        0.0000        0.0000        0.0000        0.0000        0.0000        0.0000        0.0000        0.0000        0.0000        0.0000        0.0000        0.0000        0.0000        0.0000        0.0000        0.0000        0.0000        0.0000        0.0000        0.0000        0.0000        0.0000        0.0000        0.0000        0.0000        0.0000        0.0000        0.0000        0.0000        0.0000        0.0000        0.0000        0.0000        0.0000        0.0000        0.0000        0.0000        0.0000        0.0000        0.0000        0.0000        0.0000        0.0000
        0.0000        0.0000        0.0000        0.0000        0.0000        0.0000        0.0000        0.0000        0.0000        0.0000        0.0000        0.0000        0.0000        0.0000        0.0000        0.0000        0.0000        0.0000        0.0000        0.0000        0.0000       75.1824       61.6050       71.2163       67.4405       62.0498       68.0303       60.6331       66.8582       60.0834       48.5111       23.8074       20.8540       11.9800       20.5256       27.7008       36.2178       47.1307       72.4995       66.4852       89.5322       90.0797       93.3869       53.2073       71.5533       54.8128       47.5671       72.9488       71.4894       77.3349       75.5341       70.2302       85.9934       84.8891      100.9336       99.0621      117.7550      105.1200      127.9813      128.1065       96.8970       90.8644       69.7003       77.3151       85.5076       92.8848       90.4173      110.6153       92.6153      107.7632      104.3660      136.0802      125.8091      148.2600      194.7656      218.0251      243.0481      307.7098      323.8346      393.3854      403.6889      365.8083      306.2234      244.8309      257.3511      304.2759      291.9612      213.4750      229.6522      221.5113      200.1700      128.7614      134.1224      142.4682      200.4272      182.1558      149.8624      137.0963      140.2149      123.6331      123.5145      120.9083      119.4362      140.8293      147.8148      123.4561      114.9549      123.8967      134.5281      118.1606      105.6293      130.2311      126.8621      132.5506      114.1301      108.3524      118.6627      114.0759      121.0339      156.1505      132.3027      111.2331       72.8594       53.4311       41.6802       38.4053       36.7450       45.6589       50.0354       54.1902       60.1953       84.8773      105.5906      109.3758      125.2075      175.7126      195.0492      217.9869      222.6892      211.7469      204.2383      203.4752      209.0327      181.1507      177.6877      173.9226      158.4083      136.2586      126.4449      112.5696       99.8194       92.1277       84.0975       82.0627       82.2674       99.6011      108.9813      107.8640      109.7221      111.2158      110.8023      112.6657      129.6886      128.9210      115.6865      123.7097      137.8370      152.2117      149.1966      152.9370      156.2474      152.5494      146.4011      144.8101      133.9867      127.4972      120.2141      131.9248      147.7814      118.0588      118.7849      161.7770      201.7618      198.9867      200.8809      250.0308      290.1793      303.3731      330.4438      360.1055      373.9861      332.5652      337.7874      342.8296      342.3307      180.4200        0.0000        0.0000        0.0000        0.0000        0.0000        0.0000        0.0000        0.0000        0.0000        0.0000        0.0000        0.0000        0.0000        0.0000        0.0000        0.0000        0.0000        0.0000        0.0000        0.0000        0.0000        0.0000        0.0000        0.0000        0.0000        0.0000        0.0000        0.0000        0.0000        0.0000        0.0000        0.0000        0.0000        0.0000        0.0000        0.0000        0.0000        0.0000        0.0000        0.0000        0.0000        0.0000        0.0000        0.0000        0.0000        0.0000        0.0000        0.0000        0.0000        0.0000        0.0000        0.0000        0.0000
        0.0000        0.0000        0.0000        0.0000        0.0000        0.0000        0.0000        0.0000        0.0000        0.0000        0.0000        0.0000        0.0000        0.0000        0.0000        0.0000        0.0000        0.0000        0.0000        0.0000        0.0000       99.3604       84.9423       91.7638       89.2012       82.0773       78.0756       67.5689       65.2507       61.0319       54.5183       18.5062       20.2381       28.7925       26.2765       30.3600       39.0152       51.0113       66.5012       70.6400       74.3990       96.2995      133.9328       67.6000       55.2958       53.8763       44.1090       48.4882       61.8183       54.0608       75.8471       69.6089       83.5611       88.9326      107.1092       89.8902      102.6373      119.4683      138.8614      138.4662      114.9578       82.5536       96.2037      103.2625      104.1537      110.8888      123.0483      155.0492      144.3058      132.5004      120.3909      130.4934      128.0491      143.6082      168.7993      197.1886      269.2485      295.0651      301.2594      368.7384      401.8559      348.4042      329.0739      274.3413      272.2853      317.3209      316.4297      231.9343      215.5230      230.5890      180.5083      124.7442      120.2135      124.3657      163.3899      151.9620      140.2044      129.1866      129.9796      126.6476      142.1389      121.5223      130.1197      135.2201      127.8063      129.5956      123.3986      136.3622      144.1192      125.4818      124.3222      153.4536      163.1983      161.5853      128.6421      126.8624      114.1712      139.0041      113.0674      123.9655       94.1151       80.9632       78.5079       63.9946       48.4663       46.7562       44.7110       59.6062       65.1688       72.9862       77.0874      108.1249      115.5531      136.7608      157.2191      184.3443      195.4817      197.7757      231.4064      217.2757      218.2624      222.5811      237.5470      203.6378      178.8263      169.9946      159.6013      140.4119      125.1872      120.3867      100.3894       83.9713       84.7585       91.3146       94.5909      104.4910      115.3728      111.9237      119.6883      139.5940      146.5171      141.7796      152.5478      119.1707      121.6795      135.9711      142.8011      166.0031      181.6142      175.8577      179.1381      182.9226      177.1980      163.4180      145.3508      115.1469      125.8558      149.1945      167.2486      154.1491      162.6107      197.0471      224.8955      218.9030      239.7787      273.7008      313.8779      358.0235      373.1748      401.0833      319.1400      312.1866      332.6151      330.4362      340.0001      224.7300        0.0000        0.0000        0.0000        0.0000        0.0000        0.0000        0.0000        0.0000        0.0000        0.0000        0.0000        0.0000        0.0000        0.0000        0.0000        0.0000        0.0000        0.0000        0.0000        0.0000        0.0000        0.0000        0.0000        0.0000        0.0000        0.0000        0.0000        0.0000        0.0000        0.0000        0.0000        0.0000        0.0000        0.0000        0.0000        0.0000        0.0000        0.0000        0.0000        0.0000        0.0000        0.0000        0.0000        0.0000        0.0000        0.0000        0.0000        0.0000        0.0000        0.0000        0.0000        0.0000        0.0000
        0.0000        0.0000        0.0000        0.0000        0.0000        0.0000        0.0000        0.0000        0.0000        0.0000        0.0000        0.0000        0.0000        0.0000        0.0000        0.0000        0.0000        0.0000        0.0000        0.0000        0.0000      138.2136      116.9761      115.4459      127.4309      120.2424      101.0775       90.5391       92.6977       77.3278       67.0659       25.1603       26.0382       32.2326       40.2885       66.0773       57.5051       61.6507       72.6748       77.4464       84.1153       78.5855       71.7632       67.9308       50.4808       38.7452       40.1118       61.9928       77.0251       78.5690       69.2717       82.7329      103.4630       94.8044       89.4113       94.8251      128.6577      162.5753      135.5085      120.1740       91.1232       79.4800       99.7965       95.6744      107.7880      133.0440      135.2832      139.9332      163.7610      127.4855      116.1618      161.0026      171.9719      176.0709      182.4458      206.4787      247.2891      271.8190      250.6186      378.8762      328.8766      331.6282      320.5782      231.1876      248.2705      267.3561      248.8282      199.9681      231.3113      197.3076      178.2607      118.0129      112.4899      107.4537      131.5772      102.9691      113.2216      112.7315      126.5802      143.2706      176.1525      151.1552      132.2251      111.6812      120.5191      137.8319      143.7581      137.2316      146.9750      143.0824      140.8218      201.7540      175.2582      170.6086      146.6795      148.7484      130.3659      141.7296      115.0055      104.5049       85.0554       79.7400       77.2328       65.6883       66.4333       64.6184       73.9666       85.3923       93.7987       87.4441       89.0631      122.7915      137.3907      140.9155      160.9974      190.8981      197.1292      198.3610      217.6499      195.6460      178.0585      174.3494      168.3222      153.5033      153.1981      161.9333      148.1339      127.6996      116.2530      106.0680       97.4233       92.7817       97.3450      103.7871      116.5585      114.0822      130.9871      129.0133      116.9702      102.6701      107.0906      122.3009      123.6641      123.1479      119.6504      136.5061      154.8950      155.0639      168.9368      189.9350      200.7651      190.7428      181.9694      178.3096      185.3438      158.2823      157.0786      179.5798      191.6703      169.8158      193.9859      169.0551      198.2691      217.0918      260.0112      270.9162      291.4867      323.9610      345.1057      405.3006      373.4282      285.2408      312.8380      363.8737      336.6564        0.0000        0.0000        0.0000        0.0000        0.0000        0.0000        0.0000        0.0000        0.0000        0.0000        0.0000        0.0000        0.0000        0.0000        0.0000        0.0000        0.0000        0.0000        0.0000        0.0000        0.0000        0.0000        0.0000        0.0000        0.0000        0.0000        0.0000        0.0000        0.0000        0.0000        0.0000        0.0000        0.0000        0.0000        0.0000        0.0000        0.0000        0.0000        0.0000        0.0000        0.0000        0.0000        0.0000        0.0000        0.0000        0.0000        0.0000        0.0000        0.0000        0.0000        0.0000        0.0000        0.0000        0.0000
        0.0000        0.0000        0.0000        0.0000        0.0000        0.0000        0.0000        0.0000        0.0000        0.0000        0.0000        0.0000        0.0000        0.0000        0.0000        0.0000        0.0000        0.0000        0.0000        0.0000        0.0000        0.0000      189.5393      176.2353      167.8169      162.0384      153.3368      194.2713      200.8741      184.4842      144.5333       46.7362       28.6217       25.7505       36.4074       88.7470      110.3565      116.6640      113.9730      120.2447      121.3985      111.6431       96.5756       46.8943       35.9339       27.6991       33.5528       26.9353       31.6681       35.0691       56.5470       76.9272       80.2812       89.2767      102.4697      117.2926      130.1051      150.0787      136.1576      134.7513      145.6013      132.7011      122.8076      119.0390      116.5055      101.2491      131.7935      149.8296      137.4569      130.5954      124.6631      135.9340      130.1020      135.4604      148.9230      175.0917      164.7886      167.7243      177.3109      232.1598      228.3917      228.7192      234.5555      252.9787      264.0927      269.8108      250.6147      234.6277      242.0116      197.4256      176.1486      150.9991      145.4815      153.3527      157.1955       87.4400      112.4767      109.4136      137.8723      103.4311      143.8512      125.9476      119.6789      133.0335      138.2842      154.2720      145.2593      166.2740      178.3876      182.4892      186.8232      226.9095      229.9395      202.1549      189.8846      202.6955      176.6260      162.9467      134.3757      117.4052      106.4311       95.1431       89.8010       84.5994       85.6745       86.7879       94.0596      114.5194      119.5306      120.3128      126.2774      155.8076      166.1924      178.8074      179.2204      179.5700      186.6712      163.6852      152.2568      142.1599      142.8586      135.3637      124.2820      133.1586      148.8174      149.8359      135.6240      133.5262      137.1910      123.9546      122.0784      130.4582      153.1021      145.8304      140.0075      129.8089      141.0979      146.5220      111.5395      105.2266      113.5009      114.5992      151.2574      147.7606      135.9665      168.2951      162.7954      163.7378      172.7506      220.5419      246.5675      201.5692      188.3630      214.7513      219.8311      234.9398      225.0679      245.2286      266.4735      243.5344      248.4273      246.2448      281.3567      318.3911      298.0031      294.3565      304.6955      333.4400      384.2749      416.6219      364.4099      356.7025      390.6995      397.9415      439.8035      372.6869      355.3994      346.2263      323.3303        0.0000        0.0000        0.0000        0.0000        0.0000        0.0000        0.0000        0.0000        0.0000        0.0000        0.0000        0.0000        0.0000        0.0000        0.0000        0.0000        0.0000        0.0000        0.0000        0.0000        0.0000        0.0000        0.0000        0.0000        0.0000        0.0000        0.0000        0.0000        0.0000        0.0000        0.0000        0.0000        0.0000        0.0000        0.0000        0.0000        0.0000        0.0000        0.0000        0.0000        0.0000        0.0000        0.0000        0.0000        0.0000        0.0000        0.0000        0.0000        0.0000        0.0000
        0.0000        0.0000        0.0000        0.0000        0.0000        0.0000        0.0000        0.0000        0.0000        0.0000        0.0000        0.0000        0.0000        0.0000        0.0000        0.0000        0.0000        0.0000        0.0000        0.0000        0.0000        0.0000        0.0000        0.0000        0.0000        0.0000      191.6581      246.3825      256.0882      229.8577      181.9891       62.0079       39.9155       35.6644       48.3808      103.3549      124.1390      135.1467      132.4318      130.6746      129.6046      114.5289       95.8214       45.0908       29.3289       28.9117       33.7685       26.1766       28.9220       37.0105       45.0046       78.3924       83.6227       86.9876      118.9470      124.5644      122.3162      137.1548      135.6486      146.0019      162.3251      136.5531      127.8967      130.4682      119.1961      124.4519      132.8341      158.8436      165.8120      148.9647      142.5034      145.2293      162.5309      173.4969      183.5379      197.5934      190.2469      187.1969      185.2930      232.2842      232.6402      231.5481      239.4370      249.2305      286.6799      290.9221      300.1217      290.7729      284.5935      213.3327      157.8004      113.5155       98.7013      110.5680      103.5774       82.8719       99.5223       95.3604      106.8462       97.9088      122.8379      135.2758      138.6720      144.0465      155.0866      152.6887      152.9793      171.7784      200.5921      212.9934      200.1617      239.5644      244.8512      238.6969      218.3284      234.7543      208.6737      173.1263      164.8480      154.0100      125.7192      110.5289      107.3825      102.2612      105.1258      116.6438      116.4074      127.7239      140.0693      148.2628      167.5695      186.7311      192.2247      185.3151      191.1680      198.1993      175.3126      143.2258      132.2472      127.3108      126.0422      115.1775      121.4688      134.8645      130.5546      112.3042      131.3669      152.1454      152.1594      136.6784      142.1586      174.7334      163.7729      145.5864      140.7979      120.8964      107.4533      115.6546      124.2075      132.1793      124.1632      137.4207      185.1323      164.3663      159.0847      168.4480      172.7662      172.8307      173.8481      193.1591      214.7807      200.2667      203.3352      217.9474      221.3972      238.5390      257.0121      271.6392      270.1934      267.7315      253.1245      274.3876      291.1206      357.5712      366.6167      356.6458      367.9883      350.4911      382.5841      401.6489      420.5418      399.2948      392.0685      388.0482      388.8845      327.2158      311.6994      281.2215      268.5728        0.0000        0.0000        0.0000        0.0000        0.0000        0.0000        0.0000        0.0000        0.0000        0.0000        0.0000        0.0000        0.0000        0.0000        0.0000        0.0000        0.0000        0.0000        0.0000        0.0000        0.0000        0.0000        0.0000        0.0000        0.0000        0.0000        0.0000        0.0000        0.0000        0.0000        0.0000        0.0000        0.0000        0.0000        0.0000        0.0000        0.0000        0.0000        0.0000        0.0000        0.0000        0.0000        0.0000        0.0000        0.0000        0.0000        0.0000        0.0000        0.0000        0.0000
        0.0000        0.0000        0.0000        0.0000        0.0000        0.0000        0.0000        0.0000        0.0000        0.0000        0.0000        0.0000        0.0000        0.0000        0.0000        0.0000        0.0000        0.0000        0.0000        0.0000        0.0000        0.0000        0.0000        0.0000        0.0000        0.0000        0.0000      277.0229      296.6196      272.4533      222.4568       77.8517       58.9613       49.7039       62.0704      136.4397      149.8916      155.3217      145.9589      133.8843      127.1199      114.1600      105.1377       43.7298       32.1734       26.1206       28.8871       27.7981       28.0963       29.5889       41.0337       70.6279       81.8661       70.6393      103.6747       99.5352      109.6938      133.4945      140.4075      151.4207      166.7168      163.1214      165.4877      146.6696      126.7272      119.7360      134.1292      165.5172      159.7741      147.8744      175.2803      203.8525      204.5026      215.8069      216.4795      231.9436      222.0324      215.2315      212.2248      272.9700      265.2710      256.6531      228.8168      238.0914      255.8264      250.6823      250.3874      266.0139      276.0297      242.5076      249.8190      126.7337      100.4215      106.2628      126.9346       62.9616       78.9136       93.1090      105.5977       93.3423      125.4581      130.9463      160.2278      159.8089      156.8719      155.4024      151.3320      173.5331      211.5989      224.3918      219.1269      259.7733      258.5068      284.1685      241.4133      227.6974      206.7568      212.9835      203.4486      163.9024      137.4286      133.3568      133.6402      122.1823      127.2559      132.6355      135.5917      158.9831      166.3333      183.3183      184.2868      194.5178      198.3463      206.6594      201.4277      196.3416      169.6136      137.1070      145.3078      127.2600      117.8367      103.9459       97.9132      105.4550      106.7765      125.6019      137.1079      147.0962      163.0774      150.8290      146.4408      197.4622      219.0292      178.1969      131.4530      157.1758      132.6679      144.0598      145.3428      153.4810      192.4207      189.9680      197.8662      247.3890      180.6058      158.2783      167.1079      177.7487      183.6397      204.9721      205.9544      180.5638      169.8118      188.5421      215.3497      246.9554      277.1195      284.0555      315.0440      270.7174      263.1405      281.9589      332.0730      374.2767      389.4527      420.7620      412.3044      392.0248      417.3405      414.0484      417.4182      383.8629      375.5280      368.5111      364.2973      283.3733      278.9573      263.0343      258.2979      183.4800        0.0000        0.0000        0.0000        0.0000        0.0000        0.0000        0.0000        0.0000        0.0000        0.0000        0.0000        0.0000        0.0000        0.0000        0.0000        0.0000        0.0000        0.0000        0.0000        0.0000        0.0000        0.0000        0.0000        0.0000        0.0000        0.0000        0.0000        0.0000        0.0000        0.0000        0.0000        0.0000        0.0000        0.0000        0.0000        0.0000        0.0000        0.0000        0.0000        0.0000        0.0000        0.0000        0.0000        0.0000        0.0000        0.0000        0.0000        0.0000        0.0000
        0.0000        0.0000        0.0000        0.0000        0.0000        0.0000        0.0000        0.0000        0.0000        0.0000        0.0000        0.0000        0.0000        0.0000        0.0000        0.0000        0.0000        0.0000        0.0000        0.0000        0.0000        0.0000        0.0000        0.0000        0.0000        0.0000        0.0000        0.0000        0.0000        0.0000      268.4023      103.3453       84.5061       73.0138       86.9998      186.9252      181.6481      177.5724      156.6452      134.7599      114.9491       98.8941       84.1451       42.9555       35.7281       35.2420       31.8825       25.8122       28.8899       33.5448       39.5354       65.2282       77.8955       68.0502       85.8231       89.7491      103.1111      104.8430      127.4058      136.8020      150.2821      153.7256      146.5355      138.9147      128.2443      114.4793      135.4789      144.1494      139.7871      182.4936      211.1430      203.1684      216.5001      209.0185      229.9380      249.8639      230.1669      210.1409      203.7910      259.0973      241.3440      254.3289      223.1115      255.5327      246.2882      235.3329      224.9928      259.6292      222.4868      212.9871      231.9143      179.4357      132.3549      125.4267      110.2416       73.3585       64.0684       87.3588      124.5880      106.0394      126.2447      119.3126      155.8897      141.5993      155.2997      140.5376      149.6126      183.8881      202.4694      223.6735      241.7114      273.7890      264.7466      255.4772      229.8474      235.6394      218.7424      202.1301      197.9679      173.8750      153.4577      150.7207      146.5202      136.7743      152.5597      149.8101      151.7188      177.3708      202.8159      189.0054      186.4660      193.5378      194.8362      207.7303      202.7791      163.9524      137.5226      122.1561      126.6503      116.2709      109.5145      102.4661      100.3193      124.6407      136.6066      146.1057      136.3834      145.2652      152.5076      178.0578      189.2092      240.1749      208.5847      177.9597      150.8414      210.3097      239.9229      295.0805      262.7241      250.5685      230.0941      224.7970      205.7559      221.7800      176.5763      164.5534      170.9186      165.9379      154.2241      158.9820      166.3485      163.2436      161.7626      173.8534      190.1409      246.6628      278.2372      274.4526      295.9721      286.3063      306.1781      333.1033      365.0444      391.1434      396.8693      398.9991      416.6566      412.3478      372.3667      394.4895      397.0608      339.2916      303.8926      343.6789      343.6600      254.8297      270.2692      253.3857      250.3990      181.1700        0.0000        0.0000        0.0000        0.0000        0.0000        0.0000        0.0000        0.0000        0.0000        0.0000        0.0000        0.0000        0.0000        0.0000        0.0000        0.0000        0.0000        0.0000        0.0000        0.0000        0.0000        0.0000        0.0000        0.0000        0.0000        0.0000        0.0000        0.0000        0.0000        0.0000        0.0000        0.0000        0.0000        0.0000        0.0000        0.0000        0.0000        0.0000        0.0000        0.0000        0.0000        0.0000        0.0000        0.0000        0.0000        0.0000        0.0000        0.0000        0.0000
        0.0000        0.0000        0.0000        0.0000        0.0000        0.0000        0.0000        0.0000        0.0000        0.0000        0.0000        0.0000        0.0000        0.0000        0.0000        0.0000        0.0000        0.0000        0.0000        0.0000        0.0000        0.0000        0.0000        0.0000        0.0000        0.0000        0.0000        0.0000        0.0000        0.0000        0.0000      236.7685      204.7480        0.0000        0.0000      212.5808      219.5354      212.1846      175.7676       72.7367       57.2678       45.3246       38.0371       25.6697       20.4506       17.9685       21.0279       46.6030       53.4484       58.4266       62.5702       40.0297       39.4927       44.8133       49.2492       64.1949       83.9675       85.3198       91.6452      115.9924      135.1891      132.7260      126.5302      142.9976      135.9810      119.3787      111.4638      134.4512      146.4737      199.8258      234.1117      217.9283      207.0790      208.4290      234.2491      237.2717      202.9489      183.0787      197.7550      236.1149      228.8447      230.3589      239.4377      319.2016      306.7073      287.9505      309.6140      262.2184      227.4976      247.5595      282.9829      208.1105      277.6188      263.4443      300.7052       88.5759       75.8561       80.0072       97.0849      100.5438      117.2909      105.8365      114.9398      141.9329      161.5416      158.3069      162.2703      207.3802      235.1542      251.0114      271.5131      320.3802      310.7890      321.1249      272.6293      220.3893      235.8626      202.6405      177.9782      163.0116      150.2445      164.1671      164.0431      166.6786      177.4441      178.8642      183.5589      202.8541      214.1676      211.1441      196.8058      184.7246      182.2730      161.7143      162.0658      162.4046      145.5125      133.5234      130.9328      123.2301      130.0108      124.6818      113.7496      122.4240      129.4835      158.7641      155.7188      140.1844      136.1288      144.2158      165.7299      176.9718      157.4884      157.4717      133.1619      205.5956      247.4415      306.7191      256.8044      223.2233      197.9801      242.3120      236.5312      246.8462      151.2964      157.7246      162.7346      134.8349      114.6335      120.6096      125.7877      121.9716      137.4091      151.8973      163.5733      201.1627      214.5181      221.3496      243.4994      263.0060      279.8689      323.0133      338.2194      353.1487      380.5044      396.1123      386.2033      352.9282      337.2890      343.2330      332.8820      311.9030      322.7275      338.0171      337.0052      274.2022      265.7251      253.6803        0.0000        0.0000        0.0000        0.0000        0.0000        0.0000        0.0000        0.0000        0.0000        0.0000        0.0000        0.0000        0.0000        0.0000        0.0000        0.0000        0.0000        0.0000        0.0000        0.0000        0.0000        0.0000        0.0000        0.0000        0.0000        0.0000        0.0000        0.0000        0.0000        0.0000        0.0000        0.0000        0.0000        0.0000        0.0000        0.0000        0.0000        0.0000        0.0000        0.0000        0.0000        0.0000        0.0000        0.0000        0.0000        0.0000        0.0000        0.0000        0.0000        0.0000        0.0000
        0.0000        0.0000        0.0000        0.0000        0.0000        0.0000        0.0000        0.0000        0.0000        0.0000        0.0000        0.0000        0.0000        0.0000        0.0000        0.0000        0.0000        0.0000        0.0000        0.0000        0.0000        0.0000        0.0000        0.0000        0.0000        0.0000        0.0000        0.0000        0.0000        0.0000        0.0000        0.0000        0.0000        0.0000        0.0000        0.0000        0.0000      232.3678      189.3258       73.1097       51.9624       38.9828       36.0186       23.9174       19.3355       18.7731       21.9476       58.0282       63.3597       63.9119       62.2589       40.4085       33.2584       39.0571       52.7596       81.8616       85.4195       86.5010       79.7275      100.7527      122.3749      121.3221      113.5321      161.9677      163.2211      150.6464      147.8690      159.7648      190.9759      212.2379      203.5318      206.8762      216.5703      225.9768      215.7206      216.5453      181.8462      199.8201      197.7390      245.6320      220.0122      250.3060      253.2855      305.5945      260.3835      222.5254      404.7324      381.7964      236.2572      263.2763      327.3262      158.1857      227.0129      203.6096      257.3906       95.0548       52.4356       67.0994       84.3174       60.9588       68.7036       75.0398       91.6588      116.0984      119.5565      148.3327      174.9315      213.6375      229.8758      266.8177      291.9892      304.0378      279.8017      314.1283      287.1577      251.8152      239.4040      206.9386      176.2777      167.6469      158.2283      155.3792      165.5073      185.7440      197.8152      211.3132      203.5002      227.8494      243.8574      214.1658      201.4601      180.6418      165.3672      159.7684      148.3406      142.4028      142.0696      148.2661      145.9873      156.4816      143.4394      139.9357      130.1714      135.4432      145.2517      158.5008      162.2890      130.4960      124.6911      132.5579      157.0431      173.3125      137.6802      150.9196      160.1992      129.3512      162.6741      191.9532      206.2130      196.3057      215.1113      180.9529      219.7525      221.5754      178.8523      165.9819      150.4547      133.9352      134.5300      122.8459      119.3067      113.8741      120.1623      131.2027      152.3333      180.1740      211.2482      245.3485      242.5076      276.1594      301.7063      335.7646      372.0172      379.6256      397.4819      399.0107      375.4781      321.5191      328.5674      314.6915      319.2350      320.8277      338.9493      363.3337      356.6017      288.8611      265.0217        0.0000        0.0000        0.0000        0.0000        0.0000        0.0000        0.0000        0.0000        0.0000        0.0000        0.0000        0.0000        0.0000        0.0000        0.0000        0.0000        0.0000        0.0000        0.0000        0.0000        0.0000        0.0000        0.0000        0.0000        0.0000        0.0000        0.0000        0.0000        0.0000        0.0000        0.0000        0.0000        0.0000        0.0000        0.0000        0.0000        0.0000        0.0000        0.0000        0.0000        0.0000        0.0000        0.0000        0.0000        0.0000        0.0000        0.0000        0.0000        0.0000        0.0000        0.0000        0.0000
        0.0000        0.0000        0.0000        0.0000        0.0000        0.0000        0.0000        0.0000        0.0000        0.0000        0.0000        0.0000        0.0000        0.0000        0.0000        0.0000        0.0000        0.0000        0.0000        0.0000        0.0000        0.0000        0.0000        0.0000        0.0000        0.0000        0.0000        0.0000        0.0000        0.0000        0.0000        0.0000        0.0000        0.0000        0.0000        0.0000        0.0000        0.0000        0.0000       89.6250       69.6949       58.4558       53.0861       37.3330       32.5613       32.3579       38.4197       76.8626       82.1162       85.2290       74.0081       43.2178       40.1327       47.5878       73.5095       91.2751       90.3825       82.6170       81.7194      109.6571      114.1133      120.2806      118.3916      142.4978      131.0426      140.1755      131.8719      139.0796      146.7735      159.3921      167.8799      160.4022      164.9035      184.4155      189.9210      179.0073      164.3731      157.1007      152.5695      219.7399      205.1278      248.5446      241.0269      299.4147      301.0199      291.3600      324.9020      311.8630      250.5061      293.8078      315.4625      150.1186      299.6873      294.4158      247.3294       78.1303       61.0152       64.5189       51.7463       61.9142       56.6592       52.3095       79.0682       98.4560      101.0910      147.2764      154.7376      175.6921      211.8667      255.4958      269.7901      287.8601      280.3027      316.2515      297.8550      257.2931      221.6245      203.8863      179.8897      179.3067      165.1910      165.7405      171.0450      195.1012      219.9533      217.1095      216.5546      250.1161      244.0784      208.3933      215.6764      190.9863      181.8117      171.5357      164.2118      175.3210      173.8069      172.0449      152.6829      144.6326      138.8078      139.3860      154.5287      139.7287      126.1089      149.0062      135.7280      110.4869      107.8258      120.9185      127.0104      169.9061      151.3671      142.3042      164.6696      140.1242      161.7357      217.5011      211.9138      208.6378      210.6882      180.0003      184.7449      194.3412      175.9843      174.9441      177.2584      156.7475      176.6856      145.3746      113.5588       95.9040      104.0756      124.6918      175.7584      196.8938      216.4263      263.8481      252.1835      276.8676      304.3858      358.9968      356.4669      377.2244      363.6958      367.5275      346.4306      343.6610      343.9070      337.2645      376.5074      363.7769      372.5921      382.7306      357.7011      259.2578      254.8248        0.0000        0.0000        0.0000        0.0000        0.0000        0.0000        0.0000        0.0000        0.0000        0.0000        0.0000        0.0000        0.0000        0.0000        0.0000        0.0000        0.0000        0.0000        0.0000        0.0000        0.0000        0.0000        0.0000        0.0000        0.0000        0.0000        0.0000        0.0000        0.0000        0.0000        0.0000        0.0000        0.0000        0.0000        0.0000        0.0000        0.0000        0.0000        0.0000        0.0000        0.0000        0.0000        0.0000        0.0000        0.0000        0.0000        0.0000        0.0000        0.0000        0.0000        0.0000        0.0000
        0.0000        0.0000        0.0000        0.0000        0.0000        0.0000        0.0000        0.0000        0.0000        0.0000        0.0000        0.0000        0.0000        0.0000        0.0000        0.0000        0.0000        0.0000        0.0000        0.0000        0.0000        0.0000        0.0000        0.0000        0.0000        0.0000        0.0000        0.0000        0.0000        0.0000        0.0000        0.0000        0.0000        0.0000        0.0000        0.0000        0.0000        0.0000        0.0000        0.0000      110.7438      102.4840       92.7795       67.8747       62.7149       60.8138       59.6311      116.0238      120.0573      112.0285       99.4009       59.2535       56.7298       64.6288       82.2854       93.0139       96.6905      103.5655       83.4833      103.5516      117.6038      111.7384      105.7924      113.9411      108.8411       90.0322       99.3402      124.6894      132.4588      162.9053      154.8246      122.8043      134.3564      135.4194      139.1150      148.5018      158.6571      151.6327      155.0760      213.7311      216.9738      244.1125      267.6515      320.4810      324.7049      331.8124      344.0760      374.7203      316.4118      284.7791      223.1052      137.2408      156.3997      200.5649      160.4096       78.4868       94.1563       95.1714       51.1729       65.3605       70.3430       66.3355       87.6175       85.4481       80.9991       99.5601      115.7355      153.4282      192.9021      229.5518      234.1122      286.5103      277.8260      277.8966      269.2158      236.5140      214.0581      194.1326      182.1048      184.7628      183.1540      198.2510      201.3100      206.5034      218.2272      219.9647      233.7796      234.3046      234.6146      208.7311      207.2842      209.7263      200.2528      185.7685      171.5682      177.3744      179.0824      166.5129      150.0776      147.8028      156.9624      150.6555      162.9467      150.5593      150.7448      158.5314      148.9120      144.3527      133.4412      130.2954      132.6698      164.6393      144.0011      177.3711      171.1702      166.5624      193.3966      202.7198      220.5515      211.2155      211.1665      206.0107      185.9911      187.0058      184.4165      199.4431      195.1897      185.6574      176.0078      159.9929      155.8700      148.4511      158.0159      148.3433      174.7145      236.2503      238.6058      263.5232      265.7970      305.6583      315.6371      321.2601      343.3835      359.2367      352.6001      332.8600      361.4501      372.0571      388.2493      398.8368      406.1761      373.9759      336.7311      354.4038      295.2092      249.5282        0.0000        0.0000        0.0000        0.0000        0.0000        0.0000        0.0000        0.0000        0.0000        0.0000        0.0000        0.0000        0.0000        0.0000        0.0000        0.0000        0.0000        0.0000        0.0000        0.0000        0.0000        0.0000        0.0000        0.0000        0.0000        0.0000        0.0000        0.0000        0.0000        0.0000        0.0000        0.0000        0.0000        0.0000        0.0000        0.0000        0.0000        0.0000        0.0000        0.0000        0.0000        0.0000        0.0000        0.0000        0.0000        0.0000        0.0000        0.0000        0.0000        0.0000        0.0000        0.0000        0.0000
        0.0000        0.0000        0.0000        0.0000        0.0000        0.0000        0.0000        0.0000        0.0000        0.0000        0.0000        0.0000        0.0000        0.0000        0.0000        0.0000        0.0000        0.0000        0.0000        0.0000        0.0000        0.0000        0.0000        0.0000        0.0000        0.0000        0.0000        0.0000        0.0000        0.0000        0.0000        0.0000        0.0000        0.0000        0.0000        0.0000        0.0000        0.0000        0.0000        0.0000        0.0000        0.0000        0.0000      256.9314      237.7975      222.2177      210.9076      181.2467      178.7195      162.0076      143.5052      115.2768      105.0146      100.1563      106.1317      129.2495      129.5480      127.4911      117.7296       97.6073       96.7596       87.4982       86.8911       70.7078       63.3429       58.5030       60.4247       91.9846      103.1720      114.8431      110.4113      112.5909      110.3105      103.8974      104.7804       65.2963       74.2792       76.0565       93.5796      206.6146      203.9640      218.1240      246.2334      355.8354      408.3437      435.1707      435.0501      460.6958      421.5006      380.1071      344.0209      249.9753      230.8802      206.2132      188.9941      165.9946      156.7228      163.3770      147.8410       92.8733       86.1788      102.4120       99.8973       88.1561       76.0283       95.7095      107.1340      161.6725      194.5320      236.9269      227.2518      267.3081      260.6427      256.0036      250.8305      250.7005      231.3805      225.9363      216.5348      191.9129      197.5529      199.6626      213.1935      235.8428      234.8423      240.8266      231.0860      206.8914      193.9720      180.6912      186.7623      193.6022      195.4583      174.1977      166.9977      168.9545      158.1828      147.3966      136.2672      146.9903      162.4955      151.4597      180.4198      197.6638      195.8215      174.6011      180.2428      167.6001      143.2452      124.8177      143.5133      172.5580      172.5405      181.4441      172.4454      178.7592      183.5635      186.4562      202.5583      201.2668      204.3850      194.3255      192.9419      187.2546      180.6911      187.3192      196.9402      209.8607      203.7239      213.0731      188.4188      193.0223      209.6406      217.5683      228.8779      267.1818      276.7924      290.3307      301.5118      324.4146      324.0262      350.2398      345.2913      337.7173      342.7855      341.8801      375.5969      406.0099      420.1222      429.1358      419.3493      379.1794      327.5936      327.1465      290.3123      148.8000        0.0000        0.0000        0.0000        0.0000        0.0000        0.0000        0.0000        0.0000        0.0000        0.0000        0.0000        0.0000        0.0000        0.0000        0.0000        0.0000        0.0000        0.0000        0.0000        0.0000        0.0000        0.0000        0.0000        0.0000        0.0000        0.0000        0.0000        0.0000        0.0000        0.0000        0.0000        0.0000        0.0000        0.0000        0.0000        0.0000        0.0000        0.0000        0.0000        0.0000        0.0000        0.0000        0.0000        0.0000        0.0000        0.0000        0.0000        0.0000        0.0000        0.0000        0.0000        0.0000        0.0000
        0.0000        0.0000        0.0000        0.0000        0.0000        0.0000        0.0000        0.0000        0.0000        0.0000        0.0000        0.0000        0.0000        0.0000        0.0000        0.0000        0.0000        0.0000        0.0000        0.0000        0.0000        0.0000        0.0000        0.0000        0.0000        0.0000        0.0000        0.0000        0.0000        0.0000        0.0000        0.0000        0.0000        0.0000        0.0000        0.0000        0.0000        0.0000        0.0000        0.0000        0.0000        0.0000        0.0000        0.0000      317.9303      294.1649      273.3304      229.1426      212.5067      193.8137      175.4220      141.4484      128.2790      123.4413      128.3763      146.3497      149.2999      145.0439      133.2765      103.9871       97.5292       85.2222       76.7219       62.0066       54.4927       50.3873       53.9270       79.6284       91.5820       97.6093       96.7362      102.5325       99.9465       90.9161       83.6004       52.8057       61.1070       63.2882       84.2627      163.7149      190.0138      238.5360      284.9510      418.0510      481.8831      539.4640      509.1249      497.4837      478.9302      442.4286      419.6652      299.7869      272.8490      232.9741      203.7736      168.3497      163.7849      158.5935      175.8468      118.6016      101.2241      106.4149       85.2541       61.0854       58.3761       65.4928       87.1031      142.5829      156.0852      170.9566      210.0901      288.8443      286.5576      257.0570      241.2043      260.8218      240.2977      239.8492      252.9312      213.9618      195.5689      186.3705      214.3377      239.7675      241.0772      238.5392      222.9813      196.2629      182.1602      168.5804      176.3053      181.0054      183.9877      168.0148      171.4314      167.9296      141.9187      157.6276      153.2695      156.8644      172.5246      192.3137      179.9533      171.3121      173.4203      163.2982      210.4562      178.5477      156.5309      125.7316      135.5720      173.4347      191.8159      197.6582      180.1071      182.5793      211.6856      224.6241      220.9245      239.0551      241.3868      231.8885      216.1382      213.9402      209.0754      211.1977      196.9207      203.9707      203.7258      210.7716      203.9131      216.9824      224.6333      247.2150      261.0505      279.1779      305.4498      298.5480      312.6422      342.7517      353.3299      378.2996      364.3597      336.7894      331.4418      339.3429      395.4618      422.5343      444.7346      450.1006      425.2310      378.6956      330.5746      337.8174      301.6376      167.9700        0.0000        0.0000        0.0000        0.0000        0.0000        0.0000        0.0000        0.0000        0.0000        0.0000        0.0000        0.0000        0.0000        0.0000        0.0000        0.0000        0.0000        0.0000        0.0000        0.0000        0.0000        0.0000        0.0000        0.0000        0.0000        0.0000        0.0000        0.0000        0.0000        0.0000        0.0000        0.0000        0.0000        0.0000        0.0000        0.0000        0.0000        0.0000        0.0000        0.0000        0.0000        0.0000        0.0000        0.0000        0.0000        0.0000        0.0000        0.0000        0.0000        0.0000        0.0000        0.0000        0.0000
        0.0000        0.0000        0.0000        0.0000        0.0000        0.0000        0.0000        0.0000        0.0000        0.0000        0.0000        0.0000        0.0000        0.0000        0.0000        0.0000        0.0000        0.0000        0.0000        0.0000        0.0000        0.0000        0.0000        0.0000        0.0000        0.0000        0.0000        0.0000        0.0000        0.0000        0.0000        0.0000        0.0000        0.0000        0.0000        0.0000        0.0000        0.0000        0.0000        0.0000        0.0000        0.0000        0.0000        0.0000        0.0000        0.0000      320.5256      270.9754      249.0650      231.1156      210.2887      173.6403      158.9362      154.5075      160.8644      177.0036      181.4550      176.5456      163.8702      127.8690      118.4238      105.1982       92.3199       68.6004       59.9521       56.5715       59.9369       85.4510       92.3052       97.3042       99.6776      107.2227       98.0847       92.9547       89.5915       47.1320       44.2003       54.9423       75.7228      164.1956      204.6897      279.9378      344.4367      495.3481      527.9821      560.1721      506.3171      481.7904      507.1283      545.5572      538.2732      428.8309      333.4633      307.7435      270.0879      233.8636      240.9339      200.1133      181.7420      128.0322      124.1993      191.3350      110.6993       65.4392       54.8632       65.9192       97.3041      148.5594      163.5891      161.1835      235.3057      287.7288      290.2781      272.4449      259.6504      265.6402      276.5710      261.6324      252.3475      219.9008      184.4813      187.7364      218.9672      240.2195      232.0190      230.0313      217.7641      177.3533      171.1135      173.1665      180.0678      181.8342      173.0453      172.3830      173.9877      177.3694      184.2226      179.1356      176.0178      177.7916      171.9335      186.5495      158.6848      148.3575      144.2785      155.9371      163.8186      174.5945      127.5685      128.0540      126.3298      162.8507      184.0590      190.4678      199.7250      225.1387      240.0996      233.3507      252.5459      274.6864      266.4797      234.2699      227.2419      225.5933      218.8450      208.2563      198.5852      194.5275      202.9884      207.7346      213.1674      224.7232      245.4056      258.1435      266.5424      312.6402      318.5881      310.9179      320.7623      339.1404      363.1977      386.6170      378.3442      360.3432      338.8693      370.4831      397.7758      436.1989      439.0793      444.2726      425.6595      381.7570      356.7838      343.1143      324.7701      139.5000        0.0000        0.0000        0.0000        0.0000        0.0000        0.0000        0.0000        0.0000        0.0000        0.0000        0.0000        0.0000        0.0000        0.0000        0.0000        0.0000        0.0000        0.0000        0.0000        0.0000        0.0000        0.0000        0.0000        0.0000        0.0000        0.0000        0.0000        0.0000        0.0000        0.0000        0.0000        0.0000        0.0000        0.0000        0.0000        0.0000        0.0000        0.0000        0.0000        0.0000        0.0000        0.0000        0.0000        0.0000        0.0000        0.0000        0.0000        0.0000        0.0000        0.0000        0.0000        0.0000        0.0000
        0.0000        0.0000        0.0000        0.0000        0.0000        0.0000        0.0000        0.0000        0.0000        0.0000        0.0000        0.0000        0.0000        0.0000        0.0000        0.0000        0.0000        0.0000        0.0000        0.0000        0.0000        0.0000        0.0000        0.0000        0.0000        0.0000        0.0000        0.0000        0.0000        0.0000        0.0000        0.0000        0.0000        0.0000        0.0000        0.0000        0.0000        0.0000        0.0000        0.0000        0.0000        0.0000        0.0000        0.0000        0.0000        0.0000        0.0000      305.1816      283.8711      268.1511      249.2909      209.1389      196.9101      194.9636      201.6647      221.7390      228.9111      229.2195      220.0472      170.5698      159.8609      149.5398      129.7491       96.1450       80.8318       77.2592       86.6563      115.7273      114.5232      113.7583      114.6729      116.9176      121.6887      110.8401      102.9052       58.3488       77.9256      106.5203       94.6051      176.5706      247.4174      300.3710      325.3074      435.0428      467.6350      476.6806      499.2968      533.6210      552.4725      538.2216      544.2709      471.2574      427.8970      412.6689      380.6525      364.7994      312.8038      270.7125      255.2684      180.8676      144.1596      117.5106      102.8973       75.9608       63.3441       60.2686       84.9640      136.6320      180.4882      210.0755      246.6936      265.6477      289.0971      290.3059      261.6772      294.7807      316.4405      278.9200      231.2909      191.4724      178.4588      198.4437      208.2736      211.5600      204.3784      199.0330      191.7859      165.1849      165.2099      181.5466      176.8976      177.1467      182.2499      181.2064      179.4051      183.2851      207.4303      174.7041      162.8889      167.8273      154.4067      152.6026      151.3125      152.2243      150.6038      156.4604      169.4601      150.6361      142.1374      138.2066      146.8966      187.6534      201.7364      202.9241      226.1084      251.7743      265.0827      260.1318      287.7331      289.2115      259.4569      219.6066      219.3793      220.7223      225.6765      195.5132      193.6804      211.5682      216.1619      234.7110      248.7082      251.4525      248.9031      255.4216      270.0255      319.4370      314.0559      328.0153      336.3925      349.0789      371.2937      370.8189      366.4189      350.4582      357.8737      363.3628      393.3430      415.0622      431.8684      430.8092      426.2725      384.4375      354.3422      338.4255      333.7705        0.0000        0.0000        0.0000        0.0000        0.0000        0.0000        0.0000        0.0000        0.0000        0.0000        0.0000        0.0000        0.0000        0.0000        0.0000        0.0000        0.0000        0.0000        0.0000        0.0000        0.0000        0.0000        0.0000        0.0000        0.0000        0.0000        0.0000        0.0000        0.0000        0.0000        0.0000        0.0000        0.0000        0.0000        0.0000        0.0000        0.0000        0.0000        0.0000        0.0000        0.0000        0.0000        0.0000        0.0000        0.0000        0.0000        0.0000        0.0000        0.0000        0.0000        0.0000        0.0000        0.0000        0.0000
        0.0000        0.0000        0.0000        0.0000        0.0000        0.0000        0.0000        0.0000        0.0000        0.0000        0.0000        0.0000        0.0000        0.0000        0.0000        0.0000        0.0000        0.0000        0.0000        0.0000        0.0000        0.0000        0.0000        0.0000        0.0000        0.0000        0.0000        0.0000        0.0000        0.0000        0.0000        0.0000        0.0000        0.0000        0.0000        0.0000        0.0000        0.0000        0.0000        0.0000        0.0000        0.0000        0.0000        0.0000        0.0000        0.0000        0.0000        0.0000        0.0000        0.0000      321.0750      296.8198      282.4503      281.9211      293.3409      315.6703      326.3790      327.9837      327.3658      283.6069      264.3269      256.8109      222.7794      147.8728      127.8831      119.6029        0.0000        0.0000      122.0908      122.9827      119.7468      129.1118      138.9232      122.3550      116.8012      143.3916      167.6087      171.4840      192.2960      262.7114      312.4463      339.3712      387.0497      388.2035      377.4448      511.8648      473.9930      385.6736      348.9955        0.0000        0.0000        0.0000        0.0000      507.1551      476.4105      516.7458      564.1254      567.2115        0.0000      425.9981      320.2414      251.9806      194.9145      107.1838       96.9436       89.4588       96.1322      140.0805      166.4178      221.0031      236.9841      254.0026      285.0223      289.6226      277.6304      284.9229      285.6498      278.2266      236.6009      188.8749      187.3133      189.6703      170.5932      179.9723      162.2510      159.1317      159.4034      160.4950      164.0172      178.9562      192.5048      191.1934      183.2330      183.5225      188.3903      183.5478      178.6360      177.8267      162.9465      146.1663      159.9049      169.9873      151.9851      175.0466      181.2449      183.0802      189.5175      192.0643      206.3648      210.4303      213.1246      219.4000      225.0021      234.2160      249.5806      294.9429      310.3575      290.6874      311.9824      302.2241      290.6481      268.2754      251.1334      257.3523      256.8712      231.3814      215.7609      213.2361      228.6954      239.6714      245.6888      238.5271      245.1573      250.8981      279.2490      313.2712      311.0907      326.0193      340.0075      369.4369      367.0686      372.1664      366.5117      355.0327      343.1804      349.7102      381.6739      356.7628      361.5049      366.8961      362.1617      335.3804      316.9027        0.0000        0.0000        0.0000        0.0000        0.0000        0.0000        0.0000        0.0000        0.0000        0.0000        0.0000        0.0000        0.0000        0.0000        0.0000        0.0000        0.0000        0.0000        0.0000        0.0000        0.0000        0.0000        0.0000        0.0000        0.0000        0.0000        0.0000        0.0000        0.0000        0.0000        0.0000        0.0000        0.0000        0.0000        0.0000        0.0000        0.0000        0.0000        0.0000        0.0000        0.0000        0.0000        0.0000        0.0000        0.0000        0.0000        0.0000        0.0000        0.0000        0.0000        0.0000        0.0000        0.0000        0.0000        0.0000        0.0000
        0.0000        0.0000        0.0000        0.0000        0.0000        0.0000        0.0000        0.0000        0.0000        0.0000        0.0000        0.0000        0.0000        0.0000        0.0000        0.0000        0.0000        0.0000        0.0000        0.0000        0.0000        0.0000        0.0000        0.0000        0.0000        0.0000        0.0000        0.0000        0.0000        0.0000        0.0000        0.0000        0.0000        0.0000        0.0000        0.0000        0.0000        0.0000        0.0000        0.0000        0.0000        0.0000        0.0000        0.0000        0.0000        0.0000        0.0000        0.0000        0.0000        0.0000        0.0000        0.0000        0.0000        0.0000        0.0000      372.3455      388.7709      391.5715        0.0000        0.0000        0.0000      305.8444      269.8930      175.7547      158.0715        0.0000        0.0000        0.0000        0.0000        0.0000        0.0000        0.0000      138.5583      137.9365      138.7729      156.8687      151.7527      170.0337      219.9209      280.0199      305.7230      350.4826      365.8226      393.4028      471.9835      527.1324      433.2856      397.3539        0.0000        0.0000        0.0000        0.0000        0.0000        0.0000      571.0607      638.5598        0.0000        0.0000        0.0000      483.4319      376.9518      290.4382      244.1052      148.0412      114.1535      103.3854      119.6039      128.2227      140.7740      168.6017      186.4568      226.4727      251.0188      250.9692      249.7382      274.1260      291.6779      273.0298      230.4142      197.8915      181.1078      173.2910      153.4828      172.0453      163.0610      156.8949      158.6629      157.9628      162.9422      185.7093      211.8941      210.6175      174.0202      174.6196      177.1273      196.8518      203.1868      167.0617      158.4790      149.6437      164.6127      162.0704      158.8802      186.8049      192.7303      200.5909      195.0173      210.7772      223.3523      225.9771      237.1787      240.1977      243.8002      250.6859      255.1064      283.6388      296.9576      310.4028      307.2545      297.1656      296.7707      282.4564      305.7436      267.1404      259.6711      259.9486      207.0168      212.0832      221.5526      247.8266      246.6813      227.8129      239.8607      254.4240      298.1649      329.7531      349.4415      341.5720      343.7354      356.8814      366.9825      369.6145      359.5851      353.8615      335.2504      344.3284      349.8238      315.7886      314.5173      330.6861      329.6473      324.7961      310.9280        0.0000        0.0000        0.0000        0.0000        0.0000        0.0000        0.0000        0.0000        0.0000        0.0000        0.0000        0.0000        0.0000        0.0000        0.0000        0.0000        0.0000        0.0000        0.0000        0.0000        0.0000        0.0000        0.0000        0.0000        0.0000        0.0000        0.0000        0.0000        0.0000        0.0000        0.0000        0.0000        0.0000        0.0000        0.0000        0.0000        0.0000        0.0000        0.0000        0.0000        0.0000        0.0000        0.0000        0.0000        0.0000        0.0000        0.0000        0.0000        0.0000        0.0000        0.0000        0.0000        0.0000        0.0000        0.0000        0.0000
        0.0000        0.0000        0.0000        0.0000        0.0000        0.0000        0.0000        0.0000        0.0000        0.0000        0.0000        0.0000        0.0000        0.0000        0.0000        0.0000        0.0000        0.0000        0.0000        0.0000        0.0000        0.0000        0.0000        0.0000        0.0000        0.0000        0.0000        0.0000        0.0000        0.0000        0.0000        0.0000        0.0000        0.0000        0.0000        0.0000        0.0000        0.0000        0.0000        0.0000        0.0000        0.0000        0.0000        0.0000        0.0000        0.0000        0.0000        0.0000        0.0000        0.0000        0.0000        0.0000        0.0000        0.0000        0.0000        0.0000        0.0000        0.0000        0.0000        0.0000        0.0000      386.4663      350.2452      236.1695      217.5266        0.0000        0.0000        0.0000        0.0000        0.0000        0.0000        0.0000        0.0000      152.7080      158.7514      169.0658      165.9099      195.4502      239.2744      309.1260      318.6337      367.5826      426.6810      484.0965      448.8006        0.0000        0.0000        0.0000        0.0000        0.0000        0.0000        0.0000        0.0000        0.0000        0.0000        0.0000        0.0000        0.0000        0.0000        0.0000      401.9134      353.0963      285.8389      171.5356      122.4027      121.8259      109.7216      117.0626      131.5842      154.4199      157.7637      186.7073      227.7542      238.4102      253.8064      284.3496      289.7901      260.2637      225.7758      181.3472      167.6481      138.3655      150.6220      177.4951      180.0154      175.9602      179.9914      193.9250      201.3824      223.2163      233.3100      212.8132      191.8536      180.7912      177.9104      188.0144      181.7323      178.9530      160.7180      149.7949      186.0282      190.4044      171.5468      201.0495      212.6043      211.8724      217.3044      224.5251      240.4226      237.4266      246.6725      243.6152      241.1168      256.8578      259.6096      267.9552      294.2028      326.6927      330.8716      315.1191      310.1553      313.7648      287.8293      266.8958      238.9122      239.2370      213.2638      215.6249      230.5230      233.2455      242.3708      248.8734      251.3710      262.6064      290.4427      334.1869      367.4997      362.6449      363.0594      358.8841      371.0358      367.3374      369.2034      354.4667      340.6845      337.5525      329.8487      291.3760      312.8128      313.0685      308.3106      272.5918        0.0000        0.0000        0.0000        0.0000        0.0000        0.0000        0.0000        0.0000        0.0000        0.0000        0.0000        0.0000        0.0000        0.0000        0.0000        0.0000        0.0000        0.0000        0.0000        0.0000        0.0000        0.0000        0.0000        0.0000        0.0000        0.0000        0.0000        0.0000        0.0000        0.0000        0.0000        0.0000        0.0000        0.0000        0.0000        0.0000        0.0000        0.0000        0.0000        0.0000        0.0000        0.0000        0.0000        0.0000        0.0000        0.0000        0.0000        0.0000        0.0000        0.0000        0.0000        0.0000        0.0000        0.0000        0.0000        0.0000        0.0000
        0.0000        0.0000        0.0000        0.0000        0.0000        0.0000        0.0000        0.0000        0.0000        0.0000        0.0000        0.0000        0.0000        0.0000        0.0000        0.0000        0.0000        0.0000        0.0000        0.0000        0.0000        0.0000        0.0000        0.0000        0.0000        0.0000        0.0000        0.0000        0.0000        0.0000        0.0000        0.0000        0.0000        0.0000        0.0000        0.0000        0.0000        0.0000        0.0000        0.0000        0.0000        0.0000        0.0000        0.0000        0.0000        0.0000        0.0000        0.0000        0.0000        0.0000        0.0000        0.0000        0.0000        0.0000        0.0000        0.0000        0.0000        0.0000        0.0000        0.0000        0.0000        0.0000      459.9501      332.3180        0.0000        0.0000        0.0000        0.0000        0.0000        0.0000        0.0000        0.0000        0.0000        0.0000      180.7542      197.6945      206.3916      241.2188      269.1926      326.3868      380.0537      411.2351      441.9224      458.8730        0.0000        0.0000        0.0000        0.0000        0.0000        0.0000        0.0000        0.0000        0.0000        0.0000        0.0000        0.0000        0.0000        0.0000        0.0000        0.0000        0.0000      360.6376      295.1297      166.5012      129.6192      123.8937      133.4417      158.5600      152.1253      156.4611      174.0137      223.1770      252.0082      263.6414      279.6123      293.9834      315.0895      263.3287      233.1535      182.7485      155.9889      152.3822      161.8786      196.0397      206.1885      214.1936      236.2543      256.9718      264.9000      268.4738      249.0639      263.0199      261.2895      243.2704      228.2478      197.6481      181.6208      175.9693      164.9587      150.8480      151.6589      163.3386      184.1428      222.6642      229.7689      236.6144      256.9267      255.1594      257.8949      262.9737      236.3363      234.1428      229.7134      244.3231      262.7055      266.9772      262.5876      296.0679      288.7640      273.2269      277.2325      317.4550      282.7669      269.5763      235.2828      226.7812      211.1385      215.8671      230.2944      247.9691      266.6446      314.9368      326.0974      307.0139      321.7253      357.0329      366.5454      380.9247      355.1444      367.7758      358.4049      353.5017      340.9549      336.2422      346.4790      344.3219      346.6963      350.3192      317.4919      308.1266      282.3510        0.0000        0.0000        0.0000        0.0000        0.0000        0.0000        0.0000        0.0000        0.0000        0.0000        0.0000        0.0000        0.0000        0.0000        0.0000        0.0000        0.0000        0.0000        0.0000        0.0000        0.0000        0.0000        0.0000        0.0000        0.0000        0.0000        0.0000        0.0000        0.0000        0.0000        0.0000        0.0000        0.0000        0.0000        0.0000        0.0000        0.0000        0.0000        0.0000        0.0000        0.0000        0.0000        0.0000        0.0000        0.0000        0.0000        0.0000        0.0000        0.0000        0.0000        0.0000        0.0000        0.0000        0.0000        0.0000        0.0000        0.0000        0.0000
        0.0000        0.0000        0.0000        0.0000        0.0000        0.0000        0.0000        0.0000        0.0000        0.0000        0.0000        0.0000        0.0000        0.0000        0.0000        0.0000        0.0000        0.0000        0.0000        0.0000        0.0000        0.0000        0.0000        0.0000        0.0000        0.0000        0.0000        0.0000        0.0000        0.0000        0.0000        0.0000        0.0000        0.0000        0.0000        0.0000        0.0000        0.0000        0.0000        0.0000        0.0000        0.0000        0.0000        0.0000        0.0000        0.0000        0.0000        0.0000        0.0000        0.0000        0.0000        0.0000        0.0000        0.0000        0.0000        0.0000        0.0000        0.0000        0.0000        0.0000        0.0000        0.0000        0.0000        0.0000        0.0000        0.0000        0.0000        0.0000        0.0000        0.0000        0.0000        0.0000        0.0000        0.0000      219.6778      217.6324      217.0617      223.8675      234.0317      265.1789      305.7020      321.2632      307.3871        0.0000        0.0000        0.0000        0.0000        0.0000        0.0000        0.0000        0.0000        0.0000        0.0000        0.0000        0.0000        0.0000        0.0000        0.0000        0.0000        0.0000        0.0000      340.4861      268.2969      158.3751      130.9433      131.8557      135.0569      139.8497      146.6003      162.1247      202.1338      243.5249      253.4915      265.7317      262.7569      266.4766      269.5077      271.3080      236.4044      184.9851      174.9949      174.9707      178.8549      214.8186      230.8822      242.1301      252.9985      293.6504      308.8014      311.2081      304.8647      287.7917      262.9000      255.9665      234.1786      208.1995      191.9786      172.0171      173.4087      167.0232      162.1536      174.5204      208.1492      234.5466      231.7149      261.1035      313.6532      320.0799      296.5688      273.5070      241.4564      200.4488      190.4187      175.6656      206.3585      236.8970      215.7468      211.9350      255.7341      272.0502      298.7901      318.0523      294.7032      266.9127      219.6786      223.9614      232.2965      238.1637      256.1513      277.3687      324.2067      374.0074      389.6360      379.5887      391.6051      376.5078      383.6349      381.7375      376.1893      400.5929      362.6987      363.5958      318.8594      333.9738      426.1215      419.2216      456.5165      555.1603      560.7305      465.9088      331.5246        0.0000        0.0000        0.0000        0.0000        0.0000        0.0000        0.0000        0.0000        0.0000        0.0000        0.0000        0.0000        0.0000        0.0000        0.0000        0.0000        0.0000        0.0000        0.0000        0.0000        0.0000        0.0000        0.0000        0.0000        0.0000        0.0000        0.0000        0.0000        0.0000        0.0000        0.0000        0.0000        0.0000        0.0000        0.0000        0.0000        0.0000        0.0000        0.0000        0.0000        0.0000        0.0000        0.0000        0.0000        0.0000        0.0000        0.0000        0.0000        0.0000        0.0000        0.0000        0.0000        0.0000        0.0000        0.0000        0.0000        0.0000        0.0000
        0.0000        0.0000        0.0000        0.0000        0.0000        0.0000        0.0000        0.0000        0.0000        0.0000        0.0000        0.0000        0.0000        0.0000        0.0000        0.0000        0.0000        0.0000        0.0000        0.0000        0.0000        0.0000        0.0000        0.0000        0.0000        0.0000        0.0000        0.0000        0.0000        0.0000        0.0000        0.0000        0.0000        0.0000        0.0000        0.0000        0.0000        0.0000        0.0000        0.0000        0.0000        0.0000        0.0000        0.0000        0.0000        0.0000        0.0000        0.0000        0.0000        0.0000        0.0000        0.0000        0.0000        0.0000        0.0000        0.0000        0.0000        0.0000        0.0000        0.0000        0.0000        0.0000        0.0000        0.0000        0.0000        0.0000        0.0000        0.0000        0.0000        0.0000        0.0000        0.0000        0.0000        0.0000        0.0000        0.0000        0.0000        0.0000        0.0000        0.0000        0.0000        0.0000        0.0000        0.0000        0.0000        0.0000        0.0000        0.0000        0.0000        0.0000        0.0000        0.0000        0.0000        0.0000        0.0000        0.0000        0.0000        0.0000        0.0000        0.0000        0.0000      320.1118      252.2247      155.6478      135.2212      138.6792      145.2920      151.2794      141.4279      167.9309      217.3795      253.8102      253.0307      267.9455      253.5595      256.3698      259.3994      264.0310      227.3057      188.3999      174.2878      191.1572      206.0544      249.6426      254.2293      283.5588      298.7117      300.6006      334.3551      341.0368      326.6907      285.8901      253.6808      246.7978      234.5163      204.5078      196.1255      183.1659      192.5408      180.2025      173.4935      176.2354      205.3726      228.6119      250.0877      302.4197      318.3548      308.1817      278.3057      263.9337      238.9690      199.3993      183.1197      182.0503      198.1749      249.6584      245.7222      216.2531      237.0976      288.8063      305.9463      335.4887      347.7530      304.0328      291.9511      268.6469      258.0933      271.5423      289.3331      328.1024      340.7415      376.1726      399.1731      410.5398      428.8360      377.7727      366.1276      362.2948      380.3882      384.4393      385.6525      366.2363      336.1828      301.2340      355.8244      465.5406      424.6936      435.4854      512.1932      287.3053        0.0000        0.0000        0.0000        0.0000        0.0000        0.0000        0.0000        0.0000        0.0000        0.0000        0.0000        0.0000        0.0000        0.0000        0.0000        0.0000        0.0000        0.0000        0.0000        0.0000        0.0000        0.0000        0.0000        0.0000        0.0000        0.0000        0.0000        0.0000        0.0000        0.0000        0.0000        0.0000        0.0000        0.0000        0.0000        0.0000        0.0000        0.0000        0.0000        0.0000        0.0000        0.0000        0.0000        0.0000        0.0000        0.0000        0.0000        0.0000        0.0000        0.0000        0.0000        0.0000        0.0000        0.0000        0.0000        0.0000        0.0000        0.0000        0.0000
        0.0000        0.0000        0.0000        0.0000        0.0000        0.0000        0.0000        0.0000        0.0000        0.0000        0.0000        0.0000        0.0000        0.0000        0.0000        0.0000        0.0000        0.0000        0.0000        0.0000        0.0000        0.0000        0.0000        0.0000        0.0000        0.0000        0.0000        0.0000        0.0000        0.0000        0.0000        0.0000        0.0000        0.0000        0.0000        0.0000        0.0000        0.0000        0.0000        0.0000        0.0000        0.0000        0.0000        0.0000        0.0000        0.0000        0.0000        0.0000        0.0000        0.0000        0.0000        0.0000        0.0000        0.0000        0.0000        0.0000        0.0000        0.0000        0.0000        0.0000        0.0000        0.0000        0.0000        0.0000        0.0000        0.0000        0.0000        0.0000        0.0000        0.0000        0.0000        0.0000        0.0000        0.0000        0.0000        0.0000        0.0000        0.0000        0.0000        0.0000        0.0000        0.0000        0.0000        0.0000        0.0000        0.0000        0.0000        0.0000        0.0000        0.0000        0.0000        0.0000        0.0000        0.0000        0.0000        0.0000        0.0000        0.0000        0.0000        0.0000        0.0000      328.4837      247.8606      170.5842      165.0772      171.0862      173.2074      160.1536      151.1102      166.0077      186.0253      207.2357      234.3062      230.0381      209.4337      226.5006      232.6889      224.2372      213.7359      181.7313      189.3063      217.9567      211.7985      269.7327      286.1634      327.5588      330.5196      369.4314      376.0643      346.2659      315.8712      298.8723      267.5963      245.5527      240.2928      201.0136      195.2356      202.1962      212.6613      216.3173      228.0229      220.2334      239.9305      245.8456      276.5405      300.6411      302.5257      280.7113      252.9511      250.9552      233.1141      213.1680      185.2693      199.2960      214.1973      291.7580      240.5652      234.8398      258.3520      299.3858      328.5171      341.2147      348.8389      328.2296      327.1292      313.5949      294.2477      277.0050      286.4849      349.1636      363.0714      392.1688      396.2979      409.3527      416.0042      382.3521      350.8992      354.8800      364.0402      368.9494      358.0872      338.1996      352.8104      391.9536      335.7833      286.0202      336.0400      378.2765      300.9827      225.3519        0.0000        0.0000        0.0000        0.0000        0.0000        0.0000        0.0000        0.0000        0.0000        0.0000        0.0000        0.0000        0.0000        0.0000        0.0000        0.0000        0.0000        0.0000        0.0000        0.0000        0.0000        0.0000        0.0000        0.0000        0.0000        0.0000        0.0000        0.0000        0.0000        0.0000        0.0000        0.0000        0.0000        0.0000        0.0000        0.0000        0.0000        0.0000        0.0000        0.0000        0.0000        0.0000        0.0000        0.0000        0.0000        0.0000        0.0000        0.0000        0.0000        0.0000        0.0000        0.0000        0.0000        0.0000        0.0000        0.0000        0.0000        0.0000        0.0000
        0.0000        0.0000        0.0000        0.0000        0.0000        0.0000        0.0000        0.0000        0.0000        0.0000        0.0000        0.0000        0.0000        0.0000        0.0000        0.0000        0.0000        0.0000        0.0000        0.0000        0.0000        0.0000        0.0000        0.0000        0.0000        0.0000        0.0000        0.0000        0.0000        0.0000        0.0000        0.0000        0.0000        0.0000        0.0000        0.0000        0.0000        0.0000        0.0000        0.0000        0.0000        0.0000        0.0000        0.0000        0.0000        0.0000        0.0000        0.0000        0.0000        0.0000        0.0000        0.0000        0.0000        0.0000        0.0000        0.0000        0.0000        0.0000        0.0000        0.0000        0.0000        0.0000        0.0000        0.0000        0.0000        0.0000        0.0000        0.0000        0.0000        0.0000        0.0000        0.0000        0.0000        0.0000        0.0000        0.0000        0.0000        0.0000        0.0000        0.0000        0.0000        0.0000        0.0000        0.0000        0.0000        0.0000        0.0000        0.0000        0.0000        0.0000        0.0000        0.0000        0.0000        0.0000        0.0000        0.0000        0.0000        0.0000        0.0000        0.0000      358.6617      291.0131      264.5556      200.5589      198.2379      200.1094      202.3540      155.0830      152.4480      167.1738      176.9999      189.8973      200.2352      196.8936      204.2986      218.5672      215.6831      212.7923      212.3557      190.8778      210.8461      232.2676      234.2481      281.8658      309.7915      341.9665      344.5818      384.2453      400.0457      390.2433      364.4299      333.3023      312.7591      282.8452      246.7950      207.6390      216.9653      236.7364      238.3664      266.1654      249.4845      262.0509      261.5988      279.0194      287.2312      299.7576      293.8739      255.9163      234.0986      228.2174      230.3294      195.7444      191.3320      208.9311      228.0177      284.6563      270.7062      267.8388      322.2121      370.2335      387.9098      363.9097      340.4118      314.4973      339.5317      330.4261      323.0936      291.3273      319.7520      332.1915      340.5030      366.6053      372.6794      385.5395      373.5606      355.5215      342.1859      327.6644      331.5620      378.7236      350.6434      317.3546      356.1036      386.8817      290.8986      317.1770      329.2956      406.8311        0.0000        0.0000        0.0000        0.0000        0.0000        0.0000        0.0000        0.0000        0.0000        0.0000        0.0000        0.0000        0.0000      123.6900        0.0000        0.0000        0.0000      187.6200        0.0000        0.0000        0.0000        0.0000        0.0000        0.0000        0.0000        0.0000        0.0000        0.0000        0.0000        0.0000        0.0000        0.0000        0.0000        0.0000        0.0000        0.0000        0.0000        0.0000        0.0000        0.0000        0.0000        0.0000        0.0000        0.0000        0.0000        0.0000        0.0000        0.0000        0.0000        0.0000        0.0000        0.0000        0.0000        0.0000        0.0000        0.0000        0.0000        0.0000        0.0000        0.0000        0.0000
        0.0000        0.0000        0.0000        0.0000        0.0000        0.0000        0.0000        0.0000        0.0000        0.0000        0.0000        0.0000        0.0000        0.0000        0.0000        0.0000        0.0000        0.0000        0.0000        0.0000        0.0000        0.0000        0.0000        0.0000        0.0000        0.0000        0.0000        0.0000        0.0000        0.0000        0.0000        0.0000        0.0000        0.0000        0.0000        0.0000        0.0000        0.0000        0.0000        0.0000        0.0000        0.0000        0.0000        0.0000        0.0000        0.0000        0.0000        0.0000        0.0000        0.0000        0.0000        0.0000        0.0000        0.0000        0.0000        0.0000        0.0000        0.0000        0.0000        0.0000        0.0000        0.0000        0.0000        0.0000        0.0000        0.0000        0.0000        0.0000        0.0000        0.0000        0.0000        0.0000        0.0000        0.0000        0.0000        0.0000        0.0000        0.0000        0.0000        0.0000        0.0000        0.0000        0.0000        0.0000        0.0000        0.0000        0.0000        0.0000        0.0000        0.0000        0.0000        0.0000        0.0000        0.0000        0.0000        0.0000        0.0000        0.0000        0.0000        0.0000      387.9183      347.7974      325.1600      265.2162      218.8262      193.1497      216.4615      177.0318      147.5892      155.4207      173.5790      179.1731      176.7100      169.2351      176.5532      187.5779      186.3824      189.7192      208.2358      232.8391      244.1308      269.9746      269.0402      297.0093      321.5504      367.0287      377.6761      388.5565      425.2460      420.2554      410.9365      379.5966      344.1232      326.7453      278.0862      235.1819      268.7314      262.4671      268.3679      296.3216      289.1323      297.5661      290.6753      311.9394      320.6220      318.4316      303.6545      256.5708      244.9031      221.7440      228.0335      215.6873      205.0154      234.2804      244.2161      308.8552      345.8282      402.9630      407.0377      377.7829      372.2917      365.2762      327.9237      304.2537      326.4705      312.2223      298.3511      272.8740      316.2329      341.1605      339.7186      335.0854      338.2445      348.2870      327.2065      305.0247      291.4294      276.5766      274.3251      268.3789      263.8609      262.2505      287.1109      313.3141      312.0440      420.5258      505.0807      714.9375        0.0000        0.0000        0.0000        0.0000        0.0000        0.0000        0.0000        0.0000        0.0000        0.0000        0.0000        0.0000       96.3300      129.3300      190.8300        0.0000      301.7700      273.0900        0.0000        0.0000        0.0000        0.0000        0.0000        0.0000        0.0000        0.0000        0.0000        0.0000        0.0000        0.0000        0.0000        0.0000        0.0000        0.0000        0.0000        0.0000        0.0000        0.0000        0.0000        0.0000        0.0000        0.0000        0.0000        0.0000        0.0000        0.0000        0.0000        0.0000        0.0000        0.0000        0.0000        0.0000        0.0000        0.0000        0.0000        0.0000        0.0000        0.0000        0.0000        0.0000        0.0000
        0.0000        0.0000        0.0000        0.0000        0.0000        0.0000        0.0000        0.0000        0.0000        0.0000        0.0000        0.0000        0.0000        0.0000        0.0000        0.0000        0.0000        0.0000        0.0000        0.0000        0.0000        0.0000        0.0000        0.0000        0.0000        0.0000        0.0000        0.0000        0.0000        0.0000        0.0000        0.0000        0.0000        0.0000        0.0000        0.0000        0.0000        0.0000        0.0000        0.0000        0.0000        0.0000        0.0000        0.0000        0.0000        0.0000        0.0000        0.0000        0.0000        0.0000        0.0000        0.0000        0.0000        0.0000        0.0000        0.0000        0.0000        0.0000        0.0000        0.0000        0.0000        0.0000        0.0000        0.0000        0.0000        0.0000        0.0000        0.0000        0.0000        0.0000        0.0000        0.0000        0.0000        0.0000        0.0000        0.0000        0.0000        0.0000        0.0000        0.0000        0.0000        0.0000        0.0000        0.0000        0.0000        0.0000        0.0000        0.0000        0.0000        0.0000        0.0000        0.0000        0.0000        0.0000        0.0000        0.0000        0.0000        0.0000        0.0000      498.0037      428.6265      391.2921      356.8665      305.0583      281.2846      249.2458      248.0135      188.9852      169.0915      177.2128      195.3770      181.5845      189.8868      174.6790      170.3178      175.4342      185.2114      195.5306      219.6398      245.8567      247.6700      270.0554      271.8409      315.7921      354.5951      406.4075      418.9593      411.9395      430.5307      435.6774      438.9812      399.9356      363.8723      335.6090      297.8404      258.8935      263.0529      258.5575      275.7278      326.9846      341.4997      306.7465      313.4640      332.2225      360.3463      340.5035      320.8440      282.6345      247.1424      237.1732      234.5580      234.7457      230.8271      232.3615      256.6985      329.4559      413.1838      417.6780      420.5359      392.1074      365.9875      324.9943      317.3650      312.8461      322.9487      307.9343      289.6646      275.2771      312.1923      309.8468      288.7851      304.5829      307.1200      319.2874      296.2936      274.7056      278.0348      258.3841      253.9710      251.0121      243.7290      241.2141      265.3448      276.9581      384.3843      490.4391      488.8871      541.2750        0.0000        0.0000        0.0000        0.0000        0.0000        0.0000       90.9223      101.4000        0.0000        0.0000        0.0000        0.0000      192.3900      213.7200        0.0000        0.0000        0.0000        0.0000        0.0000        0.0000        0.0000        0.0000        0.0000        0.0000        0.0000        0.0000        0.0000        0.0000        0.0000        0.0000        0.0000        0.0000        0.0000        0.0000        0.0000        0.0000        0.0000        0.0000        0.0000        0.0000        0.0000        0.0000        0.0000        0.0000        0.0000        0.0000        0.0000        0.0000        0.0000        0.0000        0.0000        0.0000        0.0000        0.0000        0.0000        0.0000        0.0000        0.0000        0.0000        0.0000        0.0000
        0.0000        0.0000        0.0000        0.0000        0.0000        0.0000        0.0000        0.0000        0.0000        0.0000        0.0000        0.0000        0.0000        0.0000        0.0000        0.0000        0.0000        0.0000        0.0000        0.0000        0.0000        0.0000        0.0000        0.0000        0.0000        0.0000        0.0000        0.0000        0.0000        0.0000        0.0000        0.0000        0.0000        0.0000        0.0000        0.0000        0.0000        0.0000        0.0000        0.0000        0.0000        0.0000        0.0000        0.0000        0.0000        0.0000        0.0000        0.0000        0.0000        0.0000        0.0000        0.0000        0.0000        0.0000        0.0000        0.0000        0.0000        0.0000        0.0000        0.0000        0.0000        0.0000        0.0000        0.0000        0.0000        0.0000        0.0000        0.0000        0.0000        0.0000        0.0000        0.0000        0.0000        0.0000        0.0000        0.0000        0.0000        0.0000        0.0000        0.0000        0.0000        0.0000        0.0000        0.0000        0.0000        0.0000        0.0000        0.0000        0.0000        0.0000        0.0000        0.0000        0.0000        0.0000        0.0000        0.0000        0.0000      743.1838      653.1692      514.1034      442.8214      392.9897      358.7669      294.3661      255.3531      239.5055      238.1128      172.4328      179.4389      180.2236      190.7892      192.1199      202.9531      187.5119      176.3257      168.6290      169.9690      179.9620      198.4755      232.9128      266.4995      301.8472      298.3815      344.6814      369.8532      393.5800      409.4969      421.4044      438.0248      436.2709      424.5596      383.5677      352.4359      337.1935      313.6952      310.1787      275.4604      261.2154      284.3298      348.3997      374.6499      330.2998      342.4001      385.3736      377.1501      365.1711      339.7938      278.8171      264.8399      250.6296      253.3249      255.0645      259.3124      267.2081      291.9231      395.5819      425.3666      435.2094      432.3434      383.6937      350.9475      339.9591      342.1003      327.3952      330.5206      305.2598      326.5153      279.8533      301.6721      297.0526      272.6593      286.4008      310.5072      317.0113      302.1664      280.7190      277.8217      259.3457      244.6938      281.3837      286.8328      286.3451      258.6204      304.0251      292.7369      350.4044      381.4483        0.0000        0.0000        0.0000        0.0000        0.0000       93.3789       94.1270       96.5963      119.6700        0.0000        0.0000        0.0000        0.0000        0.0000        0.0000        0.0000        0.0000        0.0000        0.0000        0.0000        0.0000        0.0000        0.0000        0.0000        0.0000        0.0000        0.0000        0.0000        0.0000        0.0000        0.0000        0.0000        0.0000        0.0000        0.0000        0.0000        0.0000        0.0000        0.0000        0.0000        0.0000        0.0000        0.0000        0.0000        0.0000        0.0000        0.0000        0.0000        0.0000        0.0000        0.0000        0.0000        0.0000        0.0000        0.0000        0.0000        0.0000        0.0000        0.0000        0.0000        0.0000        0.0000
        0.0000        0.0000        0.0000        0.0000        0.0000        0.0000        0.0000        0.0000        0.0000        0.0000        0.0000        0.0000        0.0000        0.0000        0.0000        0.0000        0.0000        0.0000        0.0000        0.0000        0.0000        0.0000        0.0000        0.0000        0.0000        0.0000        0.0000        0.0000        0.0000        0.0000        0.0000        0.0000        0.0000        0.0000        0.0000        0.0000        0.0000        0.0000        0.0000        0.0000        0.0000        0.0000        0.0000        0.0000        0.0000        0.0000        0.0000        0.0000        0.0000        0.0000        0.0000        0.0000        0.0000        0.0000        0.0000        0.0000        0.0000        0.0000        0.0000        0.0000        0.0000        0.0000        0.0000        0.0000        0.0000        0.0000        0.0000        0.0000        0.0000        0.0000        0.0000        0.0000        0.0000        0.0000        0.0000        0.0000        0.0000        0.0000        0.0000        0.0000        0.0000        0.0000        0.0000        0.0000        0.0000        0.0000        0.0000        0.0000        0.0000        0.0000        0.0000        0.0000        0.0000        0.0000        0.0000        0.0000        0.0000      710.1802      661.8227      529.1077      444.7169      399.9012      335.8491      264.0617      247.5496      255.0910      241.8472      183.4022      174.6210      182.7569      190.7860      204.8160      209.0089      182.5616      180.9290      181.3790      171.3733      183.4974      197.5383      231.2299      254.4991      279.7309      302.1210      336.4344      371.0827      378.7590      391.5649      401.7776      412.9513      416.8224      408.4677      355.2234      314.7096      317.3295      314.7625      292.5876      297.7733      277.6183      293.0754      359.5274      353.3313      338.1377      344.1635      389.0472      400.8515      383.3912      360.0601      306.4887      295.4233      284.6639      295.3167      270.4951      280.8927      309.6913      352.8065      454.6685      468.1368      467.5788      426.4941      406.9957      381.9137      357.4117      371.0367      320.9941      338.5148      342.2611      335.7821      284.5635      261.7332      255.6003      270.7489      291.7535      304.5682      289.3893      279.4801      295.9079      287.3793      289.3648      271.3611      254.9388      258.3426      288.4472      213.1570      197.1281      294.9795      297.5658      250.5499        0.0000        0.0000        0.0000       64.0500       89.1995       92.0321      114.7535      126.3637      244.5000        0.0000        0.0000        0.0000        0.0000        0.0000        0.0000        0.0000        0.0000        0.0000        0.0000        0.0000        0.0000        0.0000        0.0000        0.0000        0.0000        0.0000        0.0000        0.0000        0.0000        0.0000        0.0000        0.0000        0.0000        0.0000        0.0000        0.0000        0.0000        0.0000        0.0000        0.0000        0.0000        0.0000        0.0000        0.0000        0.0000        0.0000        0.0000        0.0000        0.0000        0.0000        0.0000        0.0000        0.0000        0.0000        0.0000        0.0000        0.0000        0.0000        0.0000        0.0000        0.0000        0.0000
        0.0000        0.0000        0.0000        0.0000        0.0000        0.0000        0.0000        0.0000        0.0000        0.0000        0.0000        0.0000        0.0000        0.0000        0.0000        0.0000        0.0000        0.0000        0.0000        0.0000        0.0000        0.0000        0.0000        0.0000        0.0000        0.0000        0.0000        0.0000        0.0000        0.0000        0.0000        0.0000        0.0000        0.0000        0.0000        0.0000        0.0000        0.0000        0.0000        0.0000        0.0000        0.0000        0.0000        0.0000        0.0000        0.0000        0.0000        0.0000        0.0000        0.0000        0.0000        0.0000        0.0000        0.0000        0.0000        0.0000        0.0000        0.0000        0.0000        0.0000        0.0000        0.0000        0.0000        0.0000        0.0000        0.0000        0.0000        0.0000        0.0000        0.0000        0.0000        0.0000        0.0000        0.0000        0.0000        0.0000        0.0000        0.0000        0.0000        0.0000        0.0000        0.0000        0.0000        0.0000        0.0000        0.0000        0.0000        0.0000        0.0000        0.0000        0.0000        0.0000        0.0000        0.0000        0.0000        0.0000      703.6772      717.7377      607.4227      522.5087      466.3000      382.2045      333.8463      284.8864      281.4764      270.1563      278.1505      233.2140      220.9880      213.2363      237.7021      229.8501      233.0969      221.8188      219.4507      207.5070      203.8067      212.4549      205.9615      199.1224      192.6092      206.3571      241.3628      296.4166      316.6645      319.0468      340.0102      338.1397      338.9565      340.6400      328.2493      294.3475      271.4585      271.2522      271.8324      320.4022      331.9320      328.7258      336.7432      343.5061      350.8175      340.6003      346.1080      373.2777      396.9258      390.8155      370.6409      378.4783      394.7268      396.3510      377.6510      384.3755      407.8330      429.5112      465.4077      493.5286      511.6112      514.4033      493.5596      428.4582      415.7686      394.0952      395.7230      375.8254      361.6029      349.4340      330.0941      282.6667      258.8020      257.6207      267.6184      266.8989      259.4683      252.9257      245.1389      306.5603      320.0468      318.1542      298.4550      267.6815      252.3379      243.1446      221.2970      186.7425      204.4156      293.6474        0.0000        0.0000        0.0000        0.0000      130.7049      107.1065      108.2516      119.4542      130.2188      193.2000        0.0000        0.0000        0.0000        0.0000        0.0000        0.0000        0.0000        0.0000        0.0000        0.0000        0.0000        0.0000        0.0000        0.0000        0.0000        0.0000        0.0000        0.0000        0.0000        0.0000        0.0000        0.0000        0.0000        0.0000        0.0000        0.0000        0.0000        0.0000        0.0000        0.0000        0.0000        0.0000        0.0000        0.0000        0.0000        0.0000        0.0000        0.0000        0.0000        0.0000        0.0000        0.0000        0.0000        0.0000        0.0000        0.0000        0.0000        0.0000        0.0000        0.0000        0.0000        0.0000        0.0000
        0.0000        0.0000        0.0000        0.0000        0.0000        0.0000        0.0000        0.0000        0.0000        0.0000        0.0000        0.0000        0.0000        0.0000        0.0000        0.0000        0.0000        0.0000        0.0000        0.0000        0.0000        0.0000        0.0000        0.0000        0.0000        0.0000        0.0000        0.0000        0.0000        0.0000        0.0000        0.0000        0.0000        0.0000        0.0000        0.0000        0.0000        0.0000        0.0000        0.0000        0.0000        0.0000        0.0000        0.0000        0.0000        0.0000        0.0000        0.0000        0.0000        0.0000        0.0000        0.0000        0.0000        0.0000        0.0000        0.0000        0.0000        0.0000        0.0000        0.0000        0.0000        0.0000        0.0000        0.0000        0.0000        0.0000        0.0000        0.0000        0.0000        0.0000        0.0000        0.0000        0.0000        0.0000        0.0000        0.0000        0.0000        0.0000        0.0000        0.0000        0.0000        0.0000        0.0000        0.0000        0.0000        0.0000        0.0000        0.0000        0.0000        0.0000        0.0000        0.0000        0.0000        0.0000        0.0000        0.0000      722.2778      730.6097      632.2293      523.3572      476.6630      434.7408      367.5537      295.2285      289.8996      285.0299      262.1370      247.3903      238.4992      239.7079      265.3659      256.9058      225.0870      232.0243      244.4299      215.4434      209.5965      217.4700      206.7916      176.9564      188.6985      193.9592      211.3329      268.5414      283.2289      295.8257      300.2251      319.1754      311.2778      319.2484      297.8034      271.3452      254.7286      258.2342      264.4925      301.9553      322.6768      312.6224      289.5689      327.5334      319.7605      319.7762      332.6329      386.9522      404.9356      417.6555      381.0552      409.6908      420.1441      420.1610      389.7714      425.7011      464.2076      464.7415      472.1479      523.0778      542.3822      536.3512      511.1621      447.4208      440.0046      416.3616      405.0900      405.0241      388.3953      373.9166      361.7554      293.9930      270.1232      268.8197      276.4881      266.0858      263.6031      260.3297      266.6905      301.6550      328.1715      327.2433      292.7745      288.4745      262.0326      239.6394      227.0709        0.0000        0.0000        0.0000        0.0000        0.0000        0.0000      155.6653      136.4029      123.7546      118.4302      137.3006      130.8154        0.0000        0.0000        0.0000        0.0000        0.0000        0.0000        0.0000        0.0000        0.0000        0.0000        0.0000        0.0000        0.0000        0.0000        0.0000        0.0000        0.0000        0.0000        0.0000        0.0000        0.0000        0.0000        0.0000        0.0000        0.0000        0.0000        0.0000        0.0000        0.0000        0.0000        0.0000        0.0000        0.0000        0.0000        0.0000        0.0000        0.0000        0.0000        0.0000        0.0000        0.0000        0.0000        0.0000        0.0000        0.0000        0.0000        0.0000        0.0000        0.0000        0.0000        0.0000        0.0000        0.0000        0.0000
        0.0000        0.0000        0.0000        0.0000        0.0000        0.0000        0.0000        0.0000        0.0000        0.0000        0.0000        0.0000        0.0000        0.0000        0.0000        0.0000        0.0000        0.0000        0.0000        0.0000        0.0000        0.0000        0.0000        0.0000        0.0000        0.0000        0.0000        0.0000        0.0000        0.0000        0.0000        0.0000        0.0000        0.0000        0.0000        0.0000        0.0000        0.0000        0.0000        0.0000        0.0000        0.0000        0.0000        0.0000        0.0000        0.0000        0.0000        0.0000        0.0000        0.0000        0.0000        0.0000        0.0000        0.0000        0.0000        0.0000        0.0000        0.0000        0.0000        0.0000        0.0000        0.0000        0.0000        0.0000        0.0000        0.0000        0.0000        0.0000        0.0000        0.0000        0.0000        0.0000        0.0000        0.0000        0.0000        0.0000        0.0000        0.0000        0.0000        0.0000        0.0000        0.0000        0.0000        0.0000        0.0000        0.0000        0.0000        0.0000        0.0000        0.0000        0.0000        0.0000        0.0000        0.0000        0.0000        0.0000      712.6423      696.1116      640.0446      531.8788      483.7406      446.3253      410.7234      334.7433      303.9237      281.1821      266.0378      264.6458      254.9035      263.7481      261.2515      243.2945      231.1407      230.1394      235.7416      227.1961      219.5259      202.9055      197.2335      181.0049      195.9724      196.9747      188.1396      228.4480      244.5308      266.4158      266.5811      301.8525      279.5163      279.0205      274.1509      259.9735      283.6910      284.2589      282.0930      314.8040      314.0314      302.8007      288.1312      296.0469      313.0546      330.4278      363.0305      385.9366      376.2739      398.8712      387.6942      414.5074      411.3307      427.4533      420.3734      466.8358      486.8584      516.1962      505.5936      526.2668      537.3550      537.9346      529.9267      472.6585      457.1535      428.8377      435.7510      437.9517      443.6795      430.0843      350.7619      297.3923      286.7486      282.6093      279.6302      258.1836      253.4914      252.3372      262.7419      301.1428      320.2760      313.0416      298.7140      298.7000      266.9204      258.4147        0.0000        0.0000        0.0000        0.0000        0.0000        0.0000      183.2366      178.8995      157.5317      147.5650      136.2397      154.1465      190.6414        0.0000        0.0000        0.0000        0.0000        0.0000        0.0000        0.0000        0.0000        0.0000        0.0000        0.0000        0.0000        0.0000        0.0000        0.0000        0.0000        0.0000        0.0000        0.0000        0.0000        0.0000        0.0000        0.0000        0.0000        0.0000        0.0000        0.0000        0.0000        0.0000        0.0000        0.0000        0.0000        0.0000        0.0000        0.0000        0.0000        0.0000        0.0000        0.0000        0.0000        0.0000        0.0000        0.0000        0.0000        0.0000        0.0000        0.0000        0.0000        0.0000        0.0000        0.0000        0.0000        0.0000        0.0000
        0.0000        0.0000        0.0000        0.0000        0.0000        0.0000        0.0000        0.0000        0.0000        0.0000        0.0000        0.0000        0.0000        0.0000        0.0000        0.0000        0.0000        0.0000        0.0000        0.0000        0.0000        0.0000        0.0000        0.0000        0.0000        0.0000        0.0000        0.0000        0.0000        0.0000        0.0000        0.0000        0.0000        0.0000        0.0000        0.0000        0.0000        0.0000        0.0000        0.0000        0.0000        0.0000        0.0000        0.0000        0.0000        0.0000        0.0000        0.0000        0.0000        0.0000        0.0000        0.0000        0.0000        0.0000        0.0000        0.0000        0.0000        0.0000        0.0000        0.0000        0.0000        0.0000        0.0000        0.0000        0.0000        0.0000        0.0000        0.0000        0.0000        0.0000        0.0000        0.0000        0.0000        0.0000        0.0000        0.0000        0.0000        0.0000        0.0000        0.0000        0.0000        0.0000        0.0000        0.0000        0.0000        0.0000        0.0000        0.0000        0.0000        0.0000        0.0000        0.0000        0.0000        0.0000        0.0000        0.0000        0.0000      641.9369      578.1118      522.8176      486.2642      457.0212      431.7056      361.2113      326.1843      301.9185      293.6051      292.7954      269.2028      276.0266      268.5838      257.5208      251.2084      231.8486      250.2166      223.5854      205.7613      201.0709      200.7609      186.6675      179.4214      176.8757      188.8680      209.3565      219.2698      239.5102      248.4418      300.5557      289.9154      275.4877      270.5883      251.6609      252.9283      267.7816      290.4179      326.0493      294.6043      310.1862      310.5000      321.0793      335.1175      372.1621      387.9043      387.4018      381.1409      385.5307      385.6259      410.6388      427.8323      448.6827      475.4466      483.2680      497.8000      500.6901      495.8900      512.5278      513.8107      517.1060      524.1942      474.0785      473.0929      469.4622      466.4701      481.0297      467.3748      448.5634      394.1420      334.4100      339.7501      315.8515      291.8195      280.6064      278.7141      262.6865      269.1229      310.1062      315.4992      311.3322      306.0371      299.4753      280.4739        0.0000        0.0000        0.0000        0.0000        0.0000        0.0000        0.0000      221.9174      221.5972      220.3655      191.0465      170.0422      205.3086      244.0466        0.0000        0.0000        0.0000        0.0000        0.0000        0.0000        0.0000        0.0000        0.0000        0.0000        0.0000        0.0000        0.0000        0.0000        0.0000        0.0000        0.0000        0.0000        0.0000        0.0000        0.0000        0.0000        0.0000        0.0000        0.0000        0.0000        0.0000        0.0000        0.0000        0.0000        0.0000        0.0000        0.0000        0.0000        0.0000        0.0000        0.0000        0.0000        0.0000        0.0000        0.0000        0.0000        0.0000        0.0000        0.0000        0.0000        0.0000        0.0000        0.0000        0.0000        0.0000        0.0000        0.0000        0.0000
        0.0000        0.0000        0.0000        0.0000        0.0000        0.0000        0.0000        0.0000        0.0000        0.0000        0.0000        0.0000        0.0000        0.0000        0.0000        0.0000        0.0000        0.0000        0.0000        0.0000        0.0000        0.0000        0.0000        0.0000        0.0000        0.0000        0.0000        0.0000        0.0000        0.0000        0.0000        0.0000        0.0000        0.0000        0.0000        0.0000        0.0000        0.0000        0.0000        0.0000        0.0000        0.0000        0.0000        0.0000        0.0000        0.0000        0.0000        0.0000        0.0000        0.0000        0.0000        0.0000        0.0000        0.0000        0.0000        0.0000        0.0000        0.0000        0.0000        0.0000        0.0000        0.0000        0.0000        0.0000        0.0000        0.0000        0.0000        0.0000        0.0000        0.0000        0.0000        0.0000        0.0000        0.0000        0.0000        0.0000        0.0000        0.0000        0.0000        0.0000        0.0000        0.0000        0.0000        0.0000        0.0000        0.0000        0.0000        0.0000        0.0000        0.0000        0.0000        0.0000        0.0000        0.0000        0.0000        0.0000      622.1806      589.7031      571.1394      532.2926        0.0000      469.4878      445.0271      364.7676      340.5011      316.6945      294.1125      283.7218      284.0126      283.9591      279.9006      284.0551      288.2999      288.4000      264.3048      231.2761      225.2487      210.9867      205.7173      185.3486      182.5135      181.1536      181.0721      203.0404      218.2091      228.1012      235.2240      277.3664      274.0333      280.2140      262.4805      225.3210      205.2985      220.1619      243.0624      308.1916      294.5879      319.5575      301.1308      359.4863      387.5313      389.6907      370.9875      360.9423      357.1848      354.2871      359.6573      412.7813      424.0302      464.5264      474.4735      431.6607      463.6463      440.4764      431.4354      411.6810      400.7189      408.6010      431.4790      491.3307      503.4178      509.9506      502.8960      497.5679      481.4922      453.0818      424.7015      380.2755      350.4783      335.9292      322.6937      293.9599      288.5569      273.8682      284.8002      251.4184      251.7834      230.1317      228.9288        0.0000        0.0000        0.0000        0.0000        0.0000      209.1299      204.3300        0.0000      317.2628      333.3481      334.0113      331.2993      309.7869      286.0084      294.2428        0.0000        0.0000        0.0000        0.0000        0.0000        0.0000        0.0000        0.0000        0.0000        0.0000        0.0000        0.0000        0.0000        0.0000        0.0000        0.0000        0.0000        0.0000        0.0000        0.0000        0.0000        0.0000        0.0000        0.0000        0.0000        0.0000        0.0000        0.0000        0.0000        0.0000        0.0000        0.0000        0.0000        0.0000        0.0000        0.0000        0.0000        0.0000        0.0000        0.0000        0.0000        0.0000        0.0000        0.0000        0.0000        0.0000        0.0000        0.0000        0.0000        0.0000        0.0000        0.0000        0.0000        0.0000        0.0000
        0.0000        0.0000        0.0000        0.0000        0.0000        0.0000        0.0000        0.0000        0.0000        0.0000        0.0000        0.0000        0.0000        0.0000        0.0000        0.0000        0.0000        0.0000        0.0000        0.0000        0.0000        0.0000        0.0000        0.0000        0.0000        0.0000        0.0000        0.0000        0.0000        0.0000        0.0000        0.0000        0.0000        0.0000        0.0000        0.0000        0.0000        0.0000        0.0000        0.0000        0.0000        0.0000        0.0000        0.0000        0.0000        0.0000        0.0000        0.0000        0.0000        0.0000        0.0000        0.0000        0.0000        0.0000        0.0000        0.0000        0.0000        0.0000        0.0000        0.0000        0.0000        0.0000        0.0000        0.0000        0.0000        0.0000        0.0000        0.0000        0.0000        0.0000        0.0000        0.0000        0.0000        0.0000        0.0000        0.0000        0.0000        0.0000        0.0000        0.0000        0.0000        0.0000        0.0000        0.0000        0.0000        0.0000        0.0000        0.0000        0.0000        0.0000        0.0000        0.0000        0.0000        0.0000        0.0000        0.0000        0.0000      566.5659        0.0000        0.0000        0.0000      478.5728      446.0931      414.9841      405.3846      347.5140      300.5276      288.8188      294.7952      293.4869      297.9955      280.5735      288.8892      301.3172      263.8795      240.8462      228.0584      210.2390      206.3655      189.9839      194.6770      186.6791      183.8858      200.8271      217.3345      224.5093      243.6588      256.4760      256.3358      265.3769      267.1491      229.8587      223.9520      224.3939      244.5967      280.6972      278.0158      323.7229      318.3993      377.7216      450.1451      448.1724      393.3338      387.7783      351.5490      366.7431      382.0323      380.8978      413.7431      428.9546      456.3476      437.6121      483.2464      432.6915      433.1296      380.3790      393.3665      420.1613      451.6940      495.4891      516.7916      535.1583      558.1874      538.7835      529.2966      501.5774      466.2926      413.0246      374.6187      384.3743      369.4375      347.0203      320.9741      301.5749      289.8153      262.8087      246.6416      232.6221      212.0900        0.0000        0.0000        0.0000        0.0000        0.0000      224.7299      177.1200      182.3100      380.7575      431.8965      456.0694      404.2580      349.5399      338.9180      328.9552        0.0000        0.0000        0.0000        0.0000        0.0000        0.0000        0.0000        0.0000        0.0000        0.0000        0.0000        0.0000        0.0000        0.0000        0.0000        0.0000        0.0000        0.0000        0.0000        0.0000        0.0000        0.0000        0.0000        0.0000        0.0000        0.0000        0.0000        0.0000        0.0000        0.0000        0.0000        0.0000        0.0000        0.0000        0.0000        0.0000        0.0000        0.0000        0.0000        0.0000        0.0000        0.0000        0.0000        0.0000        0.0000        0.0000        0.0000        0.0000        0.0000        0.0000        0.0000        0.0000        0.0000        0.0000        0.0000
        0.0000        0.0000        0.0000        0.0000        0.0000        0.0000        0.0000        0.0000        0.0000        0.0000        0.0000        0.0000        0.0000        0.0000        0.0000        0.0000        0.0000        0.0000        0.0000        0.0000        0.0000        0.0000        0.0000        0.0000        0.0000        0.0000        0.0000        0.0000        0.0000        0.0000        0.0000        0.0000        0.0000        0.0000        0.0000        0.0000        0.0000        0.0000        0.0000        0.0000        0.0000        0.0000        0.0000        0.0000        0.0000        0.0000        0.0000        0.0000        0.0000        0.0000        0.0000        0.0000        0.0000        0.0000        0.0000        0.0000        0.0000        0.0000        0.0000        0.0000        0.0000        0.0000        0.0000        0.0000        0.0000        0.0000        0.0000        0.0000        0.0000        0.0000        0.0000        0.0000        0.0000        0.0000        0.0000        0.0000        0.0000        0.0000        0.0000        0.0000        0.0000        0.0000        0.0000        0.0000        0.0000        0.0000        0.0000        0.0000        0.0000        0.0000        0.0000        0.0000        0.0000        0.0000        0.0000        0.0000        0.0000        0.0000        0.0000        0.0000        0.0000      475.8973      457.5447      420.4332      357.1696      296.4425      281.9653      285.2895      290.9445      292.6700      311.2205      285.6228      268.6880      275.0954      277.8515      251.5322      248.4164      235.6849      237.6239      209.8945      195.9996      196.0956      203.5070      219.0715      226.3444      234.6709      248.8687      261.6206      257.4755      265.9438      270.9764      244.9879      251.4733      235.0066      254.5928      283.7587      288.5853      298.8178      326.7844      410.2465      452.9630      409.6816      405.2086      420.4279      392.9694      406.9456      402.2901      409.7491      425.2822      437.2887      446.2977      462.8860      449.0544      450.1745      451.5581      408.8465      416.5208      450.9204      450.3531      489.9153      542.1873      568.5677      567.7235      565.1825      568.1512      548.4160      509.1774      448.9397      423.7866      415.6776      395.8792      377.1882      374.9731      352.6802      420.9877      371.8214      353.7655        0.0000        0.0000        0.0000        0.0000        0.0000        0.0000      251.3100      260.8500      190.9500      203.0400      460.0268      498.4748      495.4328      454.9005      389.3706      397.1175      389.0824        0.0000        0.0000        0.0000        0.0000        0.0000        0.0000        0.0000        0.0000        0.0000        0.0000        0.0000        0.0000        0.0000        0.0000        0.0000        0.0000        0.0000        0.0000        0.0000        0.0000        0.0000        0.0000        0.0000        0.0000        0.0000        0.0000        0.0000        0.0000        0.0000        0.0000        0.0000        0.0000        0.0000        0.0000        0.0000        0.0000        0.0000        0.0000        0.0000        0.0000        0.0000        0.0000        0.0000        0.0000        0.0000        0.0000        0.0000        0.0000        0.0000        0.0000        0.0000        0.0000        0.0000        0.0000        0.0000
        0.0000        0.0000        0.0000        0.0000        0.0000        0.0000        0.0000        0.0000        0.0000        0.0000        0.0000        0.0000        0.0000        0.0000        0.0000        0.0000        0.0000        0.0000        0.0000        0.0000        0.0000        0.0000        0.0000        0.0000        0.0000        0.0000        0.0000        0.0000        0.0000        0.0000        0.0000        0.0000        0.0000        0.0000        0.0000        0.0000        0.0000        0.0000        0.0000        0.0000        0.0000        0.0000        0.0000        0.0000        0.0000        0.0000        0.0000        0.0000        0.0000        0.0000        0.0000        0.0000        0.0000        0.0000        0.0000        0.0000        0.0000        0.0000        0.0000        0.0000        0.0000        0.0000        0.0000        0.0000        0.0000        0.0000        0.0000        0.0000        0.0000        0.0000        0.0000        0.0000        0.0000        0.0000        0.0000        0.0000        0.0000        0.0000        0.0000        0.0000        0.0000        0.0000        0.0000        0.0000        0.0000        0.0000        0.0000        0.0000        0.0000        0.0000        0.0000        0.0000        0.0000        0.0000        0.0000        0.0000        0.0000        0.0000        0.0000        0.0000        0.0000        0.0000      436.1043      383.9371      312.7208      265.5859      256.7357      274.0415      273.5835      288.2487      300.1075      287.5179      270.6823      274.8227      319.6972      291.9650      287.9880      281.8448      286.6886      250.2348      241.2020      239.6613      239.1243      238.7034      237.4992      243.0536      263.2388      272.7439      277.8577      282.4542      281.7579      251.9170      259.9661      250.9360      248.8833      283.3272      295.4358      305.1891      326.8558      390.4674      434.0953      427.1664      409.2489      436.2435      430.2287      397.1194      418.9460      452.3111      455.4692      451.5754      487.0498      475.6837      464.4962      462.4612      481.4148      454.9875      466.8506      472.4720      475.9382      554.9423      574.1336      593.7648      603.4849      610.3336      618.9248      592.5789      553.7589      492.1402      464.2109      445.7423      441.7361      443.5262      408.2081      369.0664      367.3135      404.4687      385.2462        0.0000        0.0000        0.0000        0.0000        0.0000        0.0000        0.0000      323.6100      310.3200      287.9100      466.4247      531.2326      508.1027      478.5717      422.3539      403.3070      418.4916        0.0000        0.0000        0.0000        0.0000        0.0000        0.0000        0.0000        0.0000        0.0000        0.0000        0.0000        0.0000        0.0000        0.0000        0.0000        0.0000        0.0000        0.0000        0.0000        0.0000        0.0000        0.0000        0.0000        0.0000        0.0000        0.0000        0.0000        0.0000        0.0000        0.0000        0.0000        0.0000        0.0000        0.0000        0.0000        0.0000        0.0000        0.0000        0.0000        0.0000        0.0000        0.0000        0.0000        0.0000        0.0000        0.0000        0.0000        0.0000        0.0000        0.0000        0.0000        0.0000        0.0000        0.0000        0.0000
        0.0000        0.0000        0.0000        0.0000        0.0000        0.0000        0.0000        0.0000        0.0000        0.0000        0.0000        0.0000        0.0000        0.0000        0.0000        0.0000        0.0000        0.0000        0.0000        0.0000        0.0000        0.0000        0.0000        0.0000        0.0000        0.0000        0.0000        0.0000        0.0000        0.0000        0.0000        0.0000        0.0000        0.0000        0.0000        0.0000        0.0000        0.0000        0.0000        0.0000        0.0000        0.0000        0.0000        0.0000        0.0000        0.0000        0.0000        0.0000        0.0000        0.0000        0.0000        0.0000        0.0000        0.0000        0.0000        0.0000        0.0000        0.0000        0.0000        0.0000        0.0000        0.0000        0.0000        0.0000        0.0000        0.0000        0.0000        0.0000        0.0000        0.0000        0.0000        0.0000        0.0000        0.0000        0.0000        0.0000        0.0000        0.0000        0.0000        0.0000        0.0000        0.0000        0.0000        0.0000        0.0000        0.0000        0.0000        0.0000        0.0000        0.0000        0.0000        0.0000        0.0000        0.0000        0.0000        0.0000        0.0000        0.0000        0.0000        0.0000        0.0000        0.0000        0.0000      343.3795      286.6244      253.8624      244.5490      250.9866      239.8486      262.9882      286.8426      299.4083      301.9438      326.8255      362.6214      388.4715      396.1050      393.3398      390.8399      343.0241      329.1563      326.6944      325.2064      317.5237      298.5931      301.6174      313.3800        0.0000        0.0000      291.6922      284.5335      260.5340      266.9345      272.8064      274.7397      321.0731      308.3637      354.5255      361.4165      412.8257      421.6971      402.1663      409.5213      415.7332      446.2222      410.7364      414.9262      472.7226      427.6219      398.5537      399.5310      465.6597      483.0195      506.1093      522.5290      546.6533      566.6003      569.5843      562.3749      539.3336      542.9522      568.7695      603.8104      704.1465      712.4354      693.4887      662.8976      559.8083      488.2845      457.5697      473.3116      473.6702      529.4991      383.2111        0.0000        0.0000        0.0000        0.0000        0.0000        0.0000        0.0000        0.0000        0.0000        0.0000        0.0000        0.0000        0.0000      431.3162      445.7147      445.7692      417.7717      387.9769      363.7226        0.0000        0.0000        0.0000        0.0000        0.0000        0.0000        0.0000        0.0000        0.0000        0.0000        0.0000        0.0000        0.0000        0.0000        0.0000        0.0000        0.0000        0.0000        0.0000        0.0000        0.0000        0.0000        0.0000        0.0000        0.0000        0.0000        0.0000        0.0000        0.0000        0.0000        0.0000        0.0000        0.0000        0.0000        0.0000        0.0000        0.0000        0.0000        0.0000        0.0000        0.0000        0.0000        0.0000        0.0000        0.0000        0.0000        0.0000        0.0000        0.0000        0.0000        0.0000        0.0000        0.0000        0.0000        0.0000        0.0000
        0.0000        0.0000        0.0000        0.0000        0.0000        0.0000        0.0000        0.0000        0.0000        0.0000        0.0000        0.0000        0.0000        0.0000        0.0000        0.0000        0.0000        0.0000        0.0000        0.0000        0.0000        0.0000        0.0000        0.0000        0.0000        0.0000        0.0000        0.0000        0.0000        0.0000        0.0000        0.0000        0.0000        0.0000        0.0000        0.0000        0.0000        0.0000        0.0000        0.0000        0.0000        0.0000        0.0000        0.0000        0.0000        0.0000        0.0000        0.0000        0.0000        0.0000        0.0000        0.0000        0.0000        0.0000        0.0000        0.0000        0.0000        0.0000        0.0000        0.0000        0.0000        0.0000        0.0000        0.0000        0.0000        0.0000        0.0000        0.0000        0.0000        0.0000        0.0000        0.0000        0.0000        0.0000        0.0000        0.0000        0.0000        0.0000        0.0000        0.0000        0.0000        0.0000        0.0000        0.0000        0.0000        0.0000        0.0000        0.0000        0.0000        0.0000        0.0000        0.0000        0.0000        0.0000        0.0000        0.0000        0.0000        0.0000        0.0000        0.0000        0.0000        0.0000        0.0000      300.9552      272.7787      254.5348      249.8653      242.8670      249.1474      270.6779      276.2160      292.1558      319.4749      348.5128      383.8843      431.8801      448.6879      451.8185      427.3821      377.3211      366.0787      350.2012      353.6656      333.4025      325.9549      336.1021        0.0000        0.0000        0.0000        0.0000        0.0000        0.0000      256.8639      264.0954      274.6889      339.9582      309.2421      333.4233      351.0439      369.2174      424.4040      406.9852      399.1581      444.3564      465.0086      482.0871      471.7068      474.3219      445.1205      431.1855      422.7679      516.7363      535.9149      560.6838      603.8373      607.9634      633.5267      649.5090      627.0510      573.7117      604.5075      621.4073      656.1524      781.6202      819.6277      809.5687      750.2101      641.1780      514.0159      461.4073      472.5272      374.6090        0.0000        0.0000        0.0000        0.0000        0.0000        0.0000        0.0000        0.0000        0.0000        0.0000        0.0000        0.0000        0.0000        0.0000        0.0000      457.6948      443.3765      436.6727      436.7379      391.4403      377.9165      402.8829        0.0000        0.0000        0.0000        0.0000        0.0000        0.0000        0.0000        0.0000        0.0000        0.0000        0.0000        0.0000        0.0000        0.0000        0.0000        0.0000        0.0000        0.0000        0.0000        0.0000        0.0000        0.0000        0.0000        0.0000        0.0000        0.0000        0.0000        0.0000        0.0000        0.0000        0.0000        0.0000        0.0000        0.0000        0.0000        0.0000        0.0000        0.0000        0.0000        0.0000        0.0000        0.0000        0.0000        0.0000        0.0000        0.0000        0.0000        0.0000        0.0000        0.0000        0.0000        0.0000        0.0000        0.0000        0.0000
        0.0000        0.0000        0.0000        0.0000        0.0000        0.0000        0.0000        0.0000        0.0000        0.0000        0.0000        0.0000        0.0000        0.0000        0.0000        0.0000        0.0000        0.0000        0.0000        0.0000        0.0000        0.0000        0.0000        0.0000        0.0000        0.0000        0.0000        0.0000        0.0000        0.0000        0.0000        0.0000        0.0000        0.0000        0.0000        0.0000        0.0000        0.0000        0.0000        0.0000        0.0000        0.0000        0.0000        0.0000        0.0000        0.0000        0.0000        0.0000        0.0000        0.0000        0.0000        0.0000        0.0000        0.0000        0.0000        0.0000        0.0000        0.0000        0.0000        0.0000        0.0000        0.0000        0.0000        0.0000        0.0000        0.0000        0.0000        0.0000        0.0000        0.0000        0.0000        0.0000        0.0000        0.0000        0.0000        0.0000        0.0000        0.0000        0.0000        0.0000        0.0000        0.0000        0.0000        0.0000        0.0000        0.0000        0.0000        0.0000        0.0000        0.0000        0.0000        0.0000        0.0000        0.0000        0.0000        0.0000        0.0000        0.0000        0.0000        0.0000        0.0000        0.0000        0.0000      262.1289      254.8024      239.0873      244.1414      232.0730      231.7327      250.2832      261.3074      300.3817      330.8044      348.2111      388.2976      431.6089      465.6367        0.0000      434.8171      389.9801        0.0000        0.0000      355.5497      347.8399        0.0000        0.0000        0.0000        0.0000        0.0000        0.0000        0.0000        0.0000      252.0240      254.1122      273.2408      314.8219      326.4829      366.6430      396.4375      413.5802      423.3766      431.6266      436.2715      501.1620      502.4417      527.0246      495.2803      471.5493      433.4479      432.1168      468.9354      591.5871      630.1469      668.8911      685.7274      711.0250      721.8143      730.5515      697.6822      654.3790      672.9161      687.7875      750.4420      845.7690      904.0023      887.6721      784.4802        0.0000        0.0000        0.0000        0.0000        0.0000        0.0000        0.0000        0.0000        0.0000        0.0000        0.0000        0.0000        0.0000        0.0000        0.0000        0.0000        0.0000        0.0000        0.0000        0.0000      477.2018      458.9652      442.5247      450.5288      416.4608        0.0000        0.0000        0.0000        0.0000        0.0000        0.0000        0.0000        0.0000        0.0000        0.0000        0.0000        0.0000        0.0000        0.0000        0.0000        0.0000        0.0000        0.0000        0.0000        0.0000        0.0000        0.0000        0.0000        0.0000        0.0000        0.0000        0.0000        0.0000        0.0000        0.0000        0.0000        0.0000        0.0000        0.0000        0.0000        0.0000        0.0000        0.0000        0.0000        0.0000        0.0000        0.0000        0.0000        0.0000        0.0000        0.0000        0.0000        0.0000        0.0000        0.0000        0.0000        0.0000        0.0000        0.0000        0.0000        0.0000        0.0000
        0.0000        0.0000        0.0000        0.0000        0.0000        0.0000        0.0000        0.0000        0.0000        0.0000        0.0000        0.0000        0.0000        0.0000        0.0000        0.0000        0.0000        0.0000        0.0000        0.0000        0.0000        0.0000        0.0000        0.0000        0.0000        0.0000        0.0000        0.0000        0.0000        0.0000        0.0000        0.0000        0.0000        0.0000        0.0000        0.0000        0.0000        0.0000        0.0000        0.0000        0.0000        0.0000        0.0000        0.0000        0.0000        0.0000        0.0000        0.0000        0.0000        0.0000        0.0000        0.0000        0.0000        0.0000        0.0000        0.0000        0.0000        0.0000        0.0000        0.0000        0.0000        0.0000        0.0000        0.0000        0.0000        0.0000        0.0000        0.0000        0.0000        0.0000        0.0000        0.0000        0.0000        0.0000        0.0000        0.0000        0.0000        0.0000        0.0000        0.0000        0.0000        0.0000        0.0000        0.0000        0.0000        0.0000        0.0000        0.0000        0.0000        0.0000        0.0000        0.0000        0.0000        0.0000        0.0000        0.0000        0.0000        0.0000        0.0000        0.0000        0.0000        0.0000        0.0000      242.4052      225.8968      220.0701      237.0628      235.5918      220.0462      238.1094      247.2467      271.7470      296.3085      328.8401        0.0000        0.0000        0.0000        0.0000        0.0000        0.0000        0.0000        0.0000        0.0000        0.0000        0.0000        0.0000        0.0000        0.0000        0.0000        0.0000        0.0000        0.0000        0.0000      258.7602      295.8185      351.8923      372.6538      395.4660      416.4942      414.4547      472.8990      470.3245      474.7102      506.6010      544.3987      532.6956      506.8318      474.4659      448.8908      453.9882      525.2326      650.4802      742.3805      798.1370      876.7946      847.9694      874.1044      867.8658      820.4513      763.1496      735.7504      747.3300      760.1881      865.9886      862.0191      754.4484        0.0000        0.0000        0.0000        0.0000        0.0000        0.0000        0.0000        0.0000        0.0000        0.0000        0.0000        0.0000        0.0000        0.0000        0.0000        0.0000        0.0000        0.0000        0.0000        0.0000        0.0000        0.0000      453.7956      445.1972      443.4507        0.0000      387.7857      407.5605        0.0000        0.0000        0.0000        0.0000        0.0000        0.0000        0.0000        0.0000        0.0000        0.0000        0.0000        0.0000        0.0000        0.0000        0.0000        0.0000        0.0000        0.0000        0.0000        0.0000        0.0000        0.0000        0.0000        0.0000        0.0000        0.0000        0.0000        0.0000        0.0000        0.0000        0.0000        0.0000        0.0000        0.0000        0.0000        0.0000        0.0000        0.0000        0.0000        0.0000        0.0000        0.0000        0.0000        0.0000        0.0000        0.0000        0.0000        0.0000        0.0000        0.0000        0.0000        0.0000        0.0000        0.0000        0.0000
        0.0000        0.0000        0.0000        0.0000        0.0000        0.0000        0.0000        0.0000        0.0000        0.0000        0.0000        0.0000        0.0000        0.0000        0.0000        0.0000        0.0000        0.0000        0.0000        0.0000        0.0000        0.0000        0.0000        0.0000        0.0000        0.0000        0.0000        0.0000        0.0000        0.0000        0.0000        0.0000        0.0000        0.0000        0.0000        0.0000        0.0000        0.0000        0.0000        0.0000        0.0000        0.0000        0.0000        0.0000        0.0000        0.0000        0.0000        0.0000        0.0000        0.0000        0.0000        0.0000        0.0000        0.0000        0.0000        0.0000        0.0000        0.0000        0.0000        0.0000        0.0000        0.0000        0.0000        0.0000        0.0000        0.0000        0.0000        0.0000        0.0000        0.0000        0.0000        0.0000        0.0000        0.0000        0.0000        0.0000        0.0000        0.0000        0.0000        0.0000        0.0000        0.0000        0.0000        0.0000        0.0000        0.0000        0.0000        0.0000        0.0000        0.0000        0.0000        0.0000        0.0000        0.0000        0.0000        0.0000        0.0000        0.0000        0.0000        0.0000        0.0000        0.0000        0.0000        0.0000        0.0000      211.9101      250.6711      210.8574      204.0236      224.7946      223.5075      220.5469      229.2419      245.7997      265.3299        0.0000        0.0000        0.0000        0.0000        0.0000        0.0000        0.0000        0.0000        0.0000        0.0000        0.0000        0.0000        0.0000        0.0000        0.0000        0.0000        0.0000        0.0000      297.1997      338.6136      430.8530      457.8051      461.8305      490.4216      558.8726      560.8571      575.0040      587.4640      604.3972      643.5805      585.0544      553.4856      461.2658      416.9438      469.6299      545.5443      746.3869      886.1755     1039.9745     1119.9882     1062.6926     1045.7650     1064.6401      932.1321      784.4483      731.6766      702.8629      628.4596      454.7700      383.9099        0.0000        0.0000        0.0000        0.0000        0.0000        0.0000        0.0000        0.0000        0.0000        0.0000        0.0000        0.0000        0.0000        0.0000        0.0000        0.0000        0.0000        0.0000        0.0000        0.0000        0.0000        0.0000        0.0000        0.0000      481.5082      456.0706        0.0000      254.2800      338.5801        0.0000        0.0000        0.0000        0.0000        0.0000        0.0000        0.0000        0.0000        0.0000        0.0000        0.0000        0.0000        0.0000        0.0000        0.0000        0.0000        0.0000        0.0000        0.0000        0.0000        0.0000        0.0000        0.0000        0.0000        0.0000        0.0000        0.0000        0.0000        0.0000        0.0000        0.0000        0.0000        0.0000        0.0000        0.0000        0.0000        0.0000        0.0000        0.0000        0.0000        0.0000        0.0000        0.0000        0.0000        0.0000        0.0000        0.0000        0.0000        0.0000        0.0000        0.0000        0.0000        0.0000        0.0000        0.0000
        0.0000        0.0000        0.0000        0.0000        0.0000        0.0000        0.0000        0.0000        0.0000        0.0000        0.0000        0.0000        0.0000        0.0000        0.0000        0.0000        0.0000        0.0000        0.0000        0.0000        0.0000        0.0000        0.0000        0.0000        0.0000        0.0000        0.0000        0.0000        0.0000        0.0000        0.0000        0.0000        0.0000        0.0000        0.0000        0.0000        0.0000        0.0000        0.0000        0.0000        0.0000        0.0000        0.0000        0.0000        0.0000        0.0000        0.0000        0.0000        0.0000        0.0000        0.0000        0.0000        0.0000        0.0000        0.0000        0.0000        0.0000        0.0000        0.0000        0.0000        0.0000        0.0000        0.0000        0.0000        0.0000        0.0000        0.0000        0.0000        0.0000        0.0000        0.0000        0.0000        0.0000        0.0000        0.0000        0.0000        0.0000        0.0000        0.0000        0.0000        0.0000        0.0000        0.0000        0.0000        0.0000        0.0000        0.0000        0.0000        0.0000        0.0000        0.0000        0.0000        0.0000        0.0000        0.0000        0.0000        0.0000        0.0000        0.0000        0.0000        0.0000        0.0000        0.0000        0.0000        0.0000        0.0000      222.3622      199.5105      189.1210      195.9850      209.6813      213.5058      221.4814      223.0956      233.0965        0.0000        0.0000        0.0000        0.0000        0.0000        0.0000        0.0000        0.0000        0.0000        0.0000        0.0000        0.0000        0.0000        0.0000        0.0000        0.0000        0.0000        0.0000        0.0000        0.0000      428.5457      464.6930      485.9161      539.4342      620.5381      687.6588      729.7585      709.9222      684.7437      704.9872      654.9041      558.0286      439.7457      448.2974      556.6188      596.1232      829.2094      965.4158     1052.8539     1148.8228     1106.2170     1121.5640      990.8263      899.1264      719.7629        0.0000        0.0000      623.7384        0.0000        0.0000        0.0000        0.0000        0.0000        0.0000        0.0000        0.0000        0.0000        0.0000        0.0000        0.0000        0.0000        0.0000        0.0000        0.0000        0.0000        0.0000        0.0000        0.0000        0.0000        0.0000        0.0000        0.0000        0.0000        0.0000      504.4114      463.6507        0.0000        0.0000        0.0000        0.0000        0.0000        0.0000        0.0000        0.0000        0.0000        0.0000        0.0000        0.0000        0.0000        0.0000        0.0000        0.0000        0.0000        0.0000        0.0000        0.0000        0.0000        0.0000        0.0000        0.0000        0.0000        0.0000        0.0000        0.0000        0.0000        0.0000        0.0000        0.0000        0.0000        0.0000        0.0000        0.0000        0.0000        0.0000        0.0000        0.0000        0.0000        0.0000        0.0000        0.0000        0.0000        0.0000        0.0000        0.0000        0.0000        0.0000        0.0000        0.0000        0.0000        0.0000        0.0000        0.0000        0.0000        0.0000
[truncated: 212,709 more chars]
