# Supplementary material for: Multidimensional evaluation of the TRMM 3B43V7 satellite-based precipitation product in mainland China from 1998–2016
Source: PeerJ. 2020 Feb 20;8:e8615. doi: 10.7717/peerj.8615 (PMC7036276; doi:10.7717/peerj.8615)
Supplement: Supplemental Information 2 [file peerj-08-8615-s002.zip › TRMM_3B43 data/TRMM 3B43 data-Year-Month/2001-07.txt]

ncols         249
nrows         175
xllcorner     73.250
yllcorner     6.500
cellsize      0.25000
        0.0000        0.0000        0.0000        0.0000        0.0000        0.0000        0.0000        0.0000        0.0000        0.0000        0.0000        0.0000        0.0000        0.0000        0.0000        0.0000        0.0000        0.0000        0.0000        0.0000        0.0000        0.0000        0.0000        0.0000        0.0000        0.0000        0.0000        0.0000        0.0000        0.0000        0.0000        0.0000        0.0000        0.0000        0.0000        0.0000        0.0000        0.0000        0.0000        0.0000        0.0000        0.0000        0.0000        0.0000        0.0000        0.0000        0.0000        0.0000        0.0000        0.0000        0.0000        0.0000        0.0000        0.0000        0.0000        0.0000        0.0000        0.0000        0.0000        0.0000        0.0000        0.0000        0.0000        0.0000        0.0000        0.0000        0.0000        0.0000        0.0000        0.0000        0.0000        0.0000        0.0000        0.0000        0.0000        0.0000        0.0000        0.0000        0.0000        0.0000        0.0000        0.0000        0.0000        0.0000        0.0000        0.0000        0.0000        0.0000        0.0000        0.0000        0.0000        0.0000        0.0000        0.0000        0.0000        0.0000        0.0000        0.0000        0.0000        0.0000        0.0000        0.0000        0.0000        0.0000        0.0000        0.0000        0.0000        0.0000        0.0000        0.0000        0.0000        0.0000        0.0000        0.0000        0.0000        0.0000        0.0000        0.0000        0.0000        0.0000        0.0000        0.0000        0.0000        0.0000        0.0000        0.0000        0.0000        0.0000        0.0000        0.0000        0.0000        0.0000        0.0000        0.0000        0.0000        0.0000        0.0000        0.0000        0.0000        0.0000        0.0000        0.0000        0.0000        0.0000        0.0000        0.0000        0.0000        0.0000        0.0000        0.0000        0.0000        0.0000        0.0000        0.0000        0.0000        0.0000        0.0000        0.0000        0.0000        0.0000        0.0000        0.0000        0.0000        0.0000        0.0000        0.0000        0.0000        0.0000        0.0000        0.0000        0.0000        0.0000        0.0000       47.7022       50.4434       55.5056        0.0000        0.0000        0.0000       81.3315       92.9896       89.6921       86.1761       78.3918       81.9818       91.7249       97.0335      108.4840      118.3728      138.6877      135.8102      137.0559      126.4017      122.4372      136.5830      151.1652      140.4574      145.4420      150.2744      156.1081      173.2964      180.8308      191.1146      200.1171      194.8416      179.8343      229.0668      212.2341      189.2819      183.6077      149.8705      129.4484      127.2260      118.5642      111.6129      121.4792      132.9716      141.3066      160.9338        0.0000        0.0000        0.0000        0.0000        0.0000        0.0000        0.0000        0.0000        0.0000        0.0000        0.0000        0.0000        0.0000        0.0000        0.0000        0.0000        0.0000        0.0000        0.0000        0.0000        0.0000        0.0000        0.0000        0.0000        0.0000        0.0000        0.0000        0.0000        0.0000        0.0000
        0.0000        0.0000        0.0000        0.0000        0.0000        0.0000        0.0000        0.0000        0.0000        0.0000        0.0000        0.0000        0.0000        0.0000        0.0000        0.0000        0.0000        0.0000        0.0000        0.0000        0.0000        0.0000        0.0000        0.0000        0.0000        0.0000        0.0000        0.0000        0.0000        0.0000        0.0000        0.0000        0.0000        0.0000        0.0000        0.0000        0.0000        0.0000        0.0000        0.0000        0.0000        0.0000        0.0000        0.0000        0.0000        0.0000        0.0000        0.0000        0.0000        0.0000        0.0000        0.0000        0.0000        0.0000        0.0000        0.0000        0.0000        0.0000        0.0000        0.0000        0.0000        0.0000        0.0000        0.0000        0.0000        0.0000        0.0000        0.0000        0.0000        0.0000        0.0000        0.0000        0.0000        0.0000        0.0000        0.0000        0.0000        0.0000        0.0000        0.0000        0.0000        0.0000        0.0000        0.0000        0.0000        0.0000        0.0000        0.0000        0.0000        0.0000        0.0000        0.0000        0.0000        0.0000        0.0000        0.0000        0.0000        0.0000        0.0000        0.0000        0.0000        0.0000        0.0000        0.0000        0.0000        0.0000        0.0000        0.0000        0.0000        0.0000        0.0000        0.0000        0.0000        0.0000        0.0000        0.0000        0.0000        0.0000        0.0000        0.0000        0.0000        0.0000        0.0000        0.0000        0.0000        0.0000        0.0000        0.0000        0.0000        0.0000        0.0000        0.0000        0.0000        0.0000        0.0000        0.0000        0.0000        0.0000        0.0000        0.0000        0.0000        0.0000        0.0000        0.0000        0.0000        0.0000        0.0000        0.0000        0.0000        0.0000        0.0000        0.0000        0.0000        0.0000        0.0000        0.0000        0.0000        0.0000        0.0000        0.0000        0.0000        0.0000        0.0000        0.0000        0.0000        0.0000        0.0000        0.0000        0.0000        0.0000        0.0000        0.0000       42.8726       45.0004       47.2198       52.1183       64.5343       87.3898       97.9298       87.9468       87.3877       88.4904       89.5809       84.4874       94.1619      102.6222      116.9205      111.6941      109.9789      128.5276      132.7124      127.0281      133.2384      148.8502      163.6980      161.5701      153.6939      147.3318      153.7105      171.6483      201.1075      197.8646      171.6715      177.3307      169.4369      159.4548      176.6674      180.8364      171.9147      165.6575      144.0879      126.6505      123.0293      117.1837      125.0414      130.6474      132.9460      130.0796      143.1293      150.7977      156.4901      174.8788      175.3728      206.7674      199.3993      186.8518        0.0000        0.0000        0.0000        0.0000        0.0000        0.0000        0.0000        0.0000        0.0000        0.0000        0.0000        0.0000        0.0000        0.0000        0.0000        0.0000        0.0000        0.0000        0.0000        0.0000        0.0000        0.0000        0.0000
        0.0000        0.0000        0.0000        0.0000        0.0000        0.0000        0.0000        0.0000        0.0000        0.0000        0.0000        0.0000        0.0000        0.0000        0.0000        0.0000        0.0000        0.0000        0.0000        0.0000        0.0000        0.0000        0.0000        0.0000        0.0000        0.0000        0.0000        0.0000        0.0000        0.0000        0.0000        0.0000        0.0000        0.0000        0.0000        0.0000        0.0000        0.0000        0.0000        0.0000        0.0000        0.0000        0.0000        0.0000        0.0000        0.0000        0.0000        0.0000        0.0000        0.0000        0.0000        0.0000        0.0000        0.0000        0.0000       55.4044        0.0000       48.2596       40.5843        0.0000        0.0000        0.0000        0.0000        0.0000        0.0000        0.0000        0.0000        0.0000        0.0000        0.0000        0.0000        0.0000        0.0000        0.0000        0.0000        0.0000        0.0000        0.0000        0.0000        0.0000        0.0000        0.0000        0.0000        0.0000        0.0000        0.0000        0.0000        0.0000        0.0000        0.0000        0.0000        0.0000        0.0000        0.0000        0.0000        0.0000        0.0000        0.0000        0.0000        0.0000        0.0000        0.0000        0.0000        0.0000        0.0000        0.0000        0.0000        0.0000        0.0000        0.0000        0.0000        0.0000        0.0000        0.0000        0.0000        0.0000        0.0000        0.0000        0.0000        0.0000        0.0000        0.0000        0.0000        0.0000        0.0000        0.0000        0.0000        0.0000        0.0000        0.0000        0.0000        0.0000        0.0000        0.0000        0.0000        0.0000        0.0000        0.0000        0.0000        0.0000        0.0000        0.0000        0.0000        0.0000        0.0000        0.0000        0.0000        0.0000        0.0000        0.0000        0.0000        0.0000        0.0000        0.0000        0.0000        0.0000        0.0000        0.0000        0.0000        0.0000        0.0000        0.0000        0.0000        0.0000        0.0000        0.0000        0.0000        0.0000        0.0000        0.0000        0.0000       40.7333       39.6776       36.9900       39.4311       42.0541       58.0551       68.6073       72.4482       75.3101       77.3062       82.0752       86.1780       84.2208       89.8615       89.1958       94.6666       97.2369      102.9774      106.8677      133.4839      155.3382      149.0094      178.6049      175.9609      174.2920      163.4276      156.4359      168.6186      197.1810      232.9974      263.9606      234.6025      191.8577      168.2577      172.8113      166.7156      173.3062      164.9901      135.4725      120.8667      126.6259      119.0998      114.2627      121.4193      129.5368      122.7625      129.4972      143.0270      168.5034      188.1264      193.7469      179.9314      207.9422      221.2651      211.3795      205.6198        0.0000        0.0000        0.0000        0.0000        0.0000        0.0000        0.0000        0.0000        0.0000        0.0000        0.0000        0.0000        0.0000        0.0000        0.0000        0.0000        0.0000        0.0000        0.0000        0.0000        0.0000        0.0000
        0.0000        0.0000        0.0000        0.0000        0.0000        0.0000        0.0000        0.0000        0.0000        0.0000        0.0000        0.0000        0.0000        0.0000        0.0000        0.0000        0.0000        0.0000        0.0000        0.0000        0.0000        0.0000        0.0000        0.0000        0.0000        0.0000        0.0000        0.0000        0.0000        0.0000        0.0000        0.0000        0.0000        0.0000        0.0000        0.0000        0.0000        0.0000        0.0000        0.0000        0.0000        0.0000        0.0000        0.0000        0.0000        0.0000        0.0000        0.0000        0.0000        0.0000        0.0000        0.0000        0.0000       68.4534       67.3188       63.6790       63.8779       96.2091       56.7256       22.2328        0.0000        0.0000        0.0000        0.0000        0.0000        0.0000        0.0000        0.0000        0.0000        0.0000        0.0000        0.0000        0.0000        0.0000        0.0000        0.0000        0.0000        0.0000        0.0000        0.0000        0.0000        0.0000        0.0000        0.0000        0.0000        0.0000        0.0000        0.0000        0.0000        0.0000        0.0000        0.0000        0.0000        0.0000        0.0000        0.0000        0.0000        0.0000        0.0000        0.0000        0.0000        0.0000        0.0000        0.0000        0.0000        0.0000        0.0000        0.0000        0.0000        0.0000        0.0000        0.0000        0.0000        0.0000        0.0000        0.0000        0.0000        0.0000        0.0000        0.0000        0.0000        0.0000        0.0000        0.0000        0.0000        0.0000        0.0000        0.0000        0.0000        0.0000        0.0000        0.0000        0.0000        0.0000        0.0000        0.0000        0.0000        0.0000        0.0000        0.0000        0.0000        0.0000        0.0000        0.0000        0.0000        0.0000        0.0000        0.0000        0.0000        0.0000        0.0000        0.0000        0.0000        0.0000        0.0000        0.0000        0.0000        0.0000        0.0000        0.0000        0.0000        0.0000        0.0000        0.0000        0.0000        0.0000        0.0000        0.0000        0.0000        0.0000       31.8644       35.4546       34.7831       30.3985       30.5310       39.4670       94.9534       51.4588       62.6560       65.2211       71.7345       77.7833       81.9046       88.3912      102.3026      113.1929      109.9798      104.5907      106.4966      107.3365      143.8612      181.1874      188.3265      170.4603      166.7682      165.9613      165.3519      184.8277      187.8114      193.3757      210.7949      253.7614      236.5468      210.1938      204.6337      211.5646      224.6486      207.1101      149.5466      130.0501      116.9699      121.5701      123.7808      137.1220      140.3531      127.9921      132.9725      137.1663      133.4679      152.8675      168.8595      183.7770      180.6879      207.0779      206.0238      199.1514      198.8418      186.7770      234.9438        0.0000        0.0000        0.0000        0.0000        0.0000        0.0000        0.0000        0.0000        0.0000        0.0000        0.0000        0.0000        0.0000        0.0000        0.0000        0.0000        0.0000        0.0000        0.0000        0.0000
        0.0000        0.0000        0.0000        0.0000        0.0000        0.0000        0.0000        0.0000        0.0000        0.0000        0.0000        0.0000        0.0000        0.0000        0.0000        0.0000        0.0000        0.0000        0.0000        0.0000        0.0000        0.0000        0.0000        0.0000        0.0000        0.0000        0.0000        0.0000        0.0000        0.0000        0.0000        0.0000        0.0000        0.0000        0.0000        0.0000        0.0000        0.0000        0.0000        0.0000        0.0000        0.0000        0.0000        0.0000        0.0000        0.0000        0.0000        0.0000        0.0000        0.0000        0.0000        0.0000        0.0000       57.9609       52.3194       56.2372       56.6744       56.4330       49.7187       35.6498        0.0000        0.0000        0.0000        0.0000        0.0000        0.0000        0.0000        0.0000        0.0000        0.0000        0.0000        0.0000        0.0000        0.0000        0.0000        0.0000        0.0000        0.0000        0.0000        0.0000        0.0000        0.0000        0.0000        0.0000        0.0000        0.0000        0.0000        0.0000        0.0000        0.0000        0.0000        0.0000        0.0000        0.0000        0.0000        0.0000        0.0000        0.0000        0.0000        0.0000        0.0000        0.0000        0.0000        0.0000        0.0000        0.0000        0.0000        0.0000        0.0000        0.0000        0.0000        0.0000        0.0000        0.0000        0.0000        0.0000        0.0000        0.0000        0.0000        0.0000        0.0000        0.0000        0.0000        0.0000        0.0000        0.0000        0.0000        0.0000        0.0000        0.0000        0.0000        0.0000        0.0000        0.0000        0.0000        0.0000        0.0000        0.0000        0.0000        0.0000        0.0000        0.0000        0.0000        0.0000        0.0000        0.0000        0.0000        0.0000        0.0000        0.0000        0.0000        0.0000        0.0000        0.0000        0.0000        0.0000        0.0000        0.0000        0.0000        0.0000        0.0000        0.0000        0.0000        0.0000        0.0000        0.0000        0.0000        0.0000        0.0000        0.0000       26.4253       22.8080       22.5414       23.3715       30.7813       60.0575       38.2446       28.1515       36.7849       51.6550       61.3909       63.0478       66.3868       81.2474       87.3996       85.0123       87.0466      104.5880      118.5001      138.9821      156.6125      174.6935      202.1543      193.3989      181.3791      162.2498      173.8928      213.8914      229.2742      194.7256      183.2731      201.0046      229.5878      210.0723      210.6959      202.0195      194.0099      182.4647      148.4174      141.1789      129.9623      122.2979      131.5008      157.6148      149.3189      142.7200      139.9324      142.8152      162.8270      145.3803      151.9127      177.5345      176.4304      205.7334      189.8913      191.3655      191.0616      201.4251      208.6374      212.2516      189.8988        0.0000        0.0000        0.0000        0.0000        0.0000        0.0000        0.0000        0.0000        0.0000        0.0000        0.0000        0.0000        0.0000        0.0000        0.0000        0.0000        0.0000        0.0000
        0.0000        0.0000        0.0000        0.0000        0.0000        0.0000        0.0000        0.0000        0.0000        0.0000        0.0000        0.0000        0.0000        0.0000        0.0000        0.0000        0.0000        0.0000        0.0000        0.0000        0.0000        0.0000        0.0000        0.0000        0.0000        0.0000        0.0000        0.0000        0.0000        0.0000        0.0000        0.0000        0.0000        0.0000        0.0000        0.0000        0.0000        0.0000        0.0000        0.0000        0.0000        0.0000        0.0000        0.0000        0.0000        0.0000        0.0000        0.0000        0.0000        0.0000       60.0949       51.6909       49.6509       54.9223       56.6801       61.6632       58.7140       53.0888       45.2088       35.9869       31.7762       25.4232        0.0000        0.0000        0.0000        0.0000        0.0000        0.0000        0.0000        0.0000        0.0000        0.0000        0.0000        0.0000        0.0000        0.0000        0.0000        0.0000        0.0000        0.0000        0.0000        0.0000        0.0000        0.0000        0.0000        0.0000        0.0000        0.0000        0.0000        0.0000        0.0000        0.0000        0.0000        0.0000        0.0000        0.0000        0.0000        0.0000        0.0000        0.0000        0.0000        0.0000        0.0000        0.0000        0.0000        0.0000        0.0000        0.0000        0.0000        0.0000        0.0000        0.0000        0.0000        0.0000        0.0000        0.0000        0.0000        0.0000        0.0000        0.0000        0.0000        0.0000        0.0000        0.0000        0.0000        0.0000        0.0000        0.0000        0.0000        0.0000        0.0000        0.0000        0.0000        0.0000        0.0000        0.0000        0.0000        0.0000        0.0000        0.0000        0.0000        0.0000        0.0000        0.0000        0.0000        0.0000        0.0000        0.0000        0.0000        0.0000        0.0000        0.0000        0.0000        0.0000        0.0000        0.0000        0.0000        0.0000        0.0000        0.0000        0.0000        0.0000        0.0000        0.0000        0.0000        0.0000        0.0000        0.0000        0.0000       27.0022       23.4045       18.3212       19.7959       18.5244       21.5573       24.6864       18.8717       26.4739       28.9129       48.7513       56.8811       57.8883       64.2891       73.6302       77.1935       83.3836       84.0785       97.3734      121.2264      148.8584      156.8746      170.1185      179.5942      177.7283      161.8395      155.0323      155.0145      182.8763      179.9729      159.3934      172.5162      205.8434      251.7222      216.0877      200.2041      189.1996      168.7637      173.8553      169.1751      157.2473      134.1010      130.8557      141.1590      168.2187      176.5759      149.5511      130.6293      140.6728      164.5219      180.4526      165.2341      193.2385      191.7506      198.0322      194.1882      203.5169      217.7163      245.5078      245.8534      226.7720      220.3842        0.0000        0.0000        0.0000        0.0000        0.0000        0.0000        0.0000        0.0000        0.0000        0.0000        0.0000        0.0000        0.0000        0.0000       98.7105       93.8765       91.3362        0.0000
        0.0000        0.0000        0.0000        0.0000        0.0000        0.0000        0.0000        0.0000        0.0000        0.0000        0.0000        0.0000        0.0000        0.0000        0.0000        0.0000        0.0000        0.0000        0.0000        0.0000        0.0000        0.0000        0.0000        0.0000        0.0000        0.0000        0.0000        0.0000        0.0000        0.0000        0.0000        0.0000        0.0000        0.0000        0.0000        0.0000        0.0000        0.0000        0.0000        0.0000        0.0000        0.0000        0.0000        0.0000        0.0000        0.0000        0.0000        0.0000       47.0536       45.1206       48.3493       52.9525       49.2211       45.7005       49.9169       55.5087       56.7947       54.0113       45.2617       40.4308       39.4409       37.3499       24.1649        0.0000        0.0000        0.0000        0.0000        0.0000        0.0000        0.0000        0.0000        0.0000        0.0000        0.0000        0.0000        0.0000        0.0000        0.0000        0.0000        0.0000        0.0000        0.0000        0.0000        0.0000        0.0000        0.0000        0.0000        0.0000        0.0000        0.0000        0.0000        0.0000        0.0000        0.0000        0.0000        0.0000        0.0000        0.0000        0.0000        0.0000        0.0000        0.0000        0.0000        0.0000        0.0000        0.0000        0.0000        0.0000        0.0000        0.0000        0.0000        0.0000        0.0000        0.0000        0.0000        0.0000        0.0000        0.0000        0.0000        0.0000        0.0000        0.0000        0.0000        0.0000        0.0000        0.0000        0.0000        0.0000        0.0000        0.0000        0.0000        0.0000        0.0000        0.0000        0.0000        0.0000        0.0000        0.0000        0.0000        0.0000        0.0000        0.0000        0.0000        0.0000        0.0000        0.0000        0.0000        0.0000        0.0000        0.0000        0.0000        0.0000        0.0000        0.0000        0.0000        0.0000        0.0000        0.0000        0.0000        0.0000        0.0000        0.0000        0.0000        0.0000        0.0000        0.0000        0.0000        0.0000       34.4000       28.6037       26.7917       30.8557       22.9860       19.8284       19.8498       28.0239       33.9980       36.9814       41.1667       42.3955       43.1557       51.6650       60.5950       72.0844       77.9044       94.1620      121.6025      131.5100      129.2252      140.7491      157.0451      133.8293      121.9739      136.1772      152.5770      162.8657      158.4505      168.1999      169.2086      151.4535      184.3369      212.2664      209.6681      196.4259      178.4155      185.2063      173.3187      180.8402      163.7883      148.2630      146.6682      146.9331      133.1733      150.9646      180.3618      173.0722      138.6878      138.0921      164.0578      172.5113      150.6410      176.3812      164.4554      203.2634      191.9206      193.3573      217.6964      237.4073      222.1478      216.7423      202.1248      217.9023        0.0000        0.0000        0.0000        0.0000        0.0000        0.0000        0.0000        0.0000        0.0000      182.9754      168.8840      139.0139      118.6843      101.0957       92.4248       99.5743      102.2104
        0.0000        0.0000        0.0000        0.0000        0.0000        0.0000        0.0000        0.0000        0.0000        0.0000        0.0000        0.0000        0.0000        0.0000        0.0000        0.0000        0.0000        0.0000        0.0000        0.0000        0.0000        0.0000        0.0000        0.0000        0.0000        0.0000        0.0000        0.0000        0.0000        0.0000        0.0000        0.0000        0.0000        0.0000        0.0000        0.0000        0.0000        0.0000        0.0000        0.0000        0.0000        0.0000        0.0000        0.0000        0.0000        0.0000        0.0000        0.0000       44.0366       38.3798       38.8976       39.5207       37.6923       39.3032       39.1092       50.8974       59.7109       59.5702       51.1071       42.1203       35.3420       29.1858       28.1530       27.0824       24.0058       22.1975       27.3873        0.0000        0.0000        0.0000        0.0000        0.0000        0.0000        0.0000        0.0000        0.0000        0.0000        0.0000        0.0000        0.0000        0.0000        0.0000        0.0000        0.0000        0.0000        0.0000        0.0000        0.0000        0.0000        0.0000        0.0000        0.0000        0.0000        0.0000        0.0000        0.0000        0.0000        0.0000        0.0000        0.0000        0.0000        0.0000        0.0000        0.0000        0.0000        0.0000        0.0000        0.0000        0.0000        0.0000        0.0000        0.0000        0.0000        0.0000        0.0000        0.0000        0.0000        0.0000        0.0000        0.0000        0.0000        0.0000        0.0000        0.0000        0.0000        0.0000        0.0000        0.0000        0.0000        0.0000        0.0000        0.0000        0.0000        0.0000        0.0000        0.0000        0.0000        0.0000        0.0000        0.0000        0.0000        0.0000        0.0000        0.0000        0.0000        0.0000        0.0000        0.0000        0.0000        0.0000        0.0000        0.0000        0.0000        0.0000        0.0000        0.0000        0.0000        0.0000        0.0000        0.0000        0.0000        0.0000        0.0000        0.0000        0.0000        0.0000        0.0000        0.0000       34.0844       36.7499       35.5540       38.4229       36.9973       27.7812       32.4050       38.0544       35.1104       45.4773       39.0218       41.5407       45.1227       56.8056       64.2284       71.7542       90.3405      110.0050      129.1424      132.8604      133.1188      124.3559      123.6264      111.4522      116.9174      128.4011      155.7311      186.0415      166.1292      173.0534      153.1535      139.9235      174.8971      249.8324      186.4475      181.3473      184.9571      153.3893      142.0965      154.9594      157.3192      149.1743      132.7549      137.2754      131.0735      144.3071      147.1062      143.4734      136.3900      135.8024      119.9035      127.4293      126.4349      136.1687      153.9353      147.6648      158.8354      173.8626      180.4921      192.1434      195.0039      195.5262      195.0477        0.0000        0.0000        0.0000        0.0000        0.0000        0.0000      204.0728      188.9939      172.1912      183.7401      186.0778      170.4886      135.0651      120.0495      108.9130      106.7073        0.0000        0.0000
        0.0000        0.0000        0.0000        0.0000        0.0000        0.0000        0.0000        0.0000        0.0000        0.0000        0.0000        0.0000        0.0000        0.0000        0.0000        0.0000        0.0000        0.0000        0.0000        0.0000        0.0000        0.0000        0.0000        0.0000        0.0000        0.0000        0.0000        0.0000        0.0000        0.0000        0.0000        0.0000        0.0000        0.0000        0.0000        0.0000        0.0000        0.0000        0.0000        0.0000        0.0000        0.0000        0.0000        0.0000        0.0000        0.0000        0.0000        0.0000       37.1606       32.4630       30.7950       25.7807       26.6455       27.0229       30.5560       38.2721       44.7048       40.7808       38.3256       41.8108       41.1439       38.3248       33.0088       35.3473       33.4755       27.6947       29.1532       32.2865       33.4260        0.0000        0.0000        0.0000        0.0000        0.0000        0.0000        0.0000        0.0000        0.0000        0.0000        0.0000        0.0000        0.0000        0.0000        0.0000        0.0000        0.0000        0.0000        0.0000        0.0000        0.0000        0.0000        0.0000        0.0000        0.0000        0.0000        0.0000        0.0000        0.0000        0.0000        0.0000        0.0000        0.0000        0.0000        0.0000        0.0000        0.0000        0.0000        0.0000        0.0000        0.0000        0.0000        0.0000        0.0000        0.0000        0.0000        0.0000        0.0000        0.0000        0.0000        0.0000        0.0000        0.0000        0.0000        0.0000        0.0000        0.0000        0.0000        0.0000        0.0000        0.0000        0.0000        0.0000        0.0000        0.0000        0.0000        0.0000        0.0000        0.0000        0.0000        0.0000        0.0000        0.0000        0.0000        0.0000        0.0000        0.0000        0.0000        0.0000        0.0000        0.0000        0.0000        0.0000        0.0000        0.0000        0.0000        0.0000        0.0000        0.0000        0.0000        0.0000        0.0000        0.0000        0.0000        0.0000        0.0000        0.0000        0.0000        0.0000       39.2775       41.2692       41.4780       41.4797       40.2467       42.4232       45.4433       66.7690      141.7909      182.9249       45.9596       44.1004       49.5721       60.6119       69.6291       66.9094       86.7900      108.6390      112.6464      113.1323      110.8090      109.7834      106.2601      117.6923      138.2794      160.4016      175.6470      190.4333      149.8859      175.2058      174.6619      132.5568      151.7052      180.0488      182.1887      195.7487      169.8999      139.0006      129.9321      133.9525      150.6413      157.8416      144.9341      139.2983      152.8404      132.6159      129.8233      122.6601      127.1645      111.3531      119.2596      119.7069      100.3500      111.1846      131.4528      133.3313      138.1396      156.4808      159.8760      192.8359      201.9147      197.8573      184.8452      175.7820      192.3833      181.7720      173.7003      150.3284      137.5714      162.6344      154.7608      164.1249      178.2633      160.0209      143.8379      143.1864      136.3977      138.5818      124.4352        0.0000        0.0000
        0.0000        0.0000        0.0000        0.0000        0.0000        0.0000        0.0000        0.0000        0.0000        0.0000        0.0000        0.0000        0.0000        0.0000        0.0000        0.0000        0.0000        0.0000        0.0000        0.0000        0.0000        0.0000        0.0000        0.0000        0.0000        0.0000        0.0000        0.0000        0.0000        0.0000        0.0000        0.0000        0.0000        0.0000        0.0000        0.0000        0.0000        0.0000        0.0000        0.0000        0.0000        0.0000        0.0000        0.0000        0.0000        0.0000        0.0000        0.0000       35.4801       34.9252       30.8406       23.2225       23.2367       25.9029       27.2387       29.3086       32.1890       32.0305       33.7387       38.7630       40.2782       42.5740       41.4468       39.5874       39.5869       33.6334       32.0594       31.5179       33.0671       39.2098        0.0000        0.0000        0.0000        0.0000        0.0000        0.0000        0.0000        0.0000        0.0000        0.0000        0.0000        0.0000        0.0000        0.0000        0.0000        0.0000        0.0000        0.0000        0.0000        0.0000        0.0000        0.0000        0.0000        0.0000        0.0000        0.0000        0.0000        0.0000        0.0000        0.0000        0.0000        0.0000        0.0000        0.0000        0.0000        0.0000        0.0000        0.0000        0.0000        0.0000        0.0000        0.0000        0.0000        0.0000        0.0000        0.0000        0.0000        0.0000        0.0000        0.0000        0.0000        0.0000        0.0000        0.0000        0.0000        0.0000        0.0000        0.0000        0.0000        0.0000        0.0000        0.0000        0.0000        0.0000        0.0000        0.0000        0.0000        0.0000        0.0000        0.0000        0.0000        0.0000        0.0000        0.0000        0.0000        0.0000        0.0000        0.0000        0.0000        0.0000        0.0000        0.0000        0.0000        0.0000        0.0000        0.0000        0.0000        0.0000        0.0000        0.0000        0.0000        0.0000        0.0000        0.0000        0.0000        0.0000        0.0000        0.0000        0.0000       46.6521       47.2739       50.7634       53.0252       55.6994        0.0000       46.2768       79.6813       80.3249        0.0000        0.0000        0.0000       69.6909       73.2332       80.3398      112.1774      121.9601      130.2681      126.9114      126.7278      109.6237      101.5861       97.6326      119.0231      181.5358      229.8036      218.7041      183.6310      176.1396      159.3489      130.4067      148.8877      168.4364      161.2118      168.4439      145.5289      133.7065      127.5833      117.8201      129.2200      139.2658      140.5007      150.0829      151.8927      120.4239      118.2974      119.1908      115.8789      130.3128      123.9255      128.8203      124.8887      136.1617      137.3241      129.3954      134.2782      141.4703      155.2654      186.1480      190.0500      213.1699      189.5941      150.9199      142.3396      138.5201      133.9701      123.0951      115.1542      109.4885      127.3775      141.5116      150.7222      145.1847      143.1252      139.1133      136.2027      137.4132      126.0051        0.0000        0.0000
        0.0000        0.0000        0.0000        0.0000        0.0000        0.0000        0.0000        0.0000        0.0000        0.0000        0.0000        0.0000        0.0000        0.0000        0.0000        0.0000        0.0000        0.0000        0.0000        0.0000        0.0000        0.0000        0.0000        0.0000        0.0000        0.0000        0.0000        0.0000        0.0000        0.0000        0.0000        0.0000        0.0000        0.0000        0.0000        0.0000        0.0000        0.0000       41.0789       36.7901       35.5011        0.0000        0.0000        0.0000        0.0000        0.0000        0.0000        0.0000       38.9133       39.9050       39.5627       29.9527       27.5755       30.0480       41.1477       93.5647       67.6166       31.6127       31.2447       38.1091       40.6155       44.0896       45.7565       47.0009       44.8130       42.1830       37.7552       33.3006       34.9982       35.5848        0.0000        0.0000        0.0000        0.0000        0.0000        0.0000        0.0000        0.0000        0.0000        0.0000        0.0000        0.0000        0.0000        0.0000        0.0000        0.0000        0.0000        0.0000        0.0000        0.0000        0.0000        0.0000        0.0000        0.0000        0.0000        0.0000        0.0000        0.0000        0.0000        0.0000        0.0000        0.0000        0.0000        0.0000        0.0000        0.0000        0.0000        0.0000        0.0000        0.0000        0.0000        0.0000        0.0000        0.0000        0.0000        0.0000        0.0000        0.0000        0.0000        0.0000        0.0000        0.0000        0.0000        0.0000        0.0000        0.0000        0.0000        0.0000        0.0000        0.0000        0.0000        0.0000        0.0000        0.0000        0.0000        0.0000        0.0000        0.0000        0.0000        0.0000        0.0000        0.0000        0.0000        0.0000        0.0000        0.0000        0.0000        0.0000        0.0000        0.0000        0.0000        0.0000        0.0000        0.0000        0.0000        0.0000        0.0000        0.0000        0.0000        0.0000        0.0000        0.0000        0.0000        0.0000        0.0000        0.0000        0.0000        0.0000        0.0000        0.0000        0.0000        0.0000        0.0000        0.0000        0.0000        0.0000        0.0000        0.0000        0.0000        0.0000        0.0000        0.0000        0.0000       78.2585      105.2072      107.6643      124.9067      138.8120      138.8250      132.7436      129.0355      129.3838      145.2096      199.1098      206.2224      210.9923      219.1871      158.7826      123.0355      120.2072      152.3999      159.4274      162.2220      144.3310      129.0448      116.7602      106.2731      104.8274      129.5263      137.4910      128.5818      133.0594      130.6792      117.2671      109.8367      109.3878      107.5246      126.7589      118.9553      131.7955      135.6670      120.9341      102.9778      109.1012      119.2274      140.7384      149.1110      177.6087      191.5029      215.5239      154.3323      123.3363      118.9802      125.9065      119.5037      121.5218      117.8496      120.4158      158.8559      185.4081      159.5338      153.7663      147.3790      143.4744      158.9115      150.5690        0.0000        0.0000        0.0000
        0.0000        0.0000        0.0000        0.0000        0.0000        0.0000        0.0000        0.0000        0.0000        0.0000        0.0000        0.0000        0.0000        0.0000        0.0000        0.0000        0.0000        0.0000        0.0000        0.0000        0.0000        0.0000        0.0000        0.0000        0.0000        0.0000        0.0000        0.0000        0.0000        0.0000        0.0000        0.0000        0.0000        0.0000        0.0000        0.0000        0.0000        0.0000       40.4040       42.3664       44.6513       41.5266       42.3792       40.6829       40.0099       40.7045       51.5967       60.2305       67.0160       55.7577       40.1816       36.2565       32.1777       27.9443       43.0914      103.8228       49.0098       36.4139       35.8157       37.5030       37.1579       41.6529       46.9470       51.9099       51.3911       54.1300       45.8735       36.1340       33.7553       29.6774       36.1278       32.5366        0.0000        0.0000        0.0000        0.0000        0.0000        0.0000        0.0000        0.0000        0.0000        0.0000        0.0000        0.0000        0.0000        0.0000        0.0000        0.0000        0.0000        0.0000        0.0000        0.0000        0.0000        0.0000        0.0000        0.0000        0.0000        0.0000        0.0000        0.0000        0.0000        0.0000        0.0000        0.0000        0.0000        0.0000        0.0000        0.0000        0.0000        0.0000        0.0000        0.0000        0.0000        0.0000        0.0000        0.0000        0.0000        0.0000        0.0000        0.0000        0.0000        0.0000        0.0000        0.0000        0.0000        0.0000        0.0000        0.0000        0.0000        0.0000        0.0000        0.0000        0.0000        0.0000        0.0000        0.0000        0.0000        0.0000        0.0000        0.0000        0.0000        0.0000        0.0000        0.0000        0.0000        0.0000        0.0000        0.0000        0.0000        0.0000        0.0000        0.0000        0.0000        0.0000        0.0000        0.0000        0.0000        0.0000        0.0000        0.0000        0.0000        0.0000        0.0000        0.0000        0.0000        0.0000        0.0000        0.0000        0.0000        0.0000        0.0000        0.0000        0.0000        0.0000        0.0000        0.0000        0.0000        0.0000        0.0000        0.0000        0.0000        0.0000        0.0000        0.0000       95.2988      108.1680      118.4283      127.1603      133.1910      127.5780      131.1039      144.4127      171.2675      179.7819      169.2745      156.6782      168.1462      142.4554      137.6307      136.4996      153.7046      164.0542      163.3575      142.8879      125.2454      110.8399      107.4020      109.9922      115.3811      112.6982      121.7214      142.7423      156.4109      121.6695      115.3513      103.6104      103.9537      106.6031      109.0392      122.5770      126.7021      135.7011      115.7126      109.1864      107.9142      119.3245      140.2182      154.5516      172.7905      184.5117      149.2330      122.3146      107.6070      118.4544      131.8936      145.4511      160.2816      185.6194      203.6457      210.9370      179.1204      142.8631      143.2693      143.5070      145.5832        0.0000        0.0000        0.0000        0.0000
        0.0000        0.0000        0.0000        0.0000        0.0000        0.0000        0.0000        0.0000        0.0000        0.0000        0.0000        0.0000        0.0000        0.0000        0.0000        0.0000        0.0000        0.0000        0.0000        0.0000        0.0000        0.0000        0.0000        0.0000        0.0000        0.0000        0.0000        0.0000        0.0000        0.0000        0.0000        0.0000        0.0000        0.0000        0.0000        0.0000        0.0000       32.6755       34.0928       35.3801       38.9239       42.1607       43.1416       48.3481       52.8762       52.0700       53.6863       59.5330       64.2520       51.2964       40.6765       32.7059       36.9477       34.3174       45.4905       60.9263       65.1431       33.4363       36.3652       41.3510       37.7109       38.2492       45.0195       49.9590       54.3659       60.5107       47.6456       35.5295       29.9037       31.9046       35.2081       28.2291        0.0000        0.0000        0.0000        0.0000        0.0000        0.0000        0.0000        0.0000        0.0000        0.0000        0.0000        0.0000        0.0000        0.0000        0.0000        0.0000        0.0000        0.0000        0.0000        0.0000        0.0000        0.0000        0.0000        0.0000        0.0000        0.0000        0.0000        0.0000        0.0000        0.0000        0.0000        0.0000        0.0000        0.0000        0.0000        0.0000        0.0000        0.0000        0.0000        0.0000        0.0000        0.0000        0.0000        0.0000        0.0000        0.0000        0.0000        0.0000        0.0000        0.0000        0.0000        0.0000        0.0000        0.0000        0.0000        0.0000        0.0000        0.0000        0.0000        0.0000        0.0000        0.0000        0.0000        0.0000        0.0000        0.0000        0.0000        0.0000        0.0000        0.0000        0.0000        0.0000        0.0000        0.0000        0.0000        0.0000        0.0000        0.0000        0.0000        0.0000        0.0000        0.0000        0.0000        0.0000        0.0000        0.0000        0.0000        0.0000        0.0000        0.0000        0.0000        0.0000        0.0000        0.0000        0.0000        0.0000        0.0000        0.0000        0.0000        0.0000        0.0000        0.0000        0.0000        0.0000        0.0000        0.0000        0.0000       52.6385       68.9394       76.1000       76.0552       93.0574        0.0000      122.4692      133.9295      139.0522      142.8408      127.1213      130.2975      142.1639      145.3521      135.0401      118.8518      126.0408      124.6187      111.9953      116.7474       88.6500      101.7825      116.0159      106.6403      103.4512      101.4568      103.3335       96.4871      102.7086      101.8651      103.2044      115.8055      151.7012      159.8811      163.7346      140.7021      127.5624      132.7157      139.5340      131.4573      124.2779      122.6136      125.6146      106.9490      100.7769      101.4840       96.6352       99.0774      113.9094      128.3624      145.1699      150.6423      142.9072      133.8712      140.2031      143.8405      145.5593      162.0248      174.2999      187.1763      183.9892      161.0673      138.4034      135.9212      148.0677      161.6691        0.0000        0.0000        0.0000        0.0000
        0.0000        0.0000        0.0000        0.0000        0.0000        0.0000        0.0000        0.0000        0.0000        0.0000        0.0000        0.0000        0.0000        0.0000        0.0000        0.0000        0.0000        0.0000        0.0000        0.0000        0.0000        0.0000        0.0000        0.0000        0.0000        0.0000        0.0000        0.0000        0.0000        0.0000        0.0000        0.0000        0.0000        0.0000        0.0000        0.0000        0.0000       32.5110       34.6098       36.1129       37.3442       40.2342       40.7512       44.3385       50.3458       56.1298       64.5806       60.1743       54.2438       45.2768       37.1205       29.4015       34.1725       27.4314       33.2341       39.6157       33.9508       30.8745       26.4206       33.1297       32.2089       34.3169       35.8378       47.0397       48.5854       45.5297       42.2863       40.6457       32.3694       26.0901       25.9354       21.4075       21.3649        0.0000        0.0000        0.0000        0.0000        0.0000        0.0000        0.0000        0.0000        0.0000        0.0000        0.0000        0.0000        0.0000        0.0000        0.0000        0.0000        0.0000        0.0000        0.0000        0.0000        0.0000        0.0000        0.0000        0.0000        0.0000        0.0000        0.0000        0.0000        0.0000        0.0000        0.0000        0.0000        0.0000        0.0000        0.0000        0.0000        0.0000        0.0000        0.0000        0.0000        0.0000        0.0000        0.0000        0.0000        0.0000        0.0000        0.0000        0.0000        0.0000        0.0000        0.0000        0.0000        0.0000        0.0000        0.0000        0.0000        0.0000        0.0000        0.0000        0.0000        0.0000        0.0000        0.0000        0.0000        0.0000        0.0000        0.0000        0.0000        0.0000        0.0000        0.0000        0.0000        0.0000        0.0000        0.0000        0.0000        0.0000        0.0000        0.0000        0.0000        0.0000        0.0000        0.0000        0.0000        0.0000        0.0000        0.0000        0.0000        0.0000        0.0000        0.0000        0.0000        0.0000        0.0000        0.0000        0.0000        0.0000        0.0000        0.0000        0.0000        0.0000        0.0000       40.0256       46.6354       54.3187       71.7832       70.2652       77.2421       88.3507       85.5554       98.3958      106.3604      117.1857      130.3651      132.2741      131.7303      130.5051      142.0242      140.3642      102.7921       87.4280      101.4145       97.1306      111.1511       82.1915       67.1708       75.8491       86.1832       73.2804       97.0017       88.6415      105.2664      103.2236       97.0327      100.1524      103.1636      109.0009      129.6576      181.6525      149.8784      141.1712      139.7774      140.1768      164.3776      163.3889      129.2028      123.7609      116.7242      115.8490      105.5581       94.7473       97.3469      102.3277      109.2336      127.6406      123.8060      136.9193      136.1473      133.4695      132.5542      139.0596      145.0980      139.2945      164.9078      195.5185      187.5598      172.7181      185.5886      176.3944      146.7406      139.8239        0.0000        0.0000        0.0000        0.0000        0.0000
        0.0000        0.0000        0.0000        0.0000        0.0000        0.0000        0.0000        0.0000        0.0000        0.0000        0.0000        0.0000        0.0000        0.0000        0.0000        0.0000        0.0000        0.0000        0.0000        0.0000        0.0000        0.0000        0.0000        0.0000        0.0000        0.0000        0.0000        0.0000        0.0000        0.0000        0.0000        0.0000        0.0000        0.0000        0.0000        0.0000       32.0984       31.4321       36.3340       40.7527       40.4798       42.7189       45.9955       56.5800       57.6596       58.0358       58.6186       48.9725       40.6969       39.4260       33.5290       25.4397       28.0227       25.9910       28.6612       29.4787       28.8634       26.4170       21.5078       30.0096       29.3456       31.6529       41.7149       46.6716       46.1587       38.9760       31.7024       26.4614       23.6775       19.5854       19.2132       15.3307        0.0000        0.0000        0.0000        0.0000        0.0000        0.0000        0.0000        0.0000        0.0000        0.0000        0.0000        0.0000        0.0000        0.0000        0.0000        0.0000        0.0000        0.0000        0.0000        0.0000        0.0000        0.0000        0.0000        0.0000        0.0000        0.0000        0.0000        0.0000        0.0000        0.0000        0.0000        0.0000        0.0000        0.0000        0.0000        0.0000        0.0000        0.0000        0.0000        0.0000        0.0000        0.0000        0.0000        0.0000        0.0000        0.0000        0.0000        0.0000        0.0000        0.0000        0.0000        0.0000        0.0000        0.0000        0.0000        0.0000        0.0000        0.0000        0.0000        0.0000        0.0000        0.0000        0.0000        0.0000        0.0000        0.0000        0.0000        0.0000        0.0000        0.0000        0.0000        0.0000        0.0000        0.0000        0.0000        0.0000        0.0000        0.0000        0.0000        0.0000        0.0000        0.0000        0.0000        0.0000        0.0000        0.0000        0.0000        0.0000        0.0000        0.0000        0.0000        0.0000        0.0000        0.0000        0.0000        0.0000        0.0000        0.0000        0.0000        0.0000       56.7674       60.1712       51.2510       55.8260       63.1351       72.1132       76.5010       86.1117       91.0504       80.5991       85.3366       87.8699       88.8041       97.8683      101.9997      107.7894      129.1282      119.8186      143.6709      152.3318      121.0631      108.2313       91.8418       77.1587       98.2182       97.8539       84.0963       81.9247       80.0629       83.1351       95.0065       88.7157       96.3800       91.3279       89.6837       89.6517       97.9752      109.7422      122.5637      137.0515      128.4028      136.1244      142.9820      148.6865      153.8653      147.5624      154.7661      133.7574      135.2718      125.5039      123.9098      114.3045      112.7496      109.3934      111.4971      123.9133      135.6436      148.1793      131.6448      131.5900      139.8234      115.5892      126.9568      120.1024      121.9179      132.2885      134.1246      143.4300      181.3450      182.2038      161.8387      161.5668        0.0000        0.0000        0.0000        0.0000        0.0000
        0.0000        0.0000        0.0000        0.0000        0.0000        0.0000        0.0000        0.0000        0.0000        0.0000        0.0000        0.0000        0.0000        0.0000        0.0000        0.0000        0.0000        0.0000        0.0000        0.0000        0.0000        0.0000        0.0000        0.0000        0.0000        0.0000        0.0000        0.0000        0.0000        0.0000        0.0000        0.0000        0.0000        0.0000        0.0000       30.2276       28.1232       29.5806       36.0423       39.8982       40.5012       44.5405       47.3678       51.9526       50.6423       48.7171       48.0674       37.9635       35.3920       32.9950       32.7637       23.0248       20.6130       23.9759       25.7113       22.5917       19.7945       24.1425       20.2110       27.6340       26.8859       26.1691       36.3834       41.3343       36.5530       31.5609       27.6441       23.9984       22.5110       16.5833       14.2239        9.9336        0.0000        0.0000        0.0000        0.0000        0.0000        0.0000        0.0000        0.0000        0.0000        0.0000        0.0000        0.0000        0.0000        0.0000        0.0000        0.0000        0.0000        0.0000        0.0000        0.0000        0.0000        0.0000        0.0000        0.0000        0.0000        0.0000        0.0000        0.0000        0.0000        0.0000        0.0000        0.0000        0.0000        0.0000        0.0000        0.0000        0.0000        0.0000        0.0000        0.0000        0.0000        0.0000        0.0000        0.0000        0.0000        0.0000        0.0000        0.0000        0.0000        0.0000        0.0000        0.0000        0.0000        0.0000        0.0000        0.0000        0.0000        0.0000        0.0000        0.0000        0.0000        0.0000        0.0000        0.0000        0.0000        0.0000        0.0000        0.0000        0.0000        0.0000        0.0000        0.0000        0.0000        0.0000        0.0000        0.0000        0.0000        0.0000        0.0000        0.0000        0.0000        0.0000        0.0000        0.0000        0.0000        0.0000        0.0000        0.0000        0.0000        0.0000        0.0000        0.0000        0.0000        0.0000        0.0000        0.0000        0.0000        0.0000        0.0000       49.0501       51.2698       54.4458       53.4331       66.0202       73.4455       82.5870       76.6615       62.0437       59.2715       68.0857       77.1777       83.2664       83.5407       86.0980       87.8709       89.9738      101.2029       97.1810      121.3352      125.9863      115.9909      128.7738      118.9946       92.9365       57.3422       66.4177       61.6415       59.4458       61.8023       79.4566       79.8682       83.6342       89.9858       95.7737       85.5555       82.3833       89.5939       98.7547      108.7877      121.3822      133.4787      148.0981      165.3139      175.4779      157.9552      153.5570      167.2799      151.3358      144.0295      137.1464      130.8946      117.5037      106.5948      107.1912      111.5019      121.0879      127.9207      112.6856      123.7466      147.1232      157.7386      139.2189      131.6875      131.7705      128.6024      120.9031      126.3423      123.2433      126.2722      141.6761      156.9917      160.3912        0.0000        0.0000        0.0000        0.0000        0.0000
        0.0000        0.0000        0.0000        0.0000        0.0000        0.0000        0.0000        0.0000        0.0000        0.0000        0.0000        0.0000        0.0000        0.0000        0.0000        0.0000        0.0000        0.0000        0.0000        0.0000        0.0000        0.0000        0.0000        0.0000        0.0000        0.0000        0.0000        0.0000        0.0000        0.0000        0.0000        0.0000        0.0000        0.0000        0.0000       29.4925       30.0670       36.6980       40.8609       50.3278       54.2581       52.0369       50.8721       47.2415       46.0178       42.1191       40.9033       31.2380       30.9202       34.2691       46.3590       30.9837       31.1817       22.7173       22.8075       14.8225       12.9865       12.6110       14.5216       21.8026       20.4514       20.1349       18.1864       25.9997       25.1281       21.4538       18.5835       24.4904       24.6096       16.2614       11.2387        8.4692        0.0000        0.0000        0.0000        0.0000        0.0000        0.0000        0.0000        0.0000        0.0000        0.0000        0.0000        0.0000        0.0000        0.0000        0.0000        0.0000        0.0000        0.0000        0.0000        0.0000        0.0000        0.0000        0.0000        0.0000        0.0000        0.0000        0.0000        0.0000        0.0000        0.0000        0.0000        0.0000        0.0000        0.0000        0.0000        0.0000        0.0000        0.0000        0.0000        0.0000        0.0000        0.0000        0.0000        0.0000        0.0000        0.0000        0.0000        0.0000        0.0000        0.0000        0.0000        0.0000        0.0000        0.0000        0.0000        0.0000        0.0000        0.0000        0.0000        0.0000        0.0000        0.0000        0.0000        0.0000        0.0000        0.0000        0.0000        0.0000        0.0000        0.0000        0.0000        0.0000        0.0000        0.0000        0.0000        0.0000        0.0000        0.0000        0.0000        0.0000        0.0000        0.0000        0.0000        0.0000        0.0000        0.0000        0.0000        0.0000        0.0000        0.0000        0.0000        0.0000        0.0000        0.0000        0.0000        0.0000        0.0000        0.0000       52.4422       54.9716       51.5514       55.8235       56.6266       56.4982       55.7375       67.8567       64.9612       41.3030       36.8668       43.7455       51.4339       58.3222       67.3482       73.5911       85.0327       93.3426       93.2896      119.1787      109.2808      109.0162       95.2993       89.1441       72.1530       53.1084       46.3604       47.5592       47.1295       58.4543       70.4423       77.8964       88.5577       96.6720      105.2777      109.6451      111.2748       96.2220      105.2333      111.1788      116.1924      133.4187      179.0321      211.3496      199.5981      185.9590      162.6954      175.0460      194.3942      167.7567      153.6979      143.5506      139.1315      138.6521      128.9792      126.9973      138.8328      120.9970      104.9095      103.1635      100.9300      112.6503      121.6487      131.2193      141.9761      143.6169      131.9926      121.6133      122.4188      125.7234      130.4264      143.2428      159.5000        0.0000        0.0000        0.0000        0.0000        0.0000        0.0000
        0.0000        0.0000        0.0000        0.0000        0.0000        0.0000        0.0000        0.0000        0.0000        0.0000        0.0000        0.0000        0.0000        0.0000        0.0000        0.0000        0.0000        0.0000        0.0000        0.0000        0.0000        0.0000        0.0000        0.0000        0.0000        0.0000        0.0000        0.0000        0.0000        0.0000        0.0000        0.0000        0.0000        0.0000        0.0000       36.1352       33.1017       41.5623       46.6255       63.0147       56.5158       59.9092       60.3149       53.6859       47.4008       40.5724       40.9550       31.0121       30.2031       41.3189       37.0172       38.9006       30.2605       24.4220       26.2782       18.0612       16.9790       18.3570       19.3296       23.1550       21.7164       19.5794       14.6589       13.7536       20.2931       18.0195       15.6087       14.7007       13.2327       14.5394       12.2568        0.0000        0.0000        0.0000        0.0000        0.0000        0.0000        0.0000        0.0000        0.0000        0.0000        0.0000        0.0000        0.0000        0.0000        0.0000        0.0000        0.0000        0.0000        0.0000        0.0000        0.0000        0.0000        0.0000        0.0000        0.0000        0.0000        0.0000        0.0000        0.0000        0.0000        0.0000        0.0000        0.0000        0.0000        0.0000        0.0000        0.0000        0.0000        0.0000        0.0000        0.0000        0.0000        0.0000        0.0000        0.0000        0.0000        0.0000        0.0000        0.0000        0.0000        0.0000        0.0000        0.0000        0.0000        0.0000        0.0000        0.0000        0.0000        0.0000        0.0000        0.0000        0.0000        0.0000        0.0000        0.0000        0.0000        0.0000        0.0000        0.0000        0.0000        0.0000        0.0000        0.0000        0.0000        0.0000        0.0000        0.0000        0.0000        0.0000        0.0000        0.0000        0.0000        0.0000        0.0000        0.0000        0.0000        0.0000        0.0000        0.0000        0.0000        0.0000        0.0000        0.0000        0.0000       41.5449       48.3259        0.0000       53.1568       55.8578       50.0152       52.7330       47.4889       45.9024       42.0955       54.8615      110.2777       57.0185       47.3898       37.4640       37.0884       45.4927       63.7398       58.2422       73.5275      101.3891       99.2005      104.1589      123.8047      112.7161      100.9150       93.3306       92.1088       83.4066       60.6060       46.3688       51.5239       73.5218       71.0657       56.5259       47.7249       68.2262       97.7593      131.3042      148.3159      111.4276      120.3379       98.9822      101.7606      110.0358      136.6880      201.7669      245.3977      207.7267      198.4240      176.4897      171.5413      179.0763      174.5934      166.7523      161.3522      158.4081      153.5186      138.9922      138.3332      148.5082      139.5204      117.5089      104.7444       92.8614       88.9065      104.2350      110.3969      110.9742      121.2108      122.4633      116.9099      117.8220      114.1025      128.5467      141.2396      171.2184        0.0000        0.0000        0.0000        0.0000        0.0000        0.0000        0.0000
        0.0000        0.0000        0.0000        0.0000        0.0000        0.0000        0.0000        0.0000        0.0000        0.0000        0.0000        0.0000        0.0000        0.0000        0.0000        0.0000        0.0000        0.0000        0.0000        0.0000        0.0000        0.0000        0.0000        0.0000        0.0000        0.0000        0.0000        0.0000        0.0000       73.3102       68.1274       63.3020       67.8408       58.1947       47.8356       37.8181       33.1539       30.6501       37.8536       52.7133       49.5759       51.0678       52.3780       45.7880       43.2448       38.1106       39.1422       29.7886       28.2678       27.4542       26.9816       24.9662       26.1707       26.7872       26.1608       24.2687       25.4989       25.0357       23.5093       24.0951       22.1587       17.9215       14.3627       16.7498       21.8771       16.8802       13.0183       13.1384       12.4012       12.8811       10.7810        9.0776        7.2636        0.0000        0.0000        0.0000        0.0000        0.0000        0.0000        0.0000        0.0000        0.0000        0.0000        0.0000        0.0000        0.0000        0.0000        0.0000        0.0000        0.0000        0.0000        0.0000        0.0000        0.0000        0.0000        0.0000        0.0000        0.0000        0.0000        0.0000        0.0000        0.0000        0.0000        0.0000        0.0000        0.0000        0.0000        0.0000        0.0000        0.0000        0.0000        0.0000        0.0000        0.0000        0.0000        0.0000        0.0000        0.0000        0.0000        0.0000        0.0000        0.0000        0.0000        0.0000        0.0000        0.0000        0.0000        0.0000        0.0000        0.0000        0.0000        0.0000        0.0000        0.0000        0.0000        0.0000        0.0000        0.0000        0.0000        0.0000        0.0000        0.0000        0.0000        0.0000        0.0000        0.0000        0.0000        0.0000        0.0000        0.0000        0.0000        0.0000        0.0000        0.0000        0.0000        0.0000        0.0000        0.0000        0.0000        0.0000        0.0000        0.0000        0.0000        0.0000       39.4245       37.6972       49.1367       49.3446       49.8596       43.4408       42.0943       36.2796       36.2897       38.6602       43.9819       55.7043      150.4946       38.6744       36.6632       35.5680       41.1866       58.1262       68.9810       82.8276       68.6509       80.1920       77.6207       91.8565       90.3167       78.5529       93.0258      104.9335       95.0047       83.5157       55.8442       44.0113       57.0208       75.6622       89.6667       61.5223       55.3246       73.2920       88.7199      144.0345      146.0082      140.9567      114.9878      102.9285       99.7218      112.1966      143.5576      194.0613      214.2625      243.0844      214.5398      176.4515      176.4045      196.4450      194.5112      176.8842      170.1116      162.5184      187.1467      167.5035      151.3585      145.7059      143.4109      137.4577      130.5264      104.3444      103.1548      106.9165      114.3639      117.0945      128.9877      126.9603      119.5591      113.0250      113.3279      128.6349      142.3146        0.0000        0.0000        0.0000        0.0000        0.0000        0.0000        0.0000        0.0000
        0.0000        0.0000        0.0000        0.0000        0.0000        0.0000        0.0000        0.0000        0.0000        0.0000        0.0000        0.0000        0.0000        0.0000        0.0000        0.0000        0.0000        0.0000        0.0000        0.0000        0.0000        0.0000        0.0000        0.0000        0.0000        0.0000       53.5299       70.9793       72.8498       74.1993       68.2130       51.7502       50.2411       50.7266       50.0802       37.7303       30.2977       29.1441       36.4975       43.0786       41.1951       42.8247       43.6607       41.2202       38.9272       41.6457       44.0446       33.2117       31.0907       28.5411       29.6852       30.4440       27.3477       27.7927       29.1773       24.7487       28.7549       28.0843       25.1787       25.0547       23.9176       21.5509       18.8895       19.5772       17.3106       17.4484       14.0292       12.6193       13.0804       11.9853       12.7067       12.4236       10.4510        9.4550       10.1511        9.6955        9.7894       10.0419        9.7137        7.8966        8.2054        8.8854        0.0000        0.0000        0.0000        0.0000        0.0000        0.0000        0.0000        0.0000        0.0000        0.0000        0.0000        0.0000        0.0000        0.0000        0.0000        0.0000        0.0000        0.0000        0.0000        0.0000        0.0000        0.0000        0.0000        0.0000        0.0000        0.0000        0.0000        0.0000        0.0000        0.0000        0.0000        0.0000        0.0000        0.0000        0.0000        0.0000        0.0000        0.0000        0.0000        0.0000        0.0000        0.0000        0.0000        0.0000        0.0000        0.0000        0.0000        0.0000        0.0000        0.0000        0.0000        0.0000        0.0000        0.0000        0.0000        0.0000        0.0000        0.0000        0.0000        0.0000        0.0000        0.0000        0.0000        0.0000        0.0000        0.0000        0.0000        0.0000        0.0000        0.0000        0.0000       26.2176       23.6174       19.6736       15.5786       14.0241        0.0000        0.0000        0.0000        0.0000       27.0040       30.8806       35.1898       37.3310       42.9030       38.9408       37.0019       33.7462       35.8087       35.4401       35.9422       37.7829       47.4745       50.3512       53.6284       50.9793       41.6047       49.2512       48.2002       58.6499       76.2644       86.4704       66.9713       62.6500       75.4086       80.6791       74.7436       86.4912       99.9052      115.3278      120.9233       91.3755       64.5883       61.2119       59.7835       76.5579       70.3975       58.5871       57.5433       54.5017       71.9901       94.6368      103.3772      102.5496      113.4956      108.7179      102.4693      108.0268      111.2653      125.6119      194.6871      206.2853      209.0082      191.5256      218.3048      260.6760      271.3643      218.4272      201.2211      213.6612      204.3648      212.9365      192.1114      182.0121      173.2253      161.4234      152.9812      139.2942      135.5258      138.4897      136.0429      135.5849      137.4280      133.4452      127.3376      121.3042      116.8082      125.9150      136.6450        0.0000        0.0000        0.0000        0.0000        0.0000        0.0000        0.0000        0.0000
        0.0000        0.0000        0.0000        0.0000        0.0000        0.0000        0.0000        0.0000        0.0000        0.0000        0.0000        0.0000        0.0000        0.0000        0.0000        0.0000        0.0000        0.0000        0.0000        0.0000        0.0000        0.0000        0.0000        0.0000        0.0000       56.9258       57.8715       44.7568       43.5414       38.5009       38.3312       41.0995       41.6058       41.4397       44.1751       44.0335       38.3123       52.6956       55.7981       35.5201       37.2911       39.1934       41.3419       39.4228       54.5368       53.0896       50.6824       46.0676       42.2380       39.1079       35.7252       34.2461       31.6091       32.4035       33.5553       30.1389       30.5449       27.6640       28.7659       28.0801       26.5308       22.8694       22.6499       24.5832       21.3604       16.6117       14.9864       13.2137       13.1154       11.7521       12.6523       13.6124       15.5224       14.7510       14.4878       11.0659        8.8606        9.7414        9.8344        8.5777       10.9333       14.9385       15.0982       12.9531        0.0000        0.0000        0.0000        0.0000        0.0000        0.0000        0.0000        0.0000        0.0000        0.0000        0.0000        0.0000        0.0000        0.0000        0.0000        0.0000        0.0000        0.0000        0.0000        0.0000        0.0000        0.0000        0.0000        0.0000        0.0000        0.0000        0.0000        0.0000        0.0000        0.0000        0.0000        0.0000        0.0000        0.0000        0.0000        0.0000        0.0000        0.0000        0.0000        0.0000        0.0000        0.0000        0.0000        0.0000        0.0000        0.0000        0.0000        0.0000        0.0000        0.0000        0.0000        0.0000        0.0000        0.0000        0.0000        0.0000        0.0000        0.0000        0.0000        0.0000        0.0000        0.0000        0.0000        0.0000        0.0000        0.0000        0.0000        0.0000       18.6750       20.0596       19.8824       17.8510       15.4749       12.9089       14.8162       17.2343       18.2205       20.7547       26.1912       29.5817       25.0375       26.4026       32.3637       33.1541       28.1232       28.8044       31.8296       39.3791       42.2340       49.0789       52.2891       58.0837       66.5676       77.5889       76.7571       85.3167       81.3517       96.5963      104.0154       88.5603       68.9328       67.1230       71.0283       76.9910       91.8742      112.4326      125.6768      131.1288      129.4616      102.3892       81.9200       79.1711       79.4414       75.8947       80.4835       61.0177       52.6592       55.6461       80.6998      107.1369      100.8147       94.4605       98.4378      104.9736      120.2249      122.0377      118.7686      147.2221      177.7160      201.3851      205.5185      258.8620      310.0950      321.5735      311.7505      262.8598      222.1260      218.9192      199.6630      201.0846      206.2889      194.3910      189.0150      199.9012      181.2701      168.3411      168.9400      177.4824      181.8459      168.1727        0.0000        0.0000      150.4212      142.2495      141.1114      132.6148        0.0000        0.0000        0.0000        0.0000        0.0000        0.0000        0.0000        0.0000        0.0000
        0.0000        0.0000        0.0000        0.0000        0.0000        0.0000        0.0000        0.0000        0.0000        0.0000        0.0000        0.0000        0.0000        0.0000        0.0000        0.0000        0.0000        0.0000        0.0000        0.0000        0.0000        0.0000        0.0000        0.0000        0.0000        0.0000       53.7336       50.8074       53.4328       43.9413       80.7522       89.8319       40.7994       38.4918       39.6444       40.1884       37.6882       39.5088       41.7012       36.5918       37.3034       38.7826       40.8078       39.7933       39.9680       39.7363       37.1957       48.6147       47.5683       44.1274       48.0155       45.0896       39.0651       29.7906       26.8121       26.1792       26.2146       27.2679       29.6901       30.4403       27.3409       24.7789       27.6361       28.3698       19.8744       16.7298       15.3654       15.3144       14.4777       13.4842       13.5412       14.0854       12.2630       11.8882       17.5893       12.3880       10.1156       10.6354       11.7467       12.8647       13.3235       12.5991       13.2513       10.9163       10.3998        8.6162        0.0000        0.0000        0.0000        0.0000        0.0000        0.0000        0.0000        0.0000        0.0000        0.0000        0.0000        0.0000        0.0000        0.0000        0.0000        0.0000        0.0000        0.0000        0.0000        0.0000        0.0000        0.0000        0.0000        0.0000        0.0000        0.0000        0.0000        0.0000        0.0000        0.0000        0.0000        0.0000        0.0000        0.0000        0.0000        0.0000        0.0000        0.0000        0.0000        0.0000        0.0000        0.0000        0.0000        0.0000        0.0000        0.0000        0.0000        0.0000        0.0000        0.0000        0.0000        0.0000        0.0000        0.0000        0.0000        0.0000        0.0000        0.0000        0.0000        0.0000        0.0000        0.0000        0.0000        0.0000        0.0000        0.0000       17.5199       19.4508       18.0162       17.3656       14.1669       12.5144       13.5554       17.2621       17.5615       19.8668       23.7401       24.9329       25.9971       20.8199       29.5681       38.0597       37.0834       30.2267       31.1846       35.5997       41.2669       44.6003       56.4400       61.9118       63.6090       76.1194       89.5689       97.5132      109.8832      138.5127      140.7708       98.9676       80.9234       83.5232       90.8853       86.5740       82.4794       90.3630      104.7348      111.7706      115.5222       88.4645       76.5716       61.7341       69.6074       85.2855       80.0253       57.0058       61.8192       85.7582       89.7323       90.8539       89.2583       94.7029      109.1049      126.0213      137.5233      170.2661      180.4958      165.9440      192.6655      231.5730      247.0474      282.6840      305.9931      319.1787      338.8995      311.6454      268.8908      241.3007      213.5241      200.8138      199.4677      200.6121      209.1183      205.1353      203.9859      196.8447      195.5463      199.6349      196.7663        0.0000        0.0000        0.0000        0.0000        0.0000        0.0000        0.0000        0.0000        0.0000        0.0000        0.0000        0.0000        0.0000        0.0000        0.0000        0.0000
        0.0000        0.0000        0.0000        0.0000        0.0000        0.0000        0.0000        0.0000        0.0000        0.0000        0.0000        0.0000        0.0000        0.0000        0.0000        0.0000        0.0000        0.0000        0.0000        0.0000        0.0000        0.0000        0.0000        0.0000        0.0000        0.0000        0.0000       35.8495       35.6513       31.4767       35.9849       53.3302       40.5928       42.0378       44.5004       44.1098       42.3405       43.3939       45.2709       50.0070       45.7418       43.3269       45.3859       48.9805       49.5378       35.9326       36.9352       49.6208       60.4943       56.2265       46.7046       49.1689       46.8064       38.0860       32.5159       29.7643       35.9411       32.4626       33.6407       36.0375       31.8525       27.3297       28.5252       25.4187       19.6157       15.8303       16.8077       16.1059       17.2064       16.4915       16.2992       16.9576       14.9860       15.3985       14.2237       15.0503       14.4706       15.6668       16.4423       16.5691       17.0654       14.9334       12.7076       11.8707       10.5632        8.4680        4.9012        3.1142        3.9582        5.0367        0.0000        0.0000        0.0000        0.0000        0.0000        0.0000        0.0000        0.0000        0.0000        0.0000        0.0000        0.0000        0.0000        0.0000        0.0000        0.0000        0.0000        0.0000        0.0000        0.0000        0.0000        0.0000        0.0000        0.0000        0.0000        0.0000        0.0000        0.0000        0.0000        0.0000        0.0000        0.0000        0.0000        0.0000        0.0000        0.0000        0.0000        0.0000        0.0000        0.0000        0.0000        0.0000        0.0000        0.0000        0.0000        0.0000        0.0000        0.0000        0.0000        0.0000        0.0000        0.0000        0.0000        0.0000        0.0000        0.0000        0.0000        0.0000        0.0000        0.0000        0.0000       15.1983       15.0832       20.1809       17.3147       16.1763       13.5555       10.8624       11.4566       13.9940       15.6835       18.0876       19.5753       21.1128       24.3182       24.2966       26.8225       29.9311       30.2903       27.8291       31.6259       35.7301       32.9589       36.1054       48.1011       61.7710       64.5377       76.7806       99.6613      102.3356      122.3341      130.1453      123.8183       90.9859       79.8599       86.6566      109.2771       87.2960       80.9810       87.0049       79.6353       84.8235       82.9953       67.2444       64.9525       60.6093       59.7532       69.4510       74.2568       59.9788       53.4620       56.2888       80.0912       82.1980       87.1423       93.6651      112.4902      122.3235      135.0544      158.2000      204.4263      213.0873      238.3615      234.1873      297.8477      295.3734      288.2038      308.8129      338.9518      308.2187      290.8438      269.4581      229.2244      217.5163      215.1407      214.4698      216.5939      224.8271      223.1610      215.1160      200.0366      202.5278      217.2995        0.0000        0.0000        0.0000        0.0000        0.0000        0.0000        0.0000        0.0000        0.0000        0.0000        0.0000        0.0000        0.0000        0.0000        0.0000        0.0000
        0.0000        0.0000        0.0000        0.0000        0.0000        0.0000        0.0000        0.0000        0.0000        0.0000        0.0000        0.0000        0.0000        0.0000        0.0000        0.0000        0.0000        0.0000        0.0000        0.0000        0.0000        0.0000        0.0000        0.0000        0.0000        0.0000        0.0000       34.0365       35.4464       34.6774       35.2127       40.5342       42.9346       44.0082       46.0832       49.6815       56.5390       60.0029       61.3989       88.1841      102.2888       83.3509       75.8575       58.8556       55.9478       45.8860       47.5677       47.9273       58.8549       50.0597       52.4246       54.7138       50.6883       41.4753       36.7423       32.8494       35.4584       31.3435       29.0765       34.0646       30.9044       28.7010       30.8067       25.7925       20.0117       19.2049       18.0413       19.1197       18.1446       14.7460       14.6595       15.1642       14.2642       17.2361       17.3588       17.1625       20.2971       20.4890       17.8062       16.0242       17.1064       16.9973       14.8113       13.0573       11.1764        6.4236        6.5842        6.3229        7.0129        6.1341        0.0000        0.0000        0.0000        0.0000        0.0000        0.0000        0.0000        0.0000        0.0000        0.0000        0.0000        0.0000        0.0000        0.0000        0.0000        0.0000        0.0000        0.0000        0.0000        0.0000        0.0000        0.0000        0.0000        0.0000        0.0000        0.0000        0.0000        0.0000        0.0000        0.0000        0.0000        0.0000        0.0000        0.0000        0.0000        0.0000        0.0000        0.0000        0.0000        0.0000        0.0000        0.0000        0.0000        0.0000        0.0000        0.0000        0.0000        0.0000        0.0000        0.0000        0.0000        0.0000        0.0000        0.0000        0.0000        0.0000        0.0000        0.0000        0.0000        0.0000        0.0000        0.0000       16.6401       14.9134       17.1657       14.5743       13.1863       10.8749       11.4410       14.1339       14.2678       18.2324       19.2521       17.8501       20.8134       21.2511       18.5322       22.2858       27.2349       29.3416       34.2215       38.4858       39.4265       43.5960       53.3334       74.0357       79.5298       93.5173      104.7063      125.0271      135.7253      109.4130       96.4394       88.1912       86.8550       78.5502       84.8309       98.8812       77.8362       78.9521       72.3623       83.6367       63.7999       61.5093       60.9407       61.3843       66.2952       73.8556       70.6690       54.8965       56.1302       62.3595       85.8296       87.9542       98.3657      114.4514      114.9670      135.8787      187.8455      159.6553      177.0107      178.7876      169.5870      187.4586      200.0991      252.8876      265.3506      299.3677      319.9647      290.9356      286.9378      260.6277      221.1473      213.4832      233.2782      228.9933      231.5668      229.1354      232.8998      226.9776      211.5356      215.0864      221.0179        0.0000        0.0000        0.0000        0.0000        0.0000        0.0000        0.0000        0.0000        0.0000        0.0000        0.0000        0.0000        0.0000        0.0000        0.0000        0.0000
        0.0000        0.0000        0.0000        0.0000        0.0000        0.0000        0.0000        0.0000        0.0000        0.0000        0.0000        0.0000        0.0000        0.0000        0.0000        0.0000        0.0000        0.0000        0.0000        0.0000        0.0000        0.0000        0.0000        0.0000        0.0000        0.0000        0.0000        0.0000       43.6561       45.1916       46.3931       50.9013       53.3148       53.3507       53.7548       47.8140       51.8177       51.7880       54.4678       70.3130      113.7532      131.3120       98.0881       68.7021       57.6873       58.2856       62.0804       59.5040       55.0106       51.6047       62.0718       71.2369       67.3415       54.4546       50.4604       49.8864       45.7268       42.4478       45.3449       85.0192       80.6066       39.6143       30.8334       29.9005       23.9111       23.4864       20.9867       17.7880       13.5549       12.9076       12.1105       12.3472       13.5673       12.7701       13.3608       16.8709       19.1894       20.3741       17.2532       17.5418       17.2114       18.4386       19.7032       18.6472       15.5065       13.5213       14.3609       12.8222       10.5600        7.3581        5.2025        0.0000        0.0000        0.0000        0.0000        0.0000        0.0000        0.0000        0.0000        0.0000        0.0000        0.0000        0.0000        0.0000        0.0000        0.0000        0.0000        0.0000        0.0000        0.0000        0.0000        0.0000        0.0000        0.0000        0.0000        0.0000        0.0000        0.0000        0.0000        0.0000        0.0000        0.0000        0.0000        0.0000        0.0000        0.0000        0.0000        0.0000        0.0000        0.0000        0.0000        0.0000        0.0000        0.0000        0.0000        0.0000        0.0000        0.0000        0.0000        0.0000        0.0000        0.0000        0.0000        0.0000        0.0000        0.0000        0.0000        0.0000        0.0000        0.0000        0.0000        0.0000        0.0000       18.3166       14.5051       12.1024       10.8406       11.5180       11.8305       12.3428       12.6241       18.0939       17.5969       11.3079        9.6957       15.1857       13.3015       20.9462       26.8783       27.2840       33.5664       48.0156       59.9599       64.4765       74.8893       81.1281       76.8999       79.5642       79.4530       94.1131      102.8326       88.6661       81.3675       85.4439       94.7721       82.8615       70.0447       76.6295       82.1257       68.0051       71.2030       66.8409       80.0463       77.7049       79.9043       72.4985       56.8862       63.3755       69.8322       65.2583       72.8415       79.5433       98.2304      115.3278      142.0560      141.8729      140.4701      149.1281      162.8440      183.5675      185.1770      195.3381      172.9665      177.8773      197.1946      249.4788      286.9508      263.1659      231.0643      243.2479      249.9799      236.8099      218.3192      208.0544      207.3649      212.2821      227.1875      219.4395      217.5277      208.7078      199.1415      207.5519      216.9698        0.0000        0.0000        0.0000        0.0000        0.0000        0.0000        0.0000        0.0000        0.0000        0.0000        0.0000        0.0000        0.0000        0.0000        0.0000        0.0000
        0.0000        0.0000        0.0000        0.0000        0.0000        0.0000        0.0000        0.0000        0.0000        0.0000        0.0000        0.0000        0.0000        0.0000        0.0000        0.0000        0.0000        0.0000        0.0000        0.0000        0.0000        0.0000        0.0000        0.0000        0.0000        0.0000        0.0000        0.0000       49.2052       51.1350       53.5121       59.6958       63.0324       63.5322       64.7744       59.7095       56.4084       50.3369       49.2951       56.8129       58.0174       55.0153       60.1483       53.6879       59.7862       77.0931      119.1721      103.3765       65.3533       61.4277       78.2450       77.8435       76.0348       60.1543       52.0203       45.3837       43.0373       38.3463       37.0142       57.3565       56.6832       63.9112       55.1360       53.6312       32.9446       26.3979       26.8610       20.2103       13.2900       14.6722       11.4007       10.4190       12.3914       12.4010       10.0835       16.1959       20.1202       20.5044       18.3032       19.2297       21.6517       21.3521       21.6193       23.5327       19.9973       15.7812       11.5776       10.4476        6.6767        4.9268        3.2869        0.0000        0.0000        0.0000        0.0000        0.0000        0.0000        0.0000        0.0000        0.0000        0.0000        0.0000        0.0000        0.0000        0.0000        0.0000        0.0000        0.0000        0.0000        0.0000        0.0000        0.0000        0.0000        0.0000        0.0000        0.0000        0.0000        0.0000        0.0000        0.0000        0.0000        0.0000        0.0000        0.0000        0.0000        0.0000        0.0000        0.0000        0.0000        0.0000        0.0000        0.0000        0.0000        0.0000        0.0000        0.0000        0.0000        0.0000        0.0000        0.0000        0.0000        0.0000        0.0000        0.0000        0.0000        0.0000        0.0000        0.0000        0.0000        0.0000        0.0000       23.0648       22.0101       23.6534       16.8285       12.9775       12.0130       14.7556       12.5241       14.3954       14.7734       15.1197       14.6838       10.9540        8.0950       15.0780       11.9804       19.0936       22.0093       23.9429       31.8596       47.5960       63.5156       74.0232       73.1157       71.9575       75.6077       72.0508       86.3921       89.4586       90.9421       77.1938       83.9170       81.1586       79.7671       80.1411       71.1095       74.2570       83.4703       65.9365       71.1679       82.9338       84.7832       77.9669       74.8475       64.7094       49.2958       59.4507       63.0042       68.7215       75.0311      101.8646      120.4505      140.5598      160.2874      152.4877      144.2194      146.6722      171.8713      189.0365      201.3718      179.7350      203.0381      229.4288      220.3047      205.4973      237.9768      245.1756      229.6029      247.4270      258.2723      235.3035      234.5950      211.7723      208.6284      209.9659      218.2507      222.0736      220.7742      202.9174      199.5825      211.8287      225.3124        0.0000        0.0000        0.0000        0.0000        0.0000        0.0000        0.0000        0.0000        0.0000        0.0000        0.0000        0.0000        0.0000        0.0000        0.0000        0.0000
        0.0000        0.0000        0.0000        0.0000        0.0000        0.0000        0.0000        0.0000        0.0000        0.0000        0.0000        0.0000        0.0000        0.0000        0.0000        0.0000        0.0000        0.0000        0.0000        0.0000        0.0000        0.0000        0.0000        0.0000        0.0000        0.0000        0.0000        0.0000       70.4255       68.0813       72.7215       80.9505       81.5159       78.1001       74.4903       61.8475       53.8021       46.6195       46.7352       51.7147       54.6481       51.3822       48.9290       50.0882       56.9562       59.4448       88.4161       90.7193       72.6019       57.1629       78.1377       66.7876       63.5241       55.1827       48.4230       45.8239       48.2476       39.8948       33.8009       33.6885       34.3288       35.6001       37.6269       52.4456       58.3956       51.0803       31.5628       21.0796       11.2383        9.6651        9.5111        7.9526        8.3752       10.5500       10.9172       13.6349       15.5940       16.8270       18.8110       18.4230       18.8025       18.0608       19.6706       23.2141       19.9519       13.6873       11.4568        6.4396        4.7995        3.7211        3.1299        0.7431        0.0000        0.0000        0.0000        0.0000        0.0000        0.0000        0.0000        0.0000        0.0000        0.0000        0.0000        0.0000        0.0000        0.0000        0.0000        0.0000        0.0000        0.0000        0.0000        0.0000        0.0000        0.0000        0.0000        0.0000        0.0000        0.0000        0.0000        0.0000        0.0000        0.0000        0.0000        0.0000        0.0000        0.0000        0.0000        0.0000        0.0000        0.0000        0.0000        0.0000        0.0000        0.0000        0.0000        0.0000        0.0000        0.0000        0.0000        0.0000        0.0000        0.0000        0.0000        0.0000        0.0000        0.0000        0.0000        0.0000        0.0000        0.0000       26.9322       24.6465       25.6909       25.2402       20.9500       14.4430       14.6222       14.3230       16.4758       15.8350       22.2393       18.3316       20.3193       22.8351       20.7354       24.5343       17.3077       26.3349       28.1930       30.5564       32.6145       44.2756      106.3045      118.5497       62.2518       67.9747       73.8203       76.2976       72.5561       71.3995       78.9339       69.7251       69.6163       77.4382       75.3112       76.6313       79.0079       70.3918       65.4116       67.5079       68.8029       93.2474       89.5283      102.3686       79.4016       69.0163       62.9826       79.1147       67.1430       76.9437      100.2882      131.7805      135.8821      158.5922      176.9795      180.1048      147.6832      150.8527      201.0856      213.7299      206.2751      228.5799      226.0155      224.1871      264.2525      236.2364      248.6070      277.1100      294.3955      266.1624      247.2681      249.4039      236.9228      214.9193      216.4258      215.1535      218.8633      226.8999      210.7962      212.0948      206.2102      213.3738      230.1040      218.0637        0.0000        0.0000        0.0000        0.0000        0.0000        0.0000        0.0000        0.0000        0.0000        0.0000        0.0000        0.0000        0.0000        0.0000        0.0000
        0.0000        0.0000        0.0000        0.0000        0.0000        0.0000        0.0000        0.0000        0.0000        0.0000        0.0000        0.0000        0.0000        0.0000        0.0000        0.0000        0.0000        0.0000        0.0000        0.0000        0.0000        0.0000        0.0000        0.0000        0.0000        0.0000        0.0000       73.7723       86.8528       82.8886       79.9133       83.0591       86.3661       82.9381       71.1701       59.7350       55.3521       53.1233       51.9222       66.0925       73.0737       75.5167       58.7409       61.8657       64.5142       62.6643       56.0987       53.4116       61.9139       54.8922       51.6523       63.8960       72.6164       77.7698       71.8442       60.7346       60.3841       53.2609       36.0804       29.0899       26.8011       27.8193       25.0858       18.1796       13.3065       10.5636        9.4439        7.7973        6.8748        4.8743        4.6890        6.2198        6.9955        8.1864        9.4748       11.6099       13.9388       14.5939       13.3170       11.0645       12.4239       12.3552       23.2786       63.6629       32.6488        8.8608        5.8535        3.8962        2.9449        2.5501        2.2590        0.5594        2.1700        0.0000        0.0000        0.0000        0.0000        0.0000        0.0000        0.0000        0.0000        0.0000        0.0000        0.0000        0.0000        0.0000        0.0000        0.0000        0.0000        0.0000        0.0000        0.0000        0.0000        0.0000        0.0000        0.0000        0.0000        0.0000        0.0000        0.0000        0.0000        0.0000        0.0000        0.0000        0.0000        0.0000        0.0000        0.0000        0.0000        0.0000        0.0000        0.0000        0.0000        0.0000        0.0000        0.0000        0.0000        0.0000        0.0000        0.0000        0.0000        0.0000        0.0000        0.0000        0.0000        0.0000        0.0000        0.0000        0.0000       24.3125       22.5319       23.4409       25.9964       20.9929       18.5098       16.1639       13.1676       15.6184       18.6099       21.0171       24.9845       26.1001       28.8963       33.8460       30.2455       32.6182       25.8285       34.9599       37.8042       41.6615       47.0009       51.0677       81.7845       59.0161       61.1654       70.9061       69.7027       73.2034       77.1646       86.9169       80.5668       78.5469       77.2750       80.5166       78.9269       76.2706       71.1446       62.1943       57.1043       63.6785       76.5247      134.2818      172.1003      183.1358      146.8237      122.5851       89.3189      102.8914       81.2131       88.8595      122.8052      133.5138      131.8436      125.5128      137.2608      141.6180      137.7162      151.3918      183.3006      197.5607      252.2903      280.1433      253.9603      298.7336      299.9053      257.9887      290.9880      326.3972      299.2501      251.5265      233.0934      229.8898      225.6981      218.5802      226.6514      229.3486      222.4192      225.2283      217.9201      220.0775      217.5203      228.5865      222.4482        0.0000        0.0000        0.0000        0.0000        0.0000        0.0000        0.0000        0.0000        0.0000        0.0000        0.0000        0.0000        0.0000        0.0000        0.0000        0.0000
        0.0000        0.0000        0.0000        0.0000        0.0000        0.0000        0.0000        0.0000        0.0000        0.0000        0.0000        0.0000        0.0000        0.0000        0.0000        0.0000        0.0000        0.0000        0.0000        0.0000        0.0000        0.0000        0.0000        0.0000        0.0000        0.0000        0.0000       87.9574       87.4012       91.8915       88.6156       83.9612       85.5892       86.1670       87.4982       76.0156       69.0757       62.3857       65.0215       64.3139       55.5650       58.7069       56.1425       68.2574       72.7437       80.0699       77.4338       60.6159       57.2662       59.8512       58.7245       57.9721       62.0502       68.3288       65.8117       58.5169       57.9762       52.3471       38.2180       21.8056       17.3130       18.1691       19.1357        9.6998        7.2465        6.2499        7.2055        4.0144        2.4288        1.5667        3.0956        5.3391        4.7812        3.9197        4.3724        6.1346        9.0375        9.0374        8.3653        7.5098        9.0931       10.0980        9.9675       12.2439        9.8822        4.5259        3.5144        2.1057        2.4901        2.0750        1.3224        2.1674        2.1800        1.7483        2.7433        3.2695        1.7840        0.5833        0.3259        0.2819        0.3230        0.0000        0.0000        0.0000        0.0000        0.0000        0.0000        5.3784        6.8482        6.4588        7.5052        0.0000        0.0000        0.0000        0.0000        0.0000        0.0000        0.0000        0.0000        0.0000        0.0000        0.0000        0.0000        0.0000        0.0000        0.0000        0.0000        0.0000        0.0000        0.0000        0.0000        0.0000        0.0000        0.0000        0.0000        0.0000        0.0000        0.0000        0.0000        0.0000        0.0000        0.0000        0.0000        0.0000        0.0000        0.0000        0.0000       25.8348       21.5179       23.5395       27.9666       26.5283       24.7082       21.5071       21.0114       19.7208       18.7908       19.7876       23.6288       32.7961       38.0282       39.0913       39.4680       51.6246       51.1122       51.6150       50.1310       49.4513       51.5632       65.1240       65.6772       52.0865       57.2445       64.0494       70.1414       74.4035       80.6292       81.7412       94.9758       97.3139       90.1159       84.7310       84.2965       83.6883       82.8225       78.1882       75.8346       71.3415       74.5063       82.9378       90.4522      104.5212      107.7537      123.9249      124.2800      112.5975       83.0001       70.9138       66.3188       99.5035      113.9282       97.0623       95.4859       91.0728      108.8204      141.8563      144.4226      152.8838      165.0338      181.2841      204.2725      230.0469      244.4662      250.2059      243.4915      247.0519      262.5050      271.9581      257.4070      249.7374      255.5314      263.9366      258.7875      234.3352      228.6031      227.9004      228.9987      241.6090      242.8028      245.6332      249.8893      232.2395      221.8000        0.0000        0.0000        0.0000        0.0000        0.0000        0.0000        0.0000        0.0000        0.0000        0.0000        0.0000        0.0000        0.0000        0.0000        0.0000        0.0000
        0.0000        0.0000        0.0000        0.0000        0.0000        0.0000        0.0000        0.0000        0.0000        0.0000        0.0000        0.0000        0.0000        0.0000        0.0000        0.0000        0.0000        0.0000        0.0000        0.0000        0.0000        0.0000        0.0000        0.0000        0.0000        0.0000       93.5160       90.6828       92.7179       93.0407       90.2595       88.6681       90.1013       89.3501       71.6260       65.5116       66.0933       86.3520      107.3781       92.8881       85.5272       85.2317       81.3848       97.8809       80.8564       73.6444       98.9528      101.9877       91.0821       69.3228       53.0061       54.2443       55.0332       53.2716       60.1946       54.8433       48.7427       45.5918       32.6390       18.8518       15.0907       13.7271       12.8959        7.5563        9.0655        8.6911        6.3766        1.7289        2.0110        2.6381        3.7138        4.3757        4.4493        5.1323        4.4439        6.5217        6.4652        6.4024        7.0171        8.1674       10.1254        7.3342        4.4052        5.3046        4.7981        4.0804        3.7129        1.9142        2.3617        2.5241        2.3558        2.1020        1.1967        1.0314        2.0661        1.5578        1.0106        0.7844        0.6248        0.4132        0.3389        2.5436        4.2100        5.4281        3.9442        3.6154        3.2941        6.5772        7.2403        6.9208        7.5602        7.9859        8.6425        6.8450        8.7197        0.0000        0.0000        0.0000        0.0000        0.0000        0.0000        0.0000        0.0000        0.0000        0.0000        0.0000        0.0000        0.0000        0.0000        0.0000        0.0000        0.0000        0.0000        0.0000        0.0000        0.0000       35.1529       18.9528       17.0323       19.5594       20.4405       26.8005       19.6876       16.0767       15.9501       21.1992       25.4878       29.5682       27.8677       27.7996       28.4487       35.1611       30.4235       27.3765       26.3111       22.0491       21.7359       21.6547       25.5233       32.8928       42.3821       49.0677       53.5110       66.0122       64.2500       76.1095       64.8160       56.0481       57.4468       56.7268       60.9082       54.8491       58.0441       64.3048       74.3127       85.5047       98.7356       97.5444      103.7053       98.9012       92.4534       87.4779       86.7278       84.3715       82.8983       88.4998       96.4546       98.5390      114.8594      104.5793      107.2655      100.3380       90.0881       97.2194      103.8748      126.7228      103.5660       77.2398       87.5296       82.3091       81.7025       83.7980       96.6538      106.0102      122.2713      147.2812      165.5586      175.9803      176.0271      173.6608      191.0611      215.6644      273.2301      282.4398      264.8812      258.7537      255.8257      267.9943      272.1095      276.9597      266.1980      261.3649      256.1018      245.6273      253.9973      237.3498      240.1246      261.2404      262.1251      257.3896      256.9666        0.0000        0.0000        0.0000        0.0000        0.0000        0.0000        0.0000        0.0000        0.0000        0.0000        0.0000        0.0000        0.0000        0.0000        0.0000        0.0000        0.0000        0.0000
        0.0000        0.0000        0.0000        0.0000        0.0000        0.0000        0.0000        0.0000        0.0000        0.0000        0.0000        0.0000        0.0000        0.0000        0.0000        0.0000        0.0000        0.0000        0.0000        0.0000        0.0000        0.0000        0.0000        0.0000        0.0000        0.0000       92.9027       90.6612       90.9187       91.7903      104.4228      112.9713      116.7463      112.7746       89.9281       72.1375       60.2169       62.8675       67.4645       76.3947       85.5145      101.7553       94.7313      145.8600      114.9853       81.4346       71.1702       58.8017       51.9140       43.0257       40.4974       41.0204       38.9408       36.8633       34.2022       33.0857       30.9463       28.6617       23.7104       14.9475       12.7826       11.2268       10.0115        8.7376        8.4661        4.9896        3.8370        2.7075        3.3617        4.0251        4.2219        4.8986        4.9792        5.4679        4.7902        4.6037        4.6809        4.4529        4.9608        6.1188        5.7655        2.9931        2.0283        3.1146        3.6326        5.1259        2.8155        1.8585        3.1723        3.8890        3.3626        1.1468        0.7197        0.7794        0.5001        0.4140        0.2049        0.1844        0.1582        0.0925        1.3110        3.9263        5.4492        6.7077        4.4873        3.8688        4.1619        7.0947        6.9016        7.3094        9.8718       11.1200        9.2006        7.2429        5.7659        5.8852        6.1640        7.0629        0.0000        0.0000        0.0000        0.0000        0.0000        0.0000        0.0000        0.0000        0.0000        0.0000        0.0000        0.0000       31.6041       35.5797       34.1867       35.0989       32.6683       34.1056       25.4710       19.8209       18.7516       22.2385       24.4323       32.0314       27.9538       24.7136       25.0863       30.5248       33.5280       37.0445       35.4584       36.7505       32.7730       38.0606       35.1116       28.8942       26.8321       22.9811       22.8720       28.2105       36.8932       39.4805       41.0832       48.9033       57.7112       69.9653       66.2210       76.8712       64.6941       59.2678       56.3044       57.8539       60.2070       56.3777       60.5957       73.2677       78.4803       88.8300       90.2279       91.9770      102.6608       98.6353       99.6584      102.1567      105.5980       97.5355       96.9281      103.2148      126.9203      106.4087       99.1022       98.6426      111.3764       89.4648       97.9862      101.9931      130.0108      138.0947      109.8483       78.0322       75.7190       84.1809       88.7716       94.4072      111.5017      130.0883      147.4267      161.6232      185.3228      203.1119      182.7448      173.8345      189.5123      215.8783      270.3837      282.4038      286.7119      279.4972      272.6349      262.2081      266.1131      286.6872      286.3179      267.1929      263.1465      244.3464      238.7458      237.7512      240.3069        0.0000      273.2699      267.1357      267.0293        0.0000        0.0000        0.0000        0.0000        0.0000        0.0000        0.0000        0.0000        0.0000        0.0000        0.0000        0.0000        0.0000        0.0000        0.0000        0.0000        0.0000        0.0000
        0.0000        0.0000        0.0000        0.0000        0.0000        0.0000        0.0000        0.0000        0.0000        0.0000        0.0000        0.0000        0.0000        0.0000        0.0000        0.0000        0.0000        0.0000        0.0000        0.0000        0.0000        0.0000        0.0000        0.0000        0.0000       83.5189       85.1738       84.5904       80.4114       80.6172       86.9336       85.8255       85.6639       86.9835       77.2362       64.0540       57.9703       56.3787       51.9384       59.9393       59.6808       59.3155       55.9361       67.9171       63.3227       45.3679       45.1638       41.8391       37.3834       31.1967       26.7119       25.6923       25.7094       45.4856       47.4650       25.1110       23.8028       19.4296       16.0280       11.9705        8.6825        7.5380        8.4404       10.2269        8.2986        4.4403        3.4973        2.4053        2.9615        2.6084        3.1920        3.6547        4.2332        3.2015        4.1831        4.4758        3.8363        3.7714        4.6172        4.6639        2.8257        2.4483        3.8642        2.9233        2.7618        4.3708        4.6479        5.0785        4.7073        1.7450        0.9420        0.9529        0.9260        0.4561        0.4549        0.2823        0.3216        0.3317        0.3176        0.1027        0.6137        3.8013        4.6902        7.7824        6.7905        5.6274        8.0290        5.8363        6.7579        9.0011        9.1703        7.2359        8.4708        8.3273        9.0243        8.8097        8.1246        8.6903        9.8237       15.1358       12.9428        0.0000        0.0000        0.0000        0.0000        0.0000        0.0000        0.0000        0.0000       22.3685       23.0428       29.0095       31.2876       26.9821       20.8683       17.6991       17.6955       23.4092       25.2536       28.9035       33.8277       39.8876       43.2566       33.7966       38.7210       44.6944       45.1904       51.5495       45.7845       39.4366       36.5488       37.6314       35.9166       36.6597       33.5924       24.3291       24.8674       30.4090       39.9900       41.8117       41.8944       44.0843       50.3252       58.1703       59.1854       63.0510       57.8593       56.0352       48.0623       50.2350       57.2523       62.2829       74.1628       79.7298       78.1834       91.8239       97.3282      106.1077      110.2806      112.3300      105.5058      109.0214      120.5102      108.9259      107.0102      108.8481      111.1863      108.7376       97.5326      102.7631      104.9440       96.8747      108.9969       86.3831      100.6753      105.3879       77.5009       74.1303       80.0139      100.6727      125.3288      145.6933      132.1772      154.6588      172.1565      176.1297      186.7037      202.8861      204.1907      207.7763      227.7032      257.0191      263.8430      294.4275      311.5849      285.7088      263.2083      264.0390      266.6143      275.5184      281.2484      269.0833      277.0306      248.4373      237.7056        0.0000        0.0000        0.0000        0.0000        0.0000        0.0000        0.0000        0.0000        0.0000        0.0000        0.0000        0.0000        0.0000        0.0000        0.0000        0.0000        0.0000        0.0000        0.0000        0.0000        0.0000        0.0000        0.0000        0.0000
        0.0000        0.0000        0.0000        0.0000        0.0000        0.0000        0.0000        0.0000        0.0000        0.0000        0.0000        0.0000        0.0000        0.0000        0.0000        0.0000        0.0000        0.0000        0.0000        0.0000        0.0000        0.0000       71.0143       66.2201       64.7049       66.2650       70.4414       69.8578       69.6848       66.0128       68.9250       67.0907       74.0730       68.6480       52.7179       48.7779       42.3132       46.3284       54.5813       57.1864       41.9504       36.5731       38.5511       29.0108       23.3771       22.5287       28.2945       20.6044       17.1003       15.0986       14.3906       12.6112       13.0995       45.3469       49.5771       30.0680       11.4419       10.8633        9.2643        7.7805        6.6039        5.7111        6.2942        7.8761        7.6091        4.6007        3.8039        2.7655        3.1929        2.0731        3.1181        4.8789        1.9675        2.3875        4.5748        4.7525        3.3092        4.5437        4.2639        3.9931        3.5855        3.9678        5.6709        2.7048        2.8852        3.2422        3.1549        1.9514        0.4842        0.0000        0.1693        0.2681        1.2354        0.2110        0.3212        1.1942        1.4234        1.2131        1.2074        1.6645        4.2711        3.1917        3.2778        7.0973        6.0747        7.1062        5.7006        9.3946       10.6403       12.9769       14.2304        9.4285       10.2875       12.7311       18.6868       19.6119       16.5063       18.9900       21.1492        8.4199        7.5736        7.0854        9.7437       10.8448        9.2820       11.0627       19.7365       27.8579       32.6555       24.6675       24.1162       31.9080       37.4979       31.7596       22.8840       20.2424       23.4529       31.7801       40.3046       38.5089       41.0346       42.1725       52.7191       44.9622       46.6292       53.6077       63.7578       70.7100       50.8422       38.7830       36.3340       38.0818       35.0523       31.1055       30.9554       28.9469       27.3473       29.8314       34.9029       44.5930       53.4031       58.7521       63.4431       66.0817       69.5419       70.8249       65.5681       50.9158       51.4173       49.0257       51.7491       70.2455       87.3374      102.2761      105.0431       97.6121      102.6979      117.7780      129.7700      134.2554      130.4969      124.6178      125.3248      118.7041      114.7535      113.7764      120.9651      118.1748      112.8932      108.7671      103.6403       83.6143       77.4696       79.4816       88.2986       99.0363       90.7319       92.7131      115.3054      135.4147      148.9061      165.5823      168.4505      191.0257      213.4437      225.5918      225.0859      218.5692      225.3378      234.2102      243.5712      257.7523      263.8596      273.7319      274.2674      247.2229      241.3058      249.4155      256.2842      260.3048      254.2204      249.3418      246.8598      240.1017        0.0000        0.0000        0.0000        0.0000        0.0000        0.0000        0.0000        0.0000        0.0000        0.0000        0.0000        0.0000        0.0000        0.0000        0.0000        0.0000        0.0000        0.0000        0.0000        0.0000        0.0000        0.0000        0.0000        0.0000        0.0000
        0.0000        0.0000        0.0000        0.0000        0.0000        0.0000        0.0000        0.0000        0.0000        0.0000        0.0000        0.0000        0.0000        0.0000        0.0000        0.0000        0.0000        0.0000       58.9243       61.9221       61.2307       71.2675       80.4330       62.0477       60.4548       64.6460       65.1678       60.4507       61.0399       59.9570       57.6925       53.5871       50.0995       43.5086       42.1186       33.3663       30.4608       34.8772       32.1795       27.6667       24.9816       24.9477       23.4919       19.3658       19.8555       20.5851       17.1329       14.0735       10.8479       10.6993        9.9895        9.2664       10.5119       11.2661       11.4213        9.7438        6.9231        6.3768        5.3486        5.1857        5.6400        4.6872        5.0634        5.6045        7.7608        4.6667        3.3956        3.2183        2.6243        2.9555        2.6521        1.9202        0.5077        0.9679        1.5557        1.4293        1.6997        2.5484        2.3682        2.5726        2.7980        2.8080        2.6067        2.6048        2.5735        2.3436        1.8682        0.1400        0.1206        0.4621        0.8317        0.2225        2.7619        0.0000        0.0000        1.4110        1.4045        1.7689        2.1341        3.8191        4.9961        5.5382        4.1681        4.4301        9.8900        5.8933        7.6950       13.8167       16.4308       18.8133       18.3630       16.0904       18.4958       19.5764       22.7112       20.9562       21.6593       19.5893       21.0195       11.3078       15.7826       14.9801       10.0972        9.7160       15.5425       18.5134       26.3068       26.8577       28.1796       27.9483       32.3256       32.3981       31.5922       27.6892       23.0209       26.9511       25.7828       31.6152       36.5676       38.2676       36.3511       47.2542       61.7351       65.2233       61.8432       62.5712       70.0615       56.0554       44.9639       40.8655       38.0679       33.2837       31.7199       30.9091       31.4534       32.8796       37.0752       38.6838       41.0535       52.1943       57.9516       60.2111       60.4843       65.1066       79.0853       77.1290       69.4506       50.8590       48.6827       48.7903       56.2973       80.7727       92.9452      122.7895      114.3884      113.0416      114.7039      126.0059      144.1291      145.4469      138.2208      128.4506      124.7952      125.0728      133.3150      130.5880      126.6486      119.5840      109.8666      104.7060      100.5583       81.1743       70.6612       72.9159       81.7356       89.2136       89.7855      103.2745      133.2490      168.8797      179.0299      186.4018      201.8279      247.0750      259.9677      269.9298      253.3903      237.5258      249.2069      260.3292      262.0446      267.2712      273.3874      279.2312      279.3029      253.0606      245.0256      244.5426      247.2519      250.6279      246.7967        0.0000        0.0000        0.0000        0.0000        0.0000        0.0000        0.0000        0.0000        0.0000        0.0000        0.0000        0.0000        0.0000        0.0000        0.0000        0.0000        0.0000        0.0000        0.0000        0.0000        0.0000        0.0000        0.0000        0.0000        0.0000        0.0000        0.0000        0.0000
        0.0000        0.0000        0.0000        0.0000        0.0000        0.0000        0.0000        0.0000        0.0000        0.0000        0.0000        0.0000        0.0000        0.0000        0.0000       48.5433       54.1116       59.9641       53.0626       54.3083       57.0687       60.2283       53.8212       54.3078       59.7038       60.0051       57.7244       56.3537       45.4759       43.7784       37.8142       33.5488       29.7937       28.3012       26.9313       27.6483       34.8873       35.3368       23.9673       17.8483       19.2897       19.3097       16.6508       12.3890       12.7214        9.7460        9.1426        9.5929        8.8116        9.1181        8.8407        7.3654        6.6135        6.7461        5.8450        4.8244        3.5775        3.7347        3.6604        3.5459        4.7777        4.1999        4.1600        5.1326        6.4756        4.4916        3.9062        3.5163        2.5084        2.1160        2.0557        0.2912        0.4259        0.7138        1.2470        1.0583        0.9116        1.0710        1.3467        2.0917        2.5525        3.2798        4.2342        3.7494        4.8083        3.4423        3.8133        0.0000        0.2557        1.2580        0.6101        0.9496        1.0304        0.5955        0.4227        2.3151        2.1316        2.4275        2.9954        4.7941        6.5366        8.2932        6.1550        6.1658        9.3809        7.6201       10.7167       18.3285       23.5733       23.4270       20.0292       18.4457       18.6210       20.2439       22.1458       22.8564       23.9193       21.4452       16.9002       20.8188       15.1941       13.9803       11.5115       13.7877       20.8692       30.3134       30.7276       24.9596       27.1460       25.2364       20.3965       18.9894       17.8111       19.2655       30.2831       30.7263       30.5284       32.3274       32.7533       29.5469       33.1721       50.7362       78.4842       74.4550       76.3075       74.5456       66.7238       49.0735       44.1095       43.8932       46.2624       37.9553       33.7550       32.6796       33.0567       39.9801       40.8363       42.9226       44.6069       52.6703       55.7277       55.9778       58.1162       58.5561       63.7180       65.6728       61.0337       58.9893       56.3307       50.8399       66.4844       83.7123      104.3235      126.2420      119.4609      132.6856      136.3806      151.6925      170.0764      151.5519      152.2446      142.8693      129.2643      143.5831      134.2506      125.8258      116.1150      109.9489      111.5988      113.2040      106.6191       83.2626       70.9535       70.7673       79.3536       94.1847      106.3899      124.5984      140.5857      179.9373      214.5195      233.9237      249.8770      279.7557      295.4710      287.8847      288.3857      271.5420      269.3585      276.5069      272.1733      276.7585      273.5309      277.1831        0.0000      263.9213      246.5117      240.1108      246.7421      256.2002      251.9061        0.0000        0.0000        0.0000        0.0000        0.0000        0.0000        0.0000        0.0000        0.0000        0.0000        0.0000        0.0000        0.0000        0.0000        0.0000        0.0000        0.0000        0.0000        0.0000        0.0000        0.0000        0.0000        0.0000        0.0000        0.0000        0.0000        0.0000        0.0000
        0.0000        0.0000        0.0000        0.0000        0.0000        0.0000        0.0000        0.0000        0.0000        0.0000        0.0000        0.0000        0.0000       36.2265       39.3044       54.1961       62.6892       61.6684       59.4947       51.9081       57.8085       58.5315       51.9828       52.2858       51.2587       52.0349       51.4162       46.6483       35.2167       27.1997       20.6594       20.6457       20.3034       20.7056       22.0169       25.8178       24.8790       22.9567       20.6111       18.5663       17.8954       14.5897       14.4944        9.0855        9.8933        8.7116        8.8014        8.3900        8.6970        8.7109        7.4564        6.4306        6.3774        6.3409        4.8040        3.2010        2.6372        2.4723        2.3684        2.7480        2.8810        2.6453        2.8491        3.2708        3.5204        4.0462        3.4550        2.5423        1.7588        1.3852        2.0822        0.2382        0.2222        0.2141        0.6098        0.8874        0.8357        1.0270        0.8707        1.6955        1.8455        2.0675        2.2175        2.1200        2.5469        1.6079        1.1768        0.5968        1.2705        1.7401        2.7973        1.8457        1.9603        0.2923        3.5552        2.9309        3.6356        4.0244        4.1120        8.8792       12.3371       11.3050        9.2817       11.5441        9.5282       10.2533       14.9346       20.1629       26.3402       29.9685       28.7697       21.5173       22.0379       22.1510       16.3710       21.2287       28.4633       25.4246       23.1478       22.8239       17.7127       13.9015       16.1422       16.3625       17.0635       24.5114       29.0508       23.5838       22.6407       25.1305       22.7086       18.7052       18.0538       19.3994       33.7492       33.6583       40.1313       38.8700       33.9815       30.5347       31.2987       55.2688       70.8896       70.4078       68.9497       66.6394       47.1634       40.6544       39.5116       46.0817       55.3757       50.0243       42.4739       45.8274       42.4345       47.2940       45.2036       48.0072       49.5055       55.4165       56.5959       56.2638       54.4813       60.6048       62.4145       59.7551       59.8061       59.1333       63.3921       57.4782       82.2022      109.5103      120.5264      122.7793      142.4338      148.6772      154.3835      163.8743      161.0852      160.1721      165.9198      154.9149      149.2255      136.8958      127.3151      117.8750      112.5213      110.6069      105.5056       97.9257       91.1382       81.6497       82.2202       87.1050       93.6546      112.8875      147.2108      157.5234      163.2883      202.4041      234.8740      244.7867      260.2978      292.6282      307.3796      301.6660      311.4418      292.6430      295.0334      298.2190      297.6874      290.3822      290.3945        0.0000        0.0000        0.0000        0.0000        0.0000        0.0000        0.0000        0.0000        0.0000        0.0000        0.0000        0.0000        0.0000        0.0000        0.0000        0.0000        0.0000        0.0000        0.0000        0.0000        0.0000        0.0000        0.0000        0.0000        0.0000        0.0000        0.0000        0.0000        0.0000        0.0000        0.0000        0.0000        0.0000        0.0000        0.0000        0.0000
        0.0000        0.0000        0.0000        0.0000        0.0000        0.0000        0.0000        0.0000        0.0000       54.1340        0.0000        0.0000       35.9011       35.4633       36.4828       50.9115       62.6671       55.7846       54.9945       50.2318       52.8155       51.8191       47.3934       44.4888       45.4397       42.1875       36.6958       26.1191       20.0099       15.5781       13.7770       14.6490       13.0752       13.0085       14.6830       16.5898       18.6027       16.7693       14.6372       11.7124       12.3461        9.9501        8.8467        4.7374        5.1400        5.9473        7.4752       10.3767       10.7474        7.7995        5.6877        5.8768        6.3260        7.1189        6.3687        2.5837        1.3851        0.8212        0.7149        0.7896        0.7167        0.8429        0.9446        2.1229        2.6420        2.8369        3.1233       11.9619        9.7109        2.2618        1.4850        0.4404        0.2326        0.0904        0.0908        0.1107        0.1112        0.2362        0.6416        1.0870        0.8093        0.9822        1.1498        1.4434        1.9485        1.0795        0.6463        1.0129        1.0661        0.9848        0.8689        2.2286        2.4370        2.0810        2.4985        3.6872        4.3147        4.6251        6.2009        9.6271       10.7720       11.2336       12.7249       19.3565       14.4748       14.6010       17.5679       14.8018       14.5041       12.6177       13.2654       17.4562       20.0071       21.5693       18.8720       26.3524       29.8364       24.2730       25.8298       23.6190       21.6313       21.3372       20.4920       18.0191       13.5379       13.0973       14.3159       15.6432       20.4213       21.2786       25.1348       25.1207       20.2790       25.1785       30.4228       36.8325       38.2979       34.6675       33.6796       32.5582       37.9955       56.0789       63.8835       63.9777       61.7046       55.3545       41.8202       35.4282       35.2112       41.3726       45.3011       52.8281       47.4059       49.4593       46.5267       55.3663       58.2529       59.0206       57.6075       59.2952       56.5220       55.0671       56.3856       56.5432       55.0414       53.4777       55.0949       54.9506       52.8794       56.3185       69.7118       99.7689      103.9327      112.1344      125.6492      154.5243      172.5381      173.7987      175.8336      162.9370      160.7990      156.6283      154.7629      132.0752      123.6527      122.9467      118.6407       98.0608       81.1804       69.1273       67.9398       80.9118       84.7777       89.2000      102.7007      129.1138      144.3479      171.0736      187.2688      219.1918      238.9023      264.1142      283.3177      304.1272      305.0697      318.5888      318.4024      337.0610      345.7289      347.0049      338.8139      319.5322        0.0000        0.0000        0.0000        0.0000        0.0000        0.0000        0.0000        0.0000        0.0000        0.0000        0.0000        0.0000        0.0000        0.0000        0.0000        0.0000        0.0000        0.0000        0.0000        0.0000        0.0000        0.0000        0.0000        0.0000        0.0000        0.0000        0.0000        0.0000        0.0000        0.0000        0.0000        0.0000        0.0000        0.0000        0.0000        0.0000        0.0000
        0.0000        0.0000        0.0000        0.0000        0.0000       38.0736       35.8743       51.7658       29.1395       29.6625       32.2051       41.0448       48.5785       41.2079       38.3882       39.3638       42.6704       43.9938       45.7054       37.3536       42.3122       40.9536       39.1170       33.3501       32.5543       36.7381       26.3763       17.2146       17.1744       14.6742       11.7929       12.2352       17.3275       17.3888       20.5486       13.8389       17.9418       17.8551       15.7424       12.6912       11.6060       12.8589        9.7770        5.1248        4.0394        4.7299        7.2361        7.6641        5.3042        4.4660        5.9456        4.8341        4.5427        5.4535        6.3973        4.1904        2.3418        1.0400        0.8679        1.0091        0.8383        0.8816        1.0210        2.0131        2.3357        2.5983        2.4961        6.6695        4.0855        6.0619        1.1749        0.8497        0.2052        0.7986        0.5986        0.5293        0.4390        0.3887        0.5970        0.8159        0.8676        0.8702        0.8191        0.9090        1.0218        0.8576        0.6666        0.0956        0.0000        0.0000        0.1142        0.9787        2.0518        1.7100        2.0555        3.4456        3.7046        5.2106        7.6870       11.3469       12.2547       13.7887       12.1460       11.1968       10.5537       12.5733       12.4611       14.3103       11.1251        6.7644        9.0016       13.4085       17.5971       18.2662       23.8691       21.8136       15.3109       20.2810       19.1611       17.1477       20.2692       24.2250       23.5164       20.7036       17.7951       19.0383       16.2604       16.7251       22.2094       32.1354       37.2409       33.0974       28.0607       27.7376       26.6999       35.1465       33.5222       33.1840       35.3124       34.3189       38.7212       66.1794       68.3217       63.5386       60.4687       51.6791       45.1147       38.9173       38.4839       36.1514       39.5171       40.0832       42.1391       46.1021       48.3038       53.0351       62.9611       69.5609       63.9125       57.1325       58.4158       60.3709       63.0056       57.2134       54.9724       55.2686       48.9434       51.8051       47.5996       54.7338       71.9375       94.1241       99.7651      110.5003      133.6413      162.8725      180.7344      186.4252      185.1028      172.8450      166.5046      165.5835      156.5777      126.5242      121.4156      129.4295      127.3491      102.3482       73.5824       69.6370       72.4469       86.5888        0.0000        0.0000      128.2905      156.4829      165.9523      192.3860      215.4191      252.4927      274.1516      284.2228      295.1868      316.9645      325.7235      327.3182      342.5713      375.4691      381.3463      382.6409      363.6270        0.0000        0.0000        0.0000        0.0000        0.0000        0.0000        0.0000        0.0000        0.0000        0.0000        0.0000        0.0000        0.0000        0.0000        0.0000        0.0000        0.0000        0.0000        0.0000        0.0000        0.0000        0.0000        0.0000        0.0000        0.0000        0.0000        0.0000        0.0000        0.0000        0.0000        0.0000        0.0000        0.0000        0.0000        0.0000        0.0000        0.0000        0.0000
        0.0000        0.0000        0.0000        0.0000       35.8808       40.3489       33.8790       28.0906       26.7422       34.4730       32.4214       37.9328       34.5422       30.6868       31.9950       35.0893       37.2863       40.9536       38.5566       31.8506       31.6487       29.2954       30.6179       30.1097       25.0754       21.4095       21.2819       29.6011       25.7082       25.1037       14.6741       12.4569       27.0374       12.7261       13.8152       13.9497       17.1765       14.9037       14.1411       12.9304       12.0728       11.3863        8.7347        5.7521        4.0334        3.8464        4.6482        5.5967        4.6376        4.2204        4.8167        4.8818        4.3860        5.0168        6.4708        4.8441        3.1733        0.8848        1.4784        2.5754        1.5052        1.0748        1.6408        2.2221        1.5115        1.3113        1.2188        1.1573        1.8726        2.4550        1.4756        1.9760        0.9225        1.2558        1.1121        0.7865        0.6796        0.4362        1.1627        0.7418        0.7593        0.7723        0.6893        0.4200        0.2713        0.2418        0.1100        0.0000        0.0000        0.3159        0.9288        0.9768        1.6831        1.1942        0.6453        2.7574        4.6530        5.4437        8.5139       13.5626       14.8966       13.7376       11.2931       13.2545       12.4109        9.8837       12.8723       15.2140       18.1319       10.9602        8.7177       13.1811       17.2917       24.1629       26.8554       25.1502       17.8354       15.7843       18.4891       22.3814       20.7797       22.1464       30.6098       27.2415       21.2681       19.6634       17.4554       19.3427       18.8734       18.1057       19.4665       21.3877       22.5705       23.8873       22.0222       21.5127       26.1592       29.9257       35.0806       35.8082       42.5052       54.0319       50.2325       45.5896       47.7779       40.4279       41.5618       42.7975       40.0846       33.2636       38.5105       39.3011       39.7768       46.8364       52.7658       56.1315       66.9720       63.6565       58.7622       53.7244       59.1044       63.7997       66.6881       61.9359       61.4105       49.8510       49.9782       51.5772       50.9122       58.3683       71.7063       92.5236      101.7473      113.0703      136.3737      163.2629      186.4848      195.1888      186.8470      178.8842      177.2258      149.7511      137.9413      119.8254      118.9588      149.0472      126.5535       96.3196      116.3502       77.7260       71.6608        0.0000        0.0000        0.0000      160.6557      174.0006      178.6819      215.2177      241.4989      250.6394      276.5668      297.7532      305.8683      319.0920      333.6176      339.5398      351.3400      390.8925        0.0000        0.0000        0.0000        0.0000        0.0000        0.0000        0.0000        0.0000        0.0000        0.0000        0.0000        0.0000        0.0000        0.0000        0.0000        0.0000        0.0000        0.0000        0.0000        0.0000        0.0000        0.0000        0.0000        0.0000        0.0000        0.0000        0.0000        0.0000        0.0000        0.0000        0.0000        0.0000        0.0000        0.0000        0.0000        0.0000        0.0000        0.0000        0.0000        0.0000        0.0000
        0.0000        0.0000       42.6970       27.0825       26.9097       35.0430       33.1446       27.4760       25.2532       23.2389       22.9553       25.6429       24.6654       24.7174       23.9431       25.5473       27.3394       29.5520       28.0867       26.5249       26.1987       26.4879       27.3633       21.8449       19.2577       19.5523       19.6328       21.7118       18.9904       12.7852       12.4247       14.8550       18.6025       15.5342       13.6573       11.8082        9.5953       10.7119       10.2282        9.5372       10.2558       10.2847        9.0670        6.1211        3.7229        5.3519        8.4729        6.1713        5.2304        3.6765        7.9898        7.6158        5.1792        5.0834        4.4540        2.2748        2.8440        1.6554        1.6524        1.7969        1.2058        1.2177        1.3901        1.7456        1.5762        1.2691        1.1469        1.3710        1.5220        2.5354        2.1805        1.9960        1.6689        1.2323        1.0678        0.6472        0.5449        0.9493        1.1465        0.6621        0.3631        0.4265        0.3698        0.2300        0.1462        0.1314        0.1153        0.0000        0.1012        0.5388        0.7907        1.1031        1.5278        1.5417        1.2493        4.6788        7.7533        8.8312       10.1984       22.9245       16.7348       16.4323       17.3337       20.1890       18.6529       12.9322       15.4998       13.3295       11.8580       13.1643       15.8178       15.0295       25.1695       30.2321       27.3764       24.6668       24.9251       20.2027       20.3107       21.2458       21.7820       22.8282       24.0276       20.1897       14.7696       12.4074       12.2524       11.6465       16.4247       23.6557       28.5241       26.3001       22.7989       22.9733       24.9886       30.1770       29.2276       33.6099       37.1844       43.8170       52.9074       43.0109       43.2099       36.4709       35.0540       46.1563       49.2103       43.5116       34.1508       36.7653       36.6967       40.5517       38.3449       44.5395       53.7813       57.9485       61.3036       59.7500       60.6468       59.0278       59.2190       61.7902       67.6353       69.7302       61.6676       54.7869       53.0786       60.1838       61.4262       72.7040       80.3263      102.9119      107.4747      120.4931      121.0167      156.4642      168.8718      166.1898      168.2072      163.5591      142.1354      133.1526      125.3012      104.9124      104.2731      132.5924      122.7481      124.3434      128.4139       83.4853        0.0000        0.0000        0.0000      131.0892      158.0241      164.2981      185.4272      202.1494      231.2326      252.1118      272.5694      287.2472      291.4551      311.0012      327.3548      339.4857      349.7768        0.0000        0.0000        0.0000        0.0000        0.0000        0.0000        0.0000        0.0000        0.0000        0.0000        0.0000        0.0000        0.0000        0.0000        0.0000        0.0000        0.0000        0.0000        0.0000        0.0000        0.0000        0.0000        0.0000        0.0000        0.0000        0.0000        0.0000        0.0000        0.0000        0.0000        0.0000        0.0000        0.0000        0.0000        0.0000        0.0000        0.0000        0.0000        0.0000        0.0000        0.0000        0.0000
        0.0000       34.2890       34.7145       25.1776       23.4553       26.8986       29.6671       25.1307       22.9681       18.2613       24.0049        9.8295       12.2546        9.7845       11.5045       11.0847       12.1367       13.7900       13.0807       12.3475       13.1052       13.0969       12.3627       11.9754       12.2440       16.6530       20.4141       20.8398       17.1032       15.2174       16.2233       17.3986       14.8505       11.2906       10.8043        9.6208        8.0964        8.1993        7.7034        6.5909        5.8171        6.2685        6.9278        7.5817        5.0446        3.7196        4.5039        4.6559        4.4654        5.5715        9.5302        6.7344        5.9363        3.7747        4.5241        1.5699        0.5918        0.8172        1.3565        1.3352        0.9747        1.1694        1.4994        1.1811        0.9287        0.7637        0.9409        1.0013        1.2726        2.2188        3.2270        2.9506        1.0956        0.9843        0.9609        0.8201        0.7688        0.4746        0.0520        0.0403        0.0523        0.0601        0.0000        0.1541        0.1539        0.1552        0.3884        1.7065        2.0622        2.3280        3.0347        4.6790        4.9619        6.1067        8.2373       12.6600       14.4919       17.2437       20.0972       27.7461       26.1390       25.8484       27.9456       23.9054       20.9404       20.4231       18.7453       13.8188       10.5881       14.6035       16.2680       16.4840       18.4051       19.0458       21.8069       26.5573       23.0328       19.3330       26.7016       25.4229       20.3862       16.4473       15.4472       15.1310       11.2975       10.3898       11.4766       18.9657       29.9767       33.3887       32.8207       25.6631       21.6735       22.2169       24.9061       28.8490       36.9940       48.5122       50.6413       49.8672       49.8901       40.2411       39.3740       36.2529       49.9762       45.5333       44.6272       43.2837       39.5964       38.8221       40.6234       41.3571       41.2958       47.6817       49.6442       54.4194       57.1381       61.8470       65.3994       71.1364       69.6365       73.2750       72.0240       63.0482       63.6283       62.2678       70.1600       78.4122       83.3839      105.7499      114.3008      106.4714      110.8614      120.1400      122.8876      127.5801      134.1010      128.6022      120.3379      102.4162       98.4289       95.0530       86.3440       74.4833       70.7849       89.2255      106.0202      135.0950        0.0000        0.0000        0.0000        0.0000      100.7213      119.9738      133.6375      145.8988      151.8350      177.1174      201.0327      222.6061      219.0492      224.3509      247.2086      299.7131      322.4641      333.7677        0.0000        0.0000        0.0000        0.0000        0.0000        0.0000        0.0000        0.0000        0.0000        0.0000        0.0000        0.0000        0.0000        0.0000        0.0000        0.0000        0.0000        0.0000        0.0000        0.0000        0.0000        0.0000        0.0000        0.0000        0.0000        0.0000        0.0000        0.0000        0.0000        0.0000        0.0000        0.0000        0.0000        0.0000        0.0000        0.0000        0.0000        0.0000        0.0000        0.0000        0.0000        0.0000        0.0000
        0.0000       34.4589       35.1584       23.0025       21.7386       22.4578       24.9481       15.6462       15.6982       11.9874       12.4689        5.7964        5.9999        6.1061       14.2725       10.7009        9.1900        9.7993       10.4136        9.9548        9.7622        9.7084        8.3143        9.0833        9.1064       14.1348       14.0767       12.4598       13.2504       11.2622        8.6163       10.9551       10.9302       10.0087        8.0947        7.2211        6.4236        5.1841        5.8011        5.4172        4.0179        4.2951        3.9665        5.1367        3.9267        3.6102        2.5524        2.2041        2.5706        2.7086        1.9872        1.6331        1.9384        1.6633        2.6473        1.6793        1.4521        1.0372        0.9637        1.4812        1.5704        1.2525        0.9103        0.9128        1.1359        0.8922        0.7505        0.9292        1.3153        2.2936        3.0077        2.5967        1.4747        0.6685        0.3504        0.0601        0.1554        0.0495        0.0496        0.0000        0.0000        0.0748        0.3077        0.3937        0.3585        0.3427        0.5158        1.7505        1.8968        2.6114        4.0164        7.1246       12.6715       12.0681       11.9010       16.1006       22.6311       23.8387       26.6016       31.7602       27.6388       22.6305       23.9426       18.6032       18.5351       24.6296       20.8475        9.2351       11.3484       13.0327       14.5019       17.0911       18.4503       20.5249       23.9654       25.4537       28.5151       24.8528       19.1007       15.0818       12.0784        9.0699       14.1221       15.2374       12.8622       11.9205       11.6817       12.1125       15.4540       17.6395       21.0267       20.9852       21.8510       20.7614       24.2588       27.3531       32.0292       41.0689       45.1545       46.0898       39.7082       35.8377       34.3294       33.5706       50.2460       50.4105       41.7840       47.3656       39.8400       44.7497       47.5853       49.3345       45.1761       52.5682       56.1259       55.1245       58.5208       61.0577       65.1419       79.7701       77.0204       77.2955       75.5664       66.3378       74.5921       78.6969       82.3977       89.8941      102.7659      110.1100      109.2561      105.5345      116.9033      120.5351      124.2719      125.1384      133.4484      128.9001      114.0112       94.9130      103.1063       86.4754       80.1394       74.9923       81.3720       97.6066        0.0000        0.0000        0.0000        0.0000        0.0000      113.1725      108.5243      118.0717      139.4257      153.8251      150.9830      163.1521      213.7545      200.3039      209.3659      213.2714      232.1181      289.9685        0.0000        0.0000        0.0000        0.0000        0.0000        0.0000        0.0000        0.0000        0.0000        0.0000        0.0000        0.0000        0.0000        0.0000        0.0000        0.0000        0.0000        0.0000        0.0000        0.0000        0.0000        0.0000        0.0000        0.0000        0.0000        0.0000        0.0000        0.0000        0.0000        0.0000        0.0000        0.0000        0.0000        0.0000        0.0000        0.0000        0.0000        0.0000        0.0000        0.0000        0.0000        0.0000        0.0000        0.0000        0.0000
       29.1082       31.3603       31.7178       27.3465       27.7322       23.6822       22.5578       16.3377       14.8527       11.3439        7.3162        5.0309        5.0182        7.4362       11.7260        8.4923        8.4226        8.9218        8.7688        7.1198        6.7805        7.6055        7.2011        8.6165        7.7477        7.8705        7.9340        7.7969        9.5239        8.3615        7.8386        7.0661        7.2933        7.2614        6.7142        5.8654        5.0916        3.9687        4.5408        5.2344        5.8120        5.6519        4.8455        4.4202        3.8440        2.1716        2.5794        2.8043        1.6955        3.1361        2.8755        1.8442        1.5662        2.0607        1.9202        1.6820        1.3501        1.0607        1.1794        0.7479        0.7415        0.7292        0.5732        0.6188        0.9068        0.5432        0.7214        1.0266        1.3965        1.5936        2.4079        2.0759        1.1958        0.4977        0.1325        0.0000        0.0619        0.3014        0.1578        0.0000        0.0966        0.0000        0.0000        1.1170        0.6301        1.1967        2.0155        2.1627        1.4350        2.7758        5.6253        9.6029       21.2529       22.0705       18.8325       28.2017       41.4476       35.5776       39.0458       61.4376       53.3373       38.8480       34.6147       31.3098       28.6956       23.8592       21.1279       13.4036       18.3515       19.5709       20.9283       19.9978       16.0693       18.5030       19.1919       23.7284       26.1730       21.8980       14.6792        9.1213        7.2987       13.2601       26.5985       19.8227       14.6535       12.8917       12.3388       15.1315       21.4981       24.4887       24.9097       35.7796       34.1446       28.6233       28.2359       29.6642       31.5768       38.4251       40.0122       37.6298       33.0294       34.3359       34.8033       32.3483       39.0551       33.8418       41.8421       45.9762       46.3148       48.7952       43.2396       49.7995       58.3519       61.2744       68.3426       63.0266       65.3676       69.2590       71.8317       84.8792       86.8150       88.5635       95.0034       83.3592       87.5549       98.6426      106.3540      100.9381      101.2672      105.3729      114.0131      121.6578      124.4223      131.8450      129.0110      129.2138      135.4994      133.3204      117.7746       98.7695       87.4342       84.6969       84.1783       90.4740       93.2709        0.0000        0.0000        0.0000        0.0000        0.0000        0.0000      147.7703      138.5353      138.2084      153.1598      161.0282      148.1825      160.7643      209.1526      221.2191      204.0360        0.0000        0.0000        0.0000        0.0000        0.0000        0.0000        0.0000        0.0000        0.0000        0.0000        0.0000        0.0000        0.0000        0.0000        0.0000        0.0000        0.0000        0.0000        0.0000        0.0000        0.0000        0.0000        0.0000        0.0000        0.0000        0.0000        0.0000        0.0000        0.0000        0.0000        0.0000        0.0000        0.0000        0.0000        0.0000        0.0000        0.0000        0.0000        0.0000        0.0000        0.0000        0.0000        0.0000        0.0000        0.0000        0.0000        0.0000        0.0000
       24.0739       27.1186       28.0110       25.2499       36.1853       60.2856       35.9274       18.9028       18.3161       13.2488       10.2558        7.7647        7.3085        5.9008        8.4946        9.2597        9.3354       10.5451       10.6271        8.1227       10.3700       11.0560        8.8277        8.2248        7.5072        8.7774        9.3996       10.0271        9.6192        7.8759        7.6057        6.2693        8.2458        8.6393        5.8362        5.0072        4.7276        4.8346        4.6800        5.3521        5.9962        5.0140        3.5453        2.1104        2.8753        2.6071        2.3064        1.7601        1.6285        4.2943        4.2013        1.6966        1.7660        1.9607        1.9666        1.2739        1.7068        1.2903        1.1440        0.6789        0.4842        0.4795        0.5596        0.5304        0.4283        0.6464        0.6837        1.3918        2.1619        1.9826        1.7092        1.2364        0.6536        0.2908        0.1453        0.0000        0.0000        0.1656        0.0738        0.0000        0.6870        0.3951        0.1676        0.2177        0.2501        0.9393        2.1995        3.5665        4.4990        6.2006        7.0081       10.0297       13.0805       14.7994       18.3942       31.5599       34.6214       33.1593       42.7500       66.9193       92.7222       69.0472       61.5403       45.1502       32.9113       27.1732       28.2772       19.8578       20.7808       27.4457       24.3456       23.2391       23.6191       24.6764       18.2787       20.6359       19.8505       13.9674        9.6246        9.3087        8.2519       14.1973       22.6577       19.5780       14.8006       14.8323       14.6307       18.8750       30.1074       42.8648       37.7935       30.0436       25.9804       26.3790       27.9202       31.9321       34.4340       44.0724       40.2421       36.5530       34.9934       37.0887       38.8738       40.0824       40.2899       42.5451       52.5452       58.3235       64.1158       62.5976       57.9012       61.1812       66.9755       73.7305       70.1838       66.9825       72.2133       74.1509       74.6199       96.9048       99.4642       95.1293      101.0001      100.6496       95.9418       96.0695       98.1541       95.2215       99.8690      113.7267      123.3205      137.1293      149.9187      167.6724      164.0763      145.6190      128.5176      135.7184      125.9154      102.0325      106.2051      105.2039       99.8777      120.1059        0.0000        0.0000        0.0000        0.0000        0.0000        0.0000      136.2600      161.3423      150.8044      142.7710      165.2699      162.4087      152.5060      170.9751      172.2178      220.5353      258.3334        0.0000        0.0000        0.0000        0.0000        0.0000        0.0000        0.0000        0.0000        0.0000        0.0000        0.0000        0.0000        0.0000        0.0000        0.0000        0.0000        0.0000        0.0000        0.0000        0.0000        0.0000        0.0000        0.0000        0.0000        0.0000        0.0000        0.0000        0.0000        0.0000        0.0000        0.0000        0.0000        0.0000        0.0000        0.0000        0.0000        0.0000        0.0000        0.0000        0.0000        0.0000        0.0000        0.0000        0.0000        0.0000        0.0000        0.0000        0.0000
       15.0593       20.4867       21.8249       17.2296       18.0116       33.1941       59.2981       32.9783       21.8490       20.9375       16.9186       11.1623       10.2574        9.2218       10.8859       10.5379       10.6492       11.8451       11.5352       11.9382       12.4706       12.8169       11.3528        9.8403       10.4343       10.0592        9.9934        7.9847        7.4315        6.1328        5.7086        4.8447        4.5328        5.1368        3.9368        4.4672        3.4073        3.5367        5.5059        7.3131        5.3256        4.8101        2.9140        3.8410        4.5293        3.5870        3.2728        2.6126        3.7596        5.5218        5.5010        6.7091        7.0415        5.7570        6.2510        2.1186        1.6383        1.2168        2.2137        3.0423        2.5273        2.6266        3.4651        1.5320        1.1884        1.1447        1.2560        0.8551        1.6556        1.5194        0.8219        0.3566        0.4256        0.5754        0.2068        0.0000        0.0868        0.1141        0.0743        0.0990        0.1026        0.1953        0.0000        0.4440        1.0665        1.0032        1.1840        5.6754        7.1019        7.4921        7.5696       10.3146       11.1026       13.6095       19.2370       32.1314       34.9508       37.7144       43.3525       42.5207       46.3178       47.6100       63.0871       72.9225       55.4977       54.9868       60.4735       49.5820       39.2374       33.0384       27.8739       22.3912       21.5229       20.6430       18.6761       17.6217       17.0291       13.5959       13.5801       10.6388       10.2330       12.1362       15.7678       19.0733       18.4123       18.2850       18.7299       24.5574       35.8648       36.3850       31.1281       24.6551       21.9147       23.2017       27.9205       36.5246       43.9747       42.9483       41.5755       48.9256       49.6115       50.3321       55.7100       60.8888       61.1903       68.3900       64.9212       71.1049       75.5776       80.5877       82.9869       80.8566       83.7569       86.2386       75.9296       68.6826       66.3273       69.5614       80.8451       92.1689       96.3052       98.3948      110.0398      114.6395      100.9366      111.1364      101.3584      100.1495      113.2652      126.7364      141.2099      174.9160      168.1509      180.5517      182.0087      151.6026      148.8742      146.9530      143.6296      130.2159      129.2783      117.6421        0.0000        0.0000        0.0000        0.0000        0.0000        0.0000        0.0000        0.0000      119.0100      120.0786      118.7173      124.3997      139.3859      160.6500        0.0000      135.1800      159.6000      265.4100      274.3800        0.0000        0.0000        0.0000        0.0000        0.0000        0.0000        0.0000        0.0000        0.0000        0.0000        0.0000        0.0000        0.0000        0.0000        0.0000        0.0000        0.0000        0.0000        0.0000        0.0000        0.0000        0.0000        0.0000        0.0000        0.0000        0.0000        0.0000        0.0000        0.0000        0.0000        0.0000        0.0000        0.0000        0.0000        0.0000        0.0000        0.0000        0.0000        0.0000        0.0000        0.0000        0.0000        0.0000        0.0000        0.0000        0.0000        0.0000        0.0000
       19.2034       20.2854       20.1566       15.2594       15.7103       18.3169       45.8027       82.4807       39.1464       27.9931       23.5775       14.3341       11.7494       12.5705       13.0639       13.3084       11.6687       12.3099       12.2983       13.2666       13.0861       12.4973       11.5770        9.8148        9.2878        9.0568        9.5126        7.9201        5.9771        5.4021        5.3873        5.2156        2.7971        2.6689        3.8329        4.5979        3.5770        4.7007        6.1985        6.2343        5.9292        5.9748        4.9891        5.5813        4.2645        3.6173        2.9043        3.3321        4.6787        3.8369        3.5996        5.4868        6.1000        6.8973        6.5970        3.8696        4.1775        2.6948        3.2801        3.7880        5.0862        5.2368        5.8915        2.2857        1.4743        1.2778        1.4105        1.3644        1.4833        1.6509        1.3384        0.3828        0.6708        0.3103        0.3475        0.2410        0.4539        0.7713        1.8580        1.8671        1.0490        0.0796        0.0000        0.5065        1.2458        1.2356        1.5562        7.1605        8.0319        7.4829        9.0447        9.3271       11.5407       16.8752       20.1774       33.2295       32.8914       40.7739       46.2656       40.2694       39.8210       45.7645       56.4706       63.1013       71.4781       75.8215       83.7329       76.9601       62.5420       42.3968       35.4499       29.6681       26.0626       23.6525       19.4955       16.4255       17.3210       17.2545       19.8330       16.9011       12.8971       10.7448       13.5764       19.8417       18.7568       18.6153       28.0574       35.6033       40.1865       39.5948       33.1146       25.2387       22.8605       27.5661       29.8011       41.7409       45.6402       47.8182       50.0245       52.0066       60.4394       67.3110       64.1658       65.1937       68.9244       63.0325       67.1513       76.8780       88.0037       86.1004       85.5052       83.0323       86.7255       84.5371       80.3421       72.2967       70.7509       70.8779       70.8586       85.7764       93.0020       99.8504       99.1290      101.8255      104.4829      113.1321       94.0936       90.5517      110.8454      132.9265      150.3102      176.8325      174.9767      175.4132      170.7152      163.8096      166.3053      158.6842      146.1613        0.0000        0.0000        0.0000        0.0000        0.0000        0.0000        0.0000        0.0000        0.0000        0.0000        0.0000      180.9900      145.7489      139.8946      130.4479        0.0000        0.0000        0.0000        0.0000        0.0000        0.0000        0.0000        0.0000        0.0000        0.0000        0.0000        0.0000        0.0000        0.0000        0.0000        0.0000        0.0000        0.0000        0.0000        0.0000        0.0000        0.0000        0.0000        0.0000        0.0000        0.0000        0.0000        0.0000        0.0000        0.0000        0.0000        0.0000        0.0000        0.0000        0.0000        0.0000        0.0000        0.0000        0.0000        0.0000        0.0000        0.0000        0.0000        0.0000        0.0000        0.0000        0.0000        0.0000        0.0000        0.0000        0.0000        0.0000        0.0000        0.0000        0.0000
        0.0000        0.0000       22.7089       15.6968        0.0000       18.3830       49.1035       81.1354       37.7392       28.1395       26.7426       17.4485       13.9706       11.5380       12.8296       12.1944       12.3793       12.1908       12.2895       13.8328       13.9283       13.6914       12.1802        9.9805        9.2551        8.6763        8.3121        4.9325        5.4512        6.2911        5.9744        3.4211        3.8004        4.5431        3.5640        3.5595        2.7738        3.5516        4.2989        5.5219        6.6108        6.1402        5.2676        6.6668        5.3819        3.7208        2.5588        3.7545        3.3971        3.3208        2.9978        4.3643        4.6459        5.1623        6.0419        4.2596        4.5975        5.1535        9.5979        9.5208        7.2962        7.2555        5.5379        3.2432        3.9240        3.0481        1.8053        1.0365        1.4608        5.3478       10.4621        5.5139        0.3320        0.2813        0.3346        0.1755        0.2319        1.1735        2.0935        1.7148        0.9187        0.3442        0.1036        1.0792        1.9887        1.9297        1.9521        4.2680        5.8195        9.7911       11.6387       15.4639       13.5227       16.3011       19.1943       28.6525       41.6855       44.0948       39.7430       39.5593       40.8674       52.0716       61.6180       69.5365       86.8260       98.5014      100.2132      105.6391       94.6372       66.5947       56.3659       49.7182       37.4721       27.4498       24.5544       20.3811       21.9277       22.4467       23.9582       27.3360       21.4899       15.5371       13.8765       21.8753       26.4723       32.2772       37.9167       29.8694       31.0777       40.9842       36.7276       33.7770       39.3593       40.3392       40.3131       54.3081       51.7583       50.8897       51.9970       57.8413       56.3229       64.3583       67.5684       60.7127       65.1367       89.9496       95.6149       92.9903       94.8177       87.1343       94.3085       87.2311       85.2306       86.3698       87.2200       80.0490       77.6771       83.1361       80.6960       92.3940      101.1879      105.6137      110.0637      101.3362      107.8154      111.1881       97.1198       95.7425      110.9838      121.6982      135.1863      152.1066      161.4352      163.7670      161.5785      164.4429      168.0117      162.2796      166.5303      151.1576        0.0000        0.0000      186.1706        0.0000        0.0000        0.0000        0.0000        0.0000        0.0000      206.6700      242.0400      209.1951        0.0000        0.0000        0.0000        0.0000        0.0000        0.0000        0.0000        0.0000        0.0000        0.0000        0.0000        0.0000        0.0000        0.0000        0.0000        0.0000        0.0000        0.0000        0.0000        0.0000        0.0000        0.0000        0.0000        0.0000        0.0000        0.0000        0.0000        0.0000        0.0000        0.0000        0.0000        0.0000        0.0000        0.0000        0.0000        0.0000        0.0000        0.0000        0.0000        0.0000        0.0000        0.0000        0.0000        0.0000        0.0000        0.0000        0.0000        0.0000        0.0000        0.0000        0.0000        0.0000        0.0000        0.0000        0.0000        0.0000        0.0000
        0.0000        0.0000        0.0000        0.0000        0.0000       16.8988       38.1471       62.7176       32.8809       23.8617       20.3152       15.7021       15.0669       12.5657       12.9500       13.7269       12.7751       12.5067       12.6414       14.0895       13.7366       13.3326       12.2337        9.9059        9.4889        9.1908        9.0913        7.0274        8.3313        7.5366        5.8312        2.4131        4.0710        3.7856        2.6948        5.3724        5.7577        5.1521        4.9088        6.4344        8.9999        7.4678        3.6694        3.3330        3.0670        2.3371        2.9453        4.5294        3.1743        3.3236        2.6767        2.0246        5.4578        8.0870       10.6890       11.7943       15.7377       14.2035       21.5802       14.3699        5.1849        6.6506        7.8599        3.4994        2.8359        2.0769        2.2819        0.8701        1.3861       88.1989       34.8080       49.7776        0.2489        0.2011        0.1433        0.0000        0.2784        1.0714        1.1155        0.1759        0.0280        0.0410        0.0000        0.3810        1.0390        1.6559        2.4035        4.9041        4.9998        7.2772       11.4562       28.3185       17.7582       10.2391       17.4006       21.7543       33.2559       36.1274       33.3433       33.5176       43.2789       53.8155       66.1999       68.9818       91.2417       99.2126      108.1526       98.0897       94.5012       82.0097       78.9138       71.9012       64.0883       53.4675       41.1364       36.6098       33.9412       30.8883       27.2821       26.3596       25.9385       26.2711       27.5009       35.3461       33.8937       46.0501       38.9315       32.2428       33.3580       50.6435       48.2856       43.3643       48.6463       48.8633       50.1108       61.4056       56.6911       56.5038       56.3170       62.0090       63.2572       64.4721       67.9009       76.5323       92.8309      119.1098      126.7172      102.4878       99.9095      104.6459      108.6522       98.4137       98.2237      103.4116       99.2509       88.2071       84.7610       87.4021       93.4842      114.9808      122.9484      122.3228      114.5903      106.9377       92.9474       97.9250      111.4233      114.1225      116.8730      117.6525      124.2366      145.9565      157.4467      159.4511      165.3112      168.9272      158.3509      158.9761      166.3316      157.7978      154.0378      189.7277      204.5160      185.7443        0.0000        0.0000        0.0000        0.0000      234.3300      240.6300      273.9300      226.7087        0.0000        0.0000        0.0000        0.0000        0.0000        0.0000        0.0000        0.0000        0.0000        0.0000        0.0000        0.0000        0.0000        0.0000        0.0000        0.0000        0.0000        0.0000        0.0000        0.0000        0.0000        0.0000        0.0000        0.0000        0.0000        0.0000        0.0000        0.0000        0.0000        0.0000        0.0000        0.0000        0.0000        0.0000        0.0000        0.0000        0.0000        0.0000        0.0000        0.0000        0.0000        0.0000        0.0000        0.0000        0.0000        0.0000        0.0000        0.0000        0.0000        0.0000        0.0000        0.0000        0.0000        0.0000        0.0000        0.0000        0.0000
        0.0000        0.0000        0.0000        0.0000        0.0000       23.1612       29.8584       24.6826       28.9688       29.0967       30.2980       25.3265       27.4720       25.1948       21.5912       16.3717       17.5285       14.8753       14.7318       14.9159       13.8256       13.0028       12.0302        8.1786        8.4443       10.6978       10.6798        9.9428        8.3035        6.8649        6.0855        3.9823        3.1731        2.6130        3.9209        6.9154        6.5421        5.8271        5.9211        4.1529        4.5377        4.0332        3.7487        4.5162        2.7987        2.2386        1.9613        3.5384        6.8144        5.3415        2.8452        6.0753       16.0529       31.0573       34.8976       60.6751      112.1713       47.3807       39.0369       13.5128        5.9417        5.5716        6.6849        3.2443        4.6219        3.8848        2.9259        1.1139        1.1110       30.8859       52.4373       26.2553        0.3165        0.0983        0.0663        0.0000        0.0166        0.2485        0.2292        0.0000        0.0000        0.0000        0.0000        0.2819        0.9848        0.7053        0.8594        2.0035        2.3655        3.4937        3.0641        1.6593        1.6171        1.0532        1.6525        5.9492       11.4249       12.6162       12.6502       23.7034       22.1216       35.1014       43.8342       58.8995       83.6707       84.3273       88.0461       77.1113       71.2077       78.6188       84.2433       90.1423       98.1166       88.7758       75.5379       69.4181       61.1140       55.3881       50.8676       46.4695       42.7331       40.4447       41.5093       40.1344       42.1737       45.3869       42.6816       38.7484       42.4134       51.7419       59.0633       67.4498       65.8960       66.9068       64.6832       68.7355       73.6926       77.9175       90.3985       97.7481       93.5526       90.5293       88.1671       88.0259      105.8671      118.0127      118.0007      105.6686      111.2287      120.7745      123.1814      129.3526      136.0215      124.2047      113.6664      107.9024      104.0328      119.1863      127.1441      127.3864      130.0890      134.9590      141.1851      139.9254      121.2118      132.9768      163.0170      146.6936      137.1730      137.0980      142.4315      138.0004      139.7736      137.1642      138.2601      129.3852      131.5441      136.6154      142.2753      157.0544      143.8985      160.6748      206.4031      243.3731        0.0000        0.0000        0.0000      341.1041      328.6758      292.6132      303.4367      275.8496      256.5464        0.0000        0.0000        0.0000        0.0000        0.0000        0.0000        0.0000        0.0000        0.0000        0.0000        0.0000        0.0000        0.0000        0.0000        0.0000        0.0000        0.0000        0.0000        0.0000        0.0000        0.0000        0.0000        0.0000        0.0000        0.0000        0.0000        0.0000        0.0000        0.0000        0.0000        0.0000        0.0000        0.0000        0.0000        0.0000        0.0000        0.0000        0.0000        0.0000        0.0000        0.0000        0.0000        0.0000        0.0000        0.0000        0.0000        0.0000        0.0000        0.0000        0.0000        0.0000        0.0000        0.0000        0.0000        0.0000        0.0000
        0.0000        0.0000        0.0000        0.0000        0.0000       28.9365       31.9010       27.9702       27.4601       35.8070       39.3461       30.1396       29.2851       28.4548       21.4735       16.3073       13.3249       12.7087       14.2107       14.8733       14.1880       13.5881       12.7729        9.1687       10.4650       10.0557        9.3637        5.8834        6.9848        6.4306        5.6259        4.0151        3.4549        3.3401        3.5006        5.4743        6.6852        7.6614        5.6110        3.9821        3.4295        3.2018        2.9440        3.0967        3.0860        4.5134        5.2639       10.2841       14.6981       12.5449        8.1104       12.2068       28.4300       50.1225       31.4433       14.1924       15.8831       18.5133       22.6091       13.7853       14.5522       11.6845        9.2154       33.7468       23.6100        8.3311        9.6527        1.3052        1.9715        1.8002        1.1955        1.0972        1.0609        0.7499        0.6299        0.1060        0.0533        0.0884        0.0525        0.0000        0.0000       19.9758        0.0720        0.4800        0.7738        0.4927        0.2860        2.8710        3.2384        2.6137        2.5460        2.1101        2.4504        2.6011        3.0484        5.6376        4.5001        7.8579       10.8389       15.1484       14.6614       25.7994       43.2087       50.5514       53.6329       60.0557       69.2106       66.2417       71.3538       82.6705       79.5958       94.9195      146.9314      139.0127      110.6593      101.2191       78.9473       74.8324       67.2903       62.5636       53.3406       50.3404       48.9109       45.9375       57.0169       59.0091       52.4328       51.6265       57.7727       61.9142       70.8028       79.2044       71.1158       74.9189       74.1288       86.2146       84.6606       91.9182      101.2356      101.5847       99.3840      101.4948       99.5381      103.6936      122.3332      122.1147      104.3172      103.7075      114.0765      119.0615      124.0459      129.9169      139.5961      131.3700      127.9497      113.0063      109.1109      112.4926      114.9383      126.9063      136.5639      142.5681      161.5372      162.9657      159.0047      188.0961      162.1975      143.9691      151.1019      165.0434      155.1405      139.5410      138.7495      134.5286      137.7072      126.8355      134.6062      146.3285      155.5465      169.1716      167.7937      165.7768      206.7062      261.4278        0.0000        0.0000      344.2397      359.3764      348.9106      344.3798      340.1841      329.3642      319.4972      302.0682      289.8012      319.6581      331.3073      324.1920        0.0000        0.0000        0.0000        0.0000        0.0000        0.0000        0.0000        0.0000        0.0000        0.0000        0.0000        0.0000        0.0000        0.0000        0.0000        0.0000        0.0000        0.0000        0.0000        0.0000        0.0000        0.0000        0.0000        0.0000        0.0000        0.0000        0.0000        0.0000        0.0000        0.0000        0.0000        0.0000        0.0000        0.0000        0.0000        0.0000        0.0000        0.0000        0.0000        0.0000        0.0000        0.0000        0.0000        0.0000        0.0000        0.0000        0.0000        0.0000        0.0000        0.0000        0.0000
        0.0000        0.0000        0.0000        0.0000       34.9811       35.2423       38.4035       49.2715       31.3426       38.6504       35.9389       28.2403       26.6469       26.9313       23.9105       15.9417       15.0574       15.4185       14.3055       14.5622       14.3194       14.3750       12.0906        8.5327        9.0646        8.8749        8.8289        6.5996        7.3503        7.2318        6.6774        6.1991        6.8257        2.6412        1.5885        6.5828        7.4956        8.2734        7.4354        4.9898        5.0137        5.4909        6.2218        6.9100        6.0671        5.0350        4.2406        8.9601       16.6670       30.8683       50.6495       30.5885       25.2710       25.3066       32.0132       19.7568       27.6872       35.5060       20.6847       20.1335       29.1384       24.7282       15.9176       24.8408       42.8794       32.2820       22.5632        2.2101        2.4651        4.5461        5.0383        2.6896        2.9692        2.4272        0.7379        0.2042        0.1304        0.0927        0.0918        0.0136        0.0000        0.0780        0.0000        0.0000        0.1006        0.0000        0.2410        3.5102        4.3793        1.5344        3.0138        6.2164        6.1285        8.7367       25.4858       11.3908        2.9372        3.8428        5.5108        9.5837       14.9965       19.1575       26.7061       40.8853       41.8071       46.1492       53.4956       55.6974       75.4837       82.2303       86.8408      102.3393      119.5701      120.2026      114.6556      113.4910       98.2761       92.8106       77.9358       76.0924       66.7251       54.8473       53.5255       56.8355       65.6772       65.1258       61.4427       62.2889       58.6507       63.3489       73.5081       83.6465       80.6506       82.4244       80.5658       98.2145       98.9680       89.2573       80.2236       94.9029      102.2997      103.8408      112.4796      111.8610      128.0994      143.7644      106.8420      116.4497      131.4951      128.5361      128.3991      145.8974      137.8092      134.6771      133.7166      117.1759      110.9229      114.2104      123.1889      129.3887      130.9329      140.8819      153.0674      155.4444      166.3951      163.2388      157.5101      150.9487      144.7031      155.9595      149.8180      143.7170      137.7411      135.3578      139.4314      133.4504      134.1647      153.3024      167.9563      201.2998      195.0449      191.2568      220.2626      281.7378        0.0000      321.2639      348.0728      385.1499      365.2028      334.1419      368.5015      356.9604      330.7788      313.7157      338.9363      356.8780      371.4410      348.2099      345.8627        0.0000        0.0000        0.0000        0.0000        0.0000        0.0000        0.0000        0.0000        0.0000        0.0000        0.0000        0.0000        0.0000        0.0000        0.0000        0.0000        0.0000        0.0000        0.0000        0.0000        0.0000        0.0000        0.0000        0.0000        0.0000        0.0000        0.0000        0.0000        0.0000        0.0000        0.0000        0.0000        0.0000        0.0000        0.0000        0.0000        0.0000        0.0000        0.0000        0.0000        0.0000        0.0000        0.0000        0.0000        0.0000        0.0000        0.0000        0.0000        0.0000        0.0000
        0.0000        0.0000        0.0000        0.0000       66.7528       46.3921       43.2893       47.6587       43.4885       37.9524       30.6268       24.0549       23.0632       21.9446       19.5292       16.4279       15.9048       16.2963       14.5905       15.2693       14.9133       13.6381       12.8066        8.4826        7.2321        7.8459        9.8912        6.6644        5.9255        6.3550        5.8720        6.1972        7.3641        3.4198        2.0831        5.5226        6.2167        6.7860        5.9777        4.0070        5.6872        5.5937        6.5137        7.9842        6.7557        7.1642        8.9867       15.7952       25.0545       33.3104       70.2884       35.2562       23.8765       20.7066       16.3209       16.6391       21.8457       20.3016       24.0529       55.5792       72.8581       52.8966       26.6964        9.6252       13.8009       15.7522       16.4609        8.2082        5.2533        6.5800        8.2588        4.9096        5.4766        4.4170        1.1561        0.6431        0.4098        0.4860        0.1339        0.0000        0.0000        0.0000        0.0000        0.2129        0.0530        0.0741        0.4503        5.1001        4.1346        2.4706        2.9649        4.4981        3.5209       99.9743      126.4311       33.7129        6.0482        2.2589        5.0965        7.7672       11.4510       15.3873       22.8132       31.8310       33.8985       47.2176       50.5764       49.3371       55.8654       57.6067       73.4166       95.8396      107.6408      112.1837      117.4530      112.8979      111.1483       98.7721       89.5385       94.0756       76.9945       62.7352       62.4174       61.4083       56.3310       54.3757       55.8957       55.5990       60.0762       64.8531       57.6497       65.7256       68.8338       77.1478       82.9243       96.0821       99.6173       85.4546       86.4072       99.2548      104.3732      113.4886      127.2230      133.2019      133.5251      146.2134      134.9328      140.5226      146.7542      141.1129      129.7426      136.0313      136.6797      134.7457      143.5712      131.1140      119.7805      124.3470      139.8233      136.7961      144.0348      146.1542      153.2050      153.6861      157.1049      157.5551      148.2670      144.2984      145.3797      142.4885      140.0940      134.9544      136.2610      142.7263      165.7200      159.1843      152.1374      154.8818      169.1637      197.7885      199.8245      194.8643      218.2626      287.6004      312.0114      300.0557      343.2539      365.9367      352.9680      321.8705      340.8865      361.3177      340.6562      298.0635      311.9303      332.3771      379.9896      428.5987      331.0554        0.0000        0.0000        0.0000        0.0000        0.0000        0.0000        0.0000        0.0000        0.0000        0.0000        0.0000        0.0000        0.0000        0.0000        0.0000        0.0000        0.0000        0.0000        0.0000        0.0000        0.0000        0.0000        0.0000        0.0000        0.0000        0.0000        0.0000        0.0000        0.0000        0.0000        0.0000        0.0000        0.0000        0.0000        0.0000        0.0000        0.0000        0.0000        0.0000        0.0000        0.0000        0.0000        0.0000        0.0000        0.0000        0.0000        0.0000        0.0000        0.0000        0.0000
        0.0000        0.0000        0.0000        0.0000       28.7363       23.6684       22.0226       26.7422       32.0549       20.0423       16.2853       22.9535       27.0728       22.5724       18.2517       19.6180       14.8081       18.4307       19.2114       13.5771       12.6714       10.9132       11.5200        9.6818        7.5290        8.2192        9.2107        6.6517        4.9334        6.3695        6.6534        1.6807        1.5880        3.8321        5.5508        3.2614        5.7360        5.7541        2.9089        1.2349        1.4364        1.0171        1.5193        3.1203        5.4004       16.7465       24.8846       79.3998       38.7578       25.2652       16.8140       26.0706       27.3348       20.7364       21.1235       17.9740       18.7579       17.6921       31.9431       29.6791       32.0686       28.3052       14.5802        9.8819        9.1439        5.4062        7.1674        3.9718        3.8487        7.1703       10.2737       10.6169       13.0464       10.2489        5.7280        2.3862        1.3284        0.3860        0.0602        0.0751        0.1177        0.1893        0.4757        0.1917        0.1015        0.3881        0.3853        2.4741        3.8536        0.6591        1.0659        1.8986        1.0523       11.0421       26.1027        3.7332        0.3910        0.8036        1.1532        3.9056        4.7926        6.3794        8.7190       18.9476       25.7130       34.7609       30.9583       96.5182       51.4942       45.9233       60.5495       89.4975       95.9927      100.0274      102.8310      113.1123      102.9064       89.0834       78.8094       71.2993       58.2219       44.6089       40.1404       47.7767       47.1917       47.1641       46.6710       61.7832       65.2904       69.1586       67.4554       66.6281       71.2844       78.6115       82.0462       90.2079       89.5299       94.2580       91.4914      106.9148      102.6043      123.1711      132.5545      146.2930      134.1912      135.8453      146.0193      146.4834      150.9510      141.6031      136.4284      137.1063      136.2246      143.0977      137.4661      138.3945      131.0922      135.2183      144.7816      155.2434      160.8052      174.0782      177.9342      151.9966      146.7668      150.2167      147.9902      130.7966      120.0525      119.1169      120.5484      132.3784      141.8734      149.9001      169.1452      172.3711      170.2398      174.2439      195.9970      228.1209      233.0156      231.6139      242.1063      267.8191      285.5420      290.8796      308.1451      323.8451      305.2376      300.5091      308.8894      271.0356      270.8991      269.3153      269.7581      324.6951      329.4311      339.5995      337.2629        0.0000        0.0000        0.0000        0.0000        0.0000        0.0000        0.0000        0.0000        0.0000        0.0000        0.0000        0.0000        0.0000        0.0000        0.0000        0.0000        0.0000        0.0000        0.0000        0.0000        0.0000        0.0000        0.0000        0.0000        0.0000        0.0000        0.0000        0.0000        0.0000        0.0000        0.0000        0.0000        0.0000        0.0000        0.0000        0.0000        0.0000        0.0000        0.0000        0.0000        0.0000        0.0000        0.0000        0.0000        0.0000        0.0000        0.0000        0.0000        0.0000        0.0000
        0.0000        0.0000        0.0000        0.0000        0.0000        0.0000        0.0000        0.0000       21.5978       20.6117       14.8560       18.7466       19.7244       26.0398       21.9538       18.9300       28.1026       35.7301       21.8414       13.8779       17.3469       14.1210       12.1930       10.3735        9.3063        9.2994        7.9843        4.9375        8.2472        4.3695        4.5453        2.3385        4.4256        8.2167        9.1266        5.8306        6.5276        9.4662        9.5756        2.4131        3.9472        5.0034        4.3481        6.3176       13.0814       16.7056       13.0122       16.4124        8.0891       12.1022       17.8769       19.3592       19.6410       24.9239       22.5709       82.4343       68.1904       22.1567       36.6155       22.0706       17.7141       14.4024       10.9588        6.5081        8.1096        6.9111        7.5718        5.6188        7.6622       12.0336       19.4423       17.9451       20.7603       12.7683       11.8976        5.3095        5.0155        2.7783        0.8638        1.7222        1.1993        1.0617        1.8905        2.0913        0.3594        0.3219        0.5023        2.7659        2.7425        2.3363        1.3905        1.3151        0.8274        0.9577        0.8282        0.8365        1.1892        1.3279        1.4098        3.3354        4.1377        5.3909        7.5164       15.5906       18.8735       29.2783       35.1050       43.5308       83.1240       89.7324       86.9873       89.3408       95.9435      101.6623       94.6869       96.6524       92.1492       80.0286       68.8691       55.7428       50.0887       42.7195       39.8352       46.2027       39.0812       39.2495       44.9534       62.0983       66.9625       71.9112       65.6375       69.6575       76.5510       83.6186       87.0570       84.7739       81.3544       86.0677       90.8237      106.4339      116.8184      131.3586      114.7584      146.6117      152.7181      131.6270      136.4580      159.8738      159.7877      141.3445      149.3223      143.5089      144.3735      143.8316      142.4521      157.2974      171.8530      162.3506      147.0479      151.9282      164.3988      165.8192      165.9964      158.0980      154.3657      158.3288      159.7492      130.2889      119.5605      122.5653      127.3941      137.8423      148.9236      155.4940      163.3453      171.7350      175.8700      190.2607      211.5606      245.6349      269.4273      259.3593      256.1249      271.6391      289.5208      291.4991      311.1771      300.8983      300.3625      311.1118      297.6860      273.4514      269.0049      273.0281      314.7566      460.6639      325.6003        0.0000        0.0000        0.0000        0.0000        0.0000        0.0000        0.0000        0.0000        0.0000        0.0000        0.0000        0.0000        0.0000        0.0000        0.0000        0.0000        0.0000        0.0000        0.0000        0.0000        0.0000        0.0000        0.0000        0.0000        0.0000        0.0000        0.0000        0.0000        0.0000        0.0000        0.0000        0.0000        0.0000        0.0000        0.0000        0.0000        0.0000        0.0000        0.0000        0.0000        0.0000        0.0000        0.0000        0.0000        0.0000        0.0000        0.0000        0.0000        0.0000        0.0000        0.0000        0.0000
        0.0000        0.0000        0.0000        0.0000        0.0000        0.0000        0.0000        0.0000        0.0000        0.0000       14.9463       24.2072       20.8835       18.9353       16.0013       16.9813       25.2706       24.0816       16.6607       13.5172       17.9701       16.1570       13.8502        9.2130       10.0435       10.4442        8.1629       12.3458       17.2752        6.9660        8.4101        7.6919       13.8777       21.9585       24.4478        9.4894        8.8068       11.9211       12.1894        9.8828        6.0290        9.2362        7.0796       14.2983        5.9572        8.1363        8.1275       20.6006       15.9219       21.0424       23.7467       25.9040       23.8117       24.4981       57.2489       80.5552       83.5547       22.9382       34.5830       23.4253       19.5626       20.8299       17.8327        8.9204        4.9442       11.1054       16.4422       10.7546       14.0768       17.4912       22.7798       17.3195       17.8131       16.9348       23.3844       12.0247        7.5761        7.1851        2.8717        8.6815        6.1126        3.9568        4.1030       10.1466        8.8666        2.2634        1.4668        5.2395        5.4855        4.0359        2.8313        2.5682        1.6557        1.8794        4.5849        3.7650        4.3789        2.5533        2.4704        3.6463        4.9503        5.7528        7.9922       14.0985       17.2685       26.0801       36.0970       40.6133       65.8189       85.8165       94.7369      103.4866       97.3300      101.7558       90.3067       85.9515       81.4153       72.0206       66.5484       51.6782       46.1189       41.8530       36.6068       40.8079       37.6792       42.3507       51.2998       75.2843       97.0101       95.4838       86.3042       75.5769       90.1432       92.2663       91.3441       85.5030       81.2715       82.0523       85.9150       89.0540      101.1537      108.3169      106.6688      174.0168      162.5103      142.8831      139.3455      155.9718      147.0488      146.7144      152.5327      148.0908      136.3831      136.2758      129.6170      143.2962      171.0560      164.2006      152.9690      155.1686      168.5105      177.3777      177.8682      167.9262      172.6535      165.6558      163.7442      139.4920      131.0658      133.6887      140.0696      147.3413      153.0324      169.7975      180.7405      186.1974      197.5962      218.2448      242.6830      262.0956      279.3753      282.1846      286.4904      290.0701      287.5292      304.4652      311.5557      310.4442      309.2122      325.7536      324.1815      307.8691      316.7696      380.1088        0.0000        0.0000        0.0000        0.0000        0.0000        0.0000        0.0000        0.0000        0.0000        0.0000        0.0000        0.0000        0.0000        0.0000        0.0000        0.0000        0.0000        0.0000        0.0000        0.0000        0.0000        0.0000        0.0000        0.0000        0.0000        0.0000        0.0000        0.0000        0.0000        0.0000        0.0000        0.0000        0.0000        0.0000        0.0000        0.0000        0.0000        0.0000        0.0000        0.0000        0.0000        0.0000        0.0000        0.0000        0.0000        0.0000        0.0000        0.0000        0.0000        0.0000        0.0000        0.0000        0.0000        0.0000        0.0000
        0.0000        0.0000        0.0000        0.0000        0.0000        0.0000        0.0000        0.0000        0.0000        0.0000       22.5129       20.4936       22.5861       20.2185       21.7190       15.6434       15.1468       11.6715       14.0286       14.4790       19.3114       16.8685       15.6069       13.4070       14.3007       17.1927       16.7864       16.8064       13.7189       18.0379       31.7171       20.8470       26.6973       16.8656       41.8460       32.2248       14.6049        9.8517       10.4845        3.5377        2.5992        3.4736        3.8286        4.4946        7.4667       10.6125       13.1097       10.9612       12.4042       10.7485       12.6907       22.5794       21.7941       26.9590       40.8124       19.0469       19.3717       28.8461       26.5709       11.0122       15.1474       32.4834       23.8472       12.6212       10.3861       19.0353       16.6361       16.1415       30.8482       29.4904       33.9064       19.5132       24.2318       31.7701       34.3701       19.1827       12.7841       10.4846        8.3268        7.2686        9.2095       12.2427       11.5835       24.2249       22.4375       18.9127       12.6651       11.4986        7.0649       14.9123       12.5022       14.5286        8.4699        9.4238       11.4345        9.0404        8.0189        4.1474        3.6417        6.7990        9.2680        9.0594       10.7623       22.4103       39.1027       42.7271       78.7927       45.2631       53.0392       69.0183       70.4962       70.5346       73.9128       78.3232       78.3575       73.4650       74.8562       75.0509       68.5821       54.4217       45.8973       43.8897       43.5249       67.4812       88.1433       73.8107       63.2222       85.0786       83.9878       88.1002      104.4754      102.7739       91.0136       91.7890       88.5394       85.3205       81.0876       93.2887      117.7838      119.6747      118.7314      106.4167      106.4407      134.9015      145.1355      163.9217      132.7575      131.9588      129.6089      125.5096      142.6777      132.1947      119.2219      123.3579      126.5844      133.1951      148.2112      146.2444      154.9906      141.7626      178.3366      170.6105      166.9655      172.8332      175.8122      191.7024      176.4327      152.9852      148.5785      140.8578      145.3904      160.5826      171.9804      193.5680      205.5208      221.0749      241.4787      257.8776      276.9925      309.0493      319.1942      316.4940      317.5540      319.3745      299.9620      312.9209      296.6114      321.7737      326.9973      348.6493      355.5968      369.7314      375.2672        0.0000        0.0000        0.0000        0.0000        0.0000        0.0000        0.0000        0.0000        0.0000        0.0000        0.0000        0.0000        0.0000        0.0000        0.0000        0.0000        0.0000        0.0000        0.0000        0.0000        0.0000        0.0000        0.0000        0.0000        0.0000        0.0000        0.0000        0.0000        0.0000        0.0000        0.0000        0.0000        0.0000        0.0000        0.0000        0.0000        0.0000        0.0000        0.0000        0.0000        0.0000        0.0000        0.0000        0.0000        0.0000        0.0000        0.0000        0.0000        0.0000        0.0000        0.0000        0.0000        0.0000        0.0000        0.0000        0.0000
        0.0000        0.0000        0.0000        0.0000        0.0000        0.0000        0.0000        0.0000        0.0000        0.0000       16.1067       22.4206       21.2481       25.5171        9.2913       10.0019        7.3776        8.7977       17.4576       13.2683       10.4694       11.4941        5.9436        9.4852       13.7744       12.9246        6.0666       15.0979       11.7699       15.1041       12.5224       15.3238       13.6085       16.1169       19.4419       17.3241       12.2478       10.1719       10.7126        5.9860        5.3641        8.8101       17.0346        3.5045        5.7528        5.0502        5.0380        8.6044       20.4700       23.0656       28.6080       36.3120       19.0644       12.2533        8.0869        4.6975        8.7792       18.8672       20.7652        6.6369       14.0886       22.0558       14.8726       12.9157       17.6528       16.6244       26.8000       36.8123       25.7741       23.7041       13.7302       25.2147       23.9947       26.8174       28.8026       29.0111       27.1287       39.7776       45.1761       39.8714       23.7967       26.7951       33.8064       29.4018       25.8629       26.7157       25.0215       16.6046       15.7246       15.3829       12.7103       15.2760       15.1125       14.3355       13.4790       12.5932       11.1837        9.8548       12.2018       13.7380       15.4365       13.0103       16.1273       29.2984       34.6497       40.1980       42.3730       35.8599       48.2502       53.1092       56.9588       58.6722       57.0634       64.7325       64.1601       67.8802       63.3419       63.8917       58.3730       59.8605       57.7691       63.2940       63.1357      100.6489       99.6709       86.1777       68.5543       65.8467       77.1247       96.8217      101.8004       95.1081      104.6648       98.0002       92.7065       87.8367       86.8452       95.4454      108.4833      102.9258      106.0814      113.6934      115.1186      166.1126      140.8268      132.2600      123.7861      111.0392      103.8825      103.9293      110.3974      117.3317      110.2785      113.9012      114.4476      117.4830      122.3835      129.3436      132.6615      134.9550      152.9021      160.6909      171.5661      161.5806      158.3018      171.2508      167.9302      161.3940      160.5490      158.2114      156.7885      174.8815      191.1682      208.6586      229.2165      271.6364      322.2420      320.6727      360.5980      340.3841      361.0702      345.9258      343.9720      351.3713      352.6485      331.6535      310.3628      321.9758      374.0118      407.7432        0.0000        0.0000        0.0000        0.0000        0.0000        0.0000        0.0000        0.0000        0.0000        0.0000        0.0000        0.0000        0.0000        0.0000        0.0000        0.0000        0.0000        0.0000        0.0000        0.0000        0.0000        0.0000        0.0000        0.0000        0.0000        0.0000        0.0000        0.0000        0.0000        0.0000        0.0000        0.0000        0.0000        0.0000        0.0000        0.0000        0.0000        0.0000        0.0000        0.0000        0.0000        0.0000        0.0000        0.0000        0.0000        0.0000        0.0000        0.0000        0.0000        0.0000        0.0000        0.0000        0.0000        0.0000        0.0000        0.0000        0.0000        0.0000        0.0000
        0.0000        0.0000        0.0000        0.0000        0.0000        0.0000        0.0000        0.0000        0.0000        0.0000        0.0000       24.4209       27.3892       27.4997       19.0214       25.1598       17.8927       23.1095       17.3470       15.6108       14.0008        6.7874       13.8780        6.7103       12.1218       18.1721       16.8437       20.0491       35.4756       40.7595       29.0973       22.8966       19.1670       22.4229       19.8181       26.5908       23.6080        9.8864       11.9562       13.2420       15.2302       21.3984       15.9672        8.6860        7.1812        7.6065        5.8003        8.1535       17.2726       27.9954        6.2778       17.0780        8.6399        4.0290        2.2590       14.1544       18.0359       23.0520       34.8137       17.4268       25.1727       37.8857       33.0839       35.5660       40.9543       34.6716       22.0579       29.6559       30.7599       27.7785       19.0325       36.4640       39.6715       41.0276       54.2876       31.8615       35.8917       68.0860       90.9029       68.6733       31.9423       37.0752       46.7973       51.6384       52.3196       30.9786       21.3794       33.1147       33.5081       22.5614       10.9063       17.5377       25.9389       16.1272       21.6473       12.2525       16.4019       27.0718       22.7585       21.5613       15.6234       13.2661       15.3640       35.4344       43.3550       45.1612       44.6118       50.3221       54.9724       59.0719       60.6125       67.8938       72.1709       76.0394       66.3070       70.2634       65.3716       62.9278       59.3145       66.3844       74.1836       57.8332       75.8275       91.7816       69.2634       67.8825       67.9938       71.3272       75.7156       81.5268       78.1337      102.5806      109.5147      109.9326      101.9474       91.0241       88.4715       85.1135       80.9523       89.3647       98.0258      101.5289      120.0653      161.0409      158.0837      132.1604      126.8187      108.3071      102.0250       93.3439       89.4739       95.9627      104.0020      109.1067      121.3606      118.1896      119.4829      119.9854      124.3715      128.1852      150.0107      166.7057      189.2233      168.5784      157.4739      165.6828      166.4694      154.5486      151.7431      164.3527      180.8574      199.3135      205.9046      228.3226      257.0095      300.6302      335.5717      346.4428      338.8795      373.2150      393.2651      397.3925      399.9931      381.1639      374.4116      351.5643      331.5144      360.3389      442.2699        0.0000        0.0000        0.0000        0.0000        0.0000        0.0000        0.0000        0.0000        0.0000        0.0000        0.0000        0.0000        0.0000        0.0000        0.0000        0.0000        0.0000        0.0000        0.0000        0.0000        0.0000        0.0000        0.0000        0.0000        0.0000        0.0000        0.0000        0.0000        0.0000        0.0000        0.0000        0.0000        0.0000        0.0000        0.0000        0.0000        0.0000        0.0000        0.0000        0.0000        0.0000        0.0000        0.0000        0.0000        0.0000        0.0000        0.0000        0.0000        0.0000        0.0000        0.0000        0.0000        0.0000        0.0000        0.0000        0.0000        0.0000        0.0000        0.0000        0.0000
        0.0000        0.0000        0.0000        0.0000        0.0000        0.0000        0.0000        0.0000        0.0000        0.0000        0.0000        0.0000        0.0000        0.0000       32.6952       38.6445       44.9262       33.5103       26.6614       28.2450       18.1928       20.4135       23.8325       23.7710       31.0173       27.0532       20.8495       31.3443       54.9716       60.6964       47.3967       32.5149       25.8559       21.9028       33.4499       28.3042       23.2167       19.5776       19.5828       25.9781       22.2094       12.3980        7.5879        8.0810       10.4890        6.0476        6.8923       12.4613       12.0883       32.3776       29.8116       28.2793       15.7898       10.0971       15.2850       22.1370       32.3616       43.8050       84.7236       53.4523       50.5558       40.8577       37.3727       79.6189       66.0259       31.1581       22.4260       29.1202       27.0420       26.2069       17.3885       29.7955       34.1976       39.5354       51.5813       46.2776       41.4898       34.8384       38.8141       46.2650       33.2784       33.7541       58.0546       42.1390       33.6668       28.5976       22.0606       35.8163       44.5897       33.7914       21.5108       19.8329       46.6673       38.8361       17.4016       16.9115       32.0538       33.0557       26.5829       24.8627       81.1793       46.8491       25.0151       44.6216       59.1876       63.6929       63.8953       57.3000       60.7155       92.9000       72.4827       77.4448       74.6589       69.2787       64.9112       75.1326       68.1066       63.0865       59.2025       58.2779       65.6097       72.3101       69.0518       79.4884       71.5496       72.6458       86.1237       95.4805       78.3756       74.3865       75.2113      118.9169      121.5904      104.5880      110.6137       89.2927       85.4492       79.2580       80.5472       93.7441      102.2704      117.6119      129.8858      142.2320      144.8036      142.5007      127.6328      110.1455      105.1754       97.7895       88.1400       89.6127       92.0795      110.5128      120.5986      137.8993      126.4401      126.3020      128.9785      133.8651      158.7573      177.2437      199.2607      159.5334      149.8952      160.2182      172.7785      174.2261      174.1062      200.5158      205.8645      223.2570      230.4586      255.7763      285.6944      305.1487      343.5467      353.6909      370.4448      408.5433      420.3300      412.3626      406.0811      389.6895      376.7578      355.5326        0.0000        0.0000        0.0000        0.0000        0.0000        0.0000        0.0000        0.0000        0.0000        0.0000        0.0000        0.0000        0.0000        0.0000        0.0000        0.0000        0.0000        0.0000        0.0000        0.0000        0.0000        0.0000        0.0000        0.0000        0.0000        0.0000        0.0000        0.0000        0.0000        0.0000        0.0000        0.0000        0.0000        0.0000        0.0000        0.0000        0.0000        0.0000        0.0000        0.0000        0.0000        0.0000        0.0000        0.0000        0.0000        0.0000        0.0000        0.0000        0.0000        0.0000        0.0000        0.0000        0.0000        0.0000        0.0000        0.0000        0.0000        0.0000        0.0000        0.0000        0.0000        0.0000        0.0000
        0.0000        0.0000        0.0000        0.0000        0.0000        0.0000        0.0000        0.0000        0.0000        0.0000        0.0000        0.0000        0.0000        0.0000        0.0000        0.0000        0.0000        0.0000       28.7880       19.1355       35.0992       35.3352       23.3068       23.1710       39.8844       31.5261       33.9176       49.3424       56.3159       40.9166       30.5225       22.0809       30.1377       26.3536       36.1599       25.1566       28.1559       36.2389       56.6003       55.0015       45.7244       13.8646        7.8504        7.9578        6.2154        4.4074        7.3720       21.3402       15.0899       12.6125       20.7445       36.7860       22.9182       17.9973       36.1270       28.7817       40.4339       49.2558       63.9382       31.0023       27.0136       37.8237       39.1604       63.6266       53.0932       33.0871       30.2356       32.2526       29.2211       25.9415       17.0765       30.4442       33.0413       37.6409       52.9574       66.2173       51.9030       44.1671       41.1795       45.7955       42.4405       60.9575       44.1245       38.2705       43.3559       56.3492       36.5097       47.4771       47.3962       63.5244       44.3421       33.5790       37.1601       37.6675       21.2024       24.4441       39.5004       30.7220       19.3317       23.7113       53.0381       38.5358       29.6013       58.2625       67.9824       78.1254       65.0450       57.3984       76.1424       96.9281       92.6646       91.5767       61.1801       61.3868       69.3969       86.1217       79.7855       70.9677       67.0573       80.4586       69.0735       79.5665       78.3770       95.0928       86.3759       80.9476       77.5496       98.5604       91.1495       96.0546      100.0728      111.2873      116.2856      108.1137      108.8231       83.3162       90.8449       88.0494       91.3963       97.4997      137.6585      149.5299      121.2272      131.9409      138.7522      129.3591      116.5612      118.9629      106.4621      105.0104       95.4031       92.4236       92.0469      110.3159      125.0233      132.5402      128.6533      132.6797      151.0189      135.6902      143.1280      156.6726      153.9792      149.7626      167.3093      190.9345      215.2202      219.1442      222.5295      223.8389      230.4787      248.2622      246.3972      267.5216      279.3523      302.4756      321.2167      346.5455      370.3210      406.2720      423.0108      440.2315      409.2263      412.7166      359.5247      346.6719        0.0000        0.0000        0.0000        0.0000        0.0000        0.0000        0.0000        0.0000        0.0000        0.0000        0.0000        0.0000        0.0000        0.0000        0.0000        0.0000        0.0000        0.0000        0.0000        0.0000        0.0000        0.0000        0.0000        0.0000        0.0000        0.0000        0.0000        0.0000        0.0000        0.0000        0.0000        0.0000        0.0000        0.0000        0.0000        0.0000        0.0000        0.0000        0.0000        0.0000        0.0000        0.0000        0.0000        0.0000        0.0000        0.0000        0.0000        0.0000        0.0000        0.0000        0.0000        0.0000        0.0000        0.0000        0.0000        0.0000        0.0000        0.0000        0.0000        0.0000        0.0000        0.0000        0.0000
        0.0000        0.0000        0.0000        0.0000        0.0000        0.0000        0.0000        0.0000        0.0000        0.0000        0.0000        0.0000        0.0000        0.0000        0.0000        0.0000        0.0000        0.0000        0.0000       16.4559       22.9437       12.8574        9.0671        8.3373       11.2995       21.0918       44.7383       42.3261       49.2550       63.7171       48.7051       26.8019       28.2902       30.5834       35.6778       20.7804       24.2504       29.3437       26.1453       29.7682       14.7185        8.6877        4.2655        4.5488        3.2665        5.0654        5.7045       11.2468       17.6191        9.7731       24.6008       36.7406       17.0090       23.2968       44.8905       16.2853       24.8984       39.1980       25.9984       31.9436       31.5407       40.6385       53.1974       39.0092       40.5793       43.6348       29.6728       23.5475       23.4668       21.5868       23.3330       43.3139       44.7264       51.9670       51.9605       57.8797       57.8645       56.9466       52.3850       33.1416       35.2592       48.3959       49.7151       82.4141       72.1246       69.8467       56.4295       62.4839       58.9473       54.0324       43.6726       48.7825       46.6632       49.3346       41.2229       45.8632       44.3060       54.7077       33.0122       33.8124       27.4373       32.1352       35.9669       49.8191       85.3591       62.2227       64.6130       74.6376       86.5825       88.0021       91.8085       82.8983       59.8865       60.1089       60.1125       80.9940       96.2425       81.6333       73.4466       87.9295       99.0808       84.9378       92.3411       77.7856       69.8369       80.4587       76.7687       82.3880       91.1293       90.0406       89.4538       98.5389      107.3741       98.5690       87.0185       91.1290      105.4346      100.7070       86.8950       96.7311      113.0499      129.8008      123.1221      122.1494      131.3619      107.9398       98.4561       98.2567       99.8398       94.6332       96.0446      101.3748      103.5803      113.0002      138.5460      174.6935      189.4836      166.7215      160.2438      127.0476      133.0532      129.0563      132.9969      152.2003      191.3323      214.8433      245.1272      278.0751      275.3685      258.2973      274.2607      271.5893      276.3465      274.9361      288.5102      303.5161      348.1924      354.1820      349.8607      358.8115      377.3512      403.0195      388.7381      402.7788      388.9308      398.4755        0.0000        0.0000        0.0000        0.0000        0.0000        0.0000        0.0000        0.0000        0.0000        0.0000        0.0000        0.0000        0.0000        0.0000        0.0000        0.0000        0.0000        0.0000        0.0000        0.0000        0.0000        0.0000        0.0000        0.0000        0.0000        0.0000        0.0000        0.0000        0.0000        0.0000        0.0000        0.0000        0.0000        0.0000        0.0000        0.0000        0.0000        0.0000        0.0000        0.0000        0.0000        0.0000        0.0000        0.0000        0.0000        0.0000        0.0000        0.0000        0.0000        0.0000        0.0000        0.0000        0.0000        0.0000        0.0000        0.0000        0.0000        0.0000        0.0000        0.0000        0.0000        0.0000        0.0000
        0.0000        0.0000        0.0000        0.0000        0.0000        0.0000        0.0000        0.0000        0.0000        0.0000        0.0000        0.0000        0.0000        0.0000        0.0000        0.0000        0.0000        0.0000        0.0000       25.2353       14.6168       10.8139        8.6509       28.7613        8.7897       19.6208       59.5565       61.3522       23.4259       47.5075       70.7260       41.5268       37.4788       47.9894       46.3986       19.5920       19.9793       19.6432       18.2502        8.9249       13.4060       17.5824        8.4984        5.1585       10.1903        7.2142        5.9098       13.0881       33.1066       37.6453       32.8792       25.2654       26.2529       23.5325       14.4658       18.4884       18.8867       50.9897       42.3175       25.4404       30.2398       56.9082       83.4547       50.3659       56.9219       41.1092       34.5985       37.8905       31.0349       29.3605       33.7567       43.3299       45.4215       44.2564       49.5437       65.6393       59.5271       48.7296       51.4837       60.8464       39.5387       48.9248       54.3509       64.2946       80.5900       70.7633       71.6909       51.6530       63.0988       71.7959       61.5821       59.4602       54.2309       53.2815       50.9418       45.3428       51.8708       47.3133       35.7797       36.4164       34.9321       43.2914       43.2479       54.4451       69.9996       74.7593       70.6180       75.6799       78.2023       89.8863       96.4149       87.9710       70.1436       61.7496       62.6578       76.4668       86.9985       94.2300       94.1438       92.5282       94.1719       80.4481       79.2291       76.0887       77.6101       88.5022       96.7236       82.0758       78.5198       74.7971       90.6659       92.5692       96.3078       98.5446       87.3492       97.9860      126.9812      115.4031      105.0500       98.7577      110.2149      123.7009      110.7513      106.7674      104.8865      102.6391      123.9418      123.0520      113.1252       97.9533       94.2976      104.4572      114.3197      134.1087      142.9507      199.3301      211.4812      183.5097      164.1655      122.8025      121.2055      134.3563      151.6900      182.9643      232.2719      228.4789      269.9474      318.5892      346.4019      308.7728      301.2690      288.6589      312.4457      290.7967      289.5750      318.0100      314.9883      296.6013      301.2667      317.1456      358.3181      379.3134      360.6988      427.2164      454.2428      479.3275      360.8487      310.4561        0.0000        0.0000        0.0000        0.0000        0.0000        0.0000        0.0000        0.0000        0.0000        0.0000        0.0000        0.0000        0.0000        0.0000        0.0000        0.0000        0.0000        0.0000        0.0000        0.0000        0.0000        0.0000        0.0000        0.0000        0.0000        0.0000        0.0000        0.0000        0.0000        0.0000        0.0000        0.0000        0.0000        0.0000        0.0000        0.0000        0.0000        0.0000        0.0000        0.0000        0.0000        0.0000        0.0000        0.0000        0.0000        0.0000        0.0000        0.0000        0.0000        0.0000        0.0000        0.0000        0.0000        0.0000        0.0000        0.0000        0.0000        0.0000        0.0000        0.0000        0.0000
        0.0000        0.0000        0.0000        0.0000        0.0000        0.0000        0.0000        0.0000        0.0000        0.0000        0.0000        0.0000        0.0000        0.0000        0.0000        0.0000        0.0000        0.0000        0.0000        0.0000       15.9170       13.0608       16.3862        7.7049        9.4150       21.0693       30.2340       30.3230       27.3560       25.2879       45.5107       44.8215       37.9151       55.3769       60.9110       32.5414       38.0378       17.1104       13.3728        6.9529        8.7508       16.2855       10.6839        3.4603        5.5317        6.8972       17.5726       28.3407       29.2028       43.1826       23.3457       24.1831       20.6379       30.8710       26.8659       27.2461       25.2558       32.1485       23.2836       30.0789       37.1228       56.4866       73.4349       59.1432       56.3034       57.4504       38.3452       30.8382       28.3876       35.3041       44.4935       57.6219       49.9105       49.1161       43.6905       60.3001       53.1203       49.0287       57.1728       57.4797       55.6498       58.6515       71.4566       73.1278       85.8979       67.4419       69.3215       77.2604       75.1909       68.4885       68.0731       66.5958       55.0415       55.9813       60.0497       57.2312       55.8580       43.6795       48.1924       47.1623       41.6695       37.1345       39.5537       47.5977       51.2459       63.6120       87.6731       75.5239       74.3734       78.7846       85.3840       83.7822       73.9892       79.4652       73.2192       90.0888      105.0080      115.9215      123.8003      125.8864      113.6376       93.5455       79.4946       80.8001       80.0235       97.0851       98.0767       88.8619       75.1664       73.5702       81.4756       98.3077       98.3947       95.9632       94.0704       99.3745      105.9871      100.6484       95.3082       94.2425      105.6528       93.0005       96.3464       96.7811      100.6456      130.0292      156.9272      150.7588      126.6660      113.7781      103.0731      109.9437      119.8241      133.7757      157.7701      192.4766      200.8958      206.0097      201.2724      144.4565      158.6757      172.3512      188.6713      209.6794      242.8037      264.2725      301.7010      345.1255      340.5926      324.0861      323.7635      303.0334      295.5200      302.8768      314.6483      300.3188      293.3112      275.3483      274.0119      305.3532      317.5545      357.4693      349.5516      419.3600      458.0419      369.8177      381.3389      312.7494      249.5453        0.0000        0.0000        0.0000        0.0000        0.0000        0.0000        0.0000        0.0000        0.0000        0.0000        0.0000        0.0000        0.0000        0.0000        0.0000        0.0000        0.0000        0.0000        0.0000        0.0000        0.0000        0.0000        0.0000        0.0000        0.0000        0.0000        0.0000        0.0000        0.0000        0.0000        0.0000        0.0000        0.0000        0.0000        0.0000        0.0000        0.0000        0.0000        0.0000        0.0000        0.0000        0.0000        0.0000        0.0000        0.0000        0.0000        0.0000        0.0000        0.0000        0.0000        0.0000        0.0000        0.0000        0.0000        0.0000        0.0000        0.0000        0.0000        0.0000        0.0000
        0.0000        0.0000        0.0000        0.0000        0.0000        0.0000        0.0000        0.0000        0.0000        0.0000        0.0000        0.0000        0.0000        0.0000        0.0000        0.0000        0.0000        0.0000        0.0000        0.0000        0.0000       13.9976       22.6163       13.1822       14.9972       15.8621       22.2695       26.2123       31.5336       39.1426       33.3909       66.7445       86.5096       71.8191       52.6587       42.5131       57.2409       49.6843       16.8857        6.5101       10.6923       10.9116       10.0964        7.8579       11.8156       16.1009       18.1303       27.6951       23.6897       21.9316       13.7480       15.3218       15.7824       27.8479       30.8353       24.3177       42.9530       37.8810       35.9401       29.1530       29.3215       42.0172       48.1341       42.4740       48.5462       51.9719       46.8117       37.1154       38.7274       52.9771       40.7513       55.4608       52.7954       47.8036       43.4251       55.6894       59.1264       80.7021       85.7255       56.1166       79.8012       95.9319       72.8752       77.0309       78.0464       76.1180       73.7579       81.7069       92.1399       79.7949       78.0326       66.2420       58.9684       58.1159       60.2985       61.9056       62.4814       45.4920       48.9589       45.6263       45.9725       47.4128       49.8079       55.0448       55.5772       69.3865       67.4548       67.6745       67.0033       75.2968       83.5421       86.6516       84.0288       87.6570       80.8368       96.7009      109.8177      118.2032      123.0318      120.0255      116.1741      100.8360       98.3083       95.6862       81.1709       77.5851       80.1526       91.9820       81.6859       76.9893       81.9901      105.5915       97.3513       96.3708       91.7317      101.9603       99.8592       97.5411       94.4685      102.3227       99.1802       93.1487       94.8076       99.7693      103.8829      118.5220      158.8906      138.4150      110.0759      107.5773      108.0932      118.3679      128.8750      146.0616      178.6836      203.8923      208.6107      213.5035      210.9847      185.2617      181.6330      210.8468      209.1444      245.3769      250.5483      296.6357      321.8797      314.2839      341.0862      342.2296      350.2297      292.3094      293.8640      311.3786      285.2621      301.8468      271.7935      260.5552      252.9772      277.5493      298.8578      331.8286      344.2376      350.1660      407.9797      371.9994      386.7310      272.0200      215.0930      260.8025        0.0000        0.0000        0.0000        0.0000        0.0000        0.0000        0.0000        0.0000        0.0000        0.0000        0.0000        0.0000        0.0000        0.0000        0.0000        0.0000        0.0000        0.0000        0.0000        0.0000        0.0000        0.0000        0.0000        0.0000        0.0000        0.0000        0.0000        0.0000        0.0000        0.0000        0.0000        0.0000        0.0000        0.0000        0.0000        0.0000        0.0000        0.0000        0.0000        0.0000        0.0000        0.0000        0.0000        0.0000        0.0000        0.0000        0.0000        0.0000        0.0000        0.0000        0.0000        0.0000        0.0000        0.0000        0.0000        0.0000        0.0000        0.0000        0.0000
        0.0000        0.0000        0.0000        0.0000        0.0000        0.0000        0.0000        0.0000        0.0000        0.0000        0.0000        0.0000        0.0000        0.0000        0.0000        0.0000        0.0000        0.0000        0.0000        0.0000        0.0000       16.8311       17.7178       14.0769       14.5317       21.3832       21.0207       25.6033       17.0855       20.1287       22.4833       25.7854       29.9460       30.0924       22.5618       25.7296       67.3771       22.8000       11.2640       17.6679        9.8131        5.5632        7.8790        5.6445       13.8131       16.3819       15.4371       15.2434       18.8188       14.9200       18.8171       16.2563        6.2706       11.4460       10.0619       19.1975       46.3866       43.7061       22.6760       24.6827       24.5847       37.6232       41.8298       35.9149       37.2726       37.3564       51.9158       50.8541       55.4147       41.5241       40.4764       67.1695       78.3230       64.0209       58.5901       59.5245       83.3038       61.6733       64.7401       94.9408      106.8959      138.4683      102.0850       69.1861       72.8891       65.2766       68.4130       65.4421       71.6011       69.4011       61.8681       60.8315       58.8552       61.1136       58.4034       54.7893       51.0787       51.7379       50.8739       58.9127       59.1137       59.9456       59.6994       60.2103       65.4184       69.2324       64.7295       65.8564       79.1753       83.0291       85.8736       90.6419       90.7151       94.9091       95.0810      119.5761      120.9086      123.1389      119.5098      121.0370      114.8451      113.5658      103.0449       84.4993       75.5927       61.6225       65.7405      140.5402      111.5784       88.4091       79.8219      110.4394      104.4800      111.1531       99.9407      106.7868      123.9511      102.8679       94.8425      111.4833      113.0591      113.2686      115.7682      129.7779      136.8061      122.9261      124.9187      113.6312      111.1624      117.8077      137.8191      155.9117      173.1309      185.5755      219.4947      226.8819      235.8182      244.5933      244.7675      251.4441      243.8072      265.2481      305.6392      375.5659      352.9094      327.5451      354.4484      331.1927      363.5157      385.5985      365.8574      315.3439      287.1815      280.3115      268.2975      211.1465      189.3716      196.4032      219.3579      264.4708      269.8867      281.2264      319.0209      257.4858      347.0606      377.3605      324.9653      233.2343      223.8299      220.9147        0.0000        0.0000        0.0000        0.0000        0.0000        0.0000        0.0000        0.0000        0.0000        0.0000        0.0000        0.0000        0.0000        0.0000        0.0000        0.0000        0.0000        0.0000        0.0000        0.0000        0.0000        0.0000        0.0000        0.0000        0.0000        0.0000        0.0000        0.0000        0.0000        0.0000        0.0000        0.0000        0.0000        0.0000        0.0000        0.0000        0.0000        0.0000        0.0000        0.0000        0.0000        0.0000        0.0000        0.0000        0.0000        0.0000        0.0000        0.0000        0.0000        0.0000        0.0000        0.0000        0.0000        0.0000        0.0000        0.0000        0.0000        0.0000        0.0000
        0.0000        0.0000        0.0000        0.0000        0.0000        0.0000        0.0000        0.0000        0.0000        0.0000        0.0000        0.0000        0.0000        0.0000        0.0000        0.0000        0.0000        0.0000        0.0000        0.0000        0.0000       28.3113       22.3864       14.9764       19.8609       82.9964       71.7658       43.9328       25.6689       18.3928       30.6238       32.7997       30.3610       32.5734       29.7038       14.5492       30.7744       23.3364       20.3079       37.4515       17.1753       14.2373       14.9623       16.8583        8.4963       10.6949       16.4900       20.1755       16.6056       10.6051       10.7193       11.0046       11.8419       24.2216       24.3672       38.5491       37.7977       23.4567       24.1156       33.5715       24.5082       33.9955       25.7457       31.6961       44.3316       60.2064       82.2025       59.8996       61.4849       69.4970       58.3300       80.2374       74.7770       68.6339       65.2173       68.8593       60.9843       76.8951       81.0003       88.5056       88.4708       89.5100       91.0448       85.4451       83.1751       93.2232       85.7980       63.4811       70.0694       66.0533       56.4135       57.9037       56.7852       51.8396       52.1654       55.1926       59.6975       57.1198       57.6232       62.0810       69.7978       71.0567       66.6359       61.5712       57.2955       69.8579       67.4833       70.0868       76.5424       83.5014       81.0273       92.4967      103.1513      106.5639      112.4860      130.2570      129.0542      128.6089      128.5768      135.2589      147.5672      127.1768      103.4650       79.4491       66.2817       54.3277       60.2454      138.4025      123.7717       86.9102       88.2125       97.0404      112.9409      102.8009       88.9708      104.5638      139.8217      106.3485      109.2668      125.9020      124.0589      116.3452      119.6632      118.0210      117.1198      108.1779      104.4441       94.6751       99.8623      114.7886      145.1754      171.9108      189.1059      223.9674      247.1986      263.4280      259.8364      273.1896      271.7285      274.6517      281.9098      285.6253      338.6723      373.3166      349.8872      317.8802      326.9952      345.4993      356.1422      326.6447      319.2718      299.7249      286.6916      273.3985      247.3195      200.9184      177.4162      178.8703      192.4284      232.4830      226.2271      230.6538      240.4342      239.9563      245.9202      288.6792      266.3070      231.3851      245.0592      234.0059        0.0000        0.0000        0.0000        0.0000        0.0000        0.0000        0.0000        0.0000        0.0000        0.0000        0.0000        0.0000        0.0000        0.0000        0.0000        0.0000        0.0000        0.0000        0.0000        0.0000        0.0000        0.0000        0.0000        0.0000        0.0000        0.0000        0.0000        0.0000        0.0000        0.0000        0.0000        0.0000        0.0000        0.0000        0.0000        0.0000        0.0000        0.0000        0.0000        0.0000        0.0000        0.0000        0.0000        0.0000        0.0000        0.0000        0.0000        0.0000        0.0000        0.0000        0.0000        0.0000        0.0000        0.0000        0.0000        0.0000        0.0000        0.0000        0.0000
        0.0000        0.0000        0.0000        0.0000        0.0000        0.0000        0.0000        0.0000        0.0000        0.0000        0.0000        0.0000        0.0000        0.0000        0.0000        0.0000        0.0000        0.0000        0.0000        0.0000        0.0000       31.0275       17.8584       18.0106       25.2238       49.0531       42.6796       17.0371       20.4166       17.2719       27.3523       24.1514       33.3733       28.5169       22.8029       21.6082       25.2903       21.5823       16.0742        9.6280       14.0757       10.6292       19.3841       12.7989        7.7833        2.7760       23.6242       16.9867       27.8741       15.8578       13.4804       16.0411        8.7704       26.0507       30.7840       24.2796       34.3373       88.1696      104.1429       70.5152       16.9678       35.6648       31.2841       37.8255       42.2813       74.0082      107.3133       87.5013       66.3497      103.8399       74.2971       85.1262       70.4546       59.5797       59.3598       62.0859       64.2848       77.4823       82.7775       74.9280       87.3323       78.5632       88.7358       76.0473       72.0205       81.3940       69.8677       57.6132       53.6367       59.9831       57.9684       57.4383       56.8483       52.8068       51.6131       51.9269       58.8336       60.1886       59.6246       64.9306       65.7182       72.3822       64.7379       58.9364       59.4957       68.6331       70.8012       68.0919       63.3790       68.0612       77.6735       97.7132      109.3760      130.7194      128.9625      140.5841      136.0216      126.0505      128.6869      130.9460      128.6761      122.9603       96.0040       77.4360       81.1883       70.1378       57.7520       98.2654      116.5340       94.8247       92.5918      102.3441      141.7736      114.2483      115.2038      114.8120      104.5885       87.5534       99.6803      115.4942      114.2910      112.2110      115.2695      103.9867      101.9391      104.0091       96.6025       99.7390      100.6951      110.5918      133.7952      162.4607      189.3168      214.1048      247.1275      251.3746      231.8398      231.5180      237.9528      255.0528      287.2786      308.8850      301.0885      311.0320      300.4148      287.8552      306.6552      327.3599      333.1299      287.8093      266.8438      268.3464      268.3365      238.1557      226.1623      175.8113      166.7933      150.9253      157.2100      174.0210      230.0094      231.2925      232.7825      223.7310      190.2340      209.9616      256.0715      232.0871      262.0559      266.3524      264.4109        0.0000        0.0000        0.0000        0.0000        0.0000        0.0000        0.0000        0.0000        0.0000        0.0000        0.0000        0.0000        0.0000        0.0000        0.0000        0.0000        0.0000        0.0000        0.0000        0.0000        0.0000        0.0000        0.0000        0.0000        0.0000        0.0000        0.0000        0.0000        0.0000        0.0000        0.0000        0.0000        0.0000        0.0000        0.0000        0.0000        0.0000        0.0000        0.0000        0.0000        0.0000        0.0000        0.0000        0.0000        0.0000        0.0000        0.0000        0.0000        0.0000        0.0000        0.0000        0.0000        0.0000        0.0000        0.0000        0.0000        0.0000        0.0000
        0.0000        0.0000        0.0000        0.0000        0.0000        0.0000        0.0000        0.0000        0.0000        0.0000        0.0000        0.0000        0.0000        0.0000        0.0000        0.0000        0.0000        0.0000        0.0000        0.0000        0.0000        0.0000       26.1197       30.8527       28.2920       14.6201       17.5123       15.2841       17.1288       22.7338       23.2255       31.3494       33.9594       26.5571       19.8193       14.3552       18.7333       12.8391       11.1587        7.3958       12.8226       20.7315       15.5447        9.6758       10.5246        5.7197       12.0222       19.4280       16.7634        8.1107       14.0147       28.7803       14.4534       55.1221       41.6231       30.9311       39.7201       39.4311       42.3614       35.1920       34.3716       18.5606       29.8515       36.7238       45.3700       64.3165       79.6669       64.0445       50.0701       81.8851       60.3872       73.1672       59.9086       53.9714       77.3661       84.1273       84.6735      103.3845       89.8824       74.9488       65.6623       61.9663       75.0139       66.7193       78.7438       68.1647       70.6106       56.7529       54.3186       51.2755       61.9652       62.5628       58.0430       52.7699       59.0854       60.8850       63.2380       64.3526       73.2269       68.4834       62.8598       70.0191       71.9454       57.4387       60.9623       71.5039       65.9151       65.6206       69.2204       70.5573       83.2284      111.5321      129.6105      137.1099      117.6057      133.2287      140.2875      134.2549      133.8637      126.2309      133.4816      107.5202       94.2807       78.5362      119.8716       86.8145       71.5109      105.9078       97.8264       94.8033      105.7046      110.0766      124.3596       98.0653      104.6043      107.3373       86.5956       82.1309       90.8304      106.7789      114.2419      133.3949      112.8667       98.5750       97.1928      102.6048       97.2730       93.3599       99.8857      105.1151      121.9611      160.9628      166.8778      185.5465      196.0770      198.5947      201.7265      201.7721      205.4823      228.7157      267.5805      277.5354      251.8334      255.5526      250.7360      239.4028      243.0795      268.4479      281.5548      237.1115      228.6447      203.2390      194.7695      181.5086      187.6940      158.7487      149.9734      145.5100      139.6973      160.0566      188.5522      183.7125      172.5114      170.1446      185.1585      201.8342      233.1781      217.9775      197.3654      238.6927      241.2539        0.0000        0.0000        0.0000        0.0000        0.0000        0.0000        0.0000        0.0000        0.0000        0.0000        0.0000        0.0000        0.0000        0.0000        0.0000        0.0000        0.0000        0.0000        0.0000        0.0000        0.0000        0.0000        0.0000        0.0000        0.0000        0.0000        0.0000        0.0000        0.0000        0.0000        0.0000        0.0000        0.0000        0.0000        0.0000        0.0000        0.0000        0.0000        0.0000        0.0000        0.0000        0.0000        0.0000        0.0000        0.0000        0.0000        0.0000        0.0000        0.0000        0.0000        0.0000        0.0000        0.0000        0.0000        0.0000        0.0000        0.0000        0.0000
        0.0000        0.0000        0.0000        0.0000        0.0000        0.0000        0.0000        0.0000        0.0000        0.0000        0.0000        0.0000        0.0000        0.0000        0.0000        0.0000        0.0000        0.0000        0.0000        0.0000        0.0000       34.5710       34.1889       26.4372       23.7315       19.9938       17.8318       23.9548       26.0411       40.9482       73.2757       47.1315       26.1105       28.5235       27.0969       27.4547       28.7535       23.9272       35.8469       11.7097       19.8999       30.9427       30.8021       14.7127       16.3262       20.9672       19.9468       25.2477       27.6551       28.4782       39.4063       49.7822       23.2932       83.4089       51.0437       30.6467       37.3222       56.3191       51.7317       33.0619       29.1919       33.5700       39.5835       39.2167       42.5395       43.8048       44.7726       53.9684       59.9739       73.1518       82.7617       89.0807       82.8010       78.8032       79.2231       83.1724       89.1258       89.4068       83.4879       85.9155       69.7364       62.2821       52.9965       54.4401       55.4556       57.7904       56.3257       54.5383       58.2367       52.3840       56.4917       64.1764       60.9397       59.2252       63.2859       61.1169       57.6867       63.8317       69.6393       69.5151       62.4981       67.3411       71.2620       68.9886       66.6079       64.7212       59.2214       65.3829       68.8355       72.9247       86.5612      123.1087      153.4348      125.9485      123.9430      132.0450      151.3762      123.6797      120.7506      105.3674       89.2193       95.3089       94.6553       99.0900       97.5090       95.7186       95.5438      117.6015      161.7654      132.1533      123.3040      107.7897       89.6650      114.6154       93.6616       99.7351       98.1167       81.0221       95.2079      113.7476      130.1862      140.2662      127.0467       98.3490       99.2593      107.6922      110.6359      103.0089      101.2091      102.5689      103.7862      117.1825      114.5323      112.7414      119.1307      152.6803      180.1417      194.3469      212.3235      211.6972      212.3376      223.7917      213.1958      204.3706      211.9489      196.4197      172.3006      188.1481      193.9331      173.8388      184.8513      165.2397      146.6945      118.5136      102.6986       99.6136      106.1965       99.5227      122.7487      129.8962      155.0569      150.4977      135.7559      170.0715      178.6067      196.6275      209.7337      205.9677      207.4307      231.4489      211.4494      195.5520        0.0000        0.0000        0.0000        0.0000        0.0000        0.0000        0.0000        0.0000        0.0000        0.0000        0.0000        0.0000        0.0000        0.0000        0.0000        0.0000        0.0000        0.0000        0.0000        0.0000        0.0000        0.0000        0.0000        0.0000        0.0000        0.0000        0.0000        0.0000        0.0000        0.0000        0.0000        0.0000        0.0000        0.0000        0.0000        0.0000        0.0000        0.0000        0.0000        0.0000        0.0000        0.0000        0.0000        0.0000        0.0000        0.0000        0.0000        0.0000        0.0000        0.0000        0.0000        0.0000        0.0000        0.0000        0.0000        0.0000        0.0000
        0.0000        0.0000        0.0000        0.0000        0.0000        0.0000        0.0000        0.0000        0.0000        0.0000        0.0000        0.0000        0.0000        0.0000        0.0000        0.0000        0.0000        0.0000        0.0000        0.0000       47.6980       42.8855       65.5398       41.3115       28.2829       16.8828       21.1544       24.2536       19.9803       25.6705       46.8280       39.6227       32.3318       37.0729       34.1248       48.6138       35.8392       32.3442       19.2903        9.4444       18.8694       50.7554       50.1146       32.6952       25.0743       25.5953       22.2082       29.1693       31.5013       36.9059       46.5660       47.3454       51.3986       34.3714       39.1637       41.9272       41.5887       81.0615       69.8319       53.2194       36.0506       30.7995       38.0896       45.9107       44.3413       39.8594       47.6222       55.8877       66.4465       71.5587       63.4695       68.0889       75.7262       89.1282       85.5337       89.8473       85.8489       75.3735       87.2194       74.9208       72.8832       66.8984       56.9669       53.4729       56.2057       55.7554       60.3837       67.9837       65.8190       74.4728       64.1690       64.7551       63.8523       76.3450       79.1134       68.2539       64.6120       74.7517       77.6783       75.8050       72.3322       74.2646       66.1013       68.8296       69.6641       64.7160       66.3563       66.3393       63.0212       71.0884       85.9090      131.8724      143.9660      123.6054      112.9052      135.2726      143.4479      133.4170      102.0789       93.9740       84.5081       98.1544       85.7349      107.2523      110.7639      109.8817      108.7342      129.8277      130.8115      134.0048      120.6884      103.7767       87.2863      102.1020       99.1223      111.8504      121.8621      108.2349      112.0576      118.2726      118.4342      116.8649      122.4560      101.3072      118.4252      107.4895      105.3190      118.0301      126.9800      105.4335      100.2688       94.8261      102.0302      116.5541      125.0061      157.3291      169.7319      176.5708      171.3122      170.6869      180.6473      185.1398      174.1074      153.7003      145.4589      140.0309      131.1001      130.8477      134.7300      146.2734      144.9281      119.9883      129.0919       94.4466       77.1145       78.1822       87.1817       90.5809      110.5732      118.1359      125.1388      156.3348      170.2913      158.0413      165.9469      179.1035      195.8448      204.1312      207.8996      198.0185      217.0158      186.2659      184.0240        0.0000        0.0000        0.0000        0.0000        0.0000        0.0000        0.0000        0.0000        0.0000        0.0000        0.0000        0.0000        0.0000        0.0000        0.0000        0.0000        0.0000        0.0000        0.0000        0.0000        0.0000        0.0000        0.0000        0.0000        0.0000        0.0000        0.0000        0.0000        0.0000        0.0000        0.0000        0.0000        0.0000        0.0000        0.0000        0.0000        0.0000        0.0000        0.0000        0.0000        0.0000        0.0000        0.0000        0.0000        0.0000        0.0000        0.0000        0.0000        0.0000        0.0000        0.0000        0.0000        0.0000        0.0000        0.0000        0.0000
        0.0000        0.0000        0.0000        0.0000        0.0000        0.0000        0.0000        0.0000        0.0000        0.0000        0.0000        0.0000        0.0000        0.0000        0.0000        0.0000        0.0000        0.0000        0.0000        0.0000       58.5214       59.9199       55.8066       32.3065       36.5351       45.7257       20.3331       30.8493       21.8938       20.0007       22.9332       39.1937       56.5974       66.3451       44.5253       38.9603       38.1820       39.6881       41.3504       29.2076       27.3882       38.7350       44.0450       25.6873       52.1927       35.8126       41.6438       30.0747       40.3726       34.4356       32.7901       44.6210       49.1229       42.4309       64.8743       73.0977       56.3887       85.6594       59.4842       65.7292       62.5408       59.8547       53.7346       53.7270       51.1351       46.1655       64.4300       64.9540       70.2175       73.8322       83.7272       73.1965       76.2875       80.9614       88.6603       91.4085       92.4058       89.4812      103.9398       81.0852       77.6255       76.9328       81.2557       68.4437       64.9047       66.8680       60.7161       71.6933       74.5666       76.1003       70.9659       76.6586       77.0259       75.1434       90.1899       79.1212       71.7113       79.3049       78.7868       87.8687       92.5883       84.5313       78.9706       76.9842       74.8289       73.3222       74.0549       68.3976       60.3749       68.9281       81.9971      100.8915      107.9112      105.8844      111.1623      126.8332      129.2189      120.8826       96.2050       87.0826       92.5070       88.5617       82.7483      107.1006      122.4151      121.5177      120.6196      135.3713      166.0194      163.1329      119.6743      130.5809      126.1805      114.0697       91.5402      103.3562       95.4598      106.2560      113.6818      114.5744      124.2010      121.8182      113.0186      120.5898      121.9077      116.9396      112.3593      133.7154      142.6483      129.8469      110.0887       99.6560      105.8429      114.7027      120.6078      141.7092      147.9050      154.2875      137.8919      167.9278      159.3842      154.8023      139.7360      121.8366      107.0642       98.7745       99.2327       80.1349       94.3465      112.0189      109.6527       89.5648       87.1993       72.4454       65.2017       70.0137       76.7435       86.3335       86.6065       92.6634      107.5385      119.9311      142.2366      155.5192      153.0602      181.9804      176.5606      203.4781      200.4901      227.3883      195.8923      162.8681      165.9075      194.3456        0.0000        0.0000        0.0000        0.0000        0.0000        0.0000        0.0000        0.0000        0.0000        0.0000        0.0000        0.0000        0.0000        0.0000        0.0000        0.0000        0.0000        0.0000        0.0000        0.0000        0.0000        0.0000        0.0000        0.0000        0.0000        0.0000        0.0000        0.0000        0.0000        0.0000        0.0000        0.0000        0.0000        0.0000        0.0000        0.0000        0.0000        0.0000        0.0000        0.0000        0.0000        0.0000        0.0000        0.0000        0.0000        0.0000        0.0000        0.0000        0.0000        0.0000        0.0000        0.0000        0.0000        0.0000        0.0000
        0.0000        0.0000        0.0000        0.0000        0.0000        0.0000        0.0000        0.0000        0.0000        0.0000        0.0000        0.0000        0.0000        0.0000        0.0000        0.0000        0.0000        0.0000        0.0000        0.0000       56.2943       62.6441       72.4728       43.1016       76.7970       86.0916       60.4144       52.6495       49.6030       34.2307       29.1280       50.8976       54.0739       51.4483       33.0262       35.4055       35.0814       52.7309       48.4104       31.1854       41.4786       30.8931       69.1695       55.5974       39.5119       31.1007       67.1687       51.9523       57.5824       47.2142       41.1788       62.2780       69.1169       57.3060       81.5323      105.1820      101.2678       84.3605       74.4649       97.7592       80.3867       72.2851       52.5774       49.0449       52.2795       42.5804       39.8679       50.0533       73.4301      104.3423      121.1729       91.8397      127.4698       80.7236       69.9848       81.2333      116.5132      116.3063      119.7310      102.2557       90.4716       84.5201       81.2923       80.4097       73.3939       74.4129       82.2691       89.3474       83.2051       74.2300       84.0807      101.0956       90.1768       96.4606      115.8548      114.2899      113.5753      111.0611      107.2611      100.1483      105.4240       96.1152       96.3012       77.0014       79.1120       78.1557       89.3175       79.7922       75.8926       78.6439       84.3748      103.0144      102.2022      109.7380      108.0244      103.9569      103.4832      100.4435       94.8820       96.1599      103.9938       99.9892       91.9477      118.4838      125.5517      128.3613      127.7510      163.7206      177.2059      142.5000      113.0329      115.0178      117.9105       78.3546       94.5164       99.8434      101.7783      124.1572      123.2027      131.8627      142.5941      133.9688      134.7919      137.3976      148.2998      146.0632      137.0447      146.5451      140.8790      143.9772      122.6467      103.4278      106.4955      110.7608      131.3451      170.0809      151.5344      147.3435      148.1362      128.6741      112.9014      117.5623      119.2305       92.5217       79.2521       78.9796       85.0068       68.6977       84.8802      105.6978      107.4100       71.0591       69.0373       69.8720       62.6251       67.0958       69.3456       78.1981       76.3309       79.6664       89.9217      101.5795      110.9155      137.2479      139.6282      144.7463      156.9828      174.9086      174.4339      173.3889      183.5284      174.3295      176.3606      211.5315      178.9302        0.0000        0.0000        0.0000        0.0000        0.0000        0.0000        0.0000        0.0000        0.0000        0.0000        0.0000        0.0000        0.0000        0.0000        0.0000        0.0000        0.0000        0.0000        0.0000        0.0000        0.0000        0.0000        0.0000        0.0000        0.0000        0.0000        0.0000        0.0000        0.0000        0.0000        0.0000        0.0000        0.0000        0.0000        0.0000        0.0000        0.0000        0.0000        0.0000        0.0000        0.0000        0.0000        0.0000        0.0000        0.0000        0.0000        0.0000        0.0000        0.0000        0.0000        0.0000        0.0000        0.0000        0.0000
        0.0000        0.0000        0.0000        0.0000        0.0000        0.0000        0.0000        0.0000        0.0000        0.0000        0.0000        0.0000        0.0000        0.0000        0.0000        0.0000        0.0000        0.0000        0.0000        0.0000        0.0000       67.5666       54.6013      103.4566      120.6223      113.3400      128.6249      102.8707      101.5324       81.3487       67.2296       30.4413       33.3871       23.2371       20.5147       29.7046       37.9818       43.8474       35.8267       27.6165       27.0340       32.4401       35.2861       41.7088       41.9200       44.9410       48.1973       54.3832       60.0635       55.9387       53.3787       49.3302       69.3563       73.2225       72.0289       92.3111      128.6822      126.2569      119.8737      120.7259       99.0615       84.2145      150.0811       66.1333       71.7715       67.9138       43.3607       48.0192       65.3726       86.3160       94.5484      111.1799      124.4365       89.2154       84.9404       93.2315      125.8471      117.0168      121.8911      141.0573      138.1329      111.4179       92.5062      108.1466      119.1889      129.3220      116.1202      127.5836      116.1433      117.4872      123.3922      113.1309      104.1887      127.8474      153.1327      141.8045      137.5061      125.7459      131.6566      117.2593      110.8830      104.1798      120.6766       97.5916       70.7493       75.8662       89.4458       82.9370       76.5930       79.6474       79.4157       85.6500       93.6472       88.5788       83.8881       77.7716       77.4466       79.7483       93.9820      119.0454      123.7974      125.7290      119.3608      139.2287      148.2452      147.6974      152.0924      125.1149      108.9302       87.1927       84.0070       84.8080       82.4685       58.6088       64.2263       88.8218       92.2746       99.2468      104.9920      120.2873      119.8096      127.3079      142.4655      143.1039      154.7019      143.7468      135.7605      122.8799      118.8509      117.1741      108.0400      103.3485      126.1082      129.9806      139.2401      164.4880      135.2388      116.2183      113.5825       97.3453       78.9199       71.7138       58.2654       42.2447       38.4462       36.0166       46.5884       72.3229       74.3212       90.2397       98.3300       89.5087       79.7167       98.7488       80.1250       67.8270       69.1006       73.4422       72.5652       74.4565       79.6708       88.6582      100.0109      114.4214      137.2552      131.7026      137.9969      153.0324      137.1794      152.5115      156.7441      148.2184      162.4191      172.3251      167.8058      112.7100        0.0000        0.0000        0.0000        0.0000        0.0000        0.0000        0.0000        0.0000        0.0000        0.0000        0.0000        0.0000        0.0000        0.0000        0.0000        0.0000        0.0000        0.0000        0.0000        0.0000        0.0000        0.0000        0.0000        0.0000        0.0000        0.0000        0.0000        0.0000        0.0000        0.0000        0.0000        0.0000        0.0000        0.0000        0.0000        0.0000        0.0000        0.0000        0.0000        0.0000        0.0000        0.0000        0.0000        0.0000        0.0000        0.0000        0.0000        0.0000        0.0000        0.0000        0.0000        0.0000        0.0000
        0.0000        0.0000        0.0000        0.0000        0.0000        0.0000        0.0000        0.0000        0.0000        0.0000        0.0000        0.0000        0.0000        0.0000        0.0000        0.0000        0.0000        0.0000        0.0000        0.0000        0.0000       42.3292       53.4941      115.1078      133.9578      133.1950      133.7636      127.0928      131.2115      112.7982       78.1195       27.0704       33.1598       35.8239       26.2576       39.9021       36.3860       41.4580       70.5845       34.9279       66.4196       33.5015       49.4337       55.4930       43.6374       56.5352       86.9538       77.9820       62.2662       68.0750       81.3557       79.0908       82.2755       78.2126       84.6003      102.3618      106.6884      107.0436      100.5794       79.2385       97.2660       83.1935       70.8726       66.4208       67.8897       62.0860       49.1411       62.2227       82.8990       88.8329      125.2935      137.5157       92.7061      107.7694      100.7197      131.3739      143.6383      127.0164      116.3587      129.9019      132.3466      129.7494      112.7783      133.5569      120.6383      134.2249      132.7956      107.0813      118.3918      132.8244      116.5422      126.7511      132.4521      151.5633      154.9689      151.3425      139.1808      135.4728      134.9342      120.1554      110.4490      104.6503      103.4966       83.8805       80.6566       79.0950       86.8649       79.4273       80.5926       79.3840       77.9094       89.3889       89.2992       88.5171       86.8358       86.0626       83.5970       80.3172       90.7576      122.1782      131.2568      139.4519      149.1603      173.4066      172.2759      176.2210      169.3919      120.9955       94.8304       87.3990       68.7565       68.8429       61.2639       59.4591       67.0511       99.4779       87.8446       91.6971      113.3983      122.7384      118.2616      140.0173      157.8629      156.4411      161.1319      145.5556      134.7739      123.8762      122.7297      115.7209      108.7514      126.5737      145.7525      135.3718      134.7493      154.2402      124.8827      112.9968       91.8357       60.9826       50.1380       52.7657       44.5311       29.4070       31.0825       32.1972       57.0759       76.2421       57.8618       58.0691       62.5835       78.4139       76.2422       85.2730       83.0936       68.2090       63.4168       62.1797       68.4143       69.2825       75.2343       81.1992       94.3798      111.0508      117.3149      130.4227      128.4112      125.9901      128.1236      127.3396      137.0188      127.6255      131.1006      137.2487      137.4844       62.9100        0.0000        0.0000        0.0000        0.0000        0.0000        0.0000        0.0000        0.0000        0.0000        0.0000        0.0000        0.0000        0.0000        0.0000        0.0000        0.0000        0.0000        0.0000        0.0000        0.0000        0.0000        0.0000        0.0000        0.0000        0.0000        0.0000        0.0000        0.0000        0.0000        0.0000        0.0000        0.0000        0.0000        0.0000        0.0000        0.0000        0.0000        0.0000        0.0000        0.0000        0.0000        0.0000        0.0000        0.0000        0.0000        0.0000        0.0000        0.0000        0.0000        0.0000        0.0000        0.0000        0.0000
        0.0000        0.0000        0.0000        0.0000        0.0000        0.0000        0.0000        0.0000        0.0000        0.0000        0.0000        0.0000        0.0000        0.0000        0.0000        0.0000        0.0000        0.0000        0.0000        0.0000        0.0000       58.5758       64.2877      141.2724      158.1689      162.7526      161.8324      150.1813      158.1903      137.4466      118.5682       39.8982       32.1541       38.9208       40.6821       48.7626       47.6165       41.8158       55.0275       65.0165       77.8328       37.1359       66.0807       84.7869       54.5250       87.2652       90.5122       77.2069       81.2308       72.8036       85.0220       88.5373       92.4345      111.9277      100.8246       95.5073       96.4790       96.4740       92.6029       88.6839       87.7739      100.6435       97.5260       89.4034       80.6786       66.6611       60.3927       65.1775       71.1888       87.1065      101.9646       88.5545      101.8091      108.5410      140.5494      115.2755      124.7688      125.7817      141.3418      134.9205      133.0515      120.1084      112.7574      126.3890      125.8815      142.2225      130.3003      122.5080      127.8324      134.6534      124.4673      132.9476      143.7151      167.2337      169.7181      161.1321      149.7139      168.9693      148.0750      121.9092      129.8103      115.9154      108.1332       91.4541       85.5235       81.0917       86.4646       89.9940       92.2504       89.4420       82.8521       87.7949       84.8210       87.7356       91.8083       89.7551       87.9826       93.7449       96.7043      137.0479      150.6835      163.9857      167.5999      185.3337      172.9270      193.9711      183.8838      110.7051       85.4683       74.6599       69.9447       75.9684       62.0824       61.7737       62.8221       79.5948       75.6080       89.3656      119.4996      120.5426      123.7987      132.2127      131.7854      140.1557      146.3703      150.9913      150.3299      143.8267      143.0418      125.3110      123.6807      150.0791      150.5747      142.8192      132.4224      142.1108      109.5302       89.5322       86.4732       53.7150       42.2822       36.8712       32.6605       26.7324       26.0238       24.3219       33.4960       55.6818       54.7406       60.7001       59.2126       79.2645       91.7461       85.6272       87.0201       65.1988       68.7222       65.7796       68.4921       73.1335       74.6199       81.2350       93.4527      106.6522      112.9777      116.4236      115.5335      123.9054      142.2825      118.5993      103.5911      103.2088      116.8622      110.2062      111.1756       74.0700        0.0000        0.0000        0.0000        0.0000        0.0000        0.0000        0.0000        0.0000        0.0000        0.0000        0.0000        0.0000        0.0000        0.0000        0.0000        0.0000        0.0000        0.0000        0.0000        0.0000        0.0000        0.0000        0.0000        0.0000        0.0000        0.0000        0.0000        0.0000        0.0000        0.0000        0.0000        0.0000        0.0000        0.0000        0.0000        0.0000        0.0000        0.0000        0.0000        0.0000        0.0000        0.0000        0.0000        0.0000        0.0000        0.0000        0.0000        0.0000        0.0000        0.0000        0.0000        0.0000        0.0000
        0.0000        0.0000        0.0000        0.0000        0.0000        0.0000        0.0000        0.0000        0.0000        0.0000        0.0000        0.0000        0.0000        0.0000        0.0000        0.0000        0.0000        0.0000        0.0000        0.0000        0.0000       98.9127       79.3781      172.8605      209.4546      205.2282      210.6504      178.0699      183.3885      163.2571      148.9249       36.9411       31.1493       27.2019       32.5659       58.3597       58.5748       44.9208       43.4515       36.6378       63.9047       44.4040       59.9870      117.8819       67.2970       69.6872       97.2983      100.8424      110.8502       85.8274       87.9556       89.7396      125.0322      147.4543      106.2682      137.2339      117.6574      103.4382       99.7626      124.0425       99.9464       94.5458      106.3986      114.3808       87.6731       61.7248       52.6359       63.0504       74.8442       88.5513       98.3764      119.5442      113.2758      110.2658      115.2005      116.5765      116.0209      114.9789      107.1164      107.0842      106.5157       99.3104      123.0524      135.6485      130.7129      113.2608      115.1883      126.8435      146.3181      138.9859      121.3186      136.9635      162.6712      176.0634      183.9366      179.4072      188.6112      173.1328      161.1448      154.1276      135.9206      152.6794      115.4751      104.0151       91.0990       84.1716       99.8652       90.0389       97.3711       89.5072       84.4476       89.6944       79.3357       84.7266       91.4979       95.0094       88.4946      108.4330      112.1457      143.9116      166.3710      186.1160      189.8255      180.6400      182.6517      162.7583      130.0294       96.2567       85.2603       87.2679       75.9581       72.0098       63.2075       59.8041       61.5493       76.2955       79.0292       91.2408      110.9728      100.8328      101.5292      103.7810      114.1808      126.1200      138.0169      140.0857      141.6037      132.0456      145.4110      136.7213      155.8537      164.3565      148.2554      127.1911      122.8384      131.3788      106.3324       94.5258       77.9692       60.1535       41.1726       33.7446       31.6931       22.7686       22.7510       21.1777       26.6530       51.8012       54.6578       66.9124       80.9401       95.7011       90.7603       89.7294       77.1822       64.0798       62.0380       63.3122       72.5230       80.8817       85.3429       92.5328      107.2926      133.4670      125.3381      124.3441      123.0259      116.2248      127.1212      115.7615      102.2184       95.7810      102.2472      108.0732      104.0791        0.0000        0.0000        0.0000        0.0000        0.0000        0.0000        0.0000        0.0000        0.0000        0.0000        0.0000        0.0000        0.0000        0.0000        0.0000        0.0000        0.0000        0.0000        0.0000        0.0000        0.0000        0.0000        0.0000        0.0000        0.0000        0.0000        0.0000        0.0000        0.0000        0.0000        0.0000        0.0000        0.0000        0.0000        0.0000        0.0000        0.0000        0.0000        0.0000        0.0000        0.0000        0.0000        0.0000        0.0000        0.0000        0.0000        0.0000        0.0000        0.0000        0.0000        0.0000        0.0000        0.0000        0.0000
        0.0000        0.0000        0.0000        0.0000        0.0000        0.0000        0.0000        0.0000        0.0000        0.0000        0.0000        0.0000        0.0000        0.0000        0.0000        0.0000        0.0000        0.0000        0.0000        0.0000        0.0000        0.0000      245.9812      277.7426      288.7429      287.0747      270.4266      322.3244      324.7038      287.2314      215.5677       14.1363       11.1338       13.0025       17.2871       37.9719       50.5368       56.1662       53.7061       61.2139       64.7685       65.5712       66.9644       63.1133       63.5772       57.3991       74.3730       82.0535       88.0497       88.3300       97.8574       95.2710      119.5247      117.3898      130.8783      133.2655      116.5401       99.9462       98.4392       91.9010       98.7452      108.1632       93.7277       81.6735       73.8977       74.4740       70.6043       77.1460       88.1277       87.5356       96.2559      109.2905      124.6447      124.1699      117.6367      115.3780      109.0553      102.4664       99.0883      110.6621      122.3544      118.9573      135.4954      173.3289      167.4304      146.2652      127.4064      123.8466      159.9328      153.1672      156.0247      177.0667      215.8490      228.6491      220.8859      193.0469      182.1635      187.3081      184.3352      155.6286      154.6063      152.5741      128.4888      111.4173      102.5933       96.9460      105.5396       96.4326      102.1182       92.7537       83.2448       81.5000       80.1684       80.9124       86.4953      101.1297       95.4113       99.2906      113.5618      154.2103      197.4656      230.1303      213.0806      193.5085      199.1051      159.4651      129.0522      117.2602       93.5597       88.4278       78.9165       67.9792       58.4734       51.9754       54.7435       50.8869       51.0026       66.0110       78.7764       65.1131       68.6528       75.7943       75.1436      100.8604      122.8654      147.6840      147.7387      157.7059      156.2232      161.5696      177.0272      189.4388      160.9426      150.0407      136.9423      127.6048       93.5688       82.2204       78.4764       57.6030       49.4029       47.2679       41.9091       28.3574       23.0765       23.0832       32.6290       54.4637       59.9904       78.2504       73.6244       66.1521       76.8671       62.9887       57.9980       63.0003       67.3502       75.2766       86.8519      115.0678      109.2945      108.9815      133.6064      153.3248      156.7766      145.0456      134.5772      124.1474      119.5115      110.2899       88.5898      102.4365      115.3447      101.0253       92.5490       85.8876       82.6172       89.6823       98.8889        0.0000        0.0000        0.0000        0.0000        0.0000        0.0000        0.0000        0.0000        0.0000        0.0000        0.0000        0.0000        0.0000        0.0000        0.0000        0.0000        0.0000        0.0000        0.0000        0.0000        0.0000        0.0000        0.0000        0.0000        0.0000        0.0000        0.0000        0.0000        0.0000        0.0000        0.0000        0.0000        0.0000        0.0000        0.0000        0.0000        0.0000        0.0000        0.0000        0.0000        0.0000        0.0000        0.0000        0.0000        0.0000        0.0000        0.0000        0.0000        0.0000        0.0000
        0.0000        0.0000        0.0000        0.0000        0.0000        0.0000        0.0000        0.0000        0.0000        0.0000        0.0000        0.0000        0.0000        0.0000        0.0000        0.0000        0.0000        0.0000        0.0000        0.0000        0.0000        0.0000        0.0000        0.0000        0.0000        0.0000      306.4524      371.1242      378.4380      335.6466      246.6144       15.4849       16.1579       14.8299       15.9601       45.1675       56.5408       63.7997       67.8738       77.9289       83.9364       76.2044       79.8103       64.5331       59.0826       61.5585       74.6749       84.1670       88.0127       87.1295       88.6995      111.2474      120.4915      122.8561      129.1258      123.7821      115.2713      103.2238       99.6313       98.7062       97.3136      103.4339       91.8714       86.3313       79.4669       87.1582       93.6915      108.2942       99.0512       80.3012       89.0302       97.5401      117.4017      111.2212      118.3285      123.1042      111.9794      107.4467      113.6315      121.3321      114.8628      114.1428      127.4760      165.0354      216.0733      193.5914      174.0605      174.0671      111.9027      108.8747      135.0638      139.1500      179.1443      186.1651      219.0264      193.5674      189.9344      187.7807      178.5384      152.7847      151.5559      121.6307      116.4350      110.5896      125.8170      100.5007      102.5138       98.4751       89.3398       89.8278       82.7482       82.7260       80.6763       85.9731       90.4769      104.2263      101.6488      105.5325      125.9131      170.6476      221.9354      238.6662      206.4317      194.5451      222.5042      174.6693      148.8452      126.5510       96.1831       82.3276       79.8490       72.8806       63.1078       51.5696       51.0241       56.2098       40.3804       51.4418       63.4016       61.1871       62.6657       75.7724       82.6017      105.2908      107.5288      121.1510      143.9804      159.3056      155.2098      165.2792      159.2543      143.1458      146.4281      128.7174      117.1883      103.2078      100.2708       85.8181       65.0062       47.5277       46.7534       49.9185       40.6157       25.1892       37.4849       28.9330       30.6089       48.9021       64.1453       78.0833       63.1020       65.6850       64.4229       60.5685       56.5359       62.6048       73.1895       81.5427      104.3062      126.6118      136.8499      146.5175      142.3294      141.0102      145.0490      143.8934      127.3868      111.2285       94.8624       88.7886       84.6589       99.9988      112.2441      105.4259       93.1049       89.8684      100.8086       91.7004       93.2039        0.0000        0.0000        0.0000        0.0000        0.0000        0.0000        0.0000        0.0000        0.0000        0.0000        0.0000        0.0000        0.0000        0.0000        0.0000        0.0000        0.0000        0.0000        0.0000        0.0000        0.0000        0.0000        0.0000        0.0000        0.0000        0.0000        0.0000        0.0000        0.0000        0.0000        0.0000        0.0000        0.0000        0.0000        0.0000        0.0000        0.0000        0.0000        0.0000        0.0000        0.0000        0.0000        0.0000        0.0000        0.0000        0.0000        0.0000        0.0000        0.0000        0.0000
        0.0000        0.0000        0.0000        0.0000        0.0000        0.0000        0.0000        0.0000        0.0000        0.0000        0.0000        0.0000        0.0000        0.0000        0.0000        0.0000        0.0000        0.0000        0.0000        0.0000        0.0000        0.0000        0.0000        0.0000        0.0000        0.0000        0.0000      414.5281      422.6059      379.3492      287.6702        9.3357       16.7018        9.7255        9.8853       67.6203       75.9465       83.5658       82.8909       92.2531      108.5106       95.1150       89.9616       70.1741       68.0535       67.4595       70.3765       83.8722       83.7958       88.3864       99.1350      131.5030      142.1065      131.7976      129.3682      126.8596      121.1179      113.8182      104.3223      104.5927      102.2465       95.5137      104.2788      100.7483       85.5371       99.7471      103.9000      104.3601      105.9736      122.5286      111.9895      108.5940      115.9338      113.6722      121.6623      126.6382      129.3724      123.6672      115.6053      125.9541      138.5127      154.9517      137.0938      137.5220      132.4750      145.4922      136.5411      147.7303      149.4866      107.3339      111.7433      113.6638      145.5429      162.1488      200.3502      192.8992      193.4830      175.2651      176.4757      147.7106      148.7236      142.8186      122.5072      118.8759      115.8332      103.8684       98.0077       98.9009       96.8100       88.0712       83.1628       85.5893       84.3191       89.1879       87.6551       98.1982      115.4367      136.0786      157.4251      228.0410      245.0320      229.4325      218.4441      216.0641      220.7736      193.3566      152.0324      119.4840       99.5489       91.2182       88.9395       72.0928       62.4110       51.2675       48.1056       43.7924       38.4860       50.2205       49.4054       54.2893       52.4754       65.3544       90.7331      106.7880      102.2301      110.1388      128.0439      154.3824      147.5822      157.7238      161.1621      150.8796      134.8523      108.6950       90.8314       82.0190       76.3084       70.2316       67.1744       55.0148       51.1701       49.0580       45.9205       31.6925       39.9669       28.8018       43.6529       66.9875       78.1733       90.3105       64.1092       49.2018       50.7711       52.2062       62.3808       72.5435       82.1818      116.4608      121.1652      128.5775      155.1588      150.8143      147.2921      159.2679      144.2480      146.9409      138.3121      116.0467      100.8462      103.4151       99.7456      113.0333      131.0806      107.2952       96.6775       92.1623       77.9003       76.6913       79.5440       50.7300        0.0000        0.0000        0.0000        0.0000        0.0000        0.0000        0.0000        0.0000        0.0000        0.0000        0.0000        0.0000        0.0000        0.0000        0.0000        0.0000        0.0000        0.0000        0.0000        0.0000        0.0000        0.0000        0.0000        0.0000        0.0000        0.0000        0.0000        0.0000        0.0000        0.0000        0.0000        0.0000        0.0000        0.0000        0.0000        0.0000        0.0000        0.0000        0.0000        0.0000        0.0000        0.0000        0.0000        0.0000        0.0000        0.0000        0.0000        0.0000        0.0000
        0.0000        0.0000        0.0000        0.0000        0.0000        0.0000        0.0000        0.0000        0.0000        0.0000        0.0000        0.0000        0.0000        0.0000        0.0000        0.0000        0.0000        0.0000        0.0000        0.0000        0.0000        0.0000        0.0000        0.0000        0.0000        0.0000        0.0000        0.0000        0.0000        0.0000      347.4379        8.1543        5.8518        5.6966        9.7106      120.1367      113.8787      111.6989      103.2103      107.3327      108.3800      100.2948       97.6909       76.8382       72.3071       73.2212       77.8928       81.1366       91.5134       92.5449       98.8156      139.4803      154.5928      134.9015      128.1867      122.3687      131.7164      134.8598      117.8607      105.5134       99.3428      100.6010      118.4155      104.3975       88.3911       89.4157       94.5719      115.8168      113.1590      113.6780      129.9725      128.5663      118.2432      126.6241      123.0614      134.7042      126.0397      114.5158      107.0165      102.8892      132.6363      151.6108      126.5257      150.2585      136.8183      117.4512      110.0357      110.2760      111.0130      107.0753      122.8828      125.7922      119.8809      135.4068      179.1393      192.2873      189.0489      186.2300      181.4162      154.7817      172.2659      168.8523      144.8561      127.5061      132.9450      114.3350      103.5657      106.1150      102.5402       99.5334       90.6585       86.1677       87.1627       86.5791       95.6948      113.4367      138.5996      168.8270      200.2546      277.1313      277.9424      268.2447      246.3816      245.4381      217.3418      181.0526      138.9806      120.3847      105.7809       93.2507       80.4294       68.0031       52.4649       43.1524       49.1625       44.1731       40.9603       39.8959       44.2207       56.5783       61.1891       61.8898       83.7681       91.4734       97.0937      100.7094      123.6253      155.2960      170.8600      165.1101      157.1980      153.2417      134.7356      113.0709      110.3828      102.3460       80.7084       90.1390       87.4203       66.6402       63.2167       52.5590       47.8742       36.6681       34.8528       39.2492       51.4689       69.2200       75.8388       74.8785       70.5498       59.5956       62.1965       73.6869       86.8018       89.3299      122.7807      115.8800      102.7457      115.8316      135.7910      155.1627      141.4281      157.4953      162.6733      147.9191      142.7799      121.4757      111.4910      121.6675      113.5520      114.6836      136.9251      117.6650       99.9249       88.6376       78.2430       74.4299       73.3387       27.6600        0.0000        0.0000        0.0000        0.0000        0.0000        0.0000        0.0000        0.0000        0.0000        0.0000        0.0000        0.0000        0.0000        0.0000        0.0000        0.0000        0.0000        0.0000        0.0000        0.0000        0.0000        0.0000        0.0000        0.0000        0.0000        0.0000        0.0000        0.0000        0.0000        0.0000        0.0000        0.0000        0.0000        0.0000        0.0000        0.0000        0.0000        0.0000        0.0000        0.0000        0.0000        0.0000        0.0000        0.0000        0.0000        0.0000        0.0000        0.0000        0.0000
        0.0000        0.0000        0.0000        0.0000        0.0000        0.0000        0.0000        0.0000        0.0000        0.0000        0.0000        0.0000        0.0000        0.0000        0.0000        0.0000        0.0000        0.0000        0.0000        0.0000        0.0000        0.0000        0.0000        0.0000        0.0000        0.0000        0.0000        0.0000        0.0000        0.0000        0.0000      318.4086      252.1081        0.0000        0.0000      175.2834      164.4952      153.7871      128.8317       64.8909       55.7662       50.0608       48.5023       51.9388       49.7356       52.8299       61.3593      105.0231      112.4663      123.6460      129.9617      127.2955      139.7246      139.8014      142.8513      156.1308      158.4543      151.5884      139.3262      129.4581      115.1906      114.5890      130.8173      122.0681       95.0392       96.5025      113.0062      110.7912      105.7212      113.5734      129.4948      129.2346      152.4283      170.1079      153.6766      192.6986      135.4399      140.6994      122.2743      141.2476      155.2694      146.7312      129.1633      176.0857      206.1167      229.2846      251.6078      168.5348      155.3828      155.1931      144.0524      156.8630      224.0563      183.2042      315.7741      239.1689      229.9533      227.4963      244.2227      190.7757      237.5951      220.0401      192.7437      159.1869      149.7801      154.0293      126.8722      137.2411      129.4687      129.3597      112.5481      101.7350       97.0427      108.4023      125.1798      163.7547      196.8124      228.2854      281.2369      376.2660      387.2893      376.1707      333.6601      241.8582      202.2238      174.7521      154.0561      139.7411      117.0739       95.0251       80.4228       45.4272       35.0180       33.4046       34.6548       32.2628       38.4764       43.6109       50.6407       70.0245       78.5871       94.4739      111.4903      105.1918      113.3089      136.7335      146.7885      156.6769      174.0629      178.7431      163.1443      134.0897      115.8737      102.3645       98.1663       97.3976       89.8306       81.2297       77.4822       85.3203       85.9343       86.7312       89.9930       83.7692       69.6013       61.8899       68.9706       79.6145       86.1252       82.5899       90.8346       75.2903       79.9573       98.3745      122.5136      127.2245      128.1031      113.7103      117.5596      119.3306      118.6050      118.5001      118.5457      121.1460      119.6851      120.7427      126.1889      149.6525      138.5580      149.7141      141.5233      119.9609      138.4238      157.4675      120.0801       98.2913       88.4755       82.3283        0.0000        0.0000        0.0000        0.0000        0.0000        0.0000        0.0000        0.0000        0.0000        0.0000        0.0000        0.0000        0.0000        0.0000        0.0000        0.0000        0.0000        0.0000        0.0000        0.0000        0.0000        0.0000        0.0000        0.0000        0.0000        0.0000        0.0000        0.0000        0.0000        0.0000        0.0000        0.0000        0.0000        0.0000        0.0000        0.0000        0.0000        0.0000        0.0000        0.0000        0.0000        0.0000        0.0000        0.0000        0.0000        0.0000        0.0000        0.0000        0.0000        0.0000        0.0000
        0.0000        0.0000        0.0000        0.0000        0.0000        0.0000        0.0000        0.0000        0.0000        0.0000        0.0000        0.0000        0.0000        0.0000        0.0000        0.0000        0.0000        0.0000        0.0000        0.0000        0.0000        0.0000        0.0000        0.0000        0.0000        0.0000        0.0000        0.0000        0.0000        0.0000        0.0000        0.0000        0.0000        0.0000        0.0000        0.0000        0.0000      180.5164      152.2875       72.0016       58.3684       49.4244       47.8462       51.7999       52.4373       58.7694       67.0433      117.1703      128.4157      132.2250      134.7702      136.9061      147.6494      136.9064      143.1518      135.9833      146.4503      154.1278      149.2876      143.0062      133.5710      127.2690      132.5031      133.8442      116.0249      100.3559      108.9857      114.0736      117.1419      132.4109      146.8520      169.4327      158.4464      159.2152      137.3608      157.6095      139.2921      152.3363      127.5611      152.9038      155.7224      153.5688      129.1513      154.3352      160.2857      198.8038      292.3011      326.0150      165.7184      175.4581      164.4235      107.7268      171.9739      166.6370      307.7050      227.0492      213.1127      224.2383      220.4121      152.1996      170.4970      198.2171      207.2253      154.5567      141.2663      143.2661      145.5373      136.3393      128.7415      128.6051      120.1453      114.2443       94.0610      151.1191      187.2071      173.3788      212.3150      247.3775      300.1266      386.9971      446.4824      449.7947      362.6888      251.8054      212.6585      183.3105      162.5558      150.1876      121.4634      102.0184       82.9231       50.8831       44.6513       39.7413       35.8428       43.4234       43.5825       46.2987       46.4513       83.3039      107.1103      109.0837      107.1510      107.2188      125.9156      152.9315      151.9750      152.2283      162.0063      166.5727      172.1637      128.4473      101.5709      101.3932      102.8921       89.4372       86.9968       83.1618       86.2288       96.2530       99.8568      117.0626      113.9206       87.3424       83.5254       77.8532       72.4691       91.7424      112.7645      115.3022      104.5919       97.1560       90.3261       97.4703      109.5072      120.9105      114.6278      115.8977      121.7721      127.3744      124.1143      107.2747      107.4348      112.3919      119.0873      113.4378      117.2881      149.0463      160.7427      156.2004      162.3219      129.1675      121.5384      150.5293      126.9398       85.5192       85.6986        0.0000        0.0000        0.0000        0.0000        0.0000        0.0000        0.0000        0.0000        0.0000        0.0000        0.0000        0.0000        0.0000        0.0000        0.0000        0.0000        0.0000        0.0000        0.0000        0.0000        0.0000        0.0000        0.0000        0.0000        0.0000        0.0000        0.0000        0.0000        0.0000        0.0000        0.0000        0.0000        0.0000        0.0000        0.0000        0.0000        0.0000        0.0000        0.0000        0.0000        0.0000        0.0000        0.0000        0.0000        0.0000        0.0000        0.0000        0.0000        0.0000        0.0000        0.0000        0.0000
        0.0000        0.0000        0.0000        0.0000        0.0000        0.0000        0.0000        0.0000        0.0000        0.0000        0.0000        0.0000        0.0000        0.0000        0.0000        0.0000        0.0000        0.0000        0.0000        0.0000        0.0000        0.0000        0.0000        0.0000        0.0000        0.0000        0.0000        0.0000        0.0000        0.0000        0.0000        0.0000        0.0000        0.0000        0.0000        0.0000        0.0000        0.0000        0.0000       98.0120       81.1990       71.8081       68.9147       73.3786       71.7427       74.2293       82.7602      131.7079      137.4341      142.7181      146.2719      148.2381      149.1582      147.0067      159.7010      151.0554      152.1463      160.8833      155.2202      140.9610      138.1014      133.2958      119.9383      116.6421      116.0110       99.8822       93.8077      106.2788      116.1443      138.2322      163.4398      170.7653      171.0609      136.1118      113.5043      122.9342      142.8954      137.4265      113.1833      116.2860      137.2306      156.3426      128.8411      134.5370      161.5127      210.2022      214.4395      232.3806      269.0620      231.7461      182.7561      118.3463      275.2495      283.7543      241.5549      189.2236      175.1938      210.7589      198.8586      186.2804      160.0794      161.6044      158.8842      170.9883      158.2644      156.5869      149.0155      148.8959      138.4842      128.2561      122.5402      115.3828      110.2103      111.3427      128.3398      177.8836      210.9025      230.1757      270.3513      376.7958      426.6624      446.7685      357.8813      266.0138      232.3642      183.6214      166.7686      152.4545      122.2395       96.4670       80.3195       68.9673       54.6683       44.9042       52.0028       61.7961       71.4080       56.0272       55.7344       89.1768       96.5712      128.7236      140.3479      127.0211      150.2156      153.3533      158.3190      163.6010      165.2090      167.7899      146.5970      125.3068      103.0636       97.1499       94.3487       91.1710       82.0652       79.5556       89.2202      101.7820      111.0302      110.5193       96.4907       86.7866      104.4402       93.9634       97.7114      118.0084      137.8989      127.7814      120.5272       97.9232       82.8202       93.8932       99.0805      112.2503      113.2044      127.5869      126.1728      123.0264      127.5720      119.9746      119.4201      116.2399      108.3741      107.5690      116.2542      143.2578      153.9985      158.2262      159.6740      137.9772      125.0033      141.6853      111.8609       81.7336       85.3000        0.0000        0.0000        0.0000        0.0000        0.0000        0.0000        0.0000        0.0000        0.0000        0.0000        0.0000        0.0000        0.0000        0.0000        0.0000        0.0000        0.0000        0.0000        0.0000        0.0000        0.0000        0.0000        0.0000        0.0000        0.0000        0.0000        0.0000        0.0000        0.0000        0.0000        0.0000        0.0000        0.0000        0.0000        0.0000        0.0000        0.0000        0.0000        0.0000        0.0000        0.0000        0.0000        0.0000        0.0000        0.0000        0.0000        0.0000        0.0000        0.0000        0.0000        0.0000        0.0000
        0.0000        0.0000        0.0000        0.0000        0.0000        0.0000        0.0000        0.0000        0.0000        0.0000        0.0000        0.0000        0.0000        0.0000        0.0000        0.0000        0.0000        0.0000        0.0000        0.0000        0.0000        0.0000        0.0000        0.0000        0.0000        0.0000        0.0000        0.0000        0.0000        0.0000        0.0000        0.0000        0.0000        0.0000        0.0000        0.0000        0.0000        0.0000        0.0000        0.0000      130.6026      123.3599      113.8618      120.7143      115.1352      112.1322      110.6795      161.3814      158.0395      154.5379      150.7572      145.7662      138.3934      143.7450      161.0859      161.1359      158.1655      168.1823      163.5166      142.9439      142.9018      131.4860      117.2846      125.3344      116.1397       91.8843       91.1025      111.6113      122.3129      144.5229      153.3270      166.0995      151.0440      127.7636      110.2505      121.3520      139.8135      139.3720      120.4128      126.8690      126.1031      143.0742      162.5592      198.9995      205.8229      259.2077      300.8666      382.4295      377.5936      293.0695      253.9161      188.6616      149.0782      264.6975      222.0385      172.0418      203.3593      209.3931      207.0467      178.8056      180.4033      169.8254      176.6545      164.2961      155.1013      155.7953      148.2692      147.6348      146.0098      142.9136      138.5329      117.7565      107.8774      103.6448      114.8619      175.7660      199.7339      215.1360      249.7453      329.3405      377.3202      397.2937      353.4460      252.4043      204.7177      174.0007      155.2216      137.5683      114.8689       92.4844       77.7352       65.8649       69.9619       80.1448       78.6875      102.8478       94.8794       86.0118       87.2102      121.4795      124.9413      141.5024      123.6639      123.2432      148.5749      150.5896      147.6318      163.9960      163.3554      154.9558      126.2574      131.5058      141.6660       92.3121       84.6236       92.1640       84.3684       83.5983       90.1083       96.7670      109.0230       99.4037       95.9310       93.6678       94.1621       84.8078       96.0560      125.1845      128.9954      116.2927      103.3675       84.8230       85.4796       84.9871      101.2853      117.4046      124.3807      141.6187      156.7458      124.3019      128.6988      122.8261      115.8955      103.1184      108.9853      106.8315      123.5214      153.1782      173.4171      162.2607      155.7657      151.9447      121.9808      111.9574       94.2718       87.4425        0.0000        0.0000        0.0000        0.0000        0.0000        0.0000        0.0000        0.0000        0.0000        0.0000        0.0000        0.0000        0.0000        0.0000        0.0000        0.0000        0.0000        0.0000        0.0000        0.0000        0.0000        0.0000        0.0000        0.0000        0.0000        0.0000        0.0000        0.0000        0.0000        0.0000        0.0000        0.0000        0.0000        0.0000        0.0000        0.0000        0.0000        0.0000        0.0000        0.0000        0.0000        0.0000        0.0000        0.0000        0.0000        0.0000        0.0000        0.0000        0.0000        0.0000        0.0000        0.0000        0.0000
        0.0000        0.0000        0.0000        0.0000        0.0000        0.0000        0.0000        0.0000        0.0000        0.0000        0.0000        0.0000        0.0000        0.0000        0.0000        0.0000        0.0000        0.0000        0.0000        0.0000        0.0000        0.0000        0.0000        0.0000        0.0000        0.0000        0.0000        0.0000        0.0000        0.0000        0.0000        0.0000        0.0000        0.0000        0.0000        0.0000        0.0000        0.0000        0.0000        0.0000        0.0000        0.0000        0.0000      277.8333      257.9267      239.1955      224.0438      183.6939      172.5155      161.1439      146.7976      108.8047      100.4825      102.2633      112.7106      177.0779      193.9114      191.4796      176.6552      140.5163      133.9238      126.0154      114.7475      107.1993       94.5961       92.5800       95.5514      114.6843      119.7378      127.4088      123.0768      120.1089      109.8679      108.1903      104.2219      137.9700      134.5647      132.3703      129.0265      230.0177      217.6628      224.6106      277.3284      415.8572      504.9575      553.8907      565.9584      588.5703      584.0432      556.8135      516.3362      414.2915      368.4518      346.3164      356.1810      307.3595      299.1913      277.9228      284.3333      217.1523      215.3921      194.8091      178.7826      155.0830      163.9900      171.6679      173.4595      200.5619      181.0091      195.8348      170.3447      145.7373      128.5001      140.3406      143.3419      179.6307      189.5287      199.2049      233.4214      309.2502      336.4234      320.4094      272.6429      222.4534      209.0172      160.1098      129.5295      105.0708       92.3406       80.6939       69.4338       92.9324      115.6219      131.4543      123.9139      133.8929      129.5852      141.6170      142.8478      150.6116      181.2838      181.8122      142.0435      132.2713      138.6857      140.7872      139.6685      150.7456      145.1369      146.4068      132.5313      135.9489      121.0748       98.2903      109.8725       83.0905       84.7277       75.3518       72.7419       83.4532       85.5103       88.6323       83.8070       78.8540       81.8758       81.5927      103.6709      103.9074      111.7147      100.6236       87.6444       90.7319       91.9578       91.5645      105.2285      137.8430      141.4428      150.9862      150.5807      136.7973      130.7496      124.1228      125.4720      124.8136      121.8013      133.1687      147.0828      179.8954      178.5390      150.8464      144.2457      136.8720      134.5727      139.0422       93.5881       77.3100        0.0000        0.0000        0.0000        0.0000        0.0000        0.0000        0.0000        0.0000        0.0000        0.0000        0.0000        0.0000        0.0000        0.0000        0.0000        0.0000        0.0000        0.0000        0.0000        0.0000        0.0000        0.0000        0.0000        0.0000        0.0000        0.0000        0.0000        0.0000        0.0000        0.0000        0.0000        0.0000        0.0000        0.0000        0.0000        0.0000        0.0000        0.0000        0.0000        0.0000        0.0000        0.0000        0.0000        0.0000        0.0000        0.0000        0.0000        0.0000        0.0000        0.0000        0.0000        0.0000        0.0000
        0.0000        0.0000        0.0000        0.0000        0.0000        0.0000        0.0000        0.0000        0.0000        0.0000        0.0000        0.0000        0.0000        0.0000        0.0000        0.0000        0.0000        0.0000        0.0000        0.0000        0.0000        0.0000        0.0000        0.0000        0.0000        0.0000        0.0000        0.0000        0.0000        0.0000        0.0000        0.0000        0.0000        0.0000        0.0000        0.0000        0.0000        0.0000        0.0000        0.0000        0.0000        0.0000        0.0000        0.0000      331.4203      303.2232      274.4261      215.7458      193.5140      173.2978      155.7075      110.1628       97.1757       98.1036      112.2673      181.8078      199.8340      201.1850      184.7334      142.0612      130.6951      118.9140      106.7616       96.2502       87.0524       87.9383       93.2528      109.0328      114.6965      113.1999      104.9238       99.9275      100.8636       99.1895      105.0698      127.3161      121.3687      139.6849      153.0013      203.1856      221.3366      247.1723      352.8054      525.7926      635.6788      681.5317      659.4937      665.2111      672.3165      654.4355      634.0583      505.4901      491.7570      458.3759      385.1965      294.5655      312.2795      332.8610      333.5026      246.6378      218.2597      202.8885      203.5202      178.2047      183.6456      161.8428      170.6587      194.5461      192.4431      184.9417      168.7260      144.8120      153.8697      156.4056      136.0883      168.6982      178.0028      177.9058      192.9749      251.1606      238.1705      262.3755      235.0199      208.7796      180.9599      143.6719      116.9546       95.1470       85.6888       76.3805       73.6765      109.5300      115.9143      123.3643      117.4434      145.0978      164.5834      173.9303      165.6693      157.4020      169.8072      188.0336      161.4396      154.0439      135.7127      148.1827      158.6423      152.3802      156.8800      141.5794      144.2891      127.5041      118.0827      100.2653      102.0335       78.8014       96.2878       93.6534       75.4532       83.5461       92.1438       88.9969       80.5984       75.6110       78.2063       77.4549       89.7767       94.2332      113.0929      102.2429       87.4648       91.7640       96.8798      104.4493      109.6082      136.2942      143.4117      157.0565      154.3476      149.6408      137.9652      135.4527      130.8868      125.7431      140.5584      149.7524      169.9869      175.4476      183.3122      159.0166      160.2046      139.4546      122.0198      109.0715       88.4135       72.7800        0.0000        0.0000        0.0000        0.0000        0.0000        0.0000        0.0000        0.0000        0.0000        0.0000        0.0000        0.0000        0.0000        0.0000        0.0000        0.0000        0.0000        0.0000        0.0000        0.0000        0.0000        0.0000        0.0000        0.0000        0.0000        0.0000        0.0000        0.0000        0.0000        0.0000        0.0000        0.0000        0.0000        0.0000        0.0000        0.0000        0.0000        0.0000        0.0000        0.0000        0.0000        0.0000        0.0000        0.0000        0.0000        0.0000        0.0000        0.0000        0.0000        0.0000        0.0000        0.0000        0.0000
        0.0000        0.0000        0.0000        0.0000        0.0000        0.0000        0.0000        0.0000        0.0000        0.0000        0.0000        0.0000        0.0000        0.0000        0.0000        0.0000        0.0000        0.0000        0.0000        0.0000        0.0000        0.0000        0.0000        0.0000        0.0000        0.0000        0.0000        0.0000        0.0000        0.0000        0.0000        0.0000        0.0000        0.0000        0.0000        0.0000        0.0000        0.0000        0.0000        0.0000        0.0000        0.0000        0.0000        0.0000        0.0000        0.0000      332.6941      260.5151      231.2466      208.1780      184.0246      130.7891      114.8200      112.6168      125.1140      196.1225      215.5128      218.9569      207.6959      160.9363      150.9495      138.2396      124.8164      101.3090       89.8703       87.5063       91.4384      109.3618      114.0065      113.9651      110.7651      105.7489       98.5508       99.3162      100.8358      102.8692      105.5596      132.6074      143.4251      211.2295      281.0031      351.4601      413.9575      598.1436      675.4850      694.9095      690.0001      680.3840      697.6893      722.4275      733.7969      600.6601      539.0878      500.6563      419.8165      373.4821      407.5724      403.7535      378.8474      274.4528      257.5810      290.9037      216.2907      188.0529      170.4231      147.3767      167.2894      182.8865      193.8931      183.4880      195.1763      178.6140      156.7143      148.7634      147.4612      162.0427      172.6647      166.3442      181.0762      213.0032      226.7097      202.3359      202.9221      199.0565      167.7958      143.0069      136.0493      114.1789       88.3082      121.7948      100.7724      114.7305       98.9960      104.4723       99.4334      131.2740      156.6918      167.5440      163.4146      148.0057      152.8522      157.2758      149.5549      143.5490      137.2316      155.0501      158.3606      159.3194      159.4036      144.7407      162.8771      141.1896      131.7149      110.9512      110.8116       99.8982      121.3105      112.7474       83.5595       98.3420      117.7478      114.6594      100.6021       87.6067       75.8093       73.2077       81.7542      101.4745       93.4323       93.8951       90.1850      101.3761      113.0684      119.9876      123.0398      147.8068      157.7827      160.0762      165.7253      150.6041      141.8270      139.7943      127.0535      134.3516      165.9098      157.0167      156.2711      172.4486      174.3900      140.8680      142.9053      117.6941      107.8747      104.4156      104.0121      104.1600        0.0000        0.0000        0.0000        0.0000        0.0000        0.0000        0.0000        0.0000        0.0000        0.0000        0.0000        0.0000        0.0000        0.0000        0.0000        0.0000        0.0000        0.0000        0.0000        0.0000        0.0000        0.0000        0.0000        0.0000        0.0000        0.0000        0.0000        0.0000        0.0000        0.0000        0.0000        0.0000        0.0000        0.0000        0.0000        0.0000        0.0000        0.0000        0.0000        0.0000        0.0000        0.0000        0.0000        0.0000        0.0000        0.0000        0.0000        0.0000        0.0000        0.0000        0.0000        0.0000        0.0000
        0.0000        0.0000        0.0000        0.0000        0.0000        0.0000        0.0000        0.0000        0.0000        0.0000        0.0000        0.0000        0.0000        0.0000        0.0000        0.0000        0.0000        0.0000        0.0000        0.0000        0.0000        0.0000        0.0000        0.0000        0.0000        0.0000        0.0000        0.0000        0.0000        0.0000        0.0000        0.0000        0.0000        0.0000        0.0000        0.0000        0.0000        0.0000        0.0000        0.0000        0.0000        0.0000        0.0000        0.0000        0.0000        0.0000        0.0000      318.7471      286.0411      260.0699      233.6091      166.6070      148.7316      145.5780      155.9396      229.0483      245.0679      251.8221      246.7117      195.9582      186.6948      177.1746      160.7174      126.2187      111.7508      107.9078      112.2263      132.5486      135.7271      132.6246      125.8116      114.6994      115.0660      106.2791      106.9695      103.1330      135.2656      169.0802      150.8023      254.9493      306.8636      413.1556      418.0016      508.4808      619.3658      617.8813      674.1172      683.0889      710.2739      698.1604      694.6417      553.7457      523.4990      527.8216      479.4991      467.9245      478.2253      490.1981      454.5327      334.8689      277.0272      255.2914      215.8773      203.5203      159.1653      158.2892      190.7979      188.0693      185.0990      200.4762      205.7646      193.0198      165.6692      150.0103      157.3734      186.7712      169.3934      152.1432      165.2156      185.3385      185.8830      220.9437      216.0317      207.2195      183.3277      176.6783      178.8419      129.1435      110.7472      100.5629       91.7392      106.7995      103.0634      110.3390      115.8481      146.3664      156.6154      157.4148      161.4442      143.9951      142.9807      142.5302      160.5830      139.7927      127.2017      134.5100      140.7040      148.1522      133.0804      140.1725      153.8961      107.9555      113.5461      108.1050      120.8635      119.7953      128.2515      114.4114      100.1186      120.0165      131.0503      120.3412      109.9864       90.2934       76.3546       72.7197       81.8649       90.3475      102.7586       98.5745      107.8534      125.0873      124.7891      135.1541      139.1183      170.4789      194.7471      176.6984      161.9296      157.9808      142.6298      132.1945      131.5419      133.5574      149.6022      158.7329      147.9691      171.4496      172.0588      148.3491      124.6378       88.6888       86.4081       84.3235       90.4550        0.0000        0.0000        0.0000        0.0000        0.0000        0.0000        0.0000        0.0000        0.0000        0.0000        0.0000        0.0000        0.0000        0.0000        0.0000        0.0000        0.0000        0.0000        0.0000        0.0000        0.0000        0.0000        0.0000        0.0000        0.0000        0.0000        0.0000        0.0000        0.0000        0.0000        0.0000        0.0000        0.0000        0.0000        0.0000        0.0000        0.0000        0.0000        0.0000        0.0000        0.0000        0.0000        0.0000        0.0000        0.0000        0.0000        0.0000        0.0000        0.0000        0.0000        0.0000        0.0000        0.0000        0.0000
        0.0000        0.0000        0.0000        0.0000        0.0000        0.0000        0.0000        0.0000        0.0000        0.0000        0.0000        0.0000        0.0000        0.0000        0.0000        0.0000        0.0000        0.0000        0.0000        0.0000        0.0000        0.0000        0.0000        0.0000        0.0000        0.0000        0.0000        0.0000        0.0000        0.0000        0.0000        0.0000        0.0000        0.0000        0.0000        0.0000        0.0000        0.0000        0.0000        0.0000        0.0000        0.0000        0.0000        0.0000        0.0000        0.0000        0.0000        0.0000        0.0000        0.0000      363.5823      313.8866      280.4676      268.7794      280.2554      280.8326      289.0206      296.7765      304.4771      303.0468      292.1793      283.4256      259.6199      182.4647      169.2804      154.9292        0.0000        0.0000      174.6855      171.2038      162.5592      168.0694      171.2473      156.5441      153.9379      174.1345      201.1371      193.7286      212.9484      253.2900      282.9845      330.1696      394.6032      444.9992      522.3281      589.0030      620.5652      567.6382      564.6685        0.0000        0.0000        0.0000        0.0000      617.3036      606.3344      728.8989      733.9984      728.0897        0.0000      501.1880      398.6002      328.8871      291.9659      211.5369      188.2032      187.3159      242.8394      261.9794      249.4310      275.5085      221.5429      175.7449      155.8650      147.5970      153.6532      141.9223      139.1877      140.7714      139.8989      148.7922      148.0012      152.5626      162.4459      214.2955      231.0905      238.0309      200.3528      157.3509      129.2189      127.8766      132.6283      124.9441      132.8336      120.0432      127.6393      136.9198      142.1046      140.6910      138.3127      147.4037      143.7505      147.6753      150.2512      132.6242      132.6196      136.7690      136.4227      137.1292      141.2816      134.5756      129.7564       89.1218       90.5703       94.1868       97.6441      119.8841      123.3815      124.0637      128.5493      134.0230      146.5897      142.3367      114.2235       72.2159       70.3653       77.4023       94.8163      110.7169      110.0342      110.7646      130.0270      126.4008      127.4224      145.3472      155.5215      206.3057      215.1598      214.9135      203.4734      166.1598      144.3999      145.5549      153.9757      175.1472      169.5092      187.0671      186.4546      205.0482      193.2019      160.0445      125.0041       78.0265       65.7022        0.0000        0.0000        0.0000        0.0000        0.0000        0.0000        0.0000        0.0000        0.0000        0.0000        0.0000        0.0000        0.0000        0.0000        0.0000        0.0000        0.0000        0.0000        0.0000        0.0000        0.0000        0.0000        0.0000        0.0000        0.0000        0.0000        0.0000        0.0000        0.0000        0.0000        0.0000        0.0000        0.0000        0.0000        0.0000        0.0000        0.0000        0.0000        0.0000        0.0000        0.0000        0.0000        0.0000        0.0000        0.0000        0.0000        0.0000        0.0000        0.0000        0.0000        0.0000        0.0000        0.0000        0.0000        0.0000        0.0000
        0.0000        0.0000        0.0000        0.0000        0.0000        0.0000        0.0000        0.0000        0.0000        0.0000        0.0000        0.0000        0.0000        0.0000        0.0000        0.0000        0.0000        0.0000        0.0000        0.0000        0.0000        0.0000        0.0000        0.0000        0.0000        0.0000        0.0000        0.0000        0.0000        0.0000        0.0000        0.0000        0.0000        0.0000        0.0000        0.0000        0.0000        0.0000        0.0000        0.0000        0.0000        0.0000        0.0000        0.0000        0.0000        0.0000        0.0000        0.0000        0.0000        0.0000        0.0000        0.0000        0.0000        0.0000        0.0000      318.8832      323.8699      329.0416        0.0000        0.0000        0.0000      333.2858      307.5029      218.8609      203.0414        0.0000        0.0000        0.0000        0.0000        0.0000        0.0000        0.0000      199.5416      183.3915      182.4396      184.8910      191.8234      201.2795      225.4392      252.1026      275.1388      311.7298      396.6927      507.6980      572.1302      655.3179      656.7612      547.0510        0.0000        0.0000        0.0000        0.0000        0.0000        0.0000      789.3414      938.2616        0.0000        0.0000        0.0000      585.0748      497.9845      419.0118      312.2476      209.7941      205.4577      179.6359      239.3153      246.8490      231.6171      264.3891      249.2710      178.6884      167.8163      154.4880      135.9317      134.4633      142.9303      147.9971      145.8786      144.5349      150.4346      163.0666      153.2232      195.9915      178.5273      165.8234      156.7175      135.7091      138.9968      147.6154      160.5175      147.1873      140.1616      143.5349      150.9895      157.5190      155.5101      137.1169      145.4940      142.7452      131.2451      146.1978      163.2314      150.9561      147.8554      151.8438      148.4820      159.9263      160.8069      136.0331      117.1601       96.0142       80.8471       76.7129       82.5711      114.3559      121.3962      129.5749      136.7273      129.4258      141.8672      135.7706      121.6072       87.3905       79.1379       91.4119      104.8241      113.9649      111.0968      124.0314      131.3319      142.5732      155.1757      169.0889      179.2193      215.1886      233.3003      243.5787      224.2139      183.3470      147.9469      145.0261      164.8477      176.1117      178.2607      182.4931      193.2509      225.6917      193.0768      160.8235      132.6818       77.4741       61.0526        0.0000        0.0000        0.0000        0.0000        0.0000        0.0000        0.0000        0.0000        0.0000        0.0000        0.0000        0.0000        0.0000        0.0000        0.0000        0.0000        0.0000        0.0000        0.0000        0.0000        0.0000        0.0000        0.0000        0.0000        0.0000        0.0000        0.0000        0.0000        0.0000        0.0000        0.0000        0.0000        0.0000        0.0000        0.0000        0.0000        0.0000        0.0000        0.0000        0.0000        0.0000        0.0000        0.0000        0.0000        0.0000        0.0000        0.0000        0.0000        0.0000        0.0000        0.0000        0.0000        0.0000        0.0000        0.0000        0.0000
        0.0000        0.0000        0.0000        0.0000        0.0000        0.0000        0.0000        0.0000        0.0000        0.0000        0.0000        0.0000        0.0000        0.0000        0.0000        0.0000        0.0000        0.0000        0.0000        0.0000        0.0000        0.0000        0.0000        0.0000        0.0000        0.0000        0.0000        0.0000        0.0000        0.0000        0.0000        0.0000        0.0000        0.0000        0.0000        0.0000        0.0000        0.0000        0.0000        0.0000        0.0000        0.0000        0.0000        0.0000        0.0000        0.0000        0.0000        0.0000        0.0000        0.0000        0.0000        0.0000        0.0000        0.0000        0.0000        0.0000        0.0000        0.0000        0.0000        0.0000        0.0000      393.4521      369.8284      266.6165      252.7383        0.0000        0.0000        0.0000        0.0000        0.0000        0.0000        0.0000        0.0000      204.5763      207.9815      208.3391      191.7607      198.5679      221.7145      254.2446      273.6151      310.0792      426.4300      513.3600      563.4274        0.0000        0.0000        0.0000        0.0000        0.0000        0.0000        0.0000        0.0000        0.0000        0.0000        0.0000        0.0000        0.0000        0.0000        0.0000      528.1552      438.5101      324.2363      196.6060      192.5685      196.5422      255.1718      261.6601      273.3737      257.8172      208.6376      183.4967      174.8766      148.0123      146.6696      148.0428      152.1309      162.6244      166.6555      154.4114      152.3005      146.8690      151.7901      194.7080      175.1416      159.1577      161.2908      172.9491      174.1134      177.5436      181.2222      158.5480      158.0426      167.3063      155.0405      145.4014      141.7672      133.3715      133.6238      149.6474      145.0909      159.2483      173.6500      165.2500      161.6423      152.1695      156.8713      152.0747      150.9840      141.0009      119.0365       89.5307       81.9132       83.3504       87.1976      115.3198      146.3560      146.1017      138.2548      134.7062      140.3737      139.5325      124.0830      101.7420       89.8240       93.6661       97.1959       99.5857      118.4715      137.4066      139.7409      161.5088      169.6824      182.8182      199.0844      220.8493      245.8878      246.1062      221.2151      176.9796      164.9759      151.8264      162.8234      179.4153      180.4342      193.2669      190.6047      211.8273      179.9891      158.5742      132.6871       79.5662        0.0000        0.0000        0.0000        0.0000        0.0000        0.0000        0.0000        0.0000        0.0000        0.0000        0.0000        0.0000        0.0000        0.0000        0.0000        0.0000        0.0000        0.0000        0.0000        0.0000        0.0000        0.0000        0.0000        0.0000        0.0000        0.0000        0.0000        0.0000        0.0000        0.0000        0.0000        0.0000        0.0000        0.0000        0.0000        0.0000        0.0000        0.0000        0.0000        0.0000        0.0000        0.0000        0.0000        0.0000        0.0000        0.0000        0.0000        0.0000        0.0000        0.0000        0.0000        0.0000        0.0000        0.0000        0.0000        0.0000        0.0000
        0.0000        0.0000        0.0000        0.0000        0.0000        0.0000        0.0000        0.0000        0.0000        0.0000        0.0000        0.0000        0.0000        0.0000        0.0000        0.0000        0.0000        0.0000        0.0000        0.0000        0.0000        0.0000        0.0000        0.0000        0.0000        0.0000        0.0000        0.0000        0.0000        0.0000        0.0000        0.0000        0.0000        0.0000        0.0000        0.0000        0.0000        0.0000        0.0000        0.0000        0.0000        0.0000        0.0000        0.0000        0.0000        0.0000        0.0000        0.0000        0.0000        0.0000        0.0000        0.0000        0.0000        0.0000        0.0000        0.0000        0.0000        0.0000        0.0000        0.0000        0.0000        0.0000      450.4375      341.5793        0.0000        0.0000        0.0000        0.0000        0.0000        0.0000        0.0000        0.0000        0.0000        0.0000      202.0860      190.3251      195.1804      208.1018      218.3267      265.6355      290.5425      356.9414      419.5727      479.0811        0.0000        0.0000        0.0000        0.0000        0.0000        0.0000        0.0000        0.0000        0.0000        0.0000        0.0000        0.0000        0.0000        0.0000        0.0000        0.0000        0.0000      387.6128      324.3410      214.7788      238.4091      233.7002      257.3918      291.2267      259.5315      254.8266      238.4513      212.7689      199.9489      180.3476      178.4193      166.7938      174.3015      173.7211      190.9001      151.6197      148.2264      151.9820      157.6576      196.3823      192.7206      189.0287      209.6271      208.5700      201.5139      200.1270      184.9587      183.2216      176.7009      167.1358      157.4802      153.4720      155.9025      145.9971      144.8090      159.4399      151.8110      142.4673      144.4168      154.2729      163.2739      162.0078      155.3768      142.1307      141.7959      131.6257      121.8649       88.0435       81.1320       75.1239       96.1081      145.7892      152.4531      152.0816      151.8070      144.1230      164.0820      139.4325      118.7046       92.2127       81.5282       90.2389       98.8475      109.8716      130.8568      138.3122      147.6967      165.3440      175.7729      183.0308      183.5063      209.4451      224.2538      236.0075      224.7942      190.6242      167.6469      154.3374      158.3835      190.4862      202.9639      195.0046      187.3846      187.7728      174.1378      160.5545      137.6028        0.0000        0.0000        0.0000        0.0000        0.0000        0.0000        0.0000        0.0000        0.0000        0.0000        0.0000        0.0000        0.0000        0.0000        0.0000        0.0000        0.0000        0.0000        0.0000        0.0000        0.0000        0.0000        0.0000        0.0000        0.0000        0.0000        0.0000        0.0000        0.0000        0.0000        0.0000        0.0000        0.0000        0.0000        0.0000        0.0000        0.0000        0.0000        0.0000        0.0000        0.0000        0.0000        0.0000        0.0000        0.0000        0.0000        0.0000        0.0000        0.0000        0.0000        0.0000        0.0000        0.0000        0.0000        0.0000        0.0000        0.0000        0.0000
        0.0000        0.0000        0.0000        0.0000        0.0000        0.0000        0.0000        0.0000        0.0000        0.0000        0.0000        0.0000        0.0000        0.0000        0.0000        0.0000        0.0000        0.0000        0.0000        0.0000        0.0000        0.0000        0.0000        0.0000        0.0000        0.0000        0.0000        0.0000        0.0000        0.0000        0.0000        0.0000        0.0000        0.0000        0.0000        0.0000        0.0000        0.0000        0.0000        0.0000        0.0000        0.0000        0.0000        0.0000        0.0000        0.0000        0.0000        0.0000        0.0000        0.0000        0.0000        0.0000        0.0000        0.0000        0.0000        0.0000        0.0000        0.0000        0.0000        0.0000        0.0000        0.0000        0.0000        0.0000        0.0000        0.0000        0.0000        0.0000        0.0000        0.0000        0.0000        0.0000        0.0000        0.0000      179.6448      198.7866      205.8614      222.7379      224.5341      223.6713      240.2719      250.8198      311.1430        0.0000        0.0000        0.0000        0.0000        0.0000        0.0000        0.0000        0.0000        0.0000        0.0000        0.0000        0.0000        0.0000        0.0000        0.0000        0.0000        0.0000        0.0000      379.9627      323.9488      264.2937      233.1813      254.1593      273.7124      274.9322      250.5936      267.8991      257.9669      229.8413      224.7787      187.3680      172.2009      173.4995      184.0803      173.3012      165.1753      162.4662      162.6495      167.8863      170.6314      197.8723      193.4014      201.9904      222.8620      199.0281      195.3235      191.6790      179.6668      169.1124      171.4287      173.9951      174.0562      158.3073      159.6893      144.8132      138.6061      126.8191      135.0068      130.2371      141.0783      194.9586      183.0739      176.2590      165.5643      144.9198      151.0828      143.6685      120.4914      102.7149       85.0916       95.2040      127.4799      142.4374      123.1648      137.3866      137.6076      145.7017      148.0465      146.8999      142.7558      112.8739      104.4262      120.3648      126.0280      119.6586      126.8858      140.9364      150.6758      153.8263      161.8649      162.9605      165.3889      180.9767      193.1601      200.0078      204.8739      209.6963      183.5273      169.9964      177.8770      204.8252      196.1311      174.8201      179.3763      152.5301      150.6515      144.9467      118.6574        0.0000        0.0000        0.0000        0.0000        0.0000        0.0000        0.0000        0.0000        0.0000        0.0000        0.0000        0.0000        0.0000        0.0000        0.0000        0.0000        0.0000        0.0000        0.0000        0.0000        0.0000        0.0000        0.0000        0.0000        0.0000        0.0000        0.0000        0.0000        0.0000        0.0000        0.0000        0.0000        0.0000        0.0000        0.0000        0.0000        0.0000        0.0000        0.0000        0.0000        0.0000        0.0000        0.0000        0.0000        0.0000        0.0000        0.0000        0.0000        0.0000        0.0000        0.0000        0.0000        0.0000        0.0000        0.0000        0.0000        0.0000        0.0000
        0.0000        0.0000        0.0000        0.0000        0.0000        0.0000        0.0000        0.0000        0.0000        0.0000        0.0000        0.0000        0.0000        0.0000        0.0000        0.0000        0.0000        0.0000        0.0000        0.0000        0.0000        0.0000        0.0000        0.0000        0.0000        0.0000        0.0000        0.0000        0.0000        0.0000        0.0000        0.0000        0.0000        0.0000        0.0000        0.0000        0.0000        0.0000        0.0000        0.0000        0.0000        0.0000        0.0000        0.0000        0.0000        0.0000        0.0000        0.0000        0.0000        0.0000        0.0000        0.0000        0.0000        0.0000        0.0000        0.0000        0.0000        0.0000        0.0000        0.0000        0.0000        0.0000        0.0000        0.0000        0.0000        0.0000        0.0000        0.0000        0.0000        0.0000        0.0000        0.0000        0.0000        0.0000        0.0000        0.0000        0.0000        0.0000        0.0000        0.0000        0.0000        0.0000        0.0000        0.0000        0.0000        0.0000        0.0000        0.0000        0.0000        0.0000        0.0000        0.0000        0.0000        0.0000        0.0000        0.0000        0.0000        0.0000        0.0000        0.0000        0.0000      389.8653      321.5503      265.0103      235.4993      269.1516      280.6273      290.7867      283.0606      288.3225      299.7003      263.5179      223.1533      204.6065      197.2736      214.8324      208.7479      188.0934      170.0855      196.7784      185.4457      183.7876      209.5285      192.9016      200.0861      244.8843      238.0208      214.5670      210.9216      203.3131      197.0437      186.8768      193.8790      194.1748      184.8282      162.4135      156.4458      146.9826      143.8790      127.2523      139.3244      132.9931      148.7896      195.3601      184.1762      176.3468      168.7927      155.4766      156.1856      145.3209      127.1311      111.9967      106.2984      105.1294      120.9334      133.9042      119.6306      146.6934      156.9861      156.7119      157.1043      157.9799      162.9571      142.8680      123.4465      147.4601      144.0572      142.6840      139.3700      149.4469      151.9430      156.2446      161.7417      162.5897      173.9119      187.9539      192.6167      209.2183      205.0633      205.9992      186.1158      185.2175      204.4947      197.0446      182.0999      164.1534      166.9679      147.6070      152.1666      136.1351        0.0000        0.0000        0.0000        0.0000        0.0000        0.0000        0.0000        0.0000        0.0000        0.0000        0.0000        0.0000        0.0000        0.0000        0.0000        0.0000        0.0000        0.0000        0.0000        0.0000        0.0000        0.0000        0.0000        0.0000        0.0000        0.0000        0.0000        0.0000        0.0000        0.0000        0.0000        0.0000        0.0000        0.0000        0.0000        0.0000        0.0000        0.0000        0.0000        0.0000        0.0000        0.0000        0.0000        0.0000        0.0000        0.0000        0.0000        0.0000        0.0000        0.0000        0.0000        0.0000        0.0000        0.0000        0.0000        0.0000        0.0000        0.0000        0.0000
        0.0000        0.0000        0.0000        0.0000        0.0000        0.0000        0.0000        0.0000        0.0000        0.0000        0.0000        0.0000        0.0000        0.0000        0.0000        0.0000        0.0000        0.0000        0.0000        0.0000        0.0000        0.0000        0.0000        0.0000        0.0000        0.0000        0.0000        0.0000        0.0000        0.0000        0.0000        0.0000        0.0000        0.0000        0.0000        0.0000        0.0000        0.0000        0.0000        0.0000        0.0000        0.0000        0.0000        0.0000        0.0000        0.0000        0.0000        0.0000        0.0000        0.0000        0.0000        0.0000        0.0000        0.0000        0.0000        0.0000        0.0000        0.0000        0.0000        0.0000        0.0000        0.0000        0.0000        0.0000        0.0000        0.0000        0.0000        0.0000        0.0000        0.0000        0.0000        0.0000        0.0000        0.0000        0.0000        0.0000        0.0000        0.0000        0.0000        0.0000        0.0000        0.0000        0.0000        0.0000        0.0000        0.0000        0.0000        0.0000        0.0000        0.0000        0.0000        0.0000        0.0000        0.0000        0.0000        0.0000        0.0000        0.0000        0.0000        0.0000        0.0000      364.3907      323.4405      234.8434      239.7285      257.7040      253.6658      283.3072      284.4742      292.4594      298.9765      248.5029      234.5387      223.3660      204.2659      208.4677      200.8883      186.9939      168.8486      193.6444      198.3663      190.2806      183.5622      193.8934      226.1588      249.5772      261.5876      230.7052      222.3243      208.8112      208.8259      199.7138      206.2854      208.8517      181.1427      169.4155      161.2594      145.8324      145.6503      135.6027      136.9500      148.3035      163.6649      187.2227      185.7986      189.1692      186.3602      167.3625      161.9886      155.9089      150.8699      137.6963      113.6635      111.4712      124.7978      131.7199      146.8169      165.6967      178.9650      160.9796      151.4281      162.9275      159.9757      148.4306      146.6005      143.8008      147.4882      135.7722      150.7114      164.0863      157.1246      156.4289      167.2152      175.6861      179.7398      201.3242      206.7827      213.2341      203.6341      200.0708      193.1472      186.8009      208.3699      204.7737      185.8372      178.9314      181.0416      160.2151      161.5329      157.0775        0.0000        0.0000        0.0000        0.0000        0.0000        0.0000        0.0000        0.0000        0.0000        0.0000        0.0000        0.0000        0.0000        0.0000        0.0000        0.0000        0.0000        0.0000        0.0000        0.0000        0.0000        0.0000        0.0000        0.0000        0.0000        0.0000        0.0000        0.0000        0.0000        0.0000        0.0000        0.0000        0.0000        0.0000        0.0000        0.0000        0.0000        0.0000        0.0000        0.0000        0.0000        0.0000        0.0000        0.0000        0.0000        0.0000        0.0000        0.0000        0.0000        0.0000        0.0000        0.0000        0.0000        0.0000        0.0000        0.0000        0.0000        0.0000        0.0000
        0.0000        0.0000        0.0000        0.0000        0.0000        0.0000        0.0000        0.0000        0.0000        0.0000        0.0000        0.0000        0.0000        0.0000        0.0000        0.0000        0.0000        0.0000        0.0000        0.0000        0.0000        0.0000        0.0000        0.0000        0.0000        0.0000        0.0000        0.0000        0.0000        0.0000        0.0000        0.0000        0.0000        0.0000        0.0000        0.0000        0.0000        0.0000        0.0000        0.0000        0.0000        0.0000        0.0000        0.0000        0.0000        0.0000        0.0000        0.0000        0.0000        0.0000        0.0000        0.0000        0.0000        0.0000        0.0000        0.0000        0.0000        0.0000        0.0000        0.0000        0.0000        0.0000        0.0000        0.0000        0.0000        0.0000        0.0000        0.0000        0.0000        0.0000        0.0000        0.0000        0.0000        0.0000        0.0000        0.0000        0.0000        0.0000        0.0000        0.0000        0.0000        0.0000        0.0000        0.0000        0.0000        0.0000        0.0000        0.0000        0.0000        0.0000        0.0000        0.0000        0.0000        0.0000        0.0000        0.0000        0.0000        0.0000        0.0000        0.0000      393.3042      323.0722      296.4124      237.5272      225.2761      239.0431      217.1673      260.1556      291.2993      307.6459      301.6608      244.7065      249.4777      254.1886      209.4970      189.3913      180.1720      176.2588      176.3020      183.4409      192.4419      178.2886      184.4578      199.8105      243.5760      279.9228      277.9844      239.5964      235.4967      228.7579      219.6318      202.4621      200.2869      195.8322      191.9316      183.0606      165.0189      160.5091      166.8073      142.5419      145.5282      171.7634      186.4587      188.3328      194.9700      196.8380      191.0857      177.4999      169.7037      156.0618      154.3087      128.1136      114.4305      124.8280      143.5301      162.7082      179.0374      172.3763      157.5910      156.1384      159.0219      161.6433      155.7487      148.9009      140.4876      156.9885      141.8275      126.2417      143.8446      145.4327      161.8944      175.2721      192.5883      203.2178      205.3732      214.5238      222.9255      235.8055      205.8266      205.8424      206.1013      227.2481      200.8604      202.9929      187.3707      192.7214      190.7659      167.9073        0.0000        0.0000        0.0000        0.0000        0.0000        0.0000        0.0000        0.0000        0.0000        0.0000        0.0000        0.0000        0.0000       12.7800        0.0000        0.0000        0.0000       11.4600        0.0000        0.0000        0.0000        0.0000        0.0000        0.0000        0.0000        0.0000        0.0000        0.0000        0.0000        0.0000        0.0000        0.0000        0.0000        0.0000        0.0000        0.0000        0.0000        0.0000        0.0000        0.0000        0.0000        0.0000        0.0000        0.0000        0.0000        0.0000        0.0000        0.0000        0.0000        0.0000        0.0000        0.0000        0.0000        0.0000        0.0000        0.0000        0.0000        0.0000        0.0000        0.0000        0.0000
        0.0000        0.0000        0.0000        0.0000        0.0000        0.0000        0.0000        0.0000        0.0000        0.0000        0.0000        0.0000        0.0000        0.0000        0.0000        0.0000        0.0000        0.0000        0.0000        0.0000        0.0000        0.0000        0.0000        0.0000        0.0000        0.0000        0.0000        0.0000        0.0000        0.0000        0.0000        0.0000        0.0000        0.0000        0.0000        0.0000        0.0000        0.0000        0.0000        0.0000        0.0000        0.0000        0.0000        0.0000        0.0000        0.0000        0.0000        0.0000        0.0000        0.0000        0.0000        0.0000        0.0000        0.0000        0.0000        0.0000        0.0000        0.0000        0.0000        0.0000        0.0000        0.0000        0.0000        0.0000        0.0000        0.0000        0.0000        0.0000        0.0000        0.0000        0.0000        0.0000        0.0000        0.0000        0.0000        0.0000        0.0000        0.0000        0.0000        0.0000        0.0000        0.0000        0.0000        0.0000        0.0000        0.0000        0.0000        0.0000        0.0000        0.0000        0.0000        0.0000        0.0000        0.0000        0.0000        0.0000        0.0000        0.0000        0.0000        0.0000      323.2943      262.5157      261.2521      258.5576      249.6624      264.2893      248.4365      263.8475      270.2321      283.3733      267.2128      241.8586      233.3406      221.7483      210.1239      195.2047      197.6310      179.8819      178.3341      178.7905      182.2957      177.1587      187.9814      199.6696      205.1751      231.3120      229.9990      228.9980      217.5907      215.3646      227.8632      213.7102      218.1671      196.0450      183.4555      173.2035      161.3362      156.7333      168.8145      153.8983      154.9723      166.8668      181.7775      211.0757      219.8904      223.7095      219.5922      212.1861      209.1021      204.2108      174.5461      146.3648      134.6280      141.6653      158.4541      172.4628      196.0363      189.4023      161.7848      149.7764      148.0724      154.5067      152.7436      140.5993      151.6808      154.4616      163.2813      134.1498      135.0213      145.7849      173.2860      211.3020      228.7069      214.0488      202.7746      220.0545      241.3591      235.1419      211.7710      228.7776      221.8908      244.1269      207.9641      201.9040      202.5777      189.1653      196.8835      185.8406        0.0000        0.0000        0.0000        0.0000        0.0000        0.0000        0.0000        0.0000        0.0000        0.0000        0.0000        0.0000       19.8000       14.5800       13.0200        0.0000        9.1200        3.8100        0.0000        0.0000        0.0000        0.0000        0.0000        0.0000        0.0000        0.0000        0.0000        0.0000        0.0000        0.0000        0.0000        0.0000        0.0000        0.0000        0.0000        0.0000        0.0000        0.0000        0.0000        0.0000        0.0000        0.0000        0.0000        0.0000        0.0000        0.0000        0.0000        0.0000        0.0000        0.0000        0.0000        0.0000        0.0000        0.0000        0.0000        0.0000        0.0000        0.0000        0.0000        0.0000        0.0000
        0.0000        0.0000        0.0000        0.0000        0.0000        0.0000        0.0000        0.0000        0.0000        0.0000        0.0000        0.0000        0.0000        0.0000        0.0000        0.0000        0.0000        0.0000        0.0000        0.0000        0.0000        0.0000        0.0000        0.0000        0.0000        0.0000        0.0000        0.0000        0.0000        0.0000        0.0000        0.0000        0.0000        0.0000        0.0000        0.0000        0.0000        0.0000        0.0000        0.0000        0.0000        0.0000        0.0000        0.0000        0.0000        0.0000        0.0000        0.0000        0.0000        0.0000        0.0000        0.0000        0.0000        0.0000        0.0000        0.0000        0.0000        0.0000        0.0000        0.0000        0.0000        0.0000        0.0000        0.0000        0.0000        0.0000        0.0000        0.0000        0.0000        0.0000        0.0000        0.0000        0.0000        0.0000        0.0000        0.0000        0.0000        0.0000        0.0000        0.0000        0.0000        0.0000        0.0000        0.0000        0.0000        0.0000        0.0000        0.0000        0.0000        0.0000        0.0000        0.0000        0.0000        0.0000        0.0000        0.0000        0.0000        0.0000        0.0000      356.4032      285.0822      265.8619      260.9671      278.9713      268.2922      277.0184      264.0233      246.2697      263.0898      274.1975      248.6316      242.9013      227.6864      223.8917      221.4412      209.4980      197.8257      195.2501      200.3549      212.1736      176.2383      174.7731      203.2857      202.6910      221.7272      221.9235      216.4206      215.4130      201.6778      211.5112      245.5253      229.7922      224.2313      216.3439      180.6221      168.5546      167.7069      169.4994      174.2262      164.0201      165.6812      179.6709      192.0690      231.8450      242.1774      250.4639      248.1702      241.5060      242.8622      244.6130      223.3064      176.4517      161.3414      149.4341      158.2553      198.9535      194.1958      199.1324      168.7011      147.3794      155.8579      155.6645      168.8418      154.0039      164.2321      159.7372      165.5530      150.1383      158.1742      158.6263      184.9103      224.3672      255.0829      234.6118      214.9290      217.9108      232.5315      228.6767      217.6921      236.4601      226.8241      263.8387      257.9399      206.8723      200.6421      193.8395      201.4410      250.7547        0.0000        0.0000        0.0000        0.0000        0.0000        0.0000      103.6204       38.5200        0.0000        0.0000        0.0000        0.0000       38.5800       30.7200        0.0000        0.0000        0.0000        0.0000        0.0000        0.0000        0.0000        0.0000        0.0000        0.0000        0.0000        0.0000        0.0000        0.0000        0.0000        0.0000        0.0000        0.0000        0.0000        0.0000        0.0000        0.0000        0.0000        0.0000        0.0000        0.0000        0.0000        0.0000        0.0000        0.0000        0.0000        0.0000        0.0000        0.0000        0.0000        0.0000        0.0000        0.0000        0.0000        0.0000        0.0000        0.0000        0.0000        0.0000        0.0000        0.0000        0.0000
        0.0000        0.0000        0.0000        0.0000        0.0000        0.0000        0.0000        0.0000        0.0000        0.0000        0.0000        0.0000        0.0000        0.0000        0.0000        0.0000        0.0000        0.0000        0.0000        0.0000        0.0000        0.0000        0.0000        0.0000        0.0000        0.0000        0.0000        0.0000        0.0000        0.0000        0.0000        0.0000        0.0000        0.0000        0.0000        0.0000        0.0000        0.0000        0.0000        0.0000        0.0000        0.0000        0.0000        0.0000        0.0000        0.0000        0.0000        0.0000        0.0000        0.0000        0.0000        0.0000        0.0000        0.0000        0.0000        0.0000        0.0000        0.0000        0.0000        0.0000        0.0000        0.0000        0.0000        0.0000        0.0000        0.0000        0.0000        0.0000        0.0000        0.0000        0.0000        0.0000        0.0000        0.0000        0.0000        0.0000        0.0000        0.0000        0.0000        0.0000        0.0000        0.0000        0.0000        0.0000        0.0000        0.0000        0.0000        0.0000        0.0000        0.0000        0.0000        0.0000        0.0000        0.0000        0.0000        0.0000        0.0000      432.9717      402.7455      335.2619      305.2727      274.3268      253.3698      294.7828      284.7271      278.9775      262.1060      250.1019      250.8521      256.7106      250.9232      245.3963      247.2058      258.7535      246.0959      231.0692      211.8748      208.6924      199.8450      194.5530      171.0072      180.7236      180.4687      215.8370      226.0945      223.2860      206.4490      212.9809      213.2526      223.9787      224.8968      230.4216      205.4281      197.5741      178.2406      178.3386      179.1847      186.2424      182.7117      181.1548      187.5485      193.9406      203.6676      255.8516      269.9956      270.0763      278.4703      272.8113      262.7565      254.6420      224.8640      200.9029      173.0650      170.2340      187.6410      218.6214      200.3941      174.8374      152.4548      155.3319      148.6501      161.9284      188.2047      196.9648      173.8755      208.2163      213.5489      183.1084      181.8945      182.8061      206.0244      232.0304      253.2027      256.3333      223.7264      239.4554      243.0095      238.6380      233.7310      206.6066      218.4177      225.9078      215.9552      190.4799      198.6148      217.3589      224.0763        0.0000        0.0000        0.0000        0.0000        0.0000      155.6893      149.6630      118.2755       46.6200        0.0000        0.0000        0.0000        0.0000        0.0000        0.0000        0.0000        0.0000        0.0000        0.0000        0.0000        0.0000        0.0000        0.0000        0.0000        0.0000        0.0000        0.0000        0.0000        0.0000        0.0000        0.0000        0.0000        0.0000        0.0000        0.0000        0.0000        0.0000        0.0000        0.0000        0.0000        0.0000        0.0000        0.0000        0.0000        0.0000        0.0000        0.0000        0.0000        0.0000        0.0000        0.0000        0.0000        0.0000        0.0000        0.0000        0.0000        0.0000        0.0000        0.0000        0.0000        0.0000        0.0000
        0.0000        0.0000        0.0000        0.0000        0.0000        0.0000        0.0000        0.0000        0.0000        0.0000        0.0000        0.0000        0.0000        0.0000        0.0000        0.0000        0.0000        0.0000        0.0000        0.0000        0.0000        0.0000        0.0000        0.0000        0.0000        0.0000        0.0000        0.0000        0.0000        0.0000        0.0000        0.0000        0.0000        0.0000        0.0000        0.0000        0.0000        0.0000        0.0000        0.0000        0.0000        0.0000        0.0000        0.0000        0.0000        0.0000        0.0000        0.0000        0.0000        0.0000        0.0000        0.0000        0.0000        0.0000        0.0000        0.0000        0.0000        0.0000        0.0000        0.0000        0.0000        0.0000        0.0000        0.0000        0.0000        0.0000        0.0000        0.0000        0.0000        0.0000        0.0000        0.0000        0.0000        0.0000        0.0000        0.0000        0.0000        0.0000        0.0000        0.0000        0.0000        0.0000        0.0000        0.0000        0.0000        0.0000        0.0000        0.0000        0.0000        0.0000        0.0000        0.0000        0.0000        0.0000        0.0000        0.0000        0.0000      432.0410      411.8979      370.6782      339.2927      313.1136      284.6771      318.5136      294.4066      267.9707      255.7585      249.8377      242.9918      251.7324      244.3223      247.8173      267.4809      325.2288      292.7973      238.2806      218.0606      200.7325      192.2209      199.1639      181.7223      179.2496      204.2923      235.0886      240.5893      224.7009      220.9834      223.4658      213.9106      225.6424      226.5670      218.9117      209.4396      204.2421      192.1116      199.3969      208.0587      226.2068      222.1799      213.4953      210.4012      214.0996      231.6606      285.4048      296.9062      280.1029      280.7120      271.6499      262.9248      251.7039      227.9670      190.0725      172.9474      179.9518      189.6432      225.4949      227.5869      195.8107      184.2717      190.1495      178.3059      197.6297      206.6629      211.7265      239.6059      244.2332      238.7151      215.5720      203.3939      207.4898      235.5615      243.2017      236.5415      263.2813      265.7039      251.2589      249.4935      233.4853      237.5693      216.2870      171.3028      157.9072      164.4510      176.1062      212.7832      210.6875      238.0883        0.0000        0.0000        0.0000      135.5700      191.9749      180.8799      220.1548      150.5675      102.0900        0.0000        0.0000        0.0000        0.0000        0.0000        0.0000        0.0000        0.0000        0.0000        0.0000        0.0000        0.0000        0.0000        0.0000        0.0000        0.0000        0.0000        0.0000        0.0000        0.0000        0.0000        0.0000        0.0000        0.0000        0.0000        0.0000        0.0000        0.0000        0.0000        0.0000        0.0000        0.0000        0.0000        0.0000        0.0000        0.0000        0.0000        0.0000        0.0000        0.0000        0.0000        0.0000        0.0000        0.0000        0.0000        0.0000        0.0000        0.0000        0.0000        0.0000        0.0000        0.0000        0.0000
        0.0000        0.0000        0.0000        0.0000        0.0000        0.0000        0.0000        0.0000        0.0000        0.0000        0.0000        0.0000        0.0000        0.0000        0.0000        0.0000        0.0000        0.0000        0.0000        0.0000        0.0000        0.0000        0.0000        0.0000        0.0000        0.0000        0.0000        0.0000        0.0000        0.0000        0.0000        0.0000        0.0000        0.0000        0.0000        0.0000        0.0000        0.0000        0.0000        0.0000        0.0000        0.0000        0.0000        0.0000        0.0000        0.0000        0.0000        0.0000        0.0000        0.0000        0.0000        0.0000        0.0000        0.0000        0.0000        0.0000        0.0000        0.0000        0.0000        0.0000        0.0000        0.0000        0.0000        0.0000        0.0000        0.0000        0.0000        0.0000        0.0000        0.0000        0.0000        0.0000        0.0000        0.0000        0.0000        0.0000        0.0000        0.0000        0.0000        0.0000        0.0000        0.0000        0.0000        0.0000        0.0000        0.0000        0.0000        0.0000        0.0000        0.0000        0.0000        0.0000        0.0000        0.0000        0.0000        0.0000      500.0455      487.5038      466.2366      416.1612      390.1478      383.6130      352.1851      318.0973      288.0824      265.7932      246.8688      231.9173      246.1072      244.6748      239.9449      272.7981      273.5056      294.3746      289.5918      269.3889      229.3805      216.1509      187.3339      187.1095      194.8913      209.3481      239.7772      226.2832      215.5278      237.1970      270.4198      247.3833      241.1803      245.1954      237.0939      243.7788      252.4192      248.9051      228.4066      246.3448      313.1267      320.5057      279.3623      269.5611      289.3389      300.3167      286.6270      285.7175      292.7015      260.2855      245.2167      258.4946      245.8852      229.3635      216.8913      214.9464      196.9960      201.2638      210.3251      222.0218      239.9372      211.3878      210.2273      209.3502      218.0806      215.3196      236.6865      273.1708      314.7395      334.0664      329.6689      285.9529      252.3358      264.6310      319.6682      292.7175      286.4800      282.7649      273.8832      229.1242      224.4307      231.9311      212.0632      172.5985      146.5419      151.5699      145.6358      174.3311      102.7666      149.8659        0.0000        0.0000        0.0000        0.0000      211.7042      275.8535      187.8128      248.4010      275.8792      154.9500        0.0000        0.0000        0.0000        0.0000        0.0000        0.0000        0.0000        0.0000        0.0000        0.0000        0.0000        0.0000        0.0000        0.0000        0.0000        0.0000        0.0000        0.0000        0.0000        0.0000        0.0000        0.0000        0.0000        0.0000        0.0000        0.0000        0.0000        0.0000        0.0000        0.0000        0.0000        0.0000        0.0000        0.0000        0.0000        0.0000        0.0000        0.0000        0.0000        0.0000        0.0000        0.0000        0.0000        0.0000        0.0000        0.0000        0.0000        0.0000        0.0000        0.0000        0.0000        0.0000        0.0000
        0.0000        0.0000        0.0000        0.0000        0.0000        0.0000        0.0000        0.0000        0.0000        0.0000        0.0000        0.0000        0.0000        0.0000        0.0000        0.0000        0.0000        0.0000        0.0000        0.0000        0.0000        0.0000        0.0000        0.0000        0.0000        0.0000        0.0000        0.0000        0.0000        0.0000        0.0000        0.0000        0.0000        0.0000        0.0000        0.0000        0.0000        0.0000        0.0000        0.0000        0.0000        0.0000        0.0000        0.0000        0.0000        0.0000        0.0000        0.0000        0.0000        0.0000        0.0000        0.0000        0.0000        0.0000        0.0000        0.0000        0.0000        0.0000        0.0000        0.0000        0.0000        0.0000        0.0000        0.0000        0.0000        0.0000        0.0000        0.0000        0.0000        0.0000        0.0000        0.0000        0.0000        0.0000        0.0000        0.0000        0.0000        0.0000        0.0000        0.0000        0.0000        0.0000        0.0000        0.0000        0.0000        0.0000        0.0000        0.0000        0.0000        0.0000        0.0000        0.0000        0.0000        0.0000        0.0000        0.0000      488.5248      471.3476      454.8942      423.6686      417.6604      404.2488      371.0594      308.1540      278.9875      242.4058      240.6848      242.2878      247.6880      254.8253      244.6837      268.1986      270.5969      287.4758      282.6331      239.7062      216.9983      212.1904      200.1258      197.1694      191.7729      210.3355      222.0482      219.9163      238.1761      284.3151      283.2551      256.9420      256.4585      263.1287      250.1395      259.9842      266.8447      274.5104      259.1930      303.7719      331.8571      310.4244      308.5930      289.4060      280.5745      286.0965      282.3725      260.9525      233.1211      239.4649      244.2085      255.6105      232.6441      207.3773      223.0338      228.0528      221.2679      216.8741      228.9985      238.3136      250.8272      220.2111      224.9484      230.6509      235.5658      243.5272      282.6237      323.7197      343.7107      362.1223      355.0450      287.0734      279.6644      287.3302      264.1911      250.0905      243.6522      258.5056      257.0708      249.0379      231.7993      194.4249      166.6514      166.4110      166.8731      182.9042      165.9409        0.0000        0.0000        0.0000        0.0000        0.0000        0.0000      256.4966      268.9831      328.3302      230.1469      271.0805      255.2122        0.0000        0.0000        0.0000        0.0000        0.0000        0.0000        0.0000        0.0000        0.0000        0.0000        0.0000        0.0000        0.0000        0.0000        0.0000        0.0000        0.0000        0.0000        0.0000        0.0000        0.0000        0.0000        0.0000        0.0000        0.0000        0.0000        0.0000        0.0000        0.0000        0.0000        0.0000        0.0000        0.0000        0.0000        0.0000        0.0000        0.0000        0.0000        0.0000        0.0000        0.0000        0.0000        0.0000        0.0000        0.0000        0.0000        0.0000        0.0000        0.0000        0.0000        0.0000        0.0000        0.0000        0.0000
        0.0000        0.0000        0.0000        0.0000        0.0000        0.0000        0.0000        0.0000        0.0000        0.0000        0.0000        0.0000        0.0000        0.0000        0.0000        0.0000        0.0000        0.0000        0.0000        0.0000        0.0000        0.0000        0.0000        0.0000        0.0000        0.0000        0.0000        0.0000        0.0000        0.0000        0.0000        0.0000        0.0000        0.0000        0.0000        0.0000        0.0000        0.0000        0.0000        0.0000        0.0000        0.0000        0.0000        0.0000        0.0000        0.0000        0.0000        0.0000        0.0000        0.0000        0.0000        0.0000        0.0000        0.0000        0.0000        0.0000        0.0000        0.0000        0.0000        0.0000        0.0000        0.0000        0.0000        0.0000        0.0000        0.0000        0.0000        0.0000        0.0000        0.0000        0.0000        0.0000        0.0000        0.0000        0.0000        0.0000        0.0000        0.0000        0.0000        0.0000        0.0000        0.0000        0.0000        0.0000        0.0000        0.0000        0.0000        0.0000        0.0000        0.0000        0.0000        0.0000        0.0000        0.0000        0.0000        0.0000      463.7654      446.6407      439.6492      423.7279      417.1391      395.8565      378.4889      337.5149      315.8829      291.1421      280.6815      276.5623      275.6729      260.5224      274.9915      268.3300      262.4573      254.8104      271.4591      236.0289      225.4526      224.4889      225.7854      198.2578      205.2059      223.7685      244.4651      243.0199      267.1167      259.0420      261.0522      262.9827      271.1082      303.1114      288.5321      273.4503      286.4033      301.5674      292.3065      350.5376      364.3235      345.5873      337.1523      315.9122      337.5283      328.6804      286.1694      251.9585      239.9781      221.9473      247.8333      238.4304      207.2399      221.3216      232.7064      242.1418      253.8482      254.6571      249.8079      259.5828      275.3900      255.0186      253.9218      254.9865      258.5555      287.0232      342.8556      388.2477      417.8524      415.8190      366.9870      312.2144      298.4981      295.0705      274.2564      274.7806      273.8912      248.8939      262.2249      271.1087      229.2143      179.2522      151.2354      157.9059      199.6424      231.5399        0.0000        0.0000        0.0000        0.0000        0.0000        0.0000      291.9077      305.3764      309.1073      257.4945      261.1073      329.7940      227.5099        0.0000        0.0000        0.0000        0.0000        0.0000        0.0000        0.0000        0.0000        0.0000        0.0000        0.0000        0.0000        0.0000        0.0000        0.0000        0.0000        0.0000        0.0000        0.0000        0.0000        0.0000        0.0000        0.0000        0.0000        0.0000        0.0000        0.0000        0.0000        0.0000        0.0000        0.0000        0.0000        0.0000        0.0000        0.0000        0.0000        0.0000        0.0000        0.0000        0.0000        0.0000        0.0000        0.0000        0.0000        0.0000        0.0000        0.0000        0.0000        0.0000        0.0000        0.0000        0.0000        0.0000        0.0000
        0.0000        0.0000        0.0000        0.0000        0.0000        0.0000        0.0000        0.0000        0.0000        0.0000        0.0000        0.0000        0.0000        0.0000        0.0000        0.0000        0.0000        0.0000        0.0000        0.0000        0.0000        0.0000        0.0000        0.0000        0.0000        0.0000        0.0000        0.0000        0.0000        0.0000        0.0000        0.0000        0.0000        0.0000        0.0000        0.0000        0.0000        0.0000        0.0000        0.0000        0.0000        0.0000        0.0000        0.0000        0.0000        0.0000        0.0000        0.0000        0.0000        0.0000        0.0000        0.0000        0.0000        0.0000        0.0000        0.0000        0.0000        0.0000        0.0000        0.0000        0.0000        0.0000        0.0000        0.0000        0.0000        0.0000        0.0000        0.0000        0.0000        0.0000        0.0000        0.0000        0.0000        0.0000        0.0000        0.0000        0.0000        0.0000        0.0000        0.0000        0.0000        0.0000        0.0000        0.0000        0.0000        0.0000        0.0000        0.0000        0.0000        0.0000        0.0000        0.0000        0.0000        0.0000        0.0000        0.0000        0.0000      431.8762      422.7380      411.7168      408.6817      404.7350      393.9301      345.6281      331.2941      334.6538      321.8872      300.1134      287.2502      281.4620      262.2105      290.7693      256.0692      240.8311      238.6588      213.5108      207.4818      197.9729      217.5302      227.9448      206.5146      230.8256      267.7880      263.4024      268.1663      271.4330      283.3830      305.9797      319.8514      320.9820      317.9478      303.1641      291.0714      327.5527      333.2494      351.3036      348.9540      357.4696      367.9369      331.8658      331.4583      305.1605      273.0406      239.6595      228.3434      216.5364      211.9505      221.7280      230.9299      237.1978      242.4840      246.3849      270.3193      276.5292      270.5028      291.6919      307.1167      303.6579      289.3659      287.1194      283.3212      325.1144      358.7415      406.5938      434.3642      431.2063      408.5483      342.6457      323.4442      306.2938      307.5522      301.0848      301.9011      269.1858      274.4433      254.9503      225.7291      187.1331      166.5799      128.7422      178.9778        0.0000        0.0000        0.0000        0.0000        0.0000        0.0000        0.0000      386.8456      375.3996      497.0938      329.6616      293.1178      376.0628      283.9222        0.0000        0.0000        0.0000        0.0000        0.0000        0.0000        0.0000        0.0000        0.0000        0.0000        0.0000        0.0000        0.0000        0.0000        0.0000        0.0000        0.0000        0.0000        0.0000        0.0000        0.0000        0.0000        0.0000        0.0000        0.0000        0.0000        0.0000        0.0000        0.0000        0.0000        0.0000        0.0000        0.0000        0.0000        0.0000        0.0000        0.0000        0.0000        0.0000        0.0000        0.0000        0.0000        0.0000        0.0000        0.0000        0.0000        0.0000        0.0000        0.0000        0.0000        0.0000        0.0000        0.0000        0.0000
        0.0000        0.0000        0.0000        0.0000        0.0000        0.0000        0.0000        0.0000        0.0000        0.0000        0.0000        0.0000        0.0000        0.0000        0.0000        0.0000        0.0000        0.0000        0.0000        0.0000        0.0000        0.0000        0.0000        0.0000        0.0000        0.0000        0.0000        0.0000        0.0000        0.0000        0.0000        0.0000        0.0000        0.0000        0.0000        0.0000        0.0000        0.0000        0.0000        0.0000        0.0000        0.0000        0.0000        0.0000        0.0000        0.0000        0.0000        0.0000        0.0000        0.0000        0.0000        0.0000        0.0000        0.0000        0.0000        0.0000        0.0000        0.0000        0.0000        0.0000        0.0000        0.0000        0.0000        0.0000        0.0000        0.0000        0.0000        0.0000        0.0000        0.0000        0.0000        0.0000        0.0000        0.0000        0.0000        0.0000        0.0000        0.0000        0.0000        0.0000        0.0000        0.0000        0.0000        0.0000        0.0000        0.0000        0.0000        0.0000        0.0000        0.0000        0.0000        0.0000        0.0000        0.0000        0.0000        0.0000      372.9716      376.2239      393.1755      379.2967        0.0000      379.4650      377.6458      360.5251      338.2195      332.3556      342.2823      301.6477      290.5419      282.7019      252.4522      223.2907      213.0709      181.7702      165.2634      151.9523      142.4751      151.2708      159.3681      181.4899      181.7885      197.5269      222.4905      293.6863      300.1834      328.8439      340.2963      363.5609      375.2720      387.7055      356.2859      319.6703      313.5103      326.6392      351.6074      362.9150      361.9355      388.7502      404.0501      369.2808      346.8739      333.8229      302.2021      254.4298      242.8475      217.6228      211.8192      243.3042      246.0151      231.4870      242.2408      258.2513      285.0595      294.0944      302.8009      328.3731      352.8224      373.9971      343.2861      316.9182      323.7891      351.8852      387.6735      428.4772      435.5883      449.6197      432.8130      383.1639      366.1003      348.0479      375.0704      340.4994      326.1704      319.6411      305.9005      248.4857      211.4834      171.8609      153.2639        0.0000        0.0000        0.0000        0.0000        0.0000      199.0800      191.7000        0.0000      363.4238      385.4791      439.2820      421.2284      410.0267      426.0896      367.8657        0.0000        0.0000        0.0000        0.0000        0.0000        0.0000        0.0000        0.0000        0.0000        0.0000        0.0000        0.0000        0.0000        0.0000        0.0000        0.0000        0.0000        0.0000        0.0000        0.0000        0.0000        0.0000        0.0000        0.0000        0.0000        0.0000        0.0000        0.0000        0.0000        0.0000        0.0000        0.0000        0.0000        0.0000        0.0000        0.0000        0.0000        0.0000        0.0000        0.0000        0.0000        0.0000        0.0000        0.0000        0.0000        0.0000        0.0000        0.0000        0.0000        0.0000        0.0000        0.0000        0.0000        0.0000        0.0000
        0.0000        0.0000        0.0000        0.0000        0.0000        0.0000        0.0000        0.0000        0.0000        0.0000        0.0000        0.0000        0.0000        0.0000        0.0000        0.0000        0.0000        0.0000        0.0000        0.0000        0.0000        0.0000        0.0000        0.0000        0.0000        0.0000        0.0000        0.0000        0.0000        0.0000        0.0000        0.0000        0.0000        0.0000        0.0000        0.0000        0.0000        0.0000        0.0000        0.0000        0.0000        0.0000        0.0000        0.0000        0.0000        0.0000        0.0000        0.0000        0.0000        0.0000        0.0000        0.0000        0.0000        0.0000        0.0000        0.0000        0.0000        0.0000        0.0000        0.0000        0.0000        0.0000        0.0000        0.0000        0.0000        0.0000        0.0000        0.0000        0.0000        0.0000        0.0000        0.0000        0.0000        0.0000        0.0000        0.0000        0.0000        0.0000        0.0000        0.0000        0.0000        0.0000        0.0000        0.0000        0.0000        0.0000        0.0000        0.0000        0.0000        0.0000        0.0000        0.0000        0.0000        0.0000        0.0000        0.0000        0.0000      349.3181        0.0000        0.0000        0.0000      338.6261      366.5418      376.4244      350.5490      344.1419      331.6695      304.4837      330.3644      288.0487      239.3183      206.3540      179.7994      164.3784      141.4461      134.6429      127.3237      127.7633      137.9376      170.0379      172.8004      193.4929      201.0062      290.1907      331.5263      361.9309      369.5948      388.4096      405.7276      413.5089      375.9125      352.3900      337.1141      332.2606      339.1893      347.0607      350.5818      400.7671      400.0533      389.0063      357.4578      334.5248      319.9591      276.9177      255.5949      239.6277      261.8882      286.7234      297.0150      260.8551      267.7897      292.1655      294.5121      301.3780      321.0728      384.0238      377.2169      402.1383      375.0077      359.2024      393.4788      406.0932      434.8646      485.4160      495.0903      504.2001      490.5819      454.8406      396.0105      375.6596      397.2233      359.2230      344.5872      327.0669      326.0644      263.0554      199.0595      178.5963      164.1498        0.0000        0.0000        0.0000        0.0000        0.0000      201.9600      198.2100      223.7100      348.6062      404.6803      446.6288      453.4824      406.6320      430.8680      391.5109        0.0000        0.0000        0.0000        0.0000        0.0000        0.0000        0.0000        0.0000        0.0000        0.0000        0.0000        0.0000        0.0000        0.0000        0.0000        0.0000        0.0000        0.0000        0.0000        0.0000        0.0000        0.0000        0.0000        0.0000        0.0000        0.0000        0.0000        0.0000        0.0000        0.0000        0.0000        0.0000        0.0000        0.0000        0.0000        0.0000        0.0000        0.0000        0.0000        0.0000        0.0000        0.0000        0.0000        0.0000        0.0000        0.0000        0.0000        0.0000        0.0000        0.0000        0.0000        0.0000        0.0000        0.0000        0.0000
        0.0000        0.0000        0.0000        0.0000        0.0000        0.0000        0.0000        0.0000        0.0000        0.0000        0.0000        0.0000        0.0000        0.0000        0.0000        0.0000        0.0000        0.0000        0.0000        0.0000        0.0000        0.0000        0.0000        0.0000        0.0000        0.0000        0.0000        0.0000        0.0000        0.0000        0.0000        0.0000        0.0000        0.0000        0.0000        0.0000        0.0000        0.0000        0.0000        0.0000        0.0000        0.0000        0.0000        0.0000        0.0000        0.0000        0.0000        0.0000        0.0000        0.0000        0.0000        0.0000        0.0000        0.0000        0.0000        0.0000        0.0000        0.0000        0.0000        0.0000        0.0000        0.0000        0.0000        0.0000        0.0000        0.0000        0.0000        0.0000        0.0000        0.0000        0.0000        0.0000        0.0000        0.0000        0.0000        0.0000        0.0000        0.0000        0.0000        0.0000        0.0000        0.0000        0.0000        0.0000        0.0000        0.0000        0.0000        0.0000        0.0000        0.0000        0.0000        0.0000        0.0000        0.0000        0.0000        0.0000        0.0000        0.0000        0.0000        0.0000        0.0000      335.7153      361.5295      373.0418      343.6977      328.8638      339.8463      333.9084      340.8532      324.6166      282.9776      222.1358      193.4059      175.1195      158.2662      157.1965      143.7033      155.7921      142.4429      167.5334      193.1583      224.2948      237.7320      306.0914      343.1679      380.8239      408.7982      430.5528      428.0973      437.1703      412.8913      363.0406      360.4861      359.5558      376.6241      377.5791      380.3700      410.8286      432.6074      409.0496      367.6920      366.6929      361.5287      304.0207      286.2308      279.2557      286.5699      300.1251      311.8499      309.7149      287.8001      328.7243      359.8879      355.5017      344.4213      383.5549      403.7212      389.5755      396.1296      394.8774      424.4388      422.9128      440.1306      513.2048      532.5489      546.5143      536.4806      494.2091      456.4510      435.0061      411.5538      347.5035      307.6853      331.8420      331.2278      261.6971      245.5002        0.0000        0.0000        0.0000        0.0000        0.0000        0.0000      180.3900      249.2400      195.3300      265.2000      403.4294      443.4405      483.5422      508.2923      366.4073      356.6935      361.6585        0.0000        0.0000        0.0000        0.0000        0.0000        0.0000        0.0000        0.0000        0.0000        0.0000        0.0000        0.0000        0.0000        0.0000        0.0000        0.0000        0.0000        0.0000        0.0000        0.0000        0.0000        0.0000        0.0000        0.0000        0.0000        0.0000        0.0000        0.0000        0.0000        0.0000        0.0000        0.0000        0.0000        0.0000        0.0000        0.0000        0.0000        0.0000        0.0000        0.0000        0.0000        0.0000        0.0000        0.0000        0.0000        0.0000        0.0000        0.0000        0.0000        0.0000        0.0000        0.0000        0.0000        0.0000        0.0000
        0.0000        0.0000        0.0000        0.0000        0.0000        0.0000        0.0000        0.0000        0.0000        0.0000        0.0000        0.0000        0.0000        0.0000        0.0000        0.0000        0.0000        0.0000        0.0000        0.0000        0.0000        0.0000        0.0000        0.0000        0.0000        0.0000        0.0000        0.0000        0.0000        0.0000        0.0000        0.0000        0.0000        0.0000        0.0000        0.0000        0.0000        0.0000        0.0000        0.0000        0.0000        0.0000        0.0000        0.0000        0.0000        0.0000        0.0000        0.0000        0.0000        0.0000        0.0000        0.0000        0.0000        0.0000        0.0000        0.0000        0.0000        0.0000        0.0000        0.0000        0.0000        0.0000        0.0000        0.0000        0.0000        0.0000        0.0000        0.0000        0.0000        0.0000        0.0000        0.0000        0.0000        0.0000        0.0000        0.0000        0.0000        0.0000        0.0000        0.0000        0.0000        0.0000        0.0000        0.0000        0.0000        0.0000        0.0000        0.0000        0.0000        0.0000        0.0000        0.0000        0.0000        0.0000        0.0000        0.0000        0.0000        0.0000        0.0000        0.0000        0.0000        0.0000      359.2645      342.4755      347.8571      333.1904      351.7235      367.6348      352.3109      348.0243      320.3975      277.4109      266.8391      230.5539      218.0320      224.2973      212.7565      195.9631      179.0276      197.8029      215.2018      236.1696      288.9583      356.1857      385.0398      415.6004      445.1450      463.1306      468.1222      463.5527      432.2835      386.2694      393.2710      381.7977      400.6690      398.6164      405.6109      438.5914      476.4365      444.3900      417.5167      411.9334      422.4336      367.6089      342.3802      337.5612      313.5588      313.0402      304.9752      350.4246      313.5262      341.8937      367.4597      375.8460      399.5779      414.0919      439.5876      450.8458      427.6121      416.7726      434.9756      444.2987      456.9159      531.1384      571.1492      600.4901      612.2918      519.8296      496.5932      470.7627      417.7900      351.6021      353.2201      336.0635      345.2847      300.9992      307.3461        0.0000        0.0000        0.0000        0.0000        0.0000        0.0000        0.0000      296.2500      172.7400      206.0700      371.8844      453.3520      472.9344      571.6639      429.0517      391.2473      410.3472        0.0000        0.0000        0.0000        0.0000        0.0000        0.0000        0.0000        0.0000        0.0000        0.0000        0.0000        0.0000        0.0000        0.0000        0.0000        0.0000        0.0000        0.0000        0.0000        0.0000        0.0000        0.0000        0.0000        0.0000        0.0000        0.0000        0.0000        0.0000        0.0000        0.0000        0.0000        0.0000        0.0000        0.0000        0.0000        0.0000        0.0000        0.0000        0.0000        0.0000        0.0000        0.0000        0.0000        0.0000        0.0000        0.0000        0.0000        0.0000        0.0000        0.0000        0.0000        0.0000        0.0000        0.0000        0.0000
        0.0000        0.0000        0.0000        0.0000        0.0000        0.0000        0.0000        0.0000        0.0000        0.0000        0.0000        0.0000        0.0000        0.0000        0.0000        0.0000        0.0000        0.0000        0.0000        0.0000        0.0000        0.0000        0.0000        0.0000        0.0000        0.0000        0.0000        0.0000        0.0000        0.0000        0.0000        0.0000        0.0000        0.0000        0.0000        0.0000        0.0000        0.0000        0.0000        0.0000        0.0000        0.0000        0.0000        0.0000        0.0000        0.0000        0.0000        0.0000        0.0000        0.0000        0.0000        0.0000        0.0000        0.0000        0.0000        0.0000        0.0000        0.0000        0.0000        0.0000        0.0000        0.0000        0.0000        0.0000        0.0000        0.0000        0.0000        0.0000        0.0000        0.0000        0.0000        0.0000        0.0000        0.0000        0.0000        0.0000        0.0000        0.0000        0.0000        0.0000        0.0000        0.0000        0.0000        0.0000        0.0000        0.0000        0.0000        0.0000        0.0000        0.0000        0.0000        0.0000        0.0000        0.0000        0.0000        0.0000        0.0000        0.0000        0.0000        0.0000        0.0000        0.0000        0.0000      378.0994      361.1406      366.7637      370.0373      382.9895      381.7523      377.4929      375.8490      371.6758      358.6109      345.1545      339.5025      339.2654      324.8742      326.2612      317.8777      316.5719      315.5961      333.3966      388.0321      425.2043      452.4728      488.1923      514.8018        0.0000        0.0000      508.4708      458.5859      428.2155      413.5456      402.5437      410.3354      411.8727      457.0689      503.9284      524.5032      525.9642      523.1835      509.0843      481.1450      452.0318      410.5943      393.7547      374.8192      327.2733      297.2144      307.3966      308.3762      343.2763      374.1002      387.1834      385.9714      423.7142      445.9329      477.0977      472.1972      441.1161      448.4296      459.2780      486.5896      513.7466      556.1171      553.2585      549.3369      505.0681      484.7404      399.9178      341.3594      314.6371      383.2091      309.5887        0.0000        0.0000        0.0000        0.0000        0.0000        0.0000        0.0000        0.0000        0.0000        0.0000        0.0000        0.0000        0.0000      285.3297      371.5919      400.9355      404.6378      392.6770      449.0745        0.0000        0.0000        0.0000        0.0000        0.0000        0.0000        0.0000        0.0000        0.0000        0.0000        0.0000        0.0000        0.0000        0.0000        0.0000        0.0000        0.0000        0.0000        0.0000        0.0000        0.0000        0.0000        0.0000        0.0000        0.0000        0.0000        0.0000        0.0000        0.0000        0.0000        0.0000        0.0000        0.0000        0.0000        0.0000        0.0000        0.0000        0.0000        0.0000        0.0000        0.0000        0.0000        0.0000        0.0000        0.0000        0.0000        0.0000        0.0000        0.0000        0.0000        0.0000        0.0000        0.0000        0.0000        0.0000        0.0000
        0.0000        0.0000        0.0000        0.0000        0.0000        0.0000        0.0000        0.0000        0.0000        0.0000        0.0000        0.0000        0.0000        0.0000        0.0000        0.0000        0.0000        0.0000        0.0000        0.0000        0.0000        0.0000        0.0000        0.0000        0.0000        0.0000        0.0000        0.0000        0.0000        0.0000        0.0000        0.0000        0.0000        0.0000        0.0000        0.0000        0.0000        0.0000        0.0000        0.0000        0.0000        0.0000        0.0000        0.0000        0.0000        0.0000        0.0000        0.0000        0.0000        0.0000        0.0000        0.0000        0.0000        0.0000        0.0000        0.0000        0.0000        0.0000        0.0000        0.0000        0.0000        0.0000        0.0000        0.0000        0.0000        0.0000        0.0000        0.0000        0.0000        0.0000        0.0000        0.0000        0.0000        0.0000        0.0000        0.0000        0.0000        0.0000        0.0000        0.0000        0.0000        0.0000        0.0000        0.0000        0.0000        0.0000        0.0000        0.0000        0.0000        0.0000        0.0000        0.0000        0.0000        0.0000        0.0000        0.0000        0.0000        0.0000        0.0000        0.0000        0.0000        0.0000        0.0000      375.4673      376.4300      374.5037      391.4289      405.5656      410.9941      408.3269      396.5334      406.1044      403.7744      405.2879      400.3586      404.5121      397.6464      399.5855      380.3529      369.0263      377.5364      388.9044      417.5364      480.6294      514.0659      539.7634        0.0000        0.0000        0.0000        0.0000        0.0000        0.0000      438.8722      448.6923      435.9966      455.4098      497.5975      540.2114      566.5216      571.6962      592.3071      566.7909      575.1538      543.1693      489.2862      436.4382      410.2235      371.0933      340.9687      319.6773      332.0571      377.3200      429.7996      442.9954      435.3748      472.3985      503.5838      535.6913      506.4075      486.9660      502.0883      524.8229      531.3654      570.3604      570.5045      565.5781      541.2679      503.5396      434.1090      368.1656      364.6125      331.2564        0.0000        0.0000        0.0000        0.0000        0.0000        0.0000        0.0000        0.0000        0.0000        0.0000        0.0000        0.0000        0.0000        0.0000        0.0000      380.9072      389.7094      398.6570      368.5460      346.5963      348.8847      274.2650        0.0000        0.0000        0.0000        0.0000        0.0000        0.0000        0.0000        0.0000        0.0000        0.0000        0.0000        0.0000        0.0000        0.0000        0.0000        0.0000        0.0000        0.0000        0.0000        0.0000        0.0000        0.0000        0.0000        0.0000        0.0000        0.0000        0.0000        0.0000        0.0000        0.0000        0.0000        0.0000        0.0000        0.0000        0.0000        0.0000        0.0000        0.0000        0.0000        0.0000        0.0000        0.0000        0.0000        0.0000        0.0000        0.0000        0.0000        0.0000        0.0000        0.0000        0.0000        0.0000        0.0000        0.0000        0.0000
        0.0000        0.0000        0.0000        0.0000        0.0000        0.0000        0.0000        0.0000        0.0000        0.0000        0.0000        0.0000        0.0000        0.0000        0.0000        0.0000        0.0000        0.0000        0.0000        0.0000        0.0000        0.0000        0.0000        0.0000        0.0000        0.0000        0.0000        0.0000        0.0000        0.0000        0.0000        0.0000        0.0000        0.0000        0.0000        0.0000        0.0000        0.0000        0.0000        0.0000        0.0000        0.0000        0.0000        0.0000        0.0000        0.0000        0.0000        0.0000        0.0000        0.0000        0.0000        0.0000        0.0000        0.0000        0.0000        0.0000        0.0000        0.0000        0.0000        0.0000        0.0000        0.0000        0.0000        0.0000        0.0000        0.0000        0.0000        0.0000        0.0000        0.0000        0.0000        0.0000        0.0000        0.0000        0.0000        0.0000        0.0000        0.0000        0.0000        0.0000        0.0000        0.0000        0.0000        0.0000        0.0000        0.0000        0.0000        0.0000        0.0000        0.0000        0.0000        0.0000        0.0000        0.0000        0.0000        0.0000        0.0000        0.0000        0.0000        0.0000        0.0000        0.0000        0.0000      369.1003      367.4605      386.9663      394.0963      397.4924      412.3123      415.7101      398.4780      402.3405      413.3723      411.4569      409.9821      422.2349      422.9715        0.0000      425.3989      406.0265        0.0000        0.0000      431.7489      487.2598        0.0000        0.0000        0.0000        0.0000        0.0000        0.0000        0.0000        0.0000      424.5116      439.7501      476.3220      523.4332      552.3992      576.0953      618.0181      653.6028      686.8541      649.1306      630.1168      572.7880      530.6172      485.4778      458.9921      398.8305      391.7237      363.1884      387.1689      447.2825      468.3164      497.8671      501.5107      529.2690      573.1826      576.6669      542.0132      533.9034      557.1641      559.1348      559.8564      594.4550      583.2294      605.2952      567.0778        0.0000        0.0000        0.0000        0.0000        0.0000        0.0000        0.0000        0.0000        0.0000        0.0000        0.0000        0.0000        0.0000        0.0000        0.0000        0.0000        0.0000        0.0000        0.0000        0.0000      458.9296      432.9574      447.4702      403.9797      361.1644        0.0000        0.0000        0.0000        0.0000        0.0000        0.0000        0.0000        0.0000        0.0000        0.0000        0.0000        0.0000        0.0000        0.0000        0.0000        0.0000        0.0000        0.0000        0.0000        0.0000        0.0000        0.0000        0.0000        0.0000        0.0000        0.0000        0.0000        0.0000        0.0000        0.0000        0.0000        0.0000        0.0000        0.0000        0.0000        0.0000        0.0000        0.0000        0.0000        0.0000        0.0000        0.0000        0.0000        0.0000        0.0000        0.0000        0.0000        0.0000        0.0000        0.0000        0.0000        0.0000        0.0000        0.0000        0.0000        0.0000        0.0000
        0.0000        0.0000        0.0000        0.0000        0.0000        0.0000        0.0000        0.0000        0.0000        0.0000        0.0000        0.0000        0.0000        0.0000        0.0000        0.0000        0.0000        0.0000        0.0000        0.0000        0.0000        0.0000        0.0000        0.0000        0.0000        0.0000        0.0000        0.0000        0.0000        0.0000        0.0000        0.0000        0.0000        0.0000        0.0000        0.0000        0.0000        0.0000        0.0000        0.0000        0.0000        0.0000        0.0000        0.0000        0.0000        0.0000        0.0000        0.0000        0.0000        0.0000        0.0000        0.0000        0.0000        0.0000        0.0000        0.0000        0.0000        0.0000        0.0000        0.0000        0.0000        0.0000        0.0000        0.0000        0.0000        0.0000        0.0000        0.0000        0.0000        0.0000        0.0000        0.0000        0.0000        0.0000        0.0000        0.0000        0.0000        0.0000        0.0000        0.0000        0.0000        0.0000        0.0000        0.0000        0.0000        0.0000        0.0000        0.0000        0.0000        0.0000        0.0000        0.0000        0.0000        0.0000        0.0000        0.0000        0.0000        0.0000        0.0000        0.0000        0.0000        0.0000        0.0000      363.8292      368.9793      371.6628      377.6828      373.3948      383.2347      393.7453      386.4467      389.0768      418.1418      413.9303        0.0000        0.0000        0.0000        0.0000        0.0000        0.0000        0.0000        0.0000        0.0000        0.0000        0.0000        0.0000        0.0000        0.0000        0.0000        0.0000        0.0000        0.0000        0.0000      423.6164      465.0872      529.0917      600.8578      635.5309      683.8104      752.2870      776.7938      726.2778      668.9348      612.1652      570.7427      538.8041      526.7117      464.3856      462.1844      449.9674      462.1523      506.5815      515.5637      528.2015      539.5833      561.4301      571.0060      618.9438      603.7523      590.2529      603.4631      588.7418      584.5139      609.0316      625.6424      548.8311        0.0000        0.0000        0.0000        0.0000        0.0000        0.0000        0.0000        0.0000        0.0000        0.0000        0.0000        0.0000        0.0000        0.0000        0.0000        0.0000        0.0000        0.0000        0.0000        0.0000        0.0000        0.0000      425.8005      385.7693      370.3401        0.0000      382.0475      298.6661        0.0000        0.0000        0.0000        0.0000        0.0000        0.0000        0.0000        0.0000        0.0000        0.0000        0.0000        0.0000        0.0000        0.0000        0.0000        0.0000        0.0000        0.0000        0.0000        0.0000        0.0000        0.0000        0.0000        0.0000        0.0000        0.0000        0.0000        0.0000        0.0000        0.0000        0.0000        0.0000        0.0000        0.0000        0.0000        0.0000        0.0000        0.0000        0.0000        0.0000        0.0000        0.0000        0.0000        0.0000        0.0000        0.0000        0.0000        0.0000        0.0000        0.0000        0.0000        0.0000        0.0000        0.0000        0.0000
        0.0000        0.0000        0.0000        0.0000        0.0000        0.0000        0.0000        0.0000        0.0000        0.0000        0.0000        0.0000        0.0000        0.0000        0.0000        0.0000        0.0000        0.0000        0.0000        0.0000        0.0000        0.0000        0.0000        0.0000        0.0000        0.0000        0.0000        0.0000        0.0000        0.0000        0.0000        0.0000        0.0000        0.0000        0.0000        0.0000        0.0000        0.0000        0.0000        0.0000        0.0000        0.0000        0.0000        0.0000        0.0000        0.0000        0.0000        0.0000        0.0000        0.0000        0.0000        0.0000        0.0000        0.0000        0.0000        0.0000        0.0000        0.0000        0.0000        0.0000        0.0000        0.0000        0.0000        0.0000        0.0000        0.0000        0.0000        0.0000        0.0000        0.0000        0.0000        0.0000        0.0000        0.0000        0.0000        0.0000        0.0000        0.0000        0.0000        0.0000        0.0000        0.0000        0.0000        0.0000        0.0000        0.0000        0.0000        0.0000        0.0000        0.0000        0.0000        0.0000        0.0000        0.0000        0.0000        0.0000        0.0000        0.0000        0.0000        0.0000        0.0000        0.0000        0.0000        0.0000        0.0000      360.1949      381.8364      341.7430      349.9268      354.4090      350.7893      352.2119      374.5126      374.3814      373.9846        0.0000        0.0000        0.0000        0.0000        0.0000        0.0000        0.0000        0.0000        0.0000        0.0000        0.0000        0.0000        0.0000        0.0000        0.0000        0.0000        0.0000        0.0000      417.3805      465.2495      575.8641      652.9636      719.9720      788.5287      870.6808      879.6346      857.4016      782.8382      638.1696      593.8074      565.6725      593.3433      584.6915      571.4867      559.0610      564.3962      570.4041      620.1090      604.4598      594.1935      597.7371      580.3229      642.5638      618.4791      606.8970      584.7640      553.9847      510.5007      374.4300      426.8700        0.0000        0.0000        0.0000        0.0000        0.0000        0.0000        0.0000        0.0000        0.0000        0.0000        0.0000        0.0000        0.0000        0.0000        0.0000        0.0000        0.0000        0.0000        0.0000        0.0000        0.0000        0.0000        0.0000        0.0000      414.3624      395.9420        0.0000      342.5700      300.9600        0.0000        0.0000        0.0000        0.0000        0.0000        0.0000        0.0000        0.0000        0.0000        0.0000        0.0000        0.0000        0.0000        0.0000        0.0000        0.0000        0.0000        0.0000        0.0000        0.0000        0.0000        0.0000        0.0000        0.0000        0.0000        0.0000        0.0000        0.0000        0.0000        0.0000        0.0000        0.0000        0.0000        0.0000        0.0000        0.0000        0.0000        0.0000        0.0000        0.0000        0.0000        0.0000        0.0000        0.0000        0.0000        0.0000        0.0000        0.0000        0.0000        0.0000        0.0000        0.0000        0.0000        0.0000        0.0000
        0.0000        0.0000        0.0000        0.0000        0.0000        0.0000        0.0000        0.0000        0.0000        0.0000        0.0000        0.0000        0.0000        0.0000        0.0000        0.0000        0.0000        0.0000        0.0000        0.0000        0.0000        0.0000        0.0000        0.0000        0.0000        0.0000        0.0000        0.0000        0.0000        0.0000        0.0000        0.0000        0.0000        0.0000        0.0000        0.0000        0.0000        0.0000        0.0000        0.0000        0.0000        0.0000        0.0000        0.0000        0.0000        0.0000        0.0000        0.0000        0.0000        0.0000        0.0000        0.0000        0.0000        0.0000        0.0000        0.0000        0.0000        0.0000        0.0000        0.0000        0.0000        0.0000        0.0000        0.0000        0.0000        0.0000        0.0000        0.0000        0.0000        0.0000        0.0000        0.0000        0.0000        0.0000        0.0000        0.0000        0.0000        0.0000        0.0000        0.0000        0.0000        0.0000        0.0000        0.0000        0.0000        0.0000        0.0000        0.0000        0.0000        0.0000        0.0000        0.0000        0.0000        0.0000        0.0000        0.0000        0.0000        0.0000        0.0000        0.0000        0.0000        0.0000        0.0000        0.0000        0.0000        0.0000      352.8602      339.1141      338.7609      344.3174      328.9422      332.9239      352.3303      355.7846      368.3055        0.0000        0.0000        0.0000        0.0000        0.0000        0.0000        0.0000        0.0000        0.0000        0.0000        0.0000        0.0000        0.0000        0.0000        0.0000        0.0000        0.0000        0.0000        0.0000        0.0000      644.3685      716.0010      775.4716      854.1619      949.2842      975.9938      970.8434      907.8859      716.7495      684.8509      634.5187      631.3504      642.1041      620.5227      616.8895      624.8848      667.0464      681.9877      680.6801      665.0895      680.9490      691.4575      673.0287      663.8666      568.8818        0.0000        0.0000      545.4453        0.0000        0.0000        0.0000        0.0000        0.0000        0.0000        0.0000        0.0000        0.0000        0.0000        0.0000        0.0000        0.0000        0.0000        0.0000        0.0000        0.0000        0.0000        0.0000        0.0000        0.0000        0.0000        0.0000        0.0000        0.0000        0.0000      423.1661      424.2161        0.0000        0.0000        0.0000        0.0000        0.0000        0.0000        0.0000        0.0000        0.0000        0.0000        0.0000        0.0000        0.0000        0.0000        0.0000        0.0000        0.0000        0.0000        0.0000        0.0000        0.0000        0.0000        0.0000        0.0000        0.0000        0.0000        0.0000        0.0000        0.0000        0.0000        0.0000        0.0000        0.0000        0.0000        0.0000        0.0000        0.0000        0.0000        0.0000        0.0000        0.0000        0.0000        0.0000        0.0000        0.0000        0.0000        0.0000        0.0000        0.0000        0.0000        0.0000        0.0000        0.0000        0.0000        0.0000        0.0000        0.0000        0.0000
[truncated: 212,709 more chars]
