# Supplementary material for: Multidimensional evaluation of the TRMM 3B43V7 satellite-based precipitation product in mainland China from 1998–2016
Source: PeerJ. 2020 Feb 20;8:e8615. doi: 10.7717/peerj.8615 (PMC7036276; doi:10.7717/peerj.8615)
Supplement: Supplemental Information 2 [file peerj-08-8615-s002.zip › TRMM_3B43 data/TRMM 3B43 data-Year-Month/2001-08.txt]

ncols         249
nrows         175
xllcorner     73.250
yllcorner     6.500
cellsize      0.25000
        0.0000        0.0000        0.0000        0.0000        0.0000        0.0000        0.0000        0.0000        0.0000        0.0000        0.0000        0.0000        0.0000        0.0000        0.0000        0.0000        0.0000        0.0000        0.0000        0.0000        0.0000        0.0000        0.0000        0.0000        0.0000        0.0000        0.0000        0.0000        0.0000        0.0000        0.0000        0.0000        0.0000        0.0000        0.0000        0.0000        0.0000        0.0000        0.0000        0.0000        0.0000        0.0000        0.0000        0.0000        0.0000        0.0000        0.0000        0.0000        0.0000        0.0000        0.0000        0.0000        0.0000        0.0000        0.0000        0.0000        0.0000        0.0000        0.0000        0.0000        0.0000        0.0000        0.0000        0.0000        0.0000        0.0000        0.0000        0.0000        0.0000        0.0000        0.0000        0.0000        0.0000        0.0000        0.0000        0.0000        0.0000        0.0000        0.0000        0.0000        0.0000        0.0000        0.0000        0.0000        0.0000        0.0000        0.0000        0.0000        0.0000        0.0000        0.0000        0.0000        0.0000        0.0000        0.0000        0.0000        0.0000        0.0000        0.0000        0.0000        0.0000        0.0000        0.0000        0.0000        0.0000        0.0000        0.0000        0.0000        0.0000        0.0000        0.0000        0.0000        0.0000        0.0000        0.0000        0.0000        0.0000        0.0000        0.0000        0.0000        0.0000        0.0000        0.0000        0.0000        0.0000        0.0000        0.0000        0.0000        0.0000        0.0000        0.0000        0.0000        0.0000        0.0000        0.0000        0.0000        0.0000        0.0000        0.0000        0.0000        0.0000        0.0000        0.0000        0.0000        0.0000        0.0000        0.0000        0.0000        0.0000        0.0000        0.0000        0.0000        0.0000        0.0000        0.0000        0.0000        0.0000        0.0000        0.0000        0.0000        0.0000        0.0000        0.0000        0.0000        0.0000        0.0000        0.0000        0.0000        0.0000        0.0000        0.0000        0.0000        0.0000       31.3276       33.7835       33.8428        0.0000        0.0000        0.0000       43.7238       48.9664       42.7642       45.4851       40.1696       36.2351       34.7554       38.8404       39.8832       38.9846       45.2216       48.5067       55.8173       56.2335       53.8950       49.9506       54.1663       59.6303       69.6050       65.5282       66.9614       59.5225       55.9822       60.7732       64.5265       70.9141       73.8246       72.3048       71.8353       76.9687       68.4749       69.1855       72.7998       76.4990       83.6787       92.7450       98.3776       99.4573      101.4747      102.4309        0.0000        0.0000        0.0000        0.0000        0.0000        0.0000        0.0000        0.0000        0.0000        0.0000        0.0000        0.0000        0.0000        0.0000        0.0000        0.0000        0.0000        0.0000        0.0000        0.0000        0.0000        0.0000        0.0000        0.0000        0.0000        0.0000        0.0000        0.0000        0.0000        0.0000
        0.0000        0.0000        0.0000        0.0000        0.0000        0.0000        0.0000        0.0000        0.0000        0.0000        0.0000        0.0000        0.0000        0.0000        0.0000        0.0000        0.0000        0.0000        0.0000        0.0000        0.0000        0.0000        0.0000        0.0000        0.0000        0.0000        0.0000        0.0000        0.0000        0.0000        0.0000        0.0000        0.0000        0.0000        0.0000        0.0000        0.0000        0.0000        0.0000        0.0000        0.0000        0.0000        0.0000        0.0000        0.0000        0.0000        0.0000        0.0000        0.0000        0.0000        0.0000        0.0000        0.0000        0.0000        0.0000        0.0000        0.0000        0.0000        0.0000        0.0000        0.0000        0.0000        0.0000        0.0000        0.0000        0.0000        0.0000        0.0000        0.0000        0.0000        0.0000        0.0000        0.0000        0.0000        0.0000        0.0000        0.0000        0.0000        0.0000        0.0000        0.0000        0.0000        0.0000        0.0000        0.0000        0.0000        0.0000        0.0000        0.0000        0.0000        0.0000        0.0000        0.0000        0.0000        0.0000        0.0000        0.0000        0.0000        0.0000        0.0000        0.0000        0.0000        0.0000        0.0000        0.0000        0.0000        0.0000        0.0000        0.0000        0.0000        0.0000        0.0000        0.0000        0.0000        0.0000        0.0000        0.0000        0.0000        0.0000        0.0000        0.0000        0.0000        0.0000        0.0000        0.0000        0.0000        0.0000        0.0000        0.0000        0.0000        0.0000        0.0000        0.0000        0.0000        0.0000        0.0000        0.0000        0.0000        0.0000        0.0000        0.0000        0.0000        0.0000        0.0000        0.0000        0.0000        0.0000        0.0000        0.0000        0.0000        0.0000        0.0000        0.0000        0.0000        0.0000        0.0000        0.0000        0.0000        0.0000        0.0000        0.0000        0.0000        0.0000        0.0000        0.0000        0.0000        0.0000        0.0000        0.0000        0.0000        0.0000        0.0000       19.0834       28.7824       28.7410       31.0843       33.4860       34.1875       32.2751       35.8677       37.2450       38.9237       44.3892       42.3678       42.0653       41.1136       39.8609       38.8363       41.2136       45.5835       48.6337       46.8813       48.0554       48.5489       48.5206       64.9176       61.3918       67.5817       72.4092       84.4825       76.4120       59.4446       63.5640       67.9820       65.9886       68.1553       67.2134       61.4383       77.1828       79.0777       78.1552       76.8094       81.1739       89.2993       91.1356       89.9912      100.4157      103.0564      107.5649      112.0375      110.2767      107.1315      118.5931      117.7331      118.9393      120.3062        0.0000        0.0000        0.0000        0.0000        0.0000        0.0000        0.0000        0.0000        0.0000        0.0000        0.0000        0.0000        0.0000        0.0000        0.0000        0.0000        0.0000        0.0000        0.0000        0.0000        0.0000        0.0000        0.0000
        0.0000        0.0000        0.0000        0.0000        0.0000        0.0000        0.0000        0.0000        0.0000        0.0000        0.0000        0.0000        0.0000        0.0000        0.0000        0.0000        0.0000        0.0000        0.0000        0.0000        0.0000        0.0000        0.0000        0.0000        0.0000        0.0000        0.0000        0.0000        0.0000        0.0000        0.0000        0.0000        0.0000        0.0000        0.0000        0.0000        0.0000        0.0000        0.0000        0.0000        0.0000        0.0000        0.0000        0.0000        0.0000        0.0000        0.0000        0.0000        0.0000        0.0000        0.0000        0.0000        0.0000        0.0000        0.0000       73.2381        0.0000       70.0515       64.3922        0.0000        0.0000        0.0000        0.0000        0.0000        0.0000        0.0000        0.0000        0.0000        0.0000        0.0000        0.0000        0.0000        0.0000        0.0000        0.0000        0.0000        0.0000        0.0000        0.0000        0.0000        0.0000        0.0000        0.0000        0.0000        0.0000        0.0000        0.0000        0.0000        0.0000        0.0000        0.0000        0.0000        0.0000        0.0000        0.0000        0.0000        0.0000        0.0000        0.0000        0.0000        0.0000        0.0000        0.0000        0.0000        0.0000        0.0000        0.0000        0.0000        0.0000        0.0000        0.0000        0.0000        0.0000        0.0000        0.0000        0.0000        0.0000        0.0000        0.0000        0.0000        0.0000        0.0000        0.0000        0.0000        0.0000        0.0000        0.0000        0.0000        0.0000        0.0000        0.0000        0.0000        0.0000        0.0000        0.0000        0.0000        0.0000        0.0000        0.0000        0.0000        0.0000        0.0000        0.0000        0.0000        0.0000        0.0000        0.0000        0.0000        0.0000        0.0000        0.0000        0.0000        0.0000        0.0000        0.0000        0.0000        0.0000        0.0000        0.0000        0.0000        0.0000        0.0000        0.0000        0.0000        0.0000        0.0000        0.0000        0.0000        0.0000        0.0000        0.0000       22.6493       22.5521       25.3493       23.1290       27.4404       32.9560       32.5057       32.1572       30.6600       34.6271       34.7646       38.2317       44.2365       43.5178       45.8423       46.1545       43.4157       38.7970       39.9227       40.3254       44.0617       57.5690       56.5054       63.8786       69.0334       75.0673       66.2010       72.5572       86.5876       91.9392       77.8053       67.8573       69.7593       67.3476       59.3414       56.2907       62.3641       73.1738       67.8998       69.0838       79.2816       81.7305       84.2298       87.5569       93.7476      101.3074      107.8740      108.4039      106.1767      109.8891      115.5690      122.6603      131.2709      134.6317      122.2230      133.8291        0.0000        0.0000        0.0000        0.0000        0.0000        0.0000        0.0000        0.0000        0.0000        0.0000        0.0000        0.0000        0.0000        0.0000        0.0000        0.0000        0.0000        0.0000        0.0000        0.0000        0.0000        0.0000
        0.0000        0.0000        0.0000        0.0000        0.0000        0.0000        0.0000        0.0000        0.0000        0.0000        0.0000        0.0000        0.0000        0.0000        0.0000        0.0000        0.0000        0.0000        0.0000        0.0000        0.0000        0.0000        0.0000        0.0000        0.0000        0.0000        0.0000        0.0000        0.0000        0.0000        0.0000        0.0000        0.0000        0.0000        0.0000        0.0000        0.0000        0.0000        0.0000        0.0000        0.0000        0.0000        0.0000        0.0000        0.0000        0.0000        0.0000        0.0000        0.0000        0.0000        0.0000        0.0000        0.0000       76.0638       79.1895       76.5886       73.9896      118.0683       85.6682       47.4671        0.0000        0.0000        0.0000        0.0000        0.0000        0.0000        0.0000        0.0000        0.0000        0.0000        0.0000        0.0000        0.0000        0.0000        0.0000        0.0000        0.0000        0.0000        0.0000        0.0000        0.0000        0.0000        0.0000        0.0000        0.0000        0.0000        0.0000        0.0000        0.0000        0.0000        0.0000        0.0000        0.0000        0.0000        0.0000        0.0000        0.0000        0.0000        0.0000        0.0000        0.0000        0.0000        0.0000        0.0000        0.0000        0.0000        0.0000        0.0000        0.0000        0.0000        0.0000        0.0000        0.0000        0.0000        0.0000        0.0000        0.0000        0.0000        0.0000        0.0000        0.0000        0.0000        0.0000        0.0000        0.0000        0.0000        0.0000        0.0000        0.0000        0.0000        0.0000        0.0000        0.0000        0.0000        0.0000        0.0000        0.0000        0.0000        0.0000        0.0000        0.0000        0.0000        0.0000        0.0000        0.0000        0.0000        0.0000        0.0000        0.0000        0.0000        0.0000        0.0000        0.0000        0.0000        0.0000        0.0000        0.0000        0.0000        0.0000        0.0000        0.0000        0.0000        0.0000        0.0000        0.0000        0.0000        0.0000        0.0000        0.0000        0.0000       15.8656       26.8241       26.3259       25.2400       24.8689       29.3228       58.4167       38.7813       36.6653       31.9273       34.5765       36.2037       37.5186       37.9884       40.4025       40.1461       41.7233       39.1328       37.5032       38.3327       40.1941       54.8022       66.1161       63.8554       61.6004       73.7826       78.8888       70.3746       62.6073       69.9762       74.6490       58.0859       54.5881       69.4121       72.9875       66.7076       64.8407       72.9205       71.4927       74.8531       83.4147       84.1995       84.2322       85.9981       90.6541       96.3624      105.6486      113.0055      121.4145      115.0344      121.6581      127.3479      129.5021      150.1971      160.5413      135.9755      121.6380      126.1685      119.5218        0.0000        0.0000        0.0000        0.0000        0.0000        0.0000        0.0000        0.0000        0.0000        0.0000        0.0000        0.0000        0.0000        0.0000        0.0000        0.0000        0.0000        0.0000        0.0000        0.0000
        0.0000        0.0000        0.0000        0.0000        0.0000        0.0000        0.0000        0.0000        0.0000        0.0000        0.0000        0.0000        0.0000        0.0000        0.0000        0.0000        0.0000        0.0000        0.0000        0.0000        0.0000        0.0000        0.0000        0.0000        0.0000        0.0000        0.0000        0.0000        0.0000        0.0000        0.0000        0.0000        0.0000        0.0000        0.0000        0.0000        0.0000        0.0000        0.0000        0.0000        0.0000        0.0000        0.0000        0.0000        0.0000        0.0000        0.0000        0.0000        0.0000        0.0000        0.0000        0.0000        0.0000       72.1668       71.2567       68.9881       63.5099       63.1393       57.9390       45.0989        0.0000        0.0000        0.0000        0.0000        0.0000        0.0000        0.0000        0.0000        0.0000        0.0000        0.0000        0.0000        0.0000        0.0000        0.0000        0.0000        0.0000        0.0000        0.0000        0.0000        0.0000        0.0000        0.0000        0.0000        0.0000        0.0000        0.0000        0.0000        0.0000        0.0000        0.0000        0.0000        0.0000        0.0000        0.0000        0.0000        0.0000        0.0000        0.0000        0.0000        0.0000        0.0000        0.0000        0.0000        0.0000        0.0000        0.0000        0.0000        0.0000        0.0000        0.0000        0.0000        0.0000        0.0000        0.0000        0.0000        0.0000        0.0000        0.0000        0.0000        0.0000        0.0000        0.0000        0.0000        0.0000        0.0000        0.0000        0.0000        0.0000        0.0000        0.0000        0.0000        0.0000        0.0000        0.0000        0.0000        0.0000        0.0000        0.0000        0.0000        0.0000        0.0000        0.0000        0.0000        0.0000        0.0000        0.0000        0.0000        0.0000        0.0000        0.0000        0.0000        0.0000        0.0000        0.0000        0.0000        0.0000        0.0000        0.0000        0.0000        0.0000        0.0000        0.0000        0.0000        0.0000        0.0000        0.0000        0.0000        0.0000        0.0000       25.4224       31.2637       34.8597       33.4697       45.1722       55.0153       49.5910       29.3262       28.4740       28.3713       31.9431       33.7531       38.4938       37.1443       34.4089       31.7990       33.9910       36.7561       38.3710       39.3708       45.3194       55.6570       69.1194       59.1886       69.2832       76.2521       77.3259       68.4755       64.4800       57.9183       62.7935       63.4506       73.7791       83.9718       76.1349       64.6520       71.1758       78.5921       80.5168       85.1492       81.3537       88.3756       93.2630       91.5447       91.7575      100.5102      108.0583      115.6873      116.6459      119.3393      112.4669      130.8691      141.0618      139.7256      139.2638      128.7803      129.3738      129.7208      140.3454      133.0315      130.3150        0.0000        0.0000        0.0000        0.0000        0.0000        0.0000        0.0000        0.0000        0.0000        0.0000        0.0000        0.0000        0.0000        0.0000        0.0000        0.0000        0.0000        0.0000
        0.0000        0.0000        0.0000        0.0000        0.0000        0.0000        0.0000        0.0000        0.0000        0.0000        0.0000        0.0000        0.0000        0.0000        0.0000        0.0000        0.0000        0.0000        0.0000        0.0000        0.0000        0.0000        0.0000        0.0000        0.0000        0.0000        0.0000        0.0000        0.0000        0.0000        0.0000        0.0000        0.0000        0.0000        0.0000        0.0000        0.0000        0.0000        0.0000        0.0000        0.0000        0.0000        0.0000        0.0000        0.0000        0.0000        0.0000        0.0000        0.0000        0.0000       67.9649       65.0832       67.8947       67.1739       65.1257       67.6861       65.1427       61.8943       56.9563       50.2911       48.0796       41.9117        0.0000        0.0000        0.0000        0.0000        0.0000        0.0000        0.0000        0.0000        0.0000        0.0000        0.0000        0.0000        0.0000        0.0000        0.0000        0.0000        0.0000        0.0000        0.0000        0.0000        0.0000        0.0000        0.0000        0.0000        0.0000        0.0000        0.0000        0.0000        0.0000        0.0000        0.0000        0.0000        0.0000        0.0000        0.0000        0.0000        0.0000        0.0000        0.0000        0.0000        0.0000        0.0000        0.0000        0.0000        0.0000        0.0000        0.0000        0.0000        0.0000        0.0000        0.0000        0.0000        0.0000        0.0000        0.0000        0.0000        0.0000        0.0000        0.0000        0.0000        0.0000        0.0000        0.0000        0.0000        0.0000        0.0000        0.0000        0.0000        0.0000        0.0000        0.0000        0.0000        0.0000        0.0000        0.0000        0.0000        0.0000        0.0000        0.0000        0.0000        0.0000        0.0000        0.0000        0.0000        0.0000        0.0000        0.0000        0.0000        0.0000        0.0000        0.0000        0.0000        0.0000        0.0000        0.0000        0.0000        0.0000        0.0000        0.0000        0.0000        0.0000        0.0000        0.0000        0.0000        0.0000        0.0000        0.0000       30.4108       38.3270       42.1491       45.5054       44.4387       44.2983       51.6913       33.5480       30.4156       27.3715       29.7829       33.2981       36.7506       34.2910       32.2561       29.1163       31.7817       32.9219       37.3387       41.7630       45.5584       52.3376       60.1334       52.8900       55.2600       63.5162       74.3806       72.0524       68.3632       65.1348       68.5023       75.6440       72.1653       70.8045       84.5238       66.7844       64.5760       62.7186       72.7540       82.0761       87.9785       88.5374       87.9401       92.4990       93.3484      100.5769      113.3728      112.9077      101.9286      101.2520       93.6482      108.2164      138.2493      141.6510      139.2222      136.3451      135.1813      135.6380      139.2752      134.3535      127.4545      133.6242        0.0000        0.0000        0.0000        0.0000        0.0000        0.0000        0.0000        0.0000        0.0000        0.0000        0.0000        0.0000        0.0000        0.0000       56.3336       64.3103       68.8005        0.0000
        0.0000        0.0000        0.0000        0.0000        0.0000        0.0000        0.0000        0.0000        0.0000        0.0000        0.0000        0.0000        0.0000        0.0000        0.0000        0.0000        0.0000        0.0000        0.0000        0.0000        0.0000        0.0000        0.0000        0.0000        0.0000        0.0000        0.0000        0.0000        0.0000        0.0000        0.0000        0.0000        0.0000        0.0000        0.0000        0.0000        0.0000        0.0000        0.0000        0.0000        0.0000        0.0000        0.0000        0.0000        0.0000        0.0000        0.0000        0.0000       52.2920       52.7975       57.3081       60.4235       63.9189       63.6155       63.4594       66.7247       65.0518       64.9326       59.1081       50.7642       49.0141       59.1429       45.3809        0.0000        0.0000        0.0000        0.0000        0.0000        0.0000        0.0000        0.0000        0.0000        0.0000        0.0000        0.0000        0.0000        0.0000        0.0000        0.0000        0.0000        0.0000        0.0000        0.0000        0.0000        0.0000        0.0000        0.0000        0.0000        0.0000        0.0000        0.0000        0.0000        0.0000        0.0000        0.0000        0.0000        0.0000        0.0000        0.0000        0.0000        0.0000        0.0000        0.0000        0.0000        0.0000        0.0000        0.0000        0.0000        0.0000        0.0000        0.0000        0.0000        0.0000        0.0000        0.0000        0.0000        0.0000        0.0000        0.0000        0.0000        0.0000        0.0000        0.0000        0.0000        0.0000        0.0000        0.0000        0.0000        0.0000        0.0000        0.0000        0.0000        0.0000        0.0000        0.0000        0.0000        0.0000        0.0000        0.0000        0.0000        0.0000        0.0000        0.0000        0.0000        0.0000        0.0000        0.0000        0.0000        0.0000        0.0000        0.0000        0.0000        0.0000        0.0000        0.0000        0.0000        0.0000        0.0000        0.0000        0.0000        0.0000        0.0000        0.0000        0.0000        0.0000        0.0000        0.0000        0.0000       30.7204       29.2590       30.7041       34.8413       39.1878       42.3026       38.5874       31.8772       29.7393       27.3753       26.6589       29.3491       33.1164       37.4371       36.4415       32.8014       28.0021       29.7366       35.2250       40.7814       41.1453       48.7512       62.9646       61.2696       66.7892       79.8919       80.9170       76.7018       64.0497       66.2730       74.8208       72.7190       68.5721       66.4693       59.5021       66.9760       55.2098       53.8196       54.4173       59.1070       77.6676       75.7506       76.7470       85.9148       97.6128      106.2552      101.1034      121.1121      110.3631      106.3547      105.9041       96.4280      108.9183      109.9899      103.1167      126.9101      123.4663      112.5095      111.8468      130.6759      142.6570      128.9620      133.3469      161.1606        0.0000        0.0000        0.0000        0.0000        0.0000        0.0000        0.0000        0.0000        0.0000       73.2083       68.4141       68.6777       63.7712       57.3480       62.4104       75.3028       75.4543
        0.0000        0.0000        0.0000        0.0000        0.0000        0.0000        0.0000        0.0000        0.0000        0.0000        0.0000        0.0000        0.0000        0.0000        0.0000        0.0000        0.0000        0.0000        0.0000        0.0000        0.0000        0.0000        0.0000        0.0000        0.0000        0.0000        0.0000        0.0000        0.0000        0.0000        0.0000        0.0000        0.0000        0.0000        0.0000        0.0000        0.0000        0.0000        0.0000        0.0000        0.0000        0.0000        0.0000        0.0000        0.0000        0.0000        0.0000        0.0000       46.8862       48.7792       51.8703       54.6361       57.7406       56.6815       53.1889       59.8514       63.1065       64.7067       54.9405       49.4838       45.9243       40.5662       38.2084       40.1952       42.1721       42.0567       40.4130        0.0000        0.0000        0.0000        0.0000        0.0000        0.0000        0.0000        0.0000        0.0000        0.0000        0.0000        0.0000        0.0000        0.0000        0.0000        0.0000        0.0000        0.0000        0.0000        0.0000        0.0000        0.0000        0.0000        0.0000        0.0000        0.0000        0.0000        0.0000        0.0000        0.0000        0.0000        0.0000        0.0000        0.0000        0.0000        0.0000        0.0000        0.0000        0.0000        0.0000        0.0000        0.0000        0.0000        0.0000        0.0000        0.0000        0.0000        0.0000        0.0000        0.0000        0.0000        0.0000        0.0000        0.0000        0.0000        0.0000        0.0000        0.0000        0.0000        0.0000        0.0000        0.0000        0.0000        0.0000        0.0000        0.0000        0.0000        0.0000        0.0000        0.0000        0.0000        0.0000        0.0000        0.0000        0.0000        0.0000        0.0000        0.0000        0.0000        0.0000        0.0000        0.0000        0.0000        0.0000        0.0000        0.0000        0.0000        0.0000        0.0000        0.0000        0.0000        0.0000        0.0000        0.0000        0.0000        0.0000        0.0000        0.0000        0.0000        0.0000        0.0000       26.5695       26.4623       28.9651       33.2325       33.9401       35.1668       29.3800       27.1760       23.0427       22.5707       24.3405       26.8166       28.8177       30.4341       38.7259       46.9709       43.9891       37.7319       38.4085       47.9423       50.9845       56.0067       57.3457       69.1413       74.3009       75.3821       61.8415       69.1339       63.5582       56.4366       61.0136       63.6034       57.5309       59.2184       54.3517       56.9040       52.6176       51.9793       53.1195       51.9143       60.2632       62.6379       70.3390       81.8195       84.5601       88.5050       91.8073      105.6684       94.6982       97.3814       95.9432       93.3777       87.2725      107.5970      111.8248      120.2383      106.8254      100.2299      110.6846      137.5484      142.8088      131.2184      136.8701        0.0000        0.0000        0.0000        0.0000        0.0000        0.0000      124.6403      102.4418       83.2056       78.9015       67.8100       61.9754       61.0471       57.5222       59.6652       63.8366        0.0000        0.0000
        0.0000        0.0000        0.0000        0.0000        0.0000        0.0000        0.0000        0.0000        0.0000        0.0000        0.0000        0.0000        0.0000        0.0000        0.0000        0.0000        0.0000        0.0000        0.0000        0.0000        0.0000        0.0000        0.0000        0.0000        0.0000        0.0000        0.0000        0.0000        0.0000        0.0000        0.0000        0.0000        0.0000        0.0000        0.0000        0.0000        0.0000        0.0000        0.0000        0.0000        0.0000        0.0000        0.0000        0.0000        0.0000        0.0000        0.0000        0.0000       46.0056       48.0033       50.1727       49.6300       49.9293       46.4299       45.4818       44.7049       52.7837       53.7026       49.1542       50.0512       45.5700       40.3802       35.7482       33.2326       37.1276       40.0329       35.2348       34.4639       34.3370        0.0000        0.0000        0.0000        0.0000        0.0000        0.0000        0.0000        0.0000        0.0000        0.0000        0.0000        0.0000        0.0000        0.0000        0.0000        0.0000        0.0000        0.0000        0.0000        0.0000        0.0000        0.0000        0.0000        0.0000        0.0000        0.0000        0.0000        0.0000        0.0000        0.0000        0.0000        0.0000        0.0000        0.0000        0.0000        0.0000        0.0000        0.0000        0.0000        0.0000        0.0000        0.0000        0.0000        0.0000        0.0000        0.0000        0.0000        0.0000        0.0000        0.0000        0.0000        0.0000        0.0000        0.0000        0.0000        0.0000        0.0000        0.0000        0.0000        0.0000        0.0000        0.0000        0.0000        0.0000        0.0000        0.0000        0.0000        0.0000        0.0000        0.0000        0.0000        0.0000        0.0000        0.0000        0.0000        0.0000        0.0000        0.0000        0.0000        0.0000        0.0000        0.0000        0.0000        0.0000        0.0000        0.0000        0.0000        0.0000        0.0000        0.0000        0.0000        0.0000        0.0000        0.0000        0.0000        0.0000        0.0000        0.0000        0.0000       19.1954       21.2643       22.9150       26.1241       27.0640       25.5238       20.7807       14.6591      131.6224      217.4916       15.1642       15.3135       19.0338       22.6032       32.6924       46.6655       45.8098       38.3334       39.1943       43.8060       48.7004       46.1684       51.1208       55.5757       61.8653       67.4393       51.5693       47.4978       53.7356       55.3407       54.1416       54.3095       54.7325       38.2382       37.0507       39.5361       41.4629       44.4387       48.6643       60.0012       63.0801       63.8651       68.8062       75.4036       77.4185       87.6375       96.2541      100.0834      103.8714       96.2742       87.3335       76.7881       81.7698      109.1926      125.8908      106.3956      104.4789       99.1983       97.3183      121.7097      130.9024      142.8629      156.0788      128.7182      109.7432      104.4612      113.9661       97.8350       98.6265      101.4307       78.5494       74.3039       77.2995       79.0398       73.2165       77.1880       65.6563       68.4575       79.0009        0.0000        0.0000
        0.0000        0.0000        0.0000        0.0000        0.0000        0.0000        0.0000        0.0000        0.0000        0.0000        0.0000        0.0000        0.0000        0.0000        0.0000        0.0000        0.0000        0.0000        0.0000        0.0000        0.0000        0.0000        0.0000        0.0000        0.0000        0.0000        0.0000        0.0000        0.0000        0.0000        0.0000        0.0000        0.0000        0.0000        0.0000        0.0000        0.0000        0.0000        0.0000        0.0000        0.0000        0.0000        0.0000        0.0000        0.0000        0.0000        0.0000        0.0000       48.8881       48.9203       48.1166       46.7529       44.4372       41.3005       41.2281       41.9115       47.7179       45.5696       46.6335       45.9325       46.2122       39.6196       37.2021       34.4687       37.7247       33.5495       27.3394       25.2293       30.6728       36.5564        0.0000        0.0000        0.0000        0.0000        0.0000        0.0000        0.0000        0.0000        0.0000        0.0000        0.0000        0.0000        0.0000        0.0000        0.0000        0.0000        0.0000        0.0000        0.0000        0.0000        0.0000        0.0000        0.0000        0.0000        0.0000        0.0000        0.0000        0.0000        0.0000        0.0000        0.0000        0.0000        0.0000        0.0000        0.0000        0.0000        0.0000        0.0000        0.0000        0.0000        0.0000        0.0000        0.0000        0.0000        0.0000        0.0000        0.0000        0.0000        0.0000        0.0000        0.0000        0.0000        0.0000        0.0000        0.0000        0.0000        0.0000        0.0000        0.0000        0.0000        0.0000        0.0000        0.0000        0.0000        0.0000        0.0000        0.0000        0.0000        0.0000        0.0000        0.0000        0.0000        0.0000        0.0000        0.0000        0.0000        0.0000        0.0000        0.0000        0.0000        0.0000        0.0000        0.0000        0.0000        0.0000        0.0000        0.0000        0.0000        0.0000        0.0000        0.0000        0.0000        0.0000        0.0000        0.0000        0.0000        0.0000        0.0000        0.0000       19.4476       19.4600       27.6115       35.1948       28.3495        0.0000       14.9437       62.5962       63.8159        0.0000        0.0000        0.0000       20.3129       32.2772       46.9794       51.1046       37.3127       43.2504       52.6217       45.9137       44.2266       47.6475       49.6381       48.2666       48.7713       49.0413       47.8366       52.5401       50.9676       57.4043       50.4564       46.4672       37.4717       28.9257       33.7585       34.7169       42.9303       51.1970       63.9006       69.0778       69.2425       65.4625       60.6277       60.1180       74.3638       85.7957       97.7214      105.0151      100.5996       93.6872       93.2974       91.7007       95.0864      112.0115      114.1223      115.4791      105.6657       92.3473      119.3660      130.2296      143.8113      144.7210      131.5070      107.4926       88.0848       81.6096       68.7058       76.4102       70.3741       69.0862       65.6831       70.7015       84.3843       86.1665       82.0399       78.0560       90.2915       91.2142        0.0000        0.0000
        0.0000        0.0000        0.0000        0.0000        0.0000        0.0000        0.0000        0.0000        0.0000        0.0000        0.0000        0.0000        0.0000        0.0000        0.0000        0.0000        0.0000        0.0000        0.0000        0.0000        0.0000        0.0000        0.0000        0.0000        0.0000        0.0000        0.0000        0.0000        0.0000        0.0000        0.0000        0.0000        0.0000        0.0000        0.0000        0.0000        0.0000        0.0000       23.5978       23.2399       22.6090        0.0000        0.0000        0.0000        0.0000        0.0000        0.0000        0.0000       47.0009       47.2232       48.2408       46.7796       45.3934       40.1274       49.8560      125.8184       81.7054       40.9700       37.8314       42.8212       44.3164       39.5819       35.6427       34.2155       28.6396       29.0588       26.3701       24.1990       26.2152       32.8713        0.0000        0.0000        0.0000        0.0000        0.0000        0.0000        0.0000        0.0000        0.0000        0.0000        0.0000        0.0000        0.0000        0.0000        0.0000        0.0000        0.0000        0.0000        0.0000        0.0000        0.0000        0.0000        0.0000        0.0000        0.0000        0.0000        0.0000        0.0000        0.0000        0.0000        0.0000        0.0000        0.0000        0.0000        0.0000        0.0000        0.0000        0.0000        0.0000        0.0000        0.0000        0.0000        0.0000        0.0000        0.0000        0.0000        0.0000        0.0000        0.0000        0.0000        0.0000        0.0000        0.0000        0.0000        0.0000        0.0000        0.0000        0.0000        0.0000        0.0000        0.0000        0.0000        0.0000        0.0000        0.0000        0.0000        0.0000        0.0000        0.0000        0.0000        0.0000        0.0000        0.0000        0.0000        0.0000        0.0000        0.0000        0.0000        0.0000        0.0000        0.0000        0.0000        0.0000        0.0000        0.0000        0.0000        0.0000        0.0000        0.0000        0.0000        0.0000        0.0000        0.0000        0.0000        0.0000        0.0000        0.0000        0.0000        0.0000        0.0000        0.0000        0.0000        0.0000        0.0000        0.0000        0.0000        0.0000        0.0000        0.0000        0.0000        0.0000        0.0000        0.0000       28.6384       29.3285       40.0598       50.4622       64.3075       53.5120       48.6265       51.7321       41.4535       41.2927       42.9685       47.5867       51.7957       57.0235       55.8588       52.4359       44.3405       36.3612       29.7800       32.7389       37.1452       37.6093       37.5652       47.6305       67.2114       67.5789       73.0136       62.7260       61.7689       66.4081       81.5252       77.4983       83.7560       96.5368      105.4836      112.8667      109.8485       97.9072       92.1567       96.3454      104.8219       88.6868       85.3703       83.7474      112.6766      120.5941      126.4787      133.0851      110.4730       95.8139       82.4600       64.4395       55.9299       54.1905       52.3014       58.5736       60.3688       67.4597       68.3132       72.7877       79.8697       79.4359       87.1093        0.0000        0.0000        0.0000
        0.0000        0.0000        0.0000        0.0000        0.0000        0.0000        0.0000        0.0000        0.0000        0.0000        0.0000        0.0000        0.0000        0.0000        0.0000        0.0000        0.0000        0.0000        0.0000        0.0000        0.0000        0.0000        0.0000        0.0000        0.0000        0.0000        0.0000        0.0000        0.0000        0.0000        0.0000        0.0000        0.0000        0.0000        0.0000        0.0000        0.0000        0.0000       25.3567       24.0950       27.8309       29.0645       31.3563       33.3252       34.6022       40.3154       46.4311       54.4819       68.1633       55.7195       47.5355       49.8990       47.1764       43.2516       52.0596      117.6645       59.5007       43.3551       34.7515       37.1379       35.3766       33.8931       29.7526       31.2754       29.4500       27.2750       23.3480       23.0345       22.5051       24.9106       27.9708       21.0338        0.0000        0.0000        0.0000        0.0000        0.0000        0.0000        0.0000        0.0000        0.0000        0.0000        0.0000        0.0000        0.0000        0.0000        0.0000        0.0000        0.0000        0.0000        0.0000        0.0000        0.0000        0.0000        0.0000        0.0000        0.0000        0.0000        0.0000        0.0000        0.0000        0.0000        0.0000        0.0000        0.0000        0.0000        0.0000        0.0000        0.0000        0.0000        0.0000        0.0000        0.0000        0.0000        0.0000        0.0000        0.0000        0.0000        0.0000        0.0000        0.0000        0.0000        0.0000        0.0000        0.0000        0.0000        0.0000        0.0000        0.0000        0.0000        0.0000        0.0000        0.0000        0.0000        0.0000        0.0000        0.0000        0.0000        0.0000        0.0000        0.0000        0.0000        0.0000        0.0000        0.0000        0.0000        0.0000        0.0000        0.0000        0.0000        0.0000        0.0000        0.0000        0.0000        0.0000        0.0000        0.0000        0.0000        0.0000        0.0000        0.0000        0.0000        0.0000        0.0000        0.0000        0.0000        0.0000        0.0000        0.0000        0.0000        0.0000        0.0000        0.0000        0.0000        0.0000        0.0000        0.0000        0.0000        0.0000        0.0000        0.0000        0.0000        0.0000        0.0000       25.5196       39.8794       54.4873       72.2848       70.0711       67.1144       61.4297       39.2037       40.8955       56.4425       62.0282       61.5616       54.6293       63.0975       52.1491       38.8654       33.1106       33.0827       52.0013       43.6808       50.1956       58.5986       44.9962       58.9120       65.3523       73.4239       72.9151       72.4073       83.2574       88.4001       93.0804       93.6689       85.2818      103.5601      106.2610      102.5684       97.9687       90.2250       96.0796       96.7160       93.7512       97.2999      101.9092      117.3946      113.9057      121.3764      114.1318       88.3310       76.8716       61.2405       55.5114       55.3661       49.6011       49.1713       59.1714       62.1474       71.3411       73.0598       79.6552       75.6557       82.5636        0.0000        0.0000        0.0000        0.0000
        0.0000        0.0000        0.0000        0.0000        0.0000        0.0000        0.0000        0.0000        0.0000        0.0000        0.0000        0.0000        0.0000        0.0000        0.0000        0.0000        0.0000        0.0000        0.0000        0.0000        0.0000        0.0000        0.0000        0.0000        0.0000        0.0000        0.0000        0.0000        0.0000        0.0000        0.0000        0.0000        0.0000        0.0000        0.0000        0.0000        0.0000       23.1016       24.2546       21.1969       22.6718       25.5236       26.8783       29.9254       31.8702       36.2522       43.2970       49.6712       59.6180       49.4621       40.1465       34.0289       28.5679       27.5274       23.8762       35.4851       57.5454       29.3721       26.5124       28.5254       23.2600       23.2260       25.8241       25.6078       26.8521       24.8231       19.7280       19.3417       18.7534       21.0990       28.6863       21.6175        0.0000        0.0000        0.0000        0.0000        0.0000        0.0000        0.0000        0.0000        0.0000        0.0000        0.0000        0.0000        0.0000        0.0000        0.0000        0.0000        0.0000        0.0000        0.0000        0.0000        0.0000        0.0000        0.0000        0.0000        0.0000        0.0000        0.0000        0.0000        0.0000        0.0000        0.0000        0.0000        0.0000        0.0000        0.0000        0.0000        0.0000        0.0000        0.0000        0.0000        0.0000        0.0000        0.0000        0.0000        0.0000        0.0000        0.0000        0.0000        0.0000        0.0000        0.0000        0.0000        0.0000        0.0000        0.0000        0.0000        0.0000        0.0000        0.0000        0.0000        0.0000        0.0000        0.0000        0.0000        0.0000        0.0000        0.0000        0.0000        0.0000        0.0000        0.0000        0.0000        0.0000        0.0000        0.0000        0.0000        0.0000        0.0000        0.0000        0.0000        0.0000        0.0000        0.0000        0.0000        0.0000        0.0000        0.0000        0.0000        0.0000        0.0000        0.0000        0.0000        0.0000        0.0000        0.0000        0.0000        0.0000        0.0000        0.0000        0.0000        0.0000        0.0000        0.0000        0.0000        0.0000        0.0000        0.0000       20.5586       19.9775       29.2198       32.2589       24.3649        0.0000       40.4001       60.9877       80.6926       68.8248       74.3010       80.1573       67.5499       55.6354       80.7820       77.3449       66.2204       68.4939       59.9721       60.6857       53.1382       46.8002       36.9131       39.9610       47.1373       48.1906       52.0814       48.5060       51.7149       49.6246       54.5026       63.7604       85.7058       90.1077       91.6320       93.6882       91.6471       90.9263       95.8606       93.1537       85.4951       88.8090       85.2985       86.1455       88.8159       98.2092      111.0659      104.8686      110.7396       90.4335       91.3825       89.4957       73.7212       71.1459       59.0079       53.5276       51.5237       62.3441       70.4557       65.2202       67.4276       71.6456       74.6566       78.9454       82.4422       89.5158        0.0000        0.0000        0.0000        0.0000
        0.0000        0.0000        0.0000        0.0000        0.0000        0.0000        0.0000        0.0000        0.0000        0.0000        0.0000        0.0000        0.0000        0.0000        0.0000        0.0000        0.0000        0.0000        0.0000        0.0000        0.0000        0.0000        0.0000        0.0000        0.0000        0.0000        0.0000        0.0000        0.0000        0.0000        0.0000        0.0000        0.0000        0.0000        0.0000        0.0000        0.0000       24.5828       27.3055       21.9755       20.9745       22.1221       25.0377       29.0978       32.6408       34.7782       38.7815       42.1618       39.4336       35.9397       34.5180       23.5719       19.4869       20.8235       22.8783       23.3358       25.2607       22.3268       21.6206       22.9530       21.6738       22.8991       23.1052       23.9535       22.2857       20.1581       18.4971       18.3812       17.2783       17.2265       17.5112       15.9001       16.5314        0.0000        0.0000        0.0000        0.0000        0.0000        0.0000        0.0000        0.0000        0.0000        0.0000        0.0000        0.0000        0.0000        0.0000        0.0000        0.0000        0.0000        0.0000        0.0000        0.0000        0.0000        0.0000        0.0000        0.0000        0.0000        0.0000        0.0000        0.0000        0.0000        0.0000        0.0000        0.0000        0.0000        0.0000        0.0000        0.0000        0.0000        0.0000        0.0000        0.0000        0.0000        0.0000        0.0000        0.0000        0.0000        0.0000        0.0000        0.0000        0.0000        0.0000        0.0000        0.0000        0.0000        0.0000        0.0000        0.0000        0.0000        0.0000        0.0000        0.0000        0.0000        0.0000        0.0000        0.0000        0.0000        0.0000        0.0000        0.0000        0.0000        0.0000        0.0000        0.0000        0.0000        0.0000        0.0000        0.0000        0.0000        0.0000        0.0000        0.0000        0.0000        0.0000        0.0000        0.0000        0.0000        0.0000        0.0000        0.0000        0.0000        0.0000        0.0000        0.0000        0.0000        0.0000        0.0000        0.0000        0.0000        0.0000        0.0000        0.0000        0.0000        0.0000       22.7477       22.1081       23.4013       24.2269       26.6853       22.7780       27.8104       29.1017       24.7633       25.5611       43.3145       60.3234       70.3918       63.8652       72.5598       66.1458       84.0339       97.0933       83.4047       78.8125       62.1501       76.5558       85.7167       66.1133       69.7071       56.5564       44.6369       34.5925       32.5996       33.2978       39.5091       46.3042       43.9613       39.8810       49.7417       53.1895       65.9320       74.7395       83.5178       90.8154       92.6039       92.1618      104.9124      110.6841       93.5173       84.7634       82.2470       96.8540       96.6083      100.0022      100.3053       99.4470       89.1055       78.0359       81.0793       77.4971       62.0655       49.1538       46.9646       47.2793       56.2086       73.3690       68.6781       66.4053       71.0275       69.8018       73.1880       80.7614       87.6607        0.0000        0.0000        0.0000        0.0000        0.0000
        0.0000        0.0000        0.0000        0.0000        0.0000        0.0000        0.0000        0.0000        0.0000        0.0000        0.0000        0.0000        0.0000        0.0000        0.0000        0.0000        0.0000        0.0000        0.0000        0.0000        0.0000        0.0000        0.0000        0.0000        0.0000        0.0000        0.0000        0.0000        0.0000        0.0000        0.0000        0.0000        0.0000        0.0000        0.0000        0.0000       20.6775       21.4334       22.3207       24.9203       26.3577       26.1200       28.7856       33.4029       31.5624       31.4218       33.2616       33.4291       34.2288       32.8839       31.8626       22.5869       20.3070       20.3347       21.1385       21.0856       22.6988       19.9587       18.8672       22.0744       23.2841       21.9376       23.0927       22.4805       20.4368       17.1393       15.0868       17.1095       17.0321       18.1480       15.6722       15.4396        0.0000        0.0000        0.0000        0.0000        0.0000        0.0000        0.0000        0.0000        0.0000        0.0000        0.0000        0.0000        0.0000        0.0000        0.0000        0.0000        0.0000        0.0000        0.0000        0.0000        0.0000        0.0000        0.0000        0.0000        0.0000        0.0000        0.0000        0.0000        0.0000        0.0000        0.0000        0.0000        0.0000        0.0000        0.0000        0.0000        0.0000        0.0000        0.0000        0.0000        0.0000        0.0000        0.0000        0.0000        0.0000        0.0000        0.0000        0.0000        0.0000        0.0000        0.0000        0.0000        0.0000        0.0000        0.0000        0.0000        0.0000        0.0000        0.0000        0.0000        0.0000        0.0000        0.0000        0.0000        0.0000        0.0000        0.0000        0.0000        0.0000        0.0000        0.0000        0.0000        0.0000        0.0000        0.0000        0.0000        0.0000        0.0000        0.0000        0.0000        0.0000        0.0000        0.0000        0.0000        0.0000        0.0000        0.0000        0.0000        0.0000        0.0000        0.0000        0.0000        0.0000        0.0000        0.0000        0.0000        0.0000        0.0000        0.0000        0.0000       22.9701       21.6594       21.6164       23.6475       22.6591       21.1287       27.3391       39.9387       37.1043       42.1624       47.0354       38.1161       50.0943       56.1081       67.6980       66.3360       64.3901       60.1100       51.0479       74.4789       95.3421       99.7168       91.1383       74.0135       64.8182       62.4942       58.3592       54.8652       45.9797       41.0196       37.8548       36.0306       32.3979       36.0020       37.8255       42.6910       47.2794       47.0126       45.6372       63.7979       67.4887       85.9722      108.9601      118.9738      113.2004      121.4697      130.9681      100.7860       88.3285       88.0344      101.8293       91.3329       89.3507       86.7882       87.5373       89.7457       74.4386       69.4946       71.9238       63.5934       57.8438       56.9338       55.1521       62.5825       87.5460       73.5453       69.8493       68.1834       75.6829       88.3408       94.2697      100.5392        0.0000        0.0000        0.0000        0.0000        0.0000
        0.0000        0.0000        0.0000        0.0000        0.0000        0.0000        0.0000        0.0000        0.0000        0.0000        0.0000        0.0000        0.0000        0.0000        0.0000        0.0000        0.0000        0.0000        0.0000        0.0000        0.0000        0.0000        0.0000        0.0000        0.0000        0.0000        0.0000        0.0000        0.0000        0.0000        0.0000        0.0000        0.0000        0.0000        0.0000       16.2852       16.5606       18.1790       21.2151       25.7311       27.1704       24.7915       26.0469       28.4379       26.7884       28.8462       31.0808       29.5330       29.1866       28.1780       27.5313       20.0837       17.9612       18.2303       19.0594       20.5333       21.1970       17.9399       18.4485       24.3835       21.6635       20.3474       20.1937       19.8506       19.4457       16.4503       15.0798       17.7690       18.5038       15.8256       13.7531       13.3989        0.0000        0.0000        0.0000        0.0000        0.0000        0.0000        0.0000        0.0000        0.0000        0.0000        0.0000        0.0000        0.0000        0.0000        0.0000        0.0000        0.0000        0.0000        0.0000        0.0000        0.0000        0.0000        0.0000        0.0000        0.0000        0.0000        0.0000        0.0000        0.0000        0.0000        0.0000        0.0000        0.0000        0.0000        0.0000        0.0000        0.0000        0.0000        0.0000        0.0000        0.0000        0.0000        0.0000        0.0000        0.0000        0.0000        0.0000        0.0000        0.0000        0.0000        0.0000        0.0000        0.0000        0.0000        0.0000        0.0000        0.0000        0.0000        0.0000        0.0000        0.0000        0.0000        0.0000        0.0000        0.0000        0.0000        0.0000        0.0000        0.0000        0.0000        0.0000        0.0000        0.0000        0.0000        0.0000        0.0000        0.0000        0.0000        0.0000        0.0000        0.0000        0.0000        0.0000        0.0000        0.0000        0.0000        0.0000        0.0000        0.0000        0.0000        0.0000        0.0000        0.0000        0.0000        0.0000        0.0000        0.0000        0.0000        0.0000       32.3239       29.9144       27.8915       23.9589       24.9118       29.5285       25.6645       33.4902       40.4034       39.5821       49.9050       48.4490       55.8377       68.2969       70.4356       60.2123       53.2351       67.9062       71.8992       69.6393       64.2378       68.0623       84.4140       84.1116       72.8767       60.0600       54.7336       50.3294       42.6651       40.2379       43.6417       43.3586       33.7403       32.6362       30.4453       34.5078       38.4444       50.6009       64.3148       61.3758       82.5022       95.3374      119.2491      129.5970      128.6270      116.1814      100.5530      100.3447       97.0802      100.2784       95.5724       96.4558       92.3538       90.9172       92.0148       97.2289      103.5699       75.5234       71.5255       66.5273       63.4527       58.2811       67.9099       71.2391       78.9443       75.2310       72.1822       72.2863       75.6266       79.6504       99.5954      102.1303      115.3793        0.0000        0.0000        0.0000        0.0000        0.0000
        0.0000        0.0000        0.0000        0.0000        0.0000        0.0000        0.0000        0.0000        0.0000        0.0000        0.0000        0.0000        0.0000        0.0000        0.0000        0.0000        0.0000        0.0000        0.0000        0.0000        0.0000        0.0000        0.0000        0.0000        0.0000        0.0000        0.0000        0.0000        0.0000        0.0000        0.0000        0.0000        0.0000        0.0000        0.0000       11.5536       11.3723       17.0558       17.6981       28.2834       25.6401       26.3299       30.3152       27.3687       23.9951       27.3552       25.6969       23.1648       19.8363       22.4125       24.1837       19.7838       19.5053       19.7978       20.9260       18.7468       18.9670       17.8233       18.8517       20.2856       19.9328       18.6932       16.6082       17.1937       16.4793       15.6183       15.1941       18.0240       18.0087       16.2525       13.0041        8.9060        0.0000        0.0000        0.0000        0.0000        0.0000        0.0000        0.0000        0.0000        0.0000        0.0000        0.0000        0.0000        0.0000        0.0000        0.0000        0.0000        0.0000        0.0000        0.0000        0.0000        0.0000        0.0000        0.0000        0.0000        0.0000        0.0000        0.0000        0.0000        0.0000        0.0000        0.0000        0.0000        0.0000        0.0000        0.0000        0.0000        0.0000        0.0000        0.0000        0.0000        0.0000        0.0000        0.0000        0.0000        0.0000        0.0000        0.0000        0.0000        0.0000        0.0000        0.0000        0.0000        0.0000        0.0000        0.0000        0.0000        0.0000        0.0000        0.0000        0.0000        0.0000        0.0000        0.0000        0.0000        0.0000        0.0000        0.0000        0.0000        0.0000        0.0000        0.0000        0.0000        0.0000        0.0000        0.0000        0.0000        0.0000        0.0000        0.0000        0.0000        0.0000        0.0000        0.0000        0.0000        0.0000        0.0000        0.0000        0.0000        0.0000        0.0000        0.0000        0.0000        0.0000        0.0000        0.0000        0.0000        0.0000        0.0000       38.4507       33.5694       32.9655       29.7119       24.7842       27.0252       29.2044       24.0122       28.7550       32.7357       38.8099       45.0093       52.4875       72.4030       74.5266       68.3974       69.0003       60.2585       69.6785       75.1401       75.9330       65.5859       56.8261       77.1539       81.7183       69.0057       66.7150       56.8489       45.4724       40.3351       41.0462       48.6940       45.3070       33.6364       28.7346       30.9976       33.1024       53.9578       61.6765       55.0105       65.2667      100.5794      132.7096      141.6057      155.8821      133.2424       96.9533      101.4323      107.3055      105.8867       98.8359       92.3621       90.6951       96.2937      106.2411      100.0025       91.6476       82.3392       82.4895       75.2690       74.8399       82.1486       77.2738       78.1884       86.7352       90.1124       88.1148       97.7829       95.9491       92.9142       97.2505      103.5483      107.5425        0.0000        0.0000        0.0000        0.0000        0.0000        0.0000
        0.0000        0.0000        0.0000        0.0000        0.0000        0.0000        0.0000        0.0000        0.0000        0.0000        0.0000        0.0000        0.0000        0.0000        0.0000        0.0000        0.0000        0.0000        0.0000        0.0000        0.0000        0.0000        0.0000        0.0000        0.0000        0.0000        0.0000        0.0000        0.0000        0.0000        0.0000        0.0000        0.0000        0.0000        0.0000       14.3050       14.8234       20.8399       20.5708       26.5541       25.5238       30.6637       32.9596       24.3719       21.8521       23.5016       24.4905       18.4863       16.7609       23.2883       17.4680       16.2368       17.8207       18.0009       17.5738       16.2264       16.2853       15.4200       16.9378       16.8996       16.6408       14.4932       13.7430       15.3208       14.9517       14.9041       14.5854       16.9173       15.7177       13.4898       12.5653        0.0000        0.0000        0.0000        0.0000        0.0000        0.0000        0.0000        0.0000        0.0000        0.0000        0.0000        0.0000        0.0000        0.0000        0.0000        0.0000        0.0000        0.0000        0.0000        0.0000        0.0000        0.0000        0.0000        0.0000        0.0000        0.0000        0.0000        0.0000        0.0000        0.0000        0.0000        0.0000        0.0000        0.0000        0.0000        0.0000        0.0000        0.0000        0.0000        0.0000        0.0000        0.0000        0.0000        0.0000        0.0000        0.0000        0.0000        0.0000        0.0000        0.0000        0.0000        0.0000        0.0000        0.0000        0.0000        0.0000        0.0000        0.0000        0.0000        0.0000        0.0000        0.0000        0.0000        0.0000        0.0000        0.0000        0.0000        0.0000        0.0000        0.0000        0.0000        0.0000        0.0000        0.0000        0.0000        0.0000        0.0000        0.0000        0.0000        0.0000        0.0000        0.0000        0.0000        0.0000        0.0000        0.0000        0.0000        0.0000        0.0000        0.0000        0.0000        0.0000        0.0000        0.0000       37.0249       36.5124        0.0000       34.4653       39.0028       38.2209       39.0979       33.9769       29.1300       28.2783       35.0859      133.3135       53.9628       26.5208       22.3341       41.4080       53.3279       61.6315       79.5694       71.8144       63.1746       50.5038       60.2081       65.5537       72.6382       80.8040       78.0918       62.0408       67.8585       64.8125       67.1666       61.1491       59.0950       56.0096       51.3918       44.7886       41.2798       31.2888       27.4975       30.1381       37.2840       33.5325       49.0019       48.8967       56.2034       81.9276      117.1695      126.3066      124.6231      132.7261      119.2917       98.4251      101.3426      108.2653      116.1460      104.7975       98.6159      102.1285      113.8677      116.2676      104.0025       97.1806       81.3094       77.4685       78.5416       74.6970       84.2800       88.4888       90.6841       85.0972       93.9120       94.7583      104.7617      111.4053      103.7821       96.3201       97.2357        0.0000        0.0000        0.0000        0.0000        0.0000        0.0000        0.0000
        0.0000        0.0000        0.0000        0.0000        0.0000        0.0000        0.0000        0.0000        0.0000        0.0000        0.0000        0.0000        0.0000        0.0000        0.0000        0.0000        0.0000        0.0000        0.0000        0.0000        0.0000        0.0000        0.0000        0.0000        0.0000        0.0000        0.0000        0.0000        0.0000       33.0343       31.3320       26.7428       31.2945       26.5392       20.1841       16.7636       19.4188       16.4462       18.7629       26.5906       27.9670       26.5281       24.3343       19.4533       18.8769       20.2304       21.2199       15.7080       13.2244       13.4917       13.2081       14.4853       15.4774       15.0461       15.7389       15.7085       15.4629       12.7033       11.4838       10.9375       11.4950       12.1038       13.2950       13.9653       13.7650       13.3722       13.1420       14.1574       15.0174       14.8819       12.6456        9.5058        8.8931        0.0000        0.0000        0.0000        0.0000        0.0000        0.0000        0.0000        0.0000        0.0000        0.0000        0.0000        0.0000        0.0000        0.0000        0.0000        0.0000        0.0000        0.0000        0.0000        0.0000        0.0000        0.0000        0.0000        0.0000        0.0000        0.0000        0.0000        0.0000        0.0000        0.0000        0.0000        0.0000        0.0000        0.0000        0.0000        0.0000        0.0000        0.0000        0.0000        0.0000        0.0000        0.0000        0.0000        0.0000        0.0000        0.0000        0.0000        0.0000        0.0000        0.0000        0.0000        0.0000        0.0000        0.0000        0.0000        0.0000        0.0000        0.0000        0.0000        0.0000        0.0000        0.0000        0.0000        0.0000        0.0000        0.0000        0.0000        0.0000        0.0000        0.0000        0.0000        0.0000        0.0000        0.0000        0.0000        0.0000        0.0000        0.0000        0.0000        0.0000        0.0000        0.0000        0.0000        0.0000        0.0000        0.0000        0.0000        0.0000        0.0000        0.0000        0.0000       30.7928       37.4810       41.1475       28.3391       28.6175       26.9180       27.3441       33.4078       28.2235       30.3914       35.8720       59.4616      189.0481       40.0126       36.2239       41.6984       57.1253       71.1333       69.1274       63.4719       63.2407       47.4336       62.6524       62.7768       60.8937       62.5599       71.7838       79.7026       65.2780       66.6626       73.4177       73.3557       58.6972       49.1297       51.1963       45.8569       42.2609       39.3892       37.7743       96.4837       27.0275       28.6554       39.1953       45.7115       51.8549       72.7477       93.3100      122.6890      108.7771      133.1968      136.3719      120.9259      106.5286      111.2348      117.8781      110.7017      104.7582       98.8108       95.7218       84.3132       81.7729       87.1834       84.4715       82.7526       75.8531       75.6832       77.3902       87.4523       94.0088       97.0770       94.0243       96.0356      100.4986      101.0841      102.6072       99.1721       95.5468        0.0000        0.0000        0.0000        0.0000        0.0000        0.0000        0.0000        0.0000
        0.0000        0.0000        0.0000        0.0000        0.0000        0.0000        0.0000        0.0000        0.0000        0.0000        0.0000        0.0000        0.0000        0.0000        0.0000        0.0000        0.0000        0.0000        0.0000        0.0000        0.0000        0.0000        0.0000        0.0000        0.0000        0.0000       31.9443       35.7568       40.0476       35.7907       35.4745       23.7117       25.6621       23.0598       18.4929       14.8515       11.8808       10.2686       12.7473       22.4940       20.0699       18.9878       18.0798       22.0597       21.8161       17.9114       14.8556       13.0359       11.9988       11.4766       14.6816       14.6241       15.1827       14.6514       15.4025       13.8813       12.6046       12.5870       12.9853       10.9033        9.7570        9.6208       10.5307       10.7774       11.7723       12.2105       11.5361       12.8549       13.2570       12.8313       12.0748        8.4737        8.4028        9.1622        9.0141        8.4703        9.2213       10.1285       10.0885        7.6631        7.9551        8.1065        0.0000        0.0000        0.0000        0.0000        0.0000        0.0000        0.0000        0.0000        0.0000        0.0000        0.0000        0.0000        0.0000        0.0000        0.0000        0.0000        0.0000        0.0000        0.0000        0.0000        0.0000        0.0000        0.0000        0.0000        0.0000        0.0000        0.0000        0.0000        0.0000        0.0000        0.0000        0.0000        0.0000        0.0000        0.0000        0.0000        0.0000        0.0000        0.0000        0.0000        0.0000        0.0000        0.0000        0.0000        0.0000        0.0000        0.0000        0.0000        0.0000        0.0000        0.0000        0.0000        0.0000        0.0000        0.0000        0.0000        0.0000        0.0000        0.0000        0.0000        0.0000        0.0000        0.0000        0.0000        0.0000        0.0000        0.0000        0.0000        0.0000        0.0000        0.0000        7.9331        7.1800        4.8198        3.7028        3.3442        0.0000        0.0000        0.0000        0.0000       13.7347       18.1188       29.0365       27.8720       25.1065       24.2878       24.8526       24.0155       24.4140       25.3436       22.5071       23.3276       36.4146       39.3390       40.9684       49.9335       50.6659       42.5827       61.2148       75.0432       85.6172       62.2458       56.6238       66.5045       68.8272       61.9540       52.9257       49.7241       57.6363       75.4803       67.4828       64.1275       61.3417       58.1568       47.2851       55.8452       50.5865       50.2626       51.7669       47.4038       42.4453       79.1825       37.6324       43.0028       52.3857       64.9188       66.0281       83.7323       98.3439      108.8385      108.4449      124.0893      120.1732      119.3040      114.8580      123.3620      119.4784      105.0682      100.2667       91.0267       80.4267       74.8829       70.7808       69.2701       66.0506       72.4746       69.3377       79.2314       84.9308       96.5095      104.3421      102.0700       93.3506      103.1336       97.5123       90.7229       92.6487       93.9538      102.0594        0.0000        0.0000        0.0000        0.0000        0.0000        0.0000        0.0000        0.0000
        0.0000        0.0000        0.0000        0.0000        0.0000        0.0000        0.0000        0.0000        0.0000        0.0000        0.0000        0.0000        0.0000        0.0000        0.0000        0.0000        0.0000        0.0000        0.0000        0.0000        0.0000        0.0000        0.0000        0.0000        0.0000       28.5133       30.1669       20.8538       22.7088       18.9302       16.9935       18.3150       17.4098       16.2726       16.8002       13.5566       10.2241       19.3946       19.8476       14.7149       16.6429       14.5435       15.0372       22.8588       21.3932       17.2567       16.1082       14.6814       11.5637       12.9143       15.3609       11.2262       12.0687       12.7618       14.0684       13.8581       14.0230       16.4471       11.6261       11.1451        8.4098        8.1088       10.4667       12.0090       10.5047       10.3793        9.4254        9.5008        9.7705        9.8336        8.4556        7.0232        7.0235        8.0035        9.6470        8.5878        8.2353        8.8384        9.0092       10.1500       10.0271        9.6294        7.4243        6.7430        0.0000        0.0000        0.0000        0.0000        0.0000        0.0000        0.0000        0.0000        0.0000        0.0000        0.0000        0.0000        0.0000        0.0000        0.0000        0.0000        0.0000        0.0000        0.0000        0.0000        0.0000        0.0000        0.0000        0.0000        0.0000        0.0000        0.0000        0.0000        0.0000        0.0000        0.0000        0.0000        0.0000        0.0000        0.0000        0.0000        0.0000        0.0000        0.0000        0.0000        0.0000        0.0000        0.0000        0.0000        0.0000        0.0000        0.0000        0.0000        0.0000        0.0000        0.0000        0.0000        0.0000        0.0000        0.0000        0.0000        0.0000        0.0000        0.0000        0.0000        0.0000        0.0000        0.0000        0.0000        0.0000        0.0000        0.0000        0.0000       10.6981        8.5225        8.0330        9.7273        5.2181        5.1577        5.3297        6.0993        7.6237       11.2128       16.5702       15.4777       25.8794       23.8923       19.5193       20.1706       20.4370       20.8106       18.5492       24.9441       23.3514       24.3889       32.1605       42.9293       44.1560       40.7370       42.6709       46.4637       57.0112       65.1353       65.2327       61.9788       63.1427       68.9856       62.6240       56.1855       55.8006       51.3728       53.4492       67.0797       73.5730       63.9197       68.1207       63.2882       58.4014       50.6218       44.7002       54.4378       60.4329       58.6740       58.0381       53.5248       59.8862       73.4220       74.7649       85.1848       99.0926      116.5032      108.8870      111.8334      121.3622      109.1396      108.1080      123.5674      130.6945      126.6915      120.8967      115.2334      118.9972      101.2000       93.5336       84.5422       83.6542       75.9351       71.5484       76.7419       79.6235       88.9459       86.6298       92.8197      101.0557      102.3552        0.0000        0.0000       72.4930       73.1152       78.1668       83.3508        0.0000        0.0000        0.0000        0.0000        0.0000        0.0000        0.0000        0.0000        0.0000
        0.0000        0.0000        0.0000        0.0000        0.0000        0.0000        0.0000        0.0000        0.0000        0.0000        0.0000        0.0000        0.0000        0.0000        0.0000        0.0000        0.0000        0.0000        0.0000        0.0000        0.0000        0.0000        0.0000        0.0000        0.0000        0.0000       28.6894       28.6650       30.3552       20.3687       53.6928       56.0426       15.5476       15.7603       14.3153       11.8053       11.4002        9.3516       11.6100       11.3177       14.8633       16.0829       11.5931       11.7859       12.9654       17.4524       14.7757       12.8178       11.6741       11.9164       13.2998       14.3858       13.0313       11.8295        9.9847        9.5415       10.7474       10.1611        9.3184        7.3112        5.7481        6.7055        8.6697        8.0982        8.6689       10.3611        8.0631        7.7200        7.9302        8.9463        8.5351        6.8639        7.4411        8.6810       11.7559       13.9348       11.5709       11.6032       11.1748       11.2276       10.7004        8.5857        6.9826        7.9074        5.5030        5.7077        0.0000        0.0000        0.0000        0.0000        0.0000        0.0000        0.0000        0.0000        0.0000        0.0000        0.0000        0.0000        0.0000        0.0000        0.0000        0.0000        0.0000        0.0000        0.0000        0.0000        0.0000        0.0000        0.0000        0.0000        0.0000        0.0000        0.0000        0.0000        0.0000        0.0000        0.0000        0.0000        0.0000        0.0000        0.0000        0.0000        0.0000        0.0000        0.0000        0.0000        0.0000        0.0000        0.0000        0.0000        0.0000        0.0000        0.0000        0.0000        0.0000        0.0000        0.0000        0.0000        0.0000        0.0000        0.0000        0.0000        0.0000        0.0000        0.0000        0.0000        0.0000        0.0000        0.0000        0.0000        0.0000        0.0000       12.9409        7.9129        7.3931        6.7430        6.0169        5.5326        4.9796        5.8336        7.3434       11.6331       15.6042       16.8100       18.0549       13.0913       15.5566       20.7989       17.0967       17.6565       18.5454       25.2973       21.0972       24.4902       31.8611       42.4813       52.2771       42.8031       45.4614       48.1527       49.5987       60.6493       62.1353       68.3914       70.9781       63.5778       57.8487       58.9259       52.8830       45.8852       47.9169       51.7860       53.6755       58.1713       66.3913       71.6643       65.3634       50.1990       46.1481       56.4138       64.5468       67.1301       65.2831       65.5791       77.6911       83.1930       93.4683       99.8515      102.2101      117.3823      112.2797      122.7758      125.7002      115.9306      111.4375      124.8669      128.2028      127.0952      120.9886      116.9048      115.1614      107.7131      102.1618       91.6678       83.0799       80.9301       79.6183       78.8894       80.1520       88.3878       87.8927       95.2127       92.6669        0.0000        0.0000        0.0000        0.0000        0.0000        0.0000        0.0000        0.0000        0.0000        0.0000        0.0000        0.0000        0.0000        0.0000        0.0000        0.0000
        0.0000        0.0000        0.0000        0.0000        0.0000        0.0000        0.0000        0.0000        0.0000        0.0000        0.0000        0.0000        0.0000        0.0000        0.0000        0.0000        0.0000        0.0000        0.0000        0.0000        0.0000        0.0000        0.0000        0.0000        0.0000        0.0000        0.0000       18.4354       18.1705       14.1187       19.0650       28.3679       17.5608       17.5222       18.1193       15.0904       15.4290       13.0016       12.9968       18.8416       16.1502       14.5457       14.4193       18.4568       18.7701       14.3942       14.1135       14.3708       14.7751       13.2080       13.7866       12.8518       13.3216       12.2948        8.6272        8.5607        7.8824        7.6624        7.4689        6.8851        7.1197        6.6626        7.0010        6.9755        7.7255        7.9423        5.4956        5.9263        6.1994        7.4423        7.9807        8.0066        9.4804       10.3194       12.4356       14.0786       13.9532       13.1739       13.0517       12.6481       13.1522        9.2087       14.5013       13.3506        6.7767        6.3691        7.4086        8.2574        8.5886        8.8385        0.0000        0.0000        0.0000        0.0000        0.0000        0.0000        0.0000        0.0000        0.0000        0.0000        0.0000        0.0000        0.0000        0.0000        0.0000        0.0000        0.0000        0.0000        0.0000        0.0000        0.0000        0.0000        0.0000        0.0000        0.0000        0.0000        0.0000        0.0000        0.0000        0.0000        0.0000        0.0000        0.0000        0.0000        0.0000        0.0000        0.0000        0.0000        0.0000        0.0000        0.0000        0.0000        0.0000        0.0000        0.0000        0.0000        0.0000        0.0000        0.0000        0.0000        0.0000        0.0000        0.0000        0.0000        0.0000        0.0000        0.0000        0.0000        0.0000        0.0000        0.0000       10.5062        8.7469        8.0368        6.9547        7.0217        6.3099        5.2576        4.9613        6.2434        6.7363       11.5540       16.0832       11.1219       18.4797        7.5251        8.6851       16.7342       12.9368       13.7575       15.0223       22.0934       30.1075       36.6893       33.5273       34.6342       41.8942       42.6472       44.8469       51.8753       63.6233       63.2803       63.9863       76.1455       76.2063       63.5276       54.7147       55.8453       50.2434       49.4166       46.4739       53.0941       62.3942       56.5175       58.5659       72.3820       76.7538       56.5547       66.8978       75.1172       71.2229       66.8272       68.1251       73.4348       88.6843      103.5735      122.2599      121.0792      120.1184      121.1133      118.5555      133.5732      149.4863      134.0438      111.8014      113.9218      121.3244      122.8220      121.3193      116.8245      112.1680      107.1073       96.3720       87.9240       82.3515       81.1003       79.7410       77.2669       79.8627       83.5827       93.8337      100.8278      101.8454        0.0000        0.0000        0.0000        0.0000        0.0000        0.0000        0.0000        0.0000        0.0000        0.0000        0.0000        0.0000        0.0000        0.0000        0.0000        0.0000
        0.0000        0.0000        0.0000        0.0000        0.0000        0.0000        0.0000        0.0000        0.0000        0.0000        0.0000        0.0000        0.0000        0.0000        0.0000        0.0000        0.0000        0.0000        0.0000        0.0000        0.0000        0.0000        0.0000        0.0000        0.0000        0.0000        0.0000       20.8217       19.4127       19.2300       18.7742       21.2969       22.4764       24.2253       22.6817       19.6127       21.5931       23.7691       23.8537       44.5066       53.8054       41.0806       38.5776       27.3930       26.6953       22.9797       18.4780       15.6186       17.0678       15.1468       16.5157       14.8052       18.9098       15.8172       10.1479        8.6020        8.2857        9.8265       11.0840        9.5515        9.5857       13.1002       13.1230       10.3503        8.9678        6.1045        5.1608        4.5472        5.0011        6.4108        7.8177        8.4279        8.9584        9.2603       10.7774       15.1967       16.9025       18.2145       13.1248       11.4947        9.5426        9.7285       13.6698       11.2979        7.8886        7.7913        9.2247        9.3954        9.0333       10.7035        0.0000        0.0000        0.0000        0.0000        0.0000        0.0000        0.0000        0.0000        0.0000        0.0000        0.0000        0.0000        0.0000        0.0000        0.0000        0.0000        0.0000        0.0000        0.0000        0.0000        0.0000        0.0000        0.0000        0.0000        0.0000        0.0000        0.0000        0.0000        0.0000        0.0000        0.0000        0.0000        0.0000        0.0000        0.0000        0.0000        0.0000        0.0000        0.0000        0.0000        0.0000        0.0000        0.0000        0.0000        0.0000        0.0000        0.0000        0.0000        0.0000        0.0000        0.0000        0.0000        0.0000        0.0000        0.0000        0.0000        0.0000        0.0000        0.0000        0.0000        0.0000        0.0000        9.4584        6.8382        6.5635        6.6376        6.0337        5.3243        4.7874        5.8640        6.3018       12.1242       12.6297        7.0637       23.7514        7.4901       10.2711       13.8139       17.2562       15.4314       17.9252       23.7668       31.1129       33.4848       31.8612       38.4603       41.4018       43.6254       45.3911       58.0105       60.9060       57.9902       64.2798       74.2602       64.8799       64.6529       58.9734       59.2338       52.5470       57.1338       53.2223       54.2126       68.0049       61.9397       75.6194       85.0283       80.4866       71.4713       75.0089       86.3551       77.1610       72.2092       80.7659       96.5561      104.6351      120.7408      139.4133      153.1733      153.6808      138.3186      128.7690      131.2527      141.6630      126.3403      127.1550      135.6431      143.3934      121.8022      111.1816      108.6590      116.2505      114.5882       98.7383       79.8221       80.9846       80.1767       79.2750       87.2316       97.1594       96.9300      105.7197      107.7403      107.4520        0.0000        0.0000        0.0000        0.0000        0.0000        0.0000        0.0000        0.0000        0.0000        0.0000        0.0000        0.0000        0.0000        0.0000        0.0000        0.0000
        0.0000        0.0000        0.0000        0.0000        0.0000        0.0000        0.0000        0.0000        0.0000        0.0000        0.0000        0.0000        0.0000        0.0000        0.0000        0.0000        0.0000        0.0000        0.0000        0.0000        0.0000        0.0000        0.0000        0.0000        0.0000        0.0000        0.0000        0.0000       30.4038       30.1286       31.3383       34.5413       35.3762       34.3070       32.7699       27.8183       24.0422       27.4548       30.1607       39.4676       61.7728       89.6406       64.0984       48.7993       41.7862       36.2179       30.6708       27.4844       31.0815       27.2956       27.0767       24.8767       24.4560       24.1920       20.6776       13.3076       10.7181       13.5116       20.0391       58.3931       59.2563       23.3371       14.1055       13.3072       10.4556        5.2272        4.7213        5.5031        4.0372        2.9121        3.4343        3.1459        4.0428        9.4596       10.8089       16.5073       18.0203       14.9296       15.2300       15.6675       17.9009       17.6118       13.9120       12.3028       13.9589       16.1702       14.6137       16.1986       14.7335       11.2931       15.6743        0.0000        0.0000        0.0000        0.0000        0.0000        0.0000        0.0000        0.0000        0.0000        0.0000        0.0000        0.0000        0.0000        0.0000        0.0000        0.0000        0.0000        0.0000        0.0000        0.0000        0.0000        0.0000        0.0000        0.0000        0.0000        0.0000        0.0000        0.0000        0.0000        0.0000        0.0000        0.0000        0.0000        0.0000        0.0000        0.0000        0.0000        0.0000        0.0000        0.0000        0.0000        0.0000        0.0000        0.0000        0.0000        0.0000        0.0000        0.0000        0.0000        0.0000        0.0000        0.0000        0.0000        0.0000        0.0000        0.0000        0.0000        0.0000        0.0000        0.0000        0.0000        0.0000        6.3107        5.0872       11.4650        6.4511        4.0242        3.9642        5.8758        6.6392       10.7399        6.6439       17.8476       32.0189        9.2621        8.4610       12.1054       18.0618       17.8160       20.0684       28.7346       32.3265       35.5225       37.6242       43.1627       43.6119       45.3257       44.3672       48.2649       47.8228       48.5669       57.8459       59.8276       60.0271       59.4851       60.0728       60.2217       58.9462       59.8089       59.8157       65.7641       68.2511       61.1992       78.3216       87.4797       81.0547       71.9137       70.7135       83.2644       78.5094       88.1135      102.4479      119.4660      124.8867      129.7843      142.7766      160.1222      158.8599      130.4815      127.1342      129.2436      129.2262      126.2065      117.8811      137.9274      152.4394      127.2746      119.0212      112.2473      116.7596      108.4649       91.7236       77.3191       69.6063       73.6182       75.1298       80.7409       81.7397       84.5803       98.5037      116.6051      122.1276        0.0000        0.0000        0.0000        0.0000        0.0000        0.0000        0.0000        0.0000        0.0000        0.0000        0.0000        0.0000        0.0000        0.0000        0.0000        0.0000
        0.0000        0.0000        0.0000        0.0000        0.0000        0.0000        0.0000        0.0000        0.0000        0.0000        0.0000        0.0000        0.0000        0.0000        0.0000        0.0000        0.0000        0.0000        0.0000        0.0000        0.0000        0.0000        0.0000        0.0000        0.0000        0.0000        0.0000        0.0000       42.3558       38.8568       39.8833       45.6177       45.2225       46.1723       43.2680       35.4871       30.3533       33.7857       32.5485       34.3711       32.2991       32.7729       36.0359       37.1293       46.1770       60.4441       87.3247       67.7414       36.8244       33.3195       38.9180       30.3605       27.5012       25.8596       23.9354       17.7249       14.1433       13.9675       14.9871       30.1049       39.3498       46.7422       35.0454       31.9406       19.2434       15.9901       13.1444       12.9045        3.5869        3.9379        2.6361        2.9771        3.0342        4.3751        6.8108       13.3240       13.4222       17.5890       16.1049       14.9050       19.3280       21.0710       15.5905       15.0084       13.6527       15.3151       16.2154       14.4824       13.6257       18.4295       22.9245        0.0000        0.0000        0.0000        0.0000        0.0000        0.0000        0.0000        0.0000        0.0000        0.0000        0.0000        0.0000        0.0000        0.0000        0.0000        0.0000        0.0000        0.0000        0.0000        0.0000        0.0000        0.0000        0.0000        0.0000        0.0000        0.0000        0.0000        0.0000        0.0000        0.0000        0.0000        0.0000        0.0000        0.0000        0.0000        0.0000        0.0000        0.0000        0.0000        0.0000        0.0000        0.0000        0.0000        0.0000        0.0000        0.0000        0.0000        0.0000        0.0000        0.0000        0.0000        0.0000        0.0000        0.0000        0.0000        0.0000        0.0000        0.0000        0.0000        0.0000       13.3863        6.1030        4.8640        4.4321       10.1194        7.0942        4.5281        6.1833        6.5467        6.2809       10.8408        7.2066       10.5977       10.3517        7.2274       10.6841       13.2191       17.6073       19.8382       25.6277       31.7157       37.3341       37.1700       36.6580       44.0262       44.9412       44.7178       45.4092       48.8317       51.7807       53.5986       53.7643       58.3101       56.6516       57.8961       54.3129       49.3801       48.9513       59.1750       71.4644       77.0220       62.6523       58.6340       64.5718       77.0151       87.8501       76.0971       88.2376       88.9933       95.8893      106.8301      122.3891      139.1171      138.1234      141.7152      144.6299      145.6973      142.1527      140.4302      131.9458      144.1544      139.3525      131.1229      103.8944      107.5891      120.5958      133.1502      112.2678       93.3518       94.0782       92.6780       87.3321       76.1836       85.5437       84.5426       82.1387       81.1048       81.2506       84.7097       94.1789      118.5243      138.5261        0.0000        0.0000        0.0000        0.0000        0.0000        0.0000        0.0000        0.0000        0.0000        0.0000        0.0000        0.0000        0.0000        0.0000        0.0000        0.0000
        0.0000        0.0000        0.0000        0.0000        0.0000        0.0000        0.0000        0.0000        0.0000        0.0000        0.0000        0.0000        0.0000        0.0000        0.0000        0.0000        0.0000        0.0000        0.0000        0.0000        0.0000        0.0000        0.0000        0.0000        0.0000        0.0000        0.0000        0.0000       56.3542       55.9280       55.4036       61.3858       54.5767       49.0415       45.5070       40.5281       37.3289       33.5460       32.8569       37.2868       34.3699       31.2858       33.4212       35.9227       35.9904       41.3918       52.8893       54.7275       50.9508       30.1523       45.7927       30.4794       25.5868       20.7818       18.8165       16.6104       17.3506       16.1041       16.7089       13.0554       13.7948       15.5512       14.6867       31.4600       43.7598       35.9020       20.2271       12.0635        3.4471        1.9617        2.7767        6.2678        8.6119        7.2387        7.2688       11.4160       14.9721       16.2529       13.9174       18.2546       14.9278       18.6160       24.7880       30.1565       19.5418       15.8529       16.6552       15.5673       13.8002       18.5544       20.1524       20.5560        0.0000        0.0000        0.0000        0.0000        0.0000        0.0000        0.0000        0.0000        0.0000        0.0000        0.0000        0.0000        0.0000        0.0000        0.0000        0.0000        0.0000        0.0000        0.0000        0.0000        0.0000        0.0000        0.0000        0.0000        0.0000        0.0000        0.0000        0.0000        0.0000        0.0000        0.0000        0.0000        0.0000        0.0000        0.0000        0.0000        0.0000        0.0000        0.0000        0.0000        0.0000        0.0000        0.0000        0.0000        0.0000        0.0000        0.0000        0.0000        0.0000        0.0000        0.0000        0.0000        0.0000        0.0000        0.0000        0.0000        0.0000        0.0000       24.4464       12.6484        8.9285        6.2498        6.0625       11.1908       13.5157        6.1319        6.1307        8.0867        7.9397        7.7775        9.6655       12.7730       13.6645       23.5623       17.5745       15.1884       18.5325       22.5573       19.2690       30.6228      131.0533      113.0796       33.3761       44.3835       44.5122       45.4918       49.7775       56.0246       54.6276       60.3423       55.8074       55.8267       53.5129       49.2633       48.1894       52.0534       62.5558       77.3708       86.4183       81.4998       67.3819       70.7213       71.6649       89.5956       97.4783      103.4474      108.7551      103.9376      113.7744      141.1996      156.2046      171.2405      171.8901      167.4706      145.4363      146.2461      158.8927      156.3730      151.0288      157.3512      156.0206      146.9858      124.1017      122.3200      121.7849      124.6853      107.8012       97.0340       97.6662       91.6698       98.4455       74.9846       78.9807       80.0052       78.1831       85.1036       92.7927       89.5244       91.3929      119.3616      135.7261      148.7786        0.0000        0.0000        0.0000        0.0000        0.0000        0.0000        0.0000        0.0000        0.0000        0.0000        0.0000        0.0000        0.0000        0.0000        0.0000
        0.0000        0.0000        0.0000        0.0000        0.0000        0.0000        0.0000        0.0000        0.0000        0.0000        0.0000        0.0000        0.0000        0.0000        0.0000        0.0000        0.0000        0.0000        0.0000        0.0000        0.0000        0.0000        0.0000        0.0000        0.0000        0.0000        0.0000       61.0290       63.5771       59.2253       57.4742       62.7512       57.0184       52.2385       49.4040       50.5148       39.0278       32.4459       33.8801       38.8079       41.4860       50.0144       40.0491       40.4822       36.2759       35.5182       31.0719       31.9872       33.9551       29.4900       29.5938       28.2746       26.8325       31.9834       28.4913       20.5105       17.1283       14.1814       11.9520        9.5245        8.3735        6.0539        4.8138        3.4701        3.0193        3.2790        2.9781        2.5957        2.9559        2.5489        2.5187        3.9803        4.7095        5.1422        5.7267        9.5671       10.8156       12.2764       11.8473       13.1087       15.0529       21.2051       27.7201       80.8369       41.9441       16.4339       14.4901       19.2716       22.8521       17.1674       12.8456       12.6809        9.7725        0.0000        0.0000        0.0000        0.0000        0.0000        0.0000        0.0000        0.0000        0.0000        0.0000        0.0000        0.0000        0.0000        0.0000        0.0000        0.0000        0.0000        0.0000        0.0000        0.0000        0.0000        0.0000        0.0000        0.0000        0.0000        0.0000        0.0000        0.0000        0.0000        0.0000        0.0000        0.0000        0.0000        0.0000        0.0000        0.0000        0.0000        0.0000        0.0000        0.0000        0.0000        0.0000        0.0000        0.0000        0.0000        0.0000        0.0000        0.0000        0.0000        0.0000        0.0000        0.0000        0.0000        0.0000        0.0000        0.0000       28.9584       27.2427       15.2485       11.5070        9.1087        9.3137       12.7122       14.0622        7.2793       12.1126       14.2717       11.0919       11.2783       14.0856       22.7974       31.0573       31.2897       27.8760       26.2176       23.7335       23.1862       30.0942       34.8261       71.3011       47.0225       36.4885       45.9602       50.8278       54.4238       59.6336       63.4767       57.6544       50.8004       53.3736       48.2284       47.0183       46.7562       45.7069       49.1954       65.5620       77.6607       70.7514       67.6521       68.8145       74.0605       78.1047       92.5721      101.8973      113.0335      123.8573      123.1851      129.6404      144.9512      159.9621      192.2607      195.8187      186.6724      152.9302      155.1422      156.8638      161.4355      163.6721      159.7243      142.1064      128.1439      129.5949      126.9465      134.8476      140.1603      130.7554      113.7112      110.0818       95.1134       92.6356       72.3966       66.7758       64.6839       76.8807       79.7787       81.0485       81.1531       94.5356      127.6029      152.5283        0.0000        0.0000        0.0000        0.0000        0.0000        0.0000        0.0000        0.0000        0.0000        0.0000        0.0000        0.0000        0.0000        0.0000        0.0000        0.0000
        0.0000        0.0000        0.0000        0.0000        0.0000        0.0000        0.0000        0.0000        0.0000        0.0000        0.0000        0.0000        0.0000        0.0000        0.0000        0.0000        0.0000        0.0000        0.0000        0.0000        0.0000        0.0000        0.0000        0.0000        0.0000        0.0000        0.0000       63.8845       64.1445       63.0211       62.3400       59.5799       63.3757       57.3922       48.8762       48.7794       40.4781       29.9722       28.0126       29.6089       31.5090       34.0236       34.3131       33.5822       34.3342       35.5245       34.6245       31.2539       32.0214       29.1312       26.1622       22.7690       23.9809       24.7481       24.8980       19.0281       15.0462       12.0596       12.5169        8.8671        5.7603        4.2814        3.6929        2.7021        2.2578        1.8002        3.1867        2.1976        2.5033        2.4131        2.1952        2.3371        3.2475        4.9478        4.9492        5.9673        7.6105       11.1079       11.2460        9.5224       12.9301       13.9715       17.4307       22.4077       18.3194       14.7960       12.9493       17.3739       16.0332       11.9866        9.4853        8.2677        7.4494        7.7523        7.2765        4.4402        4.9712       10.0193        2.6176        2.7758        2.1371        0.0000        0.0000        0.0000        0.0000        0.0000        0.0000        5.0308        8.8433        7.9016        7.7144        0.0000        0.0000        0.0000        0.0000        0.0000        0.0000        0.0000        0.0000        0.0000        0.0000        0.0000        0.0000        0.0000        0.0000        0.0000        0.0000        0.0000        0.0000        0.0000        0.0000        0.0000        0.0000        0.0000        0.0000        0.0000        0.0000        0.0000        0.0000        0.0000        0.0000        0.0000        0.0000        0.0000        0.0000        0.0000        0.0000       40.5549       41.1212       33.6132       32.0682       30.8520       30.4822       28.4904       26.3729       17.3340       17.0044       11.8336       11.8071       13.7384       16.0078       14.6283       16.9987       24.2000       29.4561       32.2591       31.0042       29.6283       30.4924       30.9937       36.6110       36.3506       36.5362       41.3158       53.9511       58.4373       66.7226       67.5984       65.0098       53.1164       49.7233       50.1411       51.5004       46.1709       45.0176       45.8695       47.5150       45.5189       46.6048       51.4507       59.2019       69.4266       73.9699       82.8586       89.9351       90.4312       97.3195      118.1956      131.3626      150.4537      163.6178      160.0060      177.1159      222.4072      228.5057      226.6746      194.9350      210.9236      208.9462      203.5435      195.9431      162.9952      141.6355      132.3702      133.0925      134.4792      139.8489      144.4070      135.0533      131.2065      125.0561      109.8520       97.4516       72.5925       60.9612       64.2271       75.4827       79.5735       77.7915       79.4772       89.7442      110.3104      110.8115        0.0000        0.0000        0.0000        0.0000        0.0000        0.0000        0.0000        0.0000        0.0000        0.0000        0.0000        0.0000        0.0000        0.0000        0.0000        0.0000
        0.0000        0.0000        0.0000        0.0000        0.0000        0.0000        0.0000        0.0000        0.0000        0.0000        0.0000        0.0000        0.0000        0.0000        0.0000        0.0000        0.0000        0.0000        0.0000        0.0000        0.0000        0.0000        0.0000        0.0000        0.0000        0.0000       71.4095       69.5767       68.8715       67.5521       65.2810       60.4253       61.8509       61.0083       47.8294       38.5136       38.4521       49.2878       62.3582       49.9694       40.2760       44.3353       35.5979       32.0363       30.8011       35.9850       43.2462       60.4602       52.7550       37.3593       21.5249       20.4236       22.8828       22.4259       20.5716       14.8783       13.4005        8.6491        8.5103        7.3906        5.7751        4.4202        4.0797        3.0562        3.0077        2.8032        2.6854        2.0801        1.2158        1.2538        2.0878        3.8540        4.1074        3.5256        3.3664        4.2897        6.7245       11.1782       11.8549       15.1420       14.3466       13.5198       10.1057       16.1565       14.4584       14.1917       11.7402       13.6353       11.8386        8.8403        8.5738        6.4210        5.0857        4.2226        5.6003        6.1117        6.7463        5.2248        6.6910        2.8497        5.7428        3.0333        4.0941        3.7150        5.4133        5.3112        6.0021        4.5757        8.2340        8.0728        5.3642        5.8707        7.6453        8.1724        6.6054        0.0000        0.0000        0.0000        0.0000        0.0000        0.0000        0.0000        0.0000        0.0000        0.0000        0.0000        0.0000        0.0000        0.0000        0.0000        0.0000        0.0000        0.0000        0.0000        0.0000        0.0000       23.8844       23.4427       34.3549       44.6780       40.2362       41.3355       48.2674       52.1208       51.1338       55.0807       46.6241       53.9813       49.7081       41.3940       37.9419       42.2955       42.6488       42.7162       38.8041       26.6026       26.4399       19.7196       13.9239       15.6404       18.7470       21.1945       23.5027       29.8486       27.1342       31.4985       34.9748       38.1020       36.2552       36.4213       36.1267       40.0588       44.6604       44.4345       50.2286       61.0046       70.5837       71.7014       66.0660       53.9165       53.2351       54.3595       51.3575       48.2443       52.0415       55.9883       53.4174       48.6143       46.2794       48.6749       63.2930       84.1303       88.3144       94.6799       98.4566       91.5325      103.4819      123.4021      128.8031      158.6517      174.2558      171.9977      186.6490      220.2139      235.3894      252.7170      249.9520      243.5806      242.7277      231.0465      215.3729      171.1140      156.7430      129.7989      132.1728      129.1313      133.8899      143.1269      139.7983      130.2644      112.5858      119.5515      124.0755       87.7742       73.2805       82.5886       77.5252       76.5605       82.2373       90.1835      102.6771        0.0000        0.0000        0.0000        0.0000        0.0000        0.0000        0.0000        0.0000        0.0000        0.0000        0.0000        0.0000        0.0000        0.0000        0.0000        0.0000        0.0000        0.0000
        0.0000        0.0000        0.0000        0.0000        0.0000        0.0000        0.0000        0.0000        0.0000        0.0000        0.0000        0.0000        0.0000        0.0000        0.0000        0.0000        0.0000        0.0000        0.0000        0.0000        0.0000        0.0000        0.0000        0.0000        0.0000        0.0000       71.9739       68.3479       65.1248       66.6304       66.4380       65.9708       77.1829       82.8604       62.5286       42.8096       33.5069       32.2366       38.7139       38.4314       42.5460       53.7090       42.0873       64.8024       41.3593       37.9589       31.4115       32.8945       31.0812       22.8353       18.8706       18.8899       16.7167       14.5373       11.8538        7.5443        6.4643        4.8930        5.8729        4.8689        4.6395        4.5656        4.0529        2.9734        2.9309        3.5499        4.3384        2.3637        1.4924        1.6905        3.0099        5.1198        5.7819        3.8835        3.1699        3.8503        5.4961        8.1454        7.5958       10.7836       13.1365       11.7256        9.3259       14.7310       12.0764        9.8447        8.4057        6.4619        7.5755        5.2867        4.1136        3.5399        5.1774        4.1064        3.1541        6.4173        8.6193        6.6444        8.5382        5.5592        4.5516        5.6183        2.4055        4.5914        7.7517        7.5838        5.1704        5.0923        5.7002        4.9104        4.8672        5.2883       10.0375       15.2529       10.5004        9.5529       11.6577       10.5631        0.0000        0.0000        0.0000        0.0000        0.0000        0.0000        0.0000        0.0000        0.0000        0.0000        0.0000        0.0000       23.4554       21.8372       22.1679       23.9565       25.1060       24.1867       23.7261       28.9382       36.0719       54.6224       58.3724       53.1680       52.4653       54.0047       60.9515       62.3317       63.7098       59.2820       63.9827       56.5416       47.6729       50.7984       51.6973       51.6962       48.7585       40.9944       29.5302       24.0911       22.6734       22.5779       24.8000       28.8079       38.8242       57.0339       35.3040       39.7056       40.4903       44.8588       41.9670       38.6859       46.4823       45.8150       52.0057       53.1556       58.0275       67.2044       69.5041       69.0561       68.2776       58.1180       56.3826       57.9306       53.2264       54.8602       58.1478       54.5587       55.2269       61.4161       59.3095       60.7580       82.2036      102.9652      104.3628      115.3474      113.4548      110.5819      116.4835      128.9509      134.4525      162.8988      168.7425      178.7443      195.4237      237.1585      252.5522      288.3686      286.7433      276.3628      262.3661      244.8623      227.4098      186.5144      164.9064      146.5434      145.1338      156.9224      141.8176      125.0581      115.5789      110.5360      115.1121      124.3893      119.8851       77.3232       75.6269       72.3050       60.5759        0.0000       71.2602       89.5566      103.9162        0.0000        0.0000        0.0000        0.0000        0.0000        0.0000        0.0000        0.0000        0.0000        0.0000        0.0000        0.0000        0.0000        0.0000        0.0000        0.0000        0.0000        0.0000
        0.0000        0.0000        0.0000        0.0000        0.0000        0.0000        0.0000        0.0000        0.0000        0.0000        0.0000        0.0000        0.0000        0.0000        0.0000        0.0000        0.0000        0.0000        0.0000        0.0000        0.0000        0.0000        0.0000        0.0000        0.0000       68.1696       67.6979       70.1253       64.7131       60.7951       60.7634       53.9238       47.1824       46.5256       42.4194       37.2120       31.3011       28.1888       29.1691       28.5955       25.5185       24.2171       21.1112       28.8238       26.9340       26.4283       22.4538       21.9364       19.3342       15.2102       13.6084       14.6195       13.2084       21.1688       25.4122        9.4157        6.3675        5.1017        4.9236        4.6391        4.3719        3.9391        3.9264        3.6195        2.2871        2.1877        2.4153        1.2230        1.2986        1.1307        2.5544        3.4421        4.2471        4.1557        4.3573        4.3057        5.1167        5.8424        6.6832        7.5888        9.5521       10.6764       11.0268       13.0866       11.1877        8.5030        8.8464        8.0451        7.6734        5.4311        3.3842        4.2871        6.6041        5.2572        3.3259        5.0884        6.8256        7.5418       12.9483        6.5956        6.0171        2.6037        1.6882        2.6123        6.3448        5.5761        3.3098        2.9298        3.3115        3.6272        3.8492        3.8260        4.0718        6.2275        7.0227        6.2637        8.3148       10.9979       11.6099       27.3951       37.8771        0.0000        0.0000        0.0000        0.0000        0.0000        0.0000        0.0000        0.0000       21.8540       19.5195       17.2665       21.0227       18.5293       20.5216       20.8048       24.1719       26.6064       35.5153       59.9546       55.0322       63.0997       65.1686       63.8396       59.1177       52.6816       53.9082       52.9404       51.1027       56.5519       58.2133       54.1360       54.5498       51.1895       49.4984       44.2701       39.1772       36.0083       31.3614       30.8820       31.4625       34.2934       40.7644       47.5848       42.7197       44.9031       49.6130       47.1283       48.5022       51.6985       54.5892       53.4891       58.3410       61.1328       68.7714       72.8818       74.9234       72.9354       73.4465       69.9610       61.6488       60.8591       59.1282       58.2622       56.1784       56.7228       61.8682       68.5721       78.9182       98.5919      110.8138      119.8123      124.6449      125.1914      122.5151      119.4886      126.5441      139.9998      152.1415      171.0581      176.7342      198.3399      220.7593      264.6974      305.7822      325.8741      313.7541      285.1933      260.1176      238.7472      211.0117      179.7860      160.5649      138.6876      139.7514      144.1059      130.5713      119.1122      128.8294      118.7918      122.3757      123.5822       99.8662       69.0288       60.2490        0.0000        0.0000        0.0000        0.0000        0.0000        0.0000        0.0000        0.0000        0.0000        0.0000        0.0000        0.0000        0.0000        0.0000        0.0000        0.0000        0.0000        0.0000        0.0000        0.0000        0.0000        0.0000        0.0000        0.0000
        0.0000        0.0000        0.0000        0.0000        0.0000        0.0000        0.0000        0.0000        0.0000        0.0000        0.0000        0.0000        0.0000        0.0000        0.0000        0.0000        0.0000        0.0000        0.0000        0.0000        0.0000        0.0000       61.3002       58.9683       61.8817       69.1614       72.4450       72.3155       62.1737       51.3028       44.8704       33.1098       29.7867       28.0627       25.6112       23.9571       18.9442       14.4452       17.8591        8.6499       12.0491       12.3825       12.3503       16.0188       15.2036       15.2123       12.4746        8.2940        6.4969        4.7662        4.6668        5.6598        6.0242       27.4474       51.4121       20.6220        4.4730        4.2832        2.9417        3.2104        2.8219        2.8349        2.8932        6.4902        5.1985        2.9370        2.5196        0.9081        0.7614        1.1415        0.8081        0.8379        1.2045        2.3614        3.2143        5.2208        5.4016        5.0478        7.2830        8.7754       10.3728       14.3203       13.3705       12.2646       10.9119       10.3276        8.5564        4.7063        4.8701        4.9792        2.6033        4.5438        5.3036        5.4864        4.9978        5.0306        8.1357       12.1479       12.7716       10.4533        6.0925        4.1285        4.9417        4.3826        4.8071        6.4127        6.9473        3.6024        2.5444        2.4774        2.9686        3.2644        3.0566        3.1586        4.4502        5.8460        7.2474       12.1609       13.0220       16.1577       12.7203       16.8619       17.5626       30.5696       39.1199       27.5574       16.6880       15.7603       21.5912       21.2453       18.1584       16.3776       23.3986       17.8371       15.5856       21.9231       27.4476       30.5401       35.0982       40.0046       52.0518       55.6223       56.0408       59.9007       62.7928       55.9518       41.8406       36.6285       47.1470       53.9448       64.8111       65.2920       62.9945       66.5507       57.9127       51.0946       50.4819       53.5920       51.5455       44.0609       43.4224       50.2754       57.4798       50.5698       55.1132       60.8270       48.4581       48.5884       50.4429       57.7624       56.3254       66.2948       69.8970       74.3335       75.4386       80.4150       84.2186       82.6751       78.6389       76.4947       69.3918       66.8136       66.0824       57.5081       57.0597       63.0170       67.5451       78.3564       93.0891      119.4966      123.4028      111.8187      110.5691      116.7685      119.7083      144.9268      153.4358      163.4978      172.4804      182.8566      186.1620      202.3551      236.8967      273.3394      283.5865      270.2048      255.4383      224.2814      198.5584      184.0848      165.4914      119.8385      101.8665       91.0259       91.3183      112.6451      111.7201      110.3535      116.9461      128.4518      136.6400      127.1818      108.2489       67.3204        0.0000        0.0000        0.0000        0.0000        0.0000        0.0000        0.0000        0.0000        0.0000        0.0000        0.0000        0.0000        0.0000        0.0000        0.0000        0.0000        0.0000        0.0000        0.0000        0.0000        0.0000        0.0000        0.0000        0.0000        0.0000
        0.0000        0.0000        0.0000        0.0000        0.0000        0.0000        0.0000        0.0000        0.0000        0.0000        0.0000        0.0000        0.0000        0.0000        0.0000        0.0000        0.0000        0.0000       58.2417       60.4432       63.2295       67.3687       72.1774       64.2580       64.5802       62.2257       57.9011       50.7374       45.0019       41.7936       36.7555       28.7832       25.2719       20.8905       21.1633       18.4160       14.4329       11.0250        7.8482        7.0531        7.7698        9.3176        9.2136        9.3659       10.3124        7.8008        6.2858        5.0624        4.1834        2.8391        2.6967        3.5078        4.0030        4.2634        3.5152        3.2290        3.2936        2.7985        2.6340        2.6003        2.4377        2.6364        3.0217        3.6794        3.2027        2.5533        1.5706        0.8616        0.6841        0.6390        1.1078        0.4758        0.5289        1.8836        3.3057        4.4525        4.6811        6.9506        9.7837       12.7715       15.0888       15.6141       11.8994       10.6777        9.9580        9.9951        8.6112        6.3236        5.6558        6.6023        4.9609        4.8755        5.2048        5.2103        7.2244        6.9967        7.5237       10.5885       10.8090        9.1047        8.4267        6.9551        5.3884        5.1293        6.3981        6.3710        5.7486        2.2874        1.2687        1.4852        2.1154        2.8020        3.4022        3.9943        6.1797        6.9075        4.6054       10.0435       13.1330       13.9631       14.9208       17.2526       22.1387       36.1882       37.5478       29.9930       23.9494       18.5215       20.8167       20.2715       17.9932       16.8121       13.6408       10.8239       12.9967       22.2549       29.1160       43.5171       54.5237       64.9274       66.3891       65.2509       65.6151       71.3447       67.1523       56.9390       56.2004       58.2410       62.3919       61.0908       64.5973       73.1793       70.6072       70.2767       63.6389       60.9264       61.6699       57.8863       56.8427       54.7440       54.9537       58.3948       58.1611       52.1660       56.4739       64.4075       60.1476       56.1529       61.4921       60.4493       58.4874       71.7402       80.4790       84.0660       84.4964       91.3327      101.1590       91.2241       83.1348       83.2826       81.1298       78.5031       73.6320       61.3991       66.5852       85.6528       93.7115       96.1762       94.7295       96.4508      103.4500      106.4926      107.9009      116.2186      128.8540      156.5837      168.4055      174.7265      186.7548      197.7191      196.3494      216.4734      230.8077      257.1025      245.8501      230.7552      205.2000      191.8539      185.6830      166.2708      151.4238      106.1094       95.8334       83.4785       84.6532      110.2812      106.4652      107.8873      114.3694      129.9330      135.0330        0.0000        0.0000        0.0000        0.0000        0.0000        0.0000        0.0000        0.0000        0.0000        0.0000        0.0000        0.0000        0.0000        0.0000        0.0000        0.0000        0.0000        0.0000        0.0000        0.0000        0.0000        0.0000        0.0000        0.0000        0.0000        0.0000        0.0000        0.0000
        0.0000        0.0000        0.0000        0.0000        0.0000        0.0000        0.0000        0.0000        0.0000        0.0000        0.0000        0.0000        0.0000        0.0000        0.0000       53.1820       58.6334       58.6168       58.5669       60.9275       67.1756       65.4494       64.4442       61.5660       60.8799       58.4658       51.4651       37.9119       32.5705       28.7319       27.2017       24.4864       20.3705       14.5677       13.1188        9.8547        7.0731        6.1989        6.5344        7.1314        8.6814       10.9501       10.8252        9.8388        8.0118        7.4044        5.3043        3.4098        3.0127        2.3338        2.3299        2.4064        2.2025        2.2461        2.4433        2.3323        2.2176        2.0526        2.1156        2.0005        2.0918        2.3514        2.8343        3.3086        3.0446        1.5519        1.3854        0.8834        0.7544        0.9045        1.0315        0.4888        0.2577        1.0899        5.7511        6.4955        5.1908        5.2255        7.9145       12.1057       16.0155       13.9877       10.9555       13.6187       14.8795       12.2825       10.5141        6.1135        4.3484        4.1588        6.8260        7.5420        5.3387        7.8516       12.4928       11.1582       10.6153        9.9676        7.5979        7.9364        7.8387        9.1576        6.9849        5.9596        6.5748        7.9111        6.2698        2.5758        1.3570        1.5460        1.9942        3.2632        4.1344        7.0119        8.5631        6.3213        4.8553        5.4592        6.8610       16.9643       29.9571       34.7450       39.4754       40.3877       38.7513       41.6099       39.7401       30.1631       17.1140       15.6997       17.0161       15.0958       15.2689       13.9088       16.0471       24.8408       30.2056       39.0166       46.3829       54.5384       68.5340       68.2940       66.5809       69.5136       69.5322       65.5070       65.6641       63.4002       70.9215       67.5131       70.1746       81.6678       78.1048       71.6646       63.0538       68.1914       68.7971       65.5061       56.1958       57.0710       67.5583       85.3015       71.5920       64.2901       60.6866       62.4096       62.1481       63.4212       64.7413       63.5431       67.4855       82.4883       88.4152       89.3292       98.8532      101.6723       91.6091       88.5569       90.4845       91.3587       92.4230       93.5783       81.9584       82.6166       87.3187       91.2152       91.9290       84.9482       89.4676      103.3900      107.0112      109.8760      117.2001      129.9874      149.8054      176.3563      189.5974      217.0045      222.7988      220.9666      218.7884      211.5022      221.3308      244.8438      233.8515      223.7940      203.1824      188.8417      186.0911      162.8551      143.8621       97.9976       80.8347       80.8378        0.0000      108.0252      114.9207      121.5411      121.6684      142.6115      148.0336        0.0000        0.0000        0.0000        0.0000        0.0000        0.0000        0.0000        0.0000        0.0000        0.0000        0.0000        0.0000        0.0000        0.0000        0.0000        0.0000        0.0000        0.0000        0.0000        0.0000        0.0000        0.0000        0.0000        0.0000        0.0000        0.0000        0.0000        0.0000
        0.0000        0.0000        0.0000        0.0000        0.0000        0.0000        0.0000        0.0000        0.0000        0.0000        0.0000        0.0000        0.0000       47.5621       48.7514       58.6426       59.7184       62.3254       61.9470       61.0967       61.7311       62.3259       69.0231       68.2460       61.2605       47.0982       39.6124       29.4428       26.2343       23.5598       19.3298       14.8068       13.6530       12.6777       11.6812        9.2241        6.3173        7.8093        8.2688       11.8503       15.7812       16.9747        9.3557        8.0090        6.9002        7.6246        6.7929        4.1021        2.5726        2.3027        1.9626        1.5625        1.6378        2.0462        2.0201        2.4856        2.0333        1.7330        1.3953        1.5027        1.8739        1.9141        2.2248        2.3543        2.3015        1.3466        1.1635        0.7988        0.8917        0.8208        1.0144        0.5315        1.9794        5.1349        9.4210        9.9665        6.1321        5.3357        7.6632       11.3401       14.5107       11.2054        8.1984        8.2980        9.8196       11.8117        9.3834        5.0543        5.2916        5.4648        5.1237        5.5373        5.0006        7.6771        8.6937        9.1239       10.2485       11.3147       11.2074       10.7077        9.8740       12.0372       10.8263       13.2818        8.6304        6.8420        7.6561        2.2250        1.1057        2.3595        5.5147        5.5706        7.8396       12.8017       16.8353       17.0227       12.9895       13.2720       15.0428       21.5254       29.7665       42.8320       54.7792       49.1282       43.1763       43.0528       45.0856       21.8915       17.0276       14.2290       15.4541       16.5048       16.4444       22.7395       27.6534       32.8497       33.8744       41.0311       44.2489       41.0707       64.1518       63.2779       55.5788       69.9514       86.5144       67.8695       68.3652       76.0519       81.0255       80.5152       89.4062       88.4135       87.5339       80.6178       80.0839       75.1711       68.5717       65.4708       62.7703       65.9008       90.5692       91.0636       84.7498       77.5716       68.3300       67.9928       69.8683       67.8437       63.9474       63.6730       67.9603       83.4317       80.5754       92.4376      105.3132      101.6445       97.4130       91.9316       89.1056       86.4485       93.7427      104.5212      112.1904      123.4069      124.6404      124.9088      115.3091      111.6917      103.5763      103.1083      116.2397      124.2237      131.3879      137.5751      159.5434      202.4711      236.3703      250.4699      248.7491      229.2400      213.5627      206.6212      211.1710      228.3091      213.2056      215.3837      202.7652      186.6631      181.6265      161.1999      152.8013      110.8476      104.8291        0.0000        0.0000        0.0000        0.0000        0.0000        0.0000        0.0000        0.0000        0.0000        0.0000        0.0000        0.0000        0.0000        0.0000        0.0000        0.0000        0.0000        0.0000        0.0000        0.0000        0.0000        0.0000        0.0000        0.0000        0.0000        0.0000        0.0000        0.0000        0.0000        0.0000        0.0000        0.0000        0.0000        0.0000        0.0000        0.0000
        0.0000        0.0000        0.0000        0.0000        0.0000        0.0000        0.0000        0.0000        0.0000       48.6534        0.0000        0.0000       51.8961       51.6604       49.9461       57.9460       59.9206       58.4734       55.2869       52.3430       55.6379       55.9056       54.7456       46.0259       46.3557       37.1614       29.9353       21.7575       17.8013       12.5489       11.0563        7.7011        6.7357        6.3089        6.6737        7.4898        7.6633       10.8092        9.3793       11.1755       12.7501       13.6454        8.4736        7.2148        5.9816        4.8966        4.4094        3.8346        2.2674        1.7094        1.5934        1.2437        1.2403        1.0021        1.1314        1.1678        0.6802        0.1939        0.3657        0.8011        1.5803        1.7842        1.6855        0.9814        0.7561        0.7116        2.7359       26.6823       25.1710        2.7742        0.4946        0.3980        2.7397        7.4448       12.3785       12.6792        6.7824        5.5750        5.9086        9.6633        9.6048        8.1022        7.2655        6.0973        5.9633        6.2188        7.0789        7.8248        9.9439        9.2549        6.5028        6.5444        6.4615       10.6008       15.8632       16.4923       17.3554       14.5066       14.3764       13.6166       11.0718       13.3373       11.0557       11.5743        6.0884        5.8500        8.5019        5.1619        3.5725        2.7467        4.0319        4.1601        5.8925       12.8047       15.2474       12.8771       14.1346       16.8332       16.7743       18.8737       20.0423       18.7609       23.6043       31.2900       39.8326       41.8048       44.8490       26.4754       20.6335       16.7286       15.7904       21.2674       23.3139       22.8149       28.2551       33.1250       33.1098       40.0853       38.5609       47.0681       65.3471       72.2356       57.9232       85.4497       89.8101       81.7241       83.3940       99.3955      108.6348      114.3955      108.1252      106.8413      100.6370       96.8620       83.3880       88.7678       85.5140       75.6676       73.4177       82.9084      103.9480      110.9725      101.2945       84.0213       75.5577       70.6718       70.3367       67.3489       64.4283       65.3106       65.7008       71.3872       82.2970       93.6803       99.7808      106.5365      106.1542      108.2719      107.2226      109.7181      114.7542      125.2624      132.3115      144.2308      144.2867      148.4658      138.6721      128.2129      131.7745      117.8207      129.2278      140.2740      142.2374      167.2849      187.2610      258.9257      294.0182      291.3320      254.8171      198.5766      199.5923      196.9614      203.5303      191.3981      173.7926      168.1421      155.2365      188.3834      194.9761      190.5186      182.0957      182.4335        0.0000        0.0000        0.0000        0.0000        0.0000        0.0000        0.0000        0.0000        0.0000        0.0000        0.0000        0.0000        0.0000        0.0000        0.0000        0.0000        0.0000        0.0000        0.0000        0.0000        0.0000        0.0000        0.0000        0.0000        0.0000        0.0000        0.0000        0.0000        0.0000        0.0000        0.0000        0.0000        0.0000        0.0000        0.0000        0.0000        0.0000
        0.0000        0.0000        0.0000        0.0000        0.0000       28.8129       27.0264       49.7298       36.3817       38.9890       39.8843       45.3961       59.6923       58.6839       49.8189       54.4939       60.5427       60.8071       56.2324       53.6197       51.4348       46.9729       41.3304       35.3876       32.7086       28.3264       22.3100       16.1299       11.6781        8.9507        6.1608        6.5840        4.5255        4.2821        5.1127        6.6237        7.8700        8.1267        9.2326        8.4653        8.5030        9.8593        6.7346        5.0545        3.9270        3.2012        2.7712        2.8894        1.9300        2.2859        2.2535        1.7120        1.4755        1.0276        1.1069        0.8495        0.4956        0.7626        1.7280        2.3204        3.7635        3.1005        1.6837        0.6241        0.4583        1.2141        1.8445       22.0817       16.8387       11.6270        0.5166        1.7951        5.1803        7.2954       10.6881       10.3053        6.4657        4.8067        6.2880        7.0959        6.0354        6.5608        7.4556        6.4600        6.2793        6.6990        9.4925       14.1901       14.8391       19.3104       17.1024       13.5450       13.7225       18.4741       21.3980       11.4321       13.1358       14.5568       14.1598       13.0237       11.3351       12.1800        7.8618        8.2174        6.8816        4.8343        7.1025        3.0279        4.4771        3.5907        8.8180        8.8304        6.3597        8.8856        9.7342        9.9794       15.1822       16.4042       11.7333       18.1142       20.1463       18.0503       22.3875       30.7947       37.9599       40.2223       40.0119       27.0138       22.3038       18.6698       17.2550       21.0421       21.5238       24.0153       30.0859       34.3221       35.4904       38.7052       39.6463       47.4582       74.1788       82.8618       73.9730      102.6673      101.7667       78.8677       80.9583      101.0370      117.3251      125.1560      117.8643       96.6297       90.7773       99.9242      101.8180      117.6141      103.8326       92.8569       90.6131       95.2177      101.4464      108.5365       96.2465       84.8848       77.5209       73.9537       71.3493       77.1783       84.4300       76.0861       71.4641       78.1530       90.8212      111.3093      109.3295      110.6575      112.4905      115.0189      115.1536      117.9514      124.3896      135.1704      140.4132      148.6465      145.5225      148.3190      145.7079      140.0668      141.2873      149.9396      176.4265      186.9991        0.0000        0.0000      230.7351      271.5988      278.7534      277.1292      255.5566      209.4044      193.8968      184.3468      188.0133      179.4043      156.4153      147.6841      153.6651      197.8184      204.4010      201.6171      189.4645        0.0000        0.0000        0.0000        0.0000        0.0000        0.0000        0.0000        0.0000        0.0000        0.0000        0.0000        0.0000        0.0000        0.0000        0.0000        0.0000        0.0000        0.0000        0.0000        0.0000        0.0000        0.0000        0.0000        0.0000        0.0000        0.0000        0.0000        0.0000        0.0000        0.0000        0.0000        0.0000        0.0000        0.0000        0.0000        0.0000        0.0000        0.0000
        0.0000        0.0000        0.0000        0.0000       31.2254       36.4470       28.5936       35.3344       38.7127       41.7015       43.5224       57.5457       57.9277       52.1799       46.7358       47.7471       48.4850       50.1295       46.3329       42.1474       38.6624       35.3282       28.5727       25.2594       24.6284       20.6712       15.2496        8.3357        8.6195        5.6856        3.5404        4.5700        4.5948        4.5480        4.0035        4.3568        5.5125        5.8622        8.7655       10.0848        7.5759        6.1436        3.9681        2.5721        3.6807        3.5383        2.3300        2.3698        2.1547        2.4432        2.5657        2.1080        1.5240        0.5500        1.1716        0.6528        0.7450        0.6230        0.9792        1.6389        3.6653        2.9702        1.2755        0.7714        0.2228        0.9270        1.2194        3.3834        2.7035        4.1646        0.3128        2.1730        6.4292        5.8961        5.2596        5.9065        7.7237        9.3354        6.6558        6.5919        6.5846        7.3546        7.6611        9.1350        7.0552       10.6904       14.3893       16.4711       20.0083       22.7474       16.7030       20.1429       16.5710       16.2870       13.4721        9.5314       13.5461       16.3065       14.1515       13.1975       12.8211       12.6820        9.7980       10.9885        9.2921       12.0370        6.9988        3.2470        3.6354        6.3844        9.2627       11.4146        7.7161        7.4958       11.1905        9.3999       10.0779       11.3859       12.1285       18.7508       18.0247       15.6746       17.7529       26.7570       32.4962       29.5949       28.2740       27.0684       22.2594       21.0967       20.7622       22.0579       22.7574       25.1050       34.8731       33.8480       37.6056       42.8374       47.3841       59.7081       79.6132       76.1928       75.6594      103.0688      100.5522       92.4293      109.9336      120.9622      130.2102      113.7762      108.7821      103.1312       88.5575       92.2937      109.7702      124.0970      107.1733       97.9934       98.2477      104.4250      104.3604      100.0029      102.4986       91.9112       86.5092       77.7909       74.9620       77.7005       73.0772       69.6691       66.2257       74.0004       88.8723       96.4804       95.6407      109.4068      116.3402      118.1744      123.7335      125.2025      139.5404      141.8847      137.9313      136.0430      129.5897      123.4185      136.7322      136.1709      133.8909      186.2346      181.2657        0.0000        0.0000        0.0000      192.2495      235.7802      241.4782      236.8358      221.7603      188.3894      170.9145      166.9748      163.2684      145.5440      135.2761      137.1725      158.2525      191.6733        0.0000        0.0000        0.0000        0.0000        0.0000        0.0000        0.0000        0.0000        0.0000        0.0000        0.0000        0.0000        0.0000        0.0000        0.0000        0.0000        0.0000        0.0000        0.0000        0.0000        0.0000        0.0000        0.0000        0.0000        0.0000        0.0000        0.0000        0.0000        0.0000        0.0000        0.0000        0.0000        0.0000        0.0000        0.0000        0.0000        0.0000        0.0000        0.0000        0.0000        0.0000
        0.0000        0.0000       29.6478       23.8399       21.8021       34.4655       37.4504       36.3729       41.9620       42.9630       45.3155       46.7977       51.1583       41.2990       42.9784       43.6253       42.6660       42.1748       37.1939       35.8879       31.2400       27.1326       24.4322       20.1147       17.3807       13.9854       11.8114        7.3343        5.3329        4.2800        3.4009        4.3795        4.7848        3.9937        3.2802        3.6979        3.5133        3.8382        4.0980        3.8808        2.6732        2.1551        2.6517        2.0645        2.6140        2.5870        3.8449        4.2072        3.6135        2.9878        2.6074        1.9148        1.3588        1.2231        1.1051        0.9756        1.2265        0.6979        1.0854        0.6762        2.4978        2.8284        1.6253        2.0798        1.3657        1.0406        0.7784        0.4339        0.4392        1.2776        1.1794        3.2328        7.5681        3.9756        4.9725        6.2018        8.9697       10.2418        6.8724        8.4435        9.1804        7.0034        7.6835       11.5250       12.6420       14.8752       12.1699       12.4187       19.8807       16.5037       11.5863       14.5652       12.4241       13.0252       11.9352       13.7300       16.4051       16.5095       17.1635       16.6066       16.6193       18.4810       18.6928       13.6379       13.1437       11.3723       12.2088        3.1583        5.1603        7.0205        8.6412       11.1332       11.1848        7.3678        7.5476        8.7383        9.1844       10.7369       11.0413       15.9560       14.6387       14.7040       23.4595       30.9257       34.0067       33.2223       31.7062       23.4396       23.0722       23.6218       27.1683       30.8554       30.1323       28.4824       34.4759       42.2930       45.5706       45.8016       66.7222       71.3868       80.4168       88.7219       89.1175       93.9137      102.1635      128.6918      132.1884      125.5158      117.7864      129.5340      122.7426      107.1460       95.9273       89.9625      110.5326      117.5042      121.9551      109.0229      101.7178      105.4344      101.0832       99.2692       97.0429       91.0263       81.4878       74.3700       76.1076       75.8572       76.0578       73.1902       76.7071       90.4798       89.0337       83.9506       79.7298       97.0582      104.4417      113.7219      123.8901      126.5620      139.2267      144.3038      134.7424      125.6863      113.1932      117.6955      125.5822      124.2188      131.0472      142.0736        0.0000        0.0000        0.0000      144.5461      154.7133      210.2315      222.2338      208.0255      188.0699      165.6556      157.0842      149.7106      139.1063      133.8922      134.6523      146.2858      142.0174        0.0000        0.0000        0.0000        0.0000        0.0000        0.0000        0.0000        0.0000        0.0000        0.0000        0.0000        0.0000        0.0000        0.0000        0.0000        0.0000        0.0000        0.0000        0.0000        0.0000        0.0000        0.0000        0.0000        0.0000        0.0000        0.0000        0.0000        0.0000        0.0000        0.0000        0.0000        0.0000        0.0000        0.0000        0.0000        0.0000        0.0000        0.0000        0.0000        0.0000        0.0000        0.0000
        0.0000       22.2275       25.2128       24.3774       22.8112       31.3635       39.7114       49.4369       63.9781       48.6186       41.5300       29.5672       29.6170       26.9831       26.7894       21.5825       21.9906       29.3176       21.3318       17.3803       15.1856       13.3954       12.9583       10.2945        8.7617        8.5522        8.7844        7.0611        8.2414        5.1986        5.1898        5.4571        4.8784        2.5765        2.7947        4.0809        3.6742        2.7015        2.9480        1.4922        1.1301        2.3993        2.0662        1.9704        2.0473        2.2673        3.7742        4.7954        4.8487        3.0105        1.3894        1.0440        0.9106        0.5878        0.5346        0.3649        0.7580        0.9030        1.3330        1.2817        1.3254        0.9768        1.2239        2.4279        2.2014        1.7795        1.2867        1.1918        1.2442        1.9152        3.9105        5.2666        6.0035        6.4048        6.7720        7.2581        6.9146        5.9709        7.5736        6.3223        5.9808        6.2773        6.3701        6.8190        9.2769        9.4474        7.1648        7.9107        9.9984       11.1711       21.0320       24.7331       22.2695       20.3070       20.2862       22.7558       20.4503       20.7751       22.7066       19.5693       22.1968       26.1040       29.9795       25.1612       23.0449       25.2590       21.7014        6.4833        6.6946       11.8750       17.9357       16.0434       14.4133        8.4300        9.0683        8.3104        8.6884       11.8250        8.9506        9.3278       11.7120       17.9023       20.5897       24.3482       26.4680       33.5009       31.7814       25.4722       24.5685       28.3413       25.9538       27.8479       27.8712       39.5476       45.8287       52.6250       59.3622       68.4439       72.9080       69.6347       61.6492       75.1757       90.5974      109.2973       94.2129      100.5199      107.3879      113.1395      121.6406      129.6015      118.5515      115.4154      112.5960      110.1497      131.0253      127.5316      122.1813      114.1795      101.7964       97.5516       92.8702       94.5877       85.8362       79.7431       75.1063       70.9034       75.5580       70.6009       77.7444       80.1418       76.5703       72.8042       76.7549       75.7664       65.8061       84.7308       90.9456      102.7617      107.6186      115.2928      114.1435      106.1211       99.6290       81.8789       79.6479       96.8615      110.4751      138.6584        0.0000        0.0000        0.0000        0.0000      116.3966      120.4829      138.3056      157.2436      156.0421      150.0082      138.2411      126.0583      116.3171      106.0257      107.6481      140.2662      144.9700      139.7591        0.0000        0.0000        0.0000        0.0000        0.0000        0.0000        0.0000        0.0000        0.0000        0.0000        0.0000        0.0000        0.0000        0.0000        0.0000        0.0000        0.0000        0.0000        0.0000        0.0000        0.0000        0.0000        0.0000        0.0000        0.0000        0.0000        0.0000        0.0000        0.0000        0.0000        0.0000        0.0000        0.0000        0.0000        0.0000        0.0000        0.0000        0.0000        0.0000        0.0000        0.0000        0.0000        0.0000
        0.0000       22.7040       25.0268       22.5653       25.2939       26.9290       29.8623       29.5435       33.9015       28.7482       24.2616       22.1005       18.2665       17.2849       19.8534       15.2626       17.7358       18.9979       15.7141       12.8948       10.6045        9.0998        8.4316        7.7038        8.0888        8.3152        7.2426        7.4204        5.6458        5.8816        4.2548        3.5077        3.5950        2.8347        4.1382        3.9067        1.9407        1.8352        2.2106        1.9508        1.7139        2.3414        2.2345        2.6159        2.1582        1.4724        1.4436        2.7190        2.2913        0.8125        0.4061        0.2860        0.0940        0.0000        0.0000        0.1454        0.6847        0.4639        0.2946        0.8408        1.0088        1.1074        1.7528        2.9225        3.2385        2.3652        1.6759        2.2715        1.9774        3.0969        5.1438        7.0807        8.4506        8.5444        8.5480        7.6303        5.3234        4.5031        3.3059        4.7655        5.2656        6.0890        6.4759        5.9624        6.3030        7.9498       11.0360       16.3708       14.5540       16.8095       19.8735       29.6274       30.0335       26.4314       24.9147       27.6568       32.0625       25.7600       28.9618       30.0941       28.4999       28.9168       29.6227       20.3140       24.7193       25.1258       17.5556        7.5655        6.4558        8.9716       11.8358       11.1784       10.2036        9.6678       11.7942        6.3842        6.9098        8.3738        9.7515       11.7992       22.8772       24.4184       25.9706       23.0131       20.5932       24.3276       28.8996       32.9120       35.0308       38.5417       28.9321       26.3825       29.7758       34.4595       42.7151       50.6999       47.3141       59.2824       61.1371       71.6968       78.2014       67.8427       87.0698      106.3922       85.6510       85.6791      115.1988      132.1872      116.3563      113.0956      109.5935      124.2333      129.5214      129.3002      139.1802      132.4546      126.2256      119.2248       96.7865       93.3697       95.8756       90.9682       83.0397       82.5835       80.7246       78.1750       72.3725       76.5607       79.4072       79.6641       77.5521       73.0443       65.3468       64.2739       62.5721       80.2252       89.7284       95.8842       92.6499       85.6784       82.8585       82.9219       77.1483       79.4987       99.3341      118.3205        0.0000        0.0000        0.0000        0.0000        0.0000      117.3838      101.5356      111.7790      138.8377      148.4726      142.9419      125.9038      110.2539      111.4208      101.0603       91.3394      100.8607      134.7059        0.0000        0.0000        0.0000        0.0000        0.0000        0.0000        0.0000        0.0000        0.0000        0.0000        0.0000        0.0000        0.0000        0.0000        0.0000        0.0000        0.0000        0.0000        0.0000        0.0000        0.0000        0.0000        0.0000        0.0000        0.0000        0.0000        0.0000        0.0000        0.0000        0.0000        0.0000        0.0000        0.0000        0.0000        0.0000        0.0000        0.0000        0.0000        0.0000        0.0000        0.0000        0.0000        0.0000        0.0000        0.0000
       21.0270       21.7605       23.5610       25.2581       28.4947       25.5336       20.9443       21.4619       17.4821       16.1412       21.2426       24.4134       15.9852       14.2540       19.5087       15.8742       17.0883       17.4241       17.4151       13.2463       10.3188        6.2108        5.3404        5.6296        6.4893        7.9215        7.9111        9.1679        5.9850        4.4586        4.1914        3.7167        2.5775        2.6373        3.0061        2.0600        1.3170        1.2840        1.4777        1.5406        1.3947        1.7478        1.7519        3.0016        2.6536        1.4018        0.6250        1.0079        0.7958        0.2557        0.6510        0.4736        0.2525        0.1054        0.1770        0.2515        0.6813        0.6391        0.3865        1.3059        2.0759        2.1199        3.4208        3.1401        3.0557        2.4267        2.5487        2.2932        2.8345        3.1552        5.6889        6.7210        7.0816        5.7429        4.9066        3.5249        2.9412        3.0684        5.1548        6.7994        6.8129        8.1200        9.6680       11.5485       11.9249       20.6836       24.8939       32.5227       17.9556       17.6949       25.9191       39.9073       73.7430       50.8493       38.0150       46.6151       69.5347       49.2900       60.9149       79.7762       52.5007       27.8653       24.3969       17.6908       17.3515       20.1978       17.1802        8.7839       11.0943       13.6705        9.5464        7.1451        7.6338        9.8025        9.8235        7.2586        7.2539        7.9826       11.8737       13.5441       18.8975       15.2719       18.7075       19.9790       18.0824       25.2617       34.7197       32.9164       34.9729       36.7382       35.8664       30.9259       33.8930       39.4856       46.6159       59.0455       54.4392       59.5103       67.8571       77.2216       89.1404       84.0352       94.2869      119.1808      109.0327      105.2651      113.7459      125.2416      140.6220      153.2742      143.4817      151.6842      143.6323      129.3313      124.8436      115.6143      105.6942      105.3932       95.1097       98.1691       90.9282       88.2338       86.3498       89.9573       93.8414       93.8233       76.7025       81.4767       77.2355       73.6102       75.5851       69.8462       65.2086       63.0181       58.0590       78.6110       87.7352       85.1342       79.8693       69.5440       68.8726       68.3706       72.2396       77.0509       84.9701        0.0000        0.0000        0.0000        0.0000        0.0000        0.0000      115.6446      120.9822      125.6977      134.3406      136.6382      139.9992      127.5813       95.7608       96.1917       89.2964        0.0000        0.0000        0.0000        0.0000        0.0000        0.0000        0.0000        0.0000        0.0000        0.0000        0.0000        0.0000        0.0000        0.0000        0.0000        0.0000        0.0000        0.0000        0.0000        0.0000        0.0000        0.0000        0.0000        0.0000        0.0000        0.0000        0.0000        0.0000        0.0000        0.0000        0.0000        0.0000        0.0000        0.0000        0.0000        0.0000        0.0000        0.0000        0.0000        0.0000        0.0000        0.0000        0.0000        0.0000        0.0000        0.0000        0.0000        0.0000
       17.1928       19.9291       22.3082       20.8557       30.0004       42.7247       27.7768       24.1282       18.8344       14.1218       12.8875        9.3492        9.4129       12.9556       19.3549       16.1067       16.4478       15.8985       12.9298       10.9010        9.0443        5.4918        5.4292        7.6057        6.5352        5.8619        6.9770        5.6827        4.7235        3.5692        3.2676        2.8986        2.6603        1.9629        1.7893        1.5020        1.6942        1.5085        1.9060        1.5693        1.6556        2.0507        2.1151        2.4114        2.0245        1.2322        0.8145        1.2419        0.5283        0.2112        0.4672        0.3137        0.2865        0.5489        1.5174        1.6621        1.5456        1.0324        0.9813        0.8561        2.2013        1.5815        1.5297        2.0178        3.0024        2.9779        2.2002        1.9707        2.3110        2.5046        5.9813        7.7959        4.5386        4.9984        6.6019        7.9425        4.7767        3.6633        7.0128        9.8289       15.2455       13.9807       16.3761       16.5374       16.9800       22.7044       23.6380       39.3635       26.6009       28.0283       29.2834       44.4217       31.9678       38.4830       43.3154       50.8334       48.5850       47.6639       51.2972       80.0967      104.8152       65.0177       44.3438       31.6584       21.2232       21.7837       20.9899       18.2557       15.0586       11.0933       10.9759       11.3905       11.0150       10.4765       10.0120        7.6275        9.3827       10.5829       11.6651       16.1564       19.1959       19.1913       16.4447       16.3523       18.6123       29.0985       41.3643       50.4586       60.1498       55.8303       55.4413       51.1243       44.6949       39.0021       48.9829       48.0371       45.5224       61.2035       84.8946       88.8021      101.4808       95.2228      124.2079      150.8825      150.3889      132.3970      127.1010      154.4281      154.3522      167.3076      160.5587      161.1954      154.6026      133.7696      123.1145      109.3667       99.3493       91.8282       84.9746       91.2207       89.2471       90.4319       93.5045       94.9409       96.6342       93.7819       81.5606       83.6269       74.0655       68.5892       70.6119       69.8919       72.5878       70.5718       63.3065       75.4553       82.3535       85.5316       78.8364       66.8616       72.0984       69.4587       70.9518       69.7695        0.0000        0.0000        0.0000        0.0000        0.0000        0.0000      126.3300      124.0152      123.6120      120.9805      124.7550      134.9806      124.1014      102.5238       83.0551       98.0881      109.3631        0.0000        0.0000        0.0000        0.0000        0.0000        0.0000        0.0000        0.0000        0.0000        0.0000        0.0000        0.0000        0.0000        0.0000        0.0000        0.0000        0.0000        0.0000        0.0000        0.0000        0.0000        0.0000        0.0000        0.0000        0.0000        0.0000        0.0000        0.0000        0.0000        0.0000        0.0000        0.0000        0.0000        0.0000        0.0000        0.0000        0.0000        0.0000        0.0000        0.0000        0.0000        0.0000        0.0000        0.0000        0.0000        0.0000        0.0000        0.0000
       14.0287       19.2138       26.8458       19.6943       19.2056       24.4886       31.8102       23.4081       17.1603       14.0386       16.0748       11.6825       11.7706       10.9211       14.3403       12.8057       12.2785       11.7638        9.3093        9.5693        8.8169        7.9327        7.9721        7.2378        7.1765        6.8868        6.3599        3.4791        2.6650        3.4513        2.9310        1.3585        1.9363        2.0083        1.9084        1.3670        1.3447        1.4861        2.0693        2.3369        3.0341        3.7881        3.4527        3.1509        2.7187        1.6819        1.3647        1.3731        1.4508        0.6833        2.0762        3.2106        1.1816        1.8937        2.4589        2.3808        2.4220        2.2114        2.2633        3.4989        4.7014        5.6496        4.8672        2.2749        3.3745        4.4467        4.9550        4.5170        3.7309        4.3042        5.1725        3.4740        3.3069        3.8951        8.2604        5.4338        5.2357        4.0077        4.8299        5.8585        9.1080       10.0349       11.9590       15.5919       16.9550       18.3431       23.6873       39.5747       39.4185       44.8278       47.5997       53.0132       47.6784       55.4055       68.1864       66.8599       68.6380       61.5680       53.3416       50.1143       46.2140       50.4787       68.1206       84.9342       59.9480       47.5703       44.6971       32.4187       28.6161       21.4302       19.9109       21.6254       23.8976       21.6860       18.6606       12.5530       11.7638       12.9012       15.5888       17.4679       15.8702       19.6166       19.8114       21.7869       23.5540       27.8501       32.9067       60.4024       74.3984       67.4449       54.3611       53.7310       42.0646       42.4551       67.4758       62.7808       46.0630       61.9020       82.9878      104.5072      107.5049      109.6659      141.1997      164.9106      169.6139      188.0873      179.2967      188.6146      183.6308      181.0521      167.0336      127.9944      112.8466      104.0387      100.5194       99.6116       90.8535       78.6293       82.6295       91.6789       95.7920      101.8277       98.5819      104.9585       99.2707       89.8684       75.8462       73.5664       68.0922       66.1049       66.3189       75.6428       81.3608       86.3186       95.3317       93.1046       98.2672       98.1629       88.5921       54.1005       72.3887       51.6070        0.0000        0.0000        0.0000        0.0000        0.0000        0.0000        0.0000        0.0000      140.2200      112.5638      104.0043      106.7040      128.6873       96.0000        0.0000       33.3300       29.1300       56.4900       89.0100        0.0000        0.0000        0.0000        0.0000        0.0000        0.0000        0.0000        0.0000        0.0000        0.0000        0.0000        0.0000        0.0000        0.0000        0.0000        0.0000        0.0000        0.0000        0.0000        0.0000        0.0000        0.0000        0.0000        0.0000        0.0000        0.0000        0.0000        0.0000        0.0000        0.0000        0.0000        0.0000        0.0000        0.0000        0.0000        0.0000        0.0000        0.0000        0.0000        0.0000        0.0000        0.0000        0.0000        0.0000        0.0000        0.0000        0.0000        0.0000
       16.3996       17.0141       15.9314       16.1283       16.7588       18.1929       24.4054       39.2034       22.0071       17.8349       20.7210       16.3829        9.5241        8.1086        9.4552       12.0895       15.0339       13.4185        9.4393       10.0018       10.1200       10.0580        8.8292        7.6861        7.7175        6.9808        5.8559        3.8774        3.6927        4.0189        3.3751        2.9820        6.7309        5.9989        4.6077        1.9679        1.3254        0.9306        1.3200        2.9838        4.1718        2.7090        1.6697        2.3425        1.9296        3.2085        4.3821        4.1473        4.6598        4.7852        3.7218        4.7533        3.3767        0.7712        1.0597        1.2973        5.1459        4.0360        3.0844        4.5880        6.7235        9.7488        7.6147        6.6609        3.1646        3.3452        3.4708        3.9476        4.1310        2.4646        4.0497        2.6802        2.8357        3.5486        5.8203        7.0117        5.5877        9.4574       11.8413       10.8641       11.7906       11.4817       13.1660       19.2752       21.2504       27.1098       33.1918       44.2079       41.6871       47.0057       53.1898       57.3656       51.7714       61.9433       64.2100       69.9174       71.3840       72.1428       69.8767       51.4389       51.4763       50.3074       49.0141       56.8759       65.0292       64.3719       60.7489       51.3099       39.4465       33.2051       28.8791       22.4848       24.1203       26.8559       24.6064       19.8533       23.0452       20.5355       18.2150       17.5151       17.4797       18.7032       22.5322       31.0618       34.0530       35.7787       38.9525       50.7047       49.5665       43.3842       41.3987       41.1479       35.7136       55.0863       68.4536       50.7638       52.9008       70.0315       85.2844      107.2525      104.0542      117.0604      136.7405      159.0719      179.3175      191.6238      210.7267      210.2141      195.1182      174.6236      152.7831      119.8251      100.6624       95.3891       96.3816       86.4285       80.8112       73.4041       73.1430       90.5493       94.8887      104.5378       90.6884       91.9559       87.2976       83.1740       78.0980       72.9488       65.5169       66.2169       67.5650       82.4991       88.9241       93.7949      106.9892       99.4226       97.3592       95.1638       86.4684        0.0000        0.0000        0.0000        0.0000        0.0000        0.0000        0.0000        0.0000        0.0000        0.0000        0.0000      130.9800      101.5582      104.8016      125.1779        0.0000        0.0000        0.0000        0.0000        0.0000        0.0000        0.0000        0.0000        0.0000        0.0000        0.0000        0.0000        0.0000        0.0000        0.0000        0.0000        0.0000        0.0000        0.0000        0.0000        0.0000        0.0000        0.0000        0.0000        0.0000        0.0000        0.0000        0.0000        0.0000        0.0000        0.0000        0.0000        0.0000        0.0000        0.0000        0.0000        0.0000        0.0000        0.0000        0.0000        0.0000        0.0000        0.0000        0.0000        0.0000        0.0000        0.0000        0.0000        0.0000        0.0000        0.0000        0.0000        0.0000        0.0000        0.0000
        0.0000        0.0000       14.2868       12.5161        0.0000       15.1250       25.4033       32.8054       17.5220       14.3817       15.6900       19.3126       17.4404       10.1017       13.3871       13.2738       11.3011        9.2008        8.0420        9.1633        9.2727        9.0240        8.8549        7.9756        6.4451        6.1797        5.3289        3.2554        2.7790        3.1777        2.8684        1.7020        3.6207        3.8919        2.9186        1.3762        0.9397        0.7680        1.3435        2.1325        1.4760        1.5599        2.0158        3.8166        4.9281        3.6004        1.8815        1.0883        1.5913        1.5343        1.8069        4.3436        6.1424        5.3445        2.7524        3.0881        4.7053        5.6255       11.7535       13.9513       14.6661       15.4348       10.7933        8.0877       11.6267       10.5295        6.0287        5.3062        5.7169       17.0963       55.1225       29.4989        2.8773        4.3727        5.0795        4.9611        8.0120       14.1527       16.2954       14.4822       14.3326       16.5864       14.3642       16.2149       20.1658       33.0432       49.0701       55.3836       51.4586       52.1827       62.7204       65.5104       50.3599       57.9612       61.6871       63.7925       61.9909       64.6643       71.9364       60.0068       56.4364       69.0428       62.6450       66.5987       62.2538       71.0143       69.8010      105.9265      102.7892       65.9242       50.3077       39.8211       33.5145       31.3204       38.8215       31.9806       30.7377       27.3919       26.0053       21.2468       27.3897       28.7682       26.1884       30.7336       34.5585       36.5140       38.8866       54.9109       34.7461       31.6075       37.0558       44.3129       42.9923       59.5236       83.7820       60.4568       57.5416       68.6955       89.9755       97.2008      119.7059      141.8818      145.3337      162.3615      183.6011      189.8479      203.4598      215.6005      195.4945      172.5996      150.1288      121.4900      102.8877       91.1537       84.7561       79.8744       72.2139       69.4636       67.7069       82.4466       86.4679       84.3634       84.4454       81.8862       83.7984       76.4369       76.9861       74.9880       65.8227       67.4519       75.4785       95.8419      103.3133      101.2230      103.7385       96.8248       92.7706       85.6233       77.6336       52.7724        0.0000        0.0000       37.4513        0.0000        0.0000        0.0000        0.0000        0.0000        0.0000      124.9500       65.0700       87.6697        0.0000        0.0000        0.0000        0.0000        0.0000        0.0000        0.0000        0.0000        0.0000        0.0000        0.0000        0.0000        0.0000        0.0000        0.0000        0.0000        0.0000        0.0000        0.0000        0.0000        0.0000        0.0000        0.0000        0.0000        0.0000        0.0000        0.0000        0.0000        0.0000        0.0000        0.0000        0.0000        0.0000        0.0000        0.0000        0.0000        0.0000        0.0000        0.0000        0.0000        0.0000        0.0000        0.0000        0.0000        0.0000        0.0000        0.0000        0.0000        0.0000        0.0000        0.0000        0.0000        0.0000        0.0000        0.0000        0.0000        0.0000
        0.0000        0.0000        0.0000        0.0000        0.0000       11.8173       20.6657       25.4219       13.3895       12.6397       16.8539       17.1275       13.3186       15.1813       15.3483       10.9929        8.5184        7.9228        7.7423        8.9521        9.0885        8.4075        7.9817        7.0014        6.5452        5.8001        4.7154        2.4541        2.5411        2.4699        2.1865        1.3804        1.4985        1.3024        0.8332        0.8225        0.7717        0.8274        0.8670        0.6352        0.5695        2.1291        3.4581        3.3403        2.9800        2.6987        1.2614        0.7912        0.7249        1.1961        4.5016        8.1980        6.0983        4.5861        4.3196        6.5742       11.1288       11.0545       24.7683       14.7412        8.7924        8.0760       23.8245       14.8098       12.9480       10.1764        9.5944        8.5819        8.8684      334.6163      127.1197      204.4783        6.7756        4.8024        3.2861        4.4765        8.7472       13.9604       17.1648       21.7433       15.8040       14.0893       19.7833       21.0691       21.0125       20.4318       30.4916       42.8783       39.1714       37.2098       56.6299       90.4002       74.5208       50.2244       53.6415       60.2096       65.3854       63.5105       56.8932       52.8962       62.3112       77.5777       73.4559       67.9453       64.3117       64.4648       72.2373       88.5901      119.8406       92.8825       88.0413       70.3650       55.2684       53.4621       49.7341       41.6594       40.7546       30.4179       28.3778       23.8656       24.0254       23.0154       22.3049       26.7881       28.0560       60.4656       47.8299       31.8344       33.8939       33.5476       39.2382       43.7310       44.8756       49.7657       56.4317       54.7810       61.4307       75.2722       89.3317      110.2327      116.9267      142.5812      162.1057      180.8196      200.2260      205.2223      192.7745      202.8187      187.8708      172.3032      143.3851      111.3727       96.3359       84.8708       79.5362       78.3067       72.0898       68.8761       66.4802       73.3912       81.2476       79.0258       80.0652       84.3749       93.8779       85.4577       71.9289       67.5392       62.9185       74.5863       89.6504      102.6829      112.6716      109.1898       96.3664       85.3337       82.0192       75.8994       66.5540       50.5458       44.4000       45.9352       37.8374       74.3825        0.0000        0.0000        0.0000        0.0000      113.7600       54.0600       65.4000       89.3688        0.0000        0.0000        0.0000        0.0000        0.0000        0.0000        0.0000        0.0000        0.0000        0.0000        0.0000        0.0000        0.0000        0.0000        0.0000        0.0000        0.0000        0.0000        0.0000        0.0000        0.0000        0.0000        0.0000        0.0000        0.0000        0.0000        0.0000        0.0000        0.0000        0.0000        0.0000        0.0000        0.0000        0.0000        0.0000        0.0000        0.0000        0.0000        0.0000        0.0000        0.0000        0.0000        0.0000        0.0000        0.0000        0.0000        0.0000        0.0000        0.0000        0.0000        0.0000        0.0000        0.0000        0.0000        0.0000        0.0000        0.0000
        0.0000        0.0000        0.0000        0.0000        0.0000       12.8515       15.0751       11.3134       10.0663       10.9041       12.5692        9.6306       12.4220       12.1171       10.8685       10.1545        9.3221        9.5546       10.6718       11.6141       11.1511       10.2977        8.9881        5.9427        5.7205        5.7528        4.9396        2.7585        2.8828        2.7258        2.3582        1.3397        1.0419        0.7127        0.2655        1.0636        0.9868        0.9392        0.7482        0.6532        0.8876        1.8652        2.6393        2.0768        1.2820        0.8941        0.8073        1.0305        1.6381        2.3392        4.9725        7.2998        8.6941       23.2902       20.4872       66.8843      115.6078       42.6399       24.7577       15.5773       16.2185       18.0577       19.6885       20.6989       20.9156       14.6340       11.7257        7.5196       11.6813      148.7816      216.8514      171.8297        4.8839       11.8687        9.0580       11.2797       13.7190       15.0034       18.2442       17.5319       18.8609       21.4975       19.4094       21.4647       20.9208       21.2297       27.7093       37.7197       37.6694       44.1531       47.2984       47.1673       40.2696       46.1166       45.1391       40.6942       46.6568       49.5610       53.0713       53.7807       54.7560       57.5872       66.0346       58.9840       67.2975       55.2126       68.5319       88.4048       94.2792       96.4724       95.0625       84.7561       94.2615       79.3567       68.9824       58.7423       51.2343       48.4892       44.5177       39.2713       36.1291       36.5368       39.9649       34.9378       32.4736       39.3120       40.7833       49.2963       61.2562       42.5532       37.4636       42.8414       48.3967       54.6011       57.8321       54.4925       60.2653       84.0150       90.9988      109.6051      112.8885      133.8018      163.6014      188.2203      206.4944      203.5285      178.2348      159.6519      138.5968      127.8446      116.2886       93.4205       85.3547       73.2649       69.4720       65.9691       56.5880       58.5648       61.4906       64.9975       59.5125       59.2800       57.1276       70.7743       84.7613       69.6354       64.0809       62.9876       63.1174       73.5041       91.5256       92.7325       93.1238       89.6982       79.0909       56.6541       51.7370       44.3895       48.9026       58.4341       37.5854       40.3561       48.4410       69.7012        0.0000        0.0000        0.0000       99.1174       84.5634       90.0416       87.7145      100.2221       90.3869        0.0000        0.0000        0.0000        0.0000        0.0000        0.0000        0.0000        0.0000        0.0000        0.0000        0.0000        0.0000        0.0000        0.0000        0.0000        0.0000        0.0000        0.0000        0.0000        0.0000        0.0000        0.0000        0.0000        0.0000        0.0000        0.0000        0.0000        0.0000        0.0000        0.0000        0.0000        0.0000        0.0000        0.0000        0.0000        0.0000        0.0000        0.0000        0.0000        0.0000        0.0000        0.0000        0.0000        0.0000        0.0000        0.0000        0.0000        0.0000        0.0000        0.0000        0.0000        0.0000        0.0000        0.0000        0.0000        0.0000
        0.0000        0.0000        0.0000        0.0000        0.0000       13.3284       14.0987        9.5418        8.1583       10.0506       19.8600       14.1044       16.0848       17.4914       11.9550        9.7777        9.0374        9.4132       10.5002       11.2428       10.3334        9.8134        8.4800        5.9378        5.6089        5.3561        4.4335        2.6133        2.0434        1.7843        1.9197        0.6621        0.5964        0.6967        0.3842        1.1966        1.1696        1.1586        1.0635        1.0397        1.0571        1.1288        1.7052        1.3611        1.2556        1.3619        1.2047        1.5914        2.7469        5.4974        4.8767        7.8675       12.7358       26.1849       15.5120        9.9186       20.7616       22.8597       26.9313       30.0528       29.7048       24.5925       21.4625       61.1353       50.4911       22.7932       23.2678       19.9232       27.1433       30.2054       23.3993       25.4584       19.6447       17.3421        6.4934        9.7633       14.2542       12.4020       11.9095       12.1564       13.8559       73.0951       19.9213       24.0100       23.0816       25.8552       29.4495       36.2341       36.5534       38.0067       35.5995       42.6453       41.9904       43.7260       44.3142       40.1538       42.2107       46.2806       54.1984       49.8886       53.5975       50.4003       56.2157       54.7665       55.7094       61.5544       67.5285       82.8164       90.5038       82.7248       77.9767       91.3683      159.7633      135.0258      108.5005       92.5686       70.2314       57.3423       45.2692       35.7475       31.5692       30.5272       32.3313       34.7444       34.5940       35.4124       37.1272       45.9911       47.1687       43.6714       46.5878       51.7440       61.5026       63.9239       67.8439       73.1712       63.9540       80.7371       94.2241      106.6302      112.6505      121.7993      154.3738      193.6119      206.8347      194.0862      168.6017      144.0336      128.8161      120.9943      113.3002       83.1071       69.3132       60.6761       60.3782       55.8832       48.2298       45.8318       47.9235       61.1160       61.5055       59.7786       57.1649       71.7004       75.8881       69.4866       63.9507       59.8294       55.1727       69.7421       77.5007       80.2666       80.7567       75.7991       66.8259       47.0737       41.1537       34.6525       35.6310       35.6356       35.0865       41.6671       63.0878       81.1054        0.0000        0.0000      104.5368       99.5688       86.6433       91.2480       91.6872       99.8982      101.4539      104.0346       99.2607       96.4274      116.6124       99.3465        0.0000        0.0000        0.0000        0.0000        0.0000        0.0000        0.0000        0.0000        0.0000        0.0000        0.0000        0.0000        0.0000        0.0000        0.0000        0.0000        0.0000        0.0000        0.0000        0.0000        0.0000        0.0000        0.0000        0.0000        0.0000        0.0000        0.0000        0.0000        0.0000        0.0000        0.0000        0.0000        0.0000        0.0000        0.0000        0.0000        0.0000        0.0000        0.0000        0.0000        0.0000        0.0000        0.0000        0.0000        0.0000        0.0000        0.0000        0.0000        0.0000        0.0000        0.0000
        0.0000        0.0000        0.0000        0.0000       13.1213       12.7399       15.1613       15.6738        8.6274       12.7612       19.7483       12.2812       11.7085       17.1358       11.2244       11.3211       11.3058        9.6982        9.6671        9.6667       10.0926        9.9267        9.5442        7.7391        5.0877        4.9056        3.8542        2.2307        2.1487        2.3042        2.0458        0.6279        0.7875        0.4393        0.4047        1.2933        1.1383        1.2822        1.3622        1.1902        1.2680        1.2096        1.4287        1.6274        2.1521        2.1310        1.7661        2.3421        4.7924        4.3576       14.0256        3.4367        7.9962       13.3663       14.0181       22.8151       33.9347       38.4193       27.7806       31.3370       46.1611       32.3227       30.2221       67.4753       84.2338       67.1323       64.9240       29.3434       25.5492       18.2056       18.3426       13.9864       19.4738       19.8034        5.8965        9.6696        8.6735        8.5184        7.8996       10.9744       10.8336       14.3296       17.0019       23.6432       24.0930       26.1525       21.6412       27.4326       24.2100       33.9161       36.2600       40.2932       40.5396       65.6183      113.8455       74.8852       41.0991       46.5448       46.9377       44.5319       50.4529       49.7749       48.6189       55.7289       51.7258       51.4300       56.2800       64.9264       78.1654       94.5169      106.1616      108.7102      103.2526      109.5042       97.7426       94.8494       86.9401       80.8876       68.2140       47.4014       34.2169       36.5261       36.7580       38.9452       39.8446       43.5096       45.4178       52.9369       50.1416       56.3970       62.2508       80.9693       64.3252       63.7388       66.5184       77.1068       90.8957      109.0112      107.7759      113.8864      114.1817      131.7997      150.5751      176.5849      208.8003      207.7249      199.2893      155.9020      126.9815      109.2082       94.8839       76.5267       66.1162       56.2279       58.8948       59.6318       43.1095       38.4315       37.9326       51.0676       56.1246       55.5066       52.6564       58.5875       58.7364       56.5900       56.0318       49.0678       48.6413       62.6132       76.2065       79.3607       78.6284       69.5385       62.3199       42.6453       38.6582       39.6049       33.4315       48.7569       49.9500       52.0812       80.4339      103.9905        0.0000      129.9917      119.1212      118.1336      114.1886      109.6022      101.4307      113.9054      122.4245      121.1464       92.0105       91.3680      107.1922      111.7594      114.1111        0.0000        0.0000        0.0000        0.0000        0.0000        0.0000        0.0000        0.0000        0.0000        0.0000        0.0000        0.0000        0.0000        0.0000        0.0000        0.0000        0.0000        0.0000        0.0000        0.0000        0.0000        0.0000        0.0000        0.0000        0.0000        0.0000        0.0000        0.0000        0.0000        0.0000        0.0000        0.0000        0.0000        0.0000        0.0000        0.0000        0.0000        0.0000        0.0000        0.0000        0.0000        0.0000        0.0000        0.0000        0.0000        0.0000        0.0000        0.0000        0.0000        0.0000
        0.0000        0.0000        0.0000        0.0000       18.5298       13.6067       13.0831       12.4529       16.8845       15.5028       16.9647        8.9145       10.5011       10.2787        9.6209       10.9016       11.0216        9.9906        9.8789       10.2457       10.0887        8.6424        8.4900        7.3828        5.0149        4.1339        3.8747        2.1886        1.8983        1.7666        1.8613        0.5343        0.5777        0.5606        0.5614        1.5175        1.3679        1.2134        1.1349        1.3553        1.2816        0.7976        1.6028        1.8548        1.8966        1.3469        2.0124        5.5671        4.1572       15.1132       25.2003        4.1640        6.6733       15.2201       16.3826       26.0050       35.7412       48.3816       43.9949       61.6222      101.1194       46.9319       31.8661       19.9956       34.7618       37.1410       40.8242       22.0906       24.8322       24.9128       26.9406       38.3038       35.4993       22.5929       17.4855       10.5238       11.7548       12.0668       14.9938       17.4561       13.2232       16.5933       13.9934       16.7145       18.2998       20.8895       20.8972       32.2693       21.7762       29.1800       31.5810       30.0233       37.1143      287.1418      321.4336      134.5634       52.1454       47.3819       56.9559       53.4617       49.9964       43.8133       43.9960       50.0329       53.2624       57.2040       65.7303       42.9022       53.0969       73.9693       94.5228      101.7973      109.8002       92.8998       88.0948       72.7131       75.4296       68.6537       68.9190       76.6265       58.7286       53.4749       46.9641       50.0108       53.8038       58.4379       60.1775       70.5849       68.6211       75.8151       71.1787       90.2200       90.1008       80.0922       77.2331       91.4745      114.4701      126.1750      127.5771      136.5505      124.4895      136.3877      158.1949      192.9223      196.1498      217.1447      192.2348      140.1927      121.0008      106.1058       88.2364       81.9141       62.6658       51.6009       53.2943       57.1659       48.6622       39.4870       42.1659       46.2837       52.0207       48.0573       59.9930       66.1314       62.4793       52.3594       50.0254       45.1803       44.3398       56.0717       68.2983       69.1400       70.6366       67.1809       62.6599       46.2017       46.8534       44.4014       47.3160       59.9117       66.0303       82.5022      104.7912      119.3917      131.7794      136.6221      149.0096      133.7036      134.5034      124.3570      125.4146      122.6962      121.6251      110.2905       97.4983      104.5949      115.8862      132.3587      101.7002        0.0000        0.0000        0.0000        0.0000        0.0000        0.0000        0.0000        0.0000        0.0000        0.0000        0.0000        0.0000        0.0000        0.0000        0.0000        0.0000        0.0000        0.0000        0.0000        0.0000        0.0000        0.0000        0.0000        0.0000        0.0000        0.0000        0.0000        0.0000        0.0000        0.0000        0.0000        0.0000        0.0000        0.0000        0.0000        0.0000        0.0000        0.0000        0.0000        0.0000        0.0000        0.0000        0.0000        0.0000        0.0000        0.0000        0.0000        0.0000        0.0000        0.0000
        0.0000        0.0000        0.0000        0.0000       12.1659        9.6003        9.7576        9.6024       11.2238       13.0400       15.2144       10.6368       10.9901       10.3677       10.9876       10.1111       10.0256       11.1400       12.8241       10.9714        8.8664        8.5675        6.6934        4.9155        4.2666        4.2519        4.4557        3.1260        2.2553        2.4009        1.8939        0.8008        0.6220        1.0317        1.2160        1.1938        1.6856        2.3713        3.7353        4.5910        5.2048        2.7443        3.2447        2.9707        5.1918       14.3142       12.8449       15.9225        8.3618        4.7970        3.1139       10.9411       17.4954       18.3368       14.0630       33.3565       49.6058       79.8829       74.1577       51.7770       53.1652       38.1826       20.5500       15.3831       17.1721       23.5167       27.1752       27.1674       41.6833       40.9864       48.5820       62.4286       42.3128       37.5347       35.2441       23.8619       22.3974       19.2663       20.8125       21.9611       20.7543       21.9566       13.5353       11.1953        9.9279       11.7137       13.7736       31.6403       23.1543       16.3719       22.8137       27.4645       33.3196       51.1115      126.3370       40.5699       36.4712       43.2662       35.0560       31.7547       32.5124       34.0432       34.2408       35.5457       35.6026       38.4849       34.6692       36.1136       69.1555       67.2747       69.2450       81.0575       96.1733       82.9175       76.9621       72.0996       64.9099       58.6874       62.0020       78.1999       64.6242       61.2637       60.1565       51.5090       53.8126       58.6253       62.4765       75.4767       90.2126       95.9475       84.5091      104.6131      102.5628      100.8008      105.6263      112.1423      132.8498      145.2752      149.4281      151.7125      143.4826      147.9445      145.5601      156.4397      172.8610      183.1185      165.3694      127.2114      108.2852       92.6148       79.2441       65.4264       56.4573       48.4040       49.2122       52.1469       48.2005       41.6048       42.9854       46.9290       56.7243       43.7345       55.4786       57.5122       49.2715       43.2500       39.9506       32.3661       32.7914       34.0383       43.9626       46.7197       48.2140       51.5175       53.5683       60.6333       63.9285       67.3330       78.7152       99.5281      109.4806      129.9804      134.9836      139.3458      137.7158      142.0310      142.9520      143.7148      154.4790      147.1312      133.4469      100.3379       99.4681       92.8130      112.1779      113.0874      167.6675      140.6165      143.8621        0.0000        0.0000        0.0000        0.0000        0.0000        0.0000        0.0000        0.0000        0.0000        0.0000        0.0000        0.0000        0.0000        0.0000        0.0000        0.0000        0.0000        0.0000        0.0000        0.0000        0.0000        0.0000        0.0000        0.0000        0.0000        0.0000        0.0000        0.0000        0.0000        0.0000        0.0000        0.0000        0.0000        0.0000        0.0000        0.0000        0.0000        0.0000        0.0000        0.0000        0.0000        0.0000        0.0000        0.0000        0.0000        0.0000        0.0000        0.0000        0.0000        0.0000
        0.0000        0.0000        0.0000        0.0000        0.0000        0.0000        0.0000        0.0000       10.6915       12.5164       12.7055        7.3756        8.9825       10.8441        9.2001        8.6181        9.3332       11.9238       11.3022        8.4308        9.3568        7.9854        7.3279        6.3308        6.1061        6.0325        5.4340        5.3158        8.0776        2.3187        1.8631        0.2502        0.2540        1.0442        2.2347        3.6108        3.7320        5.9729        6.1419        4.9983        4.9857        5.0614        9.0893        6.1979       10.6453       15.9030        9.0161       16.8424        9.2582        8.9883       20.4835       25.3413       35.3528       56.8928       53.6537       42.8056       64.3660       59.0975       54.5548       45.0681       38.6373       42.9153       49.7319       40.3985       40.3621       33.7463       24.9268       42.8893       51.7374       42.5631       59.8952       63.6740       33.9855       19.4488       30.9482       39.1795       31.4471       27.7698       43.6779       36.1619       25.7611       18.6058       13.8030       11.4797       13.2324       11.5188       16.3197       24.4298       17.0997       17.3865       24.6495       30.3191       32.1378       25.3306       23.9334       23.6029       26.5925       33.7896       33.1745       27.4796       28.2160       27.9083       29.4359       32.2137       31.5506       32.8626       32.5025       44.6426      165.5384      121.3256       50.0671       71.7803       64.1141       66.4286       63.9198       80.7435       56.1810       59.2213       69.4572       77.7806       75.5142       63.9027       76.8209       60.3659       58.4206       60.8427       67.6708       89.3665       84.1380      101.1938       98.0368       90.6052       99.5517      101.2695      108.4161      114.0583      117.5052      142.2451      162.5135      157.8829      151.3639      132.2818      139.1577      131.6239      144.3066      140.4760      136.8004      119.7618      103.4928       92.5325       82.2513       66.4147       52.2423       46.0190       47.2546       52.5578       47.8669       42.9215       42.4375       48.3022       46.2257       46.3431       54.2775       55.1773       51.1823       37.2347       40.3354       31.3564       24.8665       24.8346       30.0991       35.1176       40.0631       42.3663       44.7258       55.9300       70.6091       87.2166      102.1360      133.4022      143.3977      154.8009      171.1868      179.9085      160.9321      158.5917      154.6697      157.3756      175.0950      192.9798      158.8916      105.1849      115.4653      123.4777      117.0895      137.6148      157.4113        0.0000        0.0000        0.0000        0.0000        0.0000        0.0000        0.0000        0.0000        0.0000        0.0000        0.0000        0.0000        0.0000        0.0000        0.0000        0.0000        0.0000        0.0000        0.0000        0.0000        0.0000        0.0000        0.0000        0.0000        0.0000        0.0000        0.0000        0.0000        0.0000        0.0000        0.0000        0.0000        0.0000        0.0000        0.0000        0.0000        0.0000        0.0000        0.0000        0.0000        0.0000        0.0000        0.0000        0.0000        0.0000        0.0000        0.0000        0.0000        0.0000        0.0000        0.0000        0.0000
        0.0000        0.0000        0.0000        0.0000        0.0000        0.0000        0.0000        0.0000        0.0000        0.0000       10.8258       11.5686        9.8831       10.7539       10.9687       11.4425       18.8006       16.6238       11.6758        9.6606        8.5333        9.2508        8.5086        6.0812        5.8841        5.2690        6.1209        6.7082        5.7070        3.3587        3.3180        2.4496        3.0232        3.1878        5.0366        9.6729       14.1562       11.9530       12.2456       15.1094       11.4931        8.5897       14.3342        7.7530        6.8819        8.7949        9.6824       20.6470       37.3400       36.9865       22.5643       38.3160       37.3531       53.3259       34.9170       50.4076       67.3760       74.0162       80.0975       69.8478       66.7655       70.9639       64.1594       67.2079       69.9639       44.2344       49.9687       54.2806       60.0314       34.0692       32.5728       32.2032       36.0217       60.6572       78.3438       47.3388       43.5627       46.2837       60.1418       61.1586       42.4894       33.6440       28.0892       21.2546       18.4559       19.2302       22.5147       29.0773       26.6504       22.2012       13.1992       17.4095       19.0706       18.6903       20.1812       22.2231       23.9839       23.7277       26.3924       23.7926       24.7151       27.8539       27.3887       31.5403       29.6669       32.5005       37.2832       47.8519       52.1980       56.5446       53.9712       84.8149       69.5408       74.1008       72.2328       61.0240       58.2959       63.9392       73.4497       72.1612       61.2845       62.3098       75.3680       66.2808       56.9820       57.0369       60.7302       76.9466       80.0078       84.1650       90.5292       81.3590       89.2345       99.9624      108.1812      116.9742      138.4507      152.9990      151.8548      136.6931      144.9230      137.8122      137.1164      116.3696      131.6929      124.7729      114.7282      104.4482       91.2578       89.6880       82.5555       59.5386       47.6925       42.5451       44.0942       46.5994       42.2357       41.6762       37.2056       38.9699       37.9667       45.4639       40.8186       66.7958       38.4653       37.2799       33.0053       27.4353       17.9197       16.0495       19.1931       28.8528       33.7385       39.2695       47.9399       63.3857       82.8032      107.0891      124.8428      159.0101      171.5440      177.3302      188.1841      174.0736      171.6810      177.9338      180.3805      199.1957      190.5734      164.6746      153.5706      125.3167      122.0486      133.2057        0.0000        0.0000        0.0000        0.0000        0.0000        0.0000        0.0000        0.0000        0.0000        0.0000        0.0000        0.0000        0.0000        0.0000        0.0000        0.0000        0.0000        0.0000        0.0000        0.0000        0.0000        0.0000        0.0000        0.0000        0.0000        0.0000        0.0000        0.0000        0.0000        0.0000        0.0000        0.0000        0.0000        0.0000        0.0000        0.0000        0.0000        0.0000        0.0000        0.0000        0.0000        0.0000        0.0000        0.0000        0.0000        0.0000        0.0000        0.0000        0.0000        0.0000        0.0000        0.0000        0.0000        0.0000        0.0000
        0.0000        0.0000        0.0000        0.0000        0.0000        0.0000        0.0000        0.0000        0.0000        0.0000       15.5007        9.7163       13.4243       12.0148       14.8033       16.6684       18.8506       13.0414       13.9793       12.4573       13.9588        9.6805        8.9279        8.8265        9.2142        9.0780       10.1330        9.9635        8.9451        7.1260        5.6183       11.1169       11.8280       11.4419       19.8055       21.6306       16.5152       10.8904        8.8268       11.8164       21.7385       21.8517       15.8260       14.7822       10.1965       12.1350       14.0919       17.3071       21.0575       24.0895       18.3059       18.4078       15.2035       20.2041       32.0253       48.4043       54.2568       47.8298       61.7516       52.0462       49.4889       46.1046       38.7764       51.1227       77.0290       67.7198       72.7806       64.5756       59.2790       41.4088       33.9031       49.3080       73.8346       65.9217       79.6620       72.9074       81.6086       93.7516       96.7527       66.2864       55.1481       54.9767       60.1597       42.0750       29.5027       31.0664       29.8567       43.7416       38.4204       59.1921       54.6149       65.1882       27.5170       28.1231       27.3248       20.9392       27.6807       29.7400       31.8509       29.2946       29.9756       27.1431       28.6481       35.5328       45.9878       48.2680       43.6710       42.4658       46.7747       54.9495       48.9915       53.5805       58.2255       53.0504       57.4637       64.1029       78.6815       82.9570       64.3182       58.5456       52.7476       58.6273       62.2782       70.6050       65.0045       60.1809       61.3037       79.1798       86.7642       89.3912       82.2676       88.8995       98.8792       99.3499      111.1685      128.0772      123.7729      116.6460      111.8010      134.2541      159.8210      141.2659      129.0798       97.3370       85.0671      101.8456       94.8318       89.5175       87.9133       82.3263       69.8633       49.9615       44.2419       42.8760       37.9925       41.8900       38.4082       40.5737       38.9867       46.9112       46.2811       40.1418       56.2387       61.4534       37.6552       37.8439       31.5662       18.2584       12.1773       14.6287       18.9061       27.2784       33.0316       41.4981       48.1662       65.5292       85.4024      108.5377      117.9033      152.8512      171.2959      185.2121      205.4345      177.1940      197.2797      204.8666      208.5185      232.4388      220.7269      191.7021      166.1397      137.3700      120.0576        0.0000        0.0000        0.0000        0.0000        0.0000        0.0000        0.0000        0.0000        0.0000        0.0000        0.0000        0.0000        0.0000        0.0000        0.0000        0.0000        0.0000        0.0000        0.0000        0.0000        0.0000        0.0000        0.0000        0.0000        0.0000        0.0000        0.0000        0.0000        0.0000        0.0000        0.0000        0.0000        0.0000        0.0000        0.0000        0.0000        0.0000        0.0000        0.0000        0.0000        0.0000        0.0000        0.0000        0.0000        0.0000        0.0000        0.0000        0.0000        0.0000        0.0000        0.0000        0.0000        0.0000        0.0000        0.0000        0.0000
        0.0000        0.0000        0.0000        0.0000        0.0000        0.0000        0.0000        0.0000        0.0000        0.0000       14.2788       11.2074       13.1148       17.6659       13.1290       20.6143       25.1315       22.7208       17.7023       15.9550       10.2555       11.2443       12.1790        8.2439       11.2249        7.0624        8.8520       14.1983       14.2580       10.6112       16.9446       20.6940       21.6036       23.1659       28.0272       20.3824       15.6207       16.4001       18.6792       13.2477       18.4412       25.0741       13.4153       14.5955        8.6008       11.7428       21.3911       38.7153       21.4319       21.6337       20.8801        3.5135        5.1585       10.3586        6.4086        9.6443       16.9801       23.9236       34.0554       22.9844       13.3146       13.3622       16.7705       20.1609       20.0883       31.0899       27.1375       42.9320       29.8482       20.7189       22.1518       60.7646       73.7119       75.6978      114.2033       89.7037       90.2015      105.4736      116.9878      107.0100       86.0248       88.4716       89.2389       70.3551       46.1845       35.7002       37.6309       54.5548       64.6771       35.6689       32.3221       33.6303       28.2189       24.3842       32.5696       28.8924       34.4188       35.2196       39.2748       36.8968       42.5807       36.7501       34.8070       45.2261       50.3827       54.5687       51.4016       47.2330       44.4151       43.6609       43.7583       43.4971       40.8130       43.7245       45.7459       55.6893       52.8672       60.4242       55.8684       55.0941       65.6795       80.5768       81.9039       80.2922       74.0802       71.1980       71.8780       75.7341       84.1861       86.2266       80.6814       98.0334      113.3601      127.5387      134.7372      114.7144      105.2378      100.4540      111.1711      116.4404      115.9089      122.1675      108.7451       96.6510       93.7775       89.0725       84.3468       85.2217       76.7907       77.7295       90.8674       60.9782       44.9855       44.8417       38.7368       29.1995       24.0029       31.1265       39.1483       45.3688       47.6090       48.0519       59.5589       49.1650       34.0905       29.3641       28.6663       11.2165        5.3243        6.0352       15.6547       28.5132       31.5463       36.5984       57.6114       77.3101       90.1850      104.8631      115.7020      134.4369      157.9561      185.9044      188.0574      211.6508      233.4997      252.3312      244.7934      267.2166      254.5202      229.5513        0.0000        0.0000        0.0000        0.0000        0.0000        0.0000        0.0000        0.0000        0.0000        0.0000        0.0000        0.0000        0.0000        0.0000        0.0000        0.0000        0.0000        0.0000        0.0000        0.0000        0.0000        0.0000        0.0000        0.0000        0.0000        0.0000        0.0000        0.0000        0.0000        0.0000        0.0000        0.0000        0.0000        0.0000        0.0000        0.0000        0.0000        0.0000        0.0000        0.0000        0.0000        0.0000        0.0000        0.0000        0.0000        0.0000        0.0000        0.0000        0.0000        0.0000        0.0000        0.0000        0.0000        0.0000        0.0000        0.0000        0.0000        0.0000        0.0000
        0.0000        0.0000        0.0000        0.0000        0.0000        0.0000        0.0000        0.0000        0.0000        0.0000        0.0000       13.5917       13.6602       17.5884       19.9703       19.9724       20.1185       20.2601       20.3562        9.1510        6.4823        8.8682       16.3811        9.6429        7.7289        5.9394        5.7960        8.6446        7.3792        9.9013       20.5574       28.8374       27.2820       29.4179       34.9961       37.0732       24.0927       25.9572       22.0940       18.0744       25.4619       43.1250       14.8295       16.1291       20.5275       16.9527       25.2793       35.7918       24.7313       21.4904       26.6164        4.2238        4.0824       13.2319       31.0891       15.8835       20.3636       31.5395       37.0525       25.6651       30.8007       45.0972       27.7901       34.6870       33.4858       35.5796       31.8060       40.0353       35.9348       41.9281       41.0480       96.0951       56.4432       87.8877       75.7663       89.6736       92.8481      101.8828      142.6988      124.1128      107.1106       93.0859       85.6820       90.5019       79.7444       59.4203       48.6905       56.3988       50.9171       39.8332       45.4290       45.1511       40.0370       38.5903       31.4461       36.3408       36.6167       40.5429       42.2763       39.7838       41.3097       41.4980       38.8058       63.2756       60.2077       54.6332       50.4872       57.1525       55.7367       48.5223       47.3467       48.8581       54.1163       46.5240       47.8729       49.8715       50.5809       52.2358       55.3086       70.3879       88.3775       83.6295       76.0517       78.0015       71.0102       68.7588       67.5018       77.3101       76.9580       73.4121       76.2550       96.8962      122.8402      144.7356      150.6202      124.9330      121.7923      106.4530      110.3643      101.4082      101.1036       91.3405       97.1342       86.5427       80.5951       89.9146       78.3842       65.9445       63.2179       79.3416       84.7450       47.6539       46.9927       60.7725       34.7617       22.1112       19.0678       23.8109       32.5987       45.2043       54.0223       61.0378       60.9628       50.3607       39.3862       32.1152       25.4702        9.9724       19.0100       22.6403       21.2938       29.6052       32.6978       43.0177       65.4432       85.1738       88.9148       98.3460      113.5962      137.2362      148.6655      174.5736      202.5401      244.3191      265.6430      272.2022      262.8724      280.8178      270.1399        0.0000        0.0000        0.0000        0.0000        0.0000        0.0000        0.0000        0.0000        0.0000        0.0000        0.0000        0.0000        0.0000        0.0000        0.0000        0.0000        0.0000        0.0000        0.0000        0.0000        0.0000        0.0000        0.0000        0.0000        0.0000        0.0000        0.0000        0.0000        0.0000        0.0000        0.0000        0.0000        0.0000        0.0000        0.0000        0.0000        0.0000        0.0000        0.0000        0.0000        0.0000        0.0000        0.0000        0.0000        0.0000        0.0000        0.0000        0.0000        0.0000        0.0000        0.0000        0.0000        0.0000        0.0000        0.0000        0.0000        0.0000        0.0000        0.0000        0.0000
        0.0000        0.0000        0.0000        0.0000        0.0000        0.0000        0.0000        0.0000        0.0000        0.0000        0.0000        0.0000        0.0000        0.0000       16.2035       18.8134       19.9763       16.7181       14.0769        5.6249        4.7609        6.7147        7.4092        4.8816        6.0967        9.1867        7.1102        5.0177        6.8919       14.0557       16.9908       27.0683       32.1368       32.0652       32.7685       33.2565       33.4574       28.0009       29.7810       27.4895       27.3158       45.7715       24.4883       31.1670       25.8698       33.7549       25.8033       36.6616       35.8067       26.2679       19.2464       10.6061       10.9826        9.3180       49.6430       18.8226       14.6049       36.0084      100.7255       39.0703       31.6056       40.7122       36.3250       32.2715       28.5240       36.7082       28.4458       44.7967       38.8534       37.8396       47.9314      106.0313      107.1847      110.9417      105.0066      106.8375      108.6398      110.7832      127.2181      145.8096      144.8087      133.2107      104.8729       85.3146       82.9304       62.7451       52.7675       57.5766       47.6536       58.3964       55.5913       50.9784       38.1511       30.3713       39.4033       37.9585       37.4679       43.0137       41.1405       43.7172       99.5823       71.2951       54.8450       70.3424       61.6731       66.9075       59.1670       66.7047       71.6637       61.8010       67.0264       59.4451       61.4008       53.8099       54.3301       62.8865       56.5933       54.5191       56.8032       82.6095       90.9921       90.7969       72.9574       76.8091       72.2204       67.8630       64.5308       68.4903       67.1124       63.6241       72.6164       98.3370      114.7423      123.9817      111.3094       99.1005      104.9075      102.5469       98.1501       81.5378       76.6249       80.3555       88.5180       74.0800       73.5180       88.3394       85.5942       70.6516       65.8028       64.7277       65.2045       55.1624       64.9333       72.4601       39.4170       28.1894       31.1986       29.0960       39.5027       49.0567       55.0474       73.3802       68.0855       45.0168       34.0140       30.4518       19.6243       10.1222       20.7786       23.7577       28.2338       36.9363       42.7062       57.1212       70.9177      102.9401       98.6119      109.9305      123.4803      152.6631      154.4593      178.8789      212.1936      254.3527      270.7459      263.1646        0.0000        0.0000        0.0000        0.0000        0.0000        0.0000        0.0000        0.0000        0.0000        0.0000        0.0000        0.0000        0.0000        0.0000        0.0000        0.0000        0.0000        0.0000        0.0000        0.0000        0.0000        0.0000        0.0000        0.0000        0.0000        0.0000        0.0000        0.0000        0.0000        0.0000        0.0000        0.0000        0.0000        0.0000        0.0000        0.0000        0.0000        0.0000        0.0000        0.0000        0.0000        0.0000        0.0000        0.0000        0.0000        0.0000        0.0000        0.0000        0.0000        0.0000        0.0000        0.0000        0.0000        0.0000        0.0000        0.0000        0.0000        0.0000        0.0000        0.0000        0.0000        0.0000        0.0000
        0.0000        0.0000        0.0000        0.0000        0.0000        0.0000        0.0000        0.0000        0.0000        0.0000        0.0000        0.0000        0.0000        0.0000        0.0000        0.0000        0.0000        0.0000       12.8133       11.3102        8.5896        6.7890        5.6300        4.4542        7.0236        8.7057        8.2782        5.8884        5.6426        5.4998       13.2095       19.5483       32.9841       34.8580       36.6010       36.1884       41.3778       31.7797       35.0755       55.9505       54.8991       52.2407       24.7628       23.2464       25.0854       27.4186       32.3638       39.2060       43.0673       70.7712       56.3802       16.0646       12.5583       12.1616        8.6764        9.1801       16.0439       17.8106       24.8824       17.9107       38.2970       54.3160       40.0425       45.4527       41.9286       69.3607       59.7861       59.9905       59.2522       59.6114       53.3957       94.7637       89.4491       86.7752       93.4934      125.1310      127.3667      136.7831      130.6821      154.4019      152.1428      134.8301      120.4231       99.6533       97.4881       73.3520       66.7875       82.3555       51.5251       52.2244       80.9907       95.0585       91.5095       80.0939       45.2879       44.0491       45.6705       48.8635       56.5746       59.2842       97.9634       95.7068       59.0709       66.3755       64.5911       75.0552       69.0506       68.0348       64.3142       68.5922       84.3021       75.9256       59.4006       55.8153       59.6087       72.1300       65.4969       59.9284       73.3453       98.6780       93.7366      107.2253       89.7349       73.1153       75.8286       64.6738       61.9890       62.8346       62.1539       63.6517       75.9123       91.2420       96.0637       91.6889       87.7535       82.7724       90.1019       89.4917       93.4662       82.6017       75.9063       64.3551       72.9497       65.0134       57.5976       85.1800       93.1320       77.7097       67.9988       73.4633       72.0379       55.5638       53.4030       52.3558       32.0926       33.4647       35.5190       44.0359       34.7900       50.0999       59.4463       61.1063       45.1381       38.8596       31.9132       26.0719       23.9343       15.8454       13.4917       15.4604       26.5328       41.2292       45.5763       60.6640       83.0269      105.7533      113.3952      121.4901      129.5166      146.7300      149.0484      176.4296      195.9395      208.7201      231.9074      246.5562        0.0000        0.0000        0.0000        0.0000        0.0000        0.0000        0.0000        0.0000        0.0000        0.0000        0.0000        0.0000        0.0000        0.0000        0.0000        0.0000        0.0000        0.0000        0.0000        0.0000        0.0000        0.0000        0.0000        0.0000        0.0000        0.0000        0.0000        0.0000        0.0000        0.0000        0.0000        0.0000        0.0000        0.0000        0.0000        0.0000        0.0000        0.0000        0.0000        0.0000        0.0000        0.0000        0.0000        0.0000        0.0000        0.0000        0.0000        0.0000        0.0000        0.0000        0.0000        0.0000        0.0000        0.0000        0.0000        0.0000        0.0000        0.0000        0.0000        0.0000        0.0000        0.0000        0.0000
        0.0000        0.0000        0.0000        0.0000        0.0000        0.0000        0.0000        0.0000        0.0000        0.0000        0.0000        0.0000        0.0000        0.0000        0.0000        0.0000        0.0000        0.0000        0.0000        6.8992        7.8411        5.6273        5.0930        1.4742        2.2784        8.1082        6.6465        4.6058        2.0228        4.9246        4.8144       13.4039       22.3568       26.0740       20.1842       16.4739       20.0215       13.8178       13.7842       22.3009       21.7922       19.0244       27.0941       39.1634       19.0354       15.4468       32.8349       34.3379       86.6698      100.7432       87.6492       36.0182       41.9357       25.2658       11.8337       17.9953       25.7751       27.1265        9.2352       19.5021       34.1669       43.4820       19.0753       39.1810       71.6279       49.5782       52.2365       61.0668       47.6219       59.9186       74.2238      105.1941       73.5961       68.9067       75.3456      108.0335      140.2652      160.7320      143.3897      155.3023      125.1844      100.9312       93.2950       81.3154       90.0759      106.2688       81.9054       93.9413       72.1122       59.6102       69.9100       73.7675       85.4015       73.5799       57.2865       52.9652       59.7647       57.9908       55.5677       63.3615       59.5426       63.1083       61.3567       74.8437      106.5354       78.1973       72.4982       66.9264       70.7825       79.3489       82.8536       79.9748       64.5617       61.8477       62.6371       85.3494       83.3175       74.6709       84.0188       87.7329       90.9588       97.4171       78.3745       80.0774       67.1964       68.6951       57.9534       54.9986       53.1474       55.8732       70.8890       65.6837       71.9811       67.5751       62.1825       60.1663       66.3723       70.4149       71.0480       63.4514       60.4151       46.5060       47.8121       39.0028       47.8425       64.2355       63.7843       66.0200       57.8167       58.9766       65.8695       63.6738       60.5993       62.2188       55.4866       40.6136       41.7619       62.0915       46.7498       49.0863       54.4360       49.8290       46.2387       39.5378       30.2127       29.0280       36.1428       30.3098       25.6027       22.6866       24.8512       55.6077       73.6595       92.5480      109.6418      109.6710      120.7196      131.8660      141.9071      148.0604      144.7886      155.6007      178.3057      172.0448      186.0201      177.0083        0.0000        0.0000        0.0000        0.0000        0.0000        0.0000        0.0000        0.0000        0.0000        0.0000        0.0000        0.0000        0.0000        0.0000        0.0000        0.0000        0.0000        0.0000        0.0000        0.0000        0.0000        0.0000        0.0000        0.0000        0.0000        0.0000        0.0000        0.0000        0.0000        0.0000        0.0000        0.0000        0.0000        0.0000        0.0000        0.0000        0.0000        0.0000        0.0000        0.0000        0.0000        0.0000        0.0000        0.0000        0.0000        0.0000        0.0000        0.0000        0.0000        0.0000        0.0000        0.0000        0.0000        0.0000        0.0000        0.0000        0.0000        0.0000        0.0000        0.0000        0.0000        0.0000        0.0000
        0.0000        0.0000        0.0000        0.0000        0.0000        0.0000        0.0000        0.0000        0.0000        0.0000        0.0000        0.0000        0.0000        0.0000        0.0000        0.0000        0.0000        0.0000        0.0000        7.6570        7.0317        4.3699        5.4862        1.8072        3.3187        6.0187        3.9873        7.3389        6.4032        7.0437        8.8479       15.2490       13.9217       24.3593       18.6729       16.2233       22.2365       13.8970       17.0259       14.0291       17.2267       21.3574       22.6241       24.0122       24.5727       41.0009       24.7368       94.4364       82.1690      134.7133       80.7473       22.5585       22.8541       26.2493       15.8963       27.0237       29.5040       17.5354       23.6033       25.1420       40.7045       38.1796       63.1435       94.5967      107.8977       82.7995       44.6952       61.6871       56.6689       76.8907       68.0823       80.5474       64.2427       70.2595      106.9885      130.2507      147.6152      132.6947      137.8812      173.6796      122.4763       88.5461       96.0932       99.0986      102.1053      106.8442      108.5026      100.3295       91.9262       83.8076       80.7971       81.7547       87.9186       89.5611       90.0022       70.1257       65.8946       68.7732       63.5712       64.3352       59.0172       60.3818       67.9966       81.8727      120.2539       80.1823       82.9361       73.2909       82.9584       90.3905       94.5680       86.7888       85.7202       81.4695       73.0240       77.0482       69.4638       80.1906       80.7452       84.3704       89.2393       80.7897       77.9807       84.2785       76.9229       75.9661       62.1628       57.9093       59.9949       62.3577       68.9824       63.1340       65.2969       66.2616       61.1314       58.2689       57.0213       54.8033       57.2158       45.2071       46.4597       49.0071       47.3117       40.1801       47.3698       53.6015       41.7099       44.3948       54.8143       63.4741       56.2227       56.0969       61.4631       69.7620       74.9871       53.9593       49.9475       57.4656       54.2896       57.5228       61.5811       52.0832       49.9322       43.5989       29.2389       36.6231       35.8895       34.0036       33.6860       38.6177       56.2679       79.8493       92.9100      109.3220      121.5441      141.0344      132.4514      151.3632      152.6460      159.2953      152.2315      155.7351      180.1381      175.1233      158.9126      168.6626      145.4647      100.9345        0.0000        0.0000        0.0000        0.0000        0.0000        0.0000        0.0000        0.0000        0.0000        0.0000        0.0000        0.0000        0.0000        0.0000        0.0000        0.0000        0.0000        0.0000        0.0000        0.0000        0.0000        0.0000        0.0000        0.0000        0.0000        0.0000        0.0000        0.0000        0.0000        0.0000        0.0000        0.0000        0.0000        0.0000        0.0000        0.0000        0.0000        0.0000        0.0000        0.0000        0.0000        0.0000        0.0000        0.0000        0.0000        0.0000        0.0000        0.0000        0.0000        0.0000        0.0000        0.0000        0.0000        0.0000        0.0000        0.0000        0.0000        0.0000        0.0000        0.0000        0.0000
        0.0000        0.0000        0.0000        0.0000        0.0000        0.0000        0.0000        0.0000        0.0000        0.0000        0.0000        0.0000        0.0000        0.0000        0.0000        0.0000        0.0000        0.0000        0.0000        0.0000        6.2400        7.1915        7.0375        4.0409        2.4176        3.8853        7.8524        4.1298        5.8539       11.1048       14.0674       20.0307       19.1296       19.6273       16.1933       33.0176       17.4784       12.1825       14.6244        9.0847       10.8984       32.3305       11.2032        7.5697       11.1434       13.8569       44.6339       84.3775      134.4074       94.8803       79.8027       34.3499       31.7030       18.9967       21.9909       20.1725       19.5417       17.5728       25.7228       23.2241       27.1020       45.1277       84.0917      110.1724       81.3351       80.6036       43.1248       59.3852       61.1408       67.4161       53.8470       91.9146       94.9676      110.8345      106.4799      111.5499      116.5660      142.4037      121.6947      122.0765      100.9585       94.6282      119.6574      122.9013      121.8603      113.2469       93.8521      105.4103      101.5305      103.4600      105.7394      105.5980      100.4173       79.5476       77.7705       83.8714       69.3950       74.1912       68.5846       66.7115       58.7950       59.0029       67.0361       85.3959       82.0840       79.2153       69.5718       73.0333       92.3250       91.8036       85.5720       88.8759       87.5914       98.5595       80.0865       83.2298       75.8191       77.2074       81.4134       87.1771       94.7029       87.5802       76.9674       84.8266       78.4429       88.9853       67.7737       62.1162       73.4282       72.2066       83.1255       74.3019       71.9074       69.7410       68.0369       63.7718       61.4085       64.7730       63.0280       46.6205       51.3829       56.7927       44.6570       43.2629       38.8174       45.5777       50.0272       56.4623       62.1536       61.9179       71.4731       62.0079       68.4652       75.7510       72.2750       61.8844       63.4059       59.2149       57.4649       58.7425       61.2323       56.3171       50.6575       49.5007       37.8818       46.1690       41.3901       41.3519       47.3353       46.9402       64.9984       73.3200       94.9191      115.7267      131.0224      135.0767      138.3038      144.3778      150.0455      157.8515      165.5040      171.1554      175.9015      173.1223      135.9968      121.6876      111.2807       91.7103       85.0354        0.0000        0.0000        0.0000        0.0000        0.0000        0.0000        0.0000        0.0000        0.0000        0.0000        0.0000        0.0000        0.0000        0.0000        0.0000        0.0000        0.0000        0.0000        0.0000        0.0000        0.0000        0.0000        0.0000        0.0000        0.0000        0.0000        0.0000        0.0000        0.0000        0.0000        0.0000        0.0000        0.0000        0.0000        0.0000        0.0000        0.0000        0.0000        0.0000        0.0000        0.0000        0.0000        0.0000        0.0000        0.0000        0.0000        0.0000        0.0000        0.0000        0.0000        0.0000        0.0000        0.0000        0.0000        0.0000        0.0000        0.0000        0.0000        0.0000        0.0000
        0.0000        0.0000        0.0000        0.0000        0.0000        0.0000        0.0000        0.0000        0.0000        0.0000        0.0000        0.0000        0.0000        0.0000        0.0000        0.0000        0.0000        0.0000        0.0000        0.0000        0.0000        8.5533        9.0375        7.7130       15.9619       13.2027        7.8262        9.7954        9.4188       15.5479       20.5597       22.7279       28.5399       16.2321       17.6988       35.9779       21.1212       31.7172        8.2890        8.5604       27.9303       10.7613       12.0999        7.5539        9.9488       18.0602       46.2310       64.4761      104.3759       81.7667      103.0892       40.1972       25.5943       35.6790       30.0752       24.4468       26.3913       27.2782       31.2043       26.8852       28.6744       27.0894       27.0498       39.0319       48.7238       48.3108       44.6032       68.2051       63.3961       73.9463      113.3122      136.6735      137.9270      133.0397       97.5355      109.6309      140.5130      144.4757      103.2904       98.0404       93.4732      113.6027      170.7128      147.2834      131.4201      113.2677      114.5840       99.0272      101.0135      110.1147      116.9085      109.9352       88.9297       80.1046       97.7627       97.2682       83.5562       73.6634       80.0508       73.2682       66.5693       66.9000       69.3181       78.5144       74.1418       71.4585       70.0279       76.3218       90.3992       90.9910       82.6968       92.4881      100.1168       97.4437       84.9390       92.8587       91.3154       85.5272       90.4851       84.5048       82.5571       87.3537       80.5954       86.5169       74.1496       84.1650       84.0699       76.4818       84.1154       90.8107       93.7221       84.2904       86.6623       79.5768       79.2722       78.6980       74.7282       74.7665       66.8728       55.1765       60.4294       59.7226       54.9214       45.1302       49.8471       64.2242       58.4533       50.2570       63.7298       69.5922       78.6612       69.9518       80.7671       78.0741       75.3972       59.1787       60.9866       55.2102       48.8883       57.7505       59.9910       70.3137       62.0829       53.3790       43.9967       47.6130       41.1068       34.6846       39.6985       52.3855       61.5153       73.7123       93.4945      111.1319      123.6961      143.6623      143.7976      154.8023      166.3291      187.0171      187.1676      172.3538      170.7897      167.3550      139.3227      128.9533      116.3012       92.3647       83.0234       78.1624        0.0000        0.0000        0.0000        0.0000        0.0000        0.0000        0.0000        0.0000        0.0000        0.0000        0.0000        0.0000        0.0000        0.0000        0.0000        0.0000        0.0000        0.0000        0.0000        0.0000        0.0000        0.0000        0.0000        0.0000        0.0000        0.0000        0.0000        0.0000        0.0000        0.0000        0.0000        0.0000        0.0000        0.0000        0.0000        0.0000        0.0000        0.0000        0.0000        0.0000        0.0000        0.0000        0.0000        0.0000        0.0000        0.0000        0.0000        0.0000        0.0000        0.0000        0.0000        0.0000        0.0000        0.0000        0.0000        0.0000        0.0000        0.0000        0.0000
        0.0000        0.0000        0.0000        0.0000        0.0000        0.0000        0.0000        0.0000        0.0000        0.0000        0.0000        0.0000        0.0000        0.0000        0.0000        0.0000        0.0000        0.0000        0.0000        0.0000        0.0000       15.8101       17.2075        6.2475       14.5381       18.1138       13.9023        8.2366        9.3264        9.1304       14.2603       19.6028       18.7537       11.8001        8.6169       21.6462       31.7158       26.1780       15.3819       10.5935        9.7795       17.7013       13.3472       23.5856       23.7453       33.2425       39.4077       41.1050       33.5095       41.3605       15.5438       12.6767       46.8315       48.8806       30.0309       18.9283       31.6246       37.2503       32.2313       24.7941       31.8587       33.8825       29.9160       23.6404       28.7010       28.8040       24.3474       47.0019       41.7474       55.3391       91.7021      102.3086       72.5142       69.1616       71.7462       69.2737      102.5965       74.1869       72.1183       72.0157       82.0099      152.1494      159.9845      120.2796       94.5080      100.8591       99.6059       97.1806       95.0909       89.9073       94.6890       96.5900       75.8587       81.7536       87.8283       90.6147       97.1713       87.7908       81.6565       78.2707       65.5431       68.3928       67.6527       71.9784       82.3695       76.0254       78.0102       90.9753       87.1279       82.5686       77.6199       80.6877       88.4549       79.9973       72.3226       82.2120       84.7430       71.9181       72.2825       82.0830       78.0097       77.3248       66.4757       56.6312       58.7286       68.5685       72.7237       72.3283       76.5319       79.0487       91.5007      111.5775      120.2906      115.7044      107.0883      103.4534      103.2093       97.1179       86.7597       74.2633       68.8599       67.1131       65.5264       59.6548       54.4623       49.9006       48.7665       46.9289       60.1166       75.9975       75.6227       83.1053       93.8625      101.0783       87.7807       73.0258       65.6876       57.0578       52.9822       36.2730       37.8904       43.2316       42.1730       35.1381       25.6648       24.1356       21.3409       47.2913       54.3575       58.9819       71.5188       79.5932       98.5988      133.4644      127.3790      144.8757      165.6716      222.8109      261.1715      214.3802      184.7352      165.1887      162.6421      148.7912      142.2352      132.7255      115.4681      104.7183       92.2465       86.4402        0.0000        0.0000        0.0000        0.0000        0.0000        0.0000        0.0000        0.0000        0.0000        0.0000        0.0000        0.0000        0.0000        0.0000        0.0000        0.0000        0.0000        0.0000        0.0000        0.0000        0.0000        0.0000        0.0000        0.0000        0.0000        0.0000        0.0000        0.0000        0.0000        0.0000        0.0000        0.0000        0.0000        0.0000        0.0000        0.0000        0.0000        0.0000        0.0000        0.0000        0.0000        0.0000        0.0000        0.0000        0.0000        0.0000        0.0000        0.0000        0.0000        0.0000        0.0000        0.0000        0.0000        0.0000        0.0000        0.0000        0.0000        0.0000        0.0000
        0.0000        0.0000        0.0000        0.0000        0.0000        0.0000        0.0000        0.0000        0.0000        0.0000        0.0000        0.0000        0.0000        0.0000        0.0000        0.0000        0.0000        0.0000        0.0000        0.0000        0.0000       14.0504       16.1362        8.3426       14.9612       20.9350       14.1895       10.3426        8.8680        8.7577       13.0345       18.2695       18.2812       16.4708       26.0277       19.6224       25.0270       42.9072       26.9743        9.6996       28.7079       33.0317       12.8992       23.7242        5.5072       18.2878       28.8029       20.5279       34.6456       40.5670       32.7116       18.2161       52.9926       86.2775       62.5877       27.9907       29.2084       51.1219       54.2458       31.5953       24.5577       24.4681       29.0538       29.5604       25.4257       33.2263       25.7568       33.6685       38.8884       43.9590       39.7123       64.0628       60.6122       73.4122       77.0670       84.7934       69.9158       86.2627       70.6783       69.4023      109.7081      112.5748      184.3682      119.4904       90.5492      104.8710      116.1451       87.9133       83.6248       74.0332       77.7038       79.1037       85.4286       84.2859       92.0057       97.2285       95.8664       84.6236       86.1844       96.2290       83.3090       67.1487       74.2370       67.7302       73.5367       92.4793       97.3830       96.9922       94.3008       93.6305       83.2130       94.7140       85.7656       77.2876       73.3999       66.7834       72.6707       72.2678       76.8442       81.7182       71.9628       74.4792       71.9375       60.0117       60.5453       64.2413       72.3283       70.5805       72.9659       78.3446       94.6213      123.5818      127.6397      130.6118      124.1068      120.5201      129.3026      116.3624      106.7159       86.7884       77.9205       68.4108       69.7734       59.3950       62.0175       65.3527       57.9051       51.3234       54.9633       65.4287       72.3504       84.1203       92.4718      110.2347       92.0194       78.9122       66.8021       60.7037       54.6965       35.0147       29.8918       28.2251       28.7632       22.5738       15.5630       14.0176       22.8356       46.9807       53.3307       65.3534       75.2169       81.9700      108.6187      135.6425      133.7043      134.1359      171.2108      193.5850      213.9356      173.6269      139.0095      128.4430      117.3064      109.2941      105.1428       92.7948      103.8463       93.3397       86.7136       86.6055        0.0000        0.0000        0.0000        0.0000        0.0000        0.0000        0.0000        0.0000        0.0000        0.0000        0.0000        0.0000        0.0000        0.0000        0.0000        0.0000        0.0000        0.0000        0.0000        0.0000        0.0000        0.0000        0.0000        0.0000        0.0000        0.0000        0.0000        0.0000        0.0000        0.0000        0.0000        0.0000        0.0000        0.0000        0.0000        0.0000        0.0000        0.0000        0.0000        0.0000        0.0000        0.0000        0.0000        0.0000        0.0000        0.0000        0.0000        0.0000        0.0000        0.0000        0.0000        0.0000        0.0000        0.0000        0.0000        0.0000        0.0000        0.0000        0.0000
        0.0000        0.0000        0.0000        0.0000        0.0000        0.0000        0.0000        0.0000        0.0000        0.0000        0.0000        0.0000        0.0000        0.0000        0.0000        0.0000        0.0000        0.0000        0.0000        0.0000        0.0000       12.1150       10.5152        5.2628        9.8408       17.6045       12.2230        9.0298        6.3807       10.0929       12.8964       10.4118       21.0658       21.5830       24.5223       30.9243       39.0743       42.2538       26.0496       37.4482       26.8562       35.0402       14.2695        5.5787        9.2066       10.2124        7.9101       37.4964       36.2382       26.9748       39.6797       38.7590       51.1085       66.5890       86.9720       44.9051       42.0725       41.2360       59.0099       34.6069       21.1061       21.1898       26.5206       25.9897       42.6436       52.3350       42.8750       39.2712       54.5628       40.5110       43.2995       67.8484       77.8009       92.0414       85.6955       73.0463       69.0696       65.0568       79.0651      128.0149      148.8184      122.7387      140.1722      101.7051       97.7936      101.2272       92.0074       77.9351       77.5152       81.6093       72.0047       71.4791       77.6273       86.0719       86.1371       97.2311       95.4449       92.7161       94.5344       93.6852       84.3085       73.7563       74.8410       75.2245       73.7626       84.9536       97.4429      105.5324       97.8757       90.0049       95.8883      113.6457       98.1064       81.0757       74.4138       74.1437       78.3463       84.8793       91.4147       86.7779       72.8282       74.3913       73.0158       68.5263       68.8061       82.4686       81.4238       88.9849       86.5711      104.6538      118.2553      133.2965      142.5591      146.5133      137.6524      135.0793      124.6759      119.1606      115.1375       96.1437       93.8171       76.8321       72.3833       60.9991       63.6303       77.4680       59.4357       67.7996       63.5295       74.6219       81.0319       81.0425       89.3106       91.5397       83.4060       74.6133       63.0399       60.3740       52.0298       33.2407       30.7576       27.1020       27.8917       26.1196       23.4415       22.4698       23.6124       44.1487       58.3347       59.1647       65.9991       74.4818       86.0556      105.6005      120.0241      125.7309      161.7264      163.8577      152.7434      142.5022      152.6129      129.7215       96.1024       99.4180       88.2972       91.7034      111.6676       87.3490       77.9758       84.2811      101.5528        0.0000        0.0000        0.0000        0.0000        0.0000        0.0000        0.0000        0.0000        0.0000        0.0000        0.0000        0.0000        0.0000        0.0000        0.0000        0.0000        0.0000        0.0000        0.0000        0.0000        0.0000        0.0000        0.0000        0.0000        0.0000        0.0000        0.0000        0.0000        0.0000        0.0000        0.0000        0.0000        0.0000        0.0000        0.0000        0.0000        0.0000        0.0000        0.0000        0.0000        0.0000        0.0000        0.0000        0.0000        0.0000        0.0000        0.0000        0.0000        0.0000        0.0000        0.0000        0.0000        0.0000        0.0000        0.0000        0.0000        0.0000        0.0000
        0.0000        0.0000        0.0000        0.0000        0.0000        0.0000        0.0000        0.0000        0.0000        0.0000        0.0000        0.0000        0.0000        0.0000        0.0000        0.0000        0.0000        0.0000        0.0000        0.0000        0.0000        0.0000       11.2137        4.7597        9.0837        5.6448        8.0891        5.8219        8.8280        8.6240       14.7243       16.9945       26.5146       29.6207       23.5507       39.1214       40.1044       29.8710       25.4685       36.6961       39.7665       44.2992       30.8820        7.1407        8.2828       17.1544       25.9605       19.0311       16.9236       26.7379       37.7556       40.4052       37.0835       63.5864       77.5108       36.2629       35.1228       34.0238       23.1653       18.7769       22.8749       24.3903       37.8587       17.7013       27.8074       44.4237       30.4588       41.0667       40.9038       46.2176       46.1538       81.6639       86.2198       86.0195       88.9577       81.9153       68.5325       68.8134       83.9729      137.9959      133.0078      103.8609       88.2910       98.9665       98.2377       96.5102       84.7514       83.7905       66.2282       77.7921       75.9891       78.0760       83.1001       86.8207       93.6785      101.9450      111.0634       97.0881       90.9171       94.9384       87.3876       83.4116       81.0120       88.9312       87.8018       94.9953      106.5580      114.0445      104.1193       99.7870      124.2900      136.2942      116.9052      108.0780      103.0166       96.0565       84.8683       83.3839       85.7237       92.2111       86.5800       84.5017       79.9989       78.6065       85.8666      100.6372      109.2585      118.6427      114.0835      122.4358      137.9883      162.0870      166.1725      146.4412      142.9789      134.7044      127.9137      118.5312      114.3802      103.8303       94.5330       81.8300       74.7543       64.5411       62.0734       67.6677       65.8728       71.3405       78.6353       88.5567       93.3948       92.4329       89.1241       84.8152       77.8197       64.8773       59.1376       52.8548       43.2355       26.9418       27.8054       32.3226       29.2019       22.9495       23.5331       22.2330       23.4028       41.0514       45.3572       57.2377       65.5189       71.2173       90.2504      105.4086      116.0600      121.6870      159.1086      166.1064      141.6653      145.7044      133.4900      125.2270      105.4758       97.6892      103.7573      106.6657      128.4327      124.0396       97.8004      114.5004      105.7609        0.0000        0.0000        0.0000        0.0000        0.0000        0.0000        0.0000        0.0000        0.0000        0.0000        0.0000        0.0000        0.0000        0.0000        0.0000        0.0000        0.0000        0.0000        0.0000        0.0000        0.0000        0.0000        0.0000        0.0000        0.0000        0.0000        0.0000        0.0000        0.0000        0.0000        0.0000        0.0000        0.0000        0.0000        0.0000        0.0000        0.0000        0.0000        0.0000        0.0000        0.0000        0.0000        0.0000        0.0000        0.0000        0.0000        0.0000        0.0000        0.0000        0.0000        0.0000        0.0000        0.0000        0.0000        0.0000        0.0000        0.0000        0.0000
        0.0000        0.0000        0.0000        0.0000        0.0000        0.0000        0.0000        0.0000        0.0000        0.0000        0.0000        0.0000        0.0000        0.0000        0.0000        0.0000        0.0000        0.0000        0.0000        0.0000        0.0000       22.8362       14.5448        6.1594       22.9460       16.9889       12.3907        4.1734        9.3643       13.4129       20.2863       32.1987       16.0353       18.3375       21.6662       23.1931       20.9593       25.7931       31.9298       34.0852       52.7320       60.9327       33.0352       16.7484       25.9655       37.6880       26.6580       30.0838       21.2075       31.1584       27.1747       15.0103       21.7003       56.6256       62.6556       28.1513       23.2563       23.5064       19.2710       18.9362       27.7343       52.9875       36.5728       37.9228       43.9113       44.2682       53.4552       59.0819       61.2110       63.2343       75.3165      100.3453      102.4199       98.5159       99.4702       91.1000       83.1669       87.6536       90.4154       99.1465      101.6415       92.2143       93.0755       96.8325       89.4806       94.3324       77.5494       69.3840       70.4491       75.0882       74.2405       84.2886       85.6834       88.9325       86.8480       81.1305       79.4295       76.0720       69.3029       66.2725       71.2011       74.5721       84.0306       92.7581       96.3324       88.8018       98.3594      130.3335      112.8198      113.3400      121.4445      158.7004      144.6419      149.4829      126.7537      138.0562      130.2790      119.4770      101.6505       88.6786       82.4756       81.8154       81.8940      105.6915      109.7849      119.5725      133.8474      141.6027      147.4509      163.0633      180.6726      195.5992      189.0770      173.9432      155.2167      140.0671      124.0821      111.7184      126.5727      111.0540       99.6503       87.1905       80.2933       66.5340       66.3564       77.4674       79.4920       88.7384       94.6166       95.1473       95.3030       76.9049       69.2250       61.5285       55.4029       63.3599       59.5389       53.3972       53.6427       48.6037       41.6841       37.1022       33.5463       28.3095       27.1935       29.3598       34.4030       39.1093       42.1787       54.8043       61.4619       71.6907       87.0862       88.5741      102.7370      136.2512      170.1275      165.0882      163.2893      157.0972      179.9695      145.6454      134.3873      124.0536      135.4846      164.6324      180.0330      178.3102      154.8068      162.3794      169.2246      169.8622        0.0000        0.0000        0.0000        0.0000        0.0000        0.0000        0.0000        0.0000        0.0000        0.0000        0.0000        0.0000        0.0000        0.0000        0.0000        0.0000        0.0000        0.0000        0.0000        0.0000        0.0000        0.0000        0.0000        0.0000        0.0000        0.0000        0.0000        0.0000        0.0000        0.0000        0.0000        0.0000        0.0000        0.0000        0.0000        0.0000        0.0000        0.0000        0.0000        0.0000        0.0000        0.0000        0.0000        0.0000        0.0000        0.0000        0.0000        0.0000        0.0000        0.0000        0.0000        0.0000        0.0000        0.0000        0.0000        0.0000        0.0000
        0.0000        0.0000        0.0000        0.0000        0.0000        0.0000        0.0000        0.0000        0.0000        0.0000        0.0000        0.0000        0.0000        0.0000        0.0000        0.0000        0.0000        0.0000        0.0000        0.0000       32.0758       28.9665       50.4077       34.1225       36.3563       13.9221        8.4946        2.4225       16.4147       25.5941       12.3352       15.6352       11.3217       12.2402       10.7996       14.6413       13.7368       22.0671       26.5033       19.5215       25.8277       35.9700       39.9600       30.7215       48.3559       35.0427       39.3552       46.2737       26.5694       26.1383       22.6470       22.3946       41.3824       62.4147       57.0311       60.6006       59.7873       44.6455       34.0047       41.9230       38.1102       44.8835       25.8599       34.0381       37.6596       35.0451       44.9711       57.5321       70.6511       60.3175       71.7083      101.9170      113.4023      113.4373      126.1377      105.0514       95.2310      100.1613       93.5815      108.2443      104.8466      107.5886      102.9040       88.0944       90.5577       90.1007       81.2551       83.2292       81.0237       76.4031       86.3322       91.3902       93.1767       98.8321       95.2071       84.1068       76.7941       71.8511       68.1558       69.1382       69.1833       78.4943       84.5099       99.5464       91.3677       87.3189       92.5869      117.8863      120.2778      117.5997      132.0628      179.2540      168.4709      173.3487      150.1894      150.2321      148.7296      128.3822      114.5274      107.3693       96.6256       92.6741       89.2823      106.7614      126.2040      131.8387      140.3145      153.9433      179.7985      189.1119      209.3682      225.7143      210.5839      177.2916      166.1711      139.2066      135.0650      119.2361      117.6547      122.3686      112.3827       95.5586       84.3329       74.8841       74.4791       84.5651       79.0601       92.5787      100.5763       98.4758       92.3311       81.7207       69.2242       61.5126       62.5976       68.9609       74.3348       58.8322       55.5155       47.2434       43.0804       37.4391       34.0175       32.2747       34.6429       35.0313       36.6815       44.6253       50.0242       63.0566       78.3307       98.2065       90.4972       96.4280      107.5626      127.9993      170.9001      177.3521      169.8701      169.9047      180.0992      149.8361      140.9934      147.9711      147.3602      163.5737      175.9087      189.0819      188.0112      192.0896      196.2891      165.8720      164.2555        0.0000        0.0000        0.0000        0.0000        0.0000        0.0000        0.0000        0.0000        0.0000        0.0000        0.0000        0.0000        0.0000        0.0000        0.0000        0.0000        0.0000        0.0000        0.0000        0.0000        0.0000        0.0000        0.0000        0.0000        0.0000        0.0000        0.0000        0.0000        0.0000        0.0000        0.0000        0.0000        0.0000        0.0000        0.0000        0.0000        0.0000        0.0000        0.0000        0.0000        0.0000        0.0000        0.0000        0.0000        0.0000        0.0000        0.0000        0.0000        0.0000        0.0000        0.0000        0.0000        0.0000        0.0000        0.0000        0.0000
        0.0000        0.0000        0.0000        0.0000        0.0000        0.0000        0.0000        0.0000        0.0000        0.0000        0.0000        0.0000        0.0000        0.0000        0.0000        0.0000        0.0000        0.0000        0.0000        0.0000       34.3764       29.0594       48.1313       12.4345        6.8814        5.4911        3.8459        2.4319       11.3170        9.2995       12.4479       23.0949       29.7604       12.9984       14.3373       22.6136       21.8593       19.6148       24.5700       19.7920       36.6216       32.4699       34.9809       39.9944       53.8187       54.6149       55.6888       57.6008       61.3944       44.5390       50.8124       55.7949      101.5595      101.8935       91.0353       78.6164      100.6774       72.0946       71.2588       64.1806       70.7846       40.8153       26.3980       47.9518       41.2206       36.6233       61.1154       71.1273       82.3249       80.2800       90.1583      125.1620      118.1701      132.3395      131.1417      108.5321       97.5122      104.0861      111.6649      128.9644      122.6854      105.9556      106.1814       88.5312       98.6320       87.4989       89.8332       89.0762       94.2123       99.0000       97.4290      101.1017      100.5348      100.9086      104.2037       92.3048       90.7599       73.5433       66.9618       71.8706       74.0435       72.5877       82.1507      107.6490      104.8025       95.6795       97.1872      126.9390      131.7226      132.5797      124.7491      168.6359      166.1063      170.0675      171.2415      191.1134      169.0484      142.3759      126.2848      112.7771      110.5666      103.0093      102.2282      120.5370      132.8074      142.9816      142.0024      165.9385      203.5972      212.1681      229.9677      257.7400      228.3026      192.0582      168.6264      144.1331      133.7221      121.0016      116.4313      116.5087      108.4949       99.0049       97.5809       78.4601       80.9791       89.0849       83.1268      101.6935      106.9841       99.6460       92.6987       89.6483       81.4301       65.8253       68.4155       80.2665       83.9362       76.7261       64.5228       49.0768       39.4906       35.9312       38.4461       39.4014       43.9820       40.4869       39.7700       51.5736       59.6636       72.3189       81.6824       95.6958       94.0951      101.9709      121.7696      151.0481      177.2988      185.2029      168.5375      172.4567      170.3342      167.1535      152.9693      156.4676      157.4136      184.9231      210.6473      227.4092      211.5264      212.1838      226.8115      213.3359      195.8371      208.1122        0.0000        0.0000        0.0000        0.0000        0.0000        0.0000        0.0000        0.0000        0.0000        0.0000        0.0000        0.0000        0.0000        0.0000        0.0000        0.0000        0.0000        0.0000        0.0000        0.0000        0.0000        0.0000        0.0000        0.0000        0.0000        0.0000        0.0000        0.0000        0.0000        0.0000        0.0000        0.0000        0.0000        0.0000        0.0000        0.0000        0.0000        0.0000        0.0000        0.0000        0.0000        0.0000        0.0000        0.0000        0.0000        0.0000        0.0000        0.0000        0.0000        0.0000        0.0000        0.0000        0.0000        0.0000        0.0000
        0.0000        0.0000        0.0000        0.0000        0.0000        0.0000        0.0000        0.0000        0.0000        0.0000        0.0000        0.0000        0.0000        0.0000        0.0000        0.0000        0.0000        0.0000        0.0000        0.0000       36.8790       38.2823       46.1682       21.7805        9.3455       20.5579       49.3664        9.7045        7.2364       10.3309        9.8999       21.9780       32.2419       27.1264       14.4647       29.1787       42.5132       45.2787       46.5807       57.1640       58.7050       32.1878       80.2389       62.8964       63.2963       62.6325       90.9107       54.6088       56.7503       96.7689       86.4871      108.2098       63.7855       64.5185       92.7289       74.6568       74.0051      118.0156       95.8240       72.5327       64.6567       52.9552       44.7035       61.7636       54.4739       41.6186       45.6249       83.7964       93.5904      123.5757      132.2065      171.3549      170.3717      162.6342      149.8260      124.6319      112.9819      121.4354      129.9665      168.5702      153.9923      120.0687      111.2736      103.9367      104.8087      101.3466       95.9148       88.4486       94.9387      107.7228      114.8581      114.0024      117.7395      111.2983      108.3588      105.1029      108.7337       89.8108       74.9927       77.4073       77.8059       83.4714       83.7988      102.6590      112.9804      114.2207      115.3577      133.6708      131.5851      120.1947      135.0087      168.6902      151.6447      151.3100      164.8251      181.3522      161.2550      157.9378      125.5651      115.5543      121.6095      124.7516      134.5752      166.5679      171.8638      178.3470      172.6524      204.2094      229.9732      222.2177      226.0629      224.8910      221.6244      203.6644      177.6343      155.5831      155.1843      163.2277      146.9244      108.1120       99.5491      104.2951       96.2462       84.7869       88.9252       86.4169       84.6666       98.5712      101.9993      103.3609       95.3840       97.7418       80.7101       73.0903       77.2423       87.7606       89.8654       72.4945       52.6905       40.9013       35.8219       35.0831       44.0492       47.7305       62.0108       62.2768       50.6800       60.0687       71.4877       79.6271       89.2927      101.7245      110.6484      117.2187      123.2208      153.9649      173.2044      216.2702      226.0924      203.1030      178.3229      169.4621      165.9766      163.0168      171.0986      180.9774      239.5598      239.6081      229.1042      264.8177      294.2406      283.3250      269.9975      243.9391      207.7981        0.0000        0.0000        0.0000        0.0000        0.0000        0.0000        0.0000        0.0000        0.0000        0.0000        0.0000        0.0000        0.0000        0.0000        0.0000        0.0000        0.0000        0.0000        0.0000        0.0000        0.0000        0.0000        0.0000        0.0000        0.0000        0.0000        0.0000        0.0000        0.0000        0.0000        0.0000        0.0000        0.0000        0.0000        0.0000        0.0000        0.0000        0.0000        0.0000        0.0000        0.0000        0.0000        0.0000        0.0000        0.0000        0.0000        0.0000        0.0000        0.0000        0.0000        0.0000        0.0000        0.0000        0.0000
        0.0000        0.0000        0.0000        0.0000        0.0000        0.0000        0.0000        0.0000        0.0000        0.0000        0.0000        0.0000        0.0000        0.0000        0.0000        0.0000        0.0000        0.0000        0.0000        0.0000        0.0000       73.2788       58.2267       67.5274       72.2127       81.6002      101.6595       45.6770       39.3830       40.9305       50.5481       24.6213       24.5743       26.0170       16.7590       39.7535       47.7150       59.3776       52.7332       51.9891       52.7167       59.6635       67.8751       69.2887       64.5470       57.7975       63.8516       62.1278       59.6138       71.9633       85.6300       72.5597       72.9591       60.4944       68.0106       73.8339      108.9732      117.6209      108.5831      109.7211       83.3801       77.3101      125.2491      109.7103       84.8022       73.4071       66.9287      110.3320      130.8086      185.0238      187.0836      186.1906      170.7304      147.8049      144.9693      130.3564      131.2130      142.2239      158.2199      164.5328      137.9169      126.0251      135.0818      115.0583      124.6909      134.8437      103.5202      100.1461      114.0650      112.2756      134.5238      129.3896      134.7763      137.7142      157.6472      134.2882      116.5474       85.9172       77.7005       74.7453       78.0398       82.0300       80.9295       88.1671       88.4820       97.5866       98.2649      116.6935      113.8640      112.8350      119.7562      129.8326      130.3797      131.9601      124.4492      188.6993      172.3290      142.7239      129.8824      166.1916      171.1166      193.3438      224.3073      242.2449      251.6427      243.6622      247.3803      251.1536      262.5700      252.9207      240.4268      218.6016      203.7305      194.8572      162.7973      136.0012      141.3653      147.0587      144.0101      113.9369      109.2460      105.1880      102.0027       96.0688       98.1874       86.3378       88.2480       94.1493       99.4004       97.8928       88.4817       88.9827       91.9839       92.4523       90.8386       80.5264       71.8842       65.6879       52.0322       36.8571       35.9451       39.1467       49.7507       51.1696       56.3651       66.3313       68.5310       74.9402       88.2850       90.8691       88.3353       93.4539       94.8401      100.3724      127.0028      163.0830      196.5388      216.8311      235.6647      222.9568      217.6414      220.9010      220.9583      156.5314      145.1729      155.7072      220.7007      263.0519      242.4263      266.3901      324.2277      336.7493      321.0474      288.1854      260.7701       88.6200        0.0000        0.0000        0.0000        0.0000        0.0000        0.0000        0.0000        0.0000        0.0000        0.0000        0.0000        0.0000        0.0000        0.0000        0.0000        0.0000        0.0000        0.0000        0.0000        0.0000        0.0000        0.0000        0.0000        0.0000        0.0000        0.0000        0.0000        0.0000        0.0000        0.0000        0.0000        0.0000        0.0000        0.0000        0.0000        0.0000        0.0000        0.0000        0.0000        0.0000        0.0000        0.0000        0.0000        0.0000        0.0000        0.0000        0.0000        0.0000        0.0000        0.0000        0.0000        0.0000        0.0000
        0.0000        0.0000        0.0000        0.0000        0.0000        0.0000        0.0000        0.0000        0.0000        0.0000        0.0000        0.0000        0.0000        0.0000        0.0000        0.0000        0.0000        0.0000        0.0000        0.0000        0.0000       42.6754       39.1118       82.8587       99.8185      102.2874      106.5358       69.5256       55.4553       59.7261       71.1211       34.5715       30.6353       32.6954       32.9361       47.1287       44.4650       57.3117       83.2685       70.6661       89.0421       74.1289       65.3662       63.9198       61.3297       68.1458       93.4851       95.3959       77.2100       75.4496       77.4938       75.4005       68.1950       65.1003       69.9801       77.4511       98.7621      105.3403      114.8177      111.4821       92.7893       90.8126      108.8883      115.2975       96.0424       90.6262       67.0787      108.9909      121.7790      131.1174      140.5119      154.2832      153.0980      141.8641      137.5440      150.0193      149.6692      152.9848      150.9172      174.1808      147.4799      144.7008      137.8078      110.8222      111.4752      138.8496      109.9673      118.3823      125.9470      138.9253      132.8793      123.3770      135.3811      146.9373      156.3257      118.5793      125.9152      101.6090      100.5979       88.8640       84.1284       76.8957       75.9967       93.4317      101.2747      100.6473      102.1243      124.3028      127.5501      126.6754      127.4139      142.4303      134.4482      132.5262      125.8447      169.1343      159.1918      142.8739      145.0891      183.1677      205.7724      227.7131      260.3312      273.4751      278.9787      275.7114      276.1353      300.8614      276.9348      275.4609      266.4465      227.5430      200.1426      185.5578      167.9033      150.1185      138.7050      131.1667      131.7034      105.6216       99.1901      100.0455       99.4352       86.8693       88.2953       90.6920       87.8229       93.7846      100.5960       98.7458       92.0827       92.9565       93.2510       99.3235       87.3784       65.4951       64.2228       60.1642       54.1548       45.7876       43.8660       38.0501       38.3156       48.2833       54.1167       72.7758       84.2618       91.6586       93.5370       91.1182       84.2031       96.5755       99.1792      104.5083      124.2058      170.8114      187.6924      199.5287      214.9132      236.0798      255.4696      266.8328      264.8230      186.2277      153.9046      171.8806      211.8989      270.1380      276.2287      285.1831      302.8149      336.2567      324.3596      332.3897      315.8516      142.6500        0.0000        0.0000        0.0000        0.0000        0.0000        0.0000        0.0000        0.0000        0.0000        0.0000        0.0000        0.0000        0.0000        0.0000        0.0000        0.0000        0.0000        0.0000        0.0000        0.0000        0.0000        0.0000        0.0000        0.0000        0.0000        0.0000        0.0000        0.0000        0.0000        0.0000        0.0000        0.0000        0.0000        0.0000        0.0000        0.0000        0.0000        0.0000        0.0000        0.0000        0.0000        0.0000        0.0000        0.0000        0.0000        0.0000        0.0000        0.0000        0.0000        0.0000        0.0000        0.0000        0.0000
        0.0000        0.0000        0.0000        0.0000        0.0000        0.0000        0.0000        0.0000        0.0000        0.0000        0.0000        0.0000        0.0000        0.0000        0.0000        0.0000        0.0000        0.0000        0.0000        0.0000        0.0000       69.2830       65.2391      109.6762      123.5766      116.6072      108.5945       81.0133       71.9315       70.4935       80.4529       37.3691       28.0808       34.6169       52.0691       63.0285       60.2912       65.0253       88.1329       92.0836       99.7309       69.9128      107.7537      118.2078       72.4576       82.4156      105.2826       72.7060       74.9024       85.6547       92.3595       84.2879       66.4490       82.3977       87.2749      104.0537      105.8229      100.5774      106.7891       98.1161      107.9269      107.7284      102.4724       98.6358       97.7315       93.4303       97.4599      108.1013       92.8517      112.2745      120.8942      138.6324      157.5216      155.1561      145.5128      155.7431      151.8608      137.6456      170.0410      159.8600      160.4963      137.5520      112.6388      122.5305      124.3241      130.8653      127.6346      138.5942      131.2644      118.6083      130.7103      121.4656      140.5072      159.1372      157.5521      119.8869      125.2942      105.5961      103.5449       91.5700      108.0339       95.4195      102.8334      123.1673      127.7134      113.6095      106.7573      124.3700      143.6067      139.1192      133.6783      150.8964      145.4637      135.8101      135.3579      187.3426      165.2865      166.1303      166.8194      219.2185      229.4915      258.4409      260.7324      270.4142      270.9866      283.3344      283.8555      289.4435      277.4762      280.1241      258.8713      225.8603      196.4644      185.8015      173.3474      139.9775      119.8617      108.1949      108.0428      110.7848      112.6717      100.2627       93.8384       80.9755       77.3035       77.2808       87.2524       95.9453      103.0744      101.1243       94.6658       92.7401       89.7520       94.6582       84.7866       60.8525       59.5699       55.6405       53.6508       46.6575       44.7956       35.6416       33.1808       45.8089       56.1149       73.0627       78.8214       84.1321       80.8898       90.7284       87.7812      104.5036      105.0637      105.6330      131.0240      187.0959      203.2637      224.0761      233.8493      267.4940      287.0970      305.0422      271.3801      214.3257      204.1149      204.2980      235.9308      324.6008      315.8592      295.5638      311.6618      332.9560      356.1281      375.2464      406.1289      227.5800        0.0000        0.0000        0.0000        0.0000        0.0000        0.0000        0.0000        0.0000        0.0000        0.0000        0.0000        0.0000        0.0000        0.0000        0.0000        0.0000        0.0000        0.0000        0.0000        0.0000        0.0000        0.0000        0.0000        0.0000        0.0000        0.0000        0.0000        0.0000        0.0000        0.0000        0.0000        0.0000        0.0000        0.0000        0.0000        0.0000        0.0000        0.0000        0.0000        0.0000        0.0000        0.0000        0.0000        0.0000        0.0000        0.0000        0.0000        0.0000        0.0000        0.0000        0.0000        0.0000        0.0000
        0.0000        0.0000        0.0000        0.0000        0.0000        0.0000        0.0000        0.0000        0.0000        0.0000        0.0000        0.0000        0.0000        0.0000        0.0000        0.0000        0.0000        0.0000        0.0000        0.0000        0.0000      105.3227       82.6128      145.2909      172.5472      173.1554      136.2704       86.9051       86.1898       81.3474       78.8050       30.3462       25.9100       28.5073       38.7264       78.0845       86.7922       76.2329       66.1030       62.0540      101.6981       66.2229      114.9347      172.1049      100.3133       83.0315       83.0576       63.4216       92.3922      107.8826       87.1381       63.7987       60.4208       66.8775       79.5344       95.0963       87.8962       91.8538       95.6615      106.3067      110.1152      151.0857      112.1926      128.2488       97.2481       91.4082       99.9670      101.9064      114.2376      116.1561      148.3811      151.6814      184.1321      176.5916      161.4353      184.7666      185.1288      149.8177      151.4166      144.2652      146.5490      143.1098      139.0630      138.2803      130.0036      153.0491      153.5914      169.8198      141.9534      127.1036      113.5008      126.4568      135.2020      133.4454      156.4761      117.7173      116.6524      113.7920      113.8797      103.5256       99.0630      119.0224      118.4412      127.9350      124.3766      115.5650      115.7192      144.2507      165.0668      153.4503      143.8408      166.3063      155.1409      142.6004      146.3827      207.7480      194.2870      179.8088      177.5295      222.7787      242.0221      260.8452      261.7845      284.8897      283.6059      305.8225      287.9428      283.5745      268.6927      254.2175      246.2867      234.1716      211.8655      186.2519      148.9657      123.1377      106.8809       93.2636       90.4230       94.7574       90.6679       88.0923       87.7578       82.2660       84.0229       84.7472       87.9832       94.5351       97.3516       91.7714       91.1803       99.9669       93.2279       82.3319       79.4893       59.9798       62.7793       63.5837       52.7400       41.2537       34.1402       28.6079       29.6849       43.5110       49.3874       53.0121       67.1513       73.5555       83.8295       98.3975      103.9610      113.4855      118.8679      133.7375      149.4413      199.1751      214.4731      227.7211      240.9439      282.7092      322.3487      299.9706      281.8045      224.2400      230.5801      220.6403      252.7091      327.7787      319.1295      305.2768      309.6232      373.9655      387.7256      444.6989      414.4281        0.0000        0.0000        0.0000        0.0000        0.0000        0.0000        0.0000        0.0000        0.0000        0.0000        0.0000        0.0000        0.0000        0.0000        0.0000        0.0000        0.0000        0.0000        0.0000        0.0000        0.0000        0.0000        0.0000        0.0000        0.0000        0.0000        0.0000        0.0000        0.0000        0.0000        0.0000        0.0000        0.0000        0.0000        0.0000        0.0000        0.0000        0.0000        0.0000        0.0000        0.0000        0.0000        0.0000        0.0000        0.0000        0.0000        0.0000        0.0000        0.0000        0.0000        0.0000        0.0000        0.0000        0.0000
        0.0000        0.0000        0.0000        0.0000        0.0000        0.0000        0.0000        0.0000        0.0000        0.0000        0.0000        0.0000        0.0000        0.0000        0.0000        0.0000        0.0000        0.0000        0.0000        0.0000        0.0000        0.0000      249.3883      187.8282      174.9993      156.8247      131.1563      111.6244       98.2404       85.2961       72.7237       29.1144       19.8050       20.8945       32.5652       84.7142       98.4641      108.5161       95.5078       74.4770       70.1277       73.4955       74.6459       66.4268       67.6085       62.7650       64.0145       58.2792       68.4102       70.7501       71.2884       78.3398       87.3055       99.2909      100.6501      114.8092      120.1433      106.6246      103.5790      111.5023      113.3805      118.4112      113.7297      118.3012      113.7474      108.0812      120.3133      123.3783      117.6515      114.2216      130.2902      161.1791      191.9756      184.0574      163.7659      182.0650      194.5364      190.6636      172.8788      186.1512      177.9420      178.7895      177.1825      202.8017      199.2433      222.3797      212.2044      190.7391      153.6710      154.7488      144.2041      174.0699      181.0188      142.1588      156.0573      133.5273      123.9183      118.9594      126.6590      124.0427      138.6136      137.2161      125.8107      133.6729      138.4519      137.4431      142.0112      163.3407      173.2835      173.4100      163.4499      166.0625      167.2202      151.4546      154.6316      194.8447      192.2162      196.2580      194.1776      251.8771      270.9052      285.4783      296.6736      273.7995      266.9666      278.2759      260.0589      244.0566      246.6207      222.9722      223.6026      212.6957      194.5874      166.2245      136.6308      100.6397       91.2067       78.3866       72.2404       70.4125       71.8726       70.4896       66.5994       69.8167       74.3291       86.6633      104.6089      119.2622       99.3062      101.1363      105.9187      126.9623      109.5118       96.8666       98.5384       73.7293       67.5657       61.4210       62.4046       38.9709       31.0361       24.0034       24.8770       25.8058       30.6353       42.8133       52.0893       94.1729       95.7927      116.3159      133.2315      168.7222      188.6071      194.6098      206.1069      245.2696      261.5670      265.1829      278.4426      286.8265      292.9649      301.0905      301.3892      300.3074      304.8999      285.6878      283.5681      276.4898      342.4719      318.4026      342.4252      321.0645      362.8741      384.8067      406.6193      282.6222      240.4065      239.6279      247.4743        0.0000        0.0000        0.0000        0.0000        0.0000        0.0000        0.0000        0.0000        0.0000        0.0000        0.0000        0.0000        0.0000        0.0000        0.0000        0.0000        0.0000        0.0000        0.0000        0.0000        0.0000        0.0000        0.0000        0.0000        0.0000        0.0000        0.0000        0.0000        0.0000        0.0000        0.0000        0.0000        0.0000        0.0000        0.0000        0.0000        0.0000        0.0000        0.0000        0.0000        0.0000        0.0000        0.0000        0.0000        0.0000        0.0000        0.0000        0.0000        0.0000        0.0000
        0.0000        0.0000        0.0000        0.0000        0.0000        0.0000        0.0000        0.0000        0.0000        0.0000        0.0000        0.0000        0.0000        0.0000        0.0000        0.0000        0.0000        0.0000        0.0000        0.0000        0.0000        0.0000        0.0000        0.0000        0.0000        0.0000      143.6297      124.1047      109.6768       95.5181       79.6677       33.8498       27.4953       28.8136       37.1560       94.3426      117.1294      120.3880      112.3722       91.4068       82.4149       75.0230       73.6682       67.4533       74.3869       64.3728       68.8678       53.7033       67.0366       64.7107       67.1263       83.3944       89.5454       93.7538       96.6543      109.6201      123.3573      108.0929      106.3279      113.5940      109.0075      105.6136      102.0141      122.5050      122.5280      113.8987      112.2182      111.4333      105.3927      112.7271      141.4944      152.0913      150.2590      144.4871      154.5784      181.6104      190.2643      180.4140      171.0134      179.7452      172.0642      167.3726      172.1574      212.3325      261.5179      259.8702      220.7959      196.3900      145.4093      137.1355      134.8861      117.6971      106.9450      119.0878      147.3792      123.1305      129.8827      120.8386      132.8262      136.1777      173.7868      158.5835      145.2210      140.5775      148.0856      152.0841      159.5240      180.5115      189.1942      196.6380      178.9422      175.0522      174.8167      164.9241      164.5025      205.7310      195.8636      199.0493      209.0348      284.9444      310.8899      319.7682      309.2072      274.5808      268.0612      265.0398      250.7338      238.2759      230.9665      223.9551      219.0774      202.5608      180.7649      152.8960      125.4342       96.0382       83.3947       76.3945       69.8350       63.8486       64.7655       63.1318       62.9467       77.1612       75.6205       76.1590       88.5888      103.3586       87.1939      102.0286      103.4132      107.2498       87.5709       93.8499       98.9015       73.9581       80.9734       69.0501       66.0355       36.4393       34.8496       32.7108       34.1077       32.7115       44.5449       51.0152       78.0647      113.1726      105.8305      118.6658      123.8808      171.7612      199.7861      219.3798      261.2220      292.0978      303.6348      302.5646      307.9156      295.6216      295.1296      324.1271      343.3454      357.6273      339.7411      318.5886      321.8528      336.5940      345.3545      346.3085      376.3910      350.0513      372.7296      437.2821      397.3237      250.5465      235.5458      228.4503      230.8444        0.0000        0.0000        0.0000        0.0000        0.0000        0.0000        0.0000        0.0000        0.0000        0.0000        0.0000        0.0000        0.0000        0.0000        0.0000        0.0000        0.0000        0.0000        0.0000        0.0000        0.0000        0.0000        0.0000        0.0000        0.0000        0.0000        0.0000        0.0000        0.0000        0.0000        0.0000        0.0000        0.0000        0.0000        0.0000        0.0000        0.0000        0.0000        0.0000        0.0000        0.0000        0.0000        0.0000        0.0000        0.0000        0.0000        0.0000        0.0000        0.0000        0.0000
        0.0000        0.0000        0.0000        0.0000        0.0000        0.0000        0.0000        0.0000        0.0000        0.0000        0.0000        0.0000        0.0000        0.0000        0.0000        0.0000        0.0000        0.0000        0.0000        0.0000        0.0000        0.0000        0.0000        0.0000        0.0000        0.0000        0.0000      144.8634      132.9815      119.1582      100.5992       41.5067       37.3983       34.3314       44.0084      112.3752      128.6129      136.0375      126.4191       95.9139       90.7610       78.3408       76.7284       70.1077       66.3985       69.8784       77.2383       77.2975       82.7274       75.8327       83.8944       98.9955      107.9802      100.2918      102.3436      114.2290      115.2228      109.7934      110.9585      126.1473      121.8980      114.1816      122.6381      129.0072      113.2627      101.2936      107.9348      105.9849      104.8190      114.2072      116.3217      131.6199      138.9287      137.8271      158.1734      178.0285      168.0651      164.2832      147.8108      166.1709      179.3630      200.9939      190.6157      192.1890      189.0400      176.9715      175.4375      158.3982      163.0752      147.2045      125.0704       98.2519       86.5144      101.9572      119.3074      101.0832      121.2702      114.6620      115.5731      120.8125      138.5800      143.6257      138.0481      146.6709      151.1659      162.5808      169.6015      198.9416      211.4060      220.3790      223.6351      199.9793      189.6729      186.4989      188.2748      220.5010      228.4169      220.9712      236.3963      324.7989      361.8969      376.6977      354.0057      300.0015      265.7835      254.7166      246.8949      228.9494      225.0737      237.5049      215.1269      200.0079      172.6695      152.2627      130.5100      102.3430       92.8303       82.4113       67.4394       78.8237       79.3109       81.4148       67.9138       78.5128       68.9766       81.2361       86.3442       78.5281       86.2688       95.2543      105.8642       92.7019       94.1995      105.8695      100.2713       83.9236       78.5067      101.6996       79.9545       50.0177       45.1560       41.9719       41.6619       46.0857       51.4018       62.1943       69.9109      110.9305      119.7369      137.6826      132.9033      176.3360      188.2780      209.1281      238.6237      270.6598      295.6796      310.1804      297.6185      306.9259      310.3780      320.4676      340.6549      361.0732      383.2953      372.3328      363.5930      344.6844      368.7900      361.1356      361.5388      368.9349      345.1395      376.1118      309.5749      222.3311      213.2145      209.3304      206.4175      140.2799        0.0000        0.0000        0.0000        0.0000        0.0000        0.0000        0.0000        0.0000        0.0000        0.0000        0.0000        0.0000        0.0000        0.0000        0.0000        0.0000        0.0000        0.0000        0.0000        0.0000        0.0000        0.0000        0.0000        0.0000        0.0000        0.0000        0.0000        0.0000        0.0000        0.0000        0.0000        0.0000        0.0000        0.0000        0.0000        0.0000        0.0000        0.0000        0.0000        0.0000        0.0000        0.0000        0.0000        0.0000        0.0000        0.0000        0.0000        0.0000        0.0000
        0.0000        0.0000        0.0000        0.0000        0.0000        0.0000        0.0000        0.0000        0.0000        0.0000        0.0000        0.0000        0.0000        0.0000        0.0000        0.0000        0.0000        0.0000        0.0000        0.0000        0.0000        0.0000        0.0000        0.0000        0.0000        0.0000        0.0000        0.0000        0.0000        0.0000      140.9228       60.1649       49.3073       48.1876       58.2261      151.9241      148.1793      149.2933      134.8771      104.1946       98.0381       87.3859       85.5246       64.9678       60.3963       75.4340       87.8680       73.0446       84.7843       88.0134      101.3836      116.1761      115.3780      103.3067       98.1923      103.6586      105.8576      113.3082      111.4170      134.9381      132.6717      131.1246      135.2711      130.7674      113.3814      104.1833      106.7231       96.2171       89.8487      107.3268      129.6660      139.9950      125.2508      123.8139      137.7852      162.3297      152.7595      143.4652      139.8710      159.4906      168.7032      172.7152      167.1170      183.9454      184.4990      178.4133      152.0721      147.0837      123.5087      129.5592      123.3735       94.8457       97.2565      102.3209      113.5877       90.9799      113.3861      115.6797      119.5297      123.9815      122.8998      127.5900      136.7719      152.0384      163.9294      166.5221      178.3328      215.3527      222.0213      229.2422      218.2450      225.5050      212.6944      214.3185      207.9358      250.5473      264.8804      255.6037      274.7234      363.4948      420.4820      406.8162      371.0835      314.2576      285.7316      272.1576      254.6420      234.7206      224.4613      208.1349      191.5068      187.2357      150.3004      137.4564      120.9916       88.0511       92.2683       93.5807       86.4531       77.7679       76.9845       73.7644       69.3370      108.6553      109.0867       98.0002       85.1133       96.8897      101.7621      107.7903      103.3875      109.8555       98.2658      110.7797      106.2341       79.1988       82.0337      103.4848      100.0061       64.6205       63.2584       64.2050       61.9347       65.6211       70.8780       74.0446       79.2877      100.8953      123.1620      161.3351      159.5215      186.8119      189.1908      200.6042      244.1682      275.0261      289.9582      289.2595      296.1400      312.8390      306.1739      316.6543      327.1626      338.3177      365.7630      424.5316      415.3710      395.5543      383.4701      366.5396      357.2270      355.9492      333.8491      283.8127      250.0282      193.0960      189.6945      189.8750      198.5829      142.6800        0.0000        0.0000        0.0000        0.0000        0.0000        0.0000        0.0000        0.0000        0.0000        0.0000        0.0000        0.0000        0.0000        0.0000        0.0000        0.0000        0.0000        0.0000        0.0000        0.0000        0.0000        0.0000        0.0000        0.0000        0.0000        0.0000        0.0000        0.0000        0.0000        0.0000        0.0000        0.0000        0.0000        0.0000        0.0000        0.0000        0.0000        0.0000        0.0000        0.0000        0.0000        0.0000        0.0000        0.0000        0.0000        0.0000        0.0000        0.0000        0.0000
        0.0000        0.0000        0.0000        0.0000        0.0000        0.0000        0.0000        0.0000        0.0000        0.0000        0.0000        0.0000        0.0000        0.0000        0.0000        0.0000        0.0000        0.0000        0.0000        0.0000        0.0000        0.0000        0.0000        0.0000        0.0000        0.0000        0.0000        0.0000        0.0000        0.0000        0.0000      184.6342      164.7515        0.0000        0.0000      141.9183      145.1468      140.6096      123.8378       75.0105       63.3513       56.3067       54.4184       49.0975       47.1155       51.8364       60.5749      114.0330      127.4078      133.8412      128.9051      104.6147      103.0501      100.1604      101.3179      103.8657      106.8102       99.9858       99.9340      133.3330      135.5789      148.1409      133.6989      152.3752      127.5188      111.8831      113.9288      100.4966      116.2980      105.0713      126.6661      127.5150      121.5408      123.5146      129.5508      170.0621      192.0772      209.7709      212.7807      200.0135      211.4948      228.9807      251.0907      264.3580      313.6425      332.9703      347.0704      210.8946      131.9367      114.0310      125.3737      132.5487      147.3084      168.1850      199.8847      125.0273      152.4008      165.5809      177.3393      127.5088      130.4436      140.7421      158.4058      153.7660      167.3506      173.2872      181.7613      228.4352      245.2238      276.5063      277.4278      274.2745      266.7618      254.4701      273.0257      304.5292      312.9460      313.1287      363.6247      468.0948      474.5686      437.7758      396.8351      346.2245      315.2860      298.5887      267.0562      232.9398      202.1487      199.5028      176.0601      164.5242      139.5238      124.1175      108.4539      123.7247      134.6373      128.6628      109.1663      136.6492      130.4450      120.9784      126.9702       99.9738      108.9387      108.7393      104.8921      115.3558      119.7390      110.8460      113.1620      106.4240       95.0603       96.3094       96.7776       85.5598       91.2355       93.2089       97.3735      104.4958      125.8189      123.7056      113.8286      113.6177      106.1461      107.5078      124.9327      146.7874      147.0616      199.6151      177.8791      155.4587      160.4637      184.4613      206.1600      223.3239      220.5531      236.9660      261.1505      270.2045      276.2916      257.4917      271.6788      281.9934      301.9671      329.0208      326.3827      301.1606      289.2082      305.4387      302.3937      259.2663      250.2975      235.3703      225.1608      196.4956      187.2195      188.7168        0.0000        0.0000        0.0000        0.0000        0.0000        0.0000        0.0000        0.0000        0.0000        0.0000        0.0000        0.0000        0.0000        0.0000        0.0000        0.0000        0.0000        0.0000        0.0000        0.0000        0.0000        0.0000        0.0000        0.0000        0.0000        0.0000        0.0000        0.0000        0.0000        0.0000        0.0000        0.0000        0.0000        0.0000        0.0000        0.0000        0.0000        0.0000        0.0000        0.0000        0.0000        0.0000        0.0000        0.0000        0.0000        0.0000        0.0000        0.0000        0.0000        0.0000        0.0000
        0.0000        0.0000        0.0000        0.0000        0.0000        0.0000        0.0000        0.0000        0.0000        0.0000        0.0000        0.0000        0.0000        0.0000        0.0000        0.0000        0.0000        0.0000        0.0000        0.0000        0.0000        0.0000        0.0000        0.0000        0.0000        0.0000        0.0000        0.0000        0.0000        0.0000        0.0000        0.0000        0.0000        0.0000        0.0000        0.0000        0.0000      152.5421      132.0574       76.1825       63.2390       55.9031       54.6832       50.9938       48.2874       56.8804       67.0930      128.6136      146.0403      148.8709      142.2901      117.2909      103.3145      100.4823       96.8060      100.5391       93.3776       86.3198       92.6608      132.2242      155.4311      157.2268      139.6135      128.9126      118.1166      136.6647      110.9492      112.2499      105.1635       94.7254      107.8450      123.1529      122.1842      118.8788      118.8295      185.7538      183.3094      180.8503      140.5101      197.4040      235.3521      287.4065      248.5316      287.1991      294.8263      234.2201      368.2207      381.0261      130.2685      132.1767      137.1675      112.9178      122.9286      170.6962      213.7031      124.8362      127.2605      126.6125      133.0120      117.3434      128.9419      137.0573      147.0631      162.3701      161.8921      171.0858      190.7436      248.9176      269.1489      269.4793      253.4308      258.9260      243.1990      284.2976      335.8133      339.0738      327.9477      350.6669      384.9350      475.9377      492.4126      469.9930      438.3850      353.0909      324.7829      283.6357      253.8147      227.7995      206.7094      192.4974      170.4066      162.9373      133.0446      106.9300      103.5507      110.7716      114.2248      116.3821      109.7364      119.6905      121.5875      140.7689      132.4141      114.4323       98.3389      104.0551      114.6074      116.2224      103.9825      107.4346      107.9687      103.4335       97.0109       93.3443       96.6949      106.5160      127.0674      112.8487       90.6329      117.6535      142.2431      155.0434      156.5979      145.4815      140.8226      136.1889      147.5680      160.0446      188.6595      219.9501      171.5727      162.3574      166.7154      170.6151      205.9118      205.5304      222.1259      238.7432      235.1724      212.4485      209.6702      221.2641      245.4852      282.7845      308.2536      297.9787      300.4196      285.4935      258.1904      258.7151      246.7840      244.6385      243.1820      242.7431      240.5340      199.0693      185.7327        0.0000        0.0000        0.0000        0.0000        0.0000        0.0000        0.0000        0.0000        0.0000        0.0000        0.0000        0.0000        0.0000        0.0000        0.0000        0.0000        0.0000        0.0000        0.0000        0.0000        0.0000        0.0000        0.0000        0.0000        0.0000        0.0000        0.0000        0.0000        0.0000        0.0000        0.0000        0.0000        0.0000        0.0000        0.0000        0.0000        0.0000        0.0000        0.0000        0.0000        0.0000        0.0000        0.0000        0.0000        0.0000        0.0000        0.0000        0.0000        0.0000        0.0000        0.0000        0.0000
        0.0000        0.0000        0.0000        0.0000        0.0000        0.0000        0.0000        0.0000        0.0000        0.0000        0.0000        0.0000        0.0000        0.0000        0.0000        0.0000        0.0000        0.0000        0.0000        0.0000        0.0000        0.0000        0.0000        0.0000        0.0000        0.0000        0.0000        0.0000        0.0000        0.0000        0.0000        0.0000        0.0000        0.0000        0.0000        0.0000        0.0000        0.0000        0.0000      103.8988       94.4254       86.6015       82.2630       76.9478       73.0835       78.2175       86.3396      152.9845      167.5611      169.0130      155.9624      117.0514      113.1091      103.0852      102.1831       94.6013       91.2605      105.7876      119.7807      143.7271      153.0168      145.2959      127.4645      129.3451      124.6902      123.8577      116.9104       99.9990      103.6564      107.8577      120.6526      143.4050      132.8137      120.1867      107.7698      147.4708      143.7883      146.8682      137.9204      207.2516      260.7524      262.1071      178.3867      212.5501      187.2360      218.4200      231.9934      238.7760      233.6296      174.5539      131.6064      110.7694      182.1264      232.3912      166.7102      115.8375      113.0548      109.9249      124.6423      112.7771      119.3730      119.5583      121.3643      141.7820      155.1397      160.9163      175.4966      244.5961      252.4283      238.7103      230.2332      226.6165      217.9072      240.9317      284.7970      343.7739      315.0314      312.5482      331.6924      452.1644      473.1143      471.1700      451.4512      356.7025      287.8343      241.3358      239.3497      213.3729      205.0806      179.3393      154.8787      147.1208      124.1574      125.0475      111.5753      102.3172       98.4530      107.5463      101.3030      107.1528      108.1952      122.2354      149.6613      126.2607      114.7034      102.3583      120.8716      115.7174      117.0045      104.0277       97.6737      106.9172      111.0467       95.3656      101.1254       95.5278      104.8079      100.8560      106.7718      125.3389      138.3232      137.9944      143.4320      143.4320      134.8375      148.2321      162.8537      162.0453      177.8187      201.9610      182.2973      182.0066      198.5614      216.2687      203.8542      232.2895      242.9364      261.2684      246.4515      214.1637      222.3125      214.2082      234.0563      261.9833      291.0421      322.4778      277.9055      271.0207      256.0651      241.9920      249.3368      239.2699      254.2612      250.7871      235.4772      224.8045      192.3065        0.0000        0.0000        0.0000        0.0000        0.0000        0.0000        0.0000        0.0000        0.0000        0.0000        0.0000        0.0000        0.0000        0.0000        0.0000        0.0000        0.0000        0.0000        0.0000        0.0000        0.0000        0.0000        0.0000        0.0000        0.0000        0.0000        0.0000        0.0000        0.0000        0.0000        0.0000        0.0000        0.0000        0.0000        0.0000        0.0000        0.0000        0.0000        0.0000        0.0000        0.0000        0.0000        0.0000        0.0000        0.0000        0.0000        0.0000        0.0000        0.0000        0.0000        0.0000        0.0000
        0.0000        0.0000        0.0000        0.0000        0.0000        0.0000        0.0000        0.0000        0.0000        0.0000        0.0000        0.0000        0.0000        0.0000        0.0000        0.0000        0.0000        0.0000        0.0000        0.0000        0.0000        0.0000        0.0000        0.0000        0.0000        0.0000        0.0000        0.0000        0.0000        0.0000        0.0000        0.0000        0.0000        0.0000        0.0000        0.0000        0.0000        0.0000        0.0000        0.0000      152.6866      147.4401      137.8041      125.4685      117.8346      115.4706      118.4438      196.8873      201.3158      194.4329      179.6178      132.6046      113.3213      115.1686      114.0119      110.3759      116.7395      124.1879      127.8625      148.3034      155.1139      135.3203      143.8252      136.3389      123.0109      125.6392      114.2991       96.9546       99.6475      112.9145      134.9683      116.8412      123.7390      111.4597      108.1345      163.5089      195.7960      193.4409      206.8153      233.3786      240.7444      258.4065      203.7633      196.4656      287.5350      326.7683      350.0988      332.6516      310.6109      218.0044      177.4254      129.3123      127.3372      167.0428      133.7026       98.1103       98.0089      100.7461       93.5225       90.1402      102.7638      114.4091      119.2087      133.9953      138.1600      148.6083      158.9614      211.1322      230.7885      236.7533      232.6246      222.1474      221.8490      241.0662      240.4662      293.3702      291.7246      291.4951      282.2785      392.8326      401.1856      406.6439      391.4379      309.3998      259.6257      214.7847      196.2099      186.7149      174.1731      158.3817      128.8302      122.6588      119.3204      108.7873      109.7202      110.6362      104.8722       96.0954       91.9053      105.8006      104.1961      114.1583      128.1770      131.1700      114.6770      118.1119      118.8145      125.4443      127.3964      115.9466      118.1054      116.6623      108.2896      111.6147      104.7831      101.7580       99.1708      115.0783      128.7035      137.8952      152.4828      135.5460      134.0304      127.1035      117.0788      124.7576      152.8668      167.6481      183.9901      180.2726      195.1291      178.6317      183.3790      220.9858      247.6022      276.2343      305.7243      297.8214      293.6138      245.6436      225.5279      228.4846      224.1455      237.4460      267.4090      276.6080      264.2527      258.3665      267.0218      273.8061      299.3657      271.0905      268.8008      264.1180      228.8544      237.1575        0.0000        0.0000        0.0000        0.0000        0.0000        0.0000        0.0000        0.0000        0.0000        0.0000        0.0000        0.0000        0.0000        0.0000        0.0000        0.0000        0.0000        0.0000        0.0000        0.0000        0.0000        0.0000        0.0000        0.0000        0.0000        0.0000        0.0000        0.0000        0.0000        0.0000        0.0000        0.0000        0.0000        0.0000        0.0000        0.0000        0.0000        0.0000        0.0000        0.0000        0.0000        0.0000        0.0000        0.0000        0.0000        0.0000        0.0000        0.0000        0.0000        0.0000        0.0000        0.0000        0.0000
        0.0000        0.0000        0.0000        0.0000        0.0000        0.0000        0.0000        0.0000        0.0000        0.0000        0.0000        0.0000        0.0000        0.0000        0.0000        0.0000        0.0000        0.0000        0.0000        0.0000        0.0000        0.0000        0.0000        0.0000        0.0000        0.0000        0.0000        0.0000        0.0000        0.0000        0.0000        0.0000        0.0000        0.0000        0.0000        0.0000        0.0000        0.0000        0.0000        0.0000        0.0000        0.0000        0.0000      309.0480      287.3053      271.4792      262.9775      240.2121      236.9004      224.5194      202.0892      152.5370      133.9524      129.1231      135.6598      178.8258      188.5353      191.4317      179.9151      153.8333      150.4142      139.2028      131.6160      126.0093      124.0757      109.6193      102.1536      115.3330      116.3613      113.4557      104.1689       94.1363       93.1779      109.0240      105.9221      120.5040      129.8685      132.2229      158.5554      259.5934      248.2661      252.7955      258.8163      348.8583      437.2265      457.3677      459.6383      429.9944      376.4315      334.9360      287.2004      175.1847      146.2838      149.8127      171.4427      131.4889      114.3791      123.8521      141.1881      127.0862      120.7591      136.5641      148.8689      142.7496      131.1782      162.1750      165.9725      213.6087      240.3245      247.7922      261.5786      256.8994      248.8856      270.0202      253.2335      258.6080      287.4877      272.2682      251.2114      286.6678      321.6970      314.9070      274.5737      246.1618      218.4893      187.6456      150.8733      148.7554      140.5911      148.8931      129.2563      112.2708      101.1715       94.0561       98.5740      170.4351      163.7592      132.3612      118.5299      122.7073      144.0453      138.1716      154.3275      134.1989      133.9671      132.0381      150.0593      118.8300      115.2085      118.3578      129.6978      120.8425      115.8499      117.1166      116.0633      116.0862      125.9234      128.1560      139.3620      141.7520      157.6475      150.0624      139.7276      111.2592      107.5410      119.6702      151.6037      193.3195      217.6821      226.8042      205.2454      199.8849      205.1787      229.8157      283.9032      324.3267      337.6061      322.2681      302.4313      269.4107      237.4102      254.9089      251.9174      223.6733      244.2207      275.5237      247.6171      265.7645      283.7603      295.5151      325.9012      351.1959      308.1535      274.5511      259.9097      138.4200        0.0000        0.0000        0.0000        0.0000        0.0000        0.0000        0.0000        0.0000        0.0000        0.0000        0.0000        0.0000        0.0000        0.0000        0.0000        0.0000        0.0000        0.0000        0.0000        0.0000        0.0000        0.0000        0.0000        0.0000        0.0000        0.0000        0.0000        0.0000        0.0000        0.0000        0.0000        0.0000        0.0000        0.0000        0.0000        0.0000        0.0000        0.0000        0.0000        0.0000        0.0000        0.0000        0.0000        0.0000        0.0000        0.0000        0.0000        0.0000        0.0000        0.0000        0.0000        0.0000        0.0000
        0.0000        0.0000        0.0000        0.0000        0.0000        0.0000        0.0000        0.0000        0.0000        0.0000        0.0000        0.0000        0.0000        0.0000        0.0000        0.0000        0.0000        0.0000        0.0000        0.0000        0.0000        0.0000        0.0000        0.0000        0.0000        0.0000        0.0000        0.0000        0.0000        0.0000        0.0000        0.0000        0.0000        0.0000        0.0000        0.0000        0.0000        0.0000        0.0000        0.0000        0.0000        0.0000        0.0000        0.0000      372.9042      346.3760      325.8605      287.6718      274.0454      252.5831      228.4588      170.3439      151.8051      146.7749      157.5269      205.5768      214.6883      213.4171      200.2124      164.8803      159.0187      150.8724      144.2472      129.9166      122.4031      111.3964      112.6746      126.3316      126.7739      119.3484      113.5577       96.2198       95.2894       93.0859       93.4190       95.4488      107.3185      122.4878      139.9664      206.9493      199.3172      253.4182      310.3185      450.5907      496.5388      506.6852      516.9283      468.1073      443.3362      392.4694      366.9351      221.2561      164.7926      146.2365      151.3660      129.3876      127.0853      120.8667      138.0339      126.3775      119.4571      125.3360      116.6150      113.3918      122.6624      142.9566      155.6184      205.5819      206.5796      206.0285      216.7501      265.9289      249.9275      246.9915      241.0562      249.2800      247.4220      242.7583      227.7461      245.7305      272.6859      283.4591      270.0540      229.4913      195.6215      170.3275      140.7707      133.5632      123.7943      129.2223      122.0672       96.4407       82.2305       87.8279       84.7190      141.0889      157.4316      141.5862      123.1451      136.2453      141.7662      141.6506      162.3524      140.8370      141.9712      142.2414      171.5706      130.6781      120.1104      115.8303      114.7597      119.5372      110.3181      109.4617      117.4982      117.3307      125.5644      129.3912      149.6942      159.7078      181.3969      157.3812      136.5095      116.0827      121.7639      151.1648      189.5523      213.8028      232.8222      215.6995      214.9611      218.2116      246.6824      236.6015      265.6066      326.6834      395.6077      366.2441      318.4616      306.3684      291.4942      262.2526      259.7519      225.3069      215.6714      235.2556      236.1143      289.7813      305.6262      308.1652      323.1880      300.1293      287.7913      307.8413      266.1926      209.1300        0.0000        0.0000        0.0000        0.0000        0.0000        0.0000        0.0000        0.0000        0.0000        0.0000        0.0000        0.0000        0.0000        0.0000        0.0000        0.0000        0.0000        0.0000        0.0000        0.0000        0.0000        0.0000        0.0000        0.0000        0.0000        0.0000        0.0000        0.0000        0.0000        0.0000        0.0000        0.0000        0.0000        0.0000        0.0000        0.0000        0.0000        0.0000        0.0000        0.0000        0.0000        0.0000        0.0000        0.0000        0.0000        0.0000        0.0000        0.0000        0.0000        0.0000        0.0000        0.0000        0.0000
        0.0000        0.0000        0.0000        0.0000        0.0000        0.0000        0.0000        0.0000        0.0000        0.0000        0.0000        0.0000        0.0000        0.0000        0.0000        0.0000        0.0000        0.0000        0.0000        0.0000        0.0000        0.0000        0.0000        0.0000        0.0000        0.0000        0.0000        0.0000        0.0000        0.0000        0.0000        0.0000        0.0000        0.0000        0.0000        0.0000        0.0000        0.0000        0.0000        0.0000        0.0000        0.0000        0.0000        0.0000        0.0000        0.0000      386.0129      338.6290      316.2869      297.8145      273.4154      212.0901      195.6307      188.2406      197.6808      251.0322      261.7917      255.6978      236.1145      197.2062      183.0158      172.7998      163.9501      142.6828      126.9161      127.1744      128.4443      142.9446      138.2538      133.9306      125.3123      105.2180       97.2361       91.5092       87.8642       87.7146      103.9217      120.6463      132.7787      193.8665      261.8131      336.3959      395.5649      496.0662      535.3597      524.9734      456.1380      422.0594      442.8797      460.0139      429.6200      258.2338      187.6589      169.9601      174.5216      145.3620      152.1944      140.0910      122.7904      104.7915      119.2517      152.1036      115.8726      115.0534      126.0595      126.2992      150.2749      205.6179      217.6277      204.8669      214.4662      251.5890      255.9506      276.9344      256.0825      231.6885      226.5900      239.8019      244.8637      246.4524      220.6790      228.5742      225.0820      191.9377      181.6031      159.5630      140.7488      146.1880      123.9630      117.3844      112.9692       86.3547       67.3144       73.0288       73.5597      103.6455      105.3064      124.6791      118.0320      124.0017      159.3354      179.7880      172.1752      137.2788      150.6421      152.2863      168.2541      134.8151      138.2701      132.6087      124.7516      126.2971      123.3011      108.7388      119.1066      134.5584      131.6922      134.7148      154.1274      163.1440      178.5811      160.4519      145.2481      134.4523      155.4862      169.6398      178.2226      221.2203      235.6801      235.3506      208.3327      226.7941      257.1903      238.6472      269.8708      302.5809      344.9890      326.4429      313.9863      334.6042      310.1282      256.7923      243.3245      208.0627      199.3493      219.5139      253.3113      318.5766      359.6786      313.4674      282.6419      289.4342      322.0002      333.2057      295.1729      220.6200        0.0000        0.0000        0.0000        0.0000        0.0000        0.0000        0.0000        0.0000        0.0000        0.0000        0.0000        0.0000        0.0000        0.0000        0.0000        0.0000        0.0000        0.0000        0.0000        0.0000        0.0000        0.0000        0.0000        0.0000        0.0000        0.0000        0.0000        0.0000        0.0000        0.0000        0.0000        0.0000        0.0000        0.0000        0.0000        0.0000        0.0000        0.0000        0.0000        0.0000        0.0000        0.0000        0.0000        0.0000        0.0000        0.0000        0.0000        0.0000        0.0000        0.0000        0.0000        0.0000        0.0000
        0.0000        0.0000        0.0000        0.0000        0.0000        0.0000        0.0000        0.0000        0.0000        0.0000        0.0000        0.0000        0.0000        0.0000        0.0000        0.0000        0.0000        0.0000        0.0000        0.0000        0.0000        0.0000        0.0000        0.0000        0.0000        0.0000        0.0000        0.0000        0.0000        0.0000        0.0000        0.0000        0.0000        0.0000        0.0000        0.0000        0.0000        0.0000        0.0000        0.0000        0.0000        0.0000        0.0000        0.0000        0.0000        0.0000        0.0000      392.1212      366.5216      349.9739      332.7520      265.3682      256.0803      257.9032      261.9757      315.9962      320.8804      313.3925      295.2878      245.9507      227.1506      213.6741      199.8218      167.3960      144.8058      141.3100      143.0688      160.1035      152.2106      147.4848      142.2526      115.1868      105.9057      104.3663      103.8434       99.6119      121.0333      136.4970      136.7105      237.9442      331.9963      360.3418      345.4284      371.1021      422.1581      438.4229      433.1289      433.8170      455.9482      430.4541      425.4336      295.2773      249.4193      208.4457      203.5533      191.7634      184.7648      186.7201      164.9275      141.0321      118.4916      103.0802      104.7223      113.8935      114.8572      116.4504      143.9643      188.6740      219.9562      229.1611      248.5007      268.1256      251.2584      253.7138      229.5987      245.0049      270.2662      267.3168      239.6968      224.5161      218.2398      212.8760      207.9898      202.1042      198.6445      170.8150      160.5383      156.1320      137.3878      123.9023      109.6824       87.5600       74.7800       72.8390       75.2202      109.8672      112.7263      111.5796      131.6786      154.9362      154.7296      183.4660      158.7031      136.6394      151.6476      157.3948      157.2161      137.9595      138.8778      130.1188      120.8945      121.5995      132.1749      140.0698      124.5200      120.2182      113.6876      140.9468      160.1686      149.9551      148.2516      144.7114      140.5491      136.3366      152.4333      141.5894      155.9872      190.3838      197.1353      220.9339      205.8984      220.5425      249.5530      250.5972      296.0983      302.9918      323.7734      311.2195      317.4245      320.6436      288.3047      251.3691      256.8510      209.9612      201.9658      195.5845      225.2659      313.0301      315.9479      313.6874      303.5521      379.3123      390.4388      297.6932      282.0484        0.0000        0.0000        0.0000        0.0000        0.0000        0.0000        0.0000        0.0000        0.0000        0.0000        0.0000        0.0000        0.0000        0.0000        0.0000        0.0000        0.0000        0.0000        0.0000        0.0000        0.0000        0.0000        0.0000        0.0000        0.0000        0.0000        0.0000        0.0000        0.0000        0.0000        0.0000        0.0000        0.0000        0.0000        0.0000        0.0000        0.0000        0.0000        0.0000        0.0000        0.0000        0.0000        0.0000        0.0000        0.0000        0.0000        0.0000        0.0000        0.0000        0.0000        0.0000        0.0000        0.0000        0.0000
        0.0000        0.0000        0.0000        0.0000        0.0000        0.0000        0.0000        0.0000        0.0000        0.0000        0.0000        0.0000        0.0000        0.0000        0.0000        0.0000        0.0000        0.0000        0.0000        0.0000        0.0000        0.0000        0.0000        0.0000        0.0000        0.0000        0.0000        0.0000        0.0000        0.0000        0.0000        0.0000        0.0000        0.0000        0.0000        0.0000        0.0000        0.0000        0.0000        0.0000        0.0000        0.0000        0.0000        0.0000        0.0000        0.0000        0.0000        0.0000        0.0000        0.0000      454.7821      475.9807      467.6446      464.1212      463.3058      439.1431      437.4955      424.3130      405.2830      350.5851      323.3048      300.9225      272.8449      200.4363      182.3483      167.5877        0.0000        0.0000      165.8770      162.3646      153.8202      157.8436      155.3284      148.5673      148.1013      152.3539      167.7447      165.0036      179.0692      203.9819      245.1932      265.3423      268.5074      260.0522      317.4072      359.8583      345.6570      325.2012      276.4967        0.0000        0.0000        0.0000        0.0000      267.7933      275.5813      350.5817      382.9810      440.2953        0.0000      263.1259      198.2229      154.0272      144.1336      144.6887      127.8208      133.2715      154.9032      197.3003      249.4754      305.5687      270.0873      247.8129      253.6416      245.1956      237.8677      245.9324      259.6817      245.2120      201.8711      173.6001      176.9388      180.3546      205.8562      184.3253      183.6316      162.4602      153.0179      149.8114      136.9721      121.0915      112.5386       98.1244       90.9609       70.7664       75.3516      101.8298      110.2690      103.1160      123.5313      140.3040      138.6432      159.8789      155.9981      142.1949      137.2921      154.4294      161.4199      167.5729      158.9557      141.7398      138.7346       85.8423      101.9416      111.8643      105.7392      102.5276      123.6266      152.4880      150.2749      143.7525      142.7018      123.8640      114.1006      113.7663      153.2685      131.8414      141.7744      177.7880      192.3311      192.1335      200.8535      188.2490      204.3622      225.9150      269.4335      263.1615      269.4155      282.8232      301.3107      292.9357      281.2722      250.6037      235.6575      247.2641      239.3842      244.8950      279.6142      297.1391      326.5101      327.8860      321.1934      358.8929      278.3613        0.0000        0.0000        0.0000        0.0000        0.0000        0.0000        0.0000        0.0000        0.0000        0.0000        0.0000        0.0000        0.0000        0.0000        0.0000        0.0000        0.0000        0.0000        0.0000        0.0000        0.0000        0.0000        0.0000        0.0000        0.0000        0.0000        0.0000        0.0000        0.0000        0.0000        0.0000        0.0000        0.0000        0.0000        0.0000        0.0000        0.0000        0.0000        0.0000        0.0000        0.0000        0.0000        0.0000        0.0000        0.0000        0.0000        0.0000        0.0000        0.0000        0.0000        0.0000        0.0000        0.0000        0.0000        0.0000        0.0000
        0.0000        0.0000        0.0000        0.0000        0.0000        0.0000        0.0000        0.0000        0.0000        0.0000        0.0000        0.0000        0.0000        0.0000        0.0000        0.0000        0.0000        0.0000        0.0000        0.0000        0.0000        0.0000        0.0000        0.0000        0.0000        0.0000        0.0000        0.0000        0.0000        0.0000        0.0000        0.0000        0.0000        0.0000        0.0000        0.0000        0.0000        0.0000        0.0000        0.0000        0.0000        0.0000        0.0000        0.0000        0.0000        0.0000        0.0000        0.0000        0.0000        0.0000        0.0000        0.0000        0.0000        0.0000        0.0000      520.1250      513.7794      494.7596        0.0000        0.0000        0.0000      347.8628      313.9224      231.6603      207.3154        0.0000        0.0000        0.0000        0.0000        0.0000        0.0000        0.0000      176.3330      172.6677      166.7362      158.1621      164.1598      170.0422      195.2057      198.8587      196.4772      202.7108      246.2323      345.5735      401.8869      343.4673      306.8415      254.2620        0.0000        0.0000        0.0000        0.0000        0.0000        0.0000      364.0585      511.4565        0.0000        0.0000        0.0000      320.2852      194.9785      144.9816      151.8235      161.4395      144.4742      139.7170      164.5040      214.8817      243.1274      243.3462      237.8786      250.9507      230.7047      219.0659      225.8689      257.2273      261.9001      223.4808      168.5667      140.6709      141.4799      150.4253      154.7658      140.5308      123.8019      112.9102      113.2785      125.7762      123.7484      104.3844       88.0378       81.7049       57.6738       46.4803       42.9801       71.6820       98.4205      114.6816      121.5373      128.2583      138.6933      149.4167      176.5900      141.9391      156.0387      147.2516      146.7966      160.8717      151.8330      147.4264      144.1315       91.5043       95.9248      101.3896       95.2486      100.9535      129.7019      137.8372      145.4007      121.1201      130.5493      125.1427      121.7258      111.2810      152.2613      152.0795      154.7224      184.7823      180.4048      200.9907      209.6050      191.0179      250.8265      241.7579      237.6559      264.0501      276.8594      299.9404      303.6255      284.8917      269.5778      250.9420      237.5806      251.3470      267.4261      287.8062      286.6971      310.1454      301.1385      304.7243      320.1874      347.3949      272.6559        0.0000        0.0000        0.0000        0.0000        0.0000        0.0000        0.0000        0.0000        0.0000        0.0000        0.0000        0.0000        0.0000        0.0000        0.0000        0.0000        0.0000        0.0000        0.0000        0.0000        0.0000        0.0000        0.0000        0.0000        0.0000        0.0000        0.0000        0.0000        0.0000        0.0000        0.0000        0.0000        0.0000        0.0000        0.0000        0.0000        0.0000        0.0000        0.0000        0.0000        0.0000        0.0000        0.0000        0.0000        0.0000        0.0000        0.0000        0.0000        0.0000        0.0000        0.0000        0.0000        0.0000        0.0000        0.0000        0.0000
        0.0000        0.0000        0.0000        0.0000        0.0000        0.0000        0.0000        0.0000        0.0000        0.0000        0.0000        0.0000        0.0000        0.0000        0.0000        0.0000        0.0000        0.0000        0.0000        0.0000        0.0000        0.0000        0.0000        0.0000        0.0000        0.0000        0.0000        0.0000        0.0000        0.0000        0.0000        0.0000        0.0000        0.0000        0.0000        0.0000        0.0000        0.0000        0.0000        0.0000        0.0000        0.0000        0.0000        0.0000        0.0000        0.0000        0.0000        0.0000        0.0000        0.0000        0.0000        0.0000        0.0000        0.0000        0.0000        0.0000        0.0000        0.0000        0.0000        0.0000        0.0000      390.3974      358.9872      265.5275      245.5743        0.0000        0.0000        0.0000        0.0000        0.0000        0.0000        0.0000        0.0000      187.7789      183.8688      167.0668      161.9421      159.9444      175.7664      160.7248      162.1611      191.4879      275.6041      356.0404      387.2518        0.0000        0.0000        0.0000        0.0000        0.0000        0.0000        0.0000        0.0000        0.0000        0.0000        0.0000        0.0000        0.0000        0.0000        0.0000      195.2349      146.8210      140.1130      147.8854      157.0590      192.2663      178.8086      207.6416      236.6385      270.9178      275.5555      252.9675      246.1919      232.4503      243.5510      258.9136      226.5013      191.9872      163.7817      139.9420      134.3940      133.2022      130.0922      110.7097      114.1484      109.3514      105.4768      144.5787      120.7518      107.7538       92.7163       86.3966       59.1993       73.3189       67.1474       56.9860       68.9804       81.9179       93.0738      124.4663      146.0771      144.0950      172.2920      139.7022      136.5870      140.3959      127.5647      150.7421      152.3172      150.4848      137.6449       92.0094       94.1279       89.1343       92.9678      112.9277      125.2518      136.4937      144.6303      130.3458      133.4170      126.1906      134.3522      117.8593      134.9331      168.1614      179.3669      244.8138      256.7620      264.0591      268.8645      212.3060      220.5276      240.9997      230.0824      266.8239      288.3983      285.5077      298.2778      271.6513      248.8474      246.3413      235.1932      256.3687      270.3420      292.8219      276.3922      283.7261      289.9955      302.6067      330.9236      253.2616        0.0000        0.0000        0.0000        0.0000        0.0000        0.0000        0.0000        0.0000        0.0000        0.0000        0.0000        0.0000        0.0000        0.0000        0.0000        0.0000        0.0000        0.0000        0.0000        0.0000        0.0000        0.0000        0.0000        0.0000        0.0000        0.0000        0.0000        0.0000        0.0000        0.0000        0.0000        0.0000        0.0000        0.0000        0.0000        0.0000        0.0000        0.0000        0.0000        0.0000        0.0000        0.0000        0.0000        0.0000        0.0000        0.0000        0.0000        0.0000        0.0000        0.0000        0.0000        0.0000        0.0000        0.0000        0.0000        0.0000        0.0000
        0.0000        0.0000        0.0000        0.0000        0.0000        0.0000        0.0000        0.0000        0.0000        0.0000        0.0000        0.0000        0.0000        0.0000        0.0000        0.0000        0.0000        0.0000        0.0000        0.0000        0.0000        0.0000        0.0000        0.0000        0.0000        0.0000        0.0000        0.0000        0.0000        0.0000        0.0000        0.0000        0.0000        0.0000        0.0000        0.0000        0.0000        0.0000        0.0000        0.0000        0.0000        0.0000        0.0000        0.0000        0.0000        0.0000        0.0000        0.0000        0.0000        0.0000        0.0000        0.0000        0.0000        0.0000        0.0000        0.0000        0.0000        0.0000        0.0000        0.0000        0.0000        0.0000      419.1161      338.7957        0.0000        0.0000        0.0000        0.0000        0.0000        0.0000        0.0000        0.0000        0.0000        0.0000      182.8365      173.2657      173.6635      169.5963      178.9827      176.0804      184.8645      209.3791      249.6100      333.4035        0.0000        0.0000        0.0000        0.0000        0.0000        0.0000        0.0000        0.0000        0.0000        0.0000        0.0000        0.0000        0.0000        0.0000        0.0000        0.0000        0.0000      161.4281      133.5660      156.7663      173.1038      187.0403      186.1692      240.1186      281.2907      291.3962      281.0522      294.3653      276.2544      284.1926      288.1189      258.2073      206.1523      180.1491      152.1972      136.0549      128.3295      131.2472      120.6636      113.5498      116.2884      115.9247      125.0897      139.9621      122.0943      118.8399      107.5250       99.3063       85.4668       81.7722       68.8056       75.3098       71.3952       85.5375      115.2125      133.9783      160.2716      143.3548      161.1608      126.0612      124.7589      135.2039      146.1732      159.2407      138.7010      137.0993      143.6219       91.9317       90.8416       79.9559       84.2572      110.0693      115.5397      123.5541      134.0217      120.0979      121.9047      134.1095      147.6321      163.2647      157.0221      190.3310      205.2061      282.9138      362.2726      294.4636      276.8997      217.4112      244.0326      235.7114      242.6962      264.0879      265.0324      274.9050      285.9827      262.3363      236.8122      234.5815      236.2631      257.0629      255.4222      260.7895      280.5539      295.4730      329.7631      256.4510      246.6843        0.0000        0.0000        0.0000        0.0000        0.0000        0.0000        0.0000        0.0000        0.0000        0.0000        0.0000        0.0000        0.0000        0.0000        0.0000        0.0000        0.0000        0.0000        0.0000        0.0000        0.0000        0.0000        0.0000        0.0000        0.0000        0.0000        0.0000        0.0000        0.0000        0.0000        0.0000        0.0000        0.0000        0.0000        0.0000        0.0000        0.0000        0.0000        0.0000        0.0000        0.0000        0.0000        0.0000        0.0000        0.0000        0.0000        0.0000        0.0000        0.0000        0.0000        0.0000        0.0000        0.0000        0.0000        0.0000        0.0000        0.0000        0.0000
        0.0000        0.0000        0.0000        0.0000        0.0000        0.0000        0.0000        0.0000        0.0000        0.0000        0.0000        0.0000        0.0000        0.0000        0.0000        0.0000        0.0000        0.0000        0.0000        0.0000        0.0000        0.0000        0.0000        0.0000        0.0000        0.0000        0.0000        0.0000        0.0000        0.0000        0.0000        0.0000        0.0000        0.0000        0.0000        0.0000        0.0000        0.0000        0.0000        0.0000        0.0000        0.0000        0.0000        0.0000        0.0000        0.0000        0.0000        0.0000        0.0000        0.0000        0.0000        0.0000        0.0000        0.0000        0.0000        0.0000        0.0000        0.0000        0.0000        0.0000        0.0000        0.0000        0.0000        0.0000        0.0000        0.0000        0.0000        0.0000        0.0000        0.0000        0.0000        0.0000        0.0000        0.0000      177.7158      138.9196      137.7080      132.0846      145.0590      168.5547      172.4349      181.3391      218.6560        0.0000        0.0000        0.0000        0.0000        0.0000        0.0000        0.0000        0.0000        0.0000        0.0000        0.0000        0.0000        0.0000        0.0000        0.0000        0.0000        0.0000        0.0000      161.4651      139.0222      185.8053      191.7770      186.6703      225.5270      289.1824      327.0384      314.6313      297.8690      308.8109      283.7562      254.4566      234.4122      210.5302      165.2747      143.5771      127.0192      131.8923      130.4790      135.3962      115.8082      124.7244      125.4420      123.4217      126.9169      153.2204      132.9367      137.0925      126.2205      113.4214       80.7612       53.2091       55.5995       55.4412       66.8782       73.9074       88.7160       97.6931      112.3794      127.7925      129.1004       97.6181      100.5368      101.3790       99.4563      114.0517       95.3063       89.9498       87.9375       85.0150       93.8613       98.0954      101.2750      100.4751      110.7988      119.1594      130.0905      140.0220      141.9186      154.3661      176.0109      204.5801      226.7644      216.2057      220.6206      226.4401      295.9824      269.7377      298.0871      286.6382      268.4846      269.5029      251.2662      239.2567      251.4664      249.3061      249.7138      230.3342      207.6261      208.7067      217.8925      232.3189      231.6329      235.9563      248.6108      265.9717      268.5188      274.0892      263.7291        0.0000        0.0000        0.0000        0.0000        0.0000        0.0000        0.0000        0.0000        0.0000        0.0000        0.0000        0.0000        0.0000        0.0000        0.0000        0.0000        0.0000        0.0000        0.0000        0.0000        0.0000        0.0000        0.0000        0.0000        0.0000        0.0000        0.0000        0.0000        0.0000        0.0000        0.0000        0.0000        0.0000        0.0000        0.0000        0.0000        0.0000        0.0000        0.0000        0.0000        0.0000        0.0000        0.0000        0.0000        0.0000        0.0000        0.0000        0.0000        0.0000        0.0000        0.0000        0.0000        0.0000        0.0000        0.0000        0.0000        0.0000        0.0000
        0.0000        0.0000        0.0000        0.0000        0.0000        0.0000        0.0000        0.0000        0.0000        0.0000        0.0000        0.0000        0.0000        0.0000        0.0000        0.0000        0.0000        0.0000        0.0000        0.0000        0.0000        0.0000        0.0000        0.0000        0.0000        0.0000        0.0000        0.0000        0.0000        0.0000        0.0000        0.0000        0.0000        0.0000        0.0000        0.0000        0.0000        0.0000        0.0000        0.0000        0.0000        0.0000        0.0000        0.0000        0.0000        0.0000        0.0000        0.0000        0.0000        0.0000        0.0000        0.0000        0.0000        0.0000        0.0000        0.0000        0.0000        0.0000        0.0000        0.0000        0.0000        0.0000        0.0000        0.0000        0.0000        0.0000        0.0000        0.0000        0.0000        0.0000        0.0000        0.0000        0.0000        0.0000        0.0000        0.0000        0.0000        0.0000        0.0000        0.0000        0.0000        0.0000        0.0000        0.0000        0.0000        0.0000        0.0000        0.0000        0.0000        0.0000        0.0000        0.0000        0.0000        0.0000        0.0000        0.0000        0.0000        0.0000        0.0000        0.0000        0.0000      146.0994      138.3731      176.7290      177.6046      194.8967      238.5538      315.4128      319.1162      285.1375      298.3541      276.0812      271.9037      257.1573      210.2536      172.5333      156.1833      124.2818      127.5978      130.7315      137.7290      131.0640      119.2758      125.7627      124.8388      121.1293      135.4819      153.9578      138.0583      142.9188      131.2365      100.1597       76.1401       60.3828       63.9708       59.2684       70.7392       79.2362       80.6760       97.7371      102.4802      109.4471      112.7974      100.4886       96.2344       88.1679       91.9015       91.7289       95.9443       86.9761       89.6058       98.8783       85.5064       87.3526      105.5605      115.6500      124.4213      141.9944      144.5032      138.5047      151.5775      167.3694      211.4024      249.1531      259.3212      250.2079      254.1850      236.6979      250.1082      264.6740      266.4195      259.9915      287.9698      288.4652      311.0613      239.9609      261.5280      260.1373      235.1028      227.5231      206.8438      192.8677      207.4499      211.0930      241.2696      247.5726      239.0723      251.5818      253.5884      285.4647        0.0000        0.0000        0.0000        0.0000        0.0000        0.0000        0.0000        0.0000        0.0000        0.0000        0.0000        0.0000        0.0000        0.0000        0.0000        0.0000        0.0000        0.0000        0.0000        0.0000        0.0000        0.0000        0.0000        0.0000        0.0000        0.0000        0.0000        0.0000        0.0000        0.0000        0.0000        0.0000        0.0000        0.0000        0.0000        0.0000        0.0000        0.0000        0.0000        0.0000        0.0000        0.0000        0.0000        0.0000        0.0000        0.0000        0.0000        0.0000        0.0000        0.0000        0.0000        0.0000        0.0000        0.0000        0.0000        0.0000        0.0000        0.0000        0.0000
        0.0000        0.0000        0.0000        0.0000        0.0000        0.0000        0.0000        0.0000        0.0000        0.0000        0.0000        0.0000        0.0000        0.0000        0.0000        0.0000        0.0000        0.0000        0.0000        0.0000        0.0000        0.0000        0.0000        0.0000        0.0000        0.0000        0.0000        0.0000        0.0000        0.0000        0.0000        0.0000        0.0000        0.0000        0.0000        0.0000        0.0000        0.0000        0.0000        0.0000        0.0000        0.0000        0.0000        0.0000        0.0000        0.0000        0.0000        0.0000        0.0000        0.0000        0.0000        0.0000        0.0000        0.0000        0.0000        0.0000        0.0000        0.0000        0.0000        0.0000        0.0000        0.0000        0.0000        0.0000        0.0000        0.0000        0.0000        0.0000        0.0000        0.0000        0.0000        0.0000        0.0000        0.0000        0.0000        0.0000        0.0000        0.0000        0.0000        0.0000        0.0000        0.0000        0.0000        0.0000        0.0000        0.0000        0.0000        0.0000        0.0000        0.0000        0.0000        0.0000        0.0000        0.0000        0.0000        0.0000        0.0000        0.0000        0.0000        0.0000        0.0000      142.1256      139.8727      173.6442      215.1559      214.6478      232.4820      275.6723      293.7966      284.4528      275.5720      262.0103      247.3196      218.1085      193.3512      169.4800      149.1344      137.9059      139.0605      136.3647      140.3547      138.0494      121.4536      127.4341      123.0249      139.0643      152.9841      183.6213      168.9043      160.6841      130.2820      105.4663       76.1867       65.3472       79.0756       72.0473       69.7313       61.2339       62.8910       84.7934      103.1868       97.8518       95.9572       91.6442       98.0983       87.7868       87.8339       87.3010       90.0852       80.7850       94.1091       83.3850       81.9524      102.3945      110.8272      126.8991      154.3737      202.5822      199.7047      169.2112      162.0314      193.0727      240.0309      269.8723      272.9600      313.8956      282.8265      251.7722      242.9499      240.4528      261.8444      258.7041      256.6228      256.2917      269.3942      264.7605      270.6988      280.1574      223.6787      224.8693      210.8363      205.2899      231.0308      223.5652      230.1974      220.1313      224.1946      246.6050      254.9050      257.4260        0.0000        0.0000        0.0000        0.0000        0.0000        0.0000        0.0000        0.0000        0.0000        0.0000        0.0000        0.0000        0.0000        0.0000        0.0000        0.0000        0.0000        0.0000        0.0000        0.0000        0.0000        0.0000        0.0000        0.0000        0.0000        0.0000        0.0000        0.0000        0.0000        0.0000        0.0000        0.0000        0.0000        0.0000        0.0000        0.0000        0.0000        0.0000        0.0000        0.0000        0.0000        0.0000        0.0000        0.0000        0.0000        0.0000        0.0000        0.0000        0.0000        0.0000        0.0000        0.0000        0.0000        0.0000        0.0000        0.0000        0.0000        0.0000        0.0000
        0.0000        0.0000        0.0000        0.0000        0.0000        0.0000        0.0000        0.0000        0.0000        0.0000        0.0000        0.0000        0.0000        0.0000        0.0000        0.0000        0.0000        0.0000        0.0000        0.0000        0.0000        0.0000        0.0000        0.0000        0.0000        0.0000        0.0000        0.0000        0.0000        0.0000        0.0000        0.0000        0.0000        0.0000        0.0000        0.0000        0.0000        0.0000        0.0000        0.0000        0.0000        0.0000        0.0000        0.0000        0.0000        0.0000        0.0000        0.0000        0.0000        0.0000        0.0000        0.0000        0.0000        0.0000        0.0000        0.0000        0.0000        0.0000        0.0000        0.0000        0.0000        0.0000        0.0000        0.0000        0.0000        0.0000        0.0000        0.0000        0.0000        0.0000        0.0000        0.0000        0.0000        0.0000        0.0000        0.0000        0.0000        0.0000        0.0000        0.0000        0.0000        0.0000        0.0000        0.0000        0.0000        0.0000        0.0000        0.0000        0.0000        0.0000        0.0000        0.0000        0.0000        0.0000        0.0000        0.0000        0.0000        0.0000        0.0000        0.0000      177.7165      146.9350      145.5635      173.8814      210.6747      206.0609      211.5175      236.2480      244.7807      249.8185      256.9807      242.5883      220.1004      205.4211      191.7898      162.4006      152.0278      152.4779      141.6348      134.7321      149.6710      147.8813      116.3768      137.0252      130.2081      139.9542      159.5774      200.6283      193.3673      165.9069      138.4592      107.7317       84.6259       79.1233       84.0986       71.8219       58.7630       59.4797       68.8693       84.8249       92.7464       88.7929       95.1533       91.2764       87.5418       81.0731       86.4074       87.4545       95.2389       86.7211      103.5566       93.7085      104.4179      123.6921      131.1306      150.4484      159.7868      194.3101      212.5206      201.4201      190.4393      201.3203      243.0760      290.8113      321.3951      350.0809      323.4085      253.1274      246.3759      298.4765      307.6938      266.0341      284.1260      232.1878      237.3160      231.5773      242.0700      252.3802      230.6274      238.1779      221.7881      220.8228      200.0531      208.4073      221.7462      200.0968      201.6289      254.0265        0.0000        0.0000        0.0000        0.0000        0.0000        0.0000        0.0000        0.0000        0.0000        0.0000        0.0000        0.0000        0.0000      138.2700        0.0000        0.0000        0.0000      138.4382        0.0000        0.0000        0.0000        0.0000        0.0000        0.0000        0.0000        0.0000        0.0000        0.0000        0.0000        0.0000        0.0000        0.0000        0.0000        0.0000        0.0000        0.0000        0.0000        0.0000        0.0000        0.0000        0.0000        0.0000        0.0000        0.0000        0.0000        0.0000        0.0000        0.0000        0.0000        0.0000        0.0000        0.0000        0.0000        0.0000        0.0000        0.0000        0.0000        0.0000        0.0000        0.0000        0.0000
        0.0000        0.0000        0.0000        0.0000        0.0000        0.0000        0.0000        0.0000        0.0000        0.0000        0.0000        0.0000        0.0000        0.0000        0.0000        0.0000        0.0000        0.0000        0.0000        0.0000        0.0000        0.0000        0.0000        0.0000        0.0000        0.0000        0.0000        0.0000        0.0000        0.0000        0.0000        0.0000        0.0000        0.0000        0.0000        0.0000        0.0000        0.0000        0.0000        0.0000        0.0000        0.0000        0.0000        0.0000        0.0000        0.0000        0.0000        0.0000        0.0000        0.0000        0.0000        0.0000        0.0000        0.0000        0.0000        0.0000        0.0000        0.0000        0.0000        0.0000        0.0000        0.0000        0.0000        0.0000        0.0000        0.0000        0.0000        0.0000        0.0000        0.0000        0.0000        0.0000        0.0000        0.0000        0.0000        0.0000        0.0000        0.0000        0.0000        0.0000        0.0000        0.0000        0.0000        0.0000        0.0000        0.0000        0.0000        0.0000        0.0000        0.0000        0.0000        0.0000        0.0000        0.0000        0.0000        0.0000        0.0000        0.0000        0.0000        0.0000      215.4349      205.5743      184.1666      186.9956      214.9805      220.1170      201.4871      217.7666      210.7570      215.4979      242.9274      223.6453      210.8178      180.1438      174.3801      173.5739      160.1892      171.2962      154.4503      159.3323      146.1848      134.6230      128.1261      148.8576      176.7502      165.5271      174.2927      196.6540      213.5830      192.1399      154.9625      111.8243       86.2248       72.8281       69.0672       59.1874       53.4594       54.1616       60.2216       68.6005       69.7995       76.5023       88.2599       87.7444       85.0785       81.3654       83.1623       74.9307       72.4133       75.6893       92.0981      108.6164      125.7545      166.7236      161.5078      158.8991      181.4375      230.6049      246.0221      186.0456      181.5591      199.8769      228.2349      269.0889      301.7526      352.5831      287.7414      235.0054      244.0121      274.8065      252.5487      178.6315      182.2994      193.2363      204.6161      263.4819      244.4423      233.6818      231.3983      226.0817      240.0466      226.3164      191.6488      129.3460      119.9666      103.4905      110.5823      161.8901        0.0000        0.0000        0.0000        0.0000        0.0000        0.0000        0.0000        0.0000        0.0000        0.0000        0.0000        0.0000      102.4200      182.2800      163.2600        0.0000       99.4200      113.4675        0.0000        0.0000        0.0000        0.0000        0.0000        0.0000        0.0000        0.0000        0.0000        0.0000        0.0000        0.0000        0.0000        0.0000        0.0000        0.0000        0.0000        0.0000        0.0000        0.0000        0.0000        0.0000        0.0000        0.0000        0.0000        0.0000        0.0000        0.0000        0.0000        0.0000        0.0000        0.0000        0.0000        0.0000        0.0000        0.0000        0.0000        0.0000        0.0000        0.0000        0.0000        0.0000        0.0000
        0.0000        0.0000        0.0000        0.0000        0.0000        0.0000        0.0000        0.0000        0.0000        0.0000        0.0000        0.0000        0.0000        0.0000        0.0000        0.0000        0.0000        0.0000        0.0000        0.0000        0.0000        0.0000        0.0000        0.0000        0.0000        0.0000        0.0000        0.0000        0.0000        0.0000        0.0000        0.0000        0.0000        0.0000        0.0000        0.0000        0.0000        0.0000        0.0000        0.0000        0.0000        0.0000        0.0000        0.0000        0.0000        0.0000        0.0000        0.0000        0.0000        0.0000        0.0000        0.0000        0.0000        0.0000        0.0000        0.0000        0.0000        0.0000        0.0000        0.0000        0.0000        0.0000        0.0000        0.0000        0.0000        0.0000        0.0000        0.0000        0.0000        0.0000        0.0000        0.0000        0.0000        0.0000        0.0000        0.0000        0.0000        0.0000        0.0000        0.0000        0.0000        0.0000        0.0000        0.0000        0.0000        0.0000        0.0000        0.0000        0.0000        0.0000        0.0000        0.0000        0.0000        0.0000        0.0000        0.0000        0.0000        0.0000        0.0000      311.4072      254.6006      223.2111      204.8487      223.8661      196.0313      204.9420      217.6373      205.7237      214.3717      228.8551      228.8589      206.8966      188.4278      169.3156      166.6729      181.0875      155.4531      144.9567      141.3138      139.3253      131.3308      120.9378      120.5502      145.1374      162.2542      168.7563      173.0928      193.0352      198.6783      199.4180      174.6767      113.8839      100.6422       84.2184       77.1191       70.6843       60.0130       61.7898       59.4080       65.5648       77.5266       89.4354       84.3242       85.8627       86.6497       85.7327       82.6727       78.9285       76.1573       94.1428      108.2415      131.5140      157.5011      175.7419      179.0166      192.4923      232.3521      245.4219      245.3242      195.0966      195.2798      220.3214      241.4999      253.0721      279.5518      290.9674      265.3723      256.3588      270.7675      287.4065      218.1370      164.9276      155.4655      160.5042      193.6727      222.8061      217.9747      222.9893      265.0512      257.5486      232.1584      216.8020      182.9318      113.1729      119.8135       81.1133       84.3980      115.7795        0.0000        0.0000        0.0000        0.0000        0.0000        0.0000       67.4482       38.5800        0.0000        0.0000        0.0000        0.0000       67.4100      113.6400        0.0000        0.0000        0.0000        0.0000        0.0000        0.0000        0.0000        0.0000        0.0000        0.0000        0.0000        0.0000        0.0000        0.0000        0.0000        0.0000        0.0000        0.0000        0.0000        0.0000        0.0000        0.0000        0.0000        0.0000        0.0000        0.0000        0.0000        0.0000        0.0000        0.0000        0.0000        0.0000        0.0000        0.0000        0.0000        0.0000        0.0000        0.0000        0.0000        0.0000        0.0000        0.0000        0.0000        0.0000        0.0000        0.0000        0.0000
        0.0000        0.0000        0.0000        0.0000        0.0000        0.0000        0.0000        0.0000        0.0000        0.0000        0.0000        0.0000        0.0000        0.0000        0.0000        0.0000        0.0000        0.0000        0.0000        0.0000        0.0000        0.0000        0.0000        0.0000        0.0000        0.0000        0.0000        0.0000        0.0000        0.0000        0.0000        0.0000        0.0000        0.0000        0.0000        0.0000        0.0000        0.0000        0.0000        0.0000        0.0000        0.0000        0.0000        0.0000        0.0000        0.0000        0.0000        0.0000        0.0000        0.0000        0.0000        0.0000        0.0000        0.0000        0.0000        0.0000        0.0000        0.0000        0.0000        0.0000        0.0000        0.0000        0.0000        0.0000        0.0000        0.0000        0.0000        0.0000        0.0000        0.0000        0.0000        0.0000        0.0000        0.0000        0.0000        0.0000        0.0000        0.0000        0.0000        0.0000        0.0000        0.0000        0.0000        0.0000        0.0000        0.0000        0.0000        0.0000        0.0000        0.0000        0.0000        0.0000        0.0000        0.0000        0.0000        0.0000        0.0000      472.5376      348.4843      298.1614      262.1700      220.1850      205.9285      206.1751      196.7101      199.7302      213.0131      220.3274      227.8094      234.3750      233.7687      194.7971      184.6939      169.7049      160.7150      160.4969      149.6833      140.3773      138.5571      134.4572      148.0011      121.5633      118.3475      143.7543      166.8068      183.1805      172.1110      175.5307      189.5085      186.5535      171.1836      114.7278      109.3853       98.5838      101.7488       97.2876       77.7898       76.2862       74.9928       70.6391       76.1374       84.0168       82.9428       89.9103       90.8627       99.2823       89.2122       89.4943       84.9899       96.2131      116.1626      145.7416      162.1395      181.2263      207.3646      229.3544      237.8426      236.0837      232.4331      214.4654      212.3099      243.0492      261.2360      271.4989      323.9007      341.2605      286.9023      288.8465      254.3755      227.8452      202.9988      163.1823      143.4543      164.8411      180.2969      208.8117      215.8488      226.7320      269.6864      284.1715      237.7718      215.8213      177.4032      102.9797       98.3589       63.4592       65.4467        0.0000        0.0000        0.0000        0.0000        0.0000       83.6167       66.2694       64.5634       22.3200        0.0000        0.0000        0.0000        0.0000        0.0000        0.0000        0.0000        0.0000        0.0000        0.0000        0.0000        0.0000        0.0000        0.0000        0.0000        0.0000        0.0000        0.0000        0.0000        0.0000        0.0000        0.0000        0.0000        0.0000        0.0000        0.0000        0.0000        0.0000        0.0000        0.0000        0.0000        0.0000        0.0000        0.0000        0.0000        0.0000        0.0000        0.0000        0.0000        0.0000        0.0000        0.0000        0.0000        0.0000        0.0000        0.0000        0.0000        0.0000        0.0000        0.0000        0.0000        0.0000        0.0000
        0.0000        0.0000        0.0000        0.0000        0.0000        0.0000        0.0000        0.0000        0.0000        0.0000        0.0000        0.0000        0.0000        0.0000        0.0000        0.0000        0.0000        0.0000        0.0000        0.0000        0.0000        0.0000        0.0000        0.0000        0.0000        0.0000        0.0000        0.0000        0.0000        0.0000        0.0000        0.0000        0.0000        0.0000        0.0000        0.0000        0.0000        0.0000        0.0000        0.0000        0.0000        0.0000        0.0000        0.0000        0.0000        0.0000        0.0000        0.0000        0.0000        0.0000        0.0000        0.0000        0.0000        0.0000        0.0000        0.0000        0.0000        0.0000        0.0000        0.0000        0.0000        0.0000        0.0000        0.0000        0.0000        0.0000        0.0000        0.0000        0.0000        0.0000        0.0000        0.0000        0.0000        0.0000        0.0000        0.0000        0.0000        0.0000        0.0000        0.0000        0.0000        0.0000        0.0000        0.0000        0.0000        0.0000        0.0000        0.0000        0.0000        0.0000        0.0000        0.0000        0.0000        0.0000        0.0000        0.0000        0.0000      450.5175      393.9073      324.4153      278.4020      229.8969      190.5299      223.4604      195.2511      186.2251      194.8913      197.6868      197.1112      194.6687      205.7625      188.5199      178.2771      164.8755      165.1755      160.2527      150.5827      136.6932      128.0396      119.4802      122.6911      121.6971      128.9717      148.9778      161.7696      172.1381      178.7085      187.9007      193.6036      205.4242      184.4062      135.9137      132.1823      123.9926      125.9857      115.4550       96.9775      101.4562       92.9482       96.4935       82.5330       84.3541       81.3491       87.3140       95.8879       99.3476       93.6691       97.2124       96.7223      108.2809      127.9729      156.3369      175.2072      191.3361      209.8084      228.8831      236.8667      239.8870      245.2898      251.7291      232.6510      226.1498      236.7065      252.7445      323.6610      340.3778      331.8636      260.4254      218.5337      219.0101      186.3074      151.5108      154.1831      165.0474      178.4473      230.9821      258.0284      237.7152      256.2713      240.5142      223.3704      205.0265      195.2013       89.0228       71.9006       64.6577       66.5878        0.0000        0.0000        0.0000       51.5700       95.3097       82.9483       80.0242       74.3091       28.7400        0.0000        0.0000        0.0000        0.0000        0.0000        0.0000        0.0000        0.0000        0.0000        0.0000        0.0000        0.0000        0.0000        0.0000        0.0000        0.0000        0.0000        0.0000        0.0000        0.0000        0.0000        0.0000        0.0000        0.0000        0.0000        0.0000        0.0000        0.0000        0.0000        0.0000        0.0000        0.0000        0.0000        0.0000        0.0000        0.0000        0.0000        0.0000        0.0000        0.0000        0.0000        0.0000        0.0000        0.0000        0.0000        0.0000        0.0000        0.0000        0.0000        0.0000        0.0000        0.0000        0.0000
        0.0000        0.0000        0.0000        0.0000        0.0000        0.0000        0.0000        0.0000        0.0000        0.0000        0.0000        0.0000        0.0000        0.0000        0.0000        0.0000        0.0000        0.0000        0.0000        0.0000        0.0000        0.0000        0.0000        0.0000        0.0000        0.0000        0.0000        0.0000        0.0000        0.0000        0.0000        0.0000        0.0000        0.0000        0.0000        0.0000        0.0000        0.0000        0.0000        0.0000        0.0000        0.0000        0.0000        0.0000        0.0000        0.0000        0.0000        0.0000        0.0000        0.0000        0.0000        0.0000        0.0000        0.0000        0.0000        0.0000        0.0000        0.0000        0.0000        0.0000        0.0000        0.0000        0.0000        0.0000        0.0000        0.0000        0.0000        0.0000        0.0000        0.0000        0.0000        0.0000        0.0000        0.0000        0.0000        0.0000        0.0000        0.0000        0.0000        0.0000        0.0000        0.0000        0.0000        0.0000        0.0000        0.0000        0.0000        0.0000        0.0000        0.0000        0.0000        0.0000        0.0000        0.0000        0.0000        0.0000      455.1217      439.8739      364.2399      309.6496      295.9733      274.2412      228.9907      229.2390      248.0158      224.8398      213.5112      190.1245      182.8046      178.1849      170.5399      171.3438      159.8613      154.4371      159.9353      158.0670      148.9669      169.1826      133.3554      123.1156      130.3894      121.9492      145.9020      154.9002      168.7654      167.7020      189.0880      186.9159      193.4844      197.8622      194.1788      204.1183      210.2332      215.7845      201.3244      155.0892      135.4075      129.5311      122.3741      132.2933      120.2956      102.0119       91.0225       95.1113       93.8522       87.8304       88.1941       97.6512      116.2485      156.2463      172.4445      164.9521      184.7936      205.9246      214.0663      253.5184      267.2071      311.2070      306.8907      257.7011      240.3017      220.8459      239.4826      273.2754      290.3002      281.5980      275.8854      199.0220      189.7253      180.9007      177.9648      185.1859      199.5253      205.6486      209.0293      258.0052      285.4911      284.7325      262.6814      211.9084      191.0259      173.7273      143.2378       77.9808       57.4685       53.4335        0.0000        0.0000        0.0000        0.0000      116.1752       98.4928       91.4667       87.6730      104.7023       89.4600        0.0000        0.0000        0.0000        0.0000        0.0000        0.0000        0.0000        0.0000        0.0000        0.0000        0.0000        0.0000        0.0000        0.0000        0.0000        0.0000        0.0000        0.0000        0.0000        0.0000        0.0000        0.0000        0.0000        0.0000        0.0000        0.0000        0.0000        0.0000        0.0000        0.0000        0.0000        0.0000        0.0000        0.0000        0.0000        0.0000        0.0000        0.0000        0.0000        0.0000        0.0000        0.0000        0.0000        0.0000        0.0000        0.0000        0.0000        0.0000        0.0000        0.0000        0.0000        0.0000        0.0000
        0.0000        0.0000        0.0000        0.0000        0.0000        0.0000        0.0000        0.0000        0.0000        0.0000        0.0000        0.0000        0.0000        0.0000        0.0000        0.0000        0.0000        0.0000        0.0000        0.0000        0.0000        0.0000        0.0000        0.0000        0.0000        0.0000        0.0000        0.0000        0.0000        0.0000        0.0000        0.0000        0.0000        0.0000        0.0000        0.0000        0.0000        0.0000        0.0000        0.0000        0.0000        0.0000        0.0000        0.0000        0.0000        0.0000        0.0000        0.0000        0.0000        0.0000        0.0000        0.0000        0.0000        0.0000        0.0000        0.0000        0.0000        0.0000        0.0000        0.0000        0.0000        0.0000        0.0000        0.0000        0.0000        0.0000        0.0000        0.0000        0.0000        0.0000        0.0000        0.0000        0.0000        0.0000        0.0000        0.0000        0.0000        0.0000        0.0000        0.0000        0.0000        0.0000        0.0000        0.0000        0.0000        0.0000        0.0000        0.0000        0.0000        0.0000        0.0000        0.0000        0.0000        0.0000        0.0000        0.0000      396.9962      382.6984      357.3479      316.0033      306.6179      278.0636      259.7883      255.6060      316.8210      255.0761      214.8839      169.4527      177.9875      167.6935      147.5044      158.2025      152.0380      154.7198      147.9041      154.4326      146.5511      160.3611      136.3174      129.4516      127.6209      126.6487      141.7045      174.0870      205.8672      195.8546      207.9358      196.9953      201.2248      223.7908      230.3168      257.5857      255.7703      247.3104      226.2548      182.6686      178.3493      170.4965      154.3148      142.4769      118.9155      103.3821       95.8431       94.4681       92.2705       88.3407       96.4666      112.3221      132.0763      159.3244      181.4069      169.0370      185.1907      218.6960      249.9420      295.3962      293.1884      322.2999      309.2901      246.9218      239.5845      238.4630      246.5411      260.1249      268.1147      264.7646      255.2556      193.2166      178.4968      181.7300      183.6587      196.0712      209.0259      216.0802      213.9115      281.1305      292.8162      289.2458      227.3339      177.1230      184.8753      176.8524      164.9398        0.0000        0.0000        0.0000        0.0000        0.0000        0.0000      121.7389      128.4743      118.8936       92.4552      101.5031      136.5958        0.0000        0.0000        0.0000        0.0000        0.0000        0.0000        0.0000        0.0000        0.0000        0.0000        0.0000        0.0000        0.0000        0.0000        0.0000        0.0000        0.0000        0.0000        0.0000        0.0000        0.0000        0.0000        0.0000        0.0000        0.0000        0.0000        0.0000        0.0000        0.0000        0.0000        0.0000        0.0000        0.0000        0.0000        0.0000        0.0000        0.0000        0.0000        0.0000        0.0000        0.0000        0.0000        0.0000        0.0000        0.0000        0.0000        0.0000        0.0000        0.0000        0.0000        0.0000        0.0000        0.0000        0.0000
        0.0000        0.0000        0.0000        0.0000        0.0000        0.0000        0.0000        0.0000        0.0000        0.0000        0.0000        0.0000        0.0000        0.0000        0.0000        0.0000        0.0000        0.0000        0.0000        0.0000        0.0000        0.0000        0.0000        0.0000        0.0000        0.0000        0.0000        0.0000        0.0000        0.0000        0.0000        0.0000        0.0000        0.0000        0.0000        0.0000        0.0000        0.0000        0.0000        0.0000        0.0000        0.0000        0.0000        0.0000        0.0000        0.0000        0.0000        0.0000        0.0000        0.0000        0.0000        0.0000        0.0000        0.0000        0.0000        0.0000        0.0000        0.0000        0.0000        0.0000        0.0000        0.0000        0.0000        0.0000        0.0000        0.0000        0.0000        0.0000        0.0000        0.0000        0.0000        0.0000        0.0000        0.0000        0.0000        0.0000        0.0000        0.0000        0.0000        0.0000        0.0000        0.0000        0.0000        0.0000        0.0000        0.0000        0.0000        0.0000        0.0000        0.0000        0.0000        0.0000        0.0000        0.0000        0.0000        0.0000      358.8091      337.5448      310.8799      324.2505      293.6551      248.7741      241.0129      263.1184      288.3310      266.0526      222.2524      164.1442      158.2898      156.9296      150.0319      150.5741      142.0241      143.0370      140.5386      149.1689      143.4023      137.2765      138.6382      143.8466      140.3071      137.0183      161.3001      171.5537      188.4536      199.8461      196.9211      193.8591      213.2241      233.1007      246.5505      281.9702      279.9088      293.3756      258.6252      226.3166      214.7731      199.8154      182.5584      151.5657      132.1246      139.5312      136.1911      111.4208      109.1351      116.9806      117.6918      123.9466      141.6035      152.4782      159.4387      178.0585      189.3315      224.4267      255.5858      295.4407      301.6339      317.6528      305.5241      251.7682      258.2057      259.2619      263.8872      264.0589      259.8062      250.3842      228.5295      194.5359      188.3596      193.8698      211.6739      239.0953      221.1211      202.3719      209.8544      244.1594      264.9192      231.1125      199.4815      179.1078      178.7993      163.7102        0.0000        0.0000        0.0000        0.0000        0.0000        0.0000      160.4741      155.0016      164.3282      143.1451      107.0300      119.5884      155.4217        0.0000        0.0000        0.0000        0.0000        0.0000        0.0000        0.0000        0.0000        0.0000        0.0000        0.0000        0.0000        0.0000        0.0000        0.0000        0.0000        0.0000        0.0000        0.0000        0.0000        0.0000        0.0000        0.0000        0.0000        0.0000        0.0000        0.0000        0.0000        0.0000        0.0000        0.0000        0.0000        0.0000        0.0000        0.0000        0.0000        0.0000        0.0000        0.0000        0.0000        0.0000        0.0000        0.0000        0.0000        0.0000        0.0000        0.0000        0.0000        0.0000        0.0000        0.0000        0.0000        0.0000        0.0000
        0.0000        0.0000        0.0000        0.0000        0.0000        0.0000        0.0000        0.0000        0.0000        0.0000        0.0000        0.0000        0.0000        0.0000        0.0000        0.0000        0.0000        0.0000        0.0000        0.0000        0.0000        0.0000        0.0000        0.0000        0.0000        0.0000        0.0000        0.0000        0.0000        0.0000        0.0000        0.0000        0.0000        0.0000        0.0000        0.0000        0.0000        0.0000        0.0000        0.0000        0.0000        0.0000        0.0000        0.0000        0.0000        0.0000        0.0000        0.0000        0.0000        0.0000        0.0000        0.0000        0.0000        0.0000        0.0000        0.0000        0.0000        0.0000        0.0000        0.0000        0.0000        0.0000        0.0000        0.0000        0.0000        0.0000        0.0000        0.0000        0.0000        0.0000        0.0000        0.0000        0.0000        0.0000        0.0000        0.0000        0.0000        0.0000        0.0000        0.0000        0.0000        0.0000        0.0000        0.0000        0.0000        0.0000        0.0000        0.0000        0.0000        0.0000        0.0000        0.0000        0.0000        0.0000        0.0000        0.0000        0.0000      293.5560      277.8386      278.6037      249.3219      238.1947      241.9564      266.7567      273.8790      237.2549      206.5432      165.0750      156.2663      146.0030      147.1916      150.1854      138.1818      131.9906      129.0720      131.8676      127.1659      125.6915      131.6945      129.5308      141.2647      169.2447      188.6783      167.3933      184.4591      185.5947      202.0011      212.4613      228.5836      230.9586      254.4185      279.9398      303.1006      332.3298      284.4936      246.7808      245.0126      215.0490      213.7349      184.7665      160.8101      153.3137      162.8274      132.5757      122.6205      122.7228      129.0068      139.7236      168.8127      178.8255      188.1315      179.4202      183.7822      200.7225      225.1845      270.9868      293.4832      307.9272      315.6255      255.8971      255.7517      268.8289      267.7786      273.5366      275.1718      274.2378      255.7863      225.3371      229.5276      233.2763      235.9517      233.8112      239.5571      244.2440      237.3417      241.9186      256.9831      231.6119      216.3664      193.2283      174.7720        0.0000        0.0000        0.0000        0.0000        0.0000        0.0000        0.0000      173.4211      176.7121      187.4266      179.7304      143.6424      161.9317      164.4297        0.0000        0.0000        0.0000        0.0000        0.0000        0.0000        0.0000        0.0000        0.0000        0.0000        0.0000        0.0000        0.0000        0.0000        0.0000        0.0000        0.0000        0.0000        0.0000        0.0000        0.0000        0.0000        0.0000        0.0000        0.0000        0.0000        0.0000        0.0000        0.0000        0.0000        0.0000        0.0000        0.0000        0.0000        0.0000        0.0000        0.0000        0.0000        0.0000        0.0000        0.0000        0.0000        0.0000        0.0000        0.0000        0.0000        0.0000        0.0000        0.0000        0.0000        0.0000        0.0000        0.0000        0.0000
        0.0000        0.0000        0.0000        0.0000        0.0000        0.0000        0.0000        0.0000        0.0000        0.0000        0.0000        0.0000        0.0000        0.0000        0.0000        0.0000        0.0000        0.0000        0.0000        0.0000        0.0000        0.0000        0.0000        0.0000        0.0000        0.0000        0.0000        0.0000        0.0000        0.0000        0.0000        0.0000        0.0000        0.0000        0.0000        0.0000        0.0000        0.0000        0.0000        0.0000        0.0000        0.0000        0.0000        0.0000        0.0000        0.0000        0.0000        0.0000        0.0000        0.0000        0.0000        0.0000        0.0000        0.0000        0.0000        0.0000        0.0000        0.0000        0.0000        0.0000        0.0000        0.0000        0.0000        0.0000        0.0000        0.0000        0.0000        0.0000        0.0000        0.0000        0.0000        0.0000        0.0000        0.0000        0.0000        0.0000        0.0000        0.0000        0.0000        0.0000        0.0000        0.0000        0.0000        0.0000        0.0000        0.0000        0.0000        0.0000        0.0000        0.0000        0.0000        0.0000        0.0000        0.0000        0.0000        0.0000      238.4545      234.5959      231.6710      245.9441        0.0000      246.5079      236.0722      238.5816      235.5783      202.9169      199.3284      172.4643      172.0128      151.5255      138.3552      119.8313      113.8549      100.5274       99.9505      101.4232       87.6227       81.7686       95.9603      109.6076      114.6188      134.2900      148.7029      152.6436      173.5539      193.8256      222.8910      233.0133      255.7451      267.9662      280.9514      320.2493      354.2538      335.7537      298.8278      250.9315      242.9360      227.2029      224.8687      229.3998      207.2478      191.5720      189.7409      156.0176      142.8113      142.7331      141.0348      144.1478      186.3170      227.7319      219.7942      158.1422      149.4083      161.0809      163.1242      212.8539      233.4899      249.8853      286.6231      352.0981      352.6222      352.4679      331.5398      329.9636      307.3891      308.5110      340.9497      328.5043      337.4749      336.3600      320.1968      320.0540      268.8127      257.8571      255.0229      220.3625      233.4339      219.9032      198.8206        0.0000        0.0000        0.0000        0.0000        0.0000       57.8100       42.8400        0.0000      173.9001      197.1120      223.0717      242.8393      218.7955      199.0738      225.0672        0.0000        0.0000        0.0000        0.0000        0.0000        0.0000        0.0000        0.0000        0.0000        0.0000        0.0000        0.0000        0.0000        0.0000        0.0000        0.0000        0.0000        0.0000        0.0000        0.0000        0.0000        0.0000        0.0000        0.0000        0.0000        0.0000        0.0000        0.0000        0.0000        0.0000        0.0000        0.0000        0.0000        0.0000        0.0000        0.0000        0.0000        0.0000        0.0000        0.0000        0.0000        0.0000        0.0000        0.0000        0.0000        0.0000        0.0000        0.0000        0.0000        0.0000        0.0000        0.0000        0.0000        0.0000        0.0000
        0.0000        0.0000        0.0000        0.0000        0.0000        0.0000        0.0000        0.0000        0.0000        0.0000        0.0000        0.0000        0.0000        0.0000        0.0000        0.0000        0.0000        0.0000        0.0000        0.0000        0.0000        0.0000        0.0000        0.0000        0.0000        0.0000        0.0000        0.0000        0.0000        0.0000        0.0000        0.0000        0.0000        0.0000        0.0000        0.0000        0.0000        0.0000        0.0000        0.0000        0.0000        0.0000        0.0000        0.0000        0.0000        0.0000        0.0000        0.0000        0.0000        0.0000        0.0000        0.0000        0.0000        0.0000        0.0000        0.0000        0.0000        0.0000        0.0000        0.0000        0.0000        0.0000        0.0000        0.0000        0.0000        0.0000        0.0000        0.0000        0.0000        0.0000        0.0000        0.0000        0.0000        0.0000        0.0000        0.0000        0.0000        0.0000        0.0000        0.0000        0.0000        0.0000        0.0000        0.0000        0.0000        0.0000        0.0000        0.0000        0.0000        0.0000        0.0000        0.0000        0.0000        0.0000        0.0000        0.0000        0.0000      222.3208        0.0000        0.0000        0.0000      266.1350      244.2848      253.2375      232.0090      220.0473      193.0183      174.0388      176.4381      182.5482      154.4828      118.8045      107.8759       86.1345       87.3900       84.9086       81.0161       80.1790       89.6582      112.7162      118.8623      130.9266      142.6079      162.6628      160.9960      174.6799      199.5095      235.7221      273.5543      300.6810      306.7614      324.4783      358.1013      344.8569      325.2364      265.1558      259.5924      263.4158      257.1235      278.3431      234.2527      195.4066      217.9154      181.7099      163.3802      173.2064      161.1311      154.5781      173.3498      184.4648      202.2478      178.3988      168.4414      157.6180      147.2764      200.4630      234.5279      283.9111      322.2796      360.2458      374.5092      401.2393      367.7837      355.5865      337.9634      335.9476      374.9016      339.9755      335.0319      348.3825      356.9048      361.0743      298.3442      263.4226      276.8813      242.3786      232.0753      263.0461      217.7143        0.0000        0.0000        0.0000        0.0000        0.0000      101.4900       54.7200       47.1000      195.4682      261.9647      274.9579      282.5711      230.4417      219.3952      222.8491        0.0000        0.0000        0.0000        0.0000        0.0000        0.0000        0.0000        0.0000        0.0000        0.0000        0.0000        0.0000        0.0000        0.0000        0.0000        0.0000        0.0000        0.0000        0.0000        0.0000        0.0000        0.0000        0.0000        0.0000        0.0000        0.0000        0.0000        0.0000        0.0000        0.0000        0.0000        0.0000        0.0000        0.0000        0.0000        0.0000        0.0000        0.0000        0.0000        0.0000        0.0000        0.0000        0.0000        0.0000        0.0000        0.0000        0.0000        0.0000        0.0000        0.0000        0.0000        0.0000        0.0000        0.0000        0.0000
        0.0000        0.0000        0.0000        0.0000        0.0000        0.0000        0.0000        0.0000        0.0000        0.0000        0.0000        0.0000        0.0000        0.0000        0.0000        0.0000        0.0000        0.0000        0.0000        0.0000        0.0000        0.0000        0.0000        0.0000        0.0000        0.0000        0.0000        0.0000        0.0000        0.0000        0.0000        0.0000        0.0000        0.0000        0.0000        0.0000        0.0000        0.0000        0.0000        0.0000        0.0000        0.0000        0.0000        0.0000        0.0000        0.0000        0.0000        0.0000        0.0000        0.0000        0.0000        0.0000        0.0000        0.0000        0.0000        0.0000        0.0000        0.0000        0.0000        0.0000        0.0000        0.0000        0.0000        0.0000        0.0000        0.0000        0.0000        0.0000        0.0000        0.0000        0.0000        0.0000        0.0000        0.0000        0.0000        0.0000        0.0000        0.0000        0.0000        0.0000        0.0000        0.0000        0.0000        0.0000        0.0000        0.0000        0.0000        0.0000        0.0000        0.0000        0.0000        0.0000        0.0000        0.0000        0.0000        0.0000        0.0000        0.0000        0.0000        0.0000        0.0000      261.2330      256.1047      259.5976      213.2378      201.0167      215.9056      195.4950      186.6038      205.2453      165.2607      134.1250      113.4892       94.5964       89.8231       83.2701       82.8905       85.8578       92.0386      117.8512      122.2194      131.3772      153.9548      166.9281      172.3260      184.1589      202.9653      241.1827      284.4019      301.8119      302.5164      319.3738      342.0501      342.6445      329.6216      279.8853      289.4152      270.1107      259.9030      255.7001      230.5045      208.4459      193.2020      191.7081      191.4099      197.3415      185.1954      197.6159      215.1284      201.2910      211.2809      173.0356      150.5007      138.2278      156.2452      212.9747      216.0883      248.5299      293.4685      362.6513      382.8604      393.7590      370.5363      347.4803      306.3242      324.3602      352.2520      343.2909      359.6396      364.1491      357.0041      382.8439      344.1513      312.7632      307.5256      247.3513      292.2692        0.0000        0.0000        0.0000        0.0000        0.0000        0.0000      203.4600      160.2300      104.8200       82.8900      227.9442      294.2679      286.1937      261.4990      227.4097      219.3046      225.6116        0.0000        0.0000        0.0000        0.0000        0.0000        0.0000        0.0000        0.0000        0.0000        0.0000        0.0000        0.0000        0.0000        0.0000        0.0000        0.0000        0.0000        0.0000        0.0000        0.0000        0.0000        0.0000        0.0000        0.0000        0.0000        0.0000        0.0000        0.0000        0.0000        0.0000        0.0000        0.0000        0.0000        0.0000        0.0000        0.0000        0.0000        0.0000        0.0000        0.0000        0.0000        0.0000        0.0000        0.0000        0.0000        0.0000        0.0000        0.0000        0.0000        0.0000        0.0000        0.0000        0.0000        0.0000        0.0000
        0.0000        0.0000        0.0000        0.0000        0.0000        0.0000        0.0000        0.0000        0.0000        0.0000        0.0000        0.0000        0.0000        0.0000        0.0000        0.0000        0.0000        0.0000        0.0000        0.0000        0.0000        0.0000        0.0000        0.0000        0.0000        0.0000        0.0000        0.0000        0.0000        0.0000        0.0000        0.0000        0.0000        0.0000        0.0000        0.0000        0.0000        0.0000        0.0000        0.0000        0.0000        0.0000        0.0000        0.0000        0.0000        0.0000        0.0000        0.0000        0.0000        0.0000        0.0000        0.0000        0.0000        0.0000        0.0000        0.0000        0.0000        0.0000        0.0000        0.0000        0.0000        0.0000        0.0000        0.0000        0.0000        0.0000        0.0000        0.0000        0.0000        0.0000        0.0000        0.0000        0.0000        0.0000        0.0000        0.0000        0.0000        0.0000        0.0000        0.0000        0.0000        0.0000        0.0000        0.0000        0.0000        0.0000        0.0000        0.0000        0.0000        0.0000        0.0000        0.0000        0.0000        0.0000        0.0000        0.0000        0.0000        0.0000        0.0000        0.0000        0.0000        0.0000      250.2930      257.7508      229.1424      199.6613      223.5739      211.6815      199.1106      193.7068      166.0222      134.1082      121.7690      114.0710      120.4664      109.5303      100.7204      107.3402      114.0702      134.1666      141.4842      156.9608      185.2455      187.6568      180.1030      191.1492      212.7435      246.5105      251.3703      272.4221      304.7330      346.4356      347.6084      344.2417      321.2110      292.2964      293.2650      288.6921      258.0851      250.5158      234.7662      216.0500      220.0052      210.1823      194.4114      188.1140      201.0871      228.0474      268.4054      229.6771      197.2730      149.0776      140.0248      139.1854      179.3841      201.4236      224.1578      265.9362      287.9569      386.8170      386.9579      393.6536      358.8621      333.7629      336.4069      385.8990      411.9628      370.5368      400.9787      388.7410      375.9034      363.4928      381.8933      346.5712      348.0896      277.2929      281.1910        0.0000        0.0000        0.0000        0.0000        0.0000        0.0000        0.0000      157.4700      161.8500      194.9400      284.8014      310.6647      270.4914      240.7298      249.3072      226.8242      217.5100        0.0000        0.0000        0.0000        0.0000        0.0000        0.0000        0.0000        0.0000        0.0000        0.0000        0.0000        0.0000        0.0000        0.0000        0.0000        0.0000        0.0000        0.0000        0.0000        0.0000        0.0000        0.0000        0.0000        0.0000        0.0000        0.0000        0.0000        0.0000        0.0000        0.0000        0.0000        0.0000        0.0000        0.0000        0.0000        0.0000        0.0000        0.0000        0.0000        0.0000        0.0000        0.0000        0.0000        0.0000        0.0000        0.0000        0.0000        0.0000        0.0000        0.0000        0.0000        0.0000        0.0000        0.0000        0.0000
        0.0000        0.0000        0.0000        0.0000        0.0000        0.0000        0.0000        0.0000        0.0000        0.0000        0.0000        0.0000        0.0000        0.0000        0.0000        0.0000        0.0000        0.0000        0.0000        0.0000        0.0000        0.0000        0.0000        0.0000        0.0000        0.0000        0.0000        0.0000        0.0000        0.0000        0.0000        0.0000        0.0000        0.0000        0.0000        0.0000        0.0000        0.0000        0.0000        0.0000        0.0000        0.0000        0.0000        0.0000        0.0000        0.0000        0.0000        0.0000        0.0000        0.0000        0.0000        0.0000        0.0000        0.0000        0.0000        0.0000        0.0000        0.0000        0.0000        0.0000        0.0000        0.0000        0.0000        0.0000        0.0000        0.0000        0.0000        0.0000        0.0000        0.0000        0.0000        0.0000        0.0000        0.0000        0.0000        0.0000        0.0000        0.0000        0.0000        0.0000        0.0000        0.0000        0.0000        0.0000        0.0000        0.0000        0.0000        0.0000        0.0000        0.0000        0.0000        0.0000        0.0000        0.0000        0.0000        0.0000        0.0000        0.0000        0.0000        0.0000        0.0000        0.0000        0.0000      224.4513      223.8146      213.3938      218.0932      215.6532      199.3061      193.4933      186.7827      183.6810      181.7529      186.9291      204.8618      184.5618      163.2619      168.0140      184.1323      200.4954      212.3315      226.5105      242.8997      239.9347      233.2587      236.6881      242.9347        0.0000        0.0000      219.5340      265.5103      318.5169      319.3033      310.6114      286.1972      282.1678      282.9724      278.6295      269.1342      225.6223      188.0912      186.5509      208.7597      217.7715      207.3158      203.1103      246.7903      221.9443      205.9902      183.1229      177.2606      160.5705      158.2846      149.3187      193.3266      218.2146      234.6549      259.9325      286.0052      348.4063      348.1789      318.9771      298.1459      295.1249      315.2628      339.1763      331.4197      414.1042      415.8665      427.4876      447.9942      375.5856      375.2704      319.8133        0.0000        0.0000        0.0000        0.0000        0.0000        0.0000        0.0000        0.0000        0.0000        0.0000        0.0000        0.0000        0.0000      276.4553      216.1284      203.1210      205.0045      212.5592      195.7189        0.0000        0.0000        0.0000        0.0000        0.0000        0.0000        0.0000        0.0000        0.0000        0.0000        0.0000        0.0000        0.0000        0.0000        0.0000        0.0000        0.0000        0.0000        0.0000        0.0000        0.0000        0.0000        0.0000        0.0000        0.0000        0.0000        0.0000        0.0000        0.0000        0.0000        0.0000        0.0000        0.0000        0.0000        0.0000        0.0000        0.0000        0.0000        0.0000        0.0000        0.0000        0.0000        0.0000        0.0000        0.0000        0.0000        0.0000        0.0000        0.0000        0.0000        0.0000        0.0000        0.0000        0.0000        0.0000        0.0000
        0.0000        0.0000        0.0000        0.0000        0.0000        0.0000        0.0000        0.0000        0.0000        0.0000        0.0000        0.0000        0.0000        0.0000        0.0000        0.0000        0.0000        0.0000        0.0000        0.0000        0.0000        0.0000        0.0000        0.0000        0.0000        0.0000        0.0000        0.0000        0.0000        0.0000        0.0000        0.0000        0.0000        0.0000        0.0000        0.0000        0.0000        0.0000        0.0000        0.0000        0.0000        0.0000        0.0000        0.0000        0.0000        0.0000        0.0000        0.0000        0.0000        0.0000        0.0000        0.0000        0.0000        0.0000        0.0000        0.0000        0.0000        0.0000        0.0000        0.0000        0.0000        0.0000        0.0000        0.0000        0.0000        0.0000        0.0000        0.0000        0.0000        0.0000        0.0000        0.0000        0.0000        0.0000        0.0000        0.0000        0.0000        0.0000        0.0000        0.0000        0.0000        0.0000        0.0000        0.0000        0.0000        0.0000        0.0000        0.0000        0.0000        0.0000        0.0000        0.0000        0.0000        0.0000        0.0000        0.0000        0.0000        0.0000        0.0000        0.0000        0.0000        0.0000        0.0000      245.6834      238.2934      224.4289      219.1802      208.0113      207.3325      206.6674      206.9597      209.5438      209.5333      201.6137      219.5309      215.5824      199.4151      195.9046      204.7762      229.0396      245.0455      261.0271      288.7794      275.8009      264.1034      260.4363        0.0000        0.0000        0.0000        0.0000        0.0000        0.0000      325.1519      322.5565      302.9020      330.9797      297.4173      286.7272      268.6380      251.2275      207.8927      197.6660      214.8039      223.6088      237.4335      259.3237      271.7087      220.1685      196.0693      181.5628      178.0259      173.4880      164.2741      175.7333      205.6324      218.1551      232.5173      271.3474      283.0624      328.5121      336.9464      293.0987      307.5050      300.0195      305.4698      302.4166      320.5978      399.5188      425.6411      474.5432      466.9756      345.3347        0.0000        0.0000        0.0000        0.0000        0.0000        0.0000        0.0000        0.0000        0.0000        0.0000        0.0000        0.0000        0.0000        0.0000        0.0000      242.4087      176.4623      190.1169      167.9863      185.7651      194.7636      211.3319        0.0000        0.0000        0.0000        0.0000        0.0000        0.0000        0.0000        0.0000        0.0000        0.0000        0.0000        0.0000        0.0000        0.0000        0.0000        0.0000        0.0000        0.0000        0.0000        0.0000        0.0000        0.0000        0.0000        0.0000        0.0000        0.0000        0.0000        0.0000        0.0000        0.0000        0.0000        0.0000        0.0000        0.0000        0.0000        0.0000        0.0000        0.0000        0.0000        0.0000        0.0000        0.0000        0.0000        0.0000        0.0000        0.0000        0.0000        0.0000        0.0000        0.0000        0.0000        0.0000        0.0000        0.0000        0.0000
        0.0000        0.0000        0.0000        0.0000        0.0000        0.0000        0.0000        0.0000        0.0000        0.0000        0.0000        0.0000        0.0000        0.0000        0.0000        0.0000        0.0000        0.0000        0.0000        0.0000        0.0000        0.0000        0.0000        0.0000        0.0000        0.0000        0.0000        0.0000        0.0000        0.0000        0.0000        0.0000        0.0000        0.0000        0.0000        0.0000        0.0000        0.0000        0.0000        0.0000        0.0000        0.0000        0.0000        0.0000        0.0000        0.0000        0.0000        0.0000        0.0000        0.0000        0.0000        0.0000        0.0000        0.0000        0.0000        0.0000        0.0000        0.0000        0.0000        0.0000        0.0000        0.0000        0.0000        0.0000        0.0000        0.0000        0.0000        0.0000        0.0000        0.0000        0.0000        0.0000        0.0000        0.0000        0.0000        0.0000        0.0000        0.0000        0.0000        0.0000        0.0000        0.0000        0.0000        0.0000        0.0000        0.0000        0.0000        0.0000        0.0000        0.0000        0.0000        0.0000        0.0000        0.0000        0.0000        0.0000        0.0000        0.0000        0.0000        0.0000        0.0000        0.0000        0.0000      254.1796      246.8093      217.2315      204.3025      199.5304      208.2758      211.8812      212.3776      219.5869      216.7029      211.0018      218.4763      214.5746      206.4243        0.0000      216.9512      243.1296        0.0000        0.0000      281.0747      285.9432        0.0000        0.0000        0.0000        0.0000        0.0000        0.0000        0.0000        0.0000      307.9485      304.7015      319.5127      376.4019      335.9088      332.6139      300.9013      245.2164      236.9184      211.8791      208.2269      227.9725      240.7709      223.7425      232.7704      226.9035      207.1655      202.0373      200.5484      182.5192      158.4872      168.2178      215.9522      234.5964      268.9825      293.3415      311.5889      331.3656      316.6570      310.6978      326.7895      309.2720      300.3963      292.2012      317.8406        0.0000        0.0000        0.0000        0.0000        0.0000        0.0000        0.0000        0.0000        0.0000        0.0000        0.0000        0.0000        0.0000        0.0000        0.0000        0.0000        0.0000        0.0000        0.0000        0.0000      207.7928      188.1852      179.4305      192.2508      208.3654        0.0000        0.0000        0.0000        0.0000        0.0000        0.0000        0.0000        0.0000        0.0000        0.0000        0.0000        0.0000        0.0000        0.0000        0.0000        0.0000        0.0000        0.0000        0.0000        0.0000        0.0000        0.0000        0.0000        0.0000        0.0000        0.0000        0.0000        0.0000        0.0000        0.0000        0.0000        0.0000        0.0000        0.0000        0.0000        0.0000        0.0000        0.0000        0.0000        0.0000        0.0000        0.0000        0.0000        0.0000        0.0000        0.0000        0.0000        0.0000        0.0000        0.0000        0.0000        0.0000        0.0000        0.0000        0.0000        0.0000        0.0000
        0.0000        0.0000        0.0000        0.0000        0.0000        0.0000        0.0000        0.0000        0.0000        0.0000        0.0000        0.0000        0.0000        0.0000        0.0000        0.0000        0.0000        0.0000        0.0000        0.0000        0.0000        0.0000        0.0000        0.0000        0.0000        0.0000        0.0000        0.0000        0.0000        0.0000        0.0000        0.0000        0.0000        0.0000        0.0000        0.0000        0.0000        0.0000        0.0000        0.0000        0.0000        0.0000        0.0000        0.0000        0.0000        0.0000        0.0000        0.0000        0.0000        0.0000        0.0000        0.0000        0.0000        0.0000        0.0000        0.0000        0.0000        0.0000        0.0000        0.0000        0.0000        0.0000        0.0000        0.0000        0.0000        0.0000        0.0000        0.0000        0.0000        0.0000        0.0000        0.0000        0.0000        0.0000        0.0000        0.0000        0.0000        0.0000        0.0000        0.0000        0.0000        0.0000        0.0000        0.0000        0.0000        0.0000        0.0000        0.0000        0.0000        0.0000        0.0000        0.0000        0.0000        0.0000        0.0000        0.0000        0.0000        0.0000        0.0000        0.0000        0.0000        0.0000        0.0000      223.1352      221.1880      210.4169      195.6428      195.8854      207.6605      222.0863      225.0062      232.7480      236.6160      228.3704        0.0000        0.0000        0.0000        0.0000        0.0000        0.0000        0.0000        0.0000        0.0000        0.0000        0.0000        0.0000        0.0000        0.0000        0.0000        0.0000        0.0000        0.0000        0.0000      311.3974      329.9106      387.7608      397.2100      366.7651      346.4494      272.2430      238.3658      234.1564      232.6459      234.3729      243.5274      238.6443      250.9321      249.4355      247.7588      249.9513      221.5655      167.7111      157.2474      173.5620      210.0123      241.8119      269.4354      302.9590      318.3936      344.7729      339.3424      311.5779      320.4726      304.2646      285.4254      298.9069        0.0000        0.0000        0.0000        0.0000        0.0000        0.0000        0.0000        0.0000        0.0000        0.0000        0.0000        0.0000        0.0000        0.0000        0.0000        0.0000        0.0000        0.0000        0.0000        0.0000        0.0000        0.0000      218.5452      207.5538      218.1781        0.0000      202.6816      153.0696        0.0000        0.0000        0.0000        0.0000        0.0000        0.0000        0.0000        0.0000        0.0000        0.0000        0.0000        0.0000        0.0000        0.0000        0.0000        0.0000        0.0000        0.0000        0.0000        0.0000        0.0000        0.0000        0.0000        0.0000        0.0000        0.0000        0.0000        0.0000        0.0000        0.0000        0.0000        0.0000        0.0000        0.0000        0.0000        0.0000        0.0000        0.0000        0.0000        0.0000        0.0000        0.0000        0.0000        0.0000        0.0000        0.0000        0.0000        0.0000        0.0000        0.0000        0.0000        0.0000        0.0000        0.0000        0.0000
        0.0000        0.0000        0.0000        0.0000        0.0000        0.0000        0.0000        0.0000        0.0000        0.0000        0.0000        0.0000        0.0000        0.0000        0.0000        0.0000        0.0000        0.0000        0.0000        0.0000        0.0000        0.0000        0.0000        0.0000        0.0000        0.0000        0.0000        0.0000        0.0000        0.0000        0.0000        0.0000        0.0000        0.0000        0.0000        0.0000        0.0000        0.0000        0.0000        0.0000        0.0000        0.0000        0.0000        0.0000        0.0000        0.0000        0.0000        0.0000        0.0000        0.0000        0.0000        0.0000        0.0000        0.0000        0.0000        0.0000        0.0000        0.0000        0.0000        0.0000        0.0000        0.0000        0.0000        0.0000        0.0000        0.0000        0.0000        0.0000        0.0000        0.0000        0.0000        0.0000        0.0000        0.0000        0.0000        0.0000        0.0000        0.0000        0.0000        0.0000        0.0000        0.0000        0.0000        0.0000        0.0000        0.0000        0.0000        0.0000        0.0000        0.0000        0.0000        0.0000        0.0000        0.0000        0.0000        0.0000        0.0000        0.0000        0.0000        0.0000        0.0000        0.0000        0.0000        0.0000        0.0000      169.8283      176.5858      190.1901      192.0350      196.2744      215.3627      257.0531      259.2157      242.6409      217.7734        0.0000        0.0000        0.0000        0.0000        0.0000        0.0000        0.0000        0.0000        0.0000        0.0000        0.0000        0.0000        0.0000        0.0000        0.0000        0.0000        0.0000        0.0000      304.3222      317.8001      421.0860      425.6716      425.0058      407.0010      321.8125      295.9803      271.8929      257.8938      253.1749      218.8838      222.6310      232.8543      217.0750      196.6662      214.9818      188.4945      157.9679      134.9289      163.1792      178.8184      224.5923      257.1356      320.4466      360.5341      318.2870      314.3930      296.9464      280.3370      246.9900      178.5600        0.0000        0.0000        0.0000        0.0000        0.0000        0.0000        0.0000        0.0000        0.0000        0.0000        0.0000        0.0000        0.0000        0.0000        0.0000        0.0000        0.0000        0.0000        0.0000        0.0000        0.0000        0.0000        0.0000        0.0000      255.0119      245.2474        0.0000       78.8100       73.2000        0.0000        0.0000        0.0000        0.0000        0.0000        0.0000        0.0000        0.0000        0.0000        0.0000        0.0000        0.0000        0.0000        0.0000        0.0000        0.0000        0.0000        0.0000        0.0000        0.0000        0.0000        0.0000        0.0000        0.0000        0.0000        0.0000        0.0000        0.0000        0.0000        0.0000        0.0000        0.0000        0.0000        0.0000        0.0000        0.0000        0.0000        0.0000        0.0000        0.0000        0.0000        0.0000        0.0000        0.0000        0.0000        0.0000        0.0000        0.0000        0.0000        0.0000        0.0000        0.0000        0.0000        0.0000        0.0000
        0.0000        0.0000        0.0000        0.0000        0.0000        0.0000        0.0000        0.0000        0.0000        0.0000        0.0000        0.0000        0.0000        0.0000        0.0000        0.0000        0.0000        0.0000        0.0000        0.0000        0.0000        0.0000        0.0000        0.0000        0.0000        0.0000        0.0000        0.0000        0.0000        0.0000        0.0000        0.0000        0.0000        0.0000        0.0000        0.0000        0.0000        0.0000        0.0000        0.0000        0.0000        0.0000        0.0000        0.0000        0.0000        0.0000        0.0000        0.0000        0.0000        0.0000        0.0000        0.0000        0.0000        0.0000        0.0000        0.0000        0.0000        0.0000        0.0000        0.0000        0.0000        0.0000        0.0000        0.0000        0.0000        0.0000        0.0000        0.0000        0.0000        0.0000        0.0000        0.0000        0.0000        0.0000        0.0000        0.0000        0.0000        0.0000        0.0000        0.0000        0.0000        0.0000        0.0000        0.0000        0.0000        0.0000        0.0000        0.0000        0.0000        0.0000        0.0000        0.0000        0.0000        0.0000        0.0000        0.0000        0.0000        0.0000        0.0000        0.0000        0.0000        0.0000        0.0000        0.0000        0.0000        0.0000      181.2326      192.2220      191.0166      203.1636      216.1253      255.8058      257.6660      248.4755      223.4032        0.0000        0.0000        0.0000        0.0000        0.0000        0.0000        0.0000        0.0000        0.0000        0.0000        0.0000        0.0000        0.0000        0.0000        0.0000        0.0000        0.0000        0.0000        0.0000        0.0000      429.9405      431.3249      435.7544      425.7483      379.0218      354.4911      310.4631      300.4538      295.1122      276.1898      237.6569      226.2036      220.0611      220.0970      194.5956      186.0132      167.3041      142.6001      149.7473      171.3389      242.2247      279.3701      281.5879      311.2096      275.4704        0.0000        0.0000      275.0040        0.0000        0.0000        0.0000        0.0000        0.0000        0.0000        0.0000        0.0000        0.0000        0.0000        0.0000        0.0000        0.0000        0.0000        0.0000        0.0000        0.0000        0.0000        0.0000        0.0000        0.0000        0.0000        0.0000        0.0000        0.0000        0.0000      278.6649      232.2840        0.0000        0.0000        0.0000        0.0000        0.0000        0.0000        0.0000        0.0000        0.0000        0.0000        0.0000        0.0000        0.0000        0.0000        0.0000        0.0000        0.0000        0.0000        0.0000        0.0000        0.0000        0.0000        0.0000        0.0000        0.0000        0.0000        0.0000        0.0000        0.0000        0.0000        0.0000        0.0000        0.0000        0.0000        0.0000        0.0000        0.0000        0.0000        0.0000        0.0000        0.0000        0.0000        0.0000        0.0000        0.0000        0.0000        0.0000        0.0000        0.0000        0.0000        0.0000        0.0000        0.0000        0.0000        0.0000        0.0000        0.0000        0.0000
[truncated: 212,709 more chars]
