# Supplementary material for: Multidimensional evaluation of the TRMM 3B43V7 satellite-based precipitation product in mainland China from 1998–2016
Source: PeerJ. 2020 Feb 20;8:e8615. doi: 10.7717/peerj.8615 (PMC7036276; doi:10.7717/peerj.8615)
Supplement: Supplemental Information 2 [file peerj-08-8615-s002.zip › TRMM_3B43 data/TRMM 3B43 data-Year-Month/2001-09.txt]

ncols         249
nrows         175
xllcorner     73.250
yllcorner     6.500
cellsize      0.25000
        0.0000        0.0000        0.0000        0.0000        0.0000        0.0000        0.0000        0.0000        0.0000        0.0000        0.0000        0.0000        0.0000        0.0000        0.0000        0.0000        0.0000        0.0000        0.0000        0.0000        0.0000        0.0000        0.0000        0.0000        0.0000        0.0000        0.0000        0.0000        0.0000        0.0000        0.0000        0.0000        0.0000        0.0000        0.0000        0.0000        0.0000        0.0000        0.0000        0.0000        0.0000        0.0000        0.0000        0.0000        0.0000        0.0000        0.0000        0.0000        0.0000        0.0000        0.0000        0.0000        0.0000        0.0000        0.0000        0.0000        0.0000        0.0000        0.0000        0.0000        0.0000        0.0000        0.0000        0.0000        0.0000        0.0000        0.0000        0.0000        0.0000        0.0000        0.0000        0.0000        0.0000        0.0000        0.0000        0.0000        0.0000        0.0000        0.0000        0.0000        0.0000        0.0000        0.0000        0.0000        0.0000        0.0000        0.0000        0.0000        0.0000        0.0000        0.0000        0.0000        0.0000        0.0000        0.0000        0.0000        0.0000        0.0000        0.0000        0.0000        0.0000        0.0000        0.0000        0.0000        0.0000        0.0000        0.0000        0.0000        0.0000        0.0000        0.0000        0.0000        0.0000        0.0000        0.0000        0.0000        0.0000        0.0000        0.0000        0.0000        0.0000        0.0000        0.0000        0.0000        0.0000        0.0000        0.0000        0.0000        0.0000        0.0000        0.0000        0.0000        0.0000        0.0000        0.0000        0.0000        0.0000        0.0000        0.0000        0.0000        0.0000        0.0000        0.0000        0.0000        0.0000        0.0000        0.0000        0.0000        0.0000        0.0000        0.0000        0.0000        0.0000        0.0000        0.0000        0.0000        0.0000        0.0000        0.0000        0.0000        0.0000        0.0000        0.0000        0.0000        0.0000        0.0000        0.0000        0.0000        0.0000        0.0000        0.0000        0.0000        0.0000       16.7104       16.3598       24.1049        0.0000        0.0000        0.0000       30.1917       36.1380       31.5884       29.5052       22.8471       21.8664       29.7297       30.2445       26.2650       25.2479       22.8266       22.3195       23.1671       23.5415       24.2656       26.3599       26.2561       26.3515       22.9892       23.3954       23.2763       22.1570       22.6289       27.7018       29.3185       29.4422       13.1989       11.9448       12.7204       14.0105       23.7532       28.3169       21.2630       22.3702       21.6012       18.7175       17.3357       17.9016       18.0139       16.0942        0.0000        0.0000        0.0000        0.0000        0.0000        0.0000        0.0000        0.0000        0.0000        0.0000        0.0000        0.0000        0.0000        0.0000        0.0000        0.0000        0.0000        0.0000        0.0000        0.0000        0.0000        0.0000        0.0000        0.0000        0.0000        0.0000        0.0000        0.0000        0.0000        0.0000
        0.0000        0.0000        0.0000        0.0000        0.0000        0.0000        0.0000        0.0000        0.0000        0.0000        0.0000        0.0000        0.0000        0.0000        0.0000        0.0000        0.0000        0.0000        0.0000        0.0000        0.0000        0.0000        0.0000        0.0000        0.0000        0.0000        0.0000        0.0000        0.0000        0.0000        0.0000        0.0000        0.0000        0.0000        0.0000        0.0000        0.0000        0.0000        0.0000        0.0000        0.0000        0.0000        0.0000        0.0000        0.0000        0.0000        0.0000        0.0000        0.0000        0.0000        0.0000        0.0000        0.0000        0.0000        0.0000        0.0000        0.0000        0.0000        0.0000        0.0000        0.0000        0.0000        0.0000        0.0000        0.0000        0.0000        0.0000        0.0000        0.0000        0.0000        0.0000        0.0000        0.0000        0.0000        0.0000        0.0000        0.0000        0.0000        0.0000        0.0000        0.0000        0.0000        0.0000        0.0000        0.0000        0.0000        0.0000        0.0000        0.0000        0.0000        0.0000        0.0000        0.0000        0.0000        0.0000        0.0000        0.0000        0.0000        0.0000        0.0000        0.0000        0.0000        0.0000        0.0000        0.0000        0.0000        0.0000        0.0000        0.0000        0.0000        0.0000        0.0000        0.0000        0.0000        0.0000        0.0000        0.0000        0.0000        0.0000        0.0000        0.0000        0.0000        0.0000        0.0000        0.0000        0.0000        0.0000        0.0000        0.0000        0.0000        0.0000        0.0000        0.0000        0.0000        0.0000        0.0000        0.0000        0.0000        0.0000        0.0000        0.0000        0.0000        0.0000        0.0000        0.0000        0.0000        0.0000        0.0000        0.0000        0.0000        0.0000        0.0000        0.0000        0.0000        0.0000        0.0000        0.0000        0.0000        0.0000        0.0000        0.0000        0.0000        0.0000        0.0000        0.0000        0.0000        0.0000        0.0000        0.0000        0.0000        0.0000        0.0000       16.8494       19.1940       20.2137       23.4777       22.9229       23.6298       26.5853       27.8630       29.6634       27.9727       25.7215       21.0646       20.1810       21.6007       22.6097       22.6507       22.4830       20.8213       20.3614       20.7182       20.2038       21.7251       21.6396       21.2154       21.3965       19.7807       21.0988       21.0456       27.5820       24.4047       25.6226       30.2851       20.8372       13.9141       15.2887       17.7516       16.8571       20.6741       19.7720       22.7547       21.3656       20.3167       19.2323       18.7604       17.7039       17.6192       16.0355       11.1160       10.7681       11.9371       12.3797       17.9511       26.5538       27.9536        0.0000        0.0000        0.0000        0.0000        0.0000        0.0000        0.0000        0.0000        0.0000        0.0000        0.0000        0.0000        0.0000        0.0000        0.0000        0.0000        0.0000        0.0000        0.0000        0.0000        0.0000        0.0000        0.0000
        0.0000        0.0000        0.0000        0.0000        0.0000        0.0000        0.0000        0.0000        0.0000        0.0000        0.0000        0.0000        0.0000        0.0000        0.0000        0.0000        0.0000        0.0000        0.0000        0.0000        0.0000        0.0000        0.0000        0.0000        0.0000        0.0000        0.0000        0.0000        0.0000        0.0000        0.0000        0.0000        0.0000        0.0000        0.0000        0.0000        0.0000        0.0000        0.0000        0.0000        0.0000        0.0000        0.0000        0.0000        0.0000        0.0000        0.0000        0.0000        0.0000        0.0000        0.0000        0.0000        0.0000        0.0000        0.0000       43.2073        0.0000       32.9344       27.4462        0.0000        0.0000        0.0000        0.0000        0.0000        0.0000        0.0000        0.0000        0.0000        0.0000        0.0000        0.0000        0.0000        0.0000        0.0000        0.0000        0.0000        0.0000        0.0000        0.0000        0.0000        0.0000        0.0000        0.0000        0.0000        0.0000        0.0000        0.0000        0.0000        0.0000        0.0000        0.0000        0.0000        0.0000        0.0000        0.0000        0.0000        0.0000        0.0000        0.0000        0.0000        0.0000        0.0000        0.0000        0.0000        0.0000        0.0000        0.0000        0.0000        0.0000        0.0000        0.0000        0.0000        0.0000        0.0000        0.0000        0.0000        0.0000        0.0000        0.0000        0.0000        0.0000        0.0000        0.0000        0.0000        0.0000        0.0000        0.0000        0.0000        0.0000        0.0000        0.0000        0.0000        0.0000        0.0000        0.0000        0.0000        0.0000        0.0000        0.0000        0.0000        0.0000        0.0000        0.0000        0.0000        0.0000        0.0000        0.0000        0.0000        0.0000        0.0000        0.0000        0.0000        0.0000        0.0000        0.0000        0.0000        0.0000        0.0000        0.0000        0.0000        0.0000        0.0000        0.0000        0.0000        0.0000        0.0000        0.0000        0.0000        0.0000        0.0000        0.0000       14.2827       20.7325       22.0366       22.3205       26.2283       24.8754       23.1204       26.7269       25.4588       27.1400       26.5099       22.9697       24.7088       21.2961       23.5450       21.1720       19.4594       23.3357       20.1996       18.8424       18.6639       18.1158       20.1137       24.3984       21.5437       18.4452       18.2346       20.2288       25.2257       26.3142       25.7340       26.0165       22.5331       16.8239       17.6286       18.8206       20.6542       16.6395       21.8780       22.7776       23.2090       23.7123       22.4278       21.0358       19.1430       18.4116       16.5505       17.5208       12.4070       10.6370       12.9818       15.8156       22.1898       24.3870       31.8985       35.7359        0.0000        0.0000        0.0000        0.0000        0.0000        0.0000        0.0000        0.0000        0.0000        0.0000        0.0000        0.0000        0.0000        0.0000        0.0000        0.0000        0.0000        0.0000        0.0000        0.0000        0.0000        0.0000
        0.0000        0.0000        0.0000        0.0000        0.0000        0.0000        0.0000        0.0000        0.0000        0.0000        0.0000        0.0000        0.0000        0.0000        0.0000        0.0000        0.0000        0.0000        0.0000        0.0000        0.0000        0.0000        0.0000        0.0000        0.0000        0.0000        0.0000        0.0000        0.0000        0.0000        0.0000        0.0000        0.0000        0.0000        0.0000        0.0000        0.0000        0.0000        0.0000        0.0000        0.0000        0.0000        0.0000        0.0000        0.0000        0.0000        0.0000        0.0000        0.0000        0.0000        0.0000        0.0000        0.0000       51.7809       48.0484       42.7395       37.1895       35.7120       29.2789       14.0873        0.0000        0.0000        0.0000        0.0000        0.0000        0.0000        0.0000        0.0000        0.0000        0.0000        0.0000        0.0000        0.0000        0.0000        0.0000        0.0000        0.0000        0.0000        0.0000        0.0000        0.0000        0.0000        0.0000        0.0000        0.0000        0.0000        0.0000        0.0000        0.0000        0.0000        0.0000        0.0000        0.0000        0.0000        0.0000        0.0000        0.0000        0.0000        0.0000        0.0000        0.0000        0.0000        0.0000        0.0000        0.0000        0.0000        0.0000        0.0000        0.0000        0.0000        0.0000        0.0000        0.0000        0.0000        0.0000        0.0000        0.0000        0.0000        0.0000        0.0000        0.0000        0.0000        0.0000        0.0000        0.0000        0.0000        0.0000        0.0000        0.0000        0.0000        0.0000        0.0000        0.0000        0.0000        0.0000        0.0000        0.0000        0.0000        0.0000        0.0000        0.0000        0.0000        0.0000        0.0000        0.0000        0.0000        0.0000        0.0000        0.0000        0.0000        0.0000        0.0000        0.0000        0.0000        0.0000        0.0000        0.0000        0.0000        0.0000        0.0000        0.0000        0.0000        0.0000        0.0000        0.0000        0.0000        0.0000        0.0000        0.0000        0.0000        8.9538       12.8844       15.2007       17.9206       19.3037       23.0030       26.2322       28.4540       26.5517       21.2110       20.7893       26.5814       25.0439       18.7727       19.4057       23.2711       21.2694       19.1446       18.5559       17.5995       15.7627       18.5971       19.8998       17.4174       18.9646       19.9744       17.1352       20.7282       22.2352       23.6569       22.4562       20.3395       17.1284       19.3846       20.4700       17.9507       19.9452       19.3272       19.7026       24.1927       22.1306       20.5996       20.8212       21.6140       21.9713       19.4914       17.8077       17.9769       18.1913       13.6700       12.5874       13.1985       18.8099       34.4087       26.3911       24.7637       26.5347       22.6114       28.0555        0.0000        0.0000        0.0000        0.0000        0.0000        0.0000        0.0000        0.0000        0.0000        0.0000        0.0000        0.0000        0.0000        0.0000        0.0000        0.0000        0.0000        0.0000        0.0000        0.0000
        0.0000        0.0000        0.0000        0.0000        0.0000        0.0000        0.0000        0.0000        0.0000        0.0000        0.0000        0.0000        0.0000        0.0000        0.0000        0.0000        0.0000        0.0000        0.0000        0.0000        0.0000        0.0000        0.0000        0.0000        0.0000        0.0000        0.0000        0.0000        0.0000        0.0000        0.0000        0.0000        0.0000        0.0000        0.0000        0.0000        0.0000        0.0000        0.0000        0.0000        0.0000        0.0000        0.0000        0.0000        0.0000        0.0000        0.0000        0.0000        0.0000        0.0000        0.0000        0.0000        0.0000       38.7205       34.8290       31.3999       31.2593       27.1714       22.3466       20.9079        0.0000        0.0000        0.0000        0.0000        0.0000        0.0000        0.0000        0.0000        0.0000        0.0000        0.0000        0.0000        0.0000        0.0000        0.0000        0.0000        0.0000        0.0000        0.0000        0.0000        0.0000        0.0000        0.0000        0.0000        0.0000        0.0000        0.0000        0.0000        0.0000        0.0000        0.0000        0.0000        0.0000        0.0000        0.0000        0.0000        0.0000        0.0000        0.0000        0.0000        0.0000        0.0000        0.0000        0.0000        0.0000        0.0000        0.0000        0.0000        0.0000        0.0000        0.0000        0.0000        0.0000        0.0000        0.0000        0.0000        0.0000        0.0000        0.0000        0.0000        0.0000        0.0000        0.0000        0.0000        0.0000        0.0000        0.0000        0.0000        0.0000        0.0000        0.0000        0.0000        0.0000        0.0000        0.0000        0.0000        0.0000        0.0000        0.0000        0.0000        0.0000        0.0000        0.0000        0.0000        0.0000        0.0000        0.0000        0.0000        0.0000        0.0000        0.0000        0.0000        0.0000        0.0000        0.0000        0.0000        0.0000        0.0000        0.0000        0.0000        0.0000        0.0000        0.0000        0.0000        0.0000        0.0000        0.0000        0.0000        0.0000        0.0000       18.0183       16.3426       17.6987       15.2918       20.2622       24.9227       23.9325       21.6570       24.8507       20.8409       18.6771       23.4068       23.6694       19.1094       17.6045       18.5434       17.2913       17.8948       18.5981       16.5047       14.5734       13.7774       16.0663       13.3204        9.7955       17.9777       20.3710       18.4141       21.4225       31.6513       27.5504       27.6737       25.3234       21.3595       23.7054       22.2774       20.6897       18.8789       16.6708       21.7199       22.8245       20.7274       18.4394       20.0418       19.8600       19.2868       18.1072       18.4847       18.8149       19.8122       20.7300       21.6147       28.5262       26.2833       24.6283       26.6386       29.3775       27.3229       29.9678       32.1800       34.0379        0.0000        0.0000        0.0000        0.0000        0.0000        0.0000        0.0000        0.0000        0.0000        0.0000        0.0000        0.0000        0.0000        0.0000        0.0000        0.0000        0.0000        0.0000
        0.0000        0.0000        0.0000        0.0000        0.0000        0.0000        0.0000        0.0000        0.0000        0.0000        0.0000        0.0000        0.0000        0.0000        0.0000        0.0000        0.0000        0.0000        0.0000        0.0000        0.0000        0.0000        0.0000        0.0000        0.0000        0.0000        0.0000        0.0000        0.0000        0.0000        0.0000        0.0000        0.0000        0.0000        0.0000        0.0000        0.0000        0.0000        0.0000        0.0000        0.0000        0.0000        0.0000        0.0000        0.0000        0.0000        0.0000        0.0000        0.0000        0.0000       30.7585       31.4887       32.8744       32.9003       31.5200       30.5116       26.3565       23.5013       21.6821       22.6171       20.6560       18.2970        0.0000        0.0000        0.0000        0.0000        0.0000        0.0000        0.0000        0.0000        0.0000        0.0000        0.0000        0.0000        0.0000        0.0000        0.0000        0.0000        0.0000        0.0000        0.0000        0.0000        0.0000        0.0000        0.0000        0.0000        0.0000        0.0000        0.0000        0.0000        0.0000        0.0000        0.0000        0.0000        0.0000        0.0000        0.0000        0.0000        0.0000        0.0000        0.0000        0.0000        0.0000        0.0000        0.0000        0.0000        0.0000        0.0000        0.0000        0.0000        0.0000        0.0000        0.0000        0.0000        0.0000        0.0000        0.0000        0.0000        0.0000        0.0000        0.0000        0.0000        0.0000        0.0000        0.0000        0.0000        0.0000        0.0000        0.0000        0.0000        0.0000        0.0000        0.0000        0.0000        0.0000        0.0000        0.0000        0.0000        0.0000        0.0000        0.0000        0.0000        0.0000        0.0000        0.0000        0.0000        0.0000        0.0000        0.0000        0.0000        0.0000        0.0000        0.0000        0.0000        0.0000        0.0000        0.0000        0.0000        0.0000        0.0000        0.0000        0.0000        0.0000        0.0000        0.0000        0.0000        0.0000        0.0000        0.0000       15.3688       15.1188       15.5772       16.5873       13.2206       11.7435       18.0823       19.4476       18.9495       19.9434       17.9836       17.9243       18.0296       18.5618       16.9974       15.1332       15.3180       15.2530       21.4212       16.9591       14.2010       13.0477       12.4476       15.8811       12.5538       12.7921       17.4472       18.4628       14.4346       15.7597       26.2034       29.0985       33.1209       27.6889       24.9426       22.7656       18.3600       17.9278       20.7482       21.7949       20.7059       15.7854       17.0713       17.2843       17.5243       18.8171       18.0695       18.8838       19.0523       19.6567       21.1450       20.8491       23.5953       27.1714       29.5678       29.8984       29.8640       30.6052       31.5841       32.1618       32.7511       33.1232        0.0000        0.0000        0.0000        0.0000        0.0000        0.0000        0.0000        0.0000        0.0000        0.0000        0.0000        0.0000        0.0000        0.0000       38.1501       35.5014       31.4862        0.0000
        0.0000        0.0000        0.0000        0.0000        0.0000        0.0000        0.0000        0.0000        0.0000        0.0000        0.0000        0.0000        0.0000        0.0000        0.0000        0.0000        0.0000        0.0000        0.0000        0.0000        0.0000        0.0000        0.0000        0.0000        0.0000        0.0000        0.0000        0.0000        0.0000        0.0000        0.0000        0.0000        0.0000        0.0000        0.0000        0.0000        0.0000        0.0000        0.0000        0.0000        0.0000        0.0000        0.0000        0.0000        0.0000        0.0000        0.0000        0.0000       25.9052       26.7474       25.3345       26.0662       25.5515       25.4502       26.3535       25.9390       21.5936       20.8093       20.6261       22.9105       23.1191       21.0947       17.3030        0.0000        0.0000        0.0000        0.0000        0.0000        0.0000        0.0000        0.0000        0.0000        0.0000        0.0000        0.0000        0.0000        0.0000        0.0000        0.0000        0.0000        0.0000        0.0000        0.0000        0.0000        0.0000        0.0000        0.0000        0.0000        0.0000        0.0000        0.0000        0.0000        0.0000        0.0000        0.0000        0.0000        0.0000        0.0000        0.0000        0.0000        0.0000        0.0000        0.0000        0.0000        0.0000        0.0000        0.0000        0.0000        0.0000        0.0000        0.0000        0.0000        0.0000        0.0000        0.0000        0.0000        0.0000        0.0000        0.0000        0.0000        0.0000        0.0000        0.0000        0.0000        0.0000        0.0000        0.0000        0.0000        0.0000        0.0000        0.0000        0.0000        0.0000        0.0000        0.0000        0.0000        0.0000        0.0000        0.0000        0.0000        0.0000        0.0000        0.0000        0.0000        0.0000        0.0000        0.0000        0.0000        0.0000        0.0000        0.0000        0.0000        0.0000        0.0000        0.0000        0.0000        0.0000        0.0000        0.0000        0.0000        0.0000        0.0000        0.0000        0.0000        0.0000        0.0000        0.0000        0.0000       16.6353       14.4358       13.1127       13.1568       12.5252       11.1551       13.2443       19.5351       17.0333       14.8021       14.6997       14.0363       14.6290       14.3685       17.5891       14.6562       14.4401       14.9609       15.9404       17.6035       14.8038       14.0763       14.2130       12.5305       15.5172       15.3694       17.2263       17.4516       16.1271       14.9940       13.2935       18.2061       38.7778       30.7371       25.1200       22.8723       17.2630       19.0610       21.5902       19.7291       13.9008       14.4316       16.0513       17.3085       16.4424       15.9505       18.4043       17.8124       18.6941       20.1671       19.7027       22.7551       21.7279       22.8545       31.1367       39.7045       33.0552       27.0590       27.0902       32.8826       30.9712       32.8479       33.7050       34.0961        0.0000        0.0000        0.0000        0.0000        0.0000        0.0000        0.0000        0.0000        0.0000       22.2632       25.8606       27.7693       37.3799       36.6606       31.3152       29.3651       28.0973
        0.0000        0.0000        0.0000        0.0000        0.0000        0.0000        0.0000        0.0000        0.0000        0.0000        0.0000        0.0000        0.0000        0.0000        0.0000        0.0000        0.0000        0.0000        0.0000        0.0000        0.0000        0.0000        0.0000        0.0000        0.0000        0.0000        0.0000        0.0000        0.0000        0.0000        0.0000        0.0000        0.0000        0.0000        0.0000        0.0000        0.0000        0.0000        0.0000        0.0000        0.0000        0.0000        0.0000        0.0000        0.0000        0.0000        0.0000        0.0000       22.1554       22.2290       21.9108       24.1789       21.7529       22.4420       21.1761       21.4486       19.7717       20.8323       22.9477       24.5632       21.7405       18.2088       15.9621       19.5189       18.8013       16.6848       17.5549        0.0000        0.0000        0.0000        0.0000        0.0000        0.0000        0.0000        0.0000        0.0000        0.0000        0.0000        0.0000        0.0000        0.0000        0.0000        0.0000        0.0000        0.0000        0.0000        0.0000        0.0000        0.0000        0.0000        0.0000        0.0000        0.0000        0.0000        0.0000        0.0000        0.0000        0.0000        0.0000        0.0000        0.0000        0.0000        0.0000        0.0000        0.0000        0.0000        0.0000        0.0000        0.0000        0.0000        0.0000        0.0000        0.0000        0.0000        0.0000        0.0000        0.0000        0.0000        0.0000        0.0000        0.0000        0.0000        0.0000        0.0000        0.0000        0.0000        0.0000        0.0000        0.0000        0.0000        0.0000        0.0000        0.0000        0.0000        0.0000        0.0000        0.0000        0.0000        0.0000        0.0000        0.0000        0.0000        0.0000        0.0000        0.0000        0.0000        0.0000        0.0000        0.0000        0.0000        0.0000        0.0000        0.0000        0.0000        0.0000        0.0000        0.0000        0.0000        0.0000        0.0000        0.0000        0.0000        0.0000        0.0000        0.0000        0.0000        0.0000        0.0000       13.4441       12.9668       12.6837       10.2791        9.6570        9.2555       13.4510       15.3181       14.2539       15.4943       11.3768       11.6953       16.0692       13.4735       15.0689       15.2353       15.8826       14.9825       16.0568       21.8979       17.6826       16.0854       14.7771       13.0358       16.2565       16.7659       18.5200       16.6140       15.0580       17.2132       16.8823       37.4555       38.0914       19.6752       20.4299       15.7890       16.5936       17.6797       17.2715       18.2703       12.3616       12.0812       14.6032       15.9817       15.7310       16.7408       18.5647       19.3471       18.9691       17.1140       19.0954       22.3863       24.3405       29.8324       36.9438       38.0085       31.2530       26.7028       27.9230       33.9645       32.8820       31.3103       30.6011        0.0000        0.0000        0.0000        0.0000        0.0000        0.0000       69.3357       36.4245       22.0280       21.5826       24.1569       30.5218       31.8448       32.9347       35.5458       38.1143        0.0000        0.0000
        0.0000        0.0000        0.0000        0.0000        0.0000        0.0000        0.0000        0.0000        0.0000        0.0000        0.0000        0.0000        0.0000        0.0000        0.0000        0.0000        0.0000        0.0000        0.0000        0.0000        0.0000        0.0000        0.0000        0.0000        0.0000        0.0000        0.0000        0.0000        0.0000        0.0000        0.0000        0.0000        0.0000        0.0000        0.0000        0.0000        0.0000        0.0000        0.0000        0.0000        0.0000        0.0000        0.0000        0.0000        0.0000        0.0000        0.0000        0.0000       17.9385       17.9610       18.1367       16.1277       15.7814       17.4896       16.7376       16.6842       16.7176       15.6011       12.6492       14.8871       14.5775       14.2681       14.6669       18.8005       19.9366       19.5765       18.1808       14.4691       11.6944        0.0000        0.0000        0.0000        0.0000        0.0000        0.0000        0.0000        0.0000        0.0000        0.0000        0.0000        0.0000        0.0000        0.0000        0.0000        0.0000        0.0000        0.0000        0.0000        0.0000        0.0000        0.0000        0.0000        0.0000        0.0000        0.0000        0.0000        0.0000        0.0000        0.0000        0.0000        0.0000        0.0000        0.0000        0.0000        0.0000        0.0000        0.0000        0.0000        0.0000        0.0000        0.0000        0.0000        0.0000        0.0000        0.0000        0.0000        0.0000        0.0000        0.0000        0.0000        0.0000        0.0000        0.0000        0.0000        0.0000        0.0000        0.0000        0.0000        0.0000        0.0000        0.0000        0.0000        0.0000        0.0000        0.0000        0.0000        0.0000        0.0000        0.0000        0.0000        0.0000        0.0000        0.0000        0.0000        0.0000        0.0000        0.0000        0.0000        0.0000        0.0000        0.0000        0.0000        0.0000        0.0000        0.0000        0.0000        0.0000        0.0000        0.0000        0.0000        0.0000        0.0000        0.0000        0.0000        0.0000        0.0000        0.0000        0.0000       11.2262        9.9539        9.4178        9.5981       10.1012       11.2992       11.7945       11.7577       86.3861      112.9475       10.3732       12.2340       10.8271       13.9798       13.8250       20.4101       25.2080       22.2953       20.2002       20.7961       21.7243       17.8456       14.5529       13.9461       14.9369       17.7076       19.6960       19.8397       19.6320       20.8237       34.4791       45.1870       25.0912       16.2139       15.4681       14.9209       15.0874       15.6613       16.1366       14.0972        9.7676        9.9245        9.9785        9.5847       13.1299       15.2907       20.3849       22.2394       19.5376       16.2921       15.3173       14.3836       19.9502       31.3672       38.5693       31.2529       26.5086       24.1046       30.5926       29.3028       30.6053       27.0930       28.1361       19.9560       19.7850       20.4534       31.3045       57.9041       59.4535       47.1798       26.8440       24.0609       26.1442       27.6653       31.8970       33.1924       37.8147       41.1156       42.6661        0.0000        0.0000
        0.0000        0.0000        0.0000        0.0000        0.0000        0.0000        0.0000        0.0000        0.0000        0.0000        0.0000        0.0000        0.0000        0.0000        0.0000        0.0000        0.0000        0.0000        0.0000        0.0000        0.0000        0.0000        0.0000        0.0000        0.0000        0.0000        0.0000        0.0000        0.0000        0.0000        0.0000        0.0000        0.0000        0.0000        0.0000        0.0000        0.0000        0.0000        0.0000        0.0000        0.0000        0.0000        0.0000        0.0000        0.0000        0.0000        0.0000        0.0000       17.1187       15.8759       14.5372       14.6245       14.1005       14.0108       14.0377       14.6383       13.5836       11.6573       10.6224       12.3348       12.9579       14.0502       13.9385       17.1193       19.4088       19.4330       16.8355       13.3823       11.9387       10.2069        0.0000        0.0000        0.0000        0.0000        0.0000        0.0000        0.0000        0.0000        0.0000        0.0000        0.0000        0.0000        0.0000        0.0000        0.0000        0.0000        0.0000        0.0000        0.0000        0.0000        0.0000        0.0000        0.0000        0.0000        0.0000        0.0000        0.0000        0.0000        0.0000        0.0000        0.0000        0.0000        0.0000        0.0000        0.0000        0.0000        0.0000        0.0000        0.0000        0.0000        0.0000        0.0000        0.0000        0.0000        0.0000        0.0000        0.0000        0.0000        0.0000        0.0000        0.0000        0.0000        0.0000        0.0000        0.0000        0.0000        0.0000        0.0000        0.0000        0.0000        0.0000        0.0000        0.0000        0.0000        0.0000        0.0000        0.0000        0.0000        0.0000        0.0000        0.0000        0.0000        0.0000        0.0000        0.0000        0.0000        0.0000        0.0000        0.0000        0.0000        0.0000        0.0000        0.0000        0.0000        0.0000        0.0000        0.0000        0.0000        0.0000        0.0000        0.0000        0.0000        0.0000        0.0000        0.0000        0.0000        0.0000        0.0000        0.0000       10.7911       10.6226       12.0423       12.8371       12.4245        0.0000       14.7377       77.8833       55.0843        0.0000        0.0000        0.0000       12.5674       18.0922       27.0326       25.3695       23.7554       20.1878       22.2466       23.0796       18.0248       16.5300       15.7692       23.9254       29.8458       23.7076       23.7916       22.0033       25.8921       25.9479       29.5738       24.2665       16.2312       19.7666       21.8279       21.5103       21.2158       20.9527       17.5398       10.8243        8.6568        9.3159       11.0533       13.3753       15.5561       15.9930       18.1879       15.2772       15.2612       17.0731       19.4696       24.1368       34.5480       31.0116       28.4222       23.6029       21.6590       25.5287       27.8358       27.2395       24.2325       20.4670       17.1704       17.4470       21.9690       48.1754       67.3125       50.5552       24.1837       20.6853       24.0629       28.0529       28.5344       31.3791       34.2876       38.3719       39.8587       41.1197        0.0000        0.0000
        0.0000        0.0000        0.0000        0.0000        0.0000        0.0000        0.0000        0.0000        0.0000        0.0000        0.0000        0.0000        0.0000        0.0000        0.0000        0.0000        0.0000        0.0000        0.0000        0.0000        0.0000        0.0000        0.0000        0.0000        0.0000        0.0000        0.0000        0.0000        0.0000        0.0000        0.0000        0.0000        0.0000        0.0000        0.0000        0.0000        0.0000        0.0000        9.0755        9.2431        7.2241        0.0000        0.0000        0.0000        0.0000        0.0000        0.0000        0.0000       17.8462       14.6396       14.0516       14.0408       13.2768       12.0353       13.9230       20.8279       12.5251        9.1094        8.3686       10.6539       11.3345       13.0465       15.2336       18.8804       17.8037       16.6567       13.6941       10.6428       11.8724       10.2674        0.0000        0.0000        0.0000        0.0000        0.0000        0.0000        0.0000        0.0000        0.0000        0.0000        0.0000        0.0000        0.0000        0.0000        0.0000        0.0000        0.0000        0.0000        0.0000        0.0000        0.0000        0.0000        0.0000        0.0000        0.0000        0.0000        0.0000        0.0000        0.0000        0.0000        0.0000        0.0000        0.0000        0.0000        0.0000        0.0000        0.0000        0.0000        0.0000        0.0000        0.0000        0.0000        0.0000        0.0000        0.0000        0.0000        0.0000        0.0000        0.0000        0.0000        0.0000        0.0000        0.0000        0.0000        0.0000        0.0000        0.0000        0.0000        0.0000        0.0000        0.0000        0.0000        0.0000        0.0000        0.0000        0.0000        0.0000        0.0000        0.0000        0.0000        0.0000        0.0000        0.0000        0.0000        0.0000        0.0000        0.0000        0.0000        0.0000        0.0000        0.0000        0.0000        0.0000        0.0000        0.0000        0.0000        0.0000        0.0000        0.0000        0.0000        0.0000        0.0000        0.0000        0.0000        0.0000        0.0000        0.0000        0.0000        0.0000        0.0000        0.0000        0.0000        0.0000        0.0000        0.0000        0.0000        0.0000        0.0000        0.0000        0.0000        0.0000        0.0000        0.0000       19.2127       23.7573       28.2292       28.2662       20.7018       20.5740       17.4159       18.8575       22.0756       22.0397       27.0642       35.8692       31.4513       23.7134       22.2676       22.0604       23.0476       24.8731       19.6096       23.5883       22.0880       27.3619       26.1278       19.6400       14.9325       11.4154        9.9909       10.7197        9.9358       12.2114       15.5068       16.9904       23.0210       19.5632       19.9371       24.3658       21.0290       31.1196       33.8450       33.5957       30.0258       24.6961       21.3963       28.1995       21.3886       18.9714       19.0240       19.3502       19.5139       19.7848       30.1521       65.6684       59.5568       31.1176       19.6139       20.2059       23.0879       26.1323       23.8834       25.8915       31.6550       35.0578       37.2565        0.0000        0.0000        0.0000
        0.0000        0.0000        0.0000        0.0000        0.0000        0.0000        0.0000        0.0000        0.0000        0.0000        0.0000        0.0000        0.0000        0.0000        0.0000        0.0000        0.0000        0.0000        0.0000        0.0000        0.0000        0.0000        0.0000        0.0000        0.0000        0.0000        0.0000        0.0000        0.0000        0.0000        0.0000        0.0000        0.0000        0.0000        0.0000        0.0000        0.0000        0.0000       11.1524       12.2937       18.4815       17.5663       12.5057       14.9856       15.0186       18.0638       25.7215       39.4410       51.3960       43.8925       26.7825       15.9461       12.4015       12.4595       12.1764       16.1696       10.9159        9.7161        9.2872        9.9250       10.4380       12.2205       13.4365       16.5082       15.3422       13.9457       12.5854       11.5564       13.1599       10.6270        8.8416        8.4308        0.0000        0.0000        0.0000        0.0000        0.0000        0.0000        0.0000        0.0000        0.0000        0.0000        0.0000        0.0000        0.0000        0.0000        0.0000        0.0000        0.0000        0.0000        0.0000        0.0000        0.0000        0.0000        0.0000        0.0000        0.0000        0.0000        0.0000        0.0000        0.0000        0.0000        0.0000        0.0000        0.0000        0.0000        0.0000        0.0000        0.0000        0.0000        0.0000        0.0000        0.0000        0.0000        0.0000        0.0000        0.0000        0.0000        0.0000        0.0000        0.0000        0.0000        0.0000        0.0000        0.0000        0.0000        0.0000        0.0000        0.0000        0.0000        0.0000        0.0000        0.0000        0.0000        0.0000        0.0000        0.0000        0.0000        0.0000        0.0000        0.0000        0.0000        0.0000        0.0000        0.0000        0.0000        0.0000        0.0000        0.0000        0.0000        0.0000        0.0000        0.0000        0.0000        0.0000        0.0000        0.0000        0.0000        0.0000        0.0000        0.0000        0.0000        0.0000        0.0000        0.0000        0.0000        0.0000        0.0000        0.0000        0.0000        0.0000        0.0000        0.0000        0.0000        0.0000        0.0000        0.0000        0.0000        0.0000        0.0000        0.0000        0.0000        0.0000        0.0000       28.3804       29.7539       24.6021       23.8834       22.9938       21.1113       22.1398       21.7703       22.4876       30.9241       45.2286       34.8770       30.1607       22.4273       24.3187       25.1255       25.8674       23.3632       21.4245       22.4511       24.2762       21.0346       16.8175       12.3256       10.6637       11.1517       10.2649       10.8194       14.1348       16.8791       20.1307       26.6793       23.8113       18.6990       18.9403       22.3069       28.8791       32.7896       30.4620       31.7643       26.3178       27.1563       25.9728       16.8839       17.0183       20.3718       20.9399       19.6094       21.1749       32.1544       58.1840       35.5059       18.4413       19.4300       21.5824       30.6356       25.7323       26.2640       27.8572       34.3752       37.3487        0.0000        0.0000        0.0000        0.0000
        0.0000        0.0000        0.0000        0.0000        0.0000        0.0000        0.0000        0.0000        0.0000        0.0000        0.0000        0.0000        0.0000        0.0000        0.0000        0.0000        0.0000        0.0000        0.0000        0.0000        0.0000        0.0000        0.0000        0.0000        0.0000        0.0000        0.0000        0.0000        0.0000        0.0000        0.0000        0.0000        0.0000        0.0000        0.0000        0.0000        0.0000        5.1549        5.4121        7.7820       12.1322       15.2979       12.1703       14.6058       19.4218       21.7314       20.5484       26.5208       34.5177       32.0078       15.8203       12.1922       11.2233        9.6408       10.1533       10.2127       17.9320        7.0945        5.7235        7.3661        9.9630        9.2393        9.1320       10.3269       11.1261       10.9243       10.7353       13.5141       11.8101       11.2274       11.2520        9.8007        0.0000        0.0000        0.0000        0.0000        0.0000        0.0000        0.0000        0.0000        0.0000        0.0000        0.0000        0.0000        0.0000        0.0000        0.0000        0.0000        0.0000        0.0000        0.0000        0.0000        0.0000        0.0000        0.0000        0.0000        0.0000        0.0000        0.0000        0.0000        0.0000        0.0000        0.0000        0.0000        0.0000        0.0000        0.0000        0.0000        0.0000        0.0000        0.0000        0.0000        0.0000        0.0000        0.0000        0.0000        0.0000        0.0000        0.0000        0.0000        0.0000        0.0000        0.0000        0.0000        0.0000        0.0000        0.0000        0.0000        0.0000        0.0000        0.0000        0.0000        0.0000        0.0000        0.0000        0.0000        0.0000        0.0000        0.0000        0.0000        0.0000        0.0000        0.0000        0.0000        0.0000        0.0000        0.0000        0.0000        0.0000        0.0000        0.0000        0.0000        0.0000        0.0000        0.0000        0.0000        0.0000        0.0000        0.0000        0.0000        0.0000        0.0000        0.0000        0.0000        0.0000        0.0000        0.0000        0.0000        0.0000        0.0000        0.0000        0.0000        0.0000        0.0000        0.0000        0.0000        0.0000        0.0000        0.0000       13.4655       15.4969       16.5985       20.7808       24.8992        0.0000       27.2524       21.8371       19.7464       21.6335       19.4469       22.9262       17.8702       17.4775       37.9965       55.8777       31.2955       15.5249       15.9651       21.3941       25.9307       18.8478       18.6565       19.8257       21.3198       24.0181       22.8316       21.3492       20.0218       16.9718       16.2324       17.6923       22.0792       25.1566       27.9800       32.3738       29.2324       27.8816       33.5911       36.6712       34.5968       36.7665       34.7243       37.3291       36.7172       34.8602       32.3832       28.9713       21.1945       16.8700       20.0428       24.6877       22.1797       22.6502       30.0146       30.2016       21.1553       19.0810       21.5821       26.2322       25.1119       23.6401       27.1957       30.3174       30.2821       33.7560        0.0000        0.0000        0.0000        0.0000
        0.0000        0.0000        0.0000        0.0000        0.0000        0.0000        0.0000        0.0000        0.0000        0.0000        0.0000        0.0000        0.0000        0.0000        0.0000        0.0000        0.0000        0.0000        0.0000        0.0000        0.0000        0.0000        0.0000        0.0000        0.0000        0.0000        0.0000        0.0000        0.0000        0.0000        0.0000        0.0000        0.0000        0.0000        0.0000        0.0000        0.0000        5.7771        6.3394        8.7932       11.3867       12.4575       12.1749       15.9135       17.1959       19.5930       17.8577       13.4029       12.3613       12.3158       11.8037       13.9706       13.2147       11.6486        9.5987        9.9475        8.4142        6.3164        4.6975        7.0004        7.5780        7.1235        6.3749        9.5827        9.9988        9.1045        9.4656       10.2153       10.0622       10.5535        9.7447        8.5671        7.8785        0.0000        0.0000        0.0000        0.0000        0.0000        0.0000        0.0000        0.0000        0.0000        0.0000        0.0000        0.0000        0.0000        0.0000        0.0000        0.0000        0.0000        0.0000        0.0000        0.0000        0.0000        0.0000        0.0000        0.0000        0.0000        0.0000        0.0000        0.0000        0.0000        0.0000        0.0000        0.0000        0.0000        0.0000        0.0000        0.0000        0.0000        0.0000        0.0000        0.0000        0.0000        0.0000        0.0000        0.0000        0.0000        0.0000        0.0000        0.0000        0.0000        0.0000        0.0000        0.0000        0.0000        0.0000        0.0000        0.0000        0.0000        0.0000        0.0000        0.0000        0.0000        0.0000        0.0000        0.0000        0.0000        0.0000        0.0000        0.0000        0.0000        0.0000        0.0000        0.0000        0.0000        0.0000        0.0000        0.0000        0.0000        0.0000        0.0000        0.0000        0.0000        0.0000        0.0000        0.0000        0.0000        0.0000        0.0000        0.0000        0.0000        0.0000        0.0000        0.0000        0.0000        0.0000        0.0000        0.0000        0.0000        0.0000        0.0000        0.0000        0.0000        0.0000       10.6770       14.2867       12.7049       11.3537       16.1585       18.7211       23.6382       31.1714       33.0707       28.2072       30.7324       26.2292       22.9694       22.1004       21.4108       21.9388       17.9719       29.5781       43.6454       52.9796       25.8175       17.5412       22.6674       26.6560       20.1390       19.7028       19.4684       22.9164       24.8507       22.5625       23.8119       24.0592       24.0889       22.2977       20.9313       25.6011       26.7627       26.4921       26.6288       28.5368       31.2597       34.2965       38.0149       36.5260       34.0732       37.9864       34.0142       33.4553       38.1896       36.7483       34.6632       33.8935       28.8062       23.4904       21.6622       22.4009       20.0553       21.4502       27.0114       22.1187       20.6578       20.9769       23.6651       25.5104       25.3405       26.1538       29.3402       29.1391       28.0817        0.0000        0.0000        0.0000        0.0000        0.0000
        0.0000        0.0000        0.0000        0.0000        0.0000        0.0000        0.0000        0.0000        0.0000        0.0000        0.0000        0.0000        0.0000        0.0000        0.0000        0.0000        0.0000        0.0000        0.0000        0.0000        0.0000        0.0000        0.0000        0.0000        0.0000        0.0000        0.0000        0.0000        0.0000        0.0000        0.0000        0.0000        0.0000        0.0000        0.0000        0.0000        4.6264        6.1536        7.5777        9.5753       11.3902       12.6273       16.0738       22.2613       18.3766       16.5066       14.6378       11.7385       11.0399       10.9928       12.1859       13.5270       12.5176        8.6529        8.5036        7.6486        6.8657        6.0286        6.7254        8.2245        8.0301        6.6757        6.3008        9.0245        8.3751        8.3681        8.8211        9.2176        9.2297        9.1299        7.9101        6.2985        0.0000        0.0000        0.0000        0.0000        0.0000        0.0000        0.0000        0.0000        0.0000        0.0000        0.0000        0.0000        0.0000        0.0000        0.0000        0.0000        0.0000        0.0000        0.0000        0.0000        0.0000        0.0000        0.0000        0.0000        0.0000        0.0000        0.0000        0.0000        0.0000        0.0000        0.0000        0.0000        0.0000        0.0000        0.0000        0.0000        0.0000        0.0000        0.0000        0.0000        0.0000        0.0000        0.0000        0.0000        0.0000        0.0000        0.0000        0.0000        0.0000        0.0000        0.0000        0.0000        0.0000        0.0000        0.0000        0.0000        0.0000        0.0000        0.0000        0.0000        0.0000        0.0000        0.0000        0.0000        0.0000        0.0000        0.0000        0.0000        0.0000        0.0000        0.0000        0.0000        0.0000        0.0000        0.0000        0.0000        0.0000        0.0000        0.0000        0.0000        0.0000        0.0000        0.0000        0.0000        0.0000        0.0000        0.0000        0.0000        0.0000        0.0000        0.0000        0.0000        0.0000        0.0000        0.0000        0.0000        0.0000        0.0000        0.0000        0.0000       17.7268       16.6001       14.5255       16.4575       21.1542       13.3031       11.5426       15.2147       16.8678       21.9955       29.5656       35.0296       35.3282       28.9306       27.9969       22.3443       19.2072       21.0579       25.4849       23.6845       30.1676       33.4281       24.1500       26.8929       24.1375       25.8076       29.0940       22.1489       22.2064       23.4027       20.7843       22.2502       20.2612       22.3250       24.1869       24.3920       23.1863       25.1107       30.6589       28.7670       32.0087       32.2651       28.1876       28.0360       35.2070       41.4909       43.6971       50.1118       50.2154       42.7636       40.9251       39.6973       36.1116       33.5826       35.6029       28.3013       25.3429       21.5129       26.3775       24.4902       24.6276       21.6263       20.6820       20.9658       21.6432       22.9955       28.9081       26.7237       27.6365       29.7313       29.3177       27.0508        0.0000        0.0000        0.0000        0.0000        0.0000
        0.0000        0.0000        0.0000        0.0000        0.0000        0.0000        0.0000        0.0000        0.0000        0.0000        0.0000        0.0000        0.0000        0.0000        0.0000        0.0000        0.0000        0.0000        0.0000        0.0000        0.0000        0.0000        0.0000        0.0000        0.0000        0.0000        0.0000        0.0000        0.0000        0.0000        0.0000        0.0000        0.0000        0.0000        0.0000        4.3483        5.5644        7.2011        9.2776       10.7959       11.9085       13.2842       13.7966       19.6203       18.0254       14.9507       13.3823       11.3754       11.4775       12.2451       14.0384       13.8205       10.6812        8.2441        8.4868        7.9227        7.5569        8.1592        9.3315       10.4335        8.0600        7.0476        7.1123        8.2644        8.1557        8.8941        8.3141        9.1328        9.9053        8.9622        7.0890        6.3183        0.0000        0.0000        0.0000        0.0000        0.0000        0.0000        0.0000        0.0000        0.0000        0.0000        0.0000        0.0000        0.0000        0.0000        0.0000        0.0000        0.0000        0.0000        0.0000        0.0000        0.0000        0.0000        0.0000        0.0000        0.0000        0.0000        0.0000        0.0000        0.0000        0.0000        0.0000        0.0000        0.0000        0.0000        0.0000        0.0000        0.0000        0.0000        0.0000        0.0000        0.0000        0.0000        0.0000        0.0000        0.0000        0.0000        0.0000        0.0000        0.0000        0.0000        0.0000        0.0000        0.0000        0.0000        0.0000        0.0000        0.0000        0.0000        0.0000        0.0000        0.0000        0.0000        0.0000        0.0000        0.0000        0.0000        0.0000        0.0000        0.0000        0.0000        0.0000        0.0000        0.0000        0.0000        0.0000        0.0000        0.0000        0.0000        0.0000        0.0000        0.0000        0.0000        0.0000        0.0000        0.0000        0.0000        0.0000        0.0000        0.0000        0.0000        0.0000        0.0000        0.0000        0.0000        0.0000        0.0000        0.0000        0.0000        0.0000       14.6358       16.0561       10.7772       11.5911       13.5827       13.7187       11.8435       11.3002       13.7659       15.1492       20.3686       25.7213       31.5766       34.5490       28.1102       26.7432       24.3979       23.9567       22.6817       30.0194       25.1661       26.9663       26.7332       38.4565       47.7218       40.4743       20.3228       23.3739       23.1161       22.4979       18.3926       18.4969       19.1846       20.8512       21.2740       20.0373       23.2962       21.5025       31.1650       35.0341       34.4975       34.5158       34.3709       32.4026       32.6399       37.3139       44.2656       44.3444       43.8636       47.1253       45.0968       39.0311       37.5786       32.4644       29.2650       30.3954       23.2926       22.6556       23.4235       27.9842       25.1390       20.8631       20.5142       22.3111       23.8465       25.0522       29.6482       28.5863       26.6549       25.7357       27.5701       27.8453       25.5673        0.0000        0.0000        0.0000        0.0000        0.0000
        0.0000        0.0000        0.0000        0.0000        0.0000        0.0000        0.0000        0.0000        0.0000        0.0000        0.0000        0.0000        0.0000        0.0000        0.0000        0.0000        0.0000        0.0000        0.0000        0.0000        0.0000        0.0000        0.0000        0.0000        0.0000        0.0000        0.0000        0.0000        0.0000        0.0000        0.0000        0.0000        0.0000        0.0000        0.0000        6.0476        9.3942       18.8443       16.1432       15.6737       16.0581       18.1412       20.8051       19.3902       15.6938       15.2496       13.0776       12.0224       12.1280       35.3683       48.1416       16.7111       18.0677        8.7810        9.1324        7.4051        7.8848        8.1435        8.6154       10.5224        8.9438        8.4034        7.7769        7.8262        7.2493        7.1925        7.2808        8.9505        8.3815        7.1732        6.0653        5.5895        0.0000        0.0000        0.0000        0.0000        0.0000        0.0000        0.0000        0.0000        0.0000        0.0000        0.0000        0.0000        0.0000        0.0000        0.0000        0.0000        0.0000        0.0000        0.0000        0.0000        0.0000        0.0000        0.0000        0.0000        0.0000        0.0000        0.0000        0.0000        0.0000        0.0000        0.0000        0.0000        0.0000        0.0000        0.0000        0.0000        0.0000        0.0000        0.0000        0.0000        0.0000        0.0000        0.0000        0.0000        0.0000        0.0000        0.0000        0.0000        0.0000        0.0000        0.0000        0.0000        0.0000        0.0000        0.0000        0.0000        0.0000        0.0000        0.0000        0.0000        0.0000        0.0000        0.0000        0.0000        0.0000        0.0000        0.0000        0.0000        0.0000        0.0000        0.0000        0.0000        0.0000        0.0000        0.0000        0.0000        0.0000        0.0000        0.0000        0.0000        0.0000        0.0000        0.0000        0.0000        0.0000        0.0000        0.0000        0.0000        0.0000        0.0000        0.0000        0.0000        0.0000        0.0000        0.0000        0.0000        0.0000        0.0000        8.2604       10.6810       10.6552       12.9964       14.9752       10.8225       10.0234        9.1263       10.0854       11.5404       15.2770       15.9897       19.5923       29.1923       29.3703       37.3337       26.5671       27.8362       26.1014       26.7155       25.3086       28.5868       30.6285       33.5204       42.7032       47.2727       26.2865       20.6816       23.6167       20.5441       17.6042       14.5975       13.5122       13.8738       16.2631       16.1582       16.9728       18.8867       22.0081       27.4322       34.4375       43.9545       44.4362       42.9059       40.3235       39.0924       42.0678       42.9976       42.4248       45.6167       47.6004       44.7666       40.8209       33.0851       28.9874       30.1935       35.0018       32.0443       29.5467       27.4719       25.0908       22.4113       20.2992       20.2058       20.4214       19.7520       20.2819       20.6321       21.8248       23.9657       24.6682       25.1742       24.9178        0.0000        0.0000        0.0000        0.0000        0.0000        0.0000
        0.0000        0.0000        0.0000        0.0000        0.0000        0.0000        0.0000        0.0000        0.0000        0.0000        0.0000        0.0000        0.0000        0.0000        0.0000        0.0000        0.0000        0.0000        0.0000        0.0000        0.0000        0.0000        0.0000        0.0000        0.0000        0.0000        0.0000        0.0000        0.0000        0.0000        0.0000        0.0000        0.0000        0.0000        0.0000        8.1257       10.8269       16.3727       15.8907       19.0721       19.9081       22.8136       22.6731       21.4311       16.6626       14.8244       13.1060       12.2628       11.5804       25.4567       13.4534       10.3867        8.4117        8.3289        9.5270        8.2238        7.6150        6.9284        7.7460       10.1864        9.5411        9.2579        8.7819        9.0467        8.0832        7.5663        7.7870        9.0672        8.5199        7.2842        6.1183        0.0000        0.0000        0.0000        0.0000        0.0000        0.0000        0.0000        0.0000        0.0000        0.0000        0.0000        0.0000        0.0000        0.0000        0.0000        0.0000        0.0000        0.0000        0.0000        0.0000        0.0000        0.0000        0.0000        0.0000        0.0000        0.0000        0.0000        0.0000        0.0000        0.0000        0.0000        0.0000        0.0000        0.0000        0.0000        0.0000        0.0000        0.0000        0.0000        0.0000        0.0000        0.0000        0.0000        0.0000        0.0000        0.0000        0.0000        0.0000        0.0000        0.0000        0.0000        0.0000        0.0000        0.0000        0.0000        0.0000        0.0000        0.0000        0.0000        0.0000        0.0000        0.0000        0.0000        0.0000        0.0000        0.0000        0.0000        0.0000        0.0000        0.0000        0.0000        0.0000        0.0000        0.0000        0.0000        0.0000        0.0000        0.0000        0.0000        0.0000        0.0000        0.0000        0.0000        0.0000        0.0000        0.0000        0.0000        0.0000        0.0000        0.0000        0.0000        0.0000        0.0000        0.0000        4.7308        7.0895        0.0000        8.9757       10.7819       10.7877       11.2679       10.6079       10.9536       10.5056       17.3514      116.6351       56.5017       13.3373       14.2687       12.2552       12.2783       13.6841       24.0777       28.8879       31.4598       23.9398       31.9978       29.7727       24.4322       29.4745       29.2644       25.7516       23.5438       25.7454       21.4521       20.4236       21.9023       22.6555       17.1177       15.1788       14.4865       12.6624       13.7993       14.2417       14.5170       15.8718       21.7807       23.0562       28.4466       44.2374       53.5446       61.7997       58.8218       61.5561       60.5212       51.4787       55.5422       48.2089       47.1433       44.7237       42.8904       39.1635       31.0500       27.6387       30.3717       36.5533       36.9503       28.2358       24.9424       22.9665       21.2525       21.7802       19.3880       18.0273       17.5254       23.2921       19.8572       19.7452       21.9569       22.6904       25.5420        0.0000        0.0000        0.0000        0.0000        0.0000        0.0000        0.0000
        0.0000        0.0000        0.0000        0.0000        0.0000        0.0000        0.0000        0.0000        0.0000        0.0000        0.0000        0.0000        0.0000        0.0000        0.0000        0.0000        0.0000        0.0000        0.0000        0.0000        0.0000        0.0000        0.0000        0.0000        0.0000        0.0000        0.0000        0.0000        0.0000       14.3705       14.4900       16.8322       27.7127       25.0879       13.4688       11.7934       11.3229       11.0407       13.8400       19.6275       22.4833       24.9053       22.2227       17.3742       13.1999       12.2898       12.4315       12.6863       13.5366       14.0135       10.0857        9.1345        9.9109        9.7173        9.5194        7.5175        6.8113        7.2383        8.8010       11.5012       10.8121       11.6554        9.8350        9.4337        8.9180        8.2672        8.5617        9.2548        8.4622        7.9416        7.4081        6.8528        6.4261        0.0000        0.0000        0.0000        0.0000        0.0000        0.0000        0.0000        0.0000        0.0000        0.0000        0.0000        0.0000        0.0000        0.0000        0.0000        0.0000        0.0000        0.0000        0.0000        0.0000        0.0000        0.0000        0.0000        0.0000        0.0000        0.0000        0.0000        0.0000        0.0000        0.0000        0.0000        0.0000        0.0000        0.0000        0.0000        0.0000        0.0000        0.0000        0.0000        0.0000        0.0000        0.0000        0.0000        0.0000        0.0000        0.0000        0.0000        0.0000        0.0000        0.0000        0.0000        0.0000        0.0000        0.0000        0.0000        0.0000        0.0000        0.0000        0.0000        0.0000        0.0000        0.0000        0.0000        0.0000        0.0000        0.0000        0.0000        0.0000        0.0000        0.0000        0.0000        0.0000        0.0000        0.0000        0.0000        0.0000        0.0000        0.0000        0.0000        0.0000        0.0000        0.0000        0.0000        0.0000        0.0000        0.0000        0.0000        0.0000        0.0000        0.0000        0.0000        4.5991        4.5851        7.3381        9.0298        7.7256        7.0612        9.3065       12.5871       10.8413        9.3640        9.3352       40.7326      164.3742       21.0348       13.8393       13.7509       13.9011       15.2474       16.0327       20.3360       29.2147       22.3492       27.9125       34.7546       29.7148       23.9980       23.4033       21.3587       25.4802       24.3986       25.5954       21.1661       17.9702       17.1703       16.1522       14.9179       14.1614       12.1688       19.1958       68.2662       22.9200       17.8896       20.5815       23.0733       28.4727       41.6039       49.8726       58.0872       59.8995       51.6935       45.3966       40.8347       38.1298       43.2299       46.7750       41.1131       43.4685       40.0669       35.9626       31.0581       27.5590       29.2000       33.3284       32.1379       28.7568       25.1289       22.8651       20.6413       20.4569       19.0350       17.9251       16.7349       16.5648       19.1635       20.9367       21.0923       21.9641        0.0000        0.0000        0.0000        0.0000        0.0000        0.0000        0.0000        0.0000
        0.0000        0.0000        0.0000        0.0000        0.0000        0.0000        0.0000        0.0000        0.0000        0.0000        0.0000        0.0000        0.0000        0.0000        0.0000        0.0000        0.0000        0.0000        0.0000        0.0000        0.0000        0.0000        0.0000        0.0000        0.0000        0.0000       19.1341       20.3737       19.4436       18.4110       18.5815       12.5398       12.1210       14.0288       15.0093       14.4701       11.5075       14.2780       14.4319       20.6506       22.0366       23.0011       21.3428       14.5466       12.8154       12.5178       12.9918       11.3482        9.6308        9.5816        9.2773        7.7156        8.0219        8.4670       10.5991        8.3422        7.6115        7.1525        9.5834       12.8405       12.7585       11.6064        9.7468       10.2029        9.8842        9.8195        9.1820       10.3391        9.7059        9.0405        8.3210        7.7809        6.8558        5.5632        5.1699        3.2810        3.0636        2.0185        3.3060        2.7003        2.7882        2.0300        0.0000        0.0000        0.0000        0.0000        0.0000        0.0000        0.0000        0.0000        0.0000        0.0000        0.0000        0.0000        0.0000        0.0000        0.0000        0.0000        0.0000        0.0000        0.0000        0.0000        0.0000        0.0000        0.0000        0.0000        0.0000        0.0000        0.0000        0.0000        0.0000        0.0000        0.0000        0.0000        0.0000        0.0000        0.0000        0.0000        0.0000        0.0000        0.0000        0.0000        0.0000        0.0000        0.0000        0.0000        0.0000        0.0000        0.0000        0.0000        0.0000        0.0000        0.0000        0.0000        0.0000        0.0000        0.0000        0.0000        0.0000        0.0000        0.0000        0.0000        0.0000        0.0000        0.0000        0.0000        0.0000        0.0000        0.0000        0.0000        0.0000        0.0000        0.0000        8.1684        7.8216        7.6596        7.2960        7.1511        0.0000        0.0000        0.0000        0.0000        6.2674        5.5202        5.7768        5.2688        5.0413        5.8203        6.3748        6.5739        6.9375       11.0886        8.9988        9.1218        8.6750        8.2216       10.0103       13.2865       13.8115       13.4244       12.6253       14.4319       16.4326       19.6832       26.6009       27.7693       35.6240       35.4328       25.0693       24.7360       26.2373       24.0216       23.2835       27.0081       28.6552       24.1561       20.0460       17.8036       14.9577       13.4355       12.5563       12.0461       14.3853       61.9021       30.4392       21.3490       21.3981       27.6121       29.4508       34.3174       42.8083       49.1844       41.2731       35.7426       36.4215       31.3722       32.8708       32.4898       41.5103       41.0989       41.4401       37.4514       32.0229       27.5985       25.9250       26.1364       28.3922       26.0432       23.2069       22.1051       20.6764       19.5830       18.1024       16.6648       17.8702       19.3048       20.1238       19.3608       18.5744       19.6588       20.4444        0.0000        0.0000        0.0000        0.0000        0.0000        0.0000        0.0000        0.0000
        0.0000        0.0000        0.0000        0.0000        0.0000        0.0000        0.0000        0.0000        0.0000        0.0000        0.0000        0.0000        0.0000        0.0000        0.0000        0.0000        0.0000        0.0000        0.0000        0.0000        0.0000        0.0000        0.0000        0.0000        0.0000       18.2446       19.9099       17.3606       15.0833       13.1913       13.4541       13.3832       12.0330       14.5848       20.1058       17.8248       17.3740       21.4093       21.7224       18.7385       20.4542       20.2592       20.8650       17.1079       14.4392       14.0183       15.0045       15.9470       15.2543       14.7980       13.5684       10.4733       12.5375       13.5850       15.1045       17.8410       18.8570       16.5974       15.4905       17.7321       16.8798       14.6518       13.9827       13.1894       13.8708       15.2585       14.4144       12.6040       11.0738       10.6014       10.0251        6.4776        5.4248        4.6098        4.4373        4.3173        4.7565        4.2826        5.0346        6.5509        6.5867        5.3363        4.3454        4.5805        0.0000        0.0000        0.0000        0.0000        0.0000        0.0000        0.0000        0.0000        0.0000        0.0000        0.0000        0.0000        0.0000        0.0000        0.0000        0.0000        0.0000        0.0000        0.0000        0.0000        0.0000        0.0000        0.0000        0.0000        0.0000        0.0000        0.0000        0.0000        0.0000        0.0000        0.0000        0.0000        0.0000        0.0000        0.0000        0.0000        0.0000        0.0000        0.0000        0.0000        0.0000        0.0000        0.0000        0.0000        0.0000        0.0000        0.0000        0.0000        0.0000        0.0000        0.0000        0.0000        0.0000        0.0000        0.0000        0.0000        0.0000        0.0000        0.0000        0.0000        0.0000        0.0000        0.0000        0.0000        0.0000        0.0000        0.0000        0.0000        6.4648        6.1882        6.3393        6.2295        5.7617        5.4675        5.6272        6.0396        6.8238        5.9348        5.2673        7.0190        5.9497        6.0627        5.9217        8.4349        9.6883       10.7972       12.4176       13.2955       11.2155       13.3801       12.6756       11.8194       11.7428       12.6929       13.4163       14.2820       14.5719       19.6219       22.6103       22.7699       18.5940       20.8354       27.7651       28.8493       22.5645       22.7466       24.3490       24.2767       20.5829       21.7710       24.7182       26.3000       23.3510       22.1498       17.9386       14.4981       13.2608       15.1895       16.1763       19.2013       22.9306       23.5576       24.7564       29.8351       33.1941       33.2354       35.0683       31.3110       28.2242       35.9043       34.1812       32.5095       37.5110       37.3344       35.0375       31.6164       32.0738       32.2272       28.0670       27.4879       30.5890       26.9312       22.8683       21.1470       19.1081       17.1875       17.0330       15.8999       14.4248       13.8762        0.0000        0.0000       21.9057       22.3697       22.6193       18.4639        0.0000        0.0000        0.0000        0.0000        0.0000        0.0000        0.0000        0.0000        0.0000
        0.0000        0.0000        0.0000        0.0000        0.0000        0.0000        0.0000        0.0000        0.0000        0.0000        0.0000        0.0000        0.0000        0.0000        0.0000        0.0000        0.0000        0.0000        0.0000        0.0000        0.0000        0.0000        0.0000        0.0000        0.0000        0.0000       20.5951       21.6736       20.8963       17.9023       22.0328       21.2800       14.3612       13.9624       16.8502       19.3859       17.6289       19.0709       22.7030       21.2945       19.3089       19.3971       18.7100       18.7240       14.1959       15.5739       14.4681       13.7639       14.1025       15.3924       15.3976       14.1820       14.8598       14.2721       14.7568       17.0445       16.2775       16.7347       15.1608       19.8122       18.7979       17.2180       14.8108       15.5695       16.9351       16.4205       13.8651       12.4037       11.9027       10.9997       10.6116        6.8361        5.7218        5.5429        5.4824        4.8486        5.9236        5.5376        6.5273        7.8465        7.8521        6.7378        5.6195        4.4121        3.9996        4.0790        0.0000        0.0000        0.0000        0.0000        0.0000        0.0000        0.0000        0.0000        0.0000        0.0000        0.0000        0.0000        0.0000        0.0000        0.0000        0.0000        0.0000        0.0000        0.0000        0.0000        0.0000        0.0000        0.0000        0.0000        0.0000        0.0000        0.0000        0.0000        0.0000        0.0000        0.0000        0.0000        0.0000        0.0000        0.0000        0.0000        0.0000        0.0000        0.0000        0.0000        0.0000        0.0000        0.0000        0.0000        0.0000        0.0000        0.0000        0.0000        0.0000        0.0000        0.0000        0.0000        0.0000        0.0000        0.0000        0.0000        0.0000        0.0000        0.0000        0.0000        0.0000        0.0000        0.0000        0.0000        0.0000        0.0000        5.2970        5.0926        6.1904        7.2044        5.2792        4.4483        4.3132        4.8106        4.9517        5.2296        5.5389        6.2332        7.0040        7.7642        7.9425       10.6787       13.9114       14.8739       14.8726       14.8192       13.7683       11.2472       10.9934       12.1511       12.6796       13.1056       14.2691       18.5389       19.0510       23.1005       21.7078       20.2388       25.5285       26.9570       28.4189       22.3307       17.7155       20.1536       20.0165       21.8431       20.2161       21.7622       25.3290       23.8048       21.2633       19.3943       19.2188       17.8467       18.9363       19.1525       19.0792       20.3398       21.0364       25.6657       28.9140       34.1844       29.5313       32.0186       25.4418       25.2601       29.6773       38.6177       35.7663       36.4548       50.2046       39.0251       31.2515       26.6530       26.4162       29.1021       29.7034       31.4689       33.0509       28.2673       19.7361       18.4448       16.2975       16.0951       16.0599       13.8146       12.8491        0.0000        0.0000        0.0000        0.0000        0.0000        0.0000        0.0000        0.0000        0.0000        0.0000        0.0000        0.0000        0.0000        0.0000        0.0000        0.0000
        0.0000        0.0000        0.0000        0.0000        0.0000        0.0000        0.0000        0.0000        0.0000        0.0000        0.0000        0.0000        0.0000        0.0000        0.0000        0.0000        0.0000        0.0000        0.0000        0.0000        0.0000        0.0000        0.0000        0.0000        0.0000        0.0000        0.0000       18.6380       18.0751       17.4424       17.8487       19.2505       17.7737       20.6474       25.9383       22.9104       20.5889       20.6912       22.9006       24.4893       23.4133       20.4686       20.4673       21.4714       19.0706       17.2174       16.6225       15.7185       13.4887       13.8417       15.7088       14.3436       13.4559       14.4014       16.7806       18.8616       18.9221       18.9210       19.4330       21.3709       20.7706       19.3092       15.6597       15.8273       17.7261       16.6078       13.9320       11.8091       11.8392       11.0531       11.0280        7.3766        6.2285        5.4986        5.8520        6.4127        8.6031        7.8616        8.1280        8.0539        8.2739        7.1165        5.7908        5.0008        5.0268        4.4234        3.6696        2.1084        1.6575        1.2900        0.0000        0.0000        0.0000        0.0000        0.0000        0.0000        0.0000        0.0000        0.0000        0.0000        0.0000        0.0000        0.0000        0.0000        0.0000        0.0000        0.0000        0.0000        0.0000        0.0000        0.0000        0.0000        0.0000        0.0000        0.0000        0.0000        0.0000        0.0000        0.0000        0.0000        0.0000        0.0000        0.0000        0.0000        0.0000        0.0000        0.0000        0.0000        0.0000        0.0000        0.0000        0.0000        0.0000        0.0000        0.0000        0.0000        0.0000        0.0000        0.0000        0.0000        0.0000        0.0000        0.0000        0.0000        0.0000        0.0000        0.0000        0.0000        0.0000        0.0000        0.0000        5.4860        5.1857        5.0316        5.5556        5.8631        4.2909        4.0791        3.6397        5.3721        6.0564        5.7249        6.3065        9.2841       12.2069       12.8350       11.8921       16.6947       17.8629       17.7537       16.6235       15.5599       15.2343       14.5191       13.0571       13.1253       12.8769       14.9985       17.2917       22.9676       19.0330       20.8627       19.4521       17.3573       24.5402       26.4421       20.3500       16.5602       18.3781       18.1448       19.6356       19.3988       22.0337       22.2474       23.5148       21.4149       20.1799       18.7278       17.4476       19.2888       20.0565       21.9686       21.1869       19.4154       23.0644       26.2056       31.3008       32.6816       29.8521       22.7454       24.9415       27.2993       27.6503       26.7143       25.6932       27.2360       33.4675       32.6604       28.8078       25.0509       25.4789       28.1715       30.6080       28.2357       24.6948       23.0918       18.0531       16.7659       15.0588       13.1320       12.6021       12.7170       11.3125        0.0000        0.0000        0.0000        0.0000        0.0000        0.0000        0.0000        0.0000        0.0000        0.0000        0.0000        0.0000        0.0000        0.0000        0.0000        0.0000
        0.0000        0.0000        0.0000        0.0000        0.0000        0.0000        0.0000        0.0000        0.0000        0.0000        0.0000        0.0000        0.0000        0.0000        0.0000        0.0000        0.0000        0.0000        0.0000        0.0000        0.0000        0.0000        0.0000        0.0000        0.0000        0.0000        0.0000       22.3752       22.0641       21.5693       21.0645       21.9094       22.6479       24.4549       27.0166       33.0018       41.2817       34.9741       27.9473       39.9108       46.1749       38.9297       32.5315       28.1779       22.8802       22.9815       23.8180       23.4183       21.2818       18.7178       18.8867       17.7742       18.1994       16.3729       16.8879       18.4142       20.2224       19.9318       20.5835       20.0643       18.7756       19.9133       18.4518       16.8261       17.3476       15.6770       12.4474       11.4801       11.4944       11.3827        9.6537        5.5048        5.0221        5.2120        5.6127        6.6402        7.8626        7.3139        8.4715        7.7178        7.6039        6.8571        6.1560        5.4823        4.6109        5.9308        4.8646        2.9162        2.4327        1.8287        0.0000        0.0000        0.0000        0.0000        0.0000        0.0000        0.0000        0.0000        0.0000        0.0000        0.0000        0.0000        0.0000        0.0000        0.0000        0.0000        0.0000        0.0000        0.0000        0.0000        0.0000        0.0000        0.0000        0.0000        0.0000        0.0000        0.0000        0.0000        0.0000        0.0000        0.0000        0.0000        0.0000        0.0000        0.0000        0.0000        0.0000        0.0000        0.0000        0.0000        0.0000        0.0000        0.0000        0.0000        0.0000        0.0000        0.0000        0.0000        0.0000        0.0000        0.0000        0.0000        0.0000        0.0000        0.0000        0.0000        0.0000        0.0000        0.0000        0.0000        0.0000        0.0000        5.9650        4.5704        4.4031        3.7219        3.4137        3.8876        4.1287        5.6851        7.1509        7.7723        8.8050       11.6956       12.4924       12.0448       14.8467       19.4953       18.6360       17.3515       16.0864       12.3195       11.6286       13.4672       13.6269       15.8153       14.4680       16.5407       19.0155       20.3415       19.3984       23.4784       23.0303       19.0295       23.2941       26.5073       18.7392       17.3374       15.9988       15.1306       16.8589       19.6694       21.8849       21.9485       21.7663       18.1782       19.3098       18.3570       18.7151       18.8871       21.2460       22.8255       26.0253       24.7295       26.7468       27.2611       26.5066       30.9281       23.7897       23.1546       23.6605       24.4294       26.2296       27.6949       24.6641       26.2711       25.5110       30.1279       28.7425       21.6172       23.5903       29.4197       25.9352       27.8782       27.4593       23.2596       18.1979       15.4250       13.1113       10.8042       10.1239       10.5127       10.9215        0.0000        0.0000        0.0000        0.0000        0.0000        0.0000        0.0000        0.0000        0.0000        0.0000        0.0000        0.0000        0.0000        0.0000        0.0000        0.0000
        0.0000        0.0000        0.0000        0.0000        0.0000        0.0000        0.0000        0.0000        0.0000        0.0000        0.0000        0.0000        0.0000        0.0000        0.0000        0.0000        0.0000        0.0000        0.0000        0.0000        0.0000        0.0000        0.0000        0.0000        0.0000        0.0000        0.0000        0.0000       30.6186       30.6061       30.7975       32.9994       33.2661       32.7524       30.5235       37.1416       38.0489       36.7115       37.4004       43.9262       51.9610       60.7637       48.0293       39.7688       34.0591       33.8558       32.8142       28.5878       29.4994       29.9438       26.9267       25.9851       26.2940       26.7398       25.9144       26.9300       25.4620       24.3827       30.3818       68.8490       78.4771       39.4789       21.0249       18.7738       17.3973       14.6624       12.4501       11.8752       11.8116       10.3948        8.0560        2.0558        1.8713        2.8264        4.7133        6.8904        7.6556        8.8330        9.2989        9.6308       10.1541       10.0944        9.4460        8.5551        6.4319        5.7174        5.5038        3.7458        4.1079        3.8007        3.8110        0.0000        0.0000        0.0000        0.0000        0.0000        0.0000        0.0000        0.0000        0.0000        0.0000        0.0000        0.0000        0.0000        0.0000        0.0000        0.0000        0.0000        0.0000        0.0000        0.0000        0.0000        0.0000        0.0000        0.0000        0.0000        0.0000        0.0000        0.0000        0.0000        0.0000        0.0000        0.0000        0.0000        0.0000        0.0000        0.0000        0.0000        0.0000        0.0000        0.0000        0.0000        0.0000        0.0000        0.0000        0.0000        0.0000        0.0000        0.0000        0.0000        0.0000        0.0000        0.0000        0.0000        0.0000        0.0000        0.0000        0.0000        0.0000        0.0000        0.0000        0.0000        0.0000        3.6386        2.5552        4.3476        3.6013        2.9548        3.5133        6.9565        8.1174        8.5410        9.7150       11.0218       12.6483       14.4770       18.6142       22.5800       19.0884       17.6473       16.4071       11.6315        9.2710       10.7732       18.1633       22.1912       19.6848       18.0245       20.2817       21.3435       20.9611       25.4416       25.9100       20.9502       19.2035       20.7553       18.5536       16.2610       14.3231       14.2733       14.2394       16.8780       16.6236       17.2842       17.8899       18.2597       20.7034       19.5443       21.5085       23.1728       25.2288       28.2714       29.4590       27.4409       29.3788       28.1874       27.3163       25.3235       24.0461       24.6823       23.7818       21.3230       22.8354       21.3644       21.1072       18.8180       20.1468       19.2793       19.8205       18.9339       24.2177       26.6330       22.1159       35.4874       34.1409       30.6584       23.4543        1.3807        1.9838        1.5173        1.2621        7.8459        8.9894        0.0000        0.0000        0.0000        0.0000        0.0000        0.0000        0.0000        0.0000        0.0000        0.0000        0.0000        0.0000        0.0000        0.0000        0.0000        0.0000
        0.0000        0.0000        0.0000        0.0000        0.0000        0.0000        0.0000        0.0000        0.0000        0.0000        0.0000        0.0000        0.0000        0.0000        0.0000        0.0000        0.0000        0.0000        0.0000        0.0000        0.0000        0.0000        0.0000        0.0000        0.0000        0.0000        0.0000        0.0000       39.4705       40.5016       38.6901       37.3477       36.0864       36.9258       34.9560       36.7375       35.8137       33.7124       32.0846       33.5882       33.9027       35.7651       37.7052       37.6835       36.2104       35.5075       35.9964       34.8538       30.6246       30.9829       33.0184       31.2837       27.1532       26.0515       27.9293       31.9112       26.4142       21.8285       22.3030       42.2370       50.6995       62.7288       53.1442       50.3848       24.3961       17.6776       23.2459       17.4429       12.7241       10.3263        6.6541        3.0144        1.9427        1.5766        1.5160        6.1090        7.5824        8.3661        8.9856       10.5943       10.7537       11.7589       11.7839       10.1802        8.2182        8.3504        7.3674        6.4613        4.2998        4.4215        3.9645        0.0000        0.0000        0.0000        0.0000        0.0000        0.0000        0.0000        0.0000        0.0000        0.0000        0.0000        0.0000        0.0000        0.0000        0.0000        0.0000        0.0000        0.0000        0.0000        0.0000        0.0000        0.0000        0.0000        0.0000        0.0000        0.0000        0.0000        0.0000        0.0000        0.0000        0.0000        0.0000        0.0000        0.0000        0.0000        0.0000        0.0000        0.0000        0.0000        0.0000        0.0000        0.0000        0.0000        0.0000        0.0000        0.0000        0.0000        0.0000        0.0000        0.0000        0.0000        0.0000        0.0000        0.0000        0.0000        0.0000        0.0000        0.0000        0.0000        0.0000        5.1322        4.0758        3.2876        3.8425        3.9927        3.3014        3.6065        4.2606        7.9844        9.1826       10.4114       11.8753       14.1656       19.6687       22.3911       22.5970       21.5337       19.3101       16.3784       14.4352       13.4941       11.3721       11.4844       14.2592       22.0584       25.0856       20.9521       21.8327       23.1175       25.6065       22.1293       19.8736       19.3059       19.1175       18.7095       18.8407       16.5535       13.7132       13.1478       13.7223       14.2559       14.6088       17.4304       17.2481       19.8466       21.6100       21.2857       22.0049       26.8138       30.1711       32.6868       31.0967       30.2881       28.1996       27.3961       25.4359       26.0309       29.1727       27.8020       26.2093       31.5709       33.2629       20.3713       30.6104       21.9241       12.0262       17.6798       22.4173       21.4986       25.8566       17.8258       23.8784       35.7828       37.2766       32.5736       23.4326        2.2522        3.2933        2.7888        2.3406        6.0796        7.8140        0.0000        0.0000        0.0000        0.0000        0.0000        0.0000        0.0000        0.0000        0.0000        0.0000        0.0000        0.0000        0.0000        0.0000        0.0000        0.0000
        0.0000        0.0000        0.0000        0.0000        0.0000        0.0000        0.0000        0.0000        0.0000        0.0000        0.0000        0.0000        0.0000        0.0000        0.0000        0.0000        0.0000        0.0000        0.0000        0.0000        0.0000        0.0000        0.0000        0.0000        0.0000        0.0000        0.0000        0.0000       65.5421       57.0437       56.5347       63.0036       52.5991       41.8634       38.3304       39.8269       35.2308       32.2443       29.4080       32.4776       33.6291       35.8962       35.7998       34.0924       34.8878       31.2720       31.5033       31.3957       29.0582       26.1489       32.8326       31.5740       31.5063       33.0484       31.1115       29.2612       27.0536       22.4479       18.1360       15.1222       15.4240       18.2045       22.7435       41.9076       66.2764       50.9231       37.6579       20.3134       10.4650        7.4892        5.7884        1.7169        1.4720        1.0377        1.3455        5.3126        6.1814        6.8512        8.0414        9.3524       14.2783       15.9957       16.5120       23.8984       10.4811        9.5383        9.1039        8.7879        5.0880        5.6213        6.6230        4.2186        0.0000        0.0000        0.0000        0.0000        0.0000        0.0000        0.0000        0.0000        0.0000        0.0000        0.0000        0.0000        0.0000        0.0000        0.0000        0.0000        0.0000        0.0000        0.0000        0.0000        0.0000        0.0000        0.0000        0.0000        0.0000        0.0000        0.0000        0.0000        0.0000        0.0000        0.0000        0.0000        0.0000        0.0000        0.0000        0.0000        0.0000        0.0000        0.0000        0.0000        0.0000        0.0000        0.0000        0.0000        0.0000        0.0000        0.0000        0.0000        0.0000        0.0000        0.0000        0.0000        0.0000        0.0000        0.0000        0.0000        0.0000        0.0000       11.2024        7.5982        5.9898        4.6397        4.9933        6.9118        6.5499        7.2195        5.8276       11.0405       12.6701       15.3014       18.2431       27.9152       33.2865       23.0237       22.9404       16.7239       16.2451       15.8962       13.8937       11.9548       98.4840       86.4187       12.2619       21.6248       24.6819       23.1119       23.5183       23.7615       23.8484       22.1971       19.7694       20.0148       17.0703       16.9523       18.5033       16.4106       13.8554       12.7597       12.8545       13.8552       14.7065       15.8983       15.9885       18.3104       22.5680       27.4393       28.4087       29.1815       42.0387       38.5204       33.3609       33.3538       28.6434       28.3877       32.0536       33.5561       32.0314       30.5108       29.4309       24.0468       19.6839       17.1658       30.0919       16.6264       10.8056       12.1470       16.0390       19.4683       22.1989       17.8447       21.2879       33.9495       34.0968       30.8636       22.9687        2.6913        3.2008        3.3108        2.0481        7.4116        6.8502        7.2932        0.0000        0.0000        0.0000        0.0000        0.0000        0.0000        0.0000        0.0000        0.0000        0.0000        0.0000        0.0000        0.0000        0.0000        0.0000
        0.0000        0.0000        0.0000        0.0000        0.0000        0.0000        0.0000        0.0000        0.0000        0.0000        0.0000        0.0000        0.0000        0.0000        0.0000        0.0000        0.0000        0.0000        0.0000        0.0000        0.0000        0.0000        0.0000        0.0000        0.0000        0.0000        0.0000       60.7183       67.5509       49.6894       47.4179       46.9614       42.8273       39.3843       36.9946       39.0773       35.5905       31.2724       29.8847       33.9931       38.5602       42.0723       32.7016       29.5525       29.9542       29.2639       26.5433       26.4797       25.0865       24.9366       24.9436       32.0887       34.2796       42.1488       50.6110       47.1683       32.3696       24.2969       16.7756       14.6341       13.0256       13.5666       13.8142       11.5634       11.3170       10.5330        7.9777        6.5806        5.3082        4.4381        3.6735        1.3618        0.7465        0.8115        1.5911        8.7309        8.5983        6.2947        7.3076       10.3430       11.8719        7.9163       11.1065       83.8041       45.7625       12.1744       10.7238        9.7183        6.0879        5.5664        7.0224        4.5425        4.5863        0.0000        0.0000        0.0000        0.0000        0.0000        0.0000        0.0000        0.0000        0.0000        0.0000        0.0000        0.0000        0.0000        0.0000        0.0000        0.0000        0.0000        0.0000        0.0000        0.0000        0.0000        0.0000        0.0000        0.0000        0.0000        0.0000        0.0000        0.0000        0.0000        0.0000        0.0000        0.0000        0.0000        0.0000        0.0000        0.0000        0.0000        0.0000        0.0000        0.0000        0.0000        0.0000        0.0000        0.0000        0.0000        0.0000        0.0000        0.0000        0.0000        0.0000        0.0000        0.0000        0.0000        0.0000        0.0000        0.0000       10.5980       11.3213        7.7794        7.3225        7.1686        6.4180        9.2416       10.0256        8.6968        9.3501       17.8192       20.0203       23.5569       25.2901       29.6202       31.5415       29.4633       33.7003       19.3511       20.7359       19.0017       16.0777       13.6265       65.2648       28.5798       18.4996       24.1187       23.5865       23.6182       21.8838       20.1208       20.7317       19.8614       22.6927       18.9431       14.1666       14.4647       14.2679       11.8436       10.5345        9.6278        9.9230       12.0809       12.6933       14.7332       16.5295       22.6671       28.8640       29.5234       28.9677       36.0707       42.7675       43.1458       35.1732       34.7504       37.9183       39.4021       40.7568       42.5605       39.7992       34.7634       29.2286       25.8287       23.2363       18.8840       13.1587       12.1720       14.8177       17.3819       16.9424       19.2993       17.1504       16.7536       19.0509       30.6468       30.8544       28.6641       24.0364        4.2181        4.0392        2.8454       12.8570       20.1969       13.7895        0.0000        0.0000        0.0000        0.0000        0.0000        0.0000        0.0000        0.0000        0.0000        0.0000        0.0000        0.0000        0.0000        0.0000        0.0000        0.0000
        0.0000        0.0000        0.0000        0.0000        0.0000        0.0000        0.0000        0.0000        0.0000        0.0000        0.0000        0.0000        0.0000        0.0000        0.0000        0.0000        0.0000        0.0000        0.0000        0.0000        0.0000        0.0000        0.0000        0.0000        0.0000        0.0000        0.0000       54.6152       50.2199       48.5468       46.3048       48.1248       43.2608       40.4205       39.9841       43.8039       37.8147       32.5544       30.3592       33.1681       29.8505       28.6978       28.3714       32.6436       36.6455       38.5611       35.3647       34.4096       30.2026       28.6548       30.4179       28.9307       28.8067       33.7053       38.2591       32.9883       24.3815       19.1741       16.4142       10.5751        7.4876        9.6665       10.5996       11.8054       11.8769        8.9638        6.6611        2.3670        2.4283        2.7065        1.5469        0.6893        0.6682        3.3916        5.0666        7.0039        4.9769        3.9291        4.2553        4.5917        5.6112        4.9857        5.8123       14.8570       31.9572        9.1297        8.8513        9.9390        6.2886        6.8201        5.2077        3.8535        3.8318        4.5649        2.5501        2.5464        4.2095        2.9634        3.0843        2.5702        3.2576        0.0000        0.0000        0.0000        0.0000        0.0000        0.0000       12.3811       14.8260       20.1008       18.1858        0.0000        0.0000        0.0000        0.0000        0.0000        0.0000        0.0000        0.0000        0.0000        0.0000        0.0000        0.0000        0.0000        0.0000        0.0000        0.0000        0.0000        0.0000        0.0000        0.0000        0.0000        0.0000        0.0000        0.0000        0.0000        0.0000        0.0000        0.0000        0.0000        0.0000        0.0000        0.0000        0.0000        0.0000        0.0000        0.0000       14.9012       14.5917       15.1081       15.3311       16.8663       16.2855       14.5592       14.5373       12.1283       11.9417       13.3823       16.6492       23.0558       22.7728       23.0362       21.4502       19.7720       16.0428       15.3281       24.2503       24.1146       22.8936       28.0677       25.2301       23.6278       24.6369       24.9594       24.8069       24.5157       25.5917       26.6473       26.1279       21.1533       20.3960       16.3206       15.7192        9.9005        9.6358        9.0555        8.4123        8.1119        7.1727        6.8598        8.2114       13.3826       15.7713       17.0751       18.4145       23.9071       23.7250       26.1839       32.7466       42.5990       41.7347       38.9814       39.2481       37.3465       39.6787       42.2656       44.9864       39.9136       38.6203       34.4498       32.5167       24.2810       18.6135       14.6825       16.9542       21.9960       26.2636       27.9213       28.8304       31.4217       30.5733       30.6746       35.2119       28.9839       27.7205       21.8441       17.6472       17.8574       16.3767        9.1324       21.5076       22.4234       14.2787        0.0000        0.0000        0.0000        0.0000        0.0000        0.0000        0.0000        0.0000        0.0000        0.0000        0.0000        0.0000        0.0000        0.0000        0.0000        0.0000
        0.0000        0.0000        0.0000        0.0000        0.0000        0.0000        0.0000        0.0000        0.0000        0.0000        0.0000        0.0000        0.0000        0.0000        0.0000        0.0000        0.0000        0.0000        0.0000        0.0000        0.0000        0.0000        0.0000        0.0000        0.0000        0.0000       60.0092       58.0311       54.6212       50.4126       48.1026       48.4116       47.6655       45.5559       42.0671       37.2581       35.9100       38.8599       44.7085       49.8782       44.3286       37.0470       34.6783       37.6931       42.7462       39.6436       47.0311       49.4119       44.5690       40.2585       31.0349       27.7056       28.9874       26.7088       29.0424       24.5007       19.3692       15.2752       14.5709        8.4526        4.9687        7.7777        7.6955       11.3371       11.6148        7.5077        6.5157        4.5901        3.9929        2.9955        2.5083        1.6704        1.5377        5.2128        2.8073        2.3724        2.5888        2.6907        3.1863        3.5660        3.3818        3.6608        7.6291        8.0827        6.8155        5.7474        5.8266        5.4375        5.2988        5.4242        5.6355        4.9641        3.5321        2.5814        2.4285        2.2375        2.0938        2.0114        2.0079        2.3293        2.3380        2.5242        3.4302        1.2020        6.9416       14.2614       12.2174       13.8136       12.8666       13.4622       11.1542       17.9464       22.8495       19.0839       13.8263        0.0000        0.0000        0.0000        0.0000        0.0000        0.0000        0.0000        0.0000        0.0000        0.0000        0.0000        0.0000        0.0000        0.0000        0.0000        0.0000        0.0000        0.0000        0.0000        0.0000        0.0000       18.9550       24.9574       32.0163       29.0254       27.2465       26.2604       23.4222       17.6434       15.9597       16.9758       30.5650       21.6704       20.8293       19.6351       22.2030       18.9362       17.9301       17.9663       15.9019       15.8644       16.7318       15.5487       14.5442       18.1219       17.5296       18.3836       18.9825       16.1176       15.7878       17.5033       21.3392       23.8261       23.9908       24.3382       24.2741       26.2270       28.8525       28.5227       28.1396       27.4235       29.1645       36.4534       35.6168       33.2823       21.3845       13.3570       10.3050        7.9979        7.1267        6.6220        6.9071        7.3118        5.6445        6.4807        8.1823       15.6087       17.2961       19.5620       18.9338       20.9660       23.3564       27.5708       35.5205       38.6291       45.2006       44.6820       42.8934       45.2336       45.4343       42.2979       40.1222       40.3858       39.8651       40.5448       37.3842       26.0168       19.2949       19.3625       20.1706       28.2624       32.6908       32.3050       31.3093       34.4018       36.8373       37.7499       34.8841       27.8196       26.7636       21.2048       16.2660       15.7480       12.4293        8.4501       13.6232        0.0000        0.0000        0.0000        0.0000        0.0000        0.0000        0.0000        0.0000        0.0000        0.0000        0.0000        0.0000        0.0000        0.0000        0.0000        0.0000        0.0000        0.0000
        0.0000        0.0000        0.0000        0.0000        0.0000        0.0000        0.0000        0.0000        0.0000        0.0000        0.0000        0.0000        0.0000        0.0000        0.0000        0.0000        0.0000        0.0000        0.0000        0.0000        0.0000        0.0000        0.0000        0.0000        0.0000        0.0000       61.7549       55.7192       52.2820       48.1172       46.8129       52.7095       56.1566       56.5498       47.4214       41.3004       30.4936       25.0067       28.9049       32.7094       36.0000       46.7428       41.5564       77.2746       53.8728       40.5036       37.4326       36.9186       33.9751       30.4631       27.3266       23.7834       23.0038       21.5244       18.2451       17.0552       13.9210       12.0484       10.0096        7.6128        5.6285        6.7324        5.9290        8.4640        9.8311        9.5719        7.7514        4.7605        3.8538        2.4602        1.4225        1.8074        1.5988        0.6171        1.1451        1.5714        2.2209        2.6749        2.8913        2.7167        2.5589        3.8839        4.1718        4.6130        4.2018        4.7002        5.1371        4.5958        5.6457        7.9524        9.4641        6.2412        4.7850        4.5145        3.5080        2.6725        3.0300        3.6419        4.1549        5.8368        7.1495        7.0432        8.7082       11.6108       20.4425       22.1535        9.6315       13.0303        9.9267        7.4431        8.2230       11.3903       13.9310       12.1081       10.9249        9.3537        8.9121        8.2081        0.0000        0.0000        0.0000        0.0000        0.0000        0.0000        0.0000        0.0000        0.0000        0.0000        0.0000        0.0000       11.0622        9.5569       18.4868       24.0530       25.6222       34.1802       39.4400       31.7218       27.0606       26.9260       27.2970       27.8637       29.2363       25.0189       25.0156       25.7924       22.0906       23.9139       25.1358       26.3650       25.4567       22.5516       22.6507       23.6372       24.9717       21.7360       18.6954       16.8953       17.7608       19.0738       18.4016       19.0709       19.7041       17.1516       17.5407       16.9016       17.3552       24.6012       24.8268       25.3376       26.0206       28.6584       35.1126       35.9452       32.9552       31.0463       40.0458       44.3683       35.3827       22.6696       17.4817       13.2554       10.0055        8.1191        6.8980        5.9955        5.8434        5.8775        5.9622        6.5853        8.1353       13.2834       17.4894       18.5869       20.1933       27.6009       32.1492       36.5240       38.8754       46.5412       44.0024       44.9049       45.4617       47.1944       51.7526       52.3560       42.2941       43.0346       39.9680       38.1351       37.5063       28.2223       25.0028       23.0717       25.4324       32.1435       33.2581       34.0664       36.9878       39.9913       44.8706       44.8773       45.9907       39.2465       28.3777       19.3661       16.6417        0.0000       11.9735        8.6914        8.3700        0.0000        0.0000        0.0000        0.0000        0.0000        0.0000        0.0000        0.0000        0.0000        0.0000        0.0000        0.0000        0.0000        0.0000        0.0000        0.0000        0.0000        0.0000
        0.0000        0.0000        0.0000        0.0000        0.0000        0.0000        0.0000        0.0000        0.0000        0.0000        0.0000        0.0000        0.0000        0.0000        0.0000        0.0000        0.0000        0.0000        0.0000        0.0000        0.0000        0.0000        0.0000        0.0000        0.0000       67.5826       64.0598       62.2485       58.0228       48.3302       45.7868       48.3115       39.7904       35.2105       33.4617       27.5164       21.8706       20.5405       19.0692       23.1211       27.0950       27.6626       19.8299       26.7521       28.5263       28.1695       28.5901       25.5845       22.1284       19.6532       16.5407       15.6842       14.5935       18.8173       22.2392       12.5092       13.6398       16.1155        7.1445        7.2707        7.2197        7.4183        7.8150       10.3391        8.1353        4.8342        2.9679        1.9617        2.1756        0.9290        0.5598        0.5071        0.7016        0.9756        0.9203        3.0168        3.7557        4.3516        5.4063        6.5947        5.6488        5.5490        3.4583        4.1121        4.7791        5.6600        5.0650        4.2745        5.3930        5.4706        3.8435        2.6750        2.6795        3.3234        4.1911        3.4530        4.0511        7.5161        7.9263        9.6574        9.3665        8.7155       16.7672       16.6857       19.3531        5.5259        7.4753        8.1233        8.9162        9.6850        9.5619        9.6640       10.2062        8.5097        7.0018        6.9172        5.8984        5.9214        6.3197        7.6088       12.3391        0.0000        0.0000        0.0000        0.0000        0.0000        0.0000        0.0000        0.0000        9.7569       13.7131       12.7749       20.7608       25.3430       31.4527       42.1268       35.9557       31.6833       32.9144       38.1618       43.0707       41.9292       40.6202       36.3162       37.5503       34.2514       33.7493       30.0767       24.4134       23.9269       24.6746       28.3299       29.4109       27.6068       25.7730       23.9748       22.2864       19.6788       18.9530       21.2953       19.8515       19.8059       20.7210       17.5404       20.4611       18.3356       18.3480       25.3746       27.1676       28.8311       27.4187       34.7606       44.3684       47.6633       46.3477       40.7939       39.4179       38.2743       26.6142       18.4586       17.4075       15.2603       11.4362        8.9529        8.0706        7.8385        7.8689        6.2387        7.2105        8.1188        9.3356       14.4885       18.2810       20.5963       27.6880       37.1235       44.5351       43.4702       43.8974       47.2453       48.1527       50.9215       52.6126       51.5373       45.3319       42.5669       41.4846       39.0299       38.2847       38.7314       35.7544       27.7736       23.8847       23.3657       26.2357       33.1186       37.6826       41.5370       48.1719       47.7266       54.2196       52.3956       48.2404       31.5348       22.5026        0.0000        0.0000        0.0000        0.0000        0.0000        0.0000        0.0000        0.0000        0.0000        0.0000        0.0000        0.0000        0.0000        0.0000        0.0000        0.0000        0.0000        0.0000        0.0000        0.0000        0.0000        0.0000        0.0000        0.0000
        0.0000        0.0000        0.0000        0.0000        0.0000        0.0000        0.0000        0.0000        0.0000        0.0000        0.0000        0.0000        0.0000        0.0000        0.0000        0.0000        0.0000        0.0000        0.0000        0.0000        0.0000        0.0000       63.1919       68.6505       65.2173       62.2763       60.5815       54.6404       44.3235       37.9110       30.4636       30.8324       27.5215       23.2642       19.8578       17.0798       14.8441       12.6835       12.5113       22.4369       24.3943       17.0252       10.6196       12.4772       17.5502       25.7388       24.3894       11.6562        7.0402        4.9240        4.1245        4.4681        4.9889       17.7885       16.7600       12.3992        8.2471       20.5075        6.4573        9.2285        6.5159        5.6260        3.8455        6.3228        5.1587        3.3241        2.4043        2.2991        1.7295        1.0177        0.8425        3.5048        5.4460        7.0865        9.7068        4.7156        6.1865        6.9424        5.6067        5.0820        6.1652        7.1420        8.3852        6.6299        5.5477        4.3663        4.5884        4.0467        3.9157        3.4720        3.5263        3.8431        3.6733        4.4469        5.2472        5.3372        4.5603        4.7741        5.9852        8.3428       12.1458        7.6157        6.6305        6.6037       14.9252       23.0432       18.1421       13.8624       16.9386       17.1202       18.3213       16.0722       16.7898       17.0245       13.1659        8.4002        9.5021        6.7968        4.5696        5.6800        7.7744        7.4074        4.9009        8.9751        8.5113       10.4931       12.1707       12.6344        9.5507       10.4094       17.5686       20.9582       25.0176       40.2498       45.1794       37.8113       41.1360       52.9641       49.5256       45.3503       50.3831       48.8545       47.5397       45.3049       61.2376       44.1601       34.3801       34.3676       29.1602       25.5832       28.5995       40.2839       46.2916       42.9354       39.9369       34.4270       29.0719       25.5840       24.3669       23.8499       23.8862       20.1820       21.9909       28.1340       27.9269       26.6541       26.8721       33.1456       36.1430       30.8563       35.3060       35.1042       35.1589       32.9983       28.5149       28.7934       30.1636       26.2663       23.6211       22.1768       20.3699       18.4898       15.4455       12.1900       11.1408       10.7987       10.5957       10.8993       11.5036       11.1853       13.4395       23.5302       27.8719       32.4571       39.5484       47.9779       50.6985       50.8407       56.0542       51.7184       53.6697       57.8528       46.5030       38.8297       37.0891       39.5954       37.8762       33.0205       30.5870       30.9861       28.5557       25.3764       25.2824       27.2563       31.7477       36.5123       41.4068       45.9368       48.5768       53.5513       58.6496       55.6932       49.3726       32.0579        0.0000        0.0000        0.0000        0.0000        0.0000        0.0000        0.0000        0.0000        0.0000        0.0000        0.0000        0.0000        0.0000        0.0000        0.0000        0.0000        0.0000        0.0000        0.0000        0.0000        0.0000        0.0000        0.0000        0.0000        0.0000
        0.0000        0.0000        0.0000        0.0000        0.0000        0.0000        0.0000        0.0000        0.0000        0.0000        0.0000        0.0000        0.0000        0.0000        0.0000        0.0000        0.0000        0.0000       73.4240       63.0141       66.8281       65.0676       67.4338       70.4058       66.6215       60.5873       51.2315       35.3843       33.5257       27.3516       24.5916       22.8333       18.8130       17.9875       14.1011       11.4488        7.8953        7.0889        9.5830       14.0197        9.3835        8.3597        6.2706        7.9329       10.1037       13.9855       12.2827        3.6395        1.6913        1.6299        1.4938        2.3107        3.6247        5.1287        4.9868        5.2463        9.9954        7.9433        7.7373        5.9732        4.0916        3.5526        4.4317        5.2394        3.7630        2.2204        2.1864        1.8131        2.4822        2.6816        4.0811        3.0694        4.2811        4.1304        5.1321        1.2773        1.2202        1.3593        2.1956        3.5357        3.2335        4.7780        5.6983        5.5213        3.9306        3.5310        4.0920        4.5697        4.6967        4.2916        4.2964        5.3474        6.4189        6.8568        5.9321        5.3808        5.0050        7.0111        8.3317       10.0033       13.5409       16.4425       20.7365       31.5434       28.3533       26.2390       28.9942       15.9817        9.7830        8.1157       11.0102        8.2275        7.3887       13.8971       13.5593        9.2489        9.5830        2.8223        4.7478        5.7937        5.8732        5.2634        6.5138        6.9443        7.4775        5.4273        8.2860        9.8285        9.0338       10.2244       14.6107       17.0575       24.5280       34.0526       40.8681       42.6022       43.7846       45.9845       48.1075       61.0387       48.3591       45.5177       52.9018       46.1741       49.9071       38.8701       35.4925       34.0068       44.5946       45.6754       42.1810       48.6185       49.8523       50.4728       49.3259       40.3014       35.8396       29.3224       26.4903       25.8106       25.6781       24.6241       25.7383       32.8367       33.7550       31.8452       28.2222       28.5105       30.0305       37.9077       43.8716       37.0182       30.8727       31.4624       29.3161       34.8201       33.1088       29.1464       24.9490       31.8108       24.0338       18.5856       17.3785       16.5291       13.9519       11.0485       11.4409       12.5805       12.2038       13.9812       17.3736       31.3177       36.8801       38.8908       43.1671       54.0119       65.4015       67.8761       63.3148       55.3999       62.6974       56.2140       41.5689       37.1953       43.1822       45.7201       36.4231       30.9894       29.2226       30.6941       28.2500       29.5421       28.1077       30.2859       33.2265       41.3346       46.8027       49.3221       49.4900       56.1667       63.2836        0.0000        0.0000        0.0000        0.0000        0.0000        0.0000        0.0000        0.0000        0.0000        0.0000        0.0000        0.0000        0.0000        0.0000        0.0000        0.0000        0.0000        0.0000        0.0000        0.0000        0.0000        0.0000        0.0000        0.0000        0.0000        0.0000        0.0000        0.0000
        0.0000        0.0000        0.0000        0.0000        0.0000        0.0000        0.0000        0.0000        0.0000        0.0000        0.0000        0.0000        0.0000        0.0000        0.0000       49.8017       63.5474       68.4669       67.2957       59.7678       65.3142       65.6746       64.0921       66.6225       64.2449       59.8444       49.7387       30.3261       25.8660       22.8259       20.6627       17.7163       15.7443       12.8260       10.6870       11.0540        8.8095        6.8185        8.1768        8.7738        6.6361        4.1473        4.5907        5.1378        4.1149        5.1384        4.1456        2.4538        3.1252        1.9527        1.7604        1.9730        4.9453        4.8199        5.8517        3.4030        4.8338        4.1222        3.5675        2.9577        2.3679        3.2878        5.1051        4.9124        2.0298        2.0230        1.9183        2.4343        3.3759        3.9844        3.7734        1.8364        2.5184        2.8079        0.7751        1.3019        1.2213        2.2676        2.4731        3.4899        3.2423        3.2206        3.5293        4.9500        4.9068        4.0459        4.7976        4.7713        5.5766        4.1374        4.4580        8.4697        8.3511        7.1807        5.2837        5.6618        6.8137        9.8567       11.9773       11.1298       14.9297       23.3204       27.5232       37.2416       27.0070       23.7760       26.3414       16.8895        9.1919        3.0117        3.7710        5.8075        7.5669       12.1961       14.7522       11.2878        9.9122        3.1081        3.0683        3.4173        3.8530        3.2599        3.7603        4.0004        5.9688        6.5105        8.7967       11.8123       15.1241       21.7408       26.5278       31.5966       29.1750       31.0475       36.0339       43.1483       49.2045       91.6624       79.9100       85.3388       67.7221       62.1071       55.9549       44.0304       34.6955       32.8305       33.0714       32.5582       37.0665       36.5235       38.7125       56.9754       68.3878       74.5898       64.3295       54.4130       41.9553       33.1786       32.6987       30.1293       26.4968       28.5854       31.5158       35.6758       35.3341       32.4886       29.6897       26.6276       27.0885       30.0625       37.0359       28.2353       31.9675       35.6807       34.0157       33.8529       28.3227       31.1741       28.4314       31.5028       31.1751       22.2240       19.8218       24.5735       23.3236       17.7324       15.6613       17.6827       17.9879       18.4251       24.9172       35.0183       37.3005       44.0723       48.8767       64.3317       75.1659       72.5082       61.6452       55.9711       54.8530       48.9143       41.7698       39.2914       37.5011       33.5310       30.9287       30.8625       32.0189       34.6730       32.6646       32.6824       33.9318       31.7656        0.0000       47.4218       50.9231       50.5187       53.3611       62.8765       65.1342        0.0000        0.0000        0.0000        0.0000        0.0000        0.0000        0.0000        0.0000        0.0000        0.0000        0.0000        0.0000        0.0000        0.0000        0.0000        0.0000        0.0000        0.0000        0.0000        0.0000        0.0000        0.0000        0.0000        0.0000        0.0000        0.0000        0.0000        0.0000
        0.0000        0.0000        0.0000        0.0000        0.0000        0.0000        0.0000        0.0000        0.0000        0.0000        0.0000        0.0000        0.0000       52.5908       66.9513       58.2597       67.6526       68.7342       68.5126       61.1310       61.4011       62.2865       62.3394       67.7125       64.2853       54.5619       43.1617       27.8688       21.9945       15.3424       16.0511       17.8726       15.6797       11.7232       10.2797        7.7047        6.6099        6.2855        6.1113        5.5496        4.0086        3.1677        3.2132        2.6841        1.6204        2.7907        4.3719        4.5242        5.5060        4.2392        2.7225        2.8907        4.3214        2.3929        3.0451        3.5114        3.0336        2.3891        1.4505        1.3988        1.8154        1.4541        1.3944        1.9545        1.2976        1.9704        3.1388        1.7215        0.8879        1.7860        2.4857        1.6014        0.4643        0.4983        1.6363        0.9532        1.5783        2.1988        2.8370        3.0487        3.5105        3.8317        4.4598        4.6845        4.5650        4.6675        4.7028        4.3978        5.2705        6.3950        7.1892       10.0239        8.8835        8.8020        6.4186        8.2002        7.8250       10.1991       12.1539       16.9287       19.3391       24.8997       18.1335       17.6292       12.7316       10.7161       11.5662       10.7043        6.3719        4.1936        5.0237        8.4003       10.0263       15.6990       16.5370        9.6289        3.0276        3.9351        3.2098        3.8944        4.8179        5.6515        6.3836        8.2247       11.4355       12.0364       13.3363       15.6936       19.0103       21.7437       26.9042       35.1253       33.0994       45.1076       57.2774       59.1185       73.5410       95.3099       94.4634       83.1994       57.9296       53.3356       49.1430       42.7193       36.6991       34.1431       37.3531       38.3565       39.0160       38.1957       45.1855       61.9189       76.6730       86.0544       71.1085       58.0058       45.3692       41.1255       36.7829       30.3629       22.5431       28.0804       32.0047       36.0153       33.0180       34.0124       36.2144       29.9336       26.4506       26.8595       26.8554       31.1694       30.8531       27.5640       28.0066       27.1654       27.7321       28.3622       28.2703       27.5819       31.2603       25.0394       22.8859       27.0968       25.4853       22.6964       21.0826       22.4744       23.7835       28.3494       29.6585       34.8539       34.2952       41.3689       47.3060       67.4461       77.0706       71.7207       69.3073       63.6757       56.9647       48.6355       45.9251       41.6365       39.0059       38.1066       37.3834       35.5699       35.0560       34.2680       35.9204       43.4110       40.3407        0.0000        0.0000        0.0000        0.0000        0.0000        0.0000        0.0000        0.0000        0.0000        0.0000        0.0000        0.0000        0.0000        0.0000        0.0000        0.0000        0.0000        0.0000        0.0000        0.0000        0.0000        0.0000        0.0000        0.0000        0.0000        0.0000        0.0000        0.0000        0.0000        0.0000        0.0000        0.0000        0.0000        0.0000        0.0000        0.0000
        0.0000        0.0000        0.0000        0.0000        0.0000        0.0000        0.0000        0.0000        0.0000       29.8345        0.0000        0.0000       43.8269       53.5107       65.6583       66.8490       76.1683       74.8421       72.1419       60.1159       62.5230       63.3110       61.3574       56.4349       48.4109       41.5526       32.7444       17.2387       16.8441       11.8404       10.5503       13.4534       11.8769        9.9773        8.7124        7.2532        6.3927        5.6282        5.0209        2.7488        2.8025        2.8613        2.0422        0.9676        1.1636        1.7726        1.9855        2.6623        2.7808        2.2436        0.8618        1.3700        1.1286        1.1710        1.2194        0.7040        0.6668        0.8460        1.0421        1.2154        1.5918        1.1887        0.7954        2.1556        1.8604        2.0619        6.8424       56.2103       44.2125        9.4082        2.2854        1.0105        0.2940        0.9386        1.0143        1.3672        1.5912        1.7829        1.7948        2.6696        3.0321        4.5912        5.8988        6.3439        7.4913        8.4967        6.3630        6.9668        5.9665        6.0769       11.5589       12.0301       10.6472        9.2495        9.8266       10.9950       16.4554       19.7110       21.7808       21.0942       19.4395       18.2566       17.6276       14.3222       13.9023       10.5868        7.5289        5.4920        6.0600        9.5460       14.9213       14.2196       10.9748       10.0512        5.4740        3.3411        3.1364        4.7112        5.2157        4.4077        4.9410        5.5235        9.0865       12.2661       11.7909       18.2495       15.3121       18.5979       23.2995       27.3590       31.3409       37.9865       37.0686       38.5118       52.7995       58.0291       60.9311       62.6398       82.0796       60.4779       55.6484       53.2810       51.2316       45.4322       49.6299       41.0789       42.0228       49.0418       50.8660       60.9196       64.4214       66.4368       74.6960       78.0434       73.9171       59.4216       52.0640       49.3060       37.5805       31.2303       28.5236       28.1792       27.2117       32.4418       36.3685       42.0004       34.3375       28.4414       23.5346       20.3668       19.8153       22.7412       23.4266       20.2434       19.6341       28.9414       31.8149       33.6322       33.8127       32.4725       36.8788       35.6289       30.0163       26.4564       26.5010       32.4330       28.6887       27.7948       29.0608       32.3967       29.0947       34.1993       35.3846       42.2846       48.4395       65.5545       79.0991       78.9818       80.8726       69.8162       60.3540       54.3840       51.3027       49.2842       47.1475       46.0952       44.0099       40.7504       38.1861       38.0020       40.2701       42.3931        0.0000        0.0000        0.0000        0.0000        0.0000        0.0000        0.0000        0.0000        0.0000        0.0000        0.0000        0.0000        0.0000        0.0000        0.0000        0.0000        0.0000        0.0000        0.0000        0.0000        0.0000        0.0000        0.0000        0.0000        0.0000        0.0000        0.0000        0.0000        0.0000        0.0000        0.0000        0.0000        0.0000        0.0000        0.0000        0.0000        0.0000
        0.0000        0.0000        0.0000        0.0000        0.0000       17.3939       16.4471       25.8507       32.0958       40.8931       40.8212       42.4167       48.5120       56.0505       54.9513       63.0266       77.7702       76.5248       71.5318       56.5913       57.5092       56.8986       54.1563       46.9005       41.9677       35.1048       31.9429       16.0558       12.5095        9.6322        8.6056       11.2356       10.6083        9.3762        8.5012        7.4032        6.9027        5.9888        5.2234        2.8361        2.0532        1.6990        2.0063        1.0363        0.3076        0.5461        1.2226        1.8068        1.6914        1.1394        0.5570        0.5898        0.7758        0.5265        0.4840        0.5245        0.9320        1.0755        0.9519        1.1323        1.4275        1.2632        1.0072        1.6297        1.6690        1.3783        9.0492       36.2103       29.1524       18.4546        1.2304        0.8760        1.3322        2.4878        1.7941        0.5285        1.7575        1.9329        2.3433        2.7573        3.6114        4.4033        5.7233        4.5035        6.9971        6.5368        7.0116        9.2065        5.3921        4.3646        5.5540        7.2531        8.6586        9.6468       14.7355       16.1209       14.8542       18.7286       19.2058       15.3468       14.2394       15.3404       18.5746       24.5808       26.8633       20.0140        9.9103       10.7239       13.3550       17.2903       14.2095       16.5529       14.1999       10.3142        8.4460        5.8500        4.5782        6.8247        6.7141        7.1151        8.2556        9.7344       10.1680       16.3543       16.2042       15.8536       16.9658       24.8204       32.9985       31.9034       34.2025       46.1051       39.0998       38.6051       56.3045       69.0943       68.8983       58.4278       58.2343       59.1686       57.9024       48.5195       51.8162       45.9194       44.8560       40.9097       46.3671       54.0981       57.5993       63.9745       69.4852       72.0065       75.9463       81.1414       73.9797       65.2608       61.8239       60.7983       42.9279       30.9702       25.3397       25.7376       27.9830       31.7291       33.6104       31.6002       28.7363       21.9574       18.9519       18.1971       19.6962       20.4286       17.8988       19.1637       21.5833       29.5091       34.0281       35.6057       35.8913       34.1731       36.5574       39.5577       34.5711       32.4029       33.0173       39.1677       32.7475       26.4250       31.0565       28.2873       27.4093       43.2325        0.0000        0.0000       51.5187       68.0309       74.8185       81.7682       84.9558       73.9553       67.0333       63.2897       56.9221       54.1907       53.2649       52.9139       48.4260       41.9411       43.4674       42.7466       45.1353        0.0000        0.0000        0.0000        0.0000        0.0000        0.0000        0.0000        0.0000        0.0000        0.0000        0.0000        0.0000        0.0000        0.0000        0.0000        0.0000        0.0000        0.0000        0.0000        0.0000        0.0000        0.0000        0.0000        0.0000        0.0000        0.0000        0.0000        0.0000        0.0000        0.0000        0.0000        0.0000        0.0000        0.0000        0.0000        0.0000        0.0000        0.0000
        0.0000        0.0000        0.0000        0.0000       16.3261       23.1053       21.6641       24.4962       32.4056       36.1131       39.9767       35.3295       41.1936       36.8680       42.8595       50.8414       57.9367       60.4562       58.4987       49.2124       49.8315       48.6593       46.8811       41.2078       38.2826       32.5207       25.4241       12.7944       11.0165        9.7592        8.6275       11.1002       10.4088        9.1251        8.0848        7.7501        6.8789        6.1895        5.4436        3.4190        2.4514        1.9337        1.9376        0.8757        0.2380        0.2027        0.6655        1.2484        0.8509        0.8811        0.6907        0.7222        0.4940        0.3098        0.3220        0.5052        0.4844        0.5757        0.7913        0.7207        0.9320        1.0410        0.9165        1.3412        1.3145        0.9688        3.2185       16.6837        9.7671       10.1051        1.5288        1.0767        1.8758        2.3944        2.5200        0.8328        0.9222        2.3011        2.7051        2.6683        2.7316        4.4335        5.3443        7.3156        8.8117        7.3475        8.8821       10.2312        5.7602        5.8978        6.1919        7.4495        7.5292       10.0208       12.1738       17.8809       19.3178       20.7312       19.6044       12.6122       11.3650       11.3941       12.5743       18.5343       22.2459       19.4126       15.5091       19.0758       24.1828       15.3246       14.4773       14.9607       12.5283       10.0569        8.2702        5.1864        6.0955        6.1167        9.8120       13.7933       13.1869       13.9150       13.2454       13.9078       16.9768       23.1929       26.4783       26.9037       32.0172       36.6376       38.4880       41.0101       40.1985       41.8524       48.6034       63.9059       71.9524       69.5115       60.0305       62.7838       58.4252       51.4258       52.9506       47.5351       44.8335       40.3764       44.7967       52.0436       57.3091       61.5586       60.8482       66.9364       72.8886       77.7376       72.1373       66.4301       61.1283       49.0903       40.8774       31.8218       30.2030       26.6877       27.3426       33.3284       36.0872       33.6306       29.2419       19.5806       17.5734       20.0086       17.0021       14.3917       14.1541       14.2483       19.4383       29.0724       33.7760       35.0635       37.1466       35.4401       35.6465       37.8409       38.2920       39.7183       38.9433       35.9406       32.5830       26.2212       26.1298       30.3326       36.8348        0.0000        0.0000        0.0000       60.4053       67.8523       75.2045       81.3839       86.6058       82.7855       77.3142       70.5841       60.9718       55.3111       59.7271       52.3098       53.0751       52.4053        0.0000        0.0000        0.0000        0.0000        0.0000        0.0000        0.0000        0.0000        0.0000        0.0000        0.0000        0.0000        0.0000        0.0000        0.0000        0.0000        0.0000        0.0000        0.0000        0.0000        0.0000        0.0000        0.0000        0.0000        0.0000        0.0000        0.0000        0.0000        0.0000        0.0000        0.0000        0.0000        0.0000        0.0000        0.0000        0.0000        0.0000        0.0000        0.0000        0.0000        0.0000
        0.0000        0.0000       12.8147       10.2069       11.3475       14.5942       17.6307       23.7897       31.4713       32.2008       33.2922       24.6692       27.5305       36.1438       42.3249       41.2231       42.7681       45.3026       43.7462       35.2703       34.8521       33.3655       33.7517       29.6821       27.6826       24.2759       20.5620       11.1396       11.2691        9.7696        8.5412       11.8753       10.7916        9.4272        8.0801        7.2574        6.8812        5.5688        4.3205        2.3895        2.7539        1.9862        1.1298        0.9319        0.1811        0.1502        0.3803        0.8685        0.7778        1.0010        0.8249        0.6321        0.4212        0.2797        0.1550        0.2434        0.5064        0.8502        0.8579        0.7380        0.7708        1.0314        0.6956        1.3104        0.5774        0.7364        0.8085        9.4867        3.3084        3.1078        1.4626        1.2030        1.3961        1.8345        1.3398        0.2790        0.7908        0.9644        0.8927        2.0674        2.8831        6.2341        6.6237       10.3672       11.9037        9.4310       11.0740        6.7565        4.0759        5.0133        5.5119        9.3222       11.9424       13.6737       17.5285       20.2153       22.1667       22.3674       16.8513       16.5614       15.8576       18.3550       22.2554       26.7450       22.3370       27.7912       19.9735       22.1966       24.0843       20.1995       25.4895       17.4523       14.0390       13.1717        9.3872        7.1072        8.4839        9.7715       10.5323       11.8671       13.2912       16.5390       16.3188       17.9811       21.7749       23.2666       25.6507       31.6193       33.2244       36.4286       39.6150       45.3800       43.9331       49.5533       55.8129       55.9260       69.7564       75.9569       57.0046       59.0603       60.6300       51.2385       53.6098       49.8361       46.0907       41.4613       45.6421       57.1954       60.1748       64.3415       61.5372       63.3575       64.9836       68.4558       65.4149       59.0344       51.7308       46.1029       43.1147       37.6701       33.5473       27.3448       27.4394       36.9795       39.6876       37.7251       30.5780       22.4585       19.8596       17.1864       15.8210       13.3369       12.5317       14.2546       18.6674       25.9126       31.6838       34.0241       36.6941       35.6100       37.9167       44.3428       38.8959       35.4424       32.3669       30.7941       34.5956       30.4131       32.1500       32.5834        0.0000        0.0000        0.0000       49.2751       53.9014       65.5994       73.7651       81.9846       90.9898       88.5576       77.3880       70.7285       63.5541       61.1538       60.0157       62.6477       62.2865        0.0000        0.0000        0.0000        0.0000        0.0000        0.0000        0.0000        0.0000        0.0000        0.0000        0.0000        0.0000        0.0000        0.0000        0.0000        0.0000        0.0000        0.0000        0.0000        0.0000        0.0000        0.0000        0.0000        0.0000        0.0000        0.0000        0.0000        0.0000        0.0000        0.0000        0.0000        0.0000        0.0000        0.0000        0.0000        0.0000        0.0000        0.0000        0.0000        0.0000        0.0000        0.0000
        0.0000        7.3428        8.3888        9.5878       10.0137       12.3849       17.1013       14.5943       11.2125       12.3506       13.8162       11.9914       14.9449       22.8409       21.5774       11.4792       10.9434       10.8224       12.0885        6.7687        6.0681        6.8765        6.9556       10.8069       10.5318        8.8237       11.6907       19.0954       19.9379       14.8649        9.9319        8.9929        8.3178        7.3618        6.9134        6.5794        5.8424        4.8676        4.7957        4.3664        3.7123        2.5312        2.1823        1.3017        0.7786        0.2638        0.5627        1.1615        0.5037        0.8050        0.4469        0.0781        0.2406        0.1393        0.0000        0.0929        0.5191        0.7210        0.7787        0.4051        0.4080        0.5871        0.4560        1.4979        1.2624        0.6180        0.8760        2.0046        1.4893        1.0490        0.9911        1.9562        1.7818        1.5487        2.9116        1.5221        1.5871        1.5896        2.3094        3.3352        3.3608        3.7574        5.4053        9.2628       10.0009        5.8978        4.5390        5.1413        5.1639        6.9798       12.8757       19.8160       20.7487       19.9478       17.6193       16.4861       22.8054       23.0640       23.7321       23.2084       25.0185       33.4134       41.7899       42.0068       32.2832       35.2104       30.6565       25.0039       22.0064       22.4503       25.1629       18.0294       18.3532       15.1996       15.1232       13.0627       20.0547       34.7784       27.9348       17.0674       20.3971       28.1189       31.1473       32.9718       33.5035       33.5387       34.5684       40.6718       41.4272       40.5858       46.0777       48.0993       45.9451       47.9420       54.3573       59.4209       61.7773       66.4497       59.9929       64.6847       64.4163       63.8725       57.4981       51.6871       52.7868       43.4309       40.4224       54.9837       55.5314       52.5738       51.5125       51.3760       56.3984       57.0653       55.2712       54.0198       49.3721       47.2125       44.4039       40.6632       37.3930       40.7239       43.3177       44.8841       44.0895       40.1093       37.7205       24.5785       21.5213       18.1952       15.1636       11.2694        9.7901       12.9722       22.1141       29.7286       27.5324       29.7534       29.9935       35.0590       38.7323       45.1664       37.1766       30.4468       28.7132       27.9735       29.3648       33.4542        0.0000        0.0000        0.0000        0.0000       37.3564       41.4844       49.7715       58.0337       59.4301       67.6266       75.9964       90.3455       80.9073       75.3012       73.5132       76.4709       72.0498       68.0899        0.0000        0.0000        0.0000        0.0000        0.0000        0.0000        0.0000        0.0000        0.0000        0.0000        0.0000        0.0000        0.0000        0.0000        0.0000        0.0000        0.0000        0.0000        0.0000        0.0000        0.0000        0.0000        0.0000        0.0000        0.0000        0.0000        0.0000        0.0000        0.0000        0.0000        0.0000        0.0000        0.0000        0.0000        0.0000        0.0000        0.0000        0.0000        0.0000        0.0000        0.0000        0.0000        0.0000
        0.0000        6.6944        8.3293        9.4782       10.6978       10.7260       10.7091        9.3358       13.1129       10.5769        9.2322       10.2443        7.0015        8.0559        7.4293        4.7419        5.4820        5.6376        4.9581        3.3769        3.1920        3.3832        3.9346        6.0477        6.2337        7.4727       10.9320       13.5007        9.7516        8.5907        6.8981        6.4376        6.1601        6.3210        5.9759        5.7451        5.1325        4.3998        3.9158        3.3284        1.8478        1.0561        0.5586        0.3360        0.4317        0.2581        0.4473        0.6489        0.4920        0.5431        0.2007        0.0000        0.1293        0.2581        0.5265        0.5336        0.3973        0.2836        0.3500        0.1840        0.2461        0.1636        0.0787        0.7478        1.0113        1.0886        0.6186        1.7408        1.6440        1.9695        2.9488        2.6910        1.3740        2.3990        2.0607        1.0537        0.8826        1.0297        1.7667        3.0233        3.6560        4.5094        6.5138        6.2656        5.1776        4.7801        4.9382        6.2764       10.0414       15.2959       14.8957       25.9120       25.7926       19.6701       20.2637       25.1179       27.8651       27.6179       38.8016       38.6771       35.7766       38.5813       44.9308       42.5015       43.5176       34.7018       30.9110       30.4635       33.3467       28.9104       28.2625       25.9335       20.6233       22.9033       26.6754       26.6511       31.5918       33.0095       30.8399       25.0665       22.9406       25.7106       28.6962       30.1551       34.9000       38.4255       41.4009       50.3377       53.4409       53.3244       52.5482       50.1965       45.7878       48.3948       46.9919       50.9887       59.5729       74.4757       79.9793       76.3539       84.2997       67.7437       59.0032       47.9289       47.0601       42.4082       38.5808       55.8913       55.5822       54.4880       52.3323       49.0782       51.8570       60.2774       61.6273       58.5605       52.7169       47.4808       47.3086       45.7477       47.6842       51.7927       56.6862       53.2736       48.1896       42.9371       39.4814       27.8216       23.0802       17.9147       14.4720       10.2605        8.9775       10.4439       15.7577       28.7915       25.8701       25.5451       28.4090       30.3989       33.8471       35.0393       34.4039       33.0573       34.3229       32.1223        0.0000        0.0000        0.0000        0.0000        0.0000       27.6246       28.4177       39.3875       53.4455       59.5535       66.0600       73.2267       73.4998       80.1443       82.9406       83.2242       82.1260       85.7083        0.0000        0.0000        0.0000        0.0000        0.0000        0.0000        0.0000        0.0000        0.0000        0.0000        0.0000        0.0000        0.0000        0.0000        0.0000        0.0000        0.0000        0.0000        0.0000        0.0000        0.0000        0.0000        0.0000        0.0000        0.0000        0.0000        0.0000        0.0000        0.0000        0.0000        0.0000        0.0000        0.0000        0.0000        0.0000        0.0000        0.0000        0.0000        0.0000        0.0000        0.0000        0.0000        0.0000        0.0000        0.0000
        4.6918        6.7083        8.4372        9.3791       13.6050       16.1171       14.8523       10.3430        8.9398        7.4593        6.5714        5.8851        5.9767        3.8958        4.0894        3.1520        3.1692        3.3761        2.8982        2.2957        3.4732        3.6948        3.2498        5.7837        6.8726        4.3893        4.2493        5.4442        5.4993        5.3028        5.0181        5.2506        6.1434        5.6987        4.7657        4.0081        3.5821        2.8754        2.1413        1.0402        1.3643        1.2268        0.4970        0.2743        0.2177        0.0118        0.1675        0.2977        0.3953        0.3184        0.1607        0.0298        0.2314        0.3748        0.6144        0.6205        0.5943        0.4648        0.3265        0.1667        0.0788        0.0704        0.0000        1.3565        1.0780        0.9844        0.7541        1.4948        1.6243        2.5607        1.5652        1.2803        2.9459        3.7863        4.2541        1.1470        1.5767        2.0301        2.9525        3.7955        5.3068        7.8414        4.3240        4.3667        5.6219        6.3762        9.1298       11.2618       17.7795       25.2068       19.7539       18.4970       77.7957       65.0841       35.1820       39.7456       51.4496       52.6844       53.8210       69.8506       55.1890       56.8322       62.7910       53.7326       46.4395       34.6058       38.4086       31.8514       32.2976       34.7556       33.8708       35.7413       32.8008       34.5358       24.2884       24.5934       21.9339       32.1844       33.9924       22.1924       26.4170       27.8918       29.6185       36.9331       49.4855       58.5985       57.8504       69.2776       64.9155       53.8501       44.6312       51.8034       51.6200       50.8542       52.6219       55.3670       63.2836       65.8462       75.9756       68.2676       68.9506       60.5763       60.3517       62.8913       48.9194       46.9285       56.9409       60.8332       54.6426       51.1449       53.9907       56.5347       62.4029       65.5868       67.1091       64.5812       57.6252       52.3511       52.3773       54.6702       54.1729       48.9036       45.7087       44.8432       44.5943       40.2543       36.3204       25.5674       23.2969       18.7378       15.9305       10.3561        8.9809       10.5740       11.7566       18.5383       20.7880       22.7682       24.3412       27.7774       29.8869       31.5152       33.9626       31.5772       33.4713        0.0000        0.0000        0.0000        0.0000        0.0000        0.0000       27.1320       28.8707       38.4473       46.2374       59.8099       56.4772       60.3429       69.7219       84.6967       86.2795        0.0000        0.0000        0.0000        0.0000        0.0000        0.0000        0.0000        0.0000        0.0000        0.0000        0.0000        0.0000        0.0000        0.0000        0.0000        0.0000        0.0000        0.0000        0.0000        0.0000        0.0000        0.0000        0.0000        0.0000        0.0000        0.0000        0.0000        0.0000        0.0000        0.0000        0.0000        0.0000        0.0000        0.0000        0.0000        0.0000        0.0000        0.0000        0.0000        0.0000        0.0000        0.0000        0.0000        0.0000        0.0000        0.0000        0.0000        0.0000
        3.6608        4.7980        7.2474        8.0665       10.0988       11.5145       15.4610       12.1071        9.8053        8.2053        8.0754        7.1076        4.7575        4.7062        5.1510        3.6472        3.0778        3.0126        4.0659        2.4561        2.5237        3.4406        2.2686        2.5767        2.3943        2.7055        2.7677        4.1048        4.8491        4.8396        4.5688        4.6117        5.0045        4.4707        3.4173        3.2382        2.8743        2.5533        1.8927        0.5974        1.2989        1.4882        1.2893        0.9028        0.4744        0.3333        0.4096        0.4190        0.1889        0.1944        0.1666        0.1234        0.3183        0.9366        1.0057        0.7560        0.5530        0.5334        0.5939        0.2852        0.4081        0.4364        0.1156        0.8721        0.4169        0.8026        1.4960        1.3823        1.1471        1.1015        1.4582        2.2829        3.3597        2.1115        3.6319        1.4142        1.2909        3.3514        7.3215        3.0899        5.1119        8.7732        4.8123        4.1989        3.0781        3.4336        7.2651       18.7041       21.6071       15.5144       13.7344       18.5408       19.1186       27.7244       30.9368       41.0812       43.4574       45.1332       48.1002       67.3250       98.0487       93.0935       81.2152       57.0535       47.5316       53.1383       63.3821       52.1224       51.8478       51.8400       54.3632       55.2505       55.6558       50.3029       26.5225       32.9566       44.7208       49.0657       34.8066       23.5566       25.6730       42.4716       47.0753       45.7779       52.8936       55.0090       48.7072       64.4803       76.0242       68.3495       57.2560       54.9846       49.5234       63.3541       67.9529       68.0609       60.1647       65.9735       71.8774       76.5264       59.6571       60.4929       55.7695       43.6918       41.8060       44.3913       53.4105       68.7164       62.4953       57.4342       62.4733       70.6987       70.5585       78.7500       72.8219       63.7732       57.4997       55.7663       56.0109       51.4225       48.7813       47.3576       43.2665       44.6908       44.9253       38.8625       36.3907       27.2670       22.1975       18.7616       17.7755       12.9767       10.4550       11.4939       12.9497       18.8506       20.0328       21.6694       23.3937       25.7420       27.7410       28.3625       30.4345       32.5469        0.0000        0.0000        0.0000        0.0000        0.0000        0.0000       30.8485       32.9128       32.4751       38.8908       43.6646       50.1558       50.3614       61.7579       66.3712       83.1861       85.0174        0.0000        0.0000        0.0000        0.0000        0.0000        0.0000        0.0000        0.0000        0.0000        0.0000        0.0000        0.0000        0.0000        0.0000        0.0000        0.0000        0.0000        0.0000        0.0000        0.0000        0.0000        0.0000        0.0000        0.0000        0.0000        0.0000        0.0000        0.0000        0.0000        0.0000        0.0000        0.0000        0.0000        0.0000        0.0000        0.0000        0.0000        0.0000        0.0000        0.0000        0.0000        0.0000        0.0000        0.0000        0.0000        0.0000        0.0000        0.0000
        1.7417        1.9957        3.7226        6.3827        8.1585        8.1271        8.5446        6.2858        6.6998        6.6696        6.3810        4.8736        4.5224        4.9743        5.9333        4.7433        3.4883        2.5587        2.3030        2.2582        1.7478        2.0284        2.1389        1.4308        1.6914        1.8248        2.4375        3.1847        3.9982        4.0308        3.5526        1.5648        1.1514        0.6066        0.9150        1.1691        1.4815        1.6267        2.1832        2.4653        0.8144        0.2262        0.6492        1.2903        1.2176        0.4364        0.2804        0.2494        0.0000        0.1125        0.1125        0.4389        1.3240        2.3314        1.6901        0.6305        0.5620        0.5383        0.3447        0.2944        0.2050        0.2347        0.0926        0.6249        0.5445        0.7781        0.0000        0.7977        0.8325        0.2903        0.4447        0.3933        1.1166        1.8582        1.5479        1.4831        1.3700        1.0078        0.9909        1.0984        1.3700        1.2442        1.7057        3.4100        3.4321        4.5019        6.2310        8.9846       11.0609        7.8756       10.7328       19.3683       21.7859       26.3908       30.2068       49.2475       54.3148       64.6730       60.4571       58.4797       70.5681       82.8241       87.0396       81.5552       75.6392       74.7888       88.1473       90.3366       74.4964       78.5353       66.6576       54.7559       43.9732       44.7606       31.8335       27.7787       29.2691       27.4110       29.7553       25.4601       29.2993       32.6642       33.1287       37.3024       39.5023       46.3517       49.9716       59.4409       67.1111       66.0262       60.1180       60.8394       60.7469       61.7913       70.9049       71.4154       61.2495       57.1765       66.7598       64.9691       56.9251       55.6053       52.2484       48.8589       49.3058       52.2016       58.3371       76.7773       75.2391       76.2973       82.7207       89.0589       86.8311       84.0628       75.5330       63.5949       56.8517       55.2054       51.3210       51.4504       50.8257       52.3827       47.3894       42.6384       42.4207       38.1044       36.7319       27.1620       22.6984       21.2468       20.4127       23.2536       17.9489       18.4967       19.0091       17.9894       18.3794       19.9665       22.6786       25.3288       29.2589       31.7871        0.0000        0.0000        0.0000        0.0000        0.0000        0.0000        0.0000        0.0000       51.3339       37.2811       38.1863       41.3531       47.8332       43.0795        0.0000       38.5004       57.6000       57.5699       52.1473        0.0000        0.0000        0.0000        0.0000        0.0000        0.0000        0.0000        0.0000        0.0000        0.0000        0.0000        0.0000        0.0000        0.0000        0.0000        0.0000        0.0000        0.0000        0.0000        0.0000        0.0000        0.0000        0.0000        0.0000        0.0000        0.0000        0.0000        0.0000        0.0000        0.0000        0.0000        0.0000        0.0000        0.0000        0.0000        0.0000        0.0000        0.0000        0.0000        0.0000        0.0000        0.0000        0.0000        0.0000        0.0000        0.0000        0.0000        0.0000
        3.0446        2.5414        3.3478        5.9539        6.8438        8.1297        7.8930        6.3982        8.1267        7.1221        8.6754        4.8626        4.1007        4.5664        4.0192        3.4876        3.0390        1.7791        1.5932        1.4314        1.2500        1.3160        1.5754        1.1622        1.2567        1.5522        1.4979        3.3066        3.3035        3.8473        3.7430        1.5969        0.9804        0.4306        0.3592        0.7854        0.5749        1.1283        0.6146        0.0000        0.2704        0.3726        0.4906        1.0210        0.9263        0.2897        0.1663        0.0000        0.0000        0.0000        0.0000        0.5074        1.3528        2.1202        2.1204        2.0723        1.3326        1.0409        0.8068        0.3146        0.4032        1.1401        0.8691        1.5689        1.6032        1.1774        1.8642        2.8575        3.2825        3.9676        2.9396        3.0337        3.6173        4.9360        3.8257        0.6861        0.3019        0.3694        0.4606        1.1222        1.2460        1.8945        2.2733        4.2383        4.3263        5.1463        6.6417        6.0400        8.3378       16.2571       13.2753       19.5925       24.1049       37.2459       40.1782       56.0003       66.1661       80.3257       76.9046       62.0139       73.1714       94.2332       97.4868       92.4943       98.8676       85.0849       80.0187       89.3196       76.0187       71.3243       56.1614       46.8717       49.6381       55.3106       53.0959       42.8204       30.0252       23.2510       26.6505       26.0198       29.1171       28.0414       32.7348       47.8473       47.8403       47.5970       52.9835       62.3403       67.8379       63.2899       74.9912       64.3191       65.1570       67.1728       71.8568       60.6705       52.1278       47.9136       61.0256       65.8015       56.2598       54.0350       53.8715       47.9146       54.3978       64.4788       76.5409       84.7001       93.6663       94.1993       89.1145       84.9254       80.4822       74.9738       69.7180       66.4326       63.4608       58.0805       51.9206       50.5276       53.3132       52.1361       49.5010       42.6646       38.6828       33.3464       31.7785       26.5504       23.1207       21.6430       21.0077       26.2770       26.4775       25.8840       24.9688       21.8653       19.3344       19.6079       20.7686        0.0000        0.0000        0.0000        0.0000        0.0000        0.0000        0.0000        0.0000        0.0000        0.0000        0.0000       89.8042       50.5821       47.3953       45.7064        0.0000        0.0000        0.0000        0.0000        0.0000        0.0000        0.0000        0.0000        0.0000        0.0000        0.0000        0.0000        0.0000        0.0000        0.0000        0.0000        0.0000        0.0000        0.0000        0.0000        0.0000        0.0000        0.0000        0.0000        0.0000        0.0000        0.0000        0.0000        0.0000        0.0000        0.0000        0.0000        0.0000        0.0000        0.0000        0.0000        0.0000        0.0000        0.0000        0.0000        0.0000        0.0000        0.0000        0.0000        0.0000        0.0000        0.0000        0.0000        0.0000        0.0000        0.0000        0.0000        0.0000        0.0000        0.0000
        0.0000        0.0000        3.5759        4.3310        0.0000        6.0594        9.0022        8.1849        8.8102        7.0761        6.9167        6.6993        6.0685        5.2573        2.4122        2.7733        1.7224        1.3679        1.2653        1.1203        1.0952        0.9624        1.2588        1.3659        1.1173        0.8631        0.9249        2.0524        1.9480        1.5449        1.0587        0.3132        0.3344        0.3160        0.7717        1.2586        0.7180        0.7704        0.1965        0.2895        0.3767        0.3673        0.3424        0.5783        0.4332        0.1729        0.1577        0.3980        0.0000        0.2195        0.4674        1.1013        1.3044        1.3972        1.7891        0.9947        0.1389        0.1424        1.6287        1.0827        1.9409        3.3283        3.1113        2.7269        2.9792        3.3255        2.2579        5.1115        4.4646        7.5599       20.9714       13.5458        2.7471        0.9389        1.0427        1.4285        1.1090        0.5504        0.8272        0.5269        0.9017        1.1051        2.4003        3.0602        5.4827        6.4606        9.1423       11.4322        9.6122        9.5658       18.1641       33.3499       30.2915       46.4621       52.4188       69.9230       74.9888       70.3822       66.0803       72.1022       77.1202       75.9141       78.6672       87.4127       87.2005       88.3494       84.5186      135.3341      126.4753       86.4320       70.8294       67.1798       63.6411       57.1560       56.7026       49.0301       43.3219       36.7715       25.2088       26.4695       26.4256       31.5568       41.5704       47.9030       49.8709       47.9543       54.2431       64.8591       66.4551       68.7725       80.2453       77.7495       60.4463       58.4963       66.6624       60.4680       52.2318       50.4532       62.1023       57.1887       59.1490       59.4151       61.4031       58.4725       61.3101       65.2074       75.4533       95.5646      103.0378       90.1767       83.2451       82.3424       82.3463       77.9944       72.7407       69.6779       66.2126       64.0385       61.8742       65.4135       63.7125       61.0896       55.1244       45.5290       33.6848       27.9337       27.3130       21.8686       19.6730       21.3026       29.6592       30.4133       33.0679       28.2996       26.2145       22.4669       19.4228       19.4987       21.1229       22.6441        0.0000        0.0000       37.1412        0.0000        0.0000        0.0000        0.0000        0.0000        0.0000      120.1707       91.2803       51.3739        0.0000        0.0000        0.0000        0.0000        0.0000        0.0000        0.0000        0.0000        0.0000        0.0000        0.0000        0.0000        0.0000        0.0000        0.0000        0.0000        0.0000        0.0000        0.0000        0.0000        0.0000        0.0000        0.0000        0.0000        0.0000        0.0000        0.0000        0.0000        0.0000        0.0000        0.0000        0.0000        0.0000        0.0000        0.0000        0.0000        0.0000        0.0000        0.0000        0.0000        0.0000        0.0000        0.0000        0.0000        0.0000        0.0000        0.0000        0.0000        0.0000        0.0000        0.0000        0.0000        0.0000        0.0000        0.0000        0.0000        0.0000
        0.0000        0.0000        0.0000        0.0000        0.0000        6.1086        8.5300        7.3192        7.2643        5.9547        5.5010        5.7637        5.3008        4.2588        2.3717        1.9037        1.6064        1.2360        0.9940        0.9449        0.8080        0.8610        1.1467        1.1454        0.7417        0.6024        0.6645        1.4843        0.9720        1.0613        1.4939        2.0033        1.4524        1.4728        0.9862        1.1984        1.4683        0.9204        0.1795        0.3350        0.5316        0.4098        0.3180        0.3975        0.3456        0.3415        0.2990        0.4203        0.4023        0.6422        1.2045        1.2880        1.5964        1.4030        0.8503        3.2810        1.4538        1.3143        1.9536        1.3983        1.9935        4.9852        3.4358        3.8658        4.5068        2.5334        3.3237        2.8615        2.2849      106.3665       76.2382       92.7816        0.8927        0.7675        0.2294        0.2660        2.1680        2.3218        1.3786        0.8240        1.3754        2.4513        4.1754        3.1159        3.5842        3.8192        5.9081        7.6723        8.7033       13.9947       27.7828       54.8608       55.4038       56.0826       61.2339       80.5613       80.9304       69.1229       74.0136       66.8663       75.0434       78.5670       80.9357       78.1196       77.4811       77.0236       76.5477       80.1674       91.4635       84.0267       91.8003       95.5633       96.2003       91.0254       88.5806       64.5595       48.6573       43.6753       41.1680       34.2485       27.3686       40.8121       62.0473       65.1203       67.4764       58.7927       53.4533       58.7161       60.9371       60.3364       57.1617       64.4422       57.2440       53.2228       61.0320       70.2746       58.5957       56.3551       63.4478       63.4957       68.5253       65.2510       61.6036       55.5853       58.5814       75.0429       83.9864      111.4745      109.9368      102.9454      108.8963      103.7292       97.4051       93.6409       84.5726       81.4082       76.5665       70.8922       68.1694       68.0065       67.6153       60.5734       48.3984       38.2577       30.7794       27.6942       22.5105       17.9384       15.3734       18.3060       19.6250       26.1496       31.8605       35.5103       31.6575       28.0389       23.3154       21.5236       25.6071       38.9888       35.8288       38.0544       40.8856       42.9186        0.0000        0.0000        0.0000        0.0000       58.5339       69.1682       47.7490       35.1611        0.0000        0.0000        0.0000        0.0000        0.0000        0.0000        0.0000        0.0000        0.0000        0.0000        0.0000        0.0000        0.0000        0.0000        0.0000        0.0000        0.0000        0.0000        0.0000        0.0000        0.0000        0.0000        0.0000        0.0000        0.0000        0.0000        0.0000        0.0000        0.0000        0.0000        0.0000        0.0000        0.0000        0.0000        0.0000        0.0000        0.0000        0.0000        0.0000        0.0000        0.0000        0.0000        0.0000        0.0000        0.0000        0.0000        0.0000        0.0000        0.0000        0.0000        0.0000        0.0000        0.0000        0.0000        0.0000        0.0000        0.0000
        0.0000        0.0000        0.0000        0.0000        0.0000        7.0305        9.5242        3.3860        2.8940        6.5671        4.3971        3.2395        4.2563        3.3236        2.9090        1.8198        1.5164        0.9623        0.8219        0.6601        0.7014        0.8527        0.9368        0.8690        0.6494        0.4722        0.5277        0.3508        0.4160        0.4736        0.8126        1.2329        1.6049        1.7818        1.4565        1.2723        0.9021        1.1478        0.5084        0.3482        0.3892        0.3758        0.3463        0.5497        0.6191        0.6229        0.6631        0.5733        0.7104        1.3962        1.7658        2.2477        6.0223       20.3144       20.6634       21.6076       25.7141        6.1393        4.9097        8.1481        8.0292       11.3131        9.3118       17.9742       21.7593       23.5295       13.7459        6.5645        7.5081       85.8212      122.0414       65.0204        5.7377        1.8113        0.3627        1.1737        2.6366        3.4278        4.0244        1.8311        2.4258        2.1852        2.5349        3.5856        4.1614        5.2320        6.6255        7.8753        9.6810       15.8477       17.7678       29.2282       28.9912       35.0470       44.5823       55.4778       65.2463       62.0525       64.8811       66.0060       62.2851       50.1245       53.6317       52.8409       55.8713       60.6809       70.6562       67.4113       66.7894       83.0339      115.0915      137.9585      143.1709      119.5052       93.9078       69.4628       62.0235       56.3457       58.5991       52.5298       50.6276       53.3476       59.2733       61.8765       59.5075       54.9787       51.2016       57.1503       51.9066       41.0883       41.1003       45.0564       38.2800       40.5417       51.4812       58.2021       51.4209       66.5648       63.7198       72.4557       81.2670       84.6674       76.0886       82.7590       85.8217       94.8108       97.6146      108.8877      130.4173      132.1651      125.1165      115.0429      111.3204      107.7434      105.4241       94.5441       83.9235       77.2996       72.4165       69.7695       66.7522       60.9275       50.5812       35.8128       28.3011       24.2894       20.9675       23.3064       22.7090       23.3481       24.2199       30.6422       41.3409       45.2722       38.6256       36.6064       33.3021       31.0121       30.3576       31.2565       33.9829       36.0638       37.0317       40.8879        0.0000        0.0000        0.0000       55.7043       38.2982       40.8856       39.9773       37.8925       37.2358        0.0000        0.0000        0.0000        0.0000        0.0000        0.0000        0.0000        0.0000        0.0000        0.0000        0.0000        0.0000        0.0000        0.0000        0.0000        0.0000        0.0000        0.0000        0.0000        0.0000        0.0000        0.0000        0.0000        0.0000        0.0000        0.0000        0.0000        0.0000        0.0000        0.0000        0.0000        0.0000        0.0000        0.0000        0.0000        0.0000        0.0000        0.0000        0.0000        0.0000        0.0000        0.0000        0.0000        0.0000        0.0000        0.0000        0.0000        0.0000        0.0000        0.0000        0.0000        0.0000        0.0000        0.0000        0.0000        0.0000
        0.0000        0.0000        0.0000        0.0000        0.0000        8.4644        9.3058        3.2287        2.8966        3.4231        3.6614        3.2424        6.7019        9.0288        5.9324        2.2450        1.5261        1.8839        0.6448        0.5088        0.6645        0.9539        0.8079        0.7789        0.4592        0.2114        0.2639        0.2255        0.2626        0.3059        0.3569        1.2481        1.5118        2.1132        1.5703        2.0238        1.6937        1.0512        0.4812        0.3419        0.4475        0.4426        0.4005        0.5433        0.5139        0.6802        0.8457        1.3737        1.7517        2.1337        2.7654        3.8801        6.7805       15.1362       11.5938        8.1982       12.9096        7.3360        6.7565        6.9755       11.5859        8.7873        7.8942       22.1194        9.5068        8.2284       18.2844        9.9948       15.3208       18.4353       12.5584       11.7202       15.1693        4.6513        1.0263        3.4160        5.8023        8.0561        5.1205        1.2979        1.7770       47.8610        2.4366        3.6296        4.0945        4.8345        8.5303        9.0500       10.9900       12.8366       17.1097       22.5528       30.5167       32.8212       36.4044       43.4648       44.6982       46.3178       54.7889       51.6369       41.1376       37.5461       41.3498       44.6382       43.6259       45.7729       49.6566       60.9800       62.5045       97.1059      122.3722      115.4156      161.1197      162.7944      118.2013       82.1274       66.9496       64.2139       63.7573       55.1992       55.2135       51.2903       55.2554       58.0850       54.1581       50.9197       41.8786       35.0126       34.5762       32.2746       34.6011       42.6755       47.8668       40.6615       42.9255       43.3519       52.1989       57.5366       69.8978       83.9427       82.7473       81.5347       91.4784      102.6885      103.4696      111.6298      127.0461      131.7907      142.2304      134.6358      127.3893      123.9716      115.5478      118.6540      113.1280      100.6891       94.8176       84.5199       75.4500       66.7444       63.9338       60.3691       47.5222       35.7467       26.3298       22.5839       21.9481       24.5454       23.4066       21.8931       24.6529       32.9182       36.6472       38.1716       38.7609       38.2835       41.4027       38.7795       34.6401       31.7713       30.3379       34.2029       34.1778       45.9784        0.0000        0.0000       43.1250       44.5592       40.1622       39.6486       38.0884       38.5476       39.1154       36.8065       35.5882       30.2785       27.8719       25.5642        0.0000        0.0000        0.0000        0.0000        0.0000        0.0000        0.0000        0.0000        0.0000        0.0000        0.0000        0.0000        0.0000        0.0000        0.0000        0.0000        0.0000        0.0000        0.0000        0.0000        0.0000        0.0000        0.0000        0.0000        0.0000        0.0000        0.0000        0.0000        0.0000        0.0000        0.0000        0.0000        0.0000        0.0000        0.0000        0.0000        0.0000        0.0000        0.0000        0.0000        0.0000        0.0000        0.0000        0.0000        0.0000        0.0000        0.0000        0.0000        0.0000        0.0000        0.0000
        0.0000        0.0000        0.0000        0.0000        6.6561        5.9433        7.6099        3.4643        3.1355        4.2587        4.0032        4.7333        7.0864       10.3455        5.0416        2.3475        1.9463        1.7243        1.6951        1.1445        1.0938        0.6742        0.4987        0.2960        0.1537        0.1650        0.2013        0.1693        0.1947        0.2319        0.2818        0.6438        1.4686        1.4646        0.9255        1.1661        1.3139        0.5632        0.7490        0.6759        0.6222        0.3659        0.4220        0.6351        0.3649        0.4672        0.8348        1.8589        2.4789        6.3125        7.6979        8.5243        5.1022        2.0417        7.3088        8.4678        8.8956        6.8878        7.3273        7.5460       11.9405       17.1191       12.6442       12.7255       18.6453       16.6868       24.1668       14.4894       23.4906       22.2105       18.5994       20.5912       19.7390       10.8563       13.4769        5.8418        7.0146        4.4393        2.9819        1.7661        1.9436        2.3361        2.4522        3.2720        3.6949        4.8650        6.4761        7.1514        7.2348        9.4418       13.8677       22.5176       25.1506       34.7582       67.1303       56.9965       32.7049       37.6258       43.5062       36.1181       35.1685       35.0566       36.7357       33.9780       31.7569       36.7227       38.9187       43.1137       63.8884       93.7610      115.0499      102.0876      112.5962      119.5190      113.1589       85.9370       76.8606       69.9221       68.8826       54.4874       47.9872       48.3263       48.4157       49.0662       46.6939       36.0144       36.1237       38.1045       47.9627       47.9120       54.7994       56.0386       56.1353       48.4762       47.9462       49.1805       60.4423       73.1053       78.1142       90.7233       90.8916      101.4901       99.0431      122.2173      146.9538      147.6934      155.9747      140.6946      141.5109      133.2274      129.9902      132.2652      130.6909      122.0957      114.6888      102.1691       93.5833       80.0830       73.4027       68.6630       61.8879       52.2920       45.4618       33.8582       29.9898       24.8021       21.9663       23.4290       23.5421       25.6617       27.6905       33.4026       38.3302       39.8807       43.2127       42.4901       43.3040       36.6685       37.7105       32.4581       31.2704       32.9564       36.0356       46.0442        0.0000       48.3930       41.6805       40.1093       43.1305       45.3539       39.7452       38.4824       37.6099       35.4224       33.9394       24.2620       23.0938       23.8497       26.0246        0.0000        0.0000        0.0000        0.0000        0.0000        0.0000        0.0000        0.0000        0.0000        0.0000        0.0000        0.0000        0.0000        0.0000        0.0000        0.0000        0.0000        0.0000        0.0000        0.0000        0.0000        0.0000        0.0000        0.0000        0.0000        0.0000        0.0000        0.0000        0.0000        0.0000        0.0000        0.0000        0.0000        0.0000        0.0000        0.0000        0.0000        0.0000        0.0000        0.0000        0.0000        0.0000        0.0000        0.0000        0.0000        0.0000        0.0000        0.0000        0.0000        0.0000
        0.0000        0.0000        0.0000        0.0000        5.6095        6.2789        9.3968        4.3557        4.3912        5.2332        5.8663        4.6687        5.1249        4.5481        3.9494        2.6670        2.1226        1.9829        2.0024        1.3478        0.7867        0.5930        0.4751        0.2914        0.1540        0.2914        0.2124        0.1828        0.2138        0.4932        0.6883        1.3018        1.2712        1.0462        0.9185        0.9717        0.9485        0.5840        0.6427        0.5507        0.4635        0.2197        0.4125        0.6915        0.4295        0.9311        1.1310        5.1355        6.3119       10.4032       15.1946        8.1825        4.6652        3.3141        9.1355       11.2165        6.4958        7.8399        4.5732        4.9172        9.0357        4.0462        7.5245       20.2074       24.0109       27.0450       24.7716       21.1261       25.7088       25.1793       21.3025       16.7260       21.9813       18.4927       10.0238        3.5961        4.2573        5.1308        3.4592        1.8097        1.7927        1.8678        2.0515        2.9331        3.1023        3.8726        4.7306       13.7857       11.4506        8.6615       14.4376       20.1228       23.8178      164.5052      191.2732      106.6269       41.8572       37.5910       34.6253       31.3264       29.1104       26.1098       24.8225       28.4605       26.8900       35.3108       59.9309       46.1240       56.7197       67.3647       82.8399       91.2288       97.5533      110.6460      105.7459       88.1275       79.9655       79.4822       71.3754       58.8647       47.9496       42.8165       42.3737       49.1206       45.7680       44.5544       42.7907       46.5653       70.6460       73.2607       58.4699       66.4511       62.9029       66.9361       62.6432       73.0202       85.1047      101.4065      123.5214      135.9425      142.7967      137.8456      139.8175      150.6160      157.7539      153.8565      150.1851      145.9461      152.1424      144.0667      135.0568      129.2796      121.4322      121.1278      109.4561       91.8638       85.0807       76.1184       69.8890       66.7973       61.9915       53.2098       46.6978       34.1274       29.0291       24.2955       22.7088       24.6843       23.5488       23.8746       27.5056       33.8378       36.6742       40.3928       46.9968       44.0535       44.6664       36.6716       35.3840       31.4336       34.1042       33.2792       27.9870       33.4260       47.5376       43.2122       39.4248       38.8234       39.3281       41.9684       38.1116       36.8299       34.7138       35.4685       33.5813       23.9884       21.2909       21.3956       23.9286        0.0000        0.0000        0.0000        0.0000        0.0000        0.0000        0.0000        0.0000        0.0000        0.0000        0.0000        0.0000        0.0000        0.0000        0.0000        0.0000        0.0000        0.0000        0.0000        0.0000        0.0000        0.0000        0.0000        0.0000        0.0000        0.0000        0.0000        0.0000        0.0000        0.0000        0.0000        0.0000        0.0000        0.0000        0.0000        0.0000        0.0000        0.0000        0.0000        0.0000        0.0000        0.0000        0.0000        0.0000        0.0000        0.0000        0.0000        0.0000        0.0000        0.0000
        0.0000        0.0000        0.0000        0.0000        9.2694       10.6841        9.2456        8.1811        9.3392       11.0225        9.8110       15.0195       15.7275       12.8184        8.1932        8.5347       10.9328       12.0238       14.9100        8.9286        3.8693        4.0829        4.2105        0.5784        0.5758        0.2336        0.3660        0.4731        0.8853        0.8947        0.9002        0.7846        0.9310        0.2019        0.7082        0.7063        0.2495        0.1889        0.5005        0.5716        0.2223        0.2084        0.7505        2.9479        2.9461        3.6832        4.6154       14.9890       10.8097        9.2634       10.2030        5.5292        5.7545        7.8783        8.9259       11.5894       10.2216       12.1392       11.0252        9.4252       11.5856       14.1684       12.2904       12.3540       14.9076       14.9081       19.3182       21.9773       21.0523       23.9516       27.4125       22.3128       21.0508       19.6734       13.9249        6.4769        6.7141        9.3724        5.1782        1.9199        1.4114        1.1767        1.1969        2.0897        1.2379        1.1467        1.9078        3.9164        4.2996        5.0882        8.4712       13.8085       18.0158       29.6356       82.5762       35.0588       26.8595       34.2503       24.2794       17.9584       16.4080       16.1839       15.9038       24.0453       28.7545       27.9594       28.2823       43.7265       55.8437       69.0954       75.8289       73.5536       83.0130       92.7975       91.4472       85.7951       75.1679       72.0191       71.7105       51.6653       43.0976       43.8450       44.6785       47.2627       47.6429       45.3650       45.9199       57.7254       67.2711       66.0313       58.1244       81.6976       85.3925       92.8143      102.4097      114.4964      131.4496      146.3223      154.6441      159.7778      158.4594      158.5844      154.7859      188.2137      187.8548      192.9249      181.3522      161.1124      157.7569      149.9700      138.8933      126.2614      114.7756      108.1300      107.8900       90.6957       90.1350       81.5654       70.5654       67.9022       60.7354       51.2779       46.3036       35.3979       28.0520       28.6956       25.2426       22.6004       21.8910       21.5185       23.7110       33.7876       39.7882       48.2382       50.7074       53.8029       43.0667       44.0327       40.5920       32.9878       33.7404       32.9918       29.3509       35.5649       37.5065       37.1059       33.4738       30.7737       32.6833       36.4229       32.0206       26.2992       27.2812       24.2619       23.3628       19.8507       22.5627       30.1418       33.0524        0.0000        0.0000        0.0000        0.0000        0.0000        0.0000        0.0000        0.0000        0.0000        0.0000        0.0000        0.0000        0.0000        0.0000        0.0000        0.0000        0.0000        0.0000        0.0000        0.0000        0.0000        0.0000        0.0000        0.0000        0.0000        0.0000        0.0000        0.0000        0.0000        0.0000        0.0000        0.0000        0.0000        0.0000        0.0000        0.0000        0.0000        0.0000        0.0000        0.0000        0.0000        0.0000        0.0000        0.0000        0.0000        0.0000        0.0000        0.0000        0.0000        0.0000
        0.0000        0.0000        0.0000        0.0000        0.0000        0.0000        0.0000        0.0000       10.1353       10.9910        9.2372       12.9012        9.6856       10.2794        8.2306        5.6716        4.0274        4.7961        7.4569        4.6465        3.4214        4.3545        3.6808        0.5720        0.6823        0.4557        0.5456        3.4312        4.1422        0.8027        0.7331        0.6905        1.3224        0.6585        0.2354        0.8778        0.6452        0.3872        0.4363        0.9717        1.2814        1.0085        2.8768        2.7455        2.0446        1.1645        4.4547        6.4365        8.9383        6.4151       11.6556        8.3273        8.8491        9.3083        3.0407        6.8759       12.5194        5.6939        5.2960        4.4219        5.0865       17.0830       15.1625        7.1470       13.4827       11.7106       16.8130       22.1065       26.3738       33.1280       31.5100       29.6133       25.0338       26.0533       11.3098       14.4139       11.6043       19.1552       19.9041        7.6120        2.6485        4.8988        7.7560        2.9127        1.0299        2.8141        1.4008        3.4157        4.8838        6.8493        8.7071       13.4241       19.1733       24.4631       19.6871       28.2249       37.8366       24.1111       17.7622       14.8512       21.6198       17.9865       16.4354       21.2999       22.5852       26.1633       32.2348       40.1570       72.7249       63.8246       63.6806       73.4173       86.0671       89.0874       89.2562       84.9422       79.8331       83.2509       73.3668       54.5907       46.0639       45.9156       48.1755       47.5072       60.7872       51.4535       47.2113       64.1170       63.9321       67.0191       72.7122       99.1516      100.3106      106.6523      120.8561      123.7559      132.5529      144.4078      150.8669      172.4156      176.3722      178.9734      172.3923      181.7522      174.5426      166.8662      157.7640      161.1089      178.4668      148.9770      136.8653      119.9889      112.2339      111.0871      107.4728       92.4751       83.7491       80.2360       72.6738       63.2637       56.1419       50.1083       46.1920       33.6410       26.0883       23.4853       23.2468       23.4175       21.6548       24.4348       25.9155       37.9080       41.6927       45.1699       53.3985       46.4702       43.8933       42.5371       40.6316       33.6854       30.8937       32.2638       30.7809       27.7907       27.4448       28.0062       28.7891       30.9922       29.5961       28.6065       27.9839       24.0203       21.6966       21.6473       23.4412       22.3098       29.6914        0.0000        0.0000        0.0000        0.0000        0.0000        0.0000        0.0000        0.0000        0.0000        0.0000        0.0000        0.0000        0.0000        0.0000        0.0000        0.0000        0.0000        0.0000        0.0000        0.0000        0.0000        0.0000        0.0000        0.0000        0.0000        0.0000        0.0000        0.0000        0.0000        0.0000        0.0000        0.0000        0.0000        0.0000        0.0000        0.0000        0.0000        0.0000        0.0000        0.0000        0.0000        0.0000        0.0000        0.0000        0.0000        0.0000        0.0000        0.0000        0.0000        0.0000        0.0000        0.0000
        0.0000        0.0000        0.0000        0.0000        0.0000        0.0000        0.0000        0.0000        0.0000        0.0000        9.8864        9.6148        8.3675        6.6120        6.1671        3.8857        4.3481        3.8132        2.8039        2.9296        4.0707        7.3412        6.5758        1.1278        1.3144        0.5585        0.2404        0.8752        1.9756        1.1585        1.1656        1.4699        0.8020        0.7220        0.7896        3.3146        4.8027        1.9763        1.4732        3.0206        2.8543        1.7562        0.7499        1.7395        1.3632        3.3560        4.7052       14.8192        6.5660        5.4178        4.4772        3.8828        6.9897        8.5499        6.1715        9.4125       11.3155        7.4339        7.6807        6.9935        6.9135        5.8572        8.0491        5.8464        9.1441       13.6589       17.2555       13.5351       16.3736       22.6841       22.2687       16.2620       16.0840       20.8126       12.7612       10.5657       22.8153       26.3858       31.1962       15.0969        9.2051       10.2181        9.1772        4.1682        3.5618        5.2186        4.7290        6.7082        6.6520        7.2203       29.0725       28.6004       21.6253       20.8796       29.7254       44.5482       31.1748       20.0975       24.8061       19.1136       19.7786       23.3581       24.2019       24.9280       30.0484       32.3649       38.8320       66.1821       66.3405       70.3302       75.5271       88.9674      102.3064      100.7679       96.9602       88.0039       90.2625       80.1148       65.5883       51.0394       49.1637       50.1150       44.6157       46.2283       45.1361       46.1054       49.5332       64.2303       66.9820       69.2515       76.2279      101.0038      105.4301      114.4164      119.3005      117.2005      139.9980      151.7987      171.2475      163.6146      158.9477      173.1068      181.5787      199.5739      190.7598      174.6113      174.3652      158.8753      161.6996      149.1488      131.5566      113.6878      104.7220      104.0768       98.6597       88.7224       83.0453       75.0789       68.1394       59.1124       55.1391       50.6346       44.9311       33.6104       29.4268       27.0034       25.0330       23.7183       23.7005       24.7575       26.2951       37.0887       40.2743       41.4194       40.3544       44.0015       41.4027       40.0591       38.6585       28.5948       24.9200       24.5043       25.4949       23.1073       25.1223       25.4436       28.7560       30.0820       30.3231       27.9569       24.8366       21.1493       21.1136       21.9221        0.0000        0.0000        0.0000        0.0000        0.0000        0.0000        0.0000        0.0000        0.0000        0.0000        0.0000        0.0000        0.0000        0.0000        0.0000        0.0000        0.0000        0.0000        0.0000        0.0000        0.0000        0.0000        0.0000        0.0000        0.0000        0.0000        0.0000        0.0000        0.0000        0.0000        0.0000        0.0000        0.0000        0.0000        0.0000        0.0000        0.0000        0.0000        0.0000        0.0000        0.0000        0.0000        0.0000        0.0000        0.0000        0.0000        0.0000        0.0000        0.0000        0.0000        0.0000        0.0000        0.0000        0.0000        0.0000
        0.0000        0.0000        0.0000        0.0000        0.0000        0.0000        0.0000        0.0000        0.0000        0.0000       10.7730       15.4485       12.3867        7.6407        6.1498        3.5013        3.1161        3.5555        2.8908        3.5840        5.8911        5.8820        5.9878        3.1130        1.3933        1.0430        1.3698        3.4162        3.7687        1.0552        1.0413        2.9083        3.4563        4.8511        3.6528        3.5417        1.5680        1.8349        0.9615        2.0619        0.9047        0.7032        0.3675        0.2689        1.5526        1.7306        2.5828        7.8769        6.1265        5.7372        1.4419       11.9331       13.2620       12.3331       18.4040       21.9812       19.2104       14.6920       12.6512        5.3793        4.4933        7.2922        9.9772        4.4532       14.3647       16.7753        8.4540       15.7427       17.2026       27.5366       17.3088       12.7112       19.2236       15.9036       12.4695       12.2518       14.6061       21.1429       28.1807       25.0000       21.9745       27.9923       22.9487       14.4922        8.6992        4.8849        6.8296       21.4745        6.2308       10.6047       50.7269       63.5648       64.4445       48.6419       46.6342       38.3513       32.7140       40.1826       43.9967       41.1701       27.9793       21.5725       24.1863       33.0998       35.4014       39.3088       45.6560       55.6049       52.4664       68.3378       67.6144       78.3580       94.7487      104.5246       89.2898       78.6046       80.0509       66.7015       66.2046       54.3863       50.7343       45.6129       45.7154       51.0969       48.9112       47.9763       57.7871       71.8986       76.2374       82.9757       81.6353      100.9276      109.7475      119.8283      133.3036      141.2878      166.2434      171.8381      162.8508      158.7774      163.0240      173.8167      186.7448      227.0826      194.2065      187.2950      182.4623      151.1209      160.9663      165.6667      142.3348      114.2737      104.3930       94.6600       91.8992       87.8823       81.3374       74.4263       71.9483       60.3971       52.2036       48.3350       40.7868       32.7205       28.4898       25.9454       25.0114       26.8021       26.6487       24.1029       26.2672       36.1809       35.8819       35.8189       36.0675       34.6957       41.6317       34.3027       31.7770       24.9040       19.8240       19.5019       18.7621       20.1917       22.0391       24.5819       29.8961       27.8707       25.7615       25.5624       24.0522       21.4773       23.9746        0.0000        0.0000        0.0000        0.0000        0.0000        0.0000        0.0000        0.0000        0.0000        0.0000        0.0000        0.0000        0.0000        0.0000        0.0000        0.0000        0.0000        0.0000        0.0000        0.0000        0.0000        0.0000        0.0000        0.0000        0.0000        0.0000        0.0000        0.0000        0.0000        0.0000        0.0000        0.0000        0.0000        0.0000        0.0000        0.0000        0.0000        0.0000        0.0000        0.0000        0.0000        0.0000        0.0000        0.0000        0.0000        0.0000        0.0000        0.0000        0.0000        0.0000        0.0000        0.0000        0.0000        0.0000        0.0000        0.0000
        0.0000        0.0000        0.0000        0.0000        0.0000        0.0000        0.0000        0.0000        0.0000        0.0000       18.5838       33.0190       25.2240       32.2947       16.4633       12.3996        4.7340        7.3474       14.8736       17.8980       15.5031       16.3348       18.4400        8.7301       12.6013       19.1908       19.5583       19.1985       24.0900       19.8097       14.6944       15.7851       15.4239       11.5089        7.6911        6.4497        4.8044        4.3745        5.4187        4.4961        2.8034        2.1599        1.4656        1.9693        2.9681        3.9248        4.5706        3.3001        4.8229        3.1980       12.5065       20.0846       19.2253       13.7631       14.1884       21.6193       18.0661       19.7631       19.7435       10.2175        7.4552        8.6449        9.6446        5.0805        9.3983       13.0222       15.2957       11.6662       11.2865       15.7781       14.6751       17.1831       16.4058       13.4992       13.8428       17.0897       18.7603       14.2075       17.9962       16.7052       27.8323       35.5602       26.0825       26.4834        8.4935       13.4234       17.9651       27.7750       17.9889       15.9380       37.3739       38.5699       20.7315       38.2292       36.4076       23.8900       41.2395       47.4422       45.0268       38.5223       30.4804       36.1393       30.9977       33.7610       34.1498       39.6689       40.0374       53.2078       54.1506       59.7413       60.3924       80.0773       75.3620       83.0759       72.8251       73.2881       72.1247       78.3046       73.5156       57.6955       56.3520       61.2279       56.2621       64.6794       59.7351       59.8485       64.4571       73.9762       88.3997       94.5544       92.5357      106.4168      113.3744      122.7584      136.1192      159.6470      174.7318      179.9684      179.2245      178.9177      184.8382      205.8788      207.5650      180.8530      162.7922      156.9846      167.1501      155.6214      134.0521      122.2801      112.2204       98.6596       88.4763       82.9771       84.0337       85.7777       82.5240       78.6515       71.5219       51.9328       42.2322       37.1802       36.6220       33.5659       30.2136       25.4160       22.5557       20.2077       19.1647       19.9215       24.7214       29.3093       30.5269       30.0511       28.5317       28.1501       27.3333       25.2903       22.5897       17.7981       15.1652       13.4934       13.8544       13.4670       14.9098       31.2724       35.4500       26.7069       25.9610       27.4157        0.0000        0.0000        0.0000        0.0000        0.0000        0.0000        0.0000        0.0000        0.0000        0.0000        0.0000        0.0000        0.0000        0.0000        0.0000        0.0000        0.0000        0.0000        0.0000        0.0000        0.0000        0.0000        0.0000        0.0000        0.0000        0.0000        0.0000        0.0000        0.0000        0.0000        0.0000        0.0000        0.0000        0.0000        0.0000        0.0000        0.0000        0.0000        0.0000        0.0000        0.0000        0.0000        0.0000        0.0000        0.0000        0.0000        0.0000        0.0000        0.0000        0.0000        0.0000        0.0000        0.0000        0.0000        0.0000        0.0000        0.0000        0.0000        0.0000
        0.0000        0.0000        0.0000        0.0000        0.0000        0.0000        0.0000        0.0000        0.0000        0.0000        0.0000       23.4334       25.2285       27.3711       26.0893       18.5147       10.2046        9.5334       13.8820       13.5439       11.7833        8.0028       10.7412        9.8935       10.9238       16.8477       24.7539       19.3897       20.6892       16.9699       14.7685        8.1968        8.8876        6.8043        8.1259        7.5462        3.5265        1.7071        4.3086        5.7878        4.1102        3.5029        2.5255        2.0593        2.6893        2.9463        2.8244        2.7020        2.3850        3.3629       10.5731       12.0829        7.0489       11.9589       12.8202       10.0628       10.9563        7.6728        5.0320        6.8578        6.0417       21.1640       13.5806        4.0513       10.2188       18.8009       27.6350       17.3340       15.5538       15.9419       25.1015       26.7446       21.9382       16.0412       15.5719       38.8847       29.4647       15.3285       18.6489       16.8012       19.9984       33.0007       26.9385       28.9413       32.3437       32.2304       22.9797       19.1878       28.1641       33.4482       25.8522       14.5559       23.6799       45.4606       30.1572       38.9935       56.8765       71.2466       67.7651       39.4633       30.9027       34.0156       34.6033       38.7649       40.9806       42.0089       58.8207       81.2011       85.3180       69.5179       73.7960       75.8656       78.5474       82.6984       77.9500       83.9539       82.9437       73.4236       69.8237       57.9749       60.7197       65.1143       57.4498       70.2640       64.5743       69.2700       76.1712       79.1045       90.8810       90.5024       93.1255      126.8427      130.0456      138.4591      167.3586      179.6046      173.3803      184.0595      185.2753      193.6590      200.4848      198.3178      188.6745      164.8805      167.9144      161.0974      155.0865      129.7603      115.5281      108.7348      101.7568       83.0259       84.1314       89.1078       89.9301       88.1179       84.9723       81.9750       67.6067       52.3395       43.4236       38.9891       36.3595       30.4652       25.9052       22.3490       19.7741       16.7121       16.7061       14.6713       18.7022       23.3124       24.9748       23.6394       27.3625       26.9912       23.3074       33.8819       18.8908       14.9441       13.0034       12.3186       11.6207        9.9951       12.5357       32.7017       16.9621       22.6652       26.4595        0.0000        0.0000        0.0000        0.0000        0.0000        0.0000        0.0000        0.0000        0.0000        0.0000        0.0000        0.0000        0.0000        0.0000        0.0000        0.0000        0.0000        0.0000        0.0000        0.0000        0.0000        0.0000        0.0000        0.0000        0.0000        0.0000        0.0000        0.0000        0.0000        0.0000        0.0000        0.0000        0.0000        0.0000        0.0000        0.0000        0.0000        0.0000        0.0000        0.0000        0.0000        0.0000        0.0000        0.0000        0.0000        0.0000        0.0000        0.0000        0.0000        0.0000        0.0000        0.0000        0.0000        0.0000        0.0000        0.0000        0.0000        0.0000        0.0000        0.0000
        0.0000        0.0000        0.0000        0.0000        0.0000        0.0000        0.0000        0.0000        0.0000        0.0000        0.0000        0.0000        0.0000        0.0000       18.5927       19.4716       20.9071       10.2802       10.8973       10.2100        8.9300        7.2369        7.3512        8.7457        5.7533        5.7635        6.8291        7.1751       13.6763       21.9273       18.5743       18.1229        8.5346        7.1646        6.3847        3.5601        4.0727        5.5020        2.8028        3.4659        4.4068        5.7698        4.3905        1.2512        1.1180        1.6958        3.0232        7.0891        6.0148        4.1205        3.3034        7.2878       10.0378       15.3036       13.1452        5.7988        5.2891        5.3176        6.3524        3.8383       15.7758       18.0903        5.6731        4.6145        6.8580       10.6024       23.7810       20.8533       22.8044       16.8772       22.2224       24.7399       18.9612       16.7187       15.0748       30.6960       28.4574       18.7305       18.2571       22.0925       19.9088       26.4750       33.6426       33.2344       43.0214       52.2560       26.3894       35.5828       42.0202       53.5293       43.6885       38.7689       55.8673       61.0755       34.9983       61.1789       79.6820       74.6293       50.5932       32.3952       37.2478       40.2408       42.5634       49.6279       47.1556       63.0048       54.5707       97.2088      110.4301       87.6929       89.1617       84.8341      105.6377      123.7313      124.6647      118.0173       85.6973       78.3764       76.2017       69.9275       67.8340       59.0017       60.6777       71.0190       78.0751       75.3745       90.2858       92.3057       97.6275       99.4486      107.8943      137.2704      144.3856      142.5006      151.8133      179.6871      185.7968      187.3205      185.5499      187.0219      181.3121      197.9956      167.2730      143.6884      138.3386      122.6721      122.2676      124.6503      112.6330      103.2766       95.5922       95.0417       97.8308      100.5551       91.6892       85.2077       82.2997       77.2468       67.3133       48.5930       38.7253       34.3702       29.3242       25.5214       19.9198       17.8346       16.4089       18.1249       15.9622       14.0967       12.3787       15.8553       19.0940       20.6696       19.1146       20.6039       17.9791       21.9146       18.1958       12.6153       10.4981        9.7824        9.4655        7.6947        9.8076       13.0737        0.0000        0.0000        0.0000        0.0000        0.0000        0.0000        0.0000        0.0000        0.0000        0.0000        0.0000        0.0000        0.0000        0.0000        0.0000        0.0000        0.0000        0.0000        0.0000        0.0000        0.0000        0.0000        0.0000        0.0000        0.0000        0.0000        0.0000        0.0000        0.0000        0.0000        0.0000        0.0000        0.0000        0.0000        0.0000        0.0000        0.0000        0.0000        0.0000        0.0000        0.0000        0.0000        0.0000        0.0000        0.0000        0.0000        0.0000        0.0000        0.0000        0.0000        0.0000        0.0000        0.0000        0.0000        0.0000        0.0000        0.0000        0.0000        0.0000        0.0000        0.0000        0.0000        0.0000
        0.0000        0.0000        0.0000        0.0000        0.0000        0.0000        0.0000        0.0000        0.0000        0.0000        0.0000        0.0000        0.0000        0.0000        0.0000        0.0000        0.0000        0.0000        7.1527        8.3878        9.2668        9.7293        9.0040        4.0340        1.9427        3.4318        4.2646       10.6544       11.3258        8.6018        9.7240        3.3644        9.4620       11.0699       11.5028        7.8749        7.3716        8.4985        2.7726        3.7595        4.7683        4.9432        2.6453        1.7999        0.7583        0.9551        2.9967        4.8347        9.3193        7.1378        8.5825        1.2063        2.0642        4.2403        3.9911        5.6799        1.4145        2.5295       10.6091        8.9454        9.7155        9.3246        5.1986        2.0108        4.2932        3.8816       11.6725       16.1533       18.1416       29.5011       23.8331       22.1806       17.2964       21.1308       32.8539       41.7579       29.1290       21.2138       21.8506       24.6512       20.3441       22.3294       31.5005       33.1465       36.9736       44.5094       46.6662       42.8643       51.1120       44.5827       46.3414       32.8583       39.5590       39.7009       41.2872       79.8512       70.9225       57.2345       43.4310       43.9521       51.8484       48.2279       47.5340       52.9115       52.5907       50.6265       73.3227       93.4423      131.9159      123.1228      103.5435       99.4190      122.4079      143.0418      161.7510      127.0578      108.8203      104.2539       98.9174       91.2580       88.8259       88.6507       90.8858       86.9588       88.9114       85.3239       91.1124       99.0206      101.1025      106.1165      114.8693      140.3896      156.2201      150.7089      157.9439      178.1223      183.3225      178.0182      190.7851      177.8919      164.9188      156.8168      145.2350      128.0041      115.4789      111.7113      106.0924      113.5846      111.9283      106.6744       94.1446       86.8409       97.4252       86.7882       74.9748       76.6400       73.3295       68.0864       63.3840       39.6611       30.9013       24.7109       23.1358       20.0687       17.5062       16.6898       14.1995       11.9304       10.5214        8.1407        8.5315       12.2421       14.1558       16.9114       16.5576       16.0753       15.7635       17.6271       12.1776       10.4693        9.3167        8.3639        7.6856        6.5661        6.4528        6.7893        0.0000        0.0000        0.0000        0.0000        0.0000        0.0000        0.0000        0.0000        0.0000        0.0000        0.0000        0.0000        0.0000        0.0000        0.0000        0.0000        0.0000        0.0000        0.0000        0.0000        0.0000        0.0000        0.0000        0.0000        0.0000        0.0000        0.0000        0.0000        0.0000        0.0000        0.0000        0.0000        0.0000        0.0000        0.0000        0.0000        0.0000        0.0000        0.0000        0.0000        0.0000        0.0000        0.0000        0.0000        0.0000        0.0000        0.0000        0.0000        0.0000        0.0000        0.0000        0.0000        0.0000        0.0000        0.0000        0.0000        0.0000        0.0000        0.0000        0.0000        0.0000        0.0000        0.0000
        0.0000        0.0000        0.0000        0.0000        0.0000        0.0000        0.0000        0.0000        0.0000        0.0000        0.0000        0.0000        0.0000        0.0000        0.0000        0.0000        0.0000        0.0000        0.0000       23.6965       17.8049       19.8683       17.0993        6.3117        7.8270        9.2911       15.1141       11.3316       16.4230       11.0404       13.6077        7.9426       23.6820       13.3092        8.9354       16.1710       11.7458       11.1356        4.5548       12.8028        7.0550        9.3629        6.9632        6.6608        9.4128        7.2987        5.4189        8.0655       14.8691       11.6197       19.5731       25.1565       23.3077       34.2214       27.6196       34.0741       22.4691       23.1559       26.5693        8.2536        7.0827        9.8678        9.7595        2.9042        3.8844        3.5914        2.2214        4.7122        5.9739        5.3821        8.1835       29.3675       17.7189       15.9284       20.5565       38.0561       38.1891       33.0025       38.5417       21.6638       18.5333       16.9580       34.4335       34.4257       32.4572       50.7625       51.9139       76.5240       66.8960       54.3980       68.8965       49.3286       41.5511       46.6293       51.8970       61.9824       57.0612       45.4283       48.7202       58.0740       55.8747       66.3156       64.4295       67.6402       81.2387       78.3470       77.3493       97.1183      152.6494      127.2508      120.2152      156.6964      159.5439      162.9431      190.6879      188.4033      167.8508      139.4055      128.7657      130.2094      116.6380      123.6083      139.0229      139.6077      126.6845      112.0400      121.1270      118.8713      107.9642      116.4709      127.8141      143.4460      143.2330      158.4955      159.1751      161.1041      164.5048      167.3446      164.4060      135.1300      126.8801      117.4297      102.6432      102.8288      104.6384      104.1172       96.7279       93.8877      103.7254      112.6110       92.2405       84.5687       84.9621       77.1996       69.2191       58.5004       53.6845       51.4631       47.1856       30.1683       23.8430       20.8296       17.0867        8.9249        9.5752        8.7866        7.5487        4.0670        2.8204        3.6512        2.6980       10.2174       13.8593       13.3385       12.9221       14.7095       15.1871       10.6818        9.4351        7.9100        6.8862        6.0493        5.1357        1.2965        1.3690        2.9920        0.0000        0.0000        0.0000        0.0000        0.0000        0.0000        0.0000        0.0000        0.0000        0.0000        0.0000        0.0000        0.0000        0.0000        0.0000        0.0000        0.0000        0.0000        0.0000        0.0000        0.0000        0.0000        0.0000        0.0000        0.0000        0.0000        0.0000        0.0000        0.0000        0.0000        0.0000        0.0000        0.0000        0.0000        0.0000        0.0000        0.0000        0.0000        0.0000        0.0000        0.0000        0.0000        0.0000        0.0000        0.0000        0.0000        0.0000        0.0000        0.0000        0.0000        0.0000        0.0000        0.0000        0.0000        0.0000        0.0000        0.0000        0.0000        0.0000        0.0000        0.0000        0.0000        0.0000
        0.0000        0.0000        0.0000        0.0000        0.0000        0.0000        0.0000        0.0000        0.0000        0.0000        0.0000        0.0000        0.0000        0.0000        0.0000        0.0000        0.0000        0.0000        0.0000       25.9221       23.2960       12.5566       17.5972        6.1512        9.2793       12.5998       10.3421       13.8839       13.1373        5.0955        6.8013       13.4224       15.4054       12.3519        8.4474       12.1741        9.5434        4.3085       13.1829        6.4679        6.6699       10.7632        8.0802        6.2219        5.1669        9.3075        7.9204       11.5192        9.7273       12.7424       27.3915       36.9349       18.7576       17.9506       10.7529       14.1687       10.7601       10.7890       13.2002        6.2105        7.9775       11.1725        8.3007        5.3061        3.8761        7.2193        5.4750        4.9037        4.1552        7.1896        5.4846       22.0129       14.8102       15.0324       19.7165       21.3177       25.1250       27.9767       33.4096       22.3197       20.1065       26.5622       37.7226       34.5564       34.1909       47.6265       55.2652       70.1006       86.5638       74.6170       50.9468       45.2657       65.3276       69.6125       53.2428       46.3076       49.6746       67.3988       56.4596       67.1001       63.9661       67.2146       57.0423       70.7916      104.7759       88.7003       79.3844      109.8054      144.2301      119.8544      122.9556      202.4296      213.8779      207.2106      222.6643      216.0467      196.6655      174.5194      160.1435      173.4749      173.5383      143.1195      151.1071      159.0163      156.3574      122.4913      118.8257      130.2935      120.6645      120.7480      143.6674      158.9152      158.5132      163.4664      165.8209      169.5315      158.6040      167.5902      152.4541      128.5974      115.3059      109.2246      101.4282      104.4424       99.4638       95.6578      105.2771       91.9526       92.2668       82.9179       77.3517       71.9269       69.9246       66.6100       58.9511       49.0035       44.9033       44.3562       38.9766       24.5488       18.9312       16.6320       13.9925        7.5281        7.9480        6.1240        5.2384        2.2622        2.8669        3.5458        1.7891        6.7069        8.6116       11.3973       12.5440       44.1107       10.8682        9.4331       11.9766        7.5108        5.5412        4.6829        3.8326        1.5152        3.8238        4.5153        3.0497        6.3068        0.0000        0.0000        0.0000        0.0000        0.0000        0.0000        0.0000        0.0000        0.0000        0.0000        0.0000        0.0000        0.0000        0.0000        0.0000        0.0000        0.0000        0.0000        0.0000        0.0000        0.0000        0.0000        0.0000        0.0000        0.0000        0.0000        0.0000        0.0000        0.0000        0.0000        0.0000        0.0000        0.0000        0.0000        0.0000        0.0000        0.0000        0.0000        0.0000        0.0000        0.0000        0.0000        0.0000        0.0000        0.0000        0.0000        0.0000        0.0000        0.0000        0.0000        0.0000        0.0000        0.0000        0.0000        0.0000        0.0000        0.0000        0.0000        0.0000        0.0000        0.0000
        0.0000        0.0000        0.0000        0.0000        0.0000        0.0000        0.0000        0.0000        0.0000        0.0000        0.0000        0.0000        0.0000        0.0000        0.0000        0.0000        0.0000        0.0000        0.0000        0.0000       13.7282       12.0242        5.9388        1.2435        9.0464        7.9219        8.1145        4.5481        2.8141        1.9363        6.6175       10.3093        5.0032        5.2621        2.6213        5.8854        3.7261        5.6439        5.2829        4.2643        7.3755        7.1844        6.6804        4.4907        6.9056        6.2015        9.5902        9.7576        6.2272       11.8687       16.3621        4.8579       20.0260       14.7110       17.2432       10.6826        7.2704        9.6962       10.6526        6.2134        7.8571       14.4377       13.5651        6.8561        3.8560        4.0517        7.0257        8.0340        8.1605        5.7424        6.6337       15.4500       14.8538       17.4148       21.3417       22.3119       26.6407       37.3257       39.2074       24.6023       26.2924       36.2350       42.9774       51.2472       65.0496       48.4301       66.2970       69.1427       72.1278       69.5756       66.9992       89.5334      138.7581       88.4457       56.4870       56.3117       57.5895       51.1504       58.9076       76.8110       67.2679       60.3803       52.5266       67.2821       72.5251       92.8691      105.8861       97.5897      122.3567      132.3794      142.8886      182.9023      201.2309      184.6441      189.1693      186.1868      186.9224      178.1190      174.9762      208.8526      190.4334      148.0002      167.7672      159.8294      152.2075      109.0894      104.0069      120.0436      129.8548      125.7413      135.0532      156.9063      161.1828      167.2528      168.5697      169.5185      165.4102      167.2960      149.5446      125.5508      110.0289       98.6897       93.5220       95.7565       87.9007       88.0076       85.5184       72.2830       69.6084       61.0935       55.9213       59.3580       57.6356       53.7206       48.5889       39.6602       35.7117       30.9904       26.6672       20.5469       16.9696       12.9710        9.8770        5.2389        4.4375        4.4486        3.0383        1.3331        1.1938        1.4453        1.4117        4.8037        6.0934        7.6081        8.4329       11.1948       12.8384       18.3452       22.8496        7.4433        4.9284        4.5434        4.5228       14.2239        3.5290        0.4317        1.2067        4.0566        5.6687        0.0000        0.0000        0.0000        0.0000        0.0000        0.0000        0.0000        0.0000        0.0000        0.0000        0.0000        0.0000        0.0000        0.0000        0.0000        0.0000        0.0000        0.0000        0.0000        0.0000        0.0000        0.0000        0.0000        0.0000        0.0000        0.0000        0.0000        0.0000        0.0000        0.0000        0.0000        0.0000        0.0000        0.0000        0.0000        0.0000        0.0000        0.0000        0.0000        0.0000        0.0000        0.0000        0.0000        0.0000        0.0000        0.0000        0.0000        0.0000        0.0000        0.0000        0.0000        0.0000        0.0000        0.0000        0.0000        0.0000        0.0000        0.0000        0.0000        0.0000
        0.0000        0.0000        0.0000        0.0000        0.0000        0.0000        0.0000        0.0000        0.0000        0.0000        0.0000        0.0000        0.0000        0.0000        0.0000        0.0000        0.0000        0.0000        0.0000        0.0000        0.0000        0.8933        1.7262        2.4013        5.6581        6.6670        6.8998        1.9106        1.2176        1.2572        1.4091        0.9494        0.6718        1.5330        0.6209        5.2953        6.8700       10.8329        3.5568        4.0193        2.1306        0.1878        3.8432        6.8055        3.5667        4.2952        3.0555        7.0453        3.6731        4.2937       10.8734        6.9434        5.3755        2.8641       13.7109       10.3677       11.2087       17.5255       10.6474        5.7958        9.8240       15.5618       23.9934        4.5213        3.8708        4.1808       11.8979        8.8330        6.7461        6.7310        6.0651       15.5128       16.2185       16.0877       16.2493       27.1145       22.9974       28.4640       28.7469       26.6355       34.0921       58.1208       51.4954       46.3618       47.2872       51.9158       66.1178       64.3860       80.3480       89.6015       84.3467      123.9289      116.6215      110.6445       88.4106       66.0509       49.9525       57.3135       56.2699       95.4402       81.8248       74.3045       78.9816       83.0099      101.0036      113.6226      129.0169      117.7747      104.4440      126.3925      170.5171      220.4595      202.2852      199.2679      188.0952      237.6871      218.6358      182.4737      180.9435      211.0507      214.7080      155.1758      158.7957      166.2053      134.9195      115.6763      103.0169      123.1778      120.5639      119.7018      118.5794      150.4723      162.4509      171.8837      157.9517      152.5219      152.9564      148.6162      135.4202      111.8358      106.3765       94.8596       76.4666       80.9373       77.9520       68.8713       61.4185       58.9683       55.0695       54.6462       55.7327       49.7544       48.0903       47.1301       42.3477       31.0969       28.5544       25.4779       20.7410       14.8911       10.8266        8.9737        7.1056        3.3066        3.6177        3.2124        2.2800        1.4681        0.6125        0.6822        0.6372        4.0053        7.3261        9.0737        8.6886        9.6071        9.7884       19.4749       24.9843        9.1793        4.7872        5.0365        5.1105        2.0403        1.2703        0.7976        0.7845        5.2897        7.0342        6.4451        0.0000        0.0000        0.0000        0.0000        0.0000        0.0000        0.0000        0.0000        0.0000        0.0000        0.0000        0.0000        0.0000        0.0000        0.0000        0.0000        0.0000        0.0000        0.0000        0.0000        0.0000        0.0000        0.0000        0.0000        0.0000        0.0000        0.0000        0.0000        0.0000        0.0000        0.0000        0.0000        0.0000        0.0000        0.0000        0.0000        0.0000        0.0000        0.0000        0.0000        0.0000        0.0000        0.0000        0.0000        0.0000        0.0000        0.0000        0.0000        0.0000        0.0000        0.0000        0.0000        0.0000        0.0000        0.0000        0.0000        0.0000        0.0000        0.0000
        0.0000        0.0000        0.0000        0.0000        0.0000        0.0000        0.0000        0.0000        0.0000        0.0000        0.0000        0.0000        0.0000        0.0000        0.0000        0.0000        0.0000        0.0000        0.0000        0.0000        0.0000        4.1369        6.6744        3.0272        2.3058        2.0851        2.0133       10.0043        5.4596        4.4275        3.7419        4.3417        7.4967        5.8589        9.2894       37.4719       26.9491       20.7901       21.5122        9.2047        5.8715        6.3434        9.6756        9.4353       12.1861       10.5101       12.6768        3.8031        4.4668        4.6136        6.8782       14.1119       15.2909       10.0492       16.7767       11.3054       24.6019       19.8428       10.2969        1.9859        7.2667       12.0153        7.0970        3.9626       12.6457        8.4350       12.0973       21.5722       13.7202        8.7884        9.8721       23.3784       21.3221       20.5915       20.6328       29.3564       36.6780       23.1687       17.8344       26.3695       30.0867       46.9252       55.5576       60.0628       54.2463       52.4840       61.3376       59.4921       68.3886       59.2786       54.9227       61.2650       72.0112       82.4405       77.9180       52.6536       56.4669       68.1098       59.9175       71.9993       75.9205       67.3636       69.4729       64.0515       68.6089       76.6204      106.5568      107.9534      112.8164      122.0037      164.3271      213.1405      193.7772      193.6845      185.6032      219.2204      217.9415      198.0251      194.8907      235.9354      213.4860      167.0920      156.6770      175.7475      149.6218      116.9411       98.9129      117.2618      121.9293      122.8065      121.2534      147.6674      162.9462      165.9120      141.7827      146.9940      145.0622      143.6304      126.1463      104.7390       96.3147       87.3773       83.4938       75.4568       66.9035       62.1325       56.4672       50.6463       45.9176       45.1219       45.7076       46.3500       45.0794       40.8363       36.3897       22.8865       21.0759       18.1544       12.4850        6.7202        4.7025        3.7679        3.6728        5.4518        4.8089        3.8877        2.9431        1.1041        0.8343        1.3108        1.2889        3.9460       11.5316        8.4130        7.3423        7.7152        5.6955        4.4021        6.0891        4.6007        4.2986        4.5066        4.2872        4.3921        4.5526        5.4660        6.7357       11.3835       13.4682       15.6564        0.0000        0.0000        0.0000        0.0000        0.0000        0.0000        0.0000        0.0000        0.0000        0.0000        0.0000        0.0000        0.0000        0.0000        0.0000        0.0000        0.0000        0.0000        0.0000        0.0000        0.0000        0.0000        0.0000        0.0000        0.0000        0.0000        0.0000        0.0000        0.0000        0.0000        0.0000        0.0000        0.0000        0.0000        0.0000        0.0000        0.0000        0.0000        0.0000        0.0000        0.0000        0.0000        0.0000        0.0000        0.0000        0.0000        0.0000        0.0000        0.0000        0.0000        0.0000        0.0000        0.0000        0.0000        0.0000        0.0000        0.0000        0.0000        0.0000
        0.0000        0.0000        0.0000        0.0000        0.0000        0.0000        0.0000        0.0000        0.0000        0.0000        0.0000        0.0000        0.0000        0.0000        0.0000        0.0000        0.0000        0.0000        0.0000        0.0000        0.0000        3.4493        1.1088        2.5069        2.0380        1.8610        1.9446        5.1816        5.9012        6.2863        8.4749        6.4320       10.5412       11.2225       21.5715       38.0379       34.6068       18.4534       11.2235        3.7781        3.3372        4.4944        6.6851        8.1128        5.3248        3.8723        6.3563        3.7286        4.5186        7.4693       13.8844       13.5491       13.0564        9.7371        9.1433       11.2296       15.8473       28.7270       17.7694        5.2516        5.4054        5.1018        6.4281        6.0227        6.1018        5.8744        8.5451        7.9044       14.0953       11.9009       10.0562       22.5494       25.8523       24.9130       30.4533       31.5876       23.5077       30.6857       26.2226       26.9844       29.2217       35.4018       50.2353       64.8415       60.7598       64.5420       77.2199       67.6416       64.9687       52.9190       60.4601       58.5750       76.9128       84.3269       68.4253       50.3609       66.1664       64.6106       63.9861       75.0575       79.5052       72.9599       71.9652       64.1587       69.2333       92.3889       94.2455       99.0437      106.7198      122.3941      133.0567      180.9052      191.1437      210.7211      195.2431      201.8543      219.0655      228.9502      228.2234      228.7100      202.4558      173.9848      150.8421      154.1902      150.0252      115.6239      116.4539      116.9248      119.9700      124.9183      133.2806      156.6061      177.3473      159.7301      137.2900      152.5232      140.0840      136.5527      124.5398       99.8156       85.8617       77.5115       73.1294       65.5890       60.0181       54.6203       52.0953       42.6896       40.4998       40.0037       34.3179       37.9059       36.4640       32.9683       28.4088       18.3415       15.2350       11.8310        9.2582        4.6278        3.6467        2.6249        2.8699        4.6288        4.7136        4.7128        3.5405        1.6904        1.8435        2.3325        1.9029        3.3477        4.0742        4.3510        5.1523        8.4091        7.9024        3.7952        3.6043        3.7981        4.1094        4.5959        4.3905        5.1505        5.6354        6.7834        9.0417       15.1694       18.0155       20.1727        0.0000        0.0000        0.0000        0.0000        0.0000        0.0000        0.0000        0.0000        0.0000        0.0000        0.0000        0.0000        0.0000        0.0000        0.0000        0.0000        0.0000        0.0000        0.0000        0.0000        0.0000        0.0000        0.0000        0.0000        0.0000        0.0000        0.0000        0.0000        0.0000        0.0000        0.0000        0.0000        0.0000        0.0000        0.0000        0.0000        0.0000        0.0000        0.0000        0.0000        0.0000        0.0000        0.0000        0.0000        0.0000        0.0000        0.0000        0.0000        0.0000        0.0000        0.0000        0.0000        0.0000        0.0000        0.0000        0.0000        0.0000        0.0000        0.0000
        0.0000        0.0000        0.0000        0.0000        0.0000        0.0000        0.0000        0.0000        0.0000        0.0000        0.0000        0.0000        0.0000        0.0000        0.0000        0.0000        0.0000        0.0000        0.0000        0.0000        0.0000        2.6316        2.2985        2.8112        1.9680        1.5353        1.4590        4.8135        3.3527        6.0801       15.1649        9.9243        6.4629        9.4239       14.8709       19.9998        5.8425        4.7203        2.5974        2.4714        3.8064        0.8511        2.7255        1.8005        0.4896        1.0969        0.7735        0.9907        5.1045        6.7775       11.8233        6.7729        7.4390        8.5820        8.6618        9.1029       12.1633       21.8158       14.2310        2.1816        5.0517        6.8844        7.3329        5.5051        5.2756        3.5056       10.0973        6.4635       10.3054        7.8752       12.7870       24.7216       35.0430       29.8063       26.0853       30.8631       33.0855       41.0245       42.1100       33.8318       26.4547       42.1996       55.0007       65.3265       50.5710       76.8440       83.4044       67.0474       59.9591       67.4374       73.5758       59.8268       67.6608       61.6069       70.2607       71.9636       57.5103       60.6579       80.4361       76.9089       77.7118       67.9654       69.8345       78.6912       80.6379       91.8064       83.8238       90.7207      100.3792      128.7337      128.6083      150.3040      160.7043      196.2078      215.1476      228.7246      238.2969      248.0317      222.8750      242.9371      200.5754      179.3239      165.2911      160.5473      138.3650      117.7453      122.8032      139.9555      128.9626      137.0472      148.1363      182.7560      173.1627      154.6127      138.6444      144.4437      142.5464      129.9632      112.3638       89.2339       83.5416       72.6066       66.6854       62.8450       55.6437       50.1162       47.9545       38.4234       37.1350       32.6343       28.4981       31.7355       31.6056       28.6924       24.6528       15.6586       11.6007        8.9393        6.6487        3.5941        2.5469        1.9681        2.0750        3.8739        3.7694        3.8396        3.4834        1.4126        1.1831        1.6647        1.9622        3.7018        5.6587        5.3915        4.3794        5.5994        5.1901        3.9914        3.3197        3.6842        4.6484        5.1492        5.2179        5.9832        7.5090        9.1134       12.1939       17.6629       18.7503       20.4465       22.8066        0.0000        0.0000        0.0000        0.0000        0.0000        0.0000        0.0000        0.0000        0.0000        0.0000        0.0000        0.0000        0.0000        0.0000        0.0000        0.0000        0.0000        0.0000        0.0000        0.0000        0.0000        0.0000        0.0000        0.0000        0.0000        0.0000        0.0000        0.0000        0.0000        0.0000        0.0000        0.0000        0.0000        0.0000        0.0000        0.0000        0.0000        0.0000        0.0000        0.0000        0.0000        0.0000        0.0000        0.0000        0.0000        0.0000        0.0000        0.0000        0.0000        0.0000        0.0000        0.0000        0.0000        0.0000        0.0000        0.0000        0.0000        0.0000
        0.0000        0.0000        0.0000        0.0000        0.0000        0.0000        0.0000        0.0000        0.0000        0.0000        0.0000        0.0000        0.0000        0.0000        0.0000        0.0000        0.0000        0.0000        0.0000        0.0000        0.0000        0.0000        2.5442        2.8162        1.7673        0.9680        0.7422        2.8070        2.9776        4.4297        2.7894       13.7391        8.2302        5.4965        2.7652        2.1228        1.8295        0.5928        0.1927        1.9226        2.0076        1.4678        0.5757        0.0000        0.5089        3.0083        3.5260        4.7023        1.5337        2.8702        5.5451        2.5435       10.6980        8.9616       12.6792        6.7348       12.0820       15.3827        7.0621        1.7349        1.1382        3.4000        4.0255        6.6571        4.9470        9.3274       12.0882        9.4451       15.3572       14.6730       20.2163       19.0979       22.0243       32.4477       35.5568       54.9156       42.8750       54.3305       57.0583       58.3140       51.2320       36.7408       37.2003       45.7475       54.4288       81.1774       95.1093       90.4917       74.9623      109.4638       95.4719       72.3938       60.7462       65.0948       71.6014       52.2468       57.2426       57.6311       78.8923       71.0177       62.7573       59.6704       74.2140       78.7438       88.7506       85.0566       79.8219       86.8564      100.4862      110.7845      112.1065      165.9113      194.5865      203.9888      183.8152      196.4228      260.6747      254.9277      230.5407      222.4685      221.2331      225.0523      186.7379      163.6869      169.4987      140.8913      128.8896      150.4758      152.0104      161.5194      184.2531      194.3520      184.9015      157.2842      149.9459      161.1235      137.4602      117.7397      106.0767       92.5645       90.4470       77.2995       70.1962       63.0626       49.1933       46.1906       47.1428       39.5738       30.2934       24.1284       22.9126       25.9043       25.0540       25.7660       22.3075       12.8698        8.8118        7.0573        5.4198        2.9368        2.3753        2.0739        2.2984        3.8417        3.8975        3.9241        3.4719        0.9741        0.8829        1.0821        1.4351        3.4201        5.5729        3.9086        4.2097        4.4525        3.3993        2.8388        3.2235        4.0703        6.2581       11.6578        5.1315        9.6962        8.8555       17.3157       11.8526       16.6764       18.2827       22.9827       25.4887        0.0000        0.0000        0.0000        0.0000        0.0000        0.0000        0.0000        0.0000        0.0000        0.0000        0.0000        0.0000        0.0000        0.0000        0.0000        0.0000        0.0000        0.0000        0.0000        0.0000        0.0000        0.0000        0.0000        0.0000        0.0000        0.0000        0.0000        0.0000        0.0000        0.0000        0.0000        0.0000        0.0000        0.0000        0.0000        0.0000        0.0000        0.0000        0.0000        0.0000        0.0000        0.0000        0.0000        0.0000        0.0000        0.0000        0.0000        0.0000        0.0000        0.0000        0.0000        0.0000        0.0000        0.0000        0.0000        0.0000        0.0000        0.0000
        0.0000        0.0000        0.0000        0.0000        0.0000        0.0000        0.0000        0.0000        0.0000        0.0000        0.0000        0.0000        0.0000        0.0000        0.0000        0.0000        0.0000        0.0000        0.0000        0.0000        0.0000       21.6229       11.4818        5.2622        1.2640        0.5474        0.7763        2.1704        2.4351        2.5767        2.8920       10.4611        2.0808        4.1624        1.5482       12.4063        6.3722        5.0848        7.1682        6.7567        6.3216       10.4234        3.4020        2.5353        2.4159       10.6716       12.4249        8.2564        7.6200        9.2450        7.9804        8.5751       11.4086       19.0246       19.8474       12.2234       14.7088        5.2650        6.4512        1.7324        3.7617        4.3228       14.2195       12.9920       12.0412       12.9667       14.3425       18.4986       26.6224       34.0107       30.6135       25.2594       29.6064       38.7770       39.3897       43.0365       42.5550       65.4845       64.6216       66.8775       68.5975       66.7482       55.9066       59.8593       66.8342       68.0802       87.4421       84.4234       92.4341       97.4841       80.6011       66.8008       84.7202       93.2617       76.4955       69.3183       58.7812       65.0823       92.7769       58.1266       58.6122       61.9968       68.1211       80.4816       77.7783       75.0766       78.4764       95.0453       80.1627       92.4023      120.5437      140.7712      175.1106      193.6875      181.3243      213.2698      200.7502      200.0361      177.3472      197.4188      218.4236      206.8972      195.3674      187.7900      184.8806      187.4312      180.5069      203.5708      200.9374      202.2107      219.2375      212.5667      189.2679      171.9254      159.8202      144.6392      142.7621      112.7736       97.8684       91.9879       88.9575       77.7206       68.9172       53.0874       42.7278       37.5669       37.1496       23.7581       19.5791       13.4896       12.6955       16.9822       17.4535       19.0831       14.8862        7.6056        6.4317        4.5517        3.2282        4.0007        3.0995        3.1160        3.2067        4.1344        4.9742        4.6973        3.7891        2.5581        2.0788        2.1813        2.1734        1.7282        1.3050        1.0488        1.1705        3.4777        2.4036        2.7608        2.9213        5.1656        6.0792        6.6403        8.2803       38.6418       35.0828       12.7375       13.8004       17.3647       23.5485       24.9003       26.6504       24.4860        0.0000        0.0000        0.0000        0.0000        0.0000        0.0000        0.0000        0.0000        0.0000        0.0000        0.0000        0.0000        0.0000        0.0000        0.0000        0.0000        0.0000        0.0000        0.0000        0.0000        0.0000        0.0000        0.0000        0.0000        0.0000        0.0000        0.0000        0.0000        0.0000        0.0000        0.0000        0.0000        0.0000        0.0000        0.0000        0.0000        0.0000        0.0000        0.0000        0.0000        0.0000        0.0000        0.0000        0.0000        0.0000        0.0000        0.0000        0.0000        0.0000        0.0000        0.0000        0.0000        0.0000        0.0000        0.0000        0.0000        0.0000
        0.0000        0.0000        0.0000        0.0000        0.0000        0.0000        0.0000        0.0000        0.0000        0.0000        0.0000        0.0000        0.0000        0.0000        0.0000        0.0000        0.0000        0.0000        0.0000        0.0000       22.9895       12.9490       14.9726        1.5327        2.2985        0.4924        2.0474        1.8511        1.1607        1.0387        2.0616        3.8143        2.1986        2.2397        1.9636        3.7927        2.5509        3.6916        9.7304        6.6543        4.9570        6.9826        6.9749        3.1530        6.4788        9.2974        9.9679        5.5637        8.6949        4.4232        2.1790        3.5817        3.9031        9.6093       14.9131        6.0141       11.7164       13.4564       12.0388        7.0032       10.2648       11.9872       13.0811       13.6414       12.6271       12.9843       15.7857       19.5379       25.3144       27.7868       23.1524       25.2526       38.8241       46.6790       60.1399       42.0960       50.2874       71.1019       77.2668       78.8175       89.5860       91.7958       91.3067       78.7101       72.3197       78.0144       79.7137       82.7650      114.8616      110.6482       72.7897       75.2467       86.2850       85.1183       81.1796       72.0698       69.5846       78.2329       74.5652       63.9845       74.3915       78.7435       70.2464       71.2155       74.1976       73.9528       81.8276       78.2673       73.8796       79.8931      123.5514      151.2365      158.8981      173.7584      193.8269      199.4627      183.3634      203.6906      180.2022      218.4085      226.3426      196.4002      172.0224      181.9003      190.2976      213.9476      221.4215      227.9169      235.6582      234.5681      230.0310      192.3943      176.2881      181.6235      183.6179      158.8337      145.2038      123.6883      109.9582       89.5061       85.0687       74.5109       62.7720       48.9090       36.7987       31.3404       33.2555       18.4183       15.6307       10.1404       13.0111       13.6138       18.3158       13.0738        9.2783        5.8903        6.3198        4.7883        1.8853        2.8449        2.5880        2.9019        2.7986        4.0115        4.5764        4.5251        3.9239        2.7709        2.3681        1.8271        1.4126        0.2568        0.1185        0.5687        0.8257        1.3437        1.5223        2.2084        3.3716        4.9198        6.0615        7.2233        9.7808       17.5841       20.4828       14.5047       17.1013       21.7857       27.1128       31.7015       22.5659       18.6543       28.3905        0.0000        0.0000        0.0000        0.0000        0.0000        0.0000        0.0000        0.0000        0.0000        0.0000        0.0000        0.0000        0.0000        0.0000        0.0000        0.0000        0.0000        0.0000        0.0000        0.0000        0.0000        0.0000        0.0000        0.0000        0.0000        0.0000        0.0000        0.0000        0.0000        0.0000        0.0000        0.0000        0.0000        0.0000        0.0000        0.0000        0.0000        0.0000        0.0000        0.0000        0.0000        0.0000        0.0000        0.0000        0.0000        0.0000        0.0000        0.0000        0.0000        0.0000        0.0000        0.0000        0.0000        0.0000        0.0000        0.0000
        0.0000        0.0000        0.0000        0.0000        0.0000        0.0000        0.0000        0.0000        0.0000        0.0000        0.0000        0.0000        0.0000        0.0000        0.0000        0.0000        0.0000        0.0000        0.0000        0.0000       17.8739       12.3304        9.1690        3.2254        2.5930        2.5389        0.8847        0.4307        0.6542        0.4131        0.3406        1.8082        1.2644        1.8612        1.6196        6.5742       10.3070        6.2201        6.1268        6.0529        8.4001        6.4602        8.0325        8.4263       15.4236       13.4123        6.2811        3.4549        5.6214        5.0849        2.0179        2.7830       10.1452       17.0299       13.1326        6.8542       14.6488       14.0477       13.4843        9.8063       11.9206       10.2086       19.9402       11.6715       11.2093       11.4476       30.8706       26.4147       22.5323       19.5864       23.0307       34.8195       53.2555       64.0634       48.0359       50.4336       78.0157       76.4392       76.2657      124.1433      151.4873      166.9117      141.7695       85.7467       80.6957       86.3872       99.7076      101.4124      123.5555      129.4980      115.4019      106.7949       88.3589       85.4141       87.9658       88.7106       88.8762       96.2444       84.4526       74.2440       79.1245       82.7683       78.9347       69.3438       72.1392       77.6551       82.7162       78.2245       93.8372       85.4375      108.5833      152.8576      158.8271      191.7612      178.5958      181.9168      181.2768      200.0857      206.1352      230.0575      194.5972      168.0046      163.2758      198.3498      218.7013      232.1552      235.3936      246.7563      261.2193      256.2151      223.5544      202.9333      177.1055      195.0720      189.8786      147.7306      136.4293      128.0197      119.1991       88.9681       77.5433       68.7143       54.1367       40.8952       28.8293       27.4048       27.4640       15.3673       10.1724        7.2231        7.3588       11.2610       12.1602        9.0460        7.7800        4.7909        2.6421        2.1541        1.5448        2.6339        2.2940        2.2574        2.6162        3.8062        4.0899        3.9510        3.4626        2.5963        2.2589        1.7955        1.2988        0.3351        0.5012        0.7402        0.8579        0.6856        0.8608        1.4456        3.3645        4.8751        5.7939        8.0958       10.4825       12.8930       15.3552       18.8516       23.2563       22.9627       25.9688       17.9316       17.2978       18.6387       27.1100       12.8432        0.0000        0.0000        0.0000        0.0000        0.0000        0.0000        0.0000        0.0000        0.0000        0.0000        0.0000        0.0000        0.0000        0.0000        0.0000        0.0000        0.0000        0.0000        0.0000        0.0000        0.0000        0.0000        0.0000        0.0000        0.0000        0.0000        0.0000        0.0000        0.0000        0.0000        0.0000        0.0000        0.0000        0.0000        0.0000        0.0000        0.0000        0.0000        0.0000        0.0000        0.0000        0.0000        0.0000        0.0000        0.0000        0.0000        0.0000        0.0000        0.0000        0.0000        0.0000        0.0000        0.0000        0.0000        0.0000
        0.0000        0.0000        0.0000        0.0000        0.0000        0.0000        0.0000        0.0000        0.0000        0.0000        0.0000        0.0000        0.0000        0.0000        0.0000        0.0000        0.0000        0.0000        0.0000        0.0000       13.7017       15.0203       15.2305        6.5427        2.5627        1.4249        5.2767        0.8696        1.0861        0.6691        0.5026        4.5435        1.9182        1.6794        1.5222        3.5155        8.2738        4.6756        6.6493       11.3294       10.5945       19.0567       26.1496       13.0270       15.8665       15.4059        7.6863        5.5057        5.3483        2.0097        3.9356       10.4206       10.2080        6.0917       15.7214        6.6094       20.7614       12.6577       18.2503       12.7317       10.1297       11.9539       13.3399        9.8575       11.0998       11.8069       14.6369       14.9971       16.9983       21.0370       41.1513       39.0761       64.7269       90.1398       72.1840       70.8175      117.8921      110.1849      132.0637      152.3393      159.1475      176.5366      131.0730       84.2180       94.9078      104.7510      122.0015      141.8390      111.5813       72.8879       98.7548       76.4766       75.5375       93.3648      111.3840       97.0284       84.1054       83.0266       79.7277       75.2670       72.8702       64.9495       77.7964       69.5330       72.3752       71.1011       90.6776       96.0488       85.2397       92.6642      115.9361      174.0462      162.8992      196.1767      171.8928      165.2731      184.5567      163.0821      179.2523      216.0168      186.3403      187.1438      208.9733      237.9642      260.1903      263.3512      278.5244      293.9067      283.2773      260.9424      238.1832      237.6435      213.2988      188.6936      165.7621      138.0815      117.1444      122.7109      110.0895       81.5848       72.8774       57.8371       46.4098       33.8075       30.0098       21.6666       26.0073       10.5992        5.3119        4.5236        4.6290       11.7880       10.4471        8.3872        6.7790        4.0211        2.3822        1.6512        1.4587        2.1833        1.6626        1.5560        1.8103        2.9445        3.0329        3.0361        2.7945        2.2214        1.7304        1.4992        0.9553        0.4049        0.3705        0.3284        0.6648        0.8761        0.8410        1.2281        1.8862        3.8089        5.1677        7.5605       10.0653       13.0162       15.6620       20.3971       25.2484       15.2112       15.1715       14.6544       16.3439       19.8262       20.9956       13.8928       15.2281        0.0000        0.0000        0.0000        0.0000        0.0000        0.0000        0.0000        0.0000        0.0000        0.0000        0.0000        0.0000        0.0000        0.0000        0.0000        0.0000        0.0000        0.0000        0.0000        0.0000        0.0000        0.0000        0.0000        0.0000        0.0000        0.0000        0.0000        0.0000        0.0000        0.0000        0.0000        0.0000        0.0000        0.0000        0.0000        0.0000        0.0000        0.0000        0.0000        0.0000        0.0000        0.0000        0.0000        0.0000        0.0000        0.0000        0.0000        0.0000        0.0000        0.0000        0.0000        0.0000        0.0000        0.0000
        0.0000        0.0000        0.0000        0.0000        0.0000        0.0000        0.0000        0.0000        0.0000        0.0000        0.0000        0.0000        0.0000        0.0000        0.0000        0.0000        0.0000        0.0000        0.0000        0.0000        0.0000       23.5895       15.7111       35.1276       42.2228       40.8812       45.0053       50.3583       27.8881       46.7750       27.3595       12.1077       12.3377        8.5065        3.0891       11.3647       15.8703       24.7619       22.7156       10.3872        9.8756       15.2284       11.1207       13.1231       12.6207       13.3043        6.5342        1.9636        1.8513        3.5785        5.9416        4.7988        5.7898        8.5353        8.3799       11.1355       20.5031       42.2365       15.8167       26.6200       18.5102       18.7766       14.5143       13.0950       24.0003       30.9458       21.6631       23.1883       16.2113       26.4340       38.1816       39.8680       69.4400       98.8026       93.9528       77.4425      119.5168      170.6334      223.0761      154.6700      184.6485      175.0308      192.6550      165.0189      188.4799      196.1826      171.1605      146.2351      130.3720       88.1809       72.6254       72.3710       82.5738       82.3861       78.4565      104.6996      101.5647      102.6823       97.2671       92.3786       74.1722       59.2030       67.8646       78.1747       77.4213       68.0579       85.2225       81.4509       92.9328       97.4689      107.4308      148.1588      177.1764      175.7538      165.1820      188.0442      173.0038      173.9583      177.7474      218.9429      221.0852      256.2008      275.8044      329.9077      354.8903      362.5403      363.8272      331.3123      325.3693      281.7341      249.5615      261.8568      228.1971      182.8106      166.5223      118.9677      109.2822      110.1291       85.8184       74.2335       68.1293       51.5117       40.9914       29.8678       23.9423       14.6887       15.4493       15.9857       12.6252       12.7621       12.8826       12.7401        9.3695        7.9043        8.1699        4.9570        3.2427        2.7782        3.6283        0.6672        0.1631        0.2119        0.7761        1.9392        1.6325        1.6327        1.5645        2.8456        3.1062        2.4955        2.1946        3.2647        2.7582        4.8006        2.8430        1.5795        0.2048        1.5417        2.0431        2.1330        3.9587        5.1136        6.8937       12.3330       15.1067       14.8673       14.3878       11.8342       11.5549       23.8272       39.8400       19.0952       22.4234       12.0942       12.0656        2.3799        0.0000        0.0000        0.0000        0.0000        0.0000        0.0000        0.0000        0.0000        0.0000        0.0000        0.0000        0.0000        0.0000        0.0000        0.0000        0.0000        0.0000        0.0000        0.0000        0.0000        0.0000        0.0000        0.0000        0.0000        0.0000        0.0000        0.0000        0.0000        0.0000        0.0000        0.0000        0.0000        0.0000        0.0000        0.0000        0.0000        0.0000        0.0000        0.0000        0.0000        0.0000        0.0000        0.0000        0.0000        0.0000        0.0000        0.0000        0.0000        0.0000        0.0000        0.0000        0.0000        0.0000
        0.0000        0.0000        0.0000        0.0000        0.0000        0.0000        0.0000        0.0000        0.0000        0.0000        0.0000        0.0000        0.0000        0.0000        0.0000        0.0000        0.0000        0.0000        0.0000        0.0000        0.0000       10.4967       11.7112       45.1296       56.2373       57.6731       50.7644       52.2858       41.4671       35.0329       41.5965       11.5204       11.1452       15.4886        6.5736       19.3932       21.2401       22.6763       25.2534       19.3675       13.3292       10.4455        9.8442        9.6188        8.8015        8.3874        7.4667        6.2832        7.1466        8.8274        7.8451        5.8678        9.3686       11.7854        9.2127       10.2319       14.0464       15.0407       23.1032       19.4268       28.5075       15.9905       13.5145       16.5737       27.3931       33.4070       17.2957       21.1434       30.1787       25.1032       32.9401       31.7736       47.9438       56.6906       63.1507       60.1430       87.1096      127.8196      156.0398      143.8917      178.4963      178.1424      188.1040      198.8009      235.8265      227.1162      197.7485      192.5101      179.1897      110.4451      102.4853      100.3132       88.4933       99.1283       88.5501      101.8576      112.8471       88.1176      102.2546       84.1993       72.3450       72.2627       89.2308       89.3893       78.3042       76.6164       74.1814       83.0429       86.0502      100.1678      108.1758      146.6780      146.3689      148.1027      144.2543      180.0636      162.5168      193.7030      180.6900      219.1593      250.1482      276.3285      319.8232      380.1541      417.7826      431.1884      422.4835      358.3065      317.2071      283.5038      257.0871      224.9862      206.7431      192.7544      165.3298      114.9728      105.6807       98.1300       75.6839       67.0689       60.6750       49.5674       40.6757       23.8327       19.5679       13.4262       12.7397       16.9900       17.0614       16.6234       13.9807       10.5711        9.8008        8.0008        6.3590        5.0339        3.1572        2.5724        3.0930        1.1471        0.7482        1.0515        1.1190        2.4540        1.7144        2.7238        2.4618        3.1531        4.6033        3.8578        3.3297        5.4978        5.7817        5.6297        3.1611        5.7182       55.5935       13.9510        1.0456        1.6110        3.0689        6.7876        5.1844       12.5734       13.8564       20.7581       13.6220       11.2662       15.2970       24.2296       41.3202       31.8451       38.7558       24.5802       15.6545        5.5732        0.0000        0.0000        0.0000        0.0000        0.0000        0.0000        0.0000        0.0000        0.0000        0.0000        0.0000        0.0000        0.0000        0.0000        0.0000        0.0000        0.0000        0.0000        0.0000        0.0000        0.0000        0.0000        0.0000        0.0000        0.0000        0.0000        0.0000        0.0000        0.0000        0.0000        0.0000        0.0000        0.0000        0.0000        0.0000        0.0000        0.0000        0.0000        0.0000        0.0000        0.0000        0.0000        0.0000        0.0000        0.0000        0.0000        0.0000        0.0000        0.0000        0.0000        0.0000        0.0000        0.0000
        0.0000        0.0000        0.0000        0.0000        0.0000        0.0000        0.0000        0.0000        0.0000        0.0000        0.0000        0.0000        0.0000        0.0000        0.0000        0.0000        0.0000        0.0000        0.0000        0.0000        0.0000       15.3236       15.8665       49.3935       60.8184       59.5117       49.0345       37.7113       44.1221       36.0265       38.4785       21.3256       10.2288       12.6080       14.0480       19.7288       27.5707       27.1168       27.3706       19.8564       20.7139       13.1034       11.0249       14.5139        6.9543        7.4573        6.7609        7.6081        9.1163        7.8198        6.0142        8.4033        4.8823       11.3627       13.0973       13.4065       16.4170       15.5065       20.6005       23.9468       32.9367       37.8123       20.2370       18.5021       19.5539       24.1459       25.4023       33.3096       27.7852       40.6018       39.2162       35.6449       40.7503       56.0124       69.1858       91.0847       90.6507      127.0004      189.5314      186.2864      187.6825      186.4783      223.7271      205.1263      244.6965      200.2511      189.7232      171.4923      138.4278       95.3325       92.6319      106.3163       80.7720       90.3954      103.3626      107.2684      115.3458       99.9966      107.2805      112.2990       92.1279      105.5307      107.2463      106.7414      102.2588       77.5754       72.7964       83.8707       87.5710      104.9745      105.9108      158.1934      139.1276      129.1659      117.3084      151.1092      131.0271      141.6410      154.2224      214.6541      266.9006      287.7856      337.3883      410.0921      462.3605      486.8143      431.2220      337.4391      303.8956      306.1346      262.6953      231.9087      192.5698      175.4770      170.1669      109.4496       88.6958       71.5465       64.8323       54.3608       48.1306       38.6202       31.8519       14.8264       10.8541        9.2191       12.1342       18.4201       18.5496       15.8167       13.7497       11.4894        9.7894        9.2208        8.3035        6.4765        4.4272        3.4347        2.9255        1.0146        0.2512        0.2368        0.1470        0.8166        1.6198        0.4979        0.7850        1.5987        2.1832        2.3903        2.5835        2.2079        2.1765        1.0259        1.7636        1.1133       19.3826       14.2590        0.8123        1.7966        2.3972       10.1323        9.1483       11.6652       16.0589       18.0981       19.0327       16.7427       16.7818       44.0834       17.6892       20.3098       36.9602       35.0815       40.0872       12.6527        0.0000        0.0000        0.0000        0.0000        0.0000        0.0000        0.0000        0.0000        0.0000        0.0000        0.0000        0.0000        0.0000        0.0000        0.0000        0.0000        0.0000        0.0000        0.0000        0.0000        0.0000        0.0000        0.0000        0.0000        0.0000        0.0000        0.0000        0.0000        0.0000        0.0000        0.0000        0.0000        0.0000        0.0000        0.0000        0.0000        0.0000        0.0000        0.0000        0.0000        0.0000        0.0000        0.0000        0.0000        0.0000        0.0000        0.0000        0.0000        0.0000        0.0000        0.0000        0.0000        0.0000
        0.0000        0.0000        0.0000        0.0000        0.0000        0.0000        0.0000        0.0000        0.0000        0.0000        0.0000        0.0000        0.0000        0.0000        0.0000        0.0000        0.0000        0.0000        0.0000        0.0000        0.0000       14.5649        9.1489       44.7914       64.4456       73.0037       45.7200       29.9321       28.0677       29.1476       23.8242       16.6741       17.5251       21.7218       16.9481       34.9516       42.3486       37.0665       27.9456       23.6591       19.8713       16.1318       11.5175       41.4450       12.4906       11.4248        8.5666       10.9285       11.6748        8.5309        4.0212        4.9618        4.3963       11.0658       11.0204       39.0476       17.2283       17.2232       17.4100       29.2220       48.9278       31.3031       30.4774       50.0498       28.7858       43.7139       25.9052       27.1868       35.2458       57.7074       51.7049       41.5897       50.7074       86.8180       88.8532       91.8306       97.2046      113.5669      182.2809      190.5552      168.6608      163.4151      242.7811      208.5310      177.5909      133.5107      123.9058      105.3069       92.8189       76.0508       85.9980       83.8479       70.5070       69.5850       76.4680       88.0539       87.6629       96.8039       91.8244      107.9022      105.8712      146.8287      153.2040      103.6066       89.9282       74.9395       82.0676       95.5352      107.8516      112.0746      118.5135      158.4314      128.5347      115.8490      115.4388      143.7165      122.7582      134.2086      161.7234      219.5651      241.1587      273.9283      305.5611      360.4835      428.3438      451.2678      369.2075      309.4676      297.3881      269.3355      229.3335      212.2462      163.8436      144.1642      128.0531       86.5476       68.0251       58.8191       52.6673       41.2668       37.3501       30.2859       23.9798       13.4575        8.6341        7.0181        9.3485       16.2712       18.6998       19.4034       17.1204       13.6466       11.8764        9.3349        8.2126        7.1636        5.7799        4.7908        4.3500        0.8842        0.4784        0.3297        0.1038        0.6834        0.3954        1.3446        1.2905        1.2389        1.5125        1.7031        1.6472        1.7297        0.9479        0.2743        1.3749        2.5263        1.1465        0.6855        0.0320        2.8042        3.1686        3.9321        9.4922       16.1039       20.8788       22.3996       24.0224       19.8909       21.0931       32.3915       23.4984       29.7719       39.1030       45.0268       49.0579        0.0000        0.0000        0.0000        0.0000        0.0000        0.0000        0.0000        0.0000        0.0000        0.0000        0.0000        0.0000        0.0000        0.0000        0.0000        0.0000        0.0000        0.0000        0.0000        0.0000        0.0000        0.0000        0.0000        0.0000        0.0000        0.0000        0.0000        0.0000        0.0000        0.0000        0.0000        0.0000        0.0000        0.0000        0.0000        0.0000        0.0000        0.0000        0.0000        0.0000        0.0000        0.0000        0.0000        0.0000        0.0000        0.0000        0.0000        0.0000        0.0000        0.0000        0.0000        0.0000        0.0000        0.0000
        0.0000        0.0000        0.0000        0.0000        0.0000        0.0000        0.0000        0.0000        0.0000        0.0000        0.0000        0.0000        0.0000        0.0000        0.0000        0.0000        0.0000        0.0000        0.0000        0.0000        0.0000        0.0000       54.2013       33.0999       43.0718       42.2098       38.5336       32.9195       30.1095       26.8465       20.1806        8.2358        5.7800        9.2228       17.1843       51.6800       66.6209       73.0873       61.9778       36.8262       30.7624       27.3172       18.0328        2.5154        2.3368        3.3890        1.5520        8.3252        7.2563        5.0188        7.1241        7.4809       12.6618       14.4560       12.5122       21.4600       21.8691       21.5804       20.4637       24.1383       28.1317       34.8560       23.1404       30.2872       53.5076       61.4260       48.0886       46.3024       42.9439       47.4456       43.6304       50.7024       88.4276      110.7843      104.2545      110.4694      121.5446      141.0704      175.8449      160.0595      146.8819      153.0953      195.1812      169.2164      163.5229      136.9176      123.3221      106.6574      108.3165       97.6286       74.4615       66.7098       72.3436       71.6595       79.1409       69.8879       66.9755       83.4642       91.9094       99.0578       93.0803      130.1225      132.5939       97.9959       99.9052      101.3424      113.3806      107.8125      118.5586      126.1828      136.4630      147.2238      133.7974      124.8330      124.0432      148.8855      148.3096      147.2325      154.4560      195.0914      215.1027      228.1329      246.7195      289.2094      312.7955      323.3811      306.0688      259.1016      233.9682      212.9674      184.9140      146.7156      120.6487       98.9704       83.4509       67.4531       53.6435       43.9996       39.9004       26.2924       28.1870       22.8625       14.9476        9.0932        8.4723        7.3390        9.8116       22.1227       25.4234       25.2605       22.0164       13.1309       13.3392       10.1381        9.0080       10.3125       10.7957        7.1438        6.0931        3.1372        1.8910        0.9764        0.7070        0.0000        0.0000        0.0078        1.6587        1.9942        0.9526        1.5314        0.5784        1.8313        0.7665        1.1652        0.4575        1.1431        2.4572        7.2214        4.4525        3.2512        4.6612        6.4397       11.2736       26.3259       33.7797       35.1074       40.5498       31.5835       39.5718       35.2820       33.8800       42.0194       49.1990       70.7825       95.0585      106.1361      128.6512      176.0694      189.3693        0.0000        0.0000        0.0000        0.0000        0.0000        0.0000        0.0000        0.0000        0.0000        0.0000        0.0000        0.0000        0.0000        0.0000        0.0000        0.0000        0.0000        0.0000        0.0000        0.0000        0.0000        0.0000        0.0000        0.0000        0.0000        0.0000        0.0000        0.0000        0.0000        0.0000        0.0000        0.0000        0.0000        0.0000        0.0000        0.0000        0.0000        0.0000        0.0000        0.0000        0.0000        0.0000        0.0000        0.0000        0.0000        0.0000        0.0000        0.0000        0.0000        0.0000
        0.0000        0.0000        0.0000        0.0000        0.0000        0.0000        0.0000        0.0000        0.0000        0.0000        0.0000        0.0000        0.0000        0.0000        0.0000        0.0000        0.0000        0.0000        0.0000        0.0000        0.0000        0.0000        0.0000        0.0000        0.0000        0.0000       30.5873       32.3165       28.8555       26.3267       20.4135        9.8140        8.7440       10.5085       17.5272       58.9814       77.3572       82.6327       69.7875       43.3354       37.3337       29.7148       22.7796        2.3139        2.7558        5.3064        5.5503        8.3619        5.9024        5.3325        4.9332       10.3099       13.0239       11.9072       12.8594       16.5414       17.7597       19.7231       18.4455       21.0356       23.2618       25.3399       28.3252       36.6053       48.2443       57.6532       45.7198       44.9326       48.9063       51.2000       60.4696       69.8275       89.0942      125.4768      109.4237      122.6453      122.6733      121.4643      162.4819      164.4714      153.9406      188.5914      202.4929      183.5139      192.3139      184.0009      163.3512      125.1080       96.4804       84.8273       75.0511       63.8196       60.0367       63.0020       65.1464       56.9302       66.8154       71.9010       79.3099       77.5216       99.9081      113.8969      123.8451      104.9061      106.0424       98.6584       98.4593      101.1417      123.5802      142.8221      116.5151      135.6081      139.9951      134.0907      137.2439      182.8257      167.2365      154.6892      157.3436      192.2356      208.9782      204.6612      219.8959      254.4386      262.3376      260.1398      245.2918      206.1469      183.1113      153.3225      135.5398      125.5970      120.8771       82.3829       71.8524       54.1701       43.6999       39.2946       32.6391       20.9780       16.3905       12.0889        8.4226        7.6700        6.4361        6.3724        8.7896       24.0691       27.0632       27.6603       23.9266       13.7511       11.1302       11.2909        9.7726        9.8813        8.7570        7.1004        5.7653        3.6517        3.1965        2.8228        1.7873        0.2711        4.0895        1.5449        1.5485        0.8721        0.8821        0.1863        0.7550        2.2287        1.1824        0.3660        0.9231        1.6715        2.8965        3.9663        2.8451        3.1346        4.4676        7.5367       15.1224       31.7301       40.8343       44.1095       42.3942       30.3762       31.1472       36.1863       37.9749       51.1071       64.2862       81.8379      101.8606      123.5567      149.2211      175.3304      181.5529        0.0000        0.0000        0.0000        0.0000        0.0000        0.0000        0.0000        0.0000        0.0000        0.0000        0.0000        0.0000        0.0000        0.0000        0.0000        0.0000        0.0000        0.0000        0.0000        0.0000        0.0000        0.0000        0.0000        0.0000        0.0000        0.0000        0.0000        0.0000        0.0000        0.0000        0.0000        0.0000        0.0000        0.0000        0.0000        0.0000        0.0000        0.0000        0.0000        0.0000        0.0000        0.0000        0.0000        0.0000        0.0000        0.0000        0.0000        0.0000        0.0000        0.0000
        0.0000        0.0000        0.0000        0.0000        0.0000        0.0000        0.0000        0.0000        0.0000        0.0000        0.0000        0.0000        0.0000        0.0000        0.0000        0.0000        0.0000        0.0000        0.0000        0.0000        0.0000        0.0000        0.0000        0.0000        0.0000        0.0000        0.0000       36.6576       37.2763       35.4801       30.3811       15.0220       15.5138       15.0848       21.6320       67.3626       85.0782       86.8603       73.8036       44.5694       36.7777       30.5390       25.2235        0.7513        1.7250        3.3534        1.1909       11.9617       10.8646        8.2602        7.3976       12.3841       14.4330       13.0131       13.3347       16.1958       19.0515       20.8081       18.5906       24.4007       30.7148       33.3456       37.2422       39.5819       44.2142       41.0588       43.2469       45.5600       57.4499       65.1117       66.9259       84.2297       88.9173      134.8643      118.1189      103.4536      142.3086      141.9528      147.8269      183.3867      204.6880      229.9228      229.0213      179.3144      174.2320      177.2191      155.8510      113.5238       90.1106       88.7862       80.9901       67.7074       66.7392       67.7880       73.5865       65.4833       62.6989       67.2968       81.6706       84.7565       80.3117      106.0943      116.5137      106.9340      107.4279      105.4137       93.0631       94.0215      110.9749      126.2770      110.4109      145.1749      146.8729      153.1169      140.2353      170.5404      147.6869      134.6687      141.8761      170.0018      183.2860      187.2383      195.7005      223.6311      236.9571      232.6640      218.6051      170.7727      175.5300      118.9216      101.9478       88.5137       87.3961       74.4471       63.2553       45.0303       35.3708       30.6821       28.3527       16.6756       11.0512        9.0903        5.4038        4.9562        4.0100        5.2491        7.5990       21.2517       26.2810       27.4240       24.0284       14.2388       12.1182       10.9116        9.4563        9.9148        8.4287        7.3279        6.0182        3.6927        2.6292        1.8422        1.3103        2.1319        2.2096        0.0000        0.0695        0.1158        0.0000        0.0000        0.0000        0.0000        0.0000        0.0000        0.0000        1.0889        1.9969        1.7709        2.7888        4.2351        5.6741        8.9485       15.5993       37.7040       46.3914       50.1509       52.1534       45.8518       55.5630       55.8064       54.7012       63.7602       79.2616       94.4064      111.6706      138.0530      162.2995      176.8905      181.2884       51.6954        0.0000        0.0000        0.0000        0.0000        0.0000        0.0000        0.0000        0.0000        0.0000        0.0000        0.0000        0.0000        0.0000        0.0000        0.0000        0.0000        0.0000        0.0000        0.0000        0.0000        0.0000        0.0000        0.0000        0.0000        0.0000        0.0000        0.0000        0.0000        0.0000        0.0000        0.0000        0.0000        0.0000        0.0000        0.0000        0.0000        0.0000        0.0000        0.0000        0.0000        0.0000        0.0000        0.0000        0.0000        0.0000        0.0000        0.0000        0.0000        0.0000
        0.0000        0.0000        0.0000        0.0000        0.0000        0.0000        0.0000        0.0000        0.0000        0.0000        0.0000        0.0000        0.0000        0.0000        0.0000        0.0000        0.0000        0.0000        0.0000        0.0000        0.0000        0.0000        0.0000        0.0000        0.0000        0.0000        0.0000        0.0000        0.0000        0.0000       47.0919       21.3893       18.1787       19.8871       27.8778       79.5757       89.6342       88.3299       75.1566       47.6116       37.4092       30.1182       24.4932        0.4567        0.6487        2.6373        3.4558       11.5219       13.2133       13.9874       14.6717       21.3287       18.7125       14.1042       14.0303       17.8690       16.6664       18.5891       20.2071       40.0198       35.1737       35.2771       42.3688       59.4343       55.6700       42.5320       40.5592       44.6367       45.6252       55.3246       59.5059       77.8911       72.1856      109.6038      118.1242      110.8299      141.7645      163.5311      171.4055      186.9074      199.7276      249.6458      224.4422      205.6929      164.4412      149.5934      126.3436      115.2947      115.5798       95.2463       91.2405       75.5478       72.8574       82.2777       92.2831       73.6427       75.1322       72.2039       78.8163       92.7706       86.3981      110.5349      134.2120      110.5518      122.8226      105.6260      100.1054      116.0245      129.0587      109.9618      110.9804      144.4704      144.0706      155.7488      136.7357      154.1395      126.6899      128.8583      139.3154      162.2622      179.8257      175.3364      176.3096      194.2995      215.2374      201.0173      163.5836      150.4932      150.7944      113.0906       96.5727       72.9394       62.7070       58.9148       52.2655       40.0252       30.9651       27.6852       21.9984       11.4722       12.5044        8.6873        5.5046        6.1424        6.7609        6.3716        6.3567       16.9631       20.9625       21.9317       20.8355       13.4932       12.5572       10.5648        9.1788       10.3138        8.6559        7.4228        6.9006        4.0773        3.1630        2.3638        2.0914        1.9483        2.1095        0.0000        0.0094        0.0000        0.0000        0.0000        0.0000        0.4425        2.6278        0.0000        1.2388        0.9362        0.5359        1.3448        5.2614        4.3613        4.2976        7.0753       16.7144       30.6599       38.9072       50.3436       56.3866       48.6685       49.7367       65.1560       69.1285       76.6072       88.6150      101.8751      120.7266      145.2814      166.9333      177.1792      174.6535       48.2100        0.0000        0.0000        0.0000        0.0000        0.0000        0.0000        0.0000        0.0000        0.0000        0.0000        0.0000        0.0000        0.0000        0.0000        0.0000        0.0000        0.0000        0.0000        0.0000        0.0000        0.0000        0.0000        0.0000        0.0000        0.0000        0.0000        0.0000        0.0000        0.0000        0.0000        0.0000        0.0000        0.0000        0.0000        0.0000        0.0000        0.0000        0.0000        0.0000        0.0000        0.0000        0.0000        0.0000        0.0000        0.0000        0.0000        0.0000        0.0000        0.0000
        0.0000        0.0000        0.0000        0.0000        0.0000        0.0000        0.0000        0.0000        0.0000        0.0000        0.0000        0.0000        0.0000        0.0000        0.0000        0.0000        0.0000        0.0000        0.0000        0.0000        0.0000        0.0000        0.0000        0.0000        0.0000        0.0000        0.0000        0.0000        0.0000        0.0000        0.0000       53.1815       45.5035        0.0000        0.0000       74.1107       85.7783       84.2779       67.8988       21.8785       15.6626       11.4311        8.9214        5.6100        5.9684        6.2604        8.5170       31.3123       38.8093       39.7359       34.5405       19.9363       14.8982       12.6274       13.0196       15.4029       19.3359       16.9437       17.1971       43.6750       39.0464       39.2849       41.9292       51.9257       53.8594       45.6688       49.9470       49.9958       40.9031       53.5522       58.7111       59.6942       55.3926       84.7909      122.8140      110.0562      151.2404      182.5226      183.5692      193.6532      179.4510      199.9791      199.0131      202.1339      189.6134      149.8189      214.3658      137.4458      131.1259      108.0723      101.8587       73.4882       62.4836       70.7403      115.8860       68.0971       80.8377       77.5532       80.0329       93.6001      121.4022      179.2074      200.4651      159.0316      164.1892      126.5380      148.1956      167.9717      161.8524      168.0202      148.0565      187.8777      173.0062      208.3580      203.1850      165.9777      131.1946      119.5315      117.6864      131.7871      139.6732      144.4593      153.9156      176.6748      172.7020      151.9947      130.4374      113.6762      123.5602       92.1886      103.2056       78.3178       59.8284       53.2860       54.0315       37.9301       32.1319       27.4166       22.3093       12.9573       13.2925        9.6989        8.3180        1.7259        1.5548        1.0457        1.2787        8.3732        9.6615       10.6090       10.0156       17.1809       18.5956       18.2390       15.9599       10.1451        7.8142        6.6529        5.9581       24.0073       14.3678        3.7126        2.6952        0.3151        0.5235        0.0000        0.0101        0.0000        0.0000        0.0000        0.0000        3.7203        3.1485        1.5764        1.3278        0.5408        5.2930        1.0582        8.7578        5.3158        0.7877        3.0572        2.3750       18.3793       33.0511       43.9033       52.2395       61.0816       61.6768       74.2409       91.4960      105.9729      122.4068      151.2749      171.9474      161.1640      168.3120      171.3454        0.0000        0.0000        0.0000        0.0000        0.0000        0.0000        0.0000        0.0000        0.0000        0.0000        0.0000        0.0000        0.0000        0.0000        0.0000        0.0000        0.0000        0.0000        0.0000        0.0000        0.0000        0.0000        0.0000        0.0000        0.0000        0.0000        0.0000        0.0000        0.0000        0.0000        0.0000        0.0000        0.0000        0.0000        0.0000        0.0000        0.0000        0.0000        0.0000        0.0000        0.0000        0.0000        0.0000        0.0000        0.0000        0.0000        0.0000        0.0000        0.0000        0.0000        0.0000
        0.0000        0.0000        0.0000        0.0000        0.0000        0.0000        0.0000        0.0000        0.0000        0.0000        0.0000        0.0000        0.0000        0.0000        0.0000        0.0000        0.0000        0.0000        0.0000        0.0000        0.0000        0.0000        0.0000        0.0000        0.0000        0.0000        0.0000        0.0000        0.0000        0.0000        0.0000        0.0000        0.0000        0.0000        0.0000        0.0000        0.0000       87.2586       69.3803       20.3503       14.0168        9.5211        8.5864        5.9851        6.4123        7.3109        9.9104       40.0311       49.9012       49.4051       39.1668       14.7932       16.2869       19.5470        9.0572       16.9879       21.5249       31.8774       28.1620       52.1110       52.0866       50.9781       51.5111       51.8429       44.6801       37.0778       43.6384       38.0402       45.1855       48.9621       71.1511       69.2634       70.2372       93.0013      102.7687      105.5693      117.0348      132.9866      114.9855      128.5708      131.4666      153.6493      145.7118      162.5280      123.6562      134.1999      242.1307      278.5428      114.2383      118.5511      109.7917       87.2923       76.5978       66.2340       97.7719       73.0173       60.3386       69.8684       85.2278       68.8114       81.8044       97.6900      108.0217      108.7182      116.0350      127.6275      152.4981      163.1986      171.3887      204.2601      177.6907      203.0506      200.7350      252.6139      253.0015      168.2567      119.9495      107.6491      109.3862      116.8146      116.8770      119.9588      133.8484      163.5657      158.1871      122.0484      102.2803       86.7350       77.7492       77.2336       74.5151       59.9026       48.7997       43.0247       33.6045       27.7873       23.0960       19.6680       17.5099        9.5542        5.6429        5.8500        3.9688        2.7722        1.7081        1.4878        1.9287        5.1049        5.7669        6.4399        7.5461       16.5970       18.5949       19.3566       16.2450        9.9533        8.0010        6.6885        6.0708        9.8027        9.1101        4.7371        3.4617        0.0586        0.1224        0.0000        0.0000        0.0000        0.0000        0.2218        0.0000        0.0000        3.6246        9.4874        1.0380        2.4620        9.8115       19.6915       16.3275        6.5073        5.1056       13.9167        9.7543       20.4820       31.5241       35.6826       53.4641       63.7439       65.6628       76.0246       97.3250      129.8989      154.4656      175.6533      193.2057      164.9668      168.2612        0.0000        0.0000        0.0000        0.0000        0.0000        0.0000        0.0000        0.0000        0.0000        0.0000        0.0000        0.0000        0.0000        0.0000        0.0000        0.0000        0.0000        0.0000        0.0000        0.0000        0.0000        0.0000        0.0000        0.0000        0.0000        0.0000        0.0000        0.0000        0.0000        0.0000        0.0000        0.0000        0.0000        0.0000        0.0000        0.0000        0.0000        0.0000        0.0000        0.0000        0.0000        0.0000        0.0000        0.0000        0.0000        0.0000        0.0000        0.0000        0.0000        0.0000        0.0000        0.0000
        0.0000        0.0000        0.0000        0.0000        0.0000        0.0000        0.0000        0.0000        0.0000        0.0000        0.0000        0.0000        0.0000        0.0000        0.0000        0.0000        0.0000        0.0000        0.0000        0.0000        0.0000        0.0000        0.0000        0.0000        0.0000        0.0000        0.0000        0.0000        0.0000        0.0000        0.0000        0.0000        0.0000        0.0000        0.0000        0.0000        0.0000        0.0000        0.0000       26.6807       21.1905       18.5638       19.2651       14.9546       14.9510       15.9911       17.6294       60.0764       67.0669       64.3381       51.9469       12.4725       12.5194       11.8024       13.7958       18.2861       20.2379       26.3147       23.6460       60.5643       59.1239       61.6004       63.1450       59.0704       53.5449       53.5220       52.1788       40.5560       52.3852       65.1842       75.6792       86.4873       86.2647       84.0765       88.2019       97.5510      118.7183      130.3190      126.7106      132.5449      118.0939      146.2480      148.3507      152.4312      121.6964      127.1531      146.1740      156.9411      168.5219      127.2754      111.6054       65.5863      101.7715       85.2625       62.5208       73.2339       68.3728       70.5105       70.2856       71.8738       68.4970       60.7231       86.4737      107.4683      101.5791      130.1588      166.8112      173.3529      175.3969      191.6875      186.9978      198.6392      184.6778      192.0840      195.8821      174.6664      127.0329      112.0814      114.8559      117.3565      107.8080      113.8983      124.4914      138.4712      136.7045      118.1460       85.4822       69.9784       69.6477       62.0700       54.6267       46.8092       40.3549       47.1369       31.4098       24.4919       20.7361       20.7367       16.0528        7.6070        6.5858        3.7746        6.1210        4.7931        2.7530        1.6380        1.0735        3.1153        3.4799        4.8929        6.6717       15.5821       18.9322       18.8866       16.0224        9.8168        7.6069        8.0231        5.9259        6.7664        6.1427        5.3487        3.7157        0.6432        3.5007        0.7221        0.3159        0.2514        0.1128        0.2021        0.2048        0.4663        0.0000        9.0688       12.1831        5.6951       10.0368       14.0040        8.9401        5.2193        3.5217       12.2860       18.1112       29.3662       31.6953       33.4542       50.5713       64.9616       73.5278       93.1181      113.8922      145.6815      177.5837      204.9285      214.9389      169.8539      173.9077        0.0000        0.0000        0.0000        0.0000        0.0000        0.0000        0.0000        0.0000        0.0000        0.0000        0.0000        0.0000        0.0000        0.0000        0.0000        0.0000        0.0000        0.0000        0.0000        0.0000        0.0000        0.0000        0.0000        0.0000        0.0000        0.0000        0.0000        0.0000        0.0000        0.0000        0.0000        0.0000        0.0000        0.0000        0.0000        0.0000        0.0000        0.0000        0.0000        0.0000        0.0000        0.0000        0.0000        0.0000        0.0000        0.0000        0.0000        0.0000        0.0000        0.0000        0.0000        0.0000
        0.0000        0.0000        0.0000        0.0000        0.0000        0.0000        0.0000        0.0000        0.0000        0.0000        0.0000        0.0000        0.0000        0.0000        0.0000        0.0000        0.0000        0.0000        0.0000        0.0000        0.0000        0.0000        0.0000        0.0000        0.0000        0.0000        0.0000        0.0000        0.0000        0.0000        0.0000        0.0000        0.0000        0.0000        0.0000        0.0000        0.0000        0.0000        0.0000        0.0000       37.5806       37.1198       37.8661       30.6994       32.2897       32.1369       31.6231       93.3795       91.9479       84.6110       73.4564       19.8888       16.6711       15.1257       21.0660       30.4325       28.1206       39.5945       33.1758       55.8727       67.2978       71.1765       65.2074       54.4406       50.9653       57.4641       44.9936       42.5705       45.4384       44.6631       54.4852      113.4809      118.0536       80.5407       88.7245       75.9152      110.1381      149.1864      117.7690      171.1151      144.2252      137.9847      155.9603      138.0104      143.7994      160.4566      216.8970      236.1499      205.6387      158.6269      124.9308       61.7919       77.9430      104.8160       82.5877       94.5509       87.6581       81.8916       87.3438       94.2000       91.6409       68.7431       73.6246       91.6509       73.6989      115.0978      132.5942      152.9706      158.6818      184.2169      174.4850      214.7678      223.5535      187.7794      172.3745      177.7336      152.1165      134.8788      126.5122      130.8183      120.7988      116.4039      114.1273      145.2118      138.3461      116.1023      106.2871       69.1799       67.4441       53.1125       52.7528       47.8942       46.9079       50.7848       33.9492       26.0821       26.7604       21.5636       22.3669        9.7322        6.3070        4.2857        6.1163        6.9429        5.7257        1.4378        0.8606        2.6235        3.4806        4.7644        6.4524       14.7942       17.8396       18.0159       15.1429        9.2701        8.3551        6.5587       10.2880        6.8038        8.3246       11.5539        5.0642        1.8528        0.7790        0.0000        0.0000        0.2757        0.3444        0.6145        1.0032        4.5195        0.0000        2.0372        7.3324        2.4896        4.3212        9.5119       10.5955        3.7314        6.0185        8.2242       17.1126       26.4889       27.1604       39.6345       54.8056       73.9596       88.7545      116.5249      140.1486      172.3258      206.1496      216.2240      202.3819      182.2971        0.0000        0.0000        0.0000        0.0000        0.0000        0.0000        0.0000        0.0000        0.0000        0.0000        0.0000        0.0000        0.0000        0.0000        0.0000        0.0000        0.0000        0.0000        0.0000        0.0000        0.0000        0.0000        0.0000        0.0000        0.0000        0.0000        0.0000        0.0000        0.0000        0.0000        0.0000        0.0000        0.0000        0.0000        0.0000        0.0000        0.0000        0.0000        0.0000        0.0000        0.0000        0.0000        0.0000        0.0000        0.0000        0.0000        0.0000        0.0000        0.0000        0.0000        0.0000        0.0000        0.0000
        0.0000        0.0000        0.0000        0.0000        0.0000        0.0000        0.0000        0.0000        0.0000        0.0000        0.0000        0.0000        0.0000        0.0000        0.0000        0.0000        0.0000        0.0000        0.0000        0.0000        0.0000        0.0000        0.0000        0.0000        0.0000        0.0000        0.0000        0.0000        0.0000        0.0000        0.0000        0.0000        0.0000        0.0000        0.0000        0.0000        0.0000        0.0000        0.0000        0.0000        0.0000        0.0000        0.0000      157.9389      162.7294      159.8981      149.7367      114.1932      105.0184       96.4319       86.0273       72.2832       62.8906       60.0466       64.6473       76.1307       79.7474       82.8127       75.5776       62.1468       62.5813       61.6267       57.3902       47.9797       41.9404       41.6249       42.2603       52.0743       55.5202       59.9946       62.8348       57.5264       46.9707       44.8683       45.0890       36.2294       52.0890       56.3623       69.1274      199.8390      166.7568      151.5964      142.9212      231.8768      287.4432      337.4933      370.5192      347.4482      305.3242      291.1628      283.3198      252.2871      264.7973      276.8670      263.2220      220.4100      204.8716      189.1301      171.6781      126.8912      107.9868       85.1607       96.2338       86.8485       66.8275      125.5778      168.0156      182.7416      197.7528      207.9695      183.1056      232.7295      250.6670      233.0245      219.6906      220.9756      219.6162      189.0826      173.4619      131.9476      115.0848      100.8804      101.8738      124.1231      121.3914      110.3255      102.8386       65.6875       52.3190       46.7620       46.5644       53.0905       52.3086       49.8379       45.2736       41.1563       37.3769       34.5790       27.6520       10.6361       11.5204        7.9125        7.1544       11.9519        4.8084        3.1995        3.6723        2.8953        3.7226        4.9828        6.6873       15.5215       18.9560       17.8816       14.8272       10.9573        9.3572        4.1254        5.2243       14.3799       14.5079       14.0470        7.6684        5.3956        3.4184        2.6245        2.0928        0.0000        1.1577        2.3270        2.8516        2.1256        3.9687        2.3944        3.1115       16.3510       19.0399       20.3207       20.2030       14.7166       14.5873       22.8077       28.2815       23.7726       29.2769       36.5696       49.6248       98.4316      130.1080      160.1230      181.1865      188.9252      222.5781      232.4825      199.7304       56.4300        0.0000        0.0000        0.0000        0.0000        0.0000        0.0000        0.0000        0.0000        0.0000        0.0000        0.0000        0.0000        0.0000        0.0000        0.0000        0.0000        0.0000        0.0000        0.0000        0.0000        0.0000        0.0000        0.0000        0.0000        0.0000        0.0000        0.0000        0.0000        0.0000        0.0000        0.0000        0.0000        0.0000        0.0000        0.0000        0.0000        0.0000        0.0000        0.0000        0.0000        0.0000        0.0000        0.0000        0.0000        0.0000        0.0000        0.0000        0.0000        0.0000        0.0000        0.0000        0.0000        0.0000
        0.0000        0.0000        0.0000        0.0000        0.0000        0.0000        0.0000        0.0000        0.0000        0.0000        0.0000        0.0000        0.0000        0.0000        0.0000        0.0000        0.0000        0.0000        0.0000        0.0000        0.0000        0.0000        0.0000        0.0000        0.0000        0.0000        0.0000        0.0000        0.0000        0.0000        0.0000        0.0000        0.0000        0.0000        0.0000        0.0000        0.0000        0.0000        0.0000        0.0000        0.0000        0.0000        0.0000        0.0000      222.2940      215.7644      195.7018      143.7981      127.2732      114.2018      105.0223       91.0993       82.2391       80.3708       86.3066       97.5967      102.5564      102.9650       94.2346       72.2665       68.4448       62.8613       59.8181       55.9355       48.4424       47.6206       46.7790       59.2823       61.9088       66.5960       66.7581       50.8688       44.8345       42.6806       40.2873       36.3135       45.9435       49.5951       59.1642      106.8459      126.3347      170.7974      209.2031      316.8273      384.7658      446.7135      463.9471      407.1289      378.9829      365.7858      360.2587      332.2179      336.5033      332.6646      314.7625      270.2360      248.6307      231.8345      199.5986      159.1893      109.1885      132.8242      112.8479       78.4117       83.6798      113.5025      142.1937      126.9760      165.4039      178.1329      197.5510      216.7135      246.6720      239.5750      262.1733      262.8442      232.7035      223.2251      195.7731      146.5744      128.2941      101.8986      111.0539      128.5267      124.1903      110.1800       97.0797       63.1986       47.7503       45.4330       45.1439       55.5211       56.1260       49.5760       45.5701       41.2802       44.2325       38.3291       31.1481       19.5312       13.0421        3.7422        2.7543        4.9374        3.4288        2.9327        3.5958        3.6728        6.2946        5.1551        6.9367       15.0973       17.4013       17.2403       14.0815        6.5483        4.9090        5.1404        5.0703       14.2698       14.4066       17.5863       10.0357       10.0080        6.6833        3.7852        3.0629        0.3784        2.9277        3.0952        4.1474        7.7370        6.7581        4.9887        6.2239       18.9319       25.4487       29.4931       29.2977       18.0354       20.7382       26.1424       31.8458       24.6130       26.7476       32.2474       65.1319      123.7774      160.6526      179.9617      223.5325      217.1269      239.8416      259.1801      203.9605       78.2400        0.0000        0.0000        0.0000        0.0000        0.0000        0.0000        0.0000        0.0000        0.0000        0.0000        0.0000        0.0000        0.0000        0.0000        0.0000        0.0000        0.0000        0.0000        0.0000        0.0000        0.0000        0.0000        0.0000        0.0000        0.0000        0.0000        0.0000        0.0000        0.0000        0.0000        0.0000        0.0000        0.0000        0.0000        0.0000        0.0000        0.0000        0.0000        0.0000        0.0000        0.0000        0.0000        0.0000        0.0000        0.0000        0.0000        0.0000        0.0000        0.0000        0.0000        0.0000        0.0000        0.0000
        0.0000        0.0000        0.0000        0.0000        0.0000        0.0000        0.0000        0.0000        0.0000        0.0000        0.0000        0.0000        0.0000        0.0000        0.0000        0.0000        0.0000        0.0000        0.0000        0.0000        0.0000        0.0000        0.0000        0.0000        0.0000        0.0000        0.0000        0.0000        0.0000        0.0000        0.0000        0.0000        0.0000        0.0000        0.0000        0.0000        0.0000        0.0000        0.0000        0.0000        0.0000        0.0000        0.0000        0.0000        0.0000        0.0000      238.8518      177.2308      157.6581      141.8240      131.9250      115.8301      107.2492      105.8277      114.6152      130.4149      138.9703      139.3305      131.4604      101.8646       95.0837       86.4952       79.3441       65.6736       57.4598       55.3218       55.8535       72.2610       73.7484       76.2995       71.7314       55.2497       48.6291       50.3152       56.3543       42.2951       45.0725       55.6604       72.0894      143.2628      189.5899      247.8262      346.2296      410.6675      443.4840      466.7449      474.0059      404.8720      397.4367      467.2454      492.5812      422.2830      421.5197      410.0625      385.1143      334.6328      333.2908      308.3687      258.2018      151.1883      134.4896      240.4976      107.8687       71.0839       89.5392      106.3218      124.5541      160.6008      177.0807      179.8552      205.1551      244.6805      246.7908      249.7703      242.9900      271.9905      284.1755      244.6246      205.3698      137.3767      118.6227       96.5173      101.6943      124.8831      134.3631      119.1515      113.8643       86.2620       55.6113       46.3148       46.2207       52.7431       55.9903       53.5759       52.4455       46.9667       41.0332       38.2623       28.8602       14.0880        5.2805        2.8317        1.9020        1.7668        2.5032        1.8432        2.7914        6.2433        5.6627        6.6614        7.4792       14.0400       15.7447       17.8250       14.3934        6.0019        4.0422        3.5042        5.7822       10.8197       14.0993       11.3113       11.1613       12.1113        6.7110        4.9194        6.8329        3.1771        5.6436        4.9985        3.9917        5.0009        1.6182        3.6784        6.8613       25.9437       30.6339       31.8004       31.5675       23.5876       25.0048       28.6609       31.8243       27.2115       27.4163       44.5806       80.8243      157.7514      191.7103      201.4559      215.4126      232.0623      258.7414      244.7182      213.9210       96.8700        0.0000        0.0000        0.0000        0.0000        0.0000        0.0000        0.0000        0.0000        0.0000        0.0000        0.0000        0.0000        0.0000        0.0000        0.0000        0.0000        0.0000        0.0000        0.0000        0.0000        0.0000        0.0000        0.0000        0.0000        0.0000        0.0000        0.0000        0.0000        0.0000        0.0000        0.0000        0.0000        0.0000        0.0000        0.0000        0.0000        0.0000        0.0000        0.0000        0.0000        0.0000        0.0000        0.0000        0.0000        0.0000        0.0000        0.0000        0.0000        0.0000        0.0000        0.0000        0.0000        0.0000
        0.0000        0.0000        0.0000        0.0000        0.0000        0.0000        0.0000        0.0000        0.0000        0.0000        0.0000        0.0000        0.0000        0.0000        0.0000        0.0000        0.0000        0.0000        0.0000        0.0000        0.0000        0.0000        0.0000        0.0000        0.0000        0.0000        0.0000        0.0000        0.0000        0.0000        0.0000        0.0000        0.0000        0.0000        0.0000        0.0000        0.0000        0.0000        0.0000        0.0000        0.0000        0.0000        0.0000        0.0000        0.0000        0.0000        0.0000      212.5747      194.7886      179.8921      167.2421      147.8311      135.8867      137.3298      150.3472      173.8900      187.2036      191.5338      184.0583      145.1050      138.5412      129.0904      115.0517       90.6017       78.3629       74.3104       73.5330       90.4201       89.1918       86.7492       84.9615       66.1375       65.0440       70.9954       82.9211       61.2916       69.9962      100.4886      105.7881      209.9502      283.5151      356.2267      364.5362      403.4375      411.6327      412.1830      407.6008      407.0581      446.7416      471.3443      548.5048      550.7122      537.3987      493.9725      464.8035      414.7098      397.8419      394.8168      335.4512      203.3863      162.2812      147.9019      122.9269       99.5266       78.9733       88.3141      133.6957      171.6974      201.4067      225.4717      205.6841      250.2087      242.8419      241.7177      262.2757      266.3782      283.4837      241.7953      191.6980      120.7227      100.0970       89.3974      101.0963      120.6771      120.2446      126.7243      112.2183       77.7226       55.8001       44.7838       40.9750       47.2168       57.9951       59.8130       60.5357       58.0408       43.9287       34.9027       24.7434        8.3028        4.5166        2.7122        2.4211        3.3881        3.7716        3.4997        5.7093       11.0015       10.2296        9.6626        8.4585       13.2611       17.3721       19.9951       13.2487        4.5246        3.3197        4.9235        6.9297       11.2566        8.7428        9.0372       11.1362        8.8314        6.7086        8.1970        9.8667        1.7145        1.2203        2.7624        3.9449        2.7636        3.2232        7.3716       16.2149       27.8988       31.5194       33.5251       35.6443       31.3621       30.1192       37.5108       40.5840       32.4503       52.4451       76.8273      102.9182      160.5658      177.2696      197.2916      206.5579      209.4884      274.1921      217.8758      213.0049        0.0000        0.0000        0.0000        0.0000        0.0000        0.0000        0.0000        0.0000        0.0000        0.0000        0.0000        0.0000        0.0000        0.0000        0.0000        0.0000        0.0000        0.0000        0.0000        0.0000        0.0000        0.0000        0.0000        0.0000        0.0000        0.0000        0.0000        0.0000        0.0000        0.0000        0.0000        0.0000        0.0000        0.0000        0.0000        0.0000        0.0000        0.0000        0.0000        0.0000        0.0000        0.0000        0.0000        0.0000        0.0000        0.0000        0.0000        0.0000        0.0000        0.0000        0.0000        0.0000        0.0000        0.0000
        0.0000        0.0000        0.0000        0.0000        0.0000        0.0000        0.0000        0.0000        0.0000        0.0000        0.0000        0.0000        0.0000        0.0000        0.0000        0.0000        0.0000        0.0000        0.0000        0.0000        0.0000        0.0000        0.0000        0.0000        0.0000        0.0000        0.0000        0.0000        0.0000        0.0000        0.0000        0.0000        0.0000        0.0000        0.0000        0.0000        0.0000        0.0000        0.0000        0.0000        0.0000        0.0000        0.0000        0.0000        0.0000        0.0000        0.0000        0.0000        0.0000        0.0000      233.4956      192.3767      178.1837      180.5362      200.5844      252.4863      276.0406      283.5017      275.3446      244.4514      236.8583      224.1371      195.8243      124.2082      105.6762       93.9585        0.0000        0.0000       85.3246       83.6568       85.1377       91.0790       96.9429      100.1743      118.1777      173.4502      209.2427      238.5279      264.0667      271.4686      302.9261      348.6319      367.2673      372.3549      409.2565      418.1200      432.7097      394.6090      388.1944        0.0000        0.0000        0.0000        0.0000      565.4601      515.8938      605.7697      671.2527      681.4805        0.0000      481.5406      354.5467      278.8106      221.2723      161.2113      130.7720      125.6047      186.9595      212.0076      252.9106      256.6457      248.8472      256.8501      256.2114      242.1096      254.7862      262.8185      262.5396      239.5071      184.4736      107.1510       82.4289       70.2694       68.4262       80.5677       85.3886       70.8781       67.8454       48.0315       32.6637       28.0541       29.0837       44.3688       52.6300       55.4356       53.0197       50.8587       41.8086       33.2683       25.3019       10.5462        5.9134        4.6940        4.4500       12.7224       16.4969       18.6539       15.9716       18.8587       20.9247       21.0807       16.4119        3.6398        4.1075        4.1759        2.1062        1.8730        1.7325        4.5331        7.4658        7.0473        3.6773        2.9447        6.9991        5.6375        5.3391        7.5473        8.2614        0.7621        3.6736        3.1030        6.7777        2.6018        6.1728       12.7617       13.0953       21.4011       28.6831       31.9859       35.9552       30.5366       36.7881       40.1646       44.4084       76.1717      100.3635      111.1145      137.4112      141.4475      151.2241      178.8331      207.0299      214.6969      179.8463        0.0000        0.0000        0.0000        0.0000        0.0000        0.0000        0.0000        0.0000        0.0000        0.0000        0.0000        0.0000        0.0000        0.0000        0.0000        0.0000        0.0000        0.0000        0.0000        0.0000        0.0000        0.0000        0.0000        0.0000        0.0000        0.0000        0.0000        0.0000        0.0000        0.0000        0.0000        0.0000        0.0000        0.0000        0.0000        0.0000        0.0000        0.0000        0.0000        0.0000        0.0000        0.0000        0.0000        0.0000        0.0000        0.0000        0.0000        0.0000        0.0000        0.0000        0.0000        0.0000        0.0000        0.0000        0.0000        0.0000
        0.0000        0.0000        0.0000        0.0000        0.0000        0.0000        0.0000        0.0000        0.0000        0.0000        0.0000        0.0000        0.0000        0.0000        0.0000        0.0000        0.0000        0.0000        0.0000        0.0000        0.0000        0.0000        0.0000        0.0000        0.0000        0.0000        0.0000        0.0000        0.0000        0.0000        0.0000        0.0000        0.0000        0.0000        0.0000        0.0000        0.0000        0.0000        0.0000        0.0000        0.0000        0.0000        0.0000        0.0000        0.0000        0.0000        0.0000        0.0000        0.0000        0.0000        0.0000        0.0000        0.0000        0.0000        0.0000      307.1161      338.6085      348.5825        0.0000        0.0000        0.0000      278.7726      243.7484      155.7694      131.4808        0.0000        0.0000        0.0000        0.0000        0.0000        0.0000        0.0000      111.1804      125.2450      149.3526      221.9778      257.4453      286.4884      311.0483      284.7128      309.4431      328.5894      361.2221      390.6257      466.0346      475.7299      495.6320      431.7666        0.0000        0.0000        0.0000        0.0000        0.0000        0.0000      639.7791      822.5812        0.0000        0.0000        0.0000      651.3956      496.9669      352.7047      263.1957      185.7048      162.7536      139.9357      149.2949      183.8086      184.9364      219.8138      267.6982      260.5408      245.8716      246.7399      227.7445      242.1910      254.5139      229.0491      183.6443      104.8631       82.1349       71.1807       64.5363       71.4686       74.8422       63.0802       48.3850       34.3787       27.5732       26.6141       28.9851       48.2349       56.1416       66.1875       59.1861       49.2532       39.3222       31.9884       24.7365       10.1943        6.0137        4.1028        7.3439       14.9747       18.3760       20.3556       17.7136       21.2491       24.0010       22.2744       16.9669        2.7051        2.1278        1.7167        1.6157        1.6735        2.3835        3.8427        6.8712        5.3330        2.1759        4.4453        3.7293        4.9616        6.2489        5.9653        8.1926        6.1634       10.6262        1.1567        1.2813        3.6763        4.3536        5.8233        9.1837       21.0194       34.1548       38.0097       44.1400       32.4947       35.1750       37.7660       73.0538       91.1438      104.4797      122.3053      149.5959      153.3474      171.6335      194.6164      213.9257      252.2753      189.2427        0.0000        0.0000        0.0000        0.0000        0.0000        0.0000        0.0000        0.0000        0.0000        0.0000        0.0000        0.0000        0.0000        0.0000        0.0000        0.0000        0.0000        0.0000        0.0000        0.0000        0.0000        0.0000        0.0000        0.0000        0.0000        0.0000        0.0000        0.0000        0.0000        0.0000        0.0000        0.0000        0.0000        0.0000        0.0000        0.0000        0.0000        0.0000        0.0000        0.0000        0.0000        0.0000        0.0000        0.0000        0.0000        0.0000        0.0000        0.0000        0.0000        0.0000        0.0000        0.0000        0.0000        0.0000        0.0000        0.0000
        0.0000        0.0000        0.0000        0.0000        0.0000        0.0000        0.0000        0.0000        0.0000        0.0000        0.0000        0.0000        0.0000        0.0000        0.0000        0.0000        0.0000        0.0000        0.0000        0.0000        0.0000        0.0000        0.0000        0.0000        0.0000        0.0000        0.0000        0.0000        0.0000        0.0000        0.0000        0.0000        0.0000        0.0000        0.0000        0.0000        0.0000        0.0000        0.0000        0.0000        0.0000        0.0000        0.0000        0.0000        0.0000        0.0000        0.0000        0.0000        0.0000        0.0000        0.0000        0.0000        0.0000        0.0000        0.0000        0.0000        0.0000        0.0000        0.0000        0.0000        0.0000      358.9966      322.3493      214.2708      187.1973        0.0000        0.0000        0.0000        0.0000        0.0000        0.0000        0.0000        0.0000      150.1780      178.6420      256.2710      291.5715      316.8684      339.8026      312.2792      325.2922      363.6208      434.7061      452.2451      487.0336        0.0000        0.0000        0.0000        0.0000        0.0000        0.0000        0.0000        0.0000        0.0000        0.0000        0.0000        0.0000        0.0000        0.0000        0.0000      540.9120      399.0753      313.6809      266.4995      219.9955      162.6656      146.9157      151.8432      171.6365      198.7539      251.3065      243.3106      267.4734      271.0268      304.4184      291.0243      295.0313      226.5539      175.5328      109.8313       80.8401       61.8550       63.1043       66.3039       77.0076       56.7334       47.3691       32.2541       28.2285       27.5487       30.7822       51.6875       54.4442       64.8328       49.2097       42.2198       36.5753       29.4265       23.0750        9.7455        6.1901        4.5935        8.7159       15.9493       14.8505       15.3498       17.7343       25.0975       25.4142       22.8821       17.5131        2.8243        2.1374        1.7047        1.6187        2.6325        2.5974        5.4934        4.4975        3.4899        3.2372        8.4681        7.3496       10.9486       14.8718       13.5191       12.0617       11.2693       15.9422        1.5137        1.6508       11.2427       11.6402       13.9449        8.9535       28.4989       45.7942       54.9748       52.3757       39.2112       40.8356       51.5872       86.9167       95.8621      106.1256      132.8242      144.0233      151.4882      168.2058      211.9105      231.2873      180.1135        0.0000        0.0000        0.0000        0.0000        0.0000        0.0000        0.0000        0.0000        0.0000        0.0000        0.0000        0.0000        0.0000        0.0000        0.0000        0.0000        0.0000        0.0000        0.0000        0.0000        0.0000        0.0000        0.0000        0.0000        0.0000        0.0000        0.0000        0.0000        0.0000        0.0000        0.0000        0.0000        0.0000        0.0000        0.0000        0.0000        0.0000        0.0000        0.0000        0.0000        0.0000        0.0000        0.0000        0.0000        0.0000        0.0000        0.0000        0.0000        0.0000        0.0000        0.0000        0.0000        0.0000        0.0000        0.0000        0.0000        0.0000
        0.0000        0.0000        0.0000        0.0000        0.0000        0.0000        0.0000        0.0000        0.0000        0.0000        0.0000        0.0000        0.0000        0.0000        0.0000        0.0000        0.0000        0.0000        0.0000        0.0000        0.0000        0.0000        0.0000        0.0000        0.0000        0.0000        0.0000        0.0000        0.0000        0.0000        0.0000        0.0000        0.0000        0.0000        0.0000        0.0000        0.0000        0.0000        0.0000        0.0000        0.0000        0.0000        0.0000        0.0000        0.0000        0.0000        0.0000        0.0000        0.0000        0.0000        0.0000        0.0000        0.0000        0.0000        0.0000        0.0000        0.0000        0.0000        0.0000        0.0000        0.0000        0.0000      428.9189      313.0970        0.0000        0.0000        0.0000        0.0000        0.0000        0.0000        0.0000        0.0000        0.0000        0.0000      209.3216      301.2870      342.3375      383.3452      386.6581      386.6692      361.2205      401.5905      423.5885      437.5550        0.0000        0.0000        0.0000        0.0000        0.0000        0.0000        0.0000        0.0000        0.0000        0.0000        0.0000        0.0000        0.0000        0.0000        0.0000        0.0000        0.0000      377.1248      298.9378      236.3866      225.0294      183.7287      153.7504      203.8519      190.8599      234.6590      255.7845      287.3403      343.6240      348.3858      327.1978      301.0964      265.9889      221.2284      181.1669      107.4242       78.8002       62.1620       64.4195       63.9655       72.1844       68.2142       57.8554       43.3005       35.3168       37.4929       36.2983       46.1303       47.6622       45.7576       38.2842       33.7417       28.7856       24.0636       19.7646        9.0009        6.3802        7.8999        9.1267       11.3716       10.8906       12.5548       14.8895       22.2501       23.9604       22.2747       17.2781        3.2848        2.6573        2.5261        2.5369        5.4032        4.6320        1.9004        1.7596        3.8148        3.3496        7.3795        5.9173       18.9085       20.5568       17.4986       15.4516        6.4478       10.7530        9.0532        9.0204       19.6413       21.2867       15.2980       25.6513       44.5952       60.9079       67.2227       60.2318       58.2335       55.2408       82.4409       85.9224      101.3112      120.8089      147.0724      158.0421      167.8430      191.2626      228.7868      178.0340        0.0000        0.0000        0.0000        0.0000        0.0000        0.0000        0.0000        0.0000        0.0000        0.0000        0.0000        0.0000        0.0000        0.0000        0.0000        0.0000        0.0000        0.0000        0.0000        0.0000        0.0000        0.0000        0.0000        0.0000        0.0000        0.0000        0.0000        0.0000        0.0000        0.0000        0.0000        0.0000        0.0000        0.0000        0.0000        0.0000        0.0000        0.0000        0.0000        0.0000        0.0000        0.0000        0.0000        0.0000        0.0000        0.0000        0.0000        0.0000        0.0000        0.0000        0.0000        0.0000        0.0000        0.0000        0.0000        0.0000        0.0000        0.0000
        0.0000        0.0000        0.0000        0.0000        0.0000        0.0000        0.0000        0.0000        0.0000        0.0000        0.0000        0.0000        0.0000        0.0000        0.0000        0.0000        0.0000        0.0000        0.0000        0.0000        0.0000        0.0000        0.0000        0.0000        0.0000        0.0000        0.0000        0.0000        0.0000        0.0000        0.0000        0.0000        0.0000        0.0000        0.0000        0.0000        0.0000        0.0000        0.0000        0.0000        0.0000        0.0000        0.0000        0.0000        0.0000        0.0000        0.0000        0.0000        0.0000        0.0000        0.0000        0.0000        0.0000        0.0000        0.0000        0.0000        0.0000        0.0000        0.0000        0.0000        0.0000        0.0000        0.0000        0.0000        0.0000        0.0000        0.0000        0.0000        0.0000        0.0000        0.0000        0.0000        0.0000        0.0000      272.6363      330.7552      361.8269      372.0445      364.9416      367.6932      349.4470      349.8766      314.6645        0.0000        0.0000        0.0000        0.0000        0.0000        0.0000        0.0000        0.0000        0.0000        0.0000        0.0000        0.0000        0.0000        0.0000        0.0000        0.0000        0.0000        0.0000      418.4575      333.3388      241.8560      215.0979      191.9938      190.0410      226.5794      248.3064      277.3708      303.1221      304.8091      328.6937      316.2273      305.6530      270.9684      239.4425      199.3023      148.0513       97.8096       78.8731       70.7533       73.3702       94.5099       98.7780       95.5565       90.9879       71.8361       57.8236       52.7826       47.2485       33.7542       30.9622       25.7940       22.1317       20.7104       16.6316       14.7951       12.4104       13.6844       16.0022       18.2801       12.9250        7.6697        7.6514        8.9455        9.8315       16.9327       17.7931       17.5873       14.7138       10.1481        8.4571        5.8114        5.5704        4.0089        2.8342        2.2313        1.7823        5.0751        5.9531        8.3748       13.2664       30.1120       37.4217       41.1036       38.3973       38.2893       34.7645       28.0884       31.4866       30.9214       30.5077       37.4554       43.3606       63.6667       72.1528       92.5626       93.9588       84.0777       82.5949      108.2705      115.1218      128.3788      150.9285      172.3840      189.5304      193.8989      221.6014      210.9315      156.1032        0.0000        0.0000        0.0000        0.0000        0.0000        0.0000        0.0000        0.0000        0.0000        0.0000        0.0000        0.0000        0.0000        0.0000        0.0000        0.0000        0.0000        0.0000        0.0000        0.0000        0.0000        0.0000        0.0000        0.0000        0.0000        0.0000        0.0000        0.0000        0.0000        0.0000        0.0000        0.0000        0.0000        0.0000        0.0000        0.0000        0.0000        0.0000        0.0000        0.0000        0.0000        0.0000        0.0000        0.0000        0.0000        0.0000        0.0000        0.0000        0.0000        0.0000        0.0000        0.0000        0.0000        0.0000        0.0000        0.0000        0.0000        0.0000
        0.0000        0.0000        0.0000        0.0000        0.0000        0.0000        0.0000        0.0000        0.0000        0.0000        0.0000        0.0000        0.0000        0.0000        0.0000        0.0000        0.0000        0.0000        0.0000        0.0000        0.0000        0.0000        0.0000        0.0000        0.0000        0.0000        0.0000        0.0000        0.0000        0.0000        0.0000        0.0000        0.0000        0.0000        0.0000        0.0000        0.0000        0.0000        0.0000        0.0000        0.0000        0.0000        0.0000        0.0000        0.0000        0.0000        0.0000        0.0000        0.0000        0.0000        0.0000        0.0000        0.0000        0.0000        0.0000        0.0000        0.0000        0.0000        0.0000        0.0000        0.0000        0.0000        0.0000        0.0000        0.0000        0.0000        0.0000        0.0000        0.0000        0.0000        0.0000        0.0000        0.0000        0.0000        0.0000        0.0000        0.0000        0.0000        0.0000        0.0000        0.0000        0.0000        0.0000        0.0000        0.0000        0.0000        0.0000        0.0000        0.0000        0.0000        0.0000        0.0000        0.0000        0.0000        0.0000        0.0000        0.0000        0.0000        0.0000        0.0000        0.0000      389.1029      327.0671      213.6981      210.3814      214.4546      242.0480      288.5726      286.0675      282.2440      297.8130      293.8495      302.8221      265.0017      269.3446      257.1650      218.1392      175.7536      138.5315       93.9455       83.3122       83.0749       89.4950      124.8668      129.5258      129.3528      116.8533       83.8576       83.2901       66.3047       49.6413       50.8186       32.7101       18.7546       14.5757       13.9155       11.9558       10.9087       10.0118       12.2746       14.3922       10.5937       15.9098        7.7670        7.6110        8.0875        9.6689       14.4089       16.3460       16.4292       14.3589       11.1152       12.5899        9.8082        8.8608        4.0037        3.3764        2.7711        4.3585        8.3708        9.8721       11.0935       17.2927       38.1814       48.1014       53.0569       50.1409       45.3512       38.5867       41.9837       42.9454       37.1180       51.9582       57.4040       54.1962       77.3677       93.4981      114.2580      112.5763       87.5746       91.8495      115.2765      131.1160      146.2073      167.2250      200.2750      205.3447      191.1648      214.2930      154.8759        0.0000        0.0000        0.0000        0.0000        0.0000        0.0000        0.0000        0.0000        0.0000        0.0000        0.0000        0.0000        0.0000        0.0000        0.0000        0.0000        0.0000        0.0000        0.0000        0.0000        0.0000        0.0000        0.0000        0.0000        0.0000        0.0000        0.0000        0.0000        0.0000        0.0000        0.0000        0.0000        0.0000        0.0000        0.0000        0.0000        0.0000        0.0000        0.0000        0.0000        0.0000        0.0000        0.0000        0.0000        0.0000        0.0000        0.0000        0.0000        0.0000        0.0000        0.0000        0.0000        0.0000        0.0000        0.0000        0.0000        0.0000        0.0000        0.0000
        0.0000        0.0000        0.0000        0.0000        0.0000        0.0000        0.0000        0.0000        0.0000        0.0000        0.0000        0.0000        0.0000        0.0000        0.0000        0.0000        0.0000        0.0000        0.0000        0.0000        0.0000        0.0000        0.0000        0.0000        0.0000        0.0000        0.0000        0.0000        0.0000        0.0000        0.0000        0.0000        0.0000        0.0000        0.0000        0.0000        0.0000        0.0000        0.0000        0.0000        0.0000        0.0000        0.0000        0.0000        0.0000        0.0000        0.0000        0.0000        0.0000        0.0000        0.0000        0.0000        0.0000        0.0000        0.0000        0.0000        0.0000        0.0000        0.0000        0.0000        0.0000        0.0000        0.0000        0.0000        0.0000        0.0000        0.0000        0.0000        0.0000        0.0000        0.0000        0.0000        0.0000        0.0000        0.0000        0.0000        0.0000        0.0000        0.0000        0.0000        0.0000        0.0000        0.0000        0.0000        0.0000        0.0000        0.0000        0.0000        0.0000        0.0000        0.0000        0.0000        0.0000        0.0000        0.0000        0.0000        0.0000        0.0000        0.0000        0.0000        0.0000      370.7383      326.5750      222.8111      221.8726      218.5199      235.0229      288.6931      281.0540      259.9845      254.3072      232.9141      224.0295      227.2542      223.9372      204.4757      182.6588      162.1823      139.5244      100.3186       93.4831       99.4310      105.7271      146.5841      153.2984      156.9114      137.0708      100.0686       90.0064       78.5534       50.3165       39.6860       28.4206       15.1262       12.3749       11.9133       11.2252        9.2402        9.1568       11.6218       11.5676       11.1053       10.8861        8.2598        8.3663       10.7388       14.2568       14.3983       14.9042       17.3781       14.2036       13.5590       13.9564       11.9969        9.2361        3.5395        3.1381        8.6000       12.0642       21.0352       22.0549       18.6686       20.6195       47.4605       57.9363       63.3774       60.2081       57.0042       55.5118       53.9525       56.9563       56.3993       55.6669       55.9923       64.4351       98.0898      123.9210      142.8002      133.0924      108.7612      110.4408      119.4896      139.9767      154.9358      176.6745      179.8844      192.1051      167.3424      221.2197      238.6113        0.0000        0.0000        0.0000        0.0000        0.0000        0.0000        0.0000        0.0000        0.0000        0.0000        0.0000        0.0000        0.0000        0.0000        0.0000        0.0000        0.0000        0.0000        0.0000        0.0000        0.0000        0.0000        0.0000        0.0000        0.0000        0.0000        0.0000        0.0000        0.0000        0.0000        0.0000        0.0000        0.0000        0.0000        0.0000        0.0000        0.0000        0.0000        0.0000        0.0000        0.0000        0.0000        0.0000        0.0000        0.0000        0.0000        0.0000        0.0000        0.0000        0.0000        0.0000        0.0000        0.0000        0.0000        0.0000        0.0000        0.0000        0.0000        0.0000
        0.0000        0.0000        0.0000        0.0000        0.0000        0.0000        0.0000        0.0000        0.0000        0.0000        0.0000        0.0000        0.0000        0.0000        0.0000        0.0000        0.0000        0.0000        0.0000        0.0000        0.0000        0.0000        0.0000        0.0000        0.0000        0.0000        0.0000        0.0000        0.0000        0.0000        0.0000        0.0000        0.0000        0.0000        0.0000        0.0000        0.0000        0.0000        0.0000        0.0000        0.0000        0.0000        0.0000        0.0000        0.0000        0.0000        0.0000        0.0000        0.0000        0.0000        0.0000        0.0000        0.0000        0.0000        0.0000        0.0000        0.0000        0.0000        0.0000        0.0000        0.0000        0.0000        0.0000        0.0000        0.0000        0.0000        0.0000        0.0000        0.0000        0.0000        0.0000        0.0000        0.0000        0.0000        0.0000        0.0000        0.0000        0.0000        0.0000        0.0000        0.0000        0.0000        0.0000        0.0000        0.0000        0.0000        0.0000        0.0000        0.0000        0.0000        0.0000        0.0000        0.0000        0.0000        0.0000        0.0000        0.0000        0.0000        0.0000        0.0000      401.2462      334.6626      304.5584      231.7430      223.1840      213.5290      180.1735      247.4159      237.6638      234.7696      221.5897      212.3332      200.6374      174.7875      174.4052      170.5956      162.9129      148.7984      137.7287      101.1004      100.3955      115.4218      112.4534      140.6356      142.6864      139.3532      123.2301      106.5674       94.4487       71.3903       54.3582       43.9548       35.7860       21.9856       18.9726       13.6438       12.1481        9.8067        9.3599       13.5762       12.9165       16.9466       13.0959        9.6796        9.2915       11.2728        9.8522       12.8004       14.0677       16.1306       16.3300       14.9228       15.1163       10.7630       11.2312        3.8670        4.6416        7.3989        9.3059       24.0573       31.0473       28.8396       25.1169       53.3826       66.4272       68.8813       73.6635       75.3359       72.6266       70.6592       71.1675       67.2216       60.9817       70.4399       81.1346      128.0849      151.5907      162.8736      170.4282      132.7342      126.7770      137.3692      159.1074      169.9187      185.4128      177.5318      200.3986      174.8812        0.0000        0.0000        0.0000        0.0000        0.0000        0.0000        0.0000        0.0000        0.0000        0.0000        0.0000        0.0000        0.0000      581.3699        0.0000        0.0000        0.0000      645.5400        0.0000        0.0000        0.0000        0.0000        0.0000        0.0000        0.0000        0.0000        0.0000        0.0000        0.0000        0.0000        0.0000        0.0000        0.0000        0.0000        0.0000        0.0000        0.0000        0.0000        0.0000        0.0000        0.0000        0.0000        0.0000        0.0000        0.0000        0.0000        0.0000        0.0000        0.0000        0.0000        0.0000        0.0000        0.0000        0.0000        0.0000        0.0000        0.0000        0.0000        0.0000        0.0000        0.0000
        0.0000        0.0000        0.0000        0.0000        0.0000        0.0000        0.0000        0.0000        0.0000        0.0000        0.0000        0.0000        0.0000        0.0000        0.0000        0.0000        0.0000        0.0000        0.0000        0.0000        0.0000        0.0000        0.0000        0.0000        0.0000        0.0000        0.0000        0.0000        0.0000        0.0000        0.0000        0.0000        0.0000        0.0000        0.0000        0.0000        0.0000        0.0000        0.0000        0.0000        0.0000        0.0000        0.0000        0.0000        0.0000        0.0000        0.0000        0.0000        0.0000        0.0000        0.0000        0.0000        0.0000        0.0000        0.0000        0.0000        0.0000        0.0000        0.0000        0.0000        0.0000        0.0000        0.0000        0.0000        0.0000        0.0000        0.0000        0.0000        0.0000        0.0000        0.0000        0.0000        0.0000        0.0000        0.0000        0.0000        0.0000        0.0000        0.0000        0.0000        0.0000        0.0000        0.0000        0.0000        0.0000        0.0000        0.0000        0.0000        0.0000        0.0000        0.0000        0.0000        0.0000        0.0000        0.0000        0.0000        0.0000        0.0000        0.0000        0.0000      283.5334      234.9291      233.3762      230.0324      204.2232      238.7890      236.9888      270.5468      230.5782      219.4233      211.2534      164.4043      152.0091      136.1596      143.8820      147.2598      160.5343      134.8194      119.3038      120.7510      128.6404      142.4084      146.6124      161.6149      162.8310      150.8748      145.7845      127.5999      115.4211      107.6726       72.7526       49.0439       38.7275       22.0641       23.4825       21.5669       15.5030       10.2557        9.4077        9.7916        9.8881        8.8871       10.0353       12.4067       12.3585       12.0438       11.3072        5.3592        5.9150        6.4007        5.7720       10.7246       10.7900       11.1257       11.0041       12.7444       16.2843       22.4250       20.3539       24.8263       30.3755       39.2596       43.2354       61.3890       73.1901       75.6153       79.7806       78.6730       74.8203       78.8554       82.1967       84.5570       89.4703       99.2202      123.2673      132.9546      150.3713      152.8257      155.6734      133.9448      139.3646      161.8333      199.1992      178.5723      184.6952      180.7360      172.6822      199.0378        0.0000        0.0000        0.0000        0.0000        0.0000        0.0000        0.0000        0.0000        0.0000        0.0000        0.0000        0.0000      648.1500      617.6999      585.5101        0.0000      620.8800      575.6699        0.0000        0.0000        0.0000        0.0000        0.0000        0.0000        0.0000        0.0000        0.0000        0.0000        0.0000        0.0000        0.0000        0.0000        0.0000        0.0000        0.0000        0.0000        0.0000        0.0000        0.0000        0.0000        0.0000        0.0000        0.0000        0.0000        0.0000        0.0000        0.0000        0.0000        0.0000        0.0000        0.0000        0.0000        0.0000        0.0000        0.0000        0.0000        0.0000        0.0000        0.0000        0.0000        0.0000
        0.0000        0.0000        0.0000        0.0000        0.0000        0.0000        0.0000        0.0000        0.0000        0.0000        0.0000        0.0000        0.0000        0.0000        0.0000        0.0000        0.0000        0.0000        0.0000        0.0000        0.0000        0.0000        0.0000        0.0000        0.0000        0.0000        0.0000        0.0000        0.0000        0.0000        0.0000        0.0000        0.0000        0.0000        0.0000        0.0000        0.0000        0.0000        0.0000        0.0000        0.0000        0.0000        0.0000        0.0000        0.0000        0.0000        0.0000        0.0000        0.0000        0.0000        0.0000        0.0000        0.0000        0.0000        0.0000        0.0000        0.0000        0.0000        0.0000        0.0000        0.0000        0.0000        0.0000        0.0000        0.0000        0.0000        0.0000        0.0000        0.0000        0.0000        0.0000        0.0000        0.0000        0.0000        0.0000        0.0000        0.0000        0.0000        0.0000        0.0000        0.0000        0.0000        0.0000        0.0000        0.0000        0.0000        0.0000        0.0000        0.0000        0.0000        0.0000        0.0000        0.0000        0.0000        0.0000        0.0000        0.0000        0.0000        0.0000      302.8576      246.0776      223.7551      217.9533      268.8414      256.1679      269.1785      265.8761      264.9332      209.2561      206.5007      196.8216      159.9253      132.1609      121.1867      130.0396      149.7467      140.4241      122.6203      113.9289      120.6476      124.6989      139.9305      153.1813      186.4258      178.6871      170.7448      152.5371      139.8021      127.7847      113.0806       80.3414       60.6601       44.2115       31.5148       28.7302       20.8331       15.2007       10.7505       10.0077       10.2340        9.3520        9.4182        9.6233       13.0558       13.2654       12.3942       11.0132        5.3109        4.0019        4.0639        5.3507        9.9565       10.8608       15.1036       15.8584       15.2037       18.7379       26.8466       29.1464       33.0635       37.3675       42.5230       50.1335       69.8168       78.4397       84.4185       82.0752       80.4264       79.6211       92.0600      112.9721      112.0333      112.5890      130.4693      138.0350      135.1703      147.8329      151.0491      163.6294      149.1584      171.9611      196.5540      235.5652      187.2580      173.0847      154.7258      161.5730      128.6153        0.0000        0.0000        0.0000        0.0000        0.0000        0.0000      877.6091      507.3001        0.0000        0.0000        0.0000        0.0000      627.7198      644.6398        0.0000        0.0000        0.0000        0.0000        0.0000        0.0000        0.0000        0.0000        0.0000        0.0000        0.0000        0.0000        0.0000        0.0000        0.0000        0.0000        0.0000        0.0000        0.0000        0.0000        0.0000        0.0000        0.0000        0.0000        0.0000        0.0000        0.0000        0.0000        0.0000        0.0000        0.0000        0.0000        0.0000        0.0000        0.0000        0.0000        0.0000        0.0000        0.0000        0.0000        0.0000        0.0000        0.0000        0.0000        0.0000        0.0000        0.0000
        0.0000        0.0000        0.0000        0.0000        0.0000        0.0000        0.0000        0.0000        0.0000        0.0000        0.0000        0.0000        0.0000        0.0000        0.0000        0.0000        0.0000        0.0000        0.0000        0.0000        0.0000        0.0000        0.0000        0.0000        0.0000        0.0000        0.0000        0.0000        0.0000        0.0000        0.0000        0.0000        0.0000        0.0000        0.0000        0.0000        0.0000        0.0000        0.0000        0.0000        0.0000        0.0000        0.0000        0.0000        0.0000        0.0000        0.0000        0.0000        0.0000        0.0000        0.0000        0.0000        0.0000        0.0000        0.0000        0.0000        0.0000        0.0000        0.0000        0.0000        0.0000        0.0000        0.0000        0.0000        0.0000        0.0000        0.0000        0.0000        0.0000        0.0000        0.0000        0.0000        0.0000        0.0000        0.0000        0.0000        0.0000        0.0000        0.0000        0.0000        0.0000        0.0000        0.0000        0.0000        0.0000        0.0000        0.0000        0.0000        0.0000        0.0000        0.0000        0.0000        0.0000        0.0000        0.0000        0.0000        0.0000      336.8594      304.3136      237.8878      227.0265      230.7640      190.1178      280.7675      295.8460      248.0251      254.1444      237.6546      195.2900      190.9084      168.2475      147.6776      121.9194      116.4986      140.8655      153.5023      128.2363      119.6184      114.7271      121.6547      119.5071      125.5141      144.9711      171.9191      172.0345      156.3425      146.4438      133.7711      126.8893       95.6732       83.1656       57.6794       44.9067       32.7003       32.5503       22.2967       15.9999       15.7289       15.5837       12.7055       10.8985       10.9290       12.4076       15.6577       16.4202       15.0246       13.0840        8.2794        6.5180        6.8285        6.1371       12.7595       12.9045       14.1227       17.2961       19.4839       24.1085       29.5759       32.3547       38.9361       43.1003       50.8911       57.7526       73.8187       85.0998       85.8793       84.7416       78.3031       88.0246       93.5101       97.5795      113.1598      123.6621      137.9641      144.6786      157.1667      139.6963      175.7215      187.4760      178.4350      207.4261      228.7095      227.3943      168.7105      156.1490      195.6762      232.8129        0.0000        0.0000        0.0000        0.0000        0.0000      816.9960      845.2423      832.3430      368.4000        0.0000        0.0000        0.0000        0.0000        0.0000        0.0000        0.0000        0.0000        0.0000        0.0000        0.0000        0.0000        0.0000        0.0000        0.0000        0.0000        0.0000        0.0000        0.0000        0.0000        0.0000        0.0000        0.0000        0.0000        0.0000        0.0000        0.0000        0.0000        0.0000        0.0000        0.0000        0.0000        0.0000        0.0000        0.0000        0.0000        0.0000        0.0000        0.0000        0.0000        0.0000        0.0000        0.0000        0.0000        0.0000        0.0000        0.0000        0.0000        0.0000        0.0000        0.0000        0.0000        0.0000
        0.0000        0.0000        0.0000        0.0000        0.0000        0.0000        0.0000        0.0000        0.0000        0.0000        0.0000        0.0000        0.0000        0.0000        0.0000        0.0000        0.0000        0.0000        0.0000        0.0000        0.0000        0.0000        0.0000        0.0000        0.0000        0.0000        0.0000        0.0000        0.0000        0.0000        0.0000        0.0000        0.0000        0.0000        0.0000        0.0000        0.0000        0.0000        0.0000        0.0000        0.0000        0.0000        0.0000        0.0000        0.0000        0.0000        0.0000        0.0000        0.0000        0.0000        0.0000        0.0000        0.0000        0.0000        0.0000        0.0000        0.0000        0.0000        0.0000        0.0000        0.0000        0.0000        0.0000        0.0000        0.0000        0.0000        0.0000        0.0000        0.0000        0.0000        0.0000        0.0000        0.0000        0.0000        0.0000        0.0000        0.0000        0.0000        0.0000        0.0000        0.0000        0.0000        0.0000        0.0000        0.0000        0.0000        0.0000        0.0000        0.0000        0.0000        0.0000        0.0000        0.0000        0.0000        0.0000        0.0000        0.0000      339.2546      248.8746      216.4560      205.7069      203.7116      185.1847      249.3574      259.1665      227.3569      236.6256      228.0464      181.1250      172.2542      154.4511      137.8425      129.5314      126.4896      119.8138      133.2781      117.3259      117.7321      111.5661      114.0157      116.3745      126.6028      122.8988      151.8300      162.2813      148.6844      139.1958      130.7317      111.6311       91.2948       79.9845       50.8659       48.3386       35.5397       32.0253       31.1206       24.3228       25.9768       22.5760       17.7962       15.2624       14.4498       15.7657       19.1844       19.1779       19.7757       17.5947       10.7435        9.0324        9.7641        9.9538       19.2397       16.2355       17.5286       20.6570       24.9031       30.0357       32.6842       37.7519       48.1332       54.9606       60.6220       67.0405       83.0298       90.6486       88.4443       88.5460       87.0136       89.0286       87.2435       97.8993      115.6933      120.6061      134.2668      150.7799      209.1385      194.4128      226.2556      246.0282      217.5096      255.3676      249.7418      225.4963      155.7004      171.6424      236.4031      287.2724        0.0000        0.0000        0.0000      329.7600      791.5873      856.9470      910.0750      849.9935      359.4000        0.0000        0.0000        0.0000        0.0000        0.0000        0.0000        0.0000        0.0000        0.0000        0.0000        0.0000        0.0000        0.0000        0.0000        0.0000        0.0000        0.0000        0.0000        0.0000        0.0000        0.0000        0.0000        0.0000        0.0000        0.0000        0.0000        0.0000        0.0000        0.0000        0.0000        0.0000        0.0000        0.0000        0.0000        0.0000        0.0000        0.0000        0.0000        0.0000        0.0000        0.0000        0.0000        0.0000        0.0000        0.0000        0.0000        0.0000        0.0000        0.0000        0.0000        0.0000        0.0000        0.0000
        0.0000        0.0000        0.0000        0.0000        0.0000        0.0000        0.0000        0.0000        0.0000        0.0000        0.0000        0.0000        0.0000        0.0000        0.0000        0.0000        0.0000        0.0000        0.0000        0.0000        0.0000        0.0000        0.0000        0.0000        0.0000        0.0000        0.0000        0.0000        0.0000        0.0000        0.0000        0.0000        0.0000        0.0000        0.0000        0.0000        0.0000        0.0000        0.0000        0.0000        0.0000        0.0000        0.0000        0.0000        0.0000        0.0000        0.0000        0.0000        0.0000        0.0000        0.0000        0.0000        0.0000        0.0000        0.0000        0.0000        0.0000        0.0000        0.0000        0.0000        0.0000        0.0000        0.0000        0.0000        0.0000        0.0000        0.0000        0.0000        0.0000        0.0000        0.0000        0.0000        0.0000        0.0000        0.0000        0.0000        0.0000        0.0000        0.0000        0.0000        0.0000        0.0000        0.0000        0.0000        0.0000        0.0000        0.0000        0.0000        0.0000        0.0000        0.0000        0.0000        0.0000        0.0000        0.0000        0.0000      349.5028      313.1210      261.6946      224.9864      192.8673      191.6887      193.5804      228.5105      238.2374      215.1891      204.0031      181.0128      172.1247      155.2813      137.6592      140.3112      131.5767      117.6940      117.4028      121.9099      122.1551      131.5133      125.9207      125.2736      146.5360      145.3482      137.7440      133.0748      154.2288      136.9164      127.0933      109.4697       87.1306       75.3296       67.5508       75.5331       71.4085       63.5113       64.5935       44.6562       33.8553       33.5330       27.0851       18.1192       16.0054       16.2846       16.6714       20.8351       22.9330       24.7293       19.1360       14.6258       14.1918       14.2120       16.4521       20.8946       23.1424       31.1445       32.9056       32.5823       36.9514       43.6642       55.4100       72.3004       80.8056       80.1401       85.0952       76.3831       81.0289       83.7461       82.1678       72.0538       71.7383       77.0738       85.9903      102.2325       99.6526      107.6294      117.3866      185.0610      219.8059      268.1299      253.6408      233.4830      279.4218      248.2571      206.5585      135.0374      238.1450      299.5296        0.0000        0.0000        0.0000        0.0000      769.3015      860.2509      983.4810      986.0626      861.1551      438.3600        0.0000        0.0000        0.0000        0.0000        0.0000        0.0000        0.0000        0.0000        0.0000        0.0000        0.0000        0.0000        0.0000        0.0000        0.0000        0.0000        0.0000        0.0000        0.0000        0.0000        0.0000        0.0000        0.0000        0.0000        0.0000        0.0000        0.0000        0.0000        0.0000        0.0000        0.0000        0.0000        0.0000        0.0000        0.0000        0.0000        0.0000        0.0000        0.0000        0.0000        0.0000        0.0000        0.0000        0.0000        0.0000        0.0000        0.0000        0.0000        0.0000        0.0000        0.0000        0.0000        0.0000
        0.0000        0.0000        0.0000        0.0000        0.0000        0.0000        0.0000        0.0000        0.0000        0.0000        0.0000        0.0000        0.0000        0.0000        0.0000        0.0000        0.0000        0.0000        0.0000        0.0000        0.0000        0.0000        0.0000        0.0000        0.0000        0.0000        0.0000        0.0000        0.0000        0.0000        0.0000        0.0000        0.0000        0.0000        0.0000        0.0000        0.0000        0.0000        0.0000        0.0000        0.0000        0.0000        0.0000        0.0000        0.0000        0.0000        0.0000        0.0000        0.0000        0.0000        0.0000        0.0000        0.0000        0.0000        0.0000        0.0000        0.0000        0.0000        0.0000        0.0000        0.0000        0.0000        0.0000        0.0000        0.0000        0.0000        0.0000        0.0000        0.0000        0.0000        0.0000        0.0000        0.0000        0.0000        0.0000        0.0000        0.0000        0.0000        0.0000        0.0000        0.0000        0.0000        0.0000        0.0000        0.0000        0.0000        0.0000        0.0000        0.0000        0.0000        0.0000        0.0000        0.0000        0.0000        0.0000        0.0000      303.3092      259.6937      222.8177      197.8614      209.4858      204.1558      213.5049      222.0977      215.5749      216.8780      191.5822      167.0529      168.5712      161.2711      146.6015      132.4410      120.9665      107.0300      108.6839      111.7794      110.2271      119.0434      120.5508      132.3567      129.4477      119.8965      124.4241      124.6222      106.4888      113.8752      101.2680      101.0954       87.3362       73.4744       62.1936       80.0242       78.1697       76.8796       72.3690       48.5055       38.2301       34.6312       31.7002       21.9748       20.8246       19.1018       20.3335       24.0045       25.8592       24.8737       22.7342       17.7085       15.1547       15.0917       22.5981       40.8223       41.8146       49.1354       54.0743       42.0188       45.2669       53.9499       69.7004       85.0979       95.5890       98.1902       96.6945       85.0653       90.0215       85.1422       91.7463       71.3452       78.0409       78.7167       85.8804      105.3713       97.7222      101.3683      127.9800      236.2327      279.1949      273.7696      288.0041      264.9053      277.3973      264.7744      251.7304        0.0000        0.0000        0.0000        0.0000        0.0000        0.0000      633.2476      648.7267      825.6574      998.1880      938.9886      853.3903        0.0000        0.0000        0.0000        0.0000        0.0000        0.0000        0.0000        0.0000        0.0000        0.0000        0.0000        0.0000        0.0000        0.0000        0.0000        0.0000        0.0000        0.0000        0.0000        0.0000        0.0000        0.0000        0.0000        0.0000        0.0000        0.0000        0.0000        0.0000        0.0000        0.0000        0.0000        0.0000        0.0000        0.0000        0.0000        0.0000        0.0000        0.0000        0.0000        0.0000        0.0000        0.0000        0.0000        0.0000        0.0000        0.0000        0.0000        0.0000        0.0000        0.0000        0.0000        0.0000        0.0000        0.0000
        0.0000        0.0000        0.0000        0.0000        0.0000        0.0000        0.0000        0.0000        0.0000        0.0000        0.0000        0.0000        0.0000        0.0000        0.0000        0.0000        0.0000        0.0000        0.0000        0.0000        0.0000        0.0000        0.0000        0.0000        0.0000        0.0000        0.0000        0.0000        0.0000        0.0000        0.0000        0.0000        0.0000        0.0000        0.0000        0.0000        0.0000        0.0000        0.0000        0.0000        0.0000        0.0000        0.0000        0.0000        0.0000        0.0000        0.0000        0.0000        0.0000        0.0000        0.0000        0.0000        0.0000        0.0000        0.0000        0.0000        0.0000        0.0000        0.0000        0.0000        0.0000        0.0000        0.0000        0.0000        0.0000        0.0000        0.0000        0.0000        0.0000        0.0000        0.0000        0.0000        0.0000        0.0000        0.0000        0.0000        0.0000        0.0000        0.0000        0.0000        0.0000        0.0000        0.0000        0.0000        0.0000        0.0000        0.0000        0.0000        0.0000        0.0000        0.0000        0.0000        0.0000        0.0000        0.0000        0.0000      279.0305      250.1325      227.0518      205.5697      198.8881      218.7244      197.8027      207.1179      213.1781      208.0023      181.4783      170.5727      174.0387      176.1709      165.1116      165.5157      122.2356      117.7858      114.3279      101.5926      101.6937      103.5263      120.7759      113.0260       82.2062      102.6777      111.4019       88.6332       82.2403       86.4157       85.9190       75.0460       71.9315       73.3936       64.5099       79.6204       81.6043       82.5522       77.5419       51.6102       48.0800       46.3662       41.9384       29.6842       26.3793       22.6622       22.7900       30.2422       31.5790       30.9679       28.5995       23.9231       19.9976       21.8116       30.6542       48.9774       54.3040       72.3387       81.3798       59.4334       55.4988       71.2499       93.8070      103.1169      117.1133      125.5488      111.4677       96.4160       91.4396       83.9573       89.1905       91.5178       92.9642       89.2840       98.8349      126.4285      115.0743      125.3788      148.1943      284.8645      294.2151      276.2522      301.0935      300.5070      282.4959      292.1192        0.0000        0.0000        0.0000        0.0000        0.0000        0.0000      545.8655      518.3105      567.6777      757.2569      834.8815      837.6351      728.7871        0.0000        0.0000        0.0000        0.0000        0.0000        0.0000        0.0000        0.0000        0.0000        0.0000        0.0000        0.0000        0.0000        0.0000        0.0000        0.0000        0.0000        0.0000        0.0000        0.0000        0.0000        0.0000        0.0000        0.0000        0.0000        0.0000        0.0000        0.0000        0.0000        0.0000        0.0000        0.0000        0.0000        0.0000        0.0000        0.0000        0.0000        0.0000        0.0000        0.0000        0.0000        0.0000        0.0000        0.0000        0.0000        0.0000        0.0000        0.0000        0.0000        0.0000        0.0000        0.0000        0.0000        0.0000
        0.0000        0.0000        0.0000        0.0000        0.0000        0.0000        0.0000        0.0000        0.0000        0.0000        0.0000        0.0000        0.0000        0.0000        0.0000        0.0000        0.0000        0.0000        0.0000        0.0000        0.0000        0.0000        0.0000        0.0000        0.0000        0.0000        0.0000        0.0000        0.0000        0.0000        0.0000        0.0000        0.0000        0.0000        0.0000        0.0000        0.0000        0.0000        0.0000        0.0000        0.0000        0.0000        0.0000        0.0000        0.0000        0.0000        0.0000        0.0000        0.0000        0.0000        0.0000        0.0000        0.0000        0.0000        0.0000        0.0000        0.0000        0.0000        0.0000        0.0000        0.0000        0.0000        0.0000        0.0000        0.0000        0.0000        0.0000        0.0000        0.0000        0.0000        0.0000        0.0000        0.0000        0.0000        0.0000        0.0000        0.0000        0.0000        0.0000        0.0000        0.0000        0.0000        0.0000        0.0000        0.0000        0.0000        0.0000        0.0000        0.0000        0.0000        0.0000        0.0000        0.0000        0.0000        0.0000        0.0000        0.0000      254.9807      228.8915      195.3206      197.5748      185.3785      190.2803      213.1122      185.6693      178.8026      177.6506      174.2273      180.9443      196.8898      167.2445      155.2558      153.4407      119.6624      109.5527      102.2823       88.4890       89.0379       98.3338       88.5442       83.1343       84.6046       82.8605       75.8301       84.6170       86.6800       78.7427       59.2502       59.2618       62.7005       54.8738       70.1055       84.7242       87.6211       90.4160       61.6559       57.3188       57.0769       53.5402       39.7532       46.4187       35.0038       33.6382       40.8393       37.4450       37.3452       37.0024       28.8011       28.2289       28.5777       39.1430       71.1046       79.1839       88.5786      101.5436       81.9527       83.8916       96.4954      131.0523      129.8560      136.3995      141.2406      140.4418      116.0005      101.6406      100.2485      109.4018      109.5213      126.7324      126.5538      121.8786      143.8737      132.2526      123.1312      149.2460      233.7293      240.5917      294.0357      270.8585      251.3952      263.7677        0.0000        0.0000        0.0000        0.0000        0.0000        0.0000        0.0000      465.0239      453.3925      498.4124      634.2800      689.9097      701.2147      666.9722        0.0000        0.0000        0.0000        0.0000        0.0000        0.0000        0.0000        0.0000        0.0000        0.0000        0.0000        0.0000        0.0000        0.0000        0.0000        0.0000        0.0000        0.0000        0.0000        0.0000        0.0000        0.0000        0.0000        0.0000        0.0000        0.0000        0.0000        0.0000        0.0000        0.0000        0.0000        0.0000        0.0000        0.0000        0.0000        0.0000        0.0000        0.0000        0.0000        0.0000        0.0000        0.0000        0.0000        0.0000        0.0000        0.0000        0.0000        0.0000        0.0000        0.0000        0.0000        0.0000        0.0000        0.0000
        0.0000        0.0000        0.0000        0.0000        0.0000        0.0000        0.0000        0.0000        0.0000        0.0000        0.0000        0.0000        0.0000        0.0000        0.0000        0.0000        0.0000        0.0000        0.0000        0.0000        0.0000        0.0000        0.0000        0.0000        0.0000        0.0000        0.0000        0.0000        0.0000        0.0000        0.0000        0.0000        0.0000        0.0000        0.0000        0.0000        0.0000        0.0000        0.0000        0.0000        0.0000        0.0000        0.0000        0.0000        0.0000        0.0000        0.0000        0.0000        0.0000        0.0000        0.0000        0.0000        0.0000        0.0000        0.0000        0.0000        0.0000        0.0000        0.0000        0.0000        0.0000        0.0000        0.0000        0.0000        0.0000        0.0000        0.0000        0.0000        0.0000        0.0000        0.0000        0.0000        0.0000        0.0000        0.0000        0.0000        0.0000        0.0000        0.0000        0.0000        0.0000        0.0000        0.0000        0.0000        0.0000        0.0000        0.0000        0.0000        0.0000        0.0000        0.0000        0.0000        0.0000        0.0000        0.0000        0.0000      220.5840      189.5339      197.4758      207.0035        0.0000      188.3932      200.8692      200.7150      204.2923      184.4454      189.4719      205.1053      223.8719      199.7788      182.3619      167.7304      160.9679      121.4494      116.5101       87.7670       69.9286       66.2940       69.8214       73.9417       69.7332       63.0903       68.4357       61.3374       63.9886       71.7105       57.5818       60.6392       70.6922       68.9230       52.5780       63.5630       87.8456       94.6229       89.7460       67.3831       70.8560       69.3405       66.8208       61.8839       94.3995       86.0371       52.1649       49.8474       44.4887       42.1685       45.4530       55.8308       46.2331       48.9110       65.9794       81.6251       87.0436      101.3047      115.2852      115.7809      127.3627      148.9950      157.0088      169.6045      177.5165      181.7338      173.5646      141.6732      130.7932      132.4135      137.0087      161.0239      173.5159      198.7285      182.5356      155.7996      151.3706      134.4877      145.9221      158.6339      166.9575      172.5021      167.0602        0.0000        0.0000        0.0000        0.0000        0.0000      425.2500      413.0700        0.0000      507.4499      506.3802      487.4200      502.3833      562.6844      621.1096      645.5517        0.0000        0.0000        0.0000        0.0000        0.0000        0.0000        0.0000        0.0000        0.0000        0.0000        0.0000        0.0000        0.0000        0.0000        0.0000        0.0000        0.0000        0.0000        0.0000        0.0000        0.0000        0.0000        0.0000        0.0000        0.0000        0.0000        0.0000        0.0000        0.0000        0.0000        0.0000        0.0000        0.0000        0.0000        0.0000        0.0000        0.0000        0.0000        0.0000        0.0000        0.0000        0.0000        0.0000        0.0000        0.0000        0.0000        0.0000        0.0000        0.0000        0.0000        0.0000        0.0000        0.0000        0.0000        0.0000
        0.0000        0.0000        0.0000        0.0000        0.0000        0.0000        0.0000        0.0000        0.0000        0.0000        0.0000        0.0000        0.0000        0.0000        0.0000        0.0000        0.0000        0.0000        0.0000        0.0000        0.0000        0.0000        0.0000        0.0000        0.0000        0.0000        0.0000        0.0000        0.0000        0.0000        0.0000        0.0000        0.0000        0.0000        0.0000        0.0000        0.0000        0.0000        0.0000        0.0000        0.0000        0.0000        0.0000        0.0000        0.0000        0.0000        0.0000        0.0000        0.0000        0.0000        0.0000        0.0000        0.0000        0.0000        0.0000        0.0000        0.0000        0.0000        0.0000        0.0000        0.0000        0.0000        0.0000        0.0000        0.0000        0.0000        0.0000        0.0000        0.0000        0.0000        0.0000        0.0000        0.0000        0.0000        0.0000        0.0000        0.0000        0.0000        0.0000        0.0000        0.0000        0.0000        0.0000        0.0000        0.0000        0.0000        0.0000        0.0000        0.0000        0.0000        0.0000        0.0000        0.0000        0.0000        0.0000        0.0000        0.0000      166.5845        0.0000        0.0000        0.0000      220.3651      248.6306      263.5951      278.0498      214.1886      207.8644      220.3726      220.8406      203.3211      199.1145      169.9696      150.0356      126.8985       99.2247       81.7767       70.2518       55.3896       57.3032       57.8169       59.2872       54.3061       48.1262       54.5839       56.2038       46.6051       50.1208       45.4862       50.4712       53.5859       53.1325       66.3101       79.2523       85.0265       98.2077       85.4215       76.1349       81.8102       81.4177       68.4928       69.1792       96.0428      100.6231       58.8353       54.3596       60.2877       62.9467       66.3474       65.8240       68.4660       74.3723       97.4501      112.5772      130.7956      136.7355      133.1033      146.5381      165.0670      180.1082      201.5037      208.2682      211.6022      203.3556      161.4528      150.1094      151.0717      162.4764      195.2701      209.6558      219.4807      200.9474      153.0353      163.1125      174.9254      160.6687      153.3002      168.2970      180.9515      144.4698        0.0000        0.0000        0.0000        0.0000        0.0000      457.5000      321.5400      288.7499      519.9482      502.9882      488.9023      494.1354      535.7894      558.2527      564.6154        0.0000        0.0000        0.0000        0.0000        0.0000        0.0000        0.0000        0.0000        0.0000        0.0000        0.0000        0.0000        0.0000        0.0000        0.0000        0.0000        0.0000        0.0000        0.0000        0.0000        0.0000        0.0000        0.0000        0.0000        0.0000        0.0000        0.0000        0.0000        0.0000        0.0000        0.0000        0.0000        0.0000        0.0000        0.0000        0.0000        0.0000        0.0000        0.0000        0.0000        0.0000        0.0000        0.0000        0.0000        0.0000        0.0000        0.0000        0.0000        0.0000        0.0000        0.0000        0.0000        0.0000        0.0000        0.0000
        0.0000        0.0000        0.0000        0.0000        0.0000        0.0000        0.0000        0.0000        0.0000        0.0000        0.0000        0.0000        0.0000        0.0000        0.0000        0.0000        0.0000        0.0000        0.0000        0.0000        0.0000        0.0000        0.0000        0.0000        0.0000        0.0000        0.0000        0.0000        0.0000        0.0000        0.0000        0.0000        0.0000        0.0000        0.0000        0.0000        0.0000        0.0000        0.0000        0.0000        0.0000        0.0000        0.0000        0.0000        0.0000        0.0000        0.0000        0.0000        0.0000        0.0000        0.0000        0.0000        0.0000        0.0000        0.0000        0.0000        0.0000        0.0000        0.0000        0.0000        0.0000        0.0000        0.0000        0.0000        0.0000        0.0000        0.0000        0.0000        0.0000        0.0000        0.0000        0.0000        0.0000        0.0000        0.0000        0.0000        0.0000        0.0000        0.0000        0.0000        0.0000        0.0000        0.0000        0.0000        0.0000        0.0000        0.0000        0.0000        0.0000        0.0000        0.0000        0.0000        0.0000        0.0000        0.0000        0.0000        0.0000        0.0000        0.0000        0.0000        0.0000      241.0864      211.0662      236.5385      211.3093      227.0325      245.5963      229.2115      228.2035      233.2100      227.9173      174.1228      167.0774      137.5820      104.0133       81.2558       75.0664       67.8702       61.7261       56.1202       52.7239       49.7029       53.8141       53.1579       59.6244       52.1605       51.2913       54.2372       51.6664       51.5171       53.6846       64.0620       71.7339       81.1956       92.0690       98.1202       92.5390       84.9323       92.0087       81.7384       82.5046      112.7299      108.4771       66.6030       73.4338       72.7438       75.9538       87.3184       79.5338       82.7082       86.9262      109.1125      126.0500      132.6336      147.7552      140.8971      170.9374      199.9016      232.7146      260.5627      257.4240      253.3500      248.5559      195.9496      189.7209      188.8241      192.9046      232.1515      242.5016      249.6024      239.9287      205.3555      186.6427      232.5770      215.7825      198.6413      192.9594        0.0000        0.0000        0.0000        0.0000        0.0000        0.0000      394.9200      419.4899      228.9600      224.1300      485.5103      510.4208      521.1725      504.6739      517.3322      517.5243      516.7395        0.0000        0.0000        0.0000        0.0000        0.0000        0.0000        0.0000        0.0000        0.0000        0.0000        0.0000        0.0000        0.0000        0.0000        0.0000        0.0000        0.0000        0.0000        0.0000        0.0000        0.0000        0.0000        0.0000        0.0000        0.0000        0.0000        0.0000        0.0000        0.0000        0.0000        0.0000        0.0000        0.0000        0.0000        0.0000        0.0000        0.0000        0.0000        0.0000        0.0000        0.0000        0.0000        0.0000        0.0000        0.0000        0.0000        0.0000        0.0000        0.0000        0.0000        0.0000        0.0000        0.0000        0.0000        0.0000
        0.0000        0.0000        0.0000        0.0000        0.0000        0.0000        0.0000        0.0000        0.0000        0.0000        0.0000        0.0000        0.0000        0.0000        0.0000        0.0000        0.0000        0.0000        0.0000        0.0000        0.0000        0.0000        0.0000        0.0000        0.0000        0.0000        0.0000        0.0000        0.0000        0.0000        0.0000        0.0000        0.0000        0.0000        0.0000        0.0000        0.0000        0.0000        0.0000        0.0000        0.0000        0.0000        0.0000        0.0000        0.0000        0.0000        0.0000        0.0000        0.0000        0.0000        0.0000        0.0000        0.0000        0.0000        0.0000        0.0000        0.0000        0.0000        0.0000        0.0000        0.0000        0.0000        0.0000        0.0000        0.0000        0.0000        0.0000        0.0000        0.0000        0.0000        0.0000        0.0000        0.0000        0.0000        0.0000        0.0000        0.0000        0.0000        0.0000        0.0000        0.0000        0.0000        0.0000        0.0000        0.0000        0.0000        0.0000        0.0000        0.0000        0.0000        0.0000        0.0000        0.0000        0.0000        0.0000        0.0000        0.0000        0.0000        0.0000        0.0000        0.0000        0.0000      212.7726      270.3043      224.2506      211.1920      229.6862      223.2547      227.5978      238.9639      238.8992      201.3813      198.5635      167.9801      144.5785      113.0161       91.0478       76.4080       79.3334       71.5253       69.5416       66.1412       73.3530       70.6064       64.0225       70.5091       73.9398       65.6331       55.0594       61.9056       59.5574       61.3757       70.4802       77.7527       94.2161       99.0168       91.3055       95.9750       94.8519      118.8297      136.2122      119.6525       82.0376       76.8989       83.4069       77.1073       83.1293      106.2442       91.7785      100.9653      109.4774      126.8672      132.1793      135.3195      146.2189      157.5348      185.7039      223.5826      256.6688      279.5017      286.4493      293.4796      311.2172      241.0587      240.6527      241.6299      246.0198      295.8708      308.0157      315.5616      279.6324      221.4170      219.7131      281.3455      297.7316      215.2349      201.3095        0.0000        0.0000        0.0000        0.0000        0.0000        0.0000        0.0000      336.0299      173.0400      184.5300      458.1432      469.0312      503.7332      523.3170      499.5843      488.8249      470.0671        0.0000        0.0000        0.0000        0.0000        0.0000        0.0000        0.0000        0.0000        0.0000        0.0000        0.0000        0.0000        0.0000        0.0000        0.0000        0.0000        0.0000        0.0000        0.0000        0.0000        0.0000        0.0000        0.0000        0.0000        0.0000        0.0000        0.0000        0.0000        0.0000        0.0000        0.0000        0.0000        0.0000        0.0000        0.0000        0.0000        0.0000        0.0000        0.0000        0.0000        0.0000        0.0000        0.0000        0.0000        0.0000        0.0000        0.0000        0.0000        0.0000        0.0000        0.0000        0.0000        0.0000        0.0000        0.0000
        0.0000        0.0000        0.0000        0.0000        0.0000        0.0000        0.0000        0.0000        0.0000        0.0000        0.0000        0.0000        0.0000        0.0000        0.0000        0.0000        0.0000        0.0000        0.0000        0.0000        0.0000        0.0000        0.0000        0.0000        0.0000        0.0000        0.0000        0.0000        0.0000        0.0000        0.0000        0.0000        0.0000        0.0000        0.0000        0.0000        0.0000        0.0000        0.0000        0.0000        0.0000        0.0000        0.0000        0.0000        0.0000        0.0000        0.0000        0.0000        0.0000        0.0000        0.0000        0.0000        0.0000        0.0000        0.0000        0.0000        0.0000        0.0000        0.0000        0.0000        0.0000        0.0000        0.0000        0.0000        0.0000        0.0000        0.0000        0.0000        0.0000        0.0000        0.0000        0.0000        0.0000        0.0000        0.0000        0.0000        0.0000        0.0000        0.0000        0.0000        0.0000        0.0000        0.0000        0.0000        0.0000        0.0000        0.0000        0.0000        0.0000        0.0000        0.0000        0.0000        0.0000        0.0000        0.0000        0.0000        0.0000        0.0000        0.0000        0.0000        0.0000        0.0000        0.0000      273.5761      251.2704      223.7120      209.8294      227.2879      239.9383      230.2505      244.6584      254.2368      234.5273      221.2214      196.5783      165.8331      147.3503      124.6102      115.1622      101.3457      102.3568      100.4772      103.4894      104.6808       93.8408       91.4757       88.8065        0.0000        0.0000       50.6425       58.7500       52.5049       57.1570       65.5438       76.4361      107.8709       97.7187       98.6367      104.9772      127.9779      144.0167      107.9225      104.8325       93.4257       95.1167       90.9676       99.9886       93.4516       89.2683       87.2984      107.2789      140.4317      132.3001      135.8953      154.9193      186.8325      222.2878      250.5010      256.7650      265.2738      277.3959      295.1150      301.8827      295.3942      300.8986      293.5970      321.9101      324.4988      340.0759      365.5297      316.2069      229.6319      266.4018      216.0191        0.0000        0.0000        0.0000        0.0000        0.0000        0.0000        0.0000        0.0000        0.0000        0.0000        0.0000        0.0000        0.0000      422.5531      440.8401      454.1455      455.5305      450.1366      468.9971        0.0000        0.0000        0.0000        0.0000        0.0000        0.0000        0.0000        0.0000        0.0000        0.0000        0.0000        0.0000        0.0000        0.0000        0.0000        0.0000        0.0000        0.0000        0.0000        0.0000        0.0000        0.0000        0.0000        0.0000        0.0000        0.0000        0.0000        0.0000        0.0000        0.0000        0.0000        0.0000        0.0000        0.0000        0.0000        0.0000        0.0000        0.0000        0.0000        0.0000        0.0000        0.0000        0.0000        0.0000        0.0000        0.0000        0.0000        0.0000        0.0000        0.0000        0.0000        0.0000        0.0000        0.0000        0.0000        0.0000
        0.0000        0.0000        0.0000        0.0000        0.0000        0.0000        0.0000        0.0000        0.0000        0.0000        0.0000        0.0000        0.0000        0.0000        0.0000        0.0000        0.0000        0.0000        0.0000        0.0000        0.0000        0.0000        0.0000        0.0000        0.0000        0.0000        0.0000        0.0000        0.0000        0.0000        0.0000        0.0000        0.0000        0.0000        0.0000        0.0000        0.0000        0.0000        0.0000        0.0000        0.0000        0.0000        0.0000        0.0000        0.0000        0.0000        0.0000        0.0000        0.0000        0.0000        0.0000        0.0000        0.0000        0.0000        0.0000        0.0000        0.0000        0.0000        0.0000        0.0000        0.0000        0.0000        0.0000        0.0000        0.0000        0.0000        0.0000        0.0000        0.0000        0.0000        0.0000        0.0000        0.0000        0.0000        0.0000        0.0000        0.0000        0.0000        0.0000        0.0000        0.0000        0.0000        0.0000        0.0000        0.0000        0.0000        0.0000        0.0000        0.0000        0.0000        0.0000        0.0000        0.0000        0.0000        0.0000        0.0000        0.0000        0.0000        0.0000        0.0000        0.0000        0.0000        0.0000      234.4890      250.5444      256.5450      233.5081      235.4375      239.4772      242.4121      258.7714      284.9865      263.0627      254.5344      233.4667      204.3712      171.3999      159.2146      141.6369      129.3582      123.1740      121.2222      127.4910      124.9585      125.5341      125.6375        0.0000        0.0000        0.0000        0.0000        0.0000        0.0000       55.5789       67.3718       77.5157       99.2601      108.9184      114.0720      122.0910      122.6313      124.3401      123.1707      124.6847      103.0393       97.3462      111.9298      118.1810      104.2473      100.2704       96.8682      108.0036      139.7842      162.5752      170.9494      188.4288      242.7149      283.3827      303.0208      304.9705      297.7904      325.1651      342.9270      341.7781      351.6500      366.7842      345.8686      378.8079      372.6033      383.7300      401.8639      345.1872      220.7644        0.0000        0.0000        0.0000        0.0000        0.0000        0.0000        0.0000        0.0000        0.0000        0.0000        0.0000        0.0000        0.0000        0.0000        0.0000      435.8378      438.2732      431.1888      463.8473      480.1903      487.8023      474.3763        0.0000        0.0000        0.0000        0.0000        0.0000        0.0000        0.0000        0.0000        0.0000        0.0000        0.0000        0.0000        0.0000        0.0000        0.0000        0.0000        0.0000        0.0000        0.0000        0.0000        0.0000        0.0000        0.0000        0.0000        0.0000        0.0000        0.0000        0.0000        0.0000        0.0000        0.0000        0.0000        0.0000        0.0000        0.0000        0.0000        0.0000        0.0000        0.0000        0.0000        0.0000        0.0000        0.0000        0.0000        0.0000        0.0000        0.0000        0.0000        0.0000        0.0000        0.0000        0.0000        0.0000        0.0000        0.0000
        0.0000        0.0000        0.0000        0.0000        0.0000        0.0000        0.0000        0.0000        0.0000        0.0000        0.0000        0.0000        0.0000        0.0000        0.0000        0.0000        0.0000        0.0000        0.0000        0.0000        0.0000        0.0000        0.0000        0.0000        0.0000        0.0000        0.0000        0.0000        0.0000        0.0000        0.0000        0.0000        0.0000        0.0000        0.0000        0.0000        0.0000        0.0000        0.0000        0.0000        0.0000        0.0000        0.0000        0.0000        0.0000        0.0000        0.0000        0.0000        0.0000        0.0000        0.0000        0.0000        0.0000        0.0000        0.0000        0.0000        0.0000        0.0000        0.0000        0.0000        0.0000        0.0000        0.0000        0.0000        0.0000        0.0000        0.0000        0.0000        0.0000        0.0000        0.0000        0.0000        0.0000        0.0000        0.0000        0.0000        0.0000        0.0000        0.0000        0.0000        0.0000        0.0000        0.0000        0.0000        0.0000        0.0000        0.0000        0.0000        0.0000        0.0000        0.0000        0.0000        0.0000        0.0000        0.0000        0.0000        0.0000        0.0000        0.0000        0.0000        0.0000        0.0000        0.0000      222.8549      216.0129      230.6729      245.1389      235.7182      236.0217      238.1394      248.8902      265.1948      263.9964      252.9929      233.1312      204.4027      178.7462        0.0000      145.0630      139.7134        0.0000        0.0000      141.8522      135.5730        0.0000        0.0000        0.0000        0.0000        0.0000        0.0000        0.0000        0.0000       61.3415       71.7875       86.3611      107.1257      121.4103      128.7607      147.5108      158.6259      185.1719      151.1690      131.4767      115.9884      110.9494      127.8338      149.8792      143.2426      139.3503      135.8786      150.2507      166.9260      186.2667      207.3297      243.5438      294.3817      374.6844      395.1058      363.3072      379.3951      400.5020      400.9945      383.4943      389.4918      380.2378      391.6482      408.7576        0.0000        0.0000        0.0000        0.0000        0.0000        0.0000        0.0000        0.0000        0.0000        0.0000        0.0000        0.0000        0.0000        0.0000        0.0000        0.0000        0.0000        0.0000        0.0000        0.0000      471.1911      465.7958      465.0077      467.7556      461.4222        0.0000        0.0000        0.0000        0.0000        0.0000        0.0000        0.0000        0.0000        0.0000        0.0000        0.0000        0.0000        0.0000        0.0000        0.0000        0.0000        0.0000        0.0000        0.0000        0.0000        0.0000        0.0000        0.0000        0.0000        0.0000        0.0000        0.0000        0.0000        0.0000        0.0000        0.0000        0.0000        0.0000        0.0000        0.0000        0.0000        0.0000        0.0000        0.0000        0.0000        0.0000        0.0000        0.0000        0.0000        0.0000        0.0000        0.0000        0.0000        0.0000        0.0000        0.0000        0.0000        0.0000        0.0000        0.0000        0.0000        0.0000
        0.0000        0.0000        0.0000        0.0000        0.0000        0.0000        0.0000        0.0000        0.0000        0.0000        0.0000        0.0000        0.0000        0.0000        0.0000        0.0000        0.0000        0.0000        0.0000        0.0000        0.0000        0.0000        0.0000        0.0000        0.0000        0.0000        0.0000        0.0000        0.0000        0.0000        0.0000        0.0000        0.0000        0.0000        0.0000        0.0000        0.0000        0.0000        0.0000        0.0000        0.0000        0.0000        0.0000        0.0000        0.0000        0.0000        0.0000        0.0000        0.0000        0.0000        0.0000        0.0000        0.0000        0.0000        0.0000        0.0000        0.0000        0.0000        0.0000        0.0000        0.0000        0.0000        0.0000        0.0000        0.0000        0.0000        0.0000        0.0000        0.0000        0.0000        0.0000        0.0000        0.0000        0.0000        0.0000        0.0000        0.0000        0.0000        0.0000        0.0000        0.0000        0.0000        0.0000        0.0000        0.0000        0.0000        0.0000        0.0000        0.0000        0.0000        0.0000        0.0000        0.0000        0.0000        0.0000        0.0000        0.0000        0.0000        0.0000        0.0000        0.0000        0.0000        0.0000      230.7451      231.6558      235.5073      232.2662      232.5884      230.4303      236.3040      232.7838      249.0305      257.7323      224.1135        0.0000        0.0000        0.0000        0.0000        0.0000        0.0000        0.0000        0.0000        0.0000        0.0000        0.0000        0.0000        0.0000        0.0000        0.0000        0.0000        0.0000        0.0000        0.0000       82.7718      104.3595      134.6949      152.1182      157.5518      157.4888      211.0984      214.8120      152.6060      146.0115      139.2734      132.9560      155.2229      195.2144      187.9499      203.5958      196.7254      220.9560      233.3598      245.8453      277.5999      301.2089      373.8463      475.9860      528.7569      444.5637      413.9576      418.0982      435.7978      415.0641      418.2021      373.2243      348.0416        0.0000        0.0000        0.0000        0.0000        0.0000        0.0000        0.0000        0.0000        0.0000        0.0000        0.0000        0.0000        0.0000        0.0000        0.0000        0.0000        0.0000        0.0000        0.0000        0.0000        0.0000        0.0000      520.2316      491.1341      478.3567        0.0000      469.3441      525.3989        0.0000        0.0000        0.0000        0.0000        0.0000        0.0000        0.0000        0.0000        0.0000        0.0000        0.0000        0.0000        0.0000        0.0000        0.0000        0.0000        0.0000        0.0000        0.0000        0.0000        0.0000        0.0000        0.0000        0.0000        0.0000        0.0000        0.0000        0.0000        0.0000        0.0000        0.0000        0.0000        0.0000        0.0000        0.0000        0.0000        0.0000        0.0000        0.0000        0.0000        0.0000        0.0000        0.0000        0.0000        0.0000        0.0000        0.0000        0.0000        0.0000        0.0000        0.0000        0.0000        0.0000        0.0000        0.0000
        0.0000        0.0000        0.0000        0.0000        0.0000        0.0000        0.0000        0.0000        0.0000        0.0000        0.0000        0.0000        0.0000        0.0000        0.0000        0.0000        0.0000        0.0000        0.0000        0.0000        0.0000        0.0000        0.0000        0.0000        0.0000        0.0000        0.0000        0.0000        0.0000        0.0000        0.0000        0.0000        0.0000        0.0000        0.0000        0.0000        0.0000        0.0000        0.0000        0.0000        0.0000        0.0000        0.0000        0.0000        0.0000        0.0000        0.0000        0.0000        0.0000        0.0000        0.0000        0.0000        0.0000        0.0000        0.0000        0.0000        0.0000        0.0000        0.0000        0.0000        0.0000        0.0000        0.0000        0.0000        0.0000        0.0000        0.0000        0.0000        0.0000        0.0000        0.0000        0.0000        0.0000        0.0000        0.0000        0.0000        0.0000        0.0000        0.0000        0.0000        0.0000        0.0000        0.0000        0.0000        0.0000        0.0000        0.0000        0.0000        0.0000        0.0000        0.0000        0.0000        0.0000        0.0000        0.0000        0.0000        0.0000        0.0000        0.0000        0.0000        0.0000        0.0000        0.0000        0.0000        0.0000      209.7145      203.8728      183.2041      180.5851      190.3401      186.9967      194.1616      196.7504      187.1909      178.1704        0.0000        0.0000        0.0000        0.0000        0.0000        0.0000        0.0000        0.0000        0.0000        0.0000        0.0000        0.0000        0.0000        0.0000        0.0000        0.0000        0.0000        0.0000      100.8759      125.3944      172.2551      195.7453      203.9820      199.4586      167.5732      158.8954      153.1341      145.8237      137.7838      131.9887      151.2966      208.4072      255.6725      266.2972      285.5435      317.0166      333.2812      350.6646      372.1690      394.7048      465.6590      509.2131      532.1221      504.8243      439.6400      432.9886      434.0825      331.6842      214.1700      215.0399        0.0000        0.0000        0.0000        0.0000        0.0000        0.0000        0.0000        0.0000        0.0000        0.0000        0.0000        0.0000        0.0000        0.0000        0.0000        0.0000        0.0000        0.0000        0.0000        0.0000        0.0000        0.0000        0.0000        0.0000      581.0513      546.9304        0.0000      298.2599      451.3800        0.0000        0.0000        0.0000        0.0000        0.0000        0.0000        0.0000        0.0000        0.0000        0.0000        0.0000        0.0000        0.0000        0.0000        0.0000        0.0000        0.0000        0.0000        0.0000        0.0000        0.0000        0.0000        0.0000        0.0000        0.0000        0.0000        0.0000        0.0000        0.0000        0.0000        0.0000        0.0000        0.0000        0.0000        0.0000        0.0000        0.0000        0.0000        0.0000        0.0000        0.0000        0.0000        0.0000        0.0000        0.0000        0.0000        0.0000        0.0000        0.0000        0.0000        0.0000        0.0000        0.0000        0.0000        0.0000
        0.0000        0.0000        0.0000        0.0000        0.0000        0.0000        0.0000        0.0000        0.0000        0.0000        0.0000        0.0000        0.0000        0.0000        0.0000        0.0000        0.0000        0.0000        0.0000        0.0000        0.0000        0.0000        0.0000        0.0000        0.0000        0.0000        0.0000        0.0000        0.0000        0.0000        0.0000        0.0000        0.0000        0.0000        0.0000        0.0000        0.0000        0.0000        0.0000        0.0000        0.0000        0.0000        0.0000        0.0000        0.0000        0.0000        0.0000        0.0000        0.0000        0.0000        0.0000        0.0000        0.0000        0.0000        0.0000        0.0000        0.0000        0.0000        0.0000        0.0000        0.0000        0.0000        0.0000        0.0000        0.0000        0.0000        0.0000        0.0000        0.0000        0.0000        0.0000        0.0000        0.0000        0.0000        0.0000        0.0000        0.0000        0.0000        0.0000        0.0000        0.0000        0.0000        0.0000        0.0000        0.0000        0.0000        0.0000        0.0000        0.0000        0.0000        0.0000        0.0000        0.0000        0.0000        0.0000        0.0000        0.0000        0.0000        0.0000        0.0000        0.0000        0.0000        0.0000        0.0000        0.0000        0.0000      195.4306      173.7554      179.0022      199.7548      194.5575      190.4419      173.1165      164.7419      158.6514        0.0000        0.0000        0.0000        0.0000        0.0000        0.0000        0.0000        0.0000        0.0000        0.0000        0.0000        0.0000        0.0000        0.0000        0.0000        0.0000        0.0000        0.0000        0.0000        0.0000      196.3218      221.8861      226.5689      217.1621      183.9355      175.5233      174.4650      165.8848      166.8932      156.3070      150.5109      179.7668      236.0020      297.1414      331.4806      349.4670      369.5975      377.1077      423.3620      424.4647      478.0034      488.3170      518.9138      500.2289      378.6089        0.0000        0.0000      312.6721        0.0000        0.0000        0.0000        0.0000        0.0000        0.0000        0.0000        0.0000        0.0000        0.0000        0.0000        0.0000        0.0000        0.0000        0.0000        0.0000        0.0000        0.0000        0.0000        0.0000        0.0000        0.0000        0.0000        0.0000        0.0000        0.0000      617.7943      586.6727        0.0000        0.0000        0.0000        0.0000        0.0000        0.0000        0.0000        0.0000        0.0000        0.0000        0.0000        0.0000        0.0000        0.0000        0.0000        0.0000        0.0000        0.0000        0.0000        0.0000        0.0000        0.0000        0.0000        0.0000        0.0000        0.0000        0.0000        0.0000        0.0000        0.0000        0.0000        0.0000        0.0000        0.0000        0.0000        0.0000        0.0000        0.0000        0.0000        0.0000        0.0000        0.0000        0.0000        0.0000        0.0000        0.0000        0.0000        0.0000        0.0000        0.0000        0.0000        0.0000        0.0000        0.0000        0.0000        0.0000        0.0000        0.0000
[truncated: 212,709 more chars]
