# Supplementary material for: Multidimensional evaluation of the TRMM 3B43V7 satellite-based precipitation product in mainland China from 1998–2016
Source: PeerJ. 2020 Feb 20;8:e8615. doi: 10.7717/peerj.8615 (PMC7036276; doi:10.7717/peerj.8615)
Supplement: Supplemental Information 2 [file peerj-08-8615-s002.zip › TRMM_3B43 data/TRMM 3B43 data-Year-Month/2001-10.txt]

ncols         249
nrows         175
xllcorner     73.250
yllcorner     6.500
cellsize      0.25000
        0.0000        0.0000        0.0000        0.0000        0.0000        0.0000        0.0000        0.0000        0.0000        0.0000        0.0000        0.0000        0.0000        0.0000        0.0000        0.0000        0.0000        0.0000        0.0000        0.0000        0.0000        0.0000        0.0000        0.0000        0.0000        0.0000        0.0000        0.0000        0.0000        0.0000        0.0000        0.0000        0.0000        0.0000        0.0000        0.0000        0.0000        0.0000        0.0000        0.0000        0.0000        0.0000        0.0000        0.0000        0.0000        0.0000        0.0000        0.0000        0.0000        0.0000        0.0000        0.0000        0.0000        0.0000        0.0000        0.0000        0.0000        0.0000        0.0000        0.0000        0.0000        0.0000        0.0000        0.0000        0.0000        0.0000        0.0000        0.0000        0.0000        0.0000        0.0000        0.0000        0.0000        0.0000        0.0000        0.0000        0.0000        0.0000        0.0000        0.0000        0.0000        0.0000        0.0000        0.0000        0.0000        0.0000        0.0000        0.0000        0.0000        0.0000        0.0000        0.0000        0.0000        0.0000        0.0000        0.0000        0.0000        0.0000        0.0000        0.0000        0.0000        0.0000        0.0000        0.0000        0.0000        0.0000        0.0000        0.0000        0.0000        0.0000        0.0000        0.0000        0.0000        0.0000        0.0000        0.0000        0.0000        0.0000        0.0000        0.0000        0.0000        0.0000        0.0000        0.0000        0.0000        0.0000        0.0000        0.0000        0.0000        0.0000        0.0000        0.0000        0.0000        0.0000        0.0000        0.0000        0.0000        0.0000        0.0000        0.0000        0.0000        0.0000        0.0000        0.0000        0.0000        0.0000        0.0000        0.0000        0.0000        0.0000        0.0000        0.0000        0.0000        0.0000        0.0000        0.0000        0.0000        0.0000        0.0000        0.0000        0.0000        0.0000        0.0000        0.0000        0.0000        0.0000        0.0000        0.0000        0.0000        0.0000        0.0000        0.0000        0.0000        7.1749        7.5168        9.2747        0.0000        0.0000        0.0000       15.2120       18.4290       20.0372       20.4627       17.2466       19.4995       22.0067       19.7601       18.5153       20.2137       19.0101       18.4573       14.4350       15.2287       14.3221       14.9946       17.0788       15.6842       15.8135       15.5446       13.2698        9.6857        6.8718        5.8417        6.1651        5.3982        4.3765        2.7209        2.7838        2.5020        2.5438        2.9373        4.6067        6.8551        5.2340        5.6758        4.6376        6.1041        6.8232        8.5588        0.0000        0.0000        0.0000        0.0000        0.0000        0.0000        0.0000        0.0000        0.0000        0.0000        0.0000        0.0000        0.0000        0.0000        0.0000        0.0000        0.0000        0.0000        0.0000        0.0000        0.0000        0.0000        0.0000        0.0000        0.0000        0.0000        0.0000        0.0000        0.0000        0.0000
        0.0000        0.0000        0.0000        0.0000        0.0000        0.0000        0.0000        0.0000        0.0000        0.0000        0.0000        0.0000        0.0000        0.0000        0.0000        0.0000        0.0000        0.0000        0.0000        0.0000        0.0000        0.0000        0.0000        0.0000        0.0000        0.0000        0.0000        0.0000        0.0000        0.0000        0.0000        0.0000        0.0000        0.0000        0.0000        0.0000        0.0000        0.0000        0.0000        0.0000        0.0000        0.0000        0.0000        0.0000        0.0000        0.0000        0.0000        0.0000        0.0000        0.0000        0.0000        0.0000        0.0000        0.0000        0.0000        0.0000        0.0000        0.0000        0.0000        0.0000        0.0000        0.0000        0.0000        0.0000        0.0000        0.0000        0.0000        0.0000        0.0000        0.0000        0.0000        0.0000        0.0000        0.0000        0.0000        0.0000        0.0000        0.0000        0.0000        0.0000        0.0000        0.0000        0.0000        0.0000        0.0000        0.0000        0.0000        0.0000        0.0000        0.0000        0.0000        0.0000        0.0000        0.0000        0.0000        0.0000        0.0000        0.0000        0.0000        0.0000        0.0000        0.0000        0.0000        0.0000        0.0000        0.0000        0.0000        0.0000        0.0000        0.0000        0.0000        0.0000        0.0000        0.0000        0.0000        0.0000        0.0000        0.0000        0.0000        0.0000        0.0000        0.0000        0.0000        0.0000        0.0000        0.0000        0.0000        0.0000        0.0000        0.0000        0.0000        0.0000        0.0000        0.0000        0.0000        0.0000        0.0000        0.0000        0.0000        0.0000        0.0000        0.0000        0.0000        0.0000        0.0000        0.0000        0.0000        0.0000        0.0000        0.0000        0.0000        0.0000        0.0000        0.0000        0.0000        0.0000        0.0000        0.0000        0.0000        0.0000        0.0000        0.0000        0.0000        0.0000        0.0000        0.0000        0.0000        0.0000        0.0000        0.0000        0.0000        0.0000        5.5717        6.0467        6.3828        7.2263        8.2516        9.3752       10.4470       12.3945       12.8492       15.2920       16.2750       14.9243       15.2321       17.3535       14.9805       13.4662       15.9319       14.3852       15.4287       14.6116       17.2261       18.5787       18.4653       15.7516       16.0664       16.5262       11.9087       10.2812        8.2285        7.7849        8.6442        7.4600        5.4312        4.2348        4.4778        3.1673        2.5718        3.0044        2.6344        4.6152        5.6549        4.3566        4.6853        4.7697        4.4460        5.7303        5.8716        8.5563       12.3971       13.1165       14.6769       18.2970       21.4861       20.5598        0.0000        0.0000        0.0000        0.0000        0.0000        0.0000        0.0000        0.0000        0.0000        0.0000        0.0000        0.0000        0.0000        0.0000        0.0000        0.0000        0.0000        0.0000        0.0000        0.0000        0.0000        0.0000        0.0000
        0.0000        0.0000        0.0000        0.0000        0.0000        0.0000        0.0000        0.0000        0.0000        0.0000        0.0000        0.0000        0.0000        0.0000        0.0000        0.0000        0.0000        0.0000        0.0000        0.0000        0.0000        0.0000        0.0000        0.0000        0.0000        0.0000        0.0000        0.0000        0.0000        0.0000        0.0000        0.0000        0.0000        0.0000        0.0000        0.0000        0.0000        0.0000        0.0000        0.0000        0.0000        0.0000        0.0000        0.0000        0.0000        0.0000        0.0000        0.0000        0.0000        0.0000        0.0000        0.0000        0.0000        0.0000        0.0000       29.0415        0.0000       21.8305       18.6143        0.0000        0.0000        0.0000        0.0000        0.0000        0.0000        0.0000        0.0000        0.0000        0.0000        0.0000        0.0000        0.0000        0.0000        0.0000        0.0000        0.0000        0.0000        0.0000        0.0000        0.0000        0.0000        0.0000        0.0000        0.0000        0.0000        0.0000        0.0000        0.0000        0.0000        0.0000        0.0000        0.0000        0.0000        0.0000        0.0000        0.0000        0.0000        0.0000        0.0000        0.0000        0.0000        0.0000        0.0000        0.0000        0.0000        0.0000        0.0000        0.0000        0.0000        0.0000        0.0000        0.0000        0.0000        0.0000        0.0000        0.0000        0.0000        0.0000        0.0000        0.0000        0.0000        0.0000        0.0000        0.0000        0.0000        0.0000        0.0000        0.0000        0.0000        0.0000        0.0000        0.0000        0.0000        0.0000        0.0000        0.0000        0.0000        0.0000        0.0000        0.0000        0.0000        0.0000        0.0000        0.0000        0.0000        0.0000        0.0000        0.0000        0.0000        0.0000        0.0000        0.0000        0.0000        0.0000        0.0000        0.0000        0.0000        0.0000        0.0000        0.0000        0.0000        0.0000        0.0000        0.0000        0.0000        0.0000        0.0000        0.0000        0.0000        0.0000        0.0000        4.6242        4.3726        5.8770        5.0693        5.9060        6.5089        6.9047        7.7988       12.4704       10.5029       11.0634       11.1240       13.7783       11.1754       12.8268       12.1306       11.6573       14.3311       15.6537       15.3432       17.4682       18.3622       18.7509       17.9289       16.5954       14.0653       12.1221        9.5917        7.4241        8.0664        9.0646        9.7007        6.7620        6.3264        3.9854        6.3875        3.0683        2.8859        6.0850        5.3134        4.5411        5.9387        7.1267        5.8151        5.2263        5.6819        8.3648        8.5050       10.8834       10.8630       10.3047       14.3960       16.2468       19.2782       22.9362       27.2607        0.0000        0.0000        0.0000        0.0000        0.0000        0.0000        0.0000        0.0000        0.0000        0.0000        0.0000        0.0000        0.0000        0.0000        0.0000        0.0000        0.0000        0.0000        0.0000        0.0000        0.0000        0.0000
        0.0000        0.0000        0.0000        0.0000        0.0000        0.0000        0.0000        0.0000        0.0000        0.0000        0.0000        0.0000        0.0000        0.0000        0.0000        0.0000        0.0000        0.0000        0.0000        0.0000        0.0000        0.0000        0.0000        0.0000        0.0000        0.0000        0.0000        0.0000        0.0000        0.0000        0.0000        0.0000        0.0000        0.0000        0.0000        0.0000        0.0000        0.0000        0.0000        0.0000        0.0000        0.0000        0.0000        0.0000        0.0000        0.0000        0.0000        0.0000        0.0000        0.0000        0.0000        0.0000        0.0000       41.3096       36.6278       31.2653       28.4240       23.9679       16.8269        5.1761        0.0000        0.0000        0.0000        0.0000        0.0000        0.0000        0.0000        0.0000        0.0000        0.0000        0.0000        0.0000        0.0000        0.0000        0.0000        0.0000        0.0000        0.0000        0.0000        0.0000        0.0000        0.0000        0.0000        0.0000        0.0000        0.0000        0.0000        0.0000        0.0000        0.0000        0.0000        0.0000        0.0000        0.0000        0.0000        0.0000        0.0000        0.0000        0.0000        0.0000        0.0000        0.0000        0.0000        0.0000        0.0000        0.0000        0.0000        0.0000        0.0000        0.0000        0.0000        0.0000        0.0000        0.0000        0.0000        0.0000        0.0000        0.0000        0.0000        0.0000        0.0000        0.0000        0.0000        0.0000        0.0000        0.0000        0.0000        0.0000        0.0000        0.0000        0.0000        0.0000        0.0000        0.0000        0.0000        0.0000        0.0000        0.0000        0.0000        0.0000        0.0000        0.0000        0.0000        0.0000        0.0000        0.0000        0.0000        0.0000        0.0000        0.0000        0.0000        0.0000        0.0000        0.0000        0.0000        0.0000        0.0000        0.0000        0.0000        0.0000        0.0000        0.0000        0.0000        0.0000        0.0000        0.0000        0.0000        0.0000        0.0000        0.0000        5.1571        4.0703        4.6950        5.7612        6.1057        6.4753        5.2610        5.7130        7.1328       12.6815        8.4732        8.8206        8.7504        7.2612        6.6111       13.6077        9.3356       10.5915       12.6679       12.6870       10.6676       10.8108       10.9571       11.7160       12.5599       11.6273       10.7767       10.1362        9.9285        8.5600        9.3335        8.1151        5.0720        5.4961        4.0647        3.8921        4.8060        5.0198        3.4610        3.3713        3.4204        4.5038        5.6701        7.7692        5.5892        4.4212        6.2692        9.8254        8.8315       11.4574       10.0380       10.7415       12.9653       15.6256       18.9240       29.0996       31.0623       31.2002       22.9064        0.0000        0.0000        0.0000        0.0000        0.0000        0.0000        0.0000        0.0000        0.0000        0.0000        0.0000        0.0000        0.0000        0.0000        0.0000        0.0000        0.0000        0.0000        0.0000        0.0000
        0.0000        0.0000        0.0000        0.0000        0.0000        0.0000        0.0000        0.0000        0.0000        0.0000        0.0000        0.0000        0.0000        0.0000        0.0000        0.0000        0.0000        0.0000        0.0000        0.0000        0.0000        0.0000        0.0000        0.0000        0.0000        0.0000        0.0000        0.0000        0.0000        0.0000        0.0000        0.0000        0.0000        0.0000        0.0000        0.0000        0.0000        0.0000        0.0000        0.0000        0.0000        0.0000        0.0000        0.0000        0.0000        0.0000        0.0000        0.0000        0.0000        0.0000        0.0000        0.0000        0.0000       33.7335       31.6968       32.8136       32.7049       25.7764       19.0876        8.8640        0.0000        0.0000        0.0000        0.0000        0.0000        0.0000        0.0000        0.0000        0.0000        0.0000        0.0000        0.0000        0.0000        0.0000        0.0000        0.0000        0.0000        0.0000        0.0000        0.0000        0.0000        0.0000        0.0000        0.0000        0.0000        0.0000        0.0000        0.0000        0.0000        0.0000        0.0000        0.0000        0.0000        0.0000        0.0000        0.0000        0.0000        0.0000        0.0000        0.0000        0.0000        0.0000        0.0000        0.0000        0.0000        0.0000        0.0000        0.0000        0.0000        0.0000        0.0000        0.0000        0.0000        0.0000        0.0000        0.0000        0.0000        0.0000        0.0000        0.0000        0.0000        0.0000        0.0000        0.0000        0.0000        0.0000        0.0000        0.0000        0.0000        0.0000        0.0000        0.0000        0.0000        0.0000        0.0000        0.0000        0.0000        0.0000        0.0000        0.0000        0.0000        0.0000        0.0000        0.0000        0.0000        0.0000        0.0000        0.0000        0.0000        0.0000        0.0000        0.0000        0.0000        0.0000        0.0000        0.0000        0.0000        0.0000        0.0000        0.0000        0.0000        0.0000        0.0000        0.0000        0.0000        0.0000        0.0000        0.0000        0.0000        0.0000        4.2336        3.6146        4.9543        4.5054        3.2787        3.8917        4.5284        4.3589        4.3807        6.2277        6.6623        7.3668        8.4998        7.8543        7.6943        7.0670        8.0511       12.2753       13.9436       10.9508        8.6083        6.5120        7.6181        8.6177        8.4580        9.6450        9.8384        9.1594        9.8361        7.7484        7.9690        6.7870        5.9349        4.9788        4.2624        4.4031        4.5465        4.3575        3.2131        2.8291        3.0618        4.7532        7.5164        7.5411        5.7733        4.7420        6.3616        6.3965        6.1928        8.7373       10.3902       12.2618       14.1944       19.0844       27.4957       32.7875       34.5389       29.4362       23.8724       23.0425       26.7204        0.0000        0.0000        0.0000        0.0000        0.0000        0.0000        0.0000        0.0000        0.0000        0.0000        0.0000        0.0000        0.0000        0.0000        0.0000        0.0000        0.0000        0.0000
        0.0000        0.0000        0.0000        0.0000        0.0000        0.0000        0.0000        0.0000        0.0000        0.0000        0.0000        0.0000        0.0000        0.0000        0.0000        0.0000        0.0000        0.0000        0.0000        0.0000        0.0000        0.0000        0.0000        0.0000        0.0000        0.0000        0.0000        0.0000        0.0000        0.0000        0.0000        0.0000        0.0000        0.0000        0.0000        0.0000        0.0000        0.0000        0.0000        0.0000        0.0000        0.0000        0.0000        0.0000        0.0000        0.0000        0.0000        0.0000        0.0000        0.0000       37.4390       34.7903       35.2560       35.0609       34.7130       32.7493       28.7424       23.9404       16.5162        8.6383        5.0721        2.1482        0.0000        0.0000        0.0000        0.0000        0.0000        0.0000        0.0000        0.0000        0.0000        0.0000        0.0000        0.0000        0.0000        0.0000        0.0000        0.0000        0.0000        0.0000        0.0000        0.0000        0.0000        0.0000        0.0000        0.0000        0.0000        0.0000        0.0000        0.0000        0.0000        0.0000        0.0000        0.0000        0.0000        0.0000        0.0000        0.0000        0.0000        0.0000        0.0000        0.0000        0.0000        0.0000        0.0000        0.0000        0.0000        0.0000        0.0000        0.0000        0.0000        0.0000        0.0000        0.0000        0.0000        0.0000        0.0000        0.0000        0.0000        0.0000        0.0000        0.0000        0.0000        0.0000        0.0000        0.0000        0.0000        0.0000        0.0000        0.0000        0.0000        0.0000        0.0000        0.0000        0.0000        0.0000        0.0000        0.0000        0.0000        0.0000        0.0000        0.0000        0.0000        0.0000        0.0000        0.0000        0.0000        0.0000        0.0000        0.0000        0.0000        0.0000        0.0000        0.0000        0.0000        0.0000        0.0000        0.0000        0.0000        0.0000        0.0000        0.0000        0.0000        0.0000        0.0000        0.0000        0.0000        0.0000        0.0000        2.9209        2.9284        2.4606        2.7475        2.5878        2.1655        4.3466        5.0076        4.1184        4.3717        5.0699        5.2945        5.7591        6.8520        7.6071        7.1049        7.2693       13.0240       20.8261       12.5174        8.6136        7.7599        5.3192        5.9892        8.0625        9.1808        9.4122        9.3195        8.7231        8.0161        7.7248        8.3321        6.0477        5.4904        5.3241        4.7600        4.3806        5.0948        3.6750        3.0307        2.8006        3.3189        3.9456        5.5634        5.0642        4.9478        5.0994        5.6606        4.0818        5.6653        9.5793       11.3141       11.8032       16.1514       22.8480       27.8587       32.1838       31.4948       30.0276       23.3960       22.4283       26.0496        0.0000        0.0000        0.0000        0.0000        0.0000        0.0000        0.0000        0.0000        0.0000        0.0000        0.0000        0.0000        0.0000        0.0000       22.8296       20.2965       15.5161        0.0000
        0.0000        0.0000        0.0000        0.0000        0.0000        0.0000        0.0000        0.0000        0.0000        0.0000        0.0000        0.0000        0.0000        0.0000        0.0000        0.0000        0.0000        0.0000        0.0000        0.0000        0.0000        0.0000        0.0000        0.0000        0.0000        0.0000        0.0000        0.0000        0.0000        0.0000        0.0000        0.0000        0.0000        0.0000        0.0000        0.0000        0.0000        0.0000        0.0000        0.0000        0.0000        0.0000        0.0000        0.0000        0.0000        0.0000        0.0000        0.0000       35.3037       36.5802       38.4431       36.4198       34.8740       32.9406       30.5354       29.2591       25.0006       20.6992       18.9521       14.5445       10.4808        5.0740        3.4878        0.0000        0.0000        0.0000        0.0000        0.0000        0.0000        0.0000        0.0000        0.0000        0.0000        0.0000        0.0000        0.0000        0.0000        0.0000        0.0000        0.0000        0.0000        0.0000        0.0000        0.0000        0.0000        0.0000        0.0000        0.0000        0.0000        0.0000        0.0000        0.0000        0.0000        0.0000        0.0000        0.0000        0.0000        0.0000        0.0000        0.0000        0.0000        0.0000        0.0000        0.0000        0.0000        0.0000        0.0000        0.0000        0.0000        0.0000        0.0000        0.0000        0.0000        0.0000        0.0000        0.0000        0.0000        0.0000        0.0000        0.0000        0.0000        0.0000        0.0000        0.0000        0.0000        0.0000        0.0000        0.0000        0.0000        0.0000        0.0000        0.0000        0.0000        0.0000        0.0000        0.0000        0.0000        0.0000        0.0000        0.0000        0.0000        0.0000        0.0000        0.0000        0.0000        0.0000        0.0000        0.0000        0.0000        0.0000        0.0000        0.0000        0.0000        0.0000        0.0000        0.0000        0.0000        0.0000        0.0000        0.0000        0.0000        0.0000        0.0000        0.0000        0.0000        0.0000        0.0000        0.0000        2.5702        2.5099        2.4195        1.6765        1.5089        1.8280        2.1171        3.2919        3.8887        3.3836        4.0507        5.0533        5.0944        4.6926        5.8878        7.5406        8.1019        8.3090       11.0384       16.3537        9.3409        7.6728        7.2750        5.5364        6.3797        9.1438        9.4396        8.4183        7.5756        7.5740        8.7240        8.9469        7.5938        5.8998        5.1597        5.4460        5.1925        4.7828        4.3706        4.5083        3.6337        2.8075        3.3672        3.3766        5.1768        5.0280        4.7861        4.0363        4.0097        5.2932        7.3520       11.8560        9.2555       11.2323       16.9527       23.1980       30.7976       31.9294       30.1233       24.2806       22.7483       25.3178       24.7391       28.7890        0.0000        0.0000        0.0000        0.0000        0.0000        0.0000        0.0000        0.0000        0.0000       39.0182       34.8654       24.7281       21.9841       19.0441       18.1122       14.6606       13.1054
        0.0000        0.0000        0.0000        0.0000        0.0000        0.0000        0.0000        0.0000        0.0000        0.0000        0.0000        0.0000        0.0000        0.0000        0.0000        0.0000        0.0000        0.0000        0.0000        0.0000        0.0000        0.0000        0.0000        0.0000        0.0000        0.0000        0.0000        0.0000        0.0000        0.0000        0.0000        0.0000        0.0000        0.0000        0.0000        0.0000        0.0000        0.0000        0.0000        0.0000        0.0000        0.0000        0.0000        0.0000        0.0000        0.0000        0.0000        0.0000       33.4646       34.5172       35.4501       32.1756       27.3366       28.4812       26.0817       25.0200       20.5451       17.1526       18.7868       16.8995       15.8144       13.5010        8.7895        8.4695        4.6275        2.1156        2.9951        0.0000        0.0000        0.0000        0.0000        0.0000        0.0000        0.0000        0.0000        0.0000        0.0000        0.0000        0.0000        0.0000        0.0000        0.0000        0.0000        0.0000        0.0000        0.0000        0.0000        0.0000        0.0000        0.0000        0.0000        0.0000        0.0000        0.0000        0.0000        0.0000        0.0000        0.0000        0.0000        0.0000        0.0000        0.0000        0.0000        0.0000        0.0000        0.0000        0.0000        0.0000        0.0000        0.0000        0.0000        0.0000        0.0000        0.0000        0.0000        0.0000        0.0000        0.0000        0.0000        0.0000        0.0000        0.0000        0.0000        0.0000        0.0000        0.0000        0.0000        0.0000        0.0000        0.0000        0.0000        0.0000        0.0000        0.0000        0.0000        0.0000        0.0000        0.0000        0.0000        0.0000        0.0000        0.0000        0.0000        0.0000        0.0000        0.0000        0.0000        0.0000        0.0000        0.0000        0.0000        0.0000        0.0000        0.0000        0.0000        0.0000        0.0000        0.0000        0.0000        0.0000        0.0000        0.0000        0.0000        0.0000        0.0000        0.0000        0.0000        0.0000        2.4167        2.3118        2.1412        1.6101        1.4395        1.6230        2.4577        4.0161        3.9389        3.6066        3.6050        5.1609        4.9966        4.9438        6.0712        9.1623        9.8276        8.5814        9.1169       11.1127        8.7974        8.2142        7.6737        7.0797        6.6004        6.0104        5.8537        7.2121        7.7301        9.2912       10.5538       10.9279        7.5860        6.5906        6.1552        6.4941        6.2096        6.0541        5.2345        4.4301        3.9811        4.5911        3.5963        3.6309        3.8410        4.1216        4.5787        5.4464        5.5685        6.8397        8.1095       11.0055       10.4155       13.3935       17.3180       23.5073       26.4798       27.3196       28.7587       22.9300       21.5533       21.1826       21.6374        0.0000        0.0000        0.0000        0.0000        0.0000        0.0000       37.5490       33.3733       32.7162       29.8115       31.0664       28.9847       24.0857       21.8687       19.7717       19.6534        0.0000        0.0000
        0.0000        0.0000        0.0000        0.0000        0.0000        0.0000        0.0000        0.0000        0.0000        0.0000        0.0000        0.0000        0.0000        0.0000        0.0000        0.0000        0.0000        0.0000        0.0000        0.0000        0.0000        0.0000        0.0000        0.0000        0.0000        0.0000        0.0000        0.0000        0.0000        0.0000        0.0000        0.0000        0.0000        0.0000        0.0000        0.0000        0.0000        0.0000        0.0000        0.0000        0.0000        0.0000        0.0000        0.0000        0.0000        0.0000        0.0000        0.0000       27.5095       29.8833       29.2278       22.4404       22.0496       23.0177       21.0534       15.2062       10.2076        9.0508        9.7029       12.1705       11.4797       12.9021       14.1594       11.1145       13.2895       15.7782        7.7918        5.6942        5.1324        0.0000        0.0000        0.0000        0.0000        0.0000        0.0000        0.0000        0.0000        0.0000        0.0000        0.0000        0.0000        0.0000        0.0000        0.0000        0.0000        0.0000        0.0000        0.0000        0.0000        0.0000        0.0000        0.0000        0.0000        0.0000        0.0000        0.0000        0.0000        0.0000        0.0000        0.0000        0.0000        0.0000        0.0000        0.0000        0.0000        0.0000        0.0000        0.0000        0.0000        0.0000        0.0000        0.0000        0.0000        0.0000        0.0000        0.0000        0.0000        0.0000        0.0000        0.0000        0.0000        0.0000        0.0000        0.0000        0.0000        0.0000        0.0000        0.0000        0.0000        0.0000        0.0000        0.0000        0.0000        0.0000        0.0000        0.0000        0.0000        0.0000        0.0000        0.0000        0.0000        0.0000        0.0000        0.0000        0.0000        0.0000        0.0000        0.0000        0.0000        0.0000        0.0000        0.0000        0.0000        0.0000        0.0000        0.0000        0.0000        0.0000        0.0000        0.0000        0.0000        0.0000        0.0000        0.0000        0.0000        0.0000        0.0000        0.0000        1.9838        1.8265        1.7737        2.3100        2.3373        3.7700        4.6186        5.8223        7.6359       10.2902        4.0251        5.8990        5.6249        5.7652        7.0058       11.4496       18.5759       21.1739       15.7408       11.1978        9.1051        8.2898        9.7543        9.0419        8.6107        6.2756        6.1438        7.6823        8.6982       12.5024       11.1594        9.5785        8.6645        8.2785        8.1563        8.6344        8.5567        7.7507        6.3000        3.4925        3.2186        4.3144        4.4064        2.0423        1.6128        2.2542        5.0003        8.1269        7.4682        7.5518       10.1640       14.5136       11.9533       15.4184       19.8461       18.5100       22.5363       19.8114       19.7959       16.6097       15.4615       12.6774       17.2442       20.5002       19.2718       21.1473       24.7830       23.1487       25.1491       25.6511       29.8955       27.8668       26.2948       29.5622       25.3782       26.1681       23.8915       21.2055       20.6744        0.0000        0.0000
        0.0000        0.0000        0.0000        0.0000        0.0000        0.0000        0.0000        0.0000        0.0000        0.0000        0.0000        0.0000        0.0000        0.0000        0.0000        0.0000        0.0000        0.0000        0.0000        0.0000        0.0000        0.0000        0.0000        0.0000        0.0000        0.0000        0.0000        0.0000        0.0000        0.0000        0.0000        0.0000        0.0000        0.0000        0.0000        0.0000        0.0000        0.0000        0.0000        0.0000        0.0000        0.0000        0.0000        0.0000        0.0000        0.0000        0.0000        0.0000       24.8140       26.0876       25.7759       17.5684       15.3174       16.1339       15.4966       12.3881        9.1465        9.5593        8.8689       12.6155       11.6012       14.1013       10.1895       11.9547       10.0924       10.0776        9.4829        8.6077        5.6583        4.3917        0.0000        0.0000        0.0000        0.0000        0.0000        0.0000        0.0000        0.0000        0.0000        0.0000        0.0000        0.0000        0.0000        0.0000        0.0000        0.0000        0.0000        0.0000        0.0000        0.0000        0.0000        0.0000        0.0000        0.0000        0.0000        0.0000        0.0000        0.0000        0.0000        0.0000        0.0000        0.0000        0.0000        0.0000        0.0000        0.0000        0.0000        0.0000        0.0000        0.0000        0.0000        0.0000        0.0000        0.0000        0.0000        0.0000        0.0000        0.0000        0.0000        0.0000        0.0000        0.0000        0.0000        0.0000        0.0000        0.0000        0.0000        0.0000        0.0000        0.0000        0.0000        0.0000        0.0000        0.0000        0.0000        0.0000        0.0000        0.0000        0.0000        0.0000        0.0000        0.0000        0.0000        0.0000        0.0000        0.0000        0.0000        0.0000        0.0000        0.0000        0.0000        0.0000        0.0000        0.0000        0.0000        0.0000        0.0000        0.0000        0.0000        0.0000        0.0000        0.0000        0.0000        0.0000        0.0000        0.0000        0.0000        0.0000        0.0000        2.5775        2.3765        2.4842        3.3634        4.3605        0.0000        6.9187        9.1734        8.7716        0.0000        0.0000        0.0000        6.2902        8.5542       22.3540       24.4724       20.2419       10.3949        8.9254        8.9472        8.5110        9.9688        9.0661        8.0036        7.3745        7.3569        8.5824       13.6106       12.0956        9.4923        8.8103        8.4267        7.8807        8.3878       10.3023        9.7402        8.5342        7.1035        4.3025        4.1313        4.5768        4.3787        2.7532        1.6776        4.5446        5.0235        7.7369        7.9278       10.7313       11.5292       17.6110       13.8693       15.8269       17.2458       14.3501       14.3258       14.1359       16.1954       13.5204        9.7738       15.2044       13.4548       15.4361       16.0429       17.7920       18.2760       18.4989       19.3102       20.5394       19.8476       25.3730       26.4431       28.4821       26.1501       25.4635       21.8708       21.2899       19.1200        0.0000        0.0000
        0.0000        0.0000        0.0000        0.0000        0.0000        0.0000        0.0000        0.0000        0.0000        0.0000        0.0000        0.0000        0.0000        0.0000        0.0000        0.0000        0.0000        0.0000        0.0000        0.0000        0.0000        0.0000        0.0000        0.0000        0.0000        0.0000        0.0000        0.0000        0.0000        0.0000        0.0000        0.0000        0.0000        0.0000        0.0000        0.0000        0.0000        0.0000       34.5342       29.3374       24.8628        0.0000        0.0000        0.0000        0.0000        0.0000        0.0000        0.0000       23.4716       22.3685       22.3716       13.4222       12.7258       13.4171       13.5405       12.2963        7.8362        6.4262        9.9631       11.6465       11.4977        9.6745       10.7618       13.0220        9.9614        8.9950        7.3177       11.0046        9.6229        6.6656        0.0000        0.0000        0.0000        0.0000        0.0000        0.0000        0.0000        0.0000        0.0000        0.0000        0.0000        0.0000        0.0000        0.0000        0.0000        0.0000        0.0000        0.0000        0.0000        0.0000        0.0000        0.0000        0.0000        0.0000        0.0000        0.0000        0.0000        0.0000        0.0000        0.0000        0.0000        0.0000        0.0000        0.0000        0.0000        0.0000        0.0000        0.0000        0.0000        0.0000        0.0000        0.0000        0.0000        0.0000        0.0000        0.0000        0.0000        0.0000        0.0000        0.0000        0.0000        0.0000        0.0000        0.0000        0.0000        0.0000        0.0000        0.0000        0.0000        0.0000        0.0000        0.0000        0.0000        0.0000        0.0000        0.0000        0.0000        0.0000        0.0000        0.0000        0.0000        0.0000        0.0000        0.0000        0.0000        0.0000        0.0000        0.0000        0.0000        0.0000        0.0000        0.0000        0.0000        0.0000        0.0000        0.0000        0.0000        0.0000        0.0000        0.0000        0.0000        0.0000        0.0000        0.0000        0.0000        0.0000        0.0000        0.0000        0.0000        0.0000        0.0000        0.0000        0.0000        0.0000        0.0000        0.0000        0.0000        0.0000        0.0000        0.0000        0.0000        0.0000        0.0000       15.9397       18.1475       12.3277        9.4947        8.0926        8.4544        9.4966        9.6209       10.1038        8.6490        8.8258       13.9999       16.9153       15.3779       10.8320       10.0409        8.3014        8.4604       11.2565       11.9926       10.5099        9.6804        9.6446        8.1503        5.6377        5.4014        4.4912        3.7538        3.0212        4.9560        4.0243        4.2588        7.1296        8.1713        9.3095       11.3359       12.4938       15.0001       14.9666       17.9012       13.9396       13.4132       12.8023       13.9145        9.1243        8.3849       10.4106        7.8347       11.4091       14.7166       18.9154       14.3721       14.6568       14.8284       15.8559       16.5740       19.5298       25.5060       24.6829       25.2984       25.0828       20.9329       17.4646        0.0000        0.0000        0.0000
        0.0000        0.0000        0.0000        0.0000        0.0000        0.0000        0.0000        0.0000        0.0000        0.0000        0.0000        0.0000        0.0000        0.0000        0.0000        0.0000        0.0000        0.0000        0.0000        0.0000        0.0000        0.0000        0.0000        0.0000        0.0000        0.0000        0.0000        0.0000        0.0000        0.0000        0.0000        0.0000        0.0000        0.0000        0.0000        0.0000        0.0000        0.0000       41.4362       46.2751       67.1408       42.5604       30.5848       33.4117       26.7637       24.9695       36.6407       40.5739       43.9721       38.5507       20.2404       15.1363       11.6037       10.8030       10.4218        6.9687        7.0017       10.7792       16.0266        8.1570       13.2704        9.4468        9.1186        9.4168        8.1617        7.5944        7.1363        8.5344        8.8672        9.6047        5.8548        4.0401        0.0000        0.0000        0.0000        0.0000        0.0000        0.0000        0.0000        0.0000        0.0000        0.0000        0.0000        0.0000        0.0000        0.0000        0.0000        0.0000        0.0000        0.0000        0.0000        0.0000        0.0000        0.0000        0.0000        0.0000        0.0000        0.0000        0.0000        0.0000        0.0000        0.0000        0.0000        0.0000        0.0000        0.0000        0.0000        0.0000        0.0000        0.0000        0.0000        0.0000        0.0000        0.0000        0.0000        0.0000        0.0000        0.0000        0.0000        0.0000        0.0000        0.0000        0.0000        0.0000        0.0000        0.0000        0.0000        0.0000        0.0000        0.0000        0.0000        0.0000        0.0000        0.0000        0.0000        0.0000        0.0000        0.0000        0.0000        0.0000        0.0000        0.0000        0.0000        0.0000        0.0000        0.0000        0.0000        0.0000        0.0000        0.0000        0.0000        0.0000        0.0000        0.0000        0.0000        0.0000        0.0000        0.0000        0.0000        0.0000        0.0000        0.0000        0.0000        0.0000        0.0000        0.0000        0.0000        0.0000        0.0000        0.0000        0.0000        0.0000        0.0000        0.0000        0.0000        0.0000        0.0000        0.0000        0.0000        0.0000        0.0000        0.0000        0.0000        0.0000       12.0947       11.2912        9.0662        9.4265        9.6839       10.2377       11.2554        8.6033        8.6899        7.3788       19.7621       21.5660       17.7768       12.2425       10.2568        8.7065        9.5572       10.5970       10.1740       10.1766        9.3185        9.2255        8.4764        5.9092        4.6214        4.6788        4.6998        5.0531        5.9342        4.9352        5.0614        5.3052        5.9695        9.6381       12.4462       15.1278       17.0207       17.6597       16.7443       14.1719       16.2058       13.7056       10.5588        9.0229        8.6386        8.9139        7.8343       12.0303       15.8377       17.6179       13.8375       13.6584       14.8451       15.5983       17.9159       21.7511       20.4000       19.7513       22.9267       24.0129       23.6299        0.0000        0.0000        0.0000        0.0000
        0.0000        0.0000        0.0000        0.0000        0.0000        0.0000        0.0000        0.0000        0.0000        0.0000        0.0000        0.0000        0.0000        0.0000        0.0000        0.0000        0.0000        0.0000        0.0000        0.0000        0.0000        0.0000        0.0000        0.0000        0.0000        0.0000        0.0000        0.0000        0.0000        0.0000        0.0000        0.0000        0.0000        0.0000        0.0000        0.0000        0.0000       26.9206       30.3438       26.3911       32.1375       30.5797       25.6396       24.6040       29.5689       26.5947       23.6174       29.1705       44.0807       40.7467       19.2651       24.3244       17.6147       12.7908       10.8910       11.3274       17.8503       13.8045       12.3270        9.5685       12.7788       10.8314        7.6722        6.9533        7.9885        9.3381        9.2439        7.4294        8.2846       13.5673        9.6162        4.4657        0.0000        0.0000        0.0000        0.0000        0.0000        0.0000        0.0000        0.0000        0.0000        0.0000        0.0000        0.0000        0.0000        0.0000        0.0000        0.0000        0.0000        0.0000        0.0000        0.0000        0.0000        0.0000        0.0000        0.0000        0.0000        0.0000        0.0000        0.0000        0.0000        0.0000        0.0000        0.0000        0.0000        0.0000        0.0000        0.0000        0.0000        0.0000        0.0000        0.0000        0.0000        0.0000        0.0000        0.0000        0.0000        0.0000        0.0000        0.0000        0.0000        0.0000        0.0000        0.0000        0.0000        0.0000        0.0000        0.0000        0.0000        0.0000        0.0000        0.0000        0.0000        0.0000        0.0000        0.0000        0.0000        0.0000        0.0000        0.0000        0.0000        0.0000        0.0000        0.0000        0.0000        0.0000        0.0000        0.0000        0.0000        0.0000        0.0000        0.0000        0.0000        0.0000        0.0000        0.0000        0.0000        0.0000        0.0000        0.0000        0.0000        0.0000        0.0000        0.0000        0.0000        0.0000        0.0000        0.0000        0.0000        0.0000        0.0000        0.0000        0.0000        0.0000        0.0000        0.0000        0.0000        0.0000        0.0000        7.8377        8.2244        8.2471       11.1170       16.3120        0.0000       12.4765       10.7286        9.8823       11.6344       12.4155       10.4095       12.2922        6.9496       12.0126       20.5599       16.2990       11.8265       10.8837       11.8576       12.7506       13.5794       14.0911       13.3783       10.3111        9.1218        8.4750        9.1040        7.1435        6.2738        4.9115        7.1423        9.0160        9.9900       11.3408        9.5252        9.2670       11.6262       15.7798       13.6079       12.4701       16.2081       18.4842       15.5509       15.7335       16.8735       14.5153       12.4978       14.7058       13.5647       13.3982       13.5011       13.0968       12.1024       12.4031       12.9066       13.0639       13.5398       14.7027       18.7751       22.4229       21.3184       23.8691       25.5963       20.1403       19.9915        0.0000        0.0000        0.0000        0.0000
        0.0000        0.0000        0.0000        0.0000        0.0000        0.0000        0.0000        0.0000        0.0000        0.0000        0.0000        0.0000        0.0000        0.0000        0.0000        0.0000        0.0000        0.0000        0.0000        0.0000        0.0000        0.0000        0.0000        0.0000        0.0000        0.0000        0.0000        0.0000        0.0000        0.0000        0.0000        0.0000        0.0000        0.0000        0.0000        0.0000        0.0000       27.9555       27.6142       25.4928       25.3705       24.1052       26.9371       23.8921       24.4015       24.6588       19.6203       18.2032       17.5831       18.4082       17.5766       30.1154       20.4891       14.7057       11.6611        9.7767        8.5804        9.8463        8.0335        6.9882        7.4726        5.9336        5.9411        7.3810        8.2805        9.1396        8.7207        7.9399        7.4173        7.5752        7.8350        3.6033        2.9196        0.0000        0.0000        0.0000        0.0000        0.0000        0.0000        0.0000        0.0000        0.0000        0.0000        0.0000        0.0000        0.0000        0.0000        0.0000        0.0000        0.0000        0.0000        0.0000        0.0000        0.0000        0.0000        0.0000        0.0000        0.0000        0.0000        0.0000        0.0000        0.0000        0.0000        0.0000        0.0000        0.0000        0.0000        0.0000        0.0000        0.0000        0.0000        0.0000        0.0000        0.0000        0.0000        0.0000        0.0000        0.0000        0.0000        0.0000        0.0000        0.0000        0.0000        0.0000        0.0000        0.0000        0.0000        0.0000        0.0000        0.0000        0.0000        0.0000        0.0000        0.0000        0.0000        0.0000        0.0000        0.0000        0.0000        0.0000        0.0000        0.0000        0.0000        0.0000        0.0000        0.0000        0.0000        0.0000        0.0000        0.0000        0.0000        0.0000        0.0000        0.0000        0.0000        0.0000        0.0000        0.0000        0.0000        0.0000        0.0000        0.0000        0.0000        0.0000        0.0000        0.0000        0.0000        0.0000        0.0000        0.0000        0.0000        0.0000        0.0000        0.0000        0.0000        6.3817        6.7794        6.5676        6.1042        7.7019        8.7529       10.5477       19.4840       20.1827       20.1597       18.1704       18.8820       26.9139       23.0690       14.2614        8.9615       11.0316       11.0535       16.7231       13.3369       12.7897       12.6478       13.8707       13.5198       14.7824       16.8040       16.2072       14.3192       10.4795        8.3062        8.3708        8.7819        6.7977        7.0583        7.2602        8.1020        9.9632       10.6675       10.7009       10.3202       11.5376       12.3463       14.1308       13.1465       12.6779       19.6867       18.7073       13.9120       14.3188       15.8869       13.5818       13.6568       17.0320       18.4157       17.5413       16.9596       17.3386       14.4121       12.2125       13.1202       14.4449       15.2705       16.8502       18.1435       19.8258       20.5850       24.1405       24.1759       20.1390        0.0000        0.0000        0.0000        0.0000        0.0000
        0.0000        0.0000        0.0000        0.0000        0.0000        0.0000        0.0000        0.0000        0.0000        0.0000        0.0000        0.0000        0.0000        0.0000        0.0000        0.0000        0.0000        0.0000        0.0000        0.0000        0.0000        0.0000        0.0000        0.0000        0.0000        0.0000        0.0000        0.0000        0.0000        0.0000        0.0000        0.0000        0.0000        0.0000        0.0000        0.0000       32.1213       28.0367       28.7338       29.3824       28.1267       25.3625       25.8927       33.7269       20.8667       19.2124       19.0099       17.9843       17.3729       17.7422       16.7275       28.1421       26.3705       21.6167       10.3239        9.8268        7.8197       10.2247        9.6267        6.9953        5.5599        5.2243        5.4690        7.8847        8.7979        9.2743        8.8197        8.1241        7.7011        7.1307        6.2129        4.5325        0.0000        0.0000        0.0000        0.0000        0.0000        0.0000        0.0000        0.0000        0.0000        0.0000        0.0000        0.0000        0.0000        0.0000        0.0000        0.0000        0.0000        0.0000        0.0000        0.0000        0.0000        0.0000        0.0000        0.0000        0.0000        0.0000        0.0000        0.0000        0.0000        0.0000        0.0000        0.0000        0.0000        0.0000        0.0000        0.0000        0.0000        0.0000        0.0000        0.0000        0.0000        0.0000        0.0000        0.0000        0.0000        0.0000        0.0000        0.0000        0.0000        0.0000        0.0000        0.0000        0.0000        0.0000        0.0000        0.0000        0.0000        0.0000        0.0000        0.0000        0.0000        0.0000        0.0000        0.0000        0.0000        0.0000        0.0000        0.0000        0.0000        0.0000        0.0000        0.0000        0.0000        0.0000        0.0000        0.0000        0.0000        0.0000        0.0000        0.0000        0.0000        0.0000        0.0000        0.0000        0.0000        0.0000        0.0000        0.0000        0.0000        0.0000        0.0000        0.0000        0.0000        0.0000        0.0000        0.0000        0.0000        0.0000        0.0000        0.0000        9.9787       10.1622        9.1713        7.8716        7.3027        7.9402        7.9819        9.0334        9.9642       13.8677       22.5181       21.7122       25.0897       26.7223       26.5050       25.5996       22.0690       18.0209       17.7342       18.2461       15.2334       14.6163        8.6059       11.9349       14.6967       16.3621       16.0594       17.6649       21.1165       18.2385       16.3540       11.9414        9.0011        9.9486        8.8714        7.4715        7.5629        7.4368        8.4434       12.1232       11.0087       12.7143       12.3830       15.5837       14.0886       16.4557       15.9939       14.0456       18.9731       18.8778       18.1837       17.2796       17.8259       14.6618       16.7754       19.1297       20.9483       21.7405       22.5363       20.2092       15.9415       14.0362       14.7440       13.6084       16.3100       17.6997       22.6686       25.7165       25.2395       25.3427       24.9444       22.8968        0.0000        0.0000        0.0000        0.0000        0.0000
        0.0000        0.0000        0.0000        0.0000        0.0000        0.0000        0.0000        0.0000        0.0000        0.0000        0.0000        0.0000        0.0000        0.0000        0.0000        0.0000        0.0000        0.0000        0.0000        0.0000        0.0000        0.0000        0.0000        0.0000        0.0000        0.0000        0.0000        0.0000        0.0000        0.0000        0.0000        0.0000        0.0000        0.0000        0.0000       29.3823       29.0566       31.6207       29.8477       27.7520       27.0735       25.4739       25.4970       25.1592       23.4091       21.8789       21.6368       17.2822       16.7456       16.4558       24.6565       38.7775       19.3745       18.7152        8.5760        6.9428        8.3255        6.1201        5.1067        6.6037        6.1453        5.8595        6.0089        8.5531        9.0585        9.5460        9.2824        8.8199        8.5184        7.8791        6.8296        4.8899        0.0000        0.0000        0.0000        0.0000        0.0000        0.0000        0.0000        0.0000        0.0000        0.0000        0.0000        0.0000        0.0000        0.0000        0.0000        0.0000        0.0000        0.0000        0.0000        0.0000        0.0000        0.0000        0.0000        0.0000        0.0000        0.0000        0.0000        0.0000        0.0000        0.0000        0.0000        0.0000        0.0000        0.0000        0.0000        0.0000        0.0000        0.0000        0.0000        0.0000        0.0000        0.0000        0.0000        0.0000        0.0000        0.0000        0.0000        0.0000        0.0000        0.0000        0.0000        0.0000        0.0000        0.0000        0.0000        0.0000        0.0000        0.0000        0.0000        0.0000        0.0000        0.0000        0.0000        0.0000        0.0000        0.0000        0.0000        0.0000        0.0000        0.0000        0.0000        0.0000        0.0000        0.0000        0.0000        0.0000        0.0000        0.0000        0.0000        0.0000        0.0000        0.0000        0.0000        0.0000        0.0000        0.0000        0.0000        0.0000        0.0000        0.0000        0.0000        0.0000        0.0000        0.0000        0.0000        0.0000        0.0000        0.0000        0.0000       10.4431       12.0090       13.7126       12.1833       10.3296        7.8832        7.5194        7.6622        8.6651        9.2397       10.4079       16.5947       16.3718       25.7771       23.4331       23.4194       21.5662       22.2334       13.3005       18.6042       13.8717       17.6275        8.8067        7.8688       13.0316       14.1668       16.0758       16.6844       16.4205       18.4320       17.4181       15.8976       11.1599       11.2841        9.6872        9.4676        7.3661        8.2276        7.6239        8.6366       12.9275       15.9263       16.1815       16.0491       23.4799       21.0312       19.1934       18.5103       17.8955       20.8375       22.4199       22.4054       20.2330       19.5340       19.5536       21.2085       21.2251       22.6132       22.4751       22.5140       19.9299       18.6973       19.3887       17.6366       16.2980       18.4195       21.9304       24.8938       25.7779       25.9678       29.2225       31.4613       32.3590        0.0000        0.0000        0.0000        0.0000        0.0000
        0.0000        0.0000        0.0000        0.0000        0.0000        0.0000        0.0000        0.0000        0.0000        0.0000        0.0000        0.0000        0.0000        0.0000        0.0000        0.0000        0.0000        0.0000        0.0000        0.0000        0.0000        0.0000        0.0000        0.0000        0.0000        0.0000        0.0000        0.0000        0.0000        0.0000        0.0000        0.0000        0.0000        0.0000        0.0000       23.0238       22.5123       42.7259       43.1073       27.9252       25.5166       27.8620       26.9415       27.4127       26.8642       26.0627       25.2977       23.1760       23.6619       57.9911      109.1990       58.7756       58.1860       20.1249       14.5762        5.5640        6.2077        4.9267        4.1694        8.2383        7.4316        7.1558        7.2492        8.8202        8.9191        8.9261        8.6875       10.5078       10.1729        9.4564        8.2767        5.5365        0.0000        0.0000        0.0000        0.0000        0.0000        0.0000        0.0000        0.0000        0.0000        0.0000        0.0000        0.0000        0.0000        0.0000        0.0000        0.0000        0.0000        0.0000        0.0000        0.0000        0.0000        0.0000        0.0000        0.0000        0.0000        0.0000        0.0000        0.0000        0.0000        0.0000        0.0000        0.0000        0.0000        0.0000        0.0000        0.0000        0.0000        0.0000        0.0000        0.0000        0.0000        0.0000        0.0000        0.0000        0.0000        0.0000        0.0000        0.0000        0.0000        0.0000        0.0000        0.0000        0.0000        0.0000        0.0000        0.0000        0.0000        0.0000        0.0000        0.0000        0.0000        0.0000        0.0000        0.0000        0.0000        0.0000        0.0000        0.0000        0.0000        0.0000        0.0000        0.0000        0.0000        0.0000        0.0000        0.0000        0.0000        0.0000        0.0000        0.0000        0.0000        0.0000        0.0000        0.0000        0.0000        0.0000        0.0000        0.0000        0.0000        0.0000        0.0000        0.0000        0.0000        0.0000        0.0000        0.0000        0.0000        0.0000        8.5095       10.7969       11.5281       12.6304       12.4135       10.0838        8.4206        7.5405        7.9544        9.3179        7.6845        7.6514       11.5754       14.0468       17.7095       25.7890       33.3677       30.5601       19.5463       20.2734       19.0325       11.7347       10.3730        8.8140       12.7939       14.1615       16.5401       17.2350       16.4062       14.3156       13.8903       16.2174       14.4408       10.3037        9.5249        9.2231        8.3744       10.8823       12.5210       14.0918       12.7311       14.4878       17.1951       20.7646       26.5964       42.1096       30.3089       25.4159       22.5805       22.7136       22.4171       23.0291       29.6681       28.8033       23.7303       22.5241       24.4790       21.6801       20.5922       28.5807       27.4697       23.8093       23.7913       22.6388       24.5531       26.0751       28.5210       27.3407       31.2860       38.5001       37.7533       45.2031       43.5014        0.0000        0.0000        0.0000        0.0000        0.0000        0.0000
        0.0000        0.0000        0.0000        0.0000        0.0000        0.0000        0.0000        0.0000        0.0000        0.0000        0.0000        0.0000        0.0000        0.0000        0.0000        0.0000        0.0000        0.0000        0.0000        0.0000        0.0000        0.0000        0.0000        0.0000        0.0000        0.0000        0.0000        0.0000        0.0000        0.0000        0.0000        0.0000        0.0000        0.0000        0.0000       24.9993       24.7715       38.3619       49.4249       39.9254       31.9795       30.4699       30.1946       31.6044       30.4671       32.2498       27.9855       23.9559       24.7891       52.6139       47.6615       39.5310       25.1980       17.0082       11.9986        4.8115       10.3484        9.3818        5.1215        9.1105        8.5029        8.1535        8.0636        9.7194       10.0019        9.6643        9.4135       11.4281       11.1663       10.4345        9.2297        0.0000        0.0000        0.0000        0.0000        0.0000        0.0000        0.0000        0.0000        0.0000        0.0000        0.0000        0.0000        0.0000        0.0000        0.0000        0.0000        0.0000        0.0000        0.0000        0.0000        0.0000        0.0000        0.0000        0.0000        0.0000        0.0000        0.0000        0.0000        0.0000        0.0000        0.0000        0.0000        0.0000        0.0000        0.0000        0.0000        0.0000        0.0000        0.0000        0.0000        0.0000        0.0000        0.0000        0.0000        0.0000        0.0000        0.0000        0.0000        0.0000        0.0000        0.0000        0.0000        0.0000        0.0000        0.0000        0.0000        0.0000        0.0000        0.0000        0.0000        0.0000        0.0000        0.0000        0.0000        0.0000        0.0000        0.0000        0.0000        0.0000        0.0000        0.0000        0.0000        0.0000        0.0000        0.0000        0.0000        0.0000        0.0000        0.0000        0.0000        0.0000        0.0000        0.0000        0.0000        0.0000        0.0000        0.0000        0.0000        0.0000        0.0000        0.0000        0.0000        0.0000        0.0000        9.4861        9.1879        0.0000        9.9229        9.0006        8.6894       10.2145       11.9821       11.9189        9.0339       12.8007       68.7686       50.3472       13.5951       12.6629        9.5947        8.0879        9.6253       11.9309       18.2800       25.9787       26.2132       26.5321       17.8506       15.4909       11.0309        7.6981        6.5307        8.4510       12.6414       15.1261       12.8071       13.3886       13.1501       12.1573       13.0233       15.0331       14.1832       10.5678       10.3605       10.5818       12.8478       17.0945       21.4080       13.2315       14.3836       17.1045       18.0792       26.4015       41.1632       55.5925       38.3080       26.7075       24.1152       24.4697       26.5980       27.8325       30.6629       32.7741       25.5322       24.0700       28.4491       29.1264       24.5874       24.6697       25.9465       27.8041       29.6530       27.9079       27.1653       27.2436       27.2574       33.0875       36.6670       44.5720       44.4155       46.5310        0.0000        0.0000        0.0000        0.0000        0.0000        0.0000        0.0000
        0.0000        0.0000        0.0000        0.0000        0.0000        0.0000        0.0000        0.0000        0.0000        0.0000        0.0000        0.0000        0.0000        0.0000        0.0000        0.0000        0.0000        0.0000        0.0000        0.0000        0.0000        0.0000        0.0000        0.0000        0.0000        0.0000        0.0000        0.0000        0.0000       91.2537       81.8447       64.7017       74.1327       61.0639       32.2350       25.5979       20.9479       22.4099       28.8174       26.5780       27.0354       26.6435       26.4353       29.0362       28.2540       25.8819       28.0009       25.0778       30.7802       26.9134       21.9669       18.6817       18.6808       16.3493       13.5112        8.1105       11.1622        8.7193        4.8889       10.5114        9.6561        9.1239        8.9969       10.7564       12.0488       10.4950       10.1586       12.3771       12.1437       11.6168       10.4517        7.3096        6.1743        0.0000        0.0000        0.0000        0.0000        0.0000        0.0000        0.0000        0.0000        0.0000        0.0000        0.0000        0.0000        0.0000        0.0000        0.0000        0.0000        0.0000        0.0000        0.0000        0.0000        0.0000        0.0000        0.0000        0.0000        0.0000        0.0000        0.0000        0.0000        0.0000        0.0000        0.0000        0.0000        0.0000        0.0000        0.0000        0.0000        0.0000        0.0000        0.0000        0.0000        0.0000        0.0000        0.0000        0.0000        0.0000        0.0000        0.0000        0.0000        0.0000        0.0000        0.0000        0.0000        0.0000        0.0000        0.0000        0.0000        0.0000        0.0000        0.0000        0.0000        0.0000        0.0000        0.0000        0.0000        0.0000        0.0000        0.0000        0.0000        0.0000        0.0000        0.0000        0.0000        0.0000        0.0000        0.0000        0.0000        0.0000        0.0000        0.0000        0.0000        0.0000        0.0000        0.0000        0.0000        0.0000        0.0000        0.0000        0.0000        0.0000        0.0000        0.0000       11.2424       11.0412        9.9950        9.2490        9.1142        9.7427        9.7758       12.8504       12.7701       13.2673        9.3824       27.7528       87.2676       27.0934       12.2557       11.5564        7.7225        7.5085       12.4492       16.7121       18.2465       19.8306       23.0092       17.6259        9.8875       10.3442        7.1740        5.1026        4.8455        5.7900       12.2770       12.9573        9.9209        9.1297        7.8493        7.9888        9.0993       14.1671       10.9446       29.1027       17.4580       12.8550       14.6622       16.4037       14.6126       14.9917       15.7498       21.9181       25.2305       26.7812       33.4253       40.7573       32.9417       32.4204       33.6205       43.0921       40.7461       32.6622       31.4113       33.7490       32.7048       40.6161       39.5222       39.2921       32.5275       28.5647       31.9591       33.4323       30.9246       30.6228       30.2831       31.5297       34.6358       39.0462       43.0373       48.4925       53.9969        0.0000        0.0000        0.0000        0.0000        0.0000        0.0000        0.0000        0.0000
        0.0000        0.0000        0.0000        0.0000        0.0000        0.0000        0.0000        0.0000        0.0000        0.0000        0.0000        0.0000        0.0000        0.0000        0.0000        0.0000        0.0000        0.0000        0.0000        0.0000        0.0000        0.0000        0.0000        0.0000        0.0000        0.0000       88.3668       90.9536       79.8140       75.0154       66.5116       42.9946       48.0963       42.1283       31.3228       23.1412       20.6052       21.2094       24.2154       27.4901       29.6391       25.8337       23.0170       23.3179       23.5080       24.1513       27.0715       27.6786       27.2947       24.9359       21.0126       20.5674       16.6054       13.9549       24.9229       17.9729        8.8490        6.9102        3.7283       11.1708       10.7294       10.2104        9.9147       11.6908       11.3955       11.3052       11.3630       13.4739       13.2145       12.9518       11.8941        8.6433        7.5484        6.8992        5.4935        5.4137        5.1856        5.3002        5.2757        3.2105        3.5300        3.1928        0.0000        0.0000        0.0000        0.0000        0.0000        0.0000        0.0000        0.0000        0.0000        0.0000        0.0000        0.0000        0.0000        0.0000        0.0000        0.0000        0.0000        0.0000        0.0000        0.0000        0.0000        0.0000        0.0000        0.0000        0.0000        0.0000        0.0000        0.0000        0.0000        0.0000        0.0000        0.0000        0.0000        0.0000        0.0000        0.0000        0.0000        0.0000        0.0000        0.0000        0.0000        0.0000        0.0000        0.0000        0.0000        0.0000        0.0000        0.0000        0.0000        0.0000        0.0000        0.0000        0.0000        0.0000        0.0000        0.0000        0.0000        0.0000        0.0000        0.0000        0.0000        0.0000        0.0000        0.0000        0.0000        0.0000        0.0000        0.0000        0.0000        0.0000        0.0000        5.4362        5.7207        6.0972        7.0216        7.2195        0.0000        0.0000        0.0000        0.0000        9.5903       10.3749       11.0247       11.5780       10.5458        9.6047        9.1509        9.2980        9.6816       12.6051       11.4548       12.2778       11.4950       11.3820       10.9915        8.4011        7.4039        6.4034        6.7625       11.6695       14.9720       16.9445       15.4736       16.8919       13.8925       11.2082        9.1217        9.2206        8.7456        3.8267        4.3696        4.6404        8.5305        7.8082        7.1194        6.5966        6.7767        7.4574        9.0397       13.0671       13.4724       24.0563       11.6084        9.7612       11.7076       14.7927       15.2035       13.6964       13.7796       18.1515       22.6498       26.1682       26.5370       29.7596       31.7868       49.8469       47.2777       41.1740       42.7486       40.5087       44.0567       49.6025       43.9078       45.0235       51.6710       40.3751       38.0777       41.4439       46.9161       45.6927       41.5009       37.1393       36.2337       39.5451       42.3843       44.4751       45.1208       57.2617       61.7127        0.0000        0.0000        0.0000        0.0000        0.0000        0.0000        0.0000        0.0000
        0.0000        0.0000        0.0000        0.0000        0.0000        0.0000        0.0000        0.0000        0.0000        0.0000        0.0000        0.0000        0.0000        0.0000        0.0000        0.0000        0.0000        0.0000        0.0000        0.0000        0.0000        0.0000        0.0000        0.0000        0.0000      103.0009       93.1703       76.7961       57.7730       47.8992       42.7697       48.9842       45.0156       40.6250       37.9414       25.5145       23.8778       35.0572       43.0841       30.3178       32.1763       25.9637       20.9312       17.0193       18.4192       21.3689       25.5005       31.5169       27.0607       28.9422       25.2061       23.5911       22.3610       26.8572       28.9315       24.9859       17.5537       17.3233       16.2660       21.7190       21.7344       15.0408       13.8059       13.6055       11.6786       10.9047       10.5629       12.3380       12.9079       13.6656       15.8798       12.4614       11.1310       10.3673       11.4433       17.6654       18.3297       23.7507       18.1629       12.8713        8.2620       10.4755        5.4218        4.8994        0.0000        0.0000        0.0000        0.0000        0.0000        0.0000        0.0000        0.0000        0.0000        0.0000        0.0000        0.0000        0.0000        0.0000        0.0000        0.0000        0.0000        0.0000        0.0000        0.0000        0.0000        0.0000        0.0000        0.0000        0.0000        0.0000        0.0000        0.0000        0.0000        0.0000        0.0000        0.0000        0.0000        0.0000        0.0000        0.0000        0.0000        0.0000        0.0000        0.0000        0.0000        0.0000        0.0000        0.0000        0.0000        0.0000        0.0000        0.0000        0.0000        0.0000        0.0000        0.0000        0.0000        0.0000        0.0000        0.0000        0.0000        0.0000        0.0000        0.0000        0.0000        0.0000        0.0000        0.0000        0.0000        0.0000        0.0000        0.0000        5.6150        5.6791        5.9087        6.2371        6.7571        6.6607        7.5079        9.4970       10.4544       10.6045       11.1057        9.9329       10.3209       11.7542       11.6985       11.6183       11.0923       11.0579       10.9440       12.3124       11.3904       11.0628        9.6055       10.3880        9.8461       10.4006        9.6021        7.5340       10.5204       15.9439       16.7619        8.8810        5.2951        5.0640        4.6169        4.6826        4.6601        5.5895        3.3082        2.6073        2.6491        2.9600        3.7104        0.6396        1.0898        1.5153        1.0814        2.7186        4.4295        7.3562        8.1830        9.1318       12.0522        9.1254        6.7941        8.4727       11.9239       10.6378       10.6747       13.9969       16.4849       18.8741       23.7223       34.6450       38.6130       41.0260       38.8090       38.0363       39.6962       50.0425       57.2147       54.3389       46.8572       51.6633       48.0387       42.0054       47.2928       53.0652       53.7752       50.6069       51.8907       49.9782        0.0000        0.0000       60.4115       59.5703       63.0331       60.3049        0.0000        0.0000        0.0000        0.0000        0.0000        0.0000        0.0000        0.0000        0.0000
        0.0000        0.0000        0.0000        0.0000        0.0000        0.0000        0.0000        0.0000        0.0000        0.0000        0.0000        0.0000        0.0000        0.0000        0.0000        0.0000        0.0000        0.0000        0.0000        0.0000        0.0000        0.0000        0.0000        0.0000        0.0000        0.0000       94.0360       77.1987       61.4350       55.0299       46.9309       46.3599       53.2612       46.0534       40.1633       30.1368       28.0118       32.2821       40.9949       28.4150       28.3895       26.0349       23.2510       24.0740       25.3845       26.8530       29.5760       36.3555       35.3599       33.0336       29.2467       27.0007       25.7705       26.0757       22.3364       24.4585       25.7368       30.6986       24.8280       21.2640       19.3419       14.9942       13.3695       12.1627       11.6437       11.5766       12.1219       14.3362       13.5123       12.2779       14.3643       11.7014       13.3264       14.7323       12.4952       15.8835       19.2261       20.6128       16.7496       18.0636       14.8636        7.6433        6.4744        5.9113        5.8304        6.9357        0.0000        0.0000        0.0000        0.0000        0.0000        0.0000        0.0000        0.0000        0.0000        0.0000        0.0000        0.0000        0.0000        0.0000        0.0000        0.0000        0.0000        0.0000        0.0000        0.0000        0.0000        0.0000        0.0000        0.0000        0.0000        0.0000        0.0000        0.0000        0.0000        0.0000        0.0000        0.0000        0.0000        0.0000        0.0000        0.0000        0.0000        0.0000        0.0000        0.0000        0.0000        0.0000        0.0000        0.0000        0.0000        0.0000        0.0000        0.0000        0.0000        0.0000        0.0000        0.0000        0.0000        0.0000        0.0000        0.0000        0.0000        0.0000        0.0000        0.0000        0.0000        0.0000        0.0000        0.0000        0.0000        0.0000        5.2833        4.9946        5.2211        5.4088        6.0359        6.4525        7.5445       10.1209       10.5948       11.1683       11.1068        9.5437       10.0207       10.8872       12.0015       13.4201       11.2973       10.8425       10.8122       11.8785       12.7872       11.4660        9.2366       11.3158       11.7927       10.7699       10.6725       10.6951       12.9180       15.0406       14.2011        6.2726        5.6515        3.5885        2.7457        3.1911        3.6442        3.3086        2.9949        2.1940        2.1619        2.1718        2.0490        0.5763        0.9418        1.2937        1.1050        3.0511        3.5678        5.6265        8.0190        7.6482        8.4864        9.1448        7.1978        7.5330        8.6238        9.0265       11.0419       13.9513       15.2028       16.5735       19.0895       26.7670       37.4050       34.2452       35.1694       36.1449       37.3631       44.3262       43.6851       38.2870       43.6664       53.9218       58.3470       51.5852       53.5895       57.1702       62.0928       61.5349       61.0298        0.0000        0.0000        0.0000        0.0000        0.0000        0.0000        0.0000        0.0000        0.0000        0.0000        0.0000        0.0000        0.0000        0.0000        0.0000        0.0000
        0.0000        0.0000        0.0000        0.0000        0.0000        0.0000        0.0000        0.0000        0.0000        0.0000        0.0000        0.0000        0.0000        0.0000        0.0000        0.0000        0.0000        0.0000        0.0000        0.0000        0.0000        0.0000        0.0000        0.0000        0.0000        0.0000        0.0000       69.5051       59.0828       47.9603       51.7338       54.5437       62.0839       59.4269       51.2116       47.3021       38.0808       35.8900       43.2305       26.9813       28.2088       23.9674       23.3092       31.3633       32.1286       28.5559       22.1977       27.5246       35.3975       30.2942       28.5183       24.9770       24.4494       21.8430       19.8210       22.2241       25.9135       30.9722       33.4227       26.4972       21.1348       20.4301       15.8371       12.2636       11.5856       12.6076       12.4198       13.1181       14.6592       17.2978       16.3736       16.6598       15.1181       13.7807       12.8780       19.0993       23.6458       23.5911       25.8773       33.3561       33.4611       23.3964        8.6617        9.0687        6.0522        7.1048       18.1109        7.1256        6.8385        6.8779        0.0000        0.0000        0.0000        0.0000        0.0000        0.0000        0.0000        0.0000        0.0000        0.0000        0.0000        0.0000        0.0000        0.0000        0.0000        0.0000        0.0000        0.0000        0.0000        0.0000        0.0000        0.0000        0.0000        0.0000        0.0000        0.0000        0.0000        0.0000        0.0000        0.0000        0.0000        0.0000        0.0000        0.0000        0.0000        0.0000        0.0000        0.0000        0.0000        0.0000        0.0000        0.0000        0.0000        0.0000        0.0000        0.0000        0.0000        0.0000        0.0000        0.0000        0.0000        0.0000        0.0000        0.0000        0.0000        0.0000        0.0000        0.0000        0.0000        0.0000        0.0000        5.8540        4.8484        4.9809        5.2242        5.2173        5.3425        5.9046        7.6706       10.2423       11.0145       11.3611       10.9708       11.8959       10.3686       11.1672       10.6421       11.3126       12.0044       11.5231        9.9108       10.2219       11.2317        8.7247        9.9263       12.3095       13.1196       11.6349       11.1589       12.0811       10.0258        9.3124        8.3117        5.2132        4.2067        2.3881        2.3389        2.4840        2.8754        3.6148        3.0841        2.3789        1.9385        1.9505        1.7637        0.9296        1.4121        1.4563        1.3287        2.3655        3.2282        4.3496        7.1761        7.2299        8.4667        8.6528       10.9289        9.7414        6.2925        8.2665       11.2159       13.7350       15.2975       17.8742       21.2578       33.3766       31.3256       31.2667       32.1957       32.3790       35.4218       37.1070       42.3578       40.9917       47.7498       52.7930       58.6171       54.5365       57.1550       65.6501       70.4494       71.7553       74.0443        0.0000        0.0000        0.0000        0.0000        0.0000        0.0000        0.0000        0.0000        0.0000        0.0000        0.0000        0.0000        0.0000        0.0000        0.0000        0.0000
        0.0000        0.0000        0.0000        0.0000        0.0000        0.0000        0.0000        0.0000        0.0000        0.0000        0.0000        0.0000        0.0000        0.0000        0.0000        0.0000        0.0000        0.0000        0.0000        0.0000        0.0000        0.0000        0.0000        0.0000        0.0000        0.0000        0.0000       76.0132       64.6022       55.3810       60.1190       65.6631       63.2706       64.3426       52.7064       55.6432       66.7176       62.4815       52.2460       31.9853       33.5208       34.1591       24.3971       22.2037       23.3224       27.3492       25.7328       27.2453       26.2149       25.1690       21.0241       23.4469       24.6699       20.5258       17.5742       18.7203       21.0782       21.5579       18.8325       20.3210       20.0128       20.6502       19.6212       18.6308       15.9941       15.9229       16.0202       17.0538       16.7312       16.5351       15.3607       13.6619       15.5573       15.2559       13.9900       28.4822       32.2033       35.9604       43.6968       54.7626       56.0459       28.9709        9.3902       14.9287       13.9110       21.9565       23.9185        5.3731        5.9656        6.1151        0.0000        0.0000        0.0000        0.0000        0.0000        0.0000        0.0000        0.0000        0.0000        0.0000        0.0000        0.0000        0.0000        0.0000        0.0000        0.0000        0.0000        0.0000        0.0000        0.0000        0.0000        0.0000        0.0000        0.0000        0.0000        0.0000        0.0000        0.0000        0.0000        0.0000        0.0000        0.0000        0.0000        0.0000        0.0000        0.0000        0.0000        0.0000        0.0000        0.0000        0.0000        0.0000        0.0000        0.0000        0.0000        0.0000        0.0000        0.0000        0.0000        0.0000        0.0000        0.0000        0.0000        0.0000        0.0000        0.0000        0.0000        0.0000        0.0000        0.0000        0.0000        0.0000        5.4696        5.8062        5.3137        5.5610        5.6698        6.4888        8.7507       10.6727       10.7885       11.6408       11.5910       15.2194       12.6013       11.6828       11.2313       12.5537       11.8123       12.7591       12.2071       12.8990       11.4288       12.6708       14.5698       17.2112       15.4884       16.1229       15.3041       12.0563        8.0071        7.9043        6.3054        4.6002        4.2380        2.5760        2.7398        2.9470        3.2345        3.6015        3.2726        2.3645        1.7267        1.7246        1.6730        2.4485        1.1981        1.5769        2.1390        3.1727        3.1508        4.3458        6.2818        8.9836       12.5882       16.1962       16.8606       10.1428        7.3814        9.1375       10.8065       14.4978       16.8388       19.4643       25.1516       33.1382       33.1291       33.0220       34.5535       34.9116       36.0580       39.0591       50.7259       58.1455       55.1516       64.2347       74.7332       62.5753       62.9787       73.6324       85.7239       87.7149       93.7328        0.0000        0.0000        0.0000        0.0000        0.0000        0.0000        0.0000        0.0000        0.0000        0.0000        0.0000        0.0000        0.0000        0.0000        0.0000        0.0000
        0.0000        0.0000        0.0000        0.0000        0.0000        0.0000        0.0000        0.0000        0.0000        0.0000        0.0000        0.0000        0.0000        0.0000        0.0000        0.0000        0.0000        0.0000        0.0000        0.0000        0.0000        0.0000        0.0000        0.0000        0.0000        0.0000        0.0000        0.0000       51.7025       50.1706       48.9920       50.3971       45.2689       45.6245       38.4248       32.3794       43.2378       46.2978       36.0582       27.1211       22.0492       17.4789       18.1706       21.9136       23.5875       24.5034       18.9715       19.7100       21.7257       16.8821       16.7814       28.2759       30.6399       31.6158       31.2291       29.1839       28.8343       25.4996       24.3565       30.9555       38.9652       31.1761       18.7982       15.8995       15.5348       16.3010       19.6355       19.1666       17.6211       14.9893       14.3113       12.3861       12.6162       12.0265       18.5857       35.5999       34.2163       27.7211       30.5263       42.5263       40.1645       31.9357       19.8297       22.0745       17.8477       15.0084       13.2308        7.7213        8.1581        7.4531        7.2014        0.0000        0.0000        0.0000        0.0000        0.0000        0.0000        0.0000        0.0000        0.0000        0.0000        0.0000        0.0000        0.0000        0.0000        0.0000        0.0000        0.0000        0.0000        0.0000        0.0000        0.0000        0.0000        0.0000        0.0000        0.0000        0.0000        0.0000        0.0000        0.0000        0.0000        0.0000        0.0000        0.0000        0.0000        0.0000        0.0000        0.0000        0.0000        0.0000        0.0000        0.0000        0.0000        0.0000        0.0000        0.0000        0.0000        0.0000        0.0000        0.0000        0.0000        0.0000        0.0000        0.0000        0.0000        0.0000        0.0000        0.0000        0.0000        0.0000        0.0000        0.0000        0.0000        5.0380        4.8237        4.7596        5.8576        8.8561       10.5559       10.6406       10.5611       11.0350       11.0868        9.2573        9.3812        9.8602       13.3169       16.6791       17.1412       15.6140       14.0298       11.1322        8.8553       13.2106       13.2045       14.3398       15.1970       16.7829       13.1795       11.9791       11.8041        8.7285        6.7599        4.4404        3.7974        3.0306        3.0309        3.4672        3.6568        3.3132        3.0900        1.5256        0.7973        0.7480        0.8029        1.5117        1.6545        2.2880        3.3063        3.9081        3.9301        4.0204        7.0294       10.3029       10.6333       11.4937        8.6816        8.1691        9.4797       11.6564       14.1568       16.5598       21.3256       26.7335       29.3584       31.3186       29.9845       30.7026       40.8745       34.8358       40.8093       45.7376       69.0770       67.6224       71.8158       67.7948       65.2671       74.8463       77.8747       90.5608      103.2965      117.1633      124.3729        0.0000        0.0000        0.0000        0.0000        0.0000        0.0000        0.0000        0.0000        0.0000        0.0000        0.0000        0.0000        0.0000        0.0000        0.0000        0.0000
        0.0000        0.0000        0.0000        0.0000        0.0000        0.0000        0.0000        0.0000        0.0000        0.0000        0.0000        0.0000        0.0000        0.0000        0.0000        0.0000        0.0000        0.0000        0.0000        0.0000        0.0000        0.0000        0.0000        0.0000        0.0000        0.0000        0.0000        0.0000       50.1554       52.2103       54.7557       54.6244       54.3501       45.9764       45.2846       51.6281       56.2228       46.9672       33.2827       15.9615       13.3764       10.8746        8.0529       11.1026       12.5090        6.3950        4.1912        7.4744       11.6640       12.8737       13.9338       22.5358       25.9271       30.3231       30.4925       30.7703       27.9167       26.7965       25.8795       25.0180       23.7901       29.6701       29.5352       29.4027       21.6692       20.4332       21.2457       21.1891       20.9780       19.3068       16.9034       10.6407       11.0052        9.7071        8.9869       31.0594       36.1249       30.6280       32.9127       51.9885       48.1398       41.9935       33.9872       27.7004       20.1995       19.5623       19.0256        7.7353        6.4655        7.2668        6.2522        0.0000        0.0000        0.0000        0.0000        0.0000        0.0000        0.0000        0.0000        0.0000        0.0000        0.0000        0.0000        0.0000        0.0000        0.0000        0.0000        0.0000        0.0000        0.0000        0.0000        0.0000        0.0000        0.0000        0.0000        0.0000        0.0000        0.0000        0.0000        0.0000        0.0000        0.0000        0.0000        0.0000        0.0000        0.0000        0.0000        0.0000        0.0000        0.0000        0.0000        0.0000        0.0000        0.0000        0.0000        0.0000        0.0000        0.0000        0.0000        0.0000        0.0000        0.0000        0.0000        0.0000        0.0000        0.0000        0.0000        0.0000        0.0000        0.0000        0.0000        6.0643        5.7182        5.1059        6.7697        7.4984        9.1976       10.1705       11.1093       10.8282       11.5018       11.1917       10.8427        9.2281        8.0551        8.6452        9.0332       13.5089       15.5361       14.6510       13.1484       10.5401        7.7797        8.6658       11.3496       12.1741       12.6421        9.6576        9.7202       10.7802       12.1181        8.5105        6.3279        4.2815        3.4371        3.2071        3.6213        3.8094        3.8225        3.7751        3.2752        1.2609        1.0320        0.8659        0.5214        1.6028        2.5780        3.1323        4.2129        3.6804        4.8275        5.7513        6.6295       12.7521       11.2977       11.6579       12.0981       11.1960       11.9419       13.9700       17.3632       22.7148       32.7368       37.7327       53.6771       66.3212       34.8959       33.3110       35.0229       38.9677       40.7481       46.8671       71.1834       76.0947       88.8153       75.8443       80.3307       86.2490       92.6518       99.7037      115.2183      125.8836      138.3190        0.0000        0.0000        0.0000        0.0000        0.0000        0.0000        0.0000        0.0000        0.0000        0.0000        0.0000        0.0000        0.0000        0.0000        0.0000        0.0000
        0.0000        0.0000        0.0000        0.0000        0.0000        0.0000        0.0000        0.0000        0.0000        0.0000        0.0000        0.0000        0.0000        0.0000        0.0000        0.0000        0.0000        0.0000        0.0000        0.0000        0.0000        0.0000        0.0000        0.0000        0.0000        0.0000        0.0000        0.0000       92.1356       89.0369       82.9031       92.9590       65.8042       50.5382       47.9425       55.1542       55.9702       38.3942       24.4226       11.4763        9.6084        7.3842        4.5429        5.9710        7.7868        4.5316        3.3035        8.1176        8.5952        7.0949        8.9850       15.2597       19.7961       24.4903       33.1065       32.4990       29.0796       26.0041       21.9367       16.7014       15.1401       15.9372       19.1925       26.1598       47.1833       42.8733       36.9424       25.7026       24.4017       13.2016       11.0516        6.3677        7.9196        5.5941        6.1820       16.5065       18.8882       20.3925       27.5037       41.2930       41.5793       34.7941       32.4846       30.5375       16.9622       14.0880       16.2046        7.0842        4.7443        5.0579        4.9056        1.6408        0.0000        0.0000        0.0000        0.0000        0.0000        0.0000        0.0000        0.0000        0.0000        0.0000        0.0000        0.0000        0.0000        0.0000        0.0000        0.0000        0.0000        0.0000        0.0000        0.0000        0.0000        0.0000        0.0000        0.0000        0.0000        0.0000        0.0000        0.0000        0.0000        0.0000        0.0000        0.0000        0.0000        0.0000        0.0000        0.0000        0.0000        0.0000        0.0000        0.0000        0.0000        0.0000        0.0000        0.0000        0.0000        0.0000        0.0000        0.0000        0.0000        0.0000        0.0000        0.0000        0.0000        0.0000        0.0000        0.0000        0.0000        0.0000        5.4262        6.0328        6.2991        6.7630        7.7855        9.9089       10.7994        9.4998        8.6884       10.4568       10.6377       10.4579       10.5015        8.6471        9.3608       10.0737       11.4192       11.6817       11.2557       11.0013       10.9779       11.8055       74.8599       76.9533        9.8637       12.1890       13.5223       14.8339       11.4168        9.9415        8.4061        7.7166        7.0787        5.3196        4.5642        4.1214        4.7050        4.6272        5.2745        4.9345        4.6575        2.7490        1.5945        1.1746        1.3811        2.5907        3.1781        4.0130        5.2693        6.6302        7.3177        8.3873        9.7035       13.0639       11.8293       11.9608       10.8679       13.4352       17.2214       16.8050       20.4039       30.1606       40.1082       34.7447       69.3630       51.5979       42.6478       40.9982       48.3580       43.7796       46.9723       51.8147       70.0774       73.6895       81.0188       81.2182       85.6902       88.4987       93.3866      101.4617      117.2723      119.1390      132.1715      122.0148        0.0000        0.0000        0.0000        0.0000        0.0000        0.0000        0.0000        0.0000        0.0000        0.0000        0.0000        0.0000        0.0000        0.0000        0.0000
        0.0000        0.0000        0.0000        0.0000        0.0000        0.0000        0.0000        0.0000        0.0000        0.0000        0.0000        0.0000        0.0000        0.0000        0.0000        0.0000        0.0000        0.0000        0.0000        0.0000        0.0000        0.0000        0.0000        0.0000        0.0000        0.0000        0.0000       66.1902       87.0156       65.8851       60.6029       57.9625       48.2503       42.1337       35.4919       32.2956       29.5488       25.0390       21.1384       11.9566        8.9549        6.1577        4.2376        5.9791        4.1842        3.4238        2.4927        4.4734        4.7232        4.2098        5.7517       12.8329       15.3632       18.8443       28.2410       31.3571       20.2663       18.7940       19.4338       14.7568       13.8496       13.0624       13.8177       18.5087       18.4824       20.8018       13.9665       13.7740       13.3019        9.3088        7.9723        4.5737        5.6573        5.7365        4.7667       10.5605       16.0112       14.3710       13.3798       22.8057       27.4730       24.2065       24.4042       59.1588       66.8166       36.9713       14.6509        5.3920        5.3076        4.6933        4.8386        1.5809        1.7281        0.0000        0.0000        0.0000        0.0000        0.0000        0.0000        0.0000        0.0000        0.0000        0.0000        0.0000        0.0000        0.0000        0.0000        0.0000        0.0000        0.0000        0.0000        0.0000        0.0000        0.0000        0.0000        0.0000        0.0000        0.0000        0.0000        0.0000        0.0000        0.0000        0.0000        0.0000        0.0000        0.0000        0.0000        0.0000        0.0000        0.0000        0.0000        0.0000        0.0000        0.0000        0.0000        0.0000        0.0000        0.0000        0.0000        0.0000        0.0000        0.0000        0.0000        0.0000        0.0000        0.0000        0.0000        0.0000        0.0000        5.9869        5.9428        5.5644        7.2901        8.5182        9.2491        8.8952       10.9657       10.9378        9.6100       11.3426       11.5909       12.2769       13.4687       12.2036       11.8931       12.6210       11.9384       12.3826       11.2593       11.0110       12.5434       13.2481       48.9537       31.0479       16.9696       15.3190       16.2071       14.2374       12.4553       12.3220       10.7276        9.8349        9.1118        6.6170        6.2117        6.0115        6.6390        7.5485        8.3602        7.0987        5.3862        2.0065        2.0121        2.3701        3.4924        3.2522        4.2055        5.9711        7.4756        8.6478        9.4660       10.7534       10.5708       13.9873       14.9833       12.5769       13.1073       17.9977       23.9684       24.2796       27.3523       35.4241       36.8728       42.6460       43.9334       45.3214       48.8902       47.2096       49.5174       53.4786       62.4775       71.4165       81.5410       69.7775       65.6907       70.5762       68.8761       93.0035      102.1981      100.6604      114.9112      131.6540      141.0099        0.0000        0.0000        0.0000        0.0000        0.0000        0.0000        0.0000        0.0000        0.0000        0.0000        0.0000        0.0000        0.0000        0.0000        0.0000        0.0000
        0.0000        0.0000        0.0000        0.0000        0.0000        0.0000        0.0000        0.0000        0.0000        0.0000        0.0000        0.0000        0.0000        0.0000        0.0000        0.0000        0.0000        0.0000        0.0000        0.0000        0.0000        0.0000        0.0000        0.0000        0.0000        0.0000        0.0000       64.8824       70.8200       57.1062       52.4456       38.0587       31.8269       28.3158       23.7474       14.6947       15.1008       16.1660       12.3335        7.5081        4.3081        4.9693        5.4717        6.8870        2.3502        2.1496        3.6807        4.5417        5.5662        5.0305        5.6231        9.6891       10.7108       12.2499       15.3353       17.6641       24.2522       22.6623       15.4305        8.9412        8.4486       10.0114       20.6516       26.8132       24.8437       19.0610       12.4955        7.1289        5.3295        4.5955        5.6088        3.4531        3.3102        3.5170        3.7801        6.7967        7.0509       12.6472       12.7406       11.0083       16.7304       19.1934       18.8077       19.0109       20.7580       16.8941       13.4479        8.0163        4.5751        4.4106        4.6759        4.0100        4.0985        4.1830        4.4087        4.8891        5.9003        6.1900        7.1793        7.4488        5.7487        0.0000        0.0000        0.0000        0.0000        0.0000        0.0000       10.2335        7.7750        7.2969        7.3348        0.0000        0.0000        0.0000        0.0000        0.0000        0.0000        0.0000        0.0000        0.0000        0.0000        0.0000        0.0000        0.0000        0.0000        0.0000        0.0000        0.0000        0.0000        0.0000        0.0000        0.0000        0.0000        0.0000        0.0000        0.0000        0.0000        0.0000        0.0000        0.0000        0.0000        0.0000        0.0000        0.0000        0.0000        0.0000        0.0000        5.6092        5.5598        5.6262        6.7120        7.8299        9.9376       11.3291       12.8185       12.4053       13.0465       13.6859       13.8737       13.8504       14.5472       14.8373       16.2054       16.7950       18.9501       21.1473       18.9709       17.0107       16.4722       16.7574       19.5946       23.9051       22.4391       22.8922       23.3004       19.7559       18.1043       17.1061       14.5078       15.0925       13.7423       12.4688       10.2606       10.4890        9.7029        9.6627       10.9726       12.0144       10.7247        8.0624        7.1915        7.5949        7.0668        7.1054        7.4399        6.7505        6.2722        7.7552        9.9165       13.5084       15.0483       15.3587       16.4971       25.6017       25.4965       23.4662       24.9908       29.0899       31.6498       34.2815       37.1463       37.8696       44.0134       45.4601       48.0270       44.6528       48.5493       51.2025       52.5809       58.3049       63.4371       69.1336       72.6885       60.5527       61.6380       70.6776       83.4615       96.0005      106.2331      112.0019      119.1310      131.1967      126.3314        0.0000        0.0000        0.0000        0.0000        0.0000        0.0000        0.0000        0.0000        0.0000        0.0000        0.0000        0.0000        0.0000        0.0000        0.0000        0.0000
        0.0000        0.0000        0.0000        0.0000        0.0000        0.0000        0.0000        0.0000        0.0000        0.0000        0.0000        0.0000        0.0000        0.0000        0.0000        0.0000        0.0000        0.0000        0.0000        0.0000        0.0000        0.0000        0.0000        0.0000        0.0000        0.0000       65.6590       64.1589       62.8198       54.3293       47.5387       31.3238       31.7755       28.0942       22.8693       11.4158        8.9584        7.6119       12.1627        8.1393        8.4228       13.0701       13.9199       13.6804        7.7265        6.2567        4.3070        4.9135        6.3820       10.0332        8.8546        7.6200        8.4741       12.0645       12.5245       14.7178       18.9380       23.0112       19.1342       14.2156        6.0749       10.2433       15.1967       12.5848       10.7677        6.4776        6.3692        3.2206        2.1210        2.8430        4.4248        3.2012        2.5335        2.7976        2.7619        6.8368        7.4305        7.6157        9.1657       11.8328       13.2007       18.2822       19.5438       18.9944       12.1833        8.7375        8.2964        4.5121        4.4796        4.4847        4.2262        3.8296        3.6912        4.5299        6.1109        6.3857        7.3771        7.1338        6.6922        6.9185        5.9824        4.7107        4.1435        1.5724        6.2728        6.6089        9.0562       10.7200        7.4391        6.3668        6.5670        7.6575        7.8142        7.8967        8.0177        0.0000        0.0000        0.0000        0.0000        0.0000        0.0000        0.0000        0.0000        0.0000        0.0000        0.0000        0.0000        0.0000        0.0000        0.0000        0.0000        0.0000        0.0000        0.0000        0.0000        0.0000        8.6468        9.6728       10.7417       13.0318       14.7528       12.0419        8.5795        8.1276        5.9000        5.7852        5.7914        5.6548        5.6559        7.3109        8.7149        8.3050        9.5142       13.2037       15.6081       13.8590       13.0611       14.1772       15.3849       16.3365       16.6523       18.5091       18.4978       19.4960       23.5137       24.6645       24.0988       22.0478       22.2710       21.2718       20.3312       22.6639       20.5290       19.1427       20.2378       19.8703       21.5394       24.1709       18.8952       18.3805       17.2106       18.0648       15.8112       13.1812       11.4884       13.5632       14.6910       14.1006       11.2923       10.3593       10.7648       10.6864       10.0125       10.6666       10.1764        7.7020        7.4336        7.7248        9.5481       14.4253       17.9066       20.6421       23.7781       31.8456       30.7705       28.9372       32.1114       35.5618       38.9057       41.6359       42.3562       44.0677       45.3436       47.2498       51.1803       42.9732       46.7800       49.2704       53.9585       55.6939       54.9173       55.5581       60.8468       66.0253       69.5192       72.3296       80.9797       95.9601      120.7153      128.6499      133.1414        0.0000        0.0000        0.0000        0.0000        0.0000        0.0000        0.0000        0.0000        0.0000        0.0000        0.0000        0.0000        0.0000        0.0000        0.0000        0.0000        0.0000        0.0000
        0.0000        0.0000        0.0000        0.0000        0.0000        0.0000        0.0000        0.0000        0.0000        0.0000        0.0000        0.0000        0.0000        0.0000        0.0000        0.0000        0.0000        0.0000        0.0000        0.0000        0.0000        0.0000        0.0000        0.0000        0.0000        0.0000       55.4826       46.9968       45.3806       43.7282       42.0714       28.3728       24.7551       21.5822       19.3484       12.1788        9.4395        9.6683        9.8439        3.9165        5.6158       11.0852        6.0409       10.1867        9.0187        4.6406        2.6172        6.8893        6.8680        7.9467        7.9514        6.2392        7.7050        8.7707        8.8755        8.0852       11.0824        9.6693        7.8375        7.1070        5.2654        5.2408        6.2940        5.8509        8.8001        5.1499        2.9164        1.2746        1.4282        1.6998        3.3294        2.1594        1.9541        1.7794        2.1946        4.7587        7.1878        7.1978        7.8911       12.1158       11.1273       13.4048       20.4146       18.5574       12.8940       10.8018        7.9935        4.5513        4.0905        3.9534        3.8417        3.6151        3.4923        3.8527        3.6968        4.5915        4.7844        4.7427        4.6796        5.4507        6.0584        8.6038        3.6089        0.7552        0.7396        1.1655        3.7068        9.6036        7.4051        6.5889        7.9330        7.0871        7.0502        7.3863        7.2390        6.8481        6.9145        7.3024        0.0000        0.0000        0.0000        0.0000        0.0000        0.0000        0.0000        0.0000        0.0000        0.0000        0.0000        0.0000        7.6967       11.3368       12.0538       10.5589        5.8612        7.7127        7.5568        8.0822       12.3040       16.4483       16.7809       15.6646       14.6080        9.9451        7.2362        6.6992        6.8714        6.6719        6.1676        7.9621        7.1433        9.8840       10.5940       14.1828       15.0783       13.0730       13.6859       23.6993       33.9889       30.9280       26.3589       20.2016       20.6560       20.5233       24.1231       34.6813       26.8426       25.8317       25.1578       22.3554       20.6403       21.9689       19.9725       18.4360       25.9640       30.6292       25.7312       23.5678       20.7660       18.1896       19.1804       20.8218       18.2890       16.3147       18.1451       16.5406       17.7010       16.1002       16.3382       18.9014       15.0087       13.7189       16.6904       19.1765       16.2524       11.9698        9.6256        9.7730       11.1154       17.8413       20.2893       24.4815       28.5302       31.4119       32.0625       33.2378       36.6148       42.9953       46.0187       50.6254       49.4521       46.1791       47.1066       47.9199       49.6222       47.0177       42.0874       43.9939       47.9212       46.5184       45.4733       47.8805       60.9210       64.3684       67.7429       72.3159       89.2507        0.0000      117.7724      130.1325      140.3235        0.0000        0.0000        0.0000        0.0000        0.0000        0.0000        0.0000        0.0000        0.0000        0.0000        0.0000        0.0000        0.0000        0.0000        0.0000        0.0000        0.0000        0.0000
        0.0000        0.0000        0.0000        0.0000        0.0000        0.0000        0.0000        0.0000        0.0000        0.0000        0.0000        0.0000        0.0000        0.0000        0.0000        0.0000        0.0000        0.0000        0.0000        0.0000        0.0000        0.0000        0.0000        0.0000        0.0000       43.6824       43.5467       42.4696       41.1368       34.0927       33.1570       29.7400       25.5713       19.0484       14.8280        9.9526        7.5529        5.4213        7.6690        3.1287        2.4425        1.9269        1.6294        4.6759        2.6901        1.1962        0.8304        7.1551        8.8738        7.4031        3.7175        6.8994        7.6262        7.9499        7.6856        6.4258        7.9960       11.3618        4.3764        4.2460        4.5945        3.8999        4.7758       10.3299        9.1804        6.4432        5.7104        2.9763        1.4292        1.4102        1.6169        1.6565        1.8109        1.9895        2.4144        5.3805        5.9549        5.8116        7.4006       12.3619       11.2303       11.9788       12.7006        8.3501        8.1968        8.9274        8.3346        4.5272        3.8435        4.2359        4.5677        3.7009        5.3392        4.6366        3.2438        3.3006        4.2402        4.6781        4.9073        7.0700        4.9624        3.5938        2.9705        0.7003        0.6881        2.3081        6.1487       10.2921        9.9493       10.2271       10.5364        7.8934        6.2967       11.6623        9.4948        6.6727        6.0112        6.3434        6.9825        7.9021        8.4889        0.0000        0.0000        0.0000        0.0000        0.0000        0.0000        0.0000        0.0000        9.9684       11.8117       12.0439        9.0958        5.4861        5.4422        6.3614        6.3958        6.9781        9.0690       12.6020       13.1232       16.4223       18.4528       18.2352       13.3910        9.3151        9.2179        8.6734        8.4365        8.2769        8.4325       10.6714       13.3778       16.0889       15.5144       14.4499       15.4159       15.7471       19.0690       27.8246       29.4943       23.9581       24.7264       25.2556       34.7439       28.0275       30.9440       27.8482       27.7222       22.3183       22.1521       26.3411       28.4022       37.5745       38.1283       28.5428       28.3943       24.5493       25.2032       22.3263       21.8481       21.1127       24.0853       26.9783       28.7233       23.1234       20.1053       21.5178       21.6047       23.7650       17.5036       17.9463       21.6278       21.3968       24.4794       16.7692       13.2251       13.9915       15.0241       18.7235       26.5917       30.4034       31.2399       33.3171       39.5785       45.2379       49.5703       51.9212       52.2625       50.4888       47.3508       46.5805       46.6429       44.6004       42.7089       42.3643       41.2084       40.9075       66.8704       47.9535       42.7936       47.2854       55.4220       57.4544       62.3457        0.0000        0.0000        0.0000        0.0000        0.0000        0.0000        0.0000        0.0000        0.0000        0.0000        0.0000        0.0000        0.0000        0.0000        0.0000        0.0000        0.0000        0.0000        0.0000        0.0000        0.0000        0.0000        0.0000        0.0000
        0.0000        0.0000        0.0000        0.0000        0.0000        0.0000        0.0000        0.0000        0.0000        0.0000        0.0000        0.0000        0.0000        0.0000        0.0000        0.0000        0.0000        0.0000        0.0000        0.0000        0.0000        0.0000       29.6421       30.1552       27.5449       26.4124       31.7377       20.3259       18.1661       16.3536       13.1171       12.4790       12.0552       10.0144        8.6473       14.5490        9.7308        9.7798        7.5364        8.5085        6.8392        3.1457        2.2296        1.9717        3.0112        3.3813        2.2230        3.3155        2.3489        2.9358        2.2575        4.7387        4.9521        3.8867        2.9384        3.7630        4.0429       10.1424        1.2510        2.1717        2.6030        2.1943        3.9860        3.8513        3.4131        1.7282        1.5111        1.9140        1.3553        1.1865        1.4194        0.5018        0.5637        0.6629        0.7929        3.6594        4.1722        4.4733        4.5840        9.5064       10.8531        8.4695        8.8335        5.4079        5.5179        5.3474        6.5265        7.7683        4.7546        3.4688       12.4964        5.5159        6.6695        5.6718        5.1582        4.5440        4.7417        4.5936        4.6615        5.2832        5.0960        4.7576        4.8653        1.9320        1.1266        0.7422        1.2702        8.9341        8.4981        8.3445        8.5894        6.8197       10.7276       12.4248       10.3536        5.0216        5.1380        4.6563        5.1889        5.7020        6.1694        6.5467        6.9023        6.8729        7.1521        7.1771        9.4339       10.2958        9.8732       10.5826        7.8210        7.2832        5.1277        5.0371        4.9920        5.6825        5.7248        6.1159        5.7227        5.9964        8.0103        9.7349       16.8371       23.5348       18.6819       12.8076       16.9443       10.6748        8.3267        8.0132        9.9257       16.4256       20.7594       20.4195       20.1537       21.9493       21.9370       22.1455       28.1004       33.4181       36.5325       32.1187       35.8816       36.1836       37.8054       39.7530       36.0851       33.0219       39.8277       30.7191       29.8100       38.4082       39.5937       30.5105       28.8159       28.6174       26.8552       29.1379       29.3536       27.2576       30.2892       39.7090       47.1551       40.8966       36.3227       30.0324       27.0464       30.1660       28.9317       27.8470       22.3083       23.1671       23.9023       24.3938       26.7699       21.6490       20.6660       19.2952       21.2069       25.8283       31.2709       35.5076       36.2946       42.7833       49.2541       53.3057       57.4960       51.6445       53.7079       48.4384       45.9314       43.2438       43.9256       42.6536       41.3195       42.4798       40.8528       36.4915       62.4733       48.8767       40.5916       46.9621       49.3555       68.8624        0.0000        0.0000        0.0000        0.0000        0.0000        0.0000        0.0000        0.0000        0.0000        0.0000        0.0000        0.0000        0.0000        0.0000        0.0000        0.0000        0.0000        0.0000        0.0000        0.0000        0.0000        0.0000        0.0000        0.0000        0.0000
        0.0000        0.0000        0.0000        0.0000        0.0000        0.0000        0.0000        0.0000        0.0000        0.0000        0.0000        0.0000        0.0000        0.0000        0.0000        0.0000        0.0000        0.0000       35.9969       31.1594       29.8743       22.2881       20.0555       21.6473       20.8182       19.4858       17.6871       10.2237        9.5266        8.8524        8.1311        8.3073        7.5518        7.6398        6.1625       11.7690        9.4045        7.6113        7.6060        9.0285        2.8436        2.7818        2.2637        2.9538        1.2201        1.0805        2.2373        0.3502        1.3684        1.3712        1.3316        4.3139        3.9863        1.4349        2.1191        2.8560        1.2870        1.1708        1.1539        0.9892        1.7332        1.8743        2.4885        1.1769        2.2031        2.1857        1.6307        1.2512        1.8350        1.3142        1.4458        0.5192        0.5931        0.6893        0.8048        3.6582        4.1304        4.3668        4.3719        7.1792        8.3496        7.9338        6.3248        4.7662        4.5216        4.2718        4.7673        3.4810        2.8914        2.8739       12.1842        4.8274        5.8497        5.1722        5.2408        5.1401        4.8794        4.1931        4.1780        5.0061        5.0758        5.6521        8.4628        3.6475        3.8170        2.3320        5.8019        3.4355        4.1413       11.2578        8.8286        9.4425        8.2073        9.2818        7.2354        4.2631        3.6114        3.4610        4.4267        5.3870        4.8631        5.2312        5.6009        5.7787        7.3070        7.4369        8.6351        9.3998        9.1347        7.6450        5.3455        5.0368        4.7515        4.7048        4.6454        5.3007        5.3430        5.3683        5.6042        5.0903        6.9459        7.0550        9.1719       20.7573       20.1960       13.3311       15.7083        8.9245       11.3261       13.4129       12.2883       18.2027       22.3352       25.5741       24.9758       26.8933       25.6856       26.3647       35.8657       40.9299       40.5233       36.0699       38.7644       38.6799       40.3228       40.3488       33.8831       30.0203       31.3759       37.6353       46.2795       41.8803       35.5682       28.4261       26.1002       30.6099       35.7294       36.6127       36.3433       34.4766       40.7002       48.7612       56.2138       46.2527       40.4543       37.6319       36.1848       33.3827       39.9947       27.8286       24.6537       27.5771       27.9918       26.8759       29.7999       26.6216       23.2028       23.4326       24.9194       30.3494       35.7953       39.9214       43.6189       52.4086       57.4704       56.5558       52.6202       52.0131       53.1214       47.8111       46.8743       45.1953       44.3703       42.7823       43.8791       42.7321       41.0188       41.4735       37.7460       38.7172       40.1718        0.0000        0.0000        0.0000        0.0000        0.0000        0.0000        0.0000        0.0000        0.0000        0.0000        0.0000        0.0000        0.0000        0.0000        0.0000        0.0000        0.0000        0.0000        0.0000        0.0000        0.0000        0.0000        0.0000        0.0000        0.0000        0.0000        0.0000        0.0000
        0.0000        0.0000        0.0000        0.0000        0.0000        0.0000        0.0000        0.0000        0.0000        0.0000        0.0000        0.0000        0.0000        0.0000        0.0000       31.9572       30.6946       30.7726       28.9408       20.3661       20.2841       17.9533       16.6313       13.8332       13.3937       12.9235       11.3979        6.9644        6.3069        5.6660        5.1966        5.3614        5.6678        7.3832        4.2605       13.0778        8.7015        5.7447        4.0122        2.6134        2.4684        2.2307        1.9125        0.4210        0.3345        0.4241        0.1862        0.2081        0.4154        1.4636        2.8153        2.6225        1.9189        0.6832        1.5639        0.5576        1.4096        2.1499        0.6544        1.3745        1.8709        2.1748        3.2453        1.5517        1.1237        1.4213        1.4497        1.0119        1.1012        1.2926        1.3203        0.4801        0.5552        0.6445        0.7399        3.3159        3.7303        3.9127        3.8862        6.9367        7.2291        7.5293        6.6396        4.0180        3.7923        3.8048        4.2687        2.8074        2.5478        2.5640        2.7520        3.9257        4.0306        4.1455        4.2331        3.9462        3.8841        3.8744        3.8499        3.9335        4.3028        5.1016        5.7505        5.6117        3.3791        2.0202        4.9872        5.4633        4.1877        6.4951        8.9094        9.4210       10.3281       10.1318        5.1981        3.1660        3.3624        3.9436        3.5431        3.5996        4.0678        4.4889        4.8960        5.1717        6.3844        5.7732        6.9397        8.9393        8.7420        8.3951        4.9588        4.6301        4.3400        4.2677        4.1219        4.7657        4.8650        5.2386        6.9957        8.9278        8.7993        7.0229        6.5133       17.1678       19.0019       19.9024       32.9809       17.3888       17.7149       27.1026       18.3900       22.5898       23.4598       25.2396       29.2460       31.0925       36.6266       37.3049       41.2976       40.2796       39.3477       34.0949       34.8243       36.9315       38.7748       39.1519       40.0599       36.3651       40.1950       36.8000       43.9852       36.3693       30.7153       27.6168       31.8573       39.1593       42.8930       44.6995       41.8229       45.3850       50.0007       52.7109       50.4974       46.9092       48.7973       44.6292       46.0117       40.7015       46.4435       31.9887       30.7167       31.5606       33.9553       36.2298       33.9490       29.0555       28.7527       25.6433       28.6369       35.8540       40.2621       45.5111       49.4638       55.2829       54.9433       56.7176       51.0724       51.6569       54.6497       53.0434       52.9126       48.0397       48.8910       46.9697        0.0000       41.4843       40.5594       39.0352       40.0683       42.4121       44.6693        0.0000        0.0000        0.0000        0.0000        0.0000        0.0000        0.0000        0.0000        0.0000        0.0000        0.0000        0.0000        0.0000        0.0000        0.0000        0.0000        0.0000        0.0000        0.0000        0.0000        0.0000        0.0000        0.0000        0.0000        0.0000        0.0000        0.0000        0.0000
        0.0000        0.0000        0.0000        0.0000        0.0000        0.0000        0.0000        0.0000        0.0000        0.0000        0.0000        0.0000        0.0000       38.2135       41.5111       33.5631       29.8512       23.6556       21.8428       17.4406       15.8589       16.3330       17.0617       12.3728       10.2474       11.1989        9.8254        5.1190        4.4269        3.9114        3.6304        3.8874        3.5690        3.3890        3.3399        6.5614        4.0411        4.4613        3.9328        5.7693        6.3637        6.9322        5.6114        7.2163        2.9640        0.4026        0.1777        0.4604        1.2346        2.3657        1.9939        1.8422        1.6224        1.6646        1.1847        0.8819        2.3185        1.0023        0.7631        1.3328        1.4937        2.6174        2.2930        0.8213        0.6640        0.9800        1.5421        1.4528        1.0045        1.0057        1.1962        0.4260        0.4420        0.5154        0.5915        2.6253        2.9615        3.1084        3.0938        4.0304        4.1768        4.0457        3.6811        3.1944        2.9915        2.8480        2.8668        2.0787        2.0834        2.1197        2.3518        3.3759        3.4828        3.7034        4.5836        6.3136        5.1169        3.4951        3.5050        3.4216        3.5230        3.8858        5.6906        5.7623        2.3023        1.1987        2.1534        3.9416        3.7902        4.5396        5.8158        8.8842        8.2989        7.0861        5.3108        2.8469        2.7345        2.7259        3.2487        2.9768        3.5259        4.0190        5.0003        5.5342        6.3248        6.5660        7.8121        7.5553        6.4310        6.8818        4.8471        4.4545        4.1126        3.9701        3.7358        4.6344        4.9266        5.3917        6.9700        6.3304        6.2795        6.8880        7.5073       22.6886       31.3969       24.1650       22.1354       22.7166       23.0419       19.8706       19.7734       25.3702       28.9030       33.8078       36.4414       32.9978       31.4451       29.7077       31.7845       34.8695       38.1254       33.7904       32.2555       33.2559       36.3497       38.1137       38.8358       38.8055       34.1762       34.8005       34.8115       34.8381       39.1963       38.8349       41.1058       42.8460       47.9643       48.2741       47.4154       49.9947       61.5206       60.9934       59.3928       51.7412       39.4747       46.6515       50.0625       44.9149       37.2475       31.8625       33.1050       35.8777       34.5230       33.6410       36.1928       33.8911       32.4070       30.9134       33.4233       41.7741       46.7362       52.2533       56.5569       57.8937       61.9904       56.6097       57.8149       55.7918       58.0338       64.5529       61.6882       55.9317       54.8804        0.0000        0.0000        0.0000        0.0000        0.0000        0.0000        0.0000        0.0000        0.0000        0.0000        0.0000        0.0000        0.0000        0.0000        0.0000        0.0000        0.0000        0.0000        0.0000        0.0000        0.0000        0.0000        0.0000        0.0000        0.0000        0.0000        0.0000        0.0000        0.0000        0.0000        0.0000        0.0000        0.0000        0.0000        0.0000        0.0000
        0.0000        0.0000        0.0000        0.0000        0.0000        0.0000        0.0000        0.0000        0.0000       24.0158        0.0000        0.0000       46.3820       55.3257       51.6471       32.6471       29.4185       27.9146       23.0309       12.1385       11.5987       10.9948       10.2904       10.9051        9.4090        7.6792        6.5559       13.2575       13.6197       24.9075       33.7440        3.0840        2.9040        2.1450        5.0236        2.9805        3.0377        2.9069        4.5299        3.6554        5.3149        9.1199        7.5806        5.6136        2.1535        0.2240        0.1644        0.1220        0.0471        0.0453        0.0467        0.0642        0.2010        0.1726        0.0555        0.1771        0.5005        0.1083        0.0551        0.1617        0.6475        1.0509        1.1306        0.5339        0.7168        0.7827        3.4017       21.1204       20.1541        2.5758        0.8435        0.1644        0.1866        0.2188        0.2532        0.3126        0.3537        0.3713        0.5396        2.3130        1.5139        1.3820        1.3254        1.3394        1.2632        1.2626        1.3156        1.4800        1.5082        1.5593        1.6228        2.5397        2.5987        2.7221        2.9124        4.4654        5.0002        4.6023        3.4365        3.4748        3.5277        3.5262        3.7031        2.6276        2.6688        2.9339        2.8494        5.0342        6.1111        6.8070        6.5442        6.4069        4.9153        3.8146        5.3132        4.4365        2.9357        2.9355        3.0485        3.4016        3.5222        4.0013        4.4924        5.1274        5.6161        5.8941        7.7481        6.5111        6.3578        6.9187        7.0129        7.9588        4.4373        4.3478        4.4479        4.1584        4.4219        4.9272        6.3035        8.0697        9.3487        9.5458       10.6166       19.4108       31.1057       28.3138       23.3523       18.0271       20.8015       20.9563       26.1834       28.6085       34.9334       36.4600       37.1069       33.5672       31.6047       36.1994       31.2594       28.9112       28.7378       29.3999       28.5790       32.4479       32.7271       34.3631       36.2593       32.8757       32.0724       33.1603       30.6612       37.2918       37.1515       43.1400       40.2402       46.4910       50.6138       56.2473       53.8722       54.1276       61.8062       62.2141       64.7161       54.0617       47.2935       48.0694       49.4707       41.9480       39.5732       38.0119       43.1194       31.9611       28.6767       28.6321       26.1817       39.2406       34.1100       36.3651       38.5424       48.6629       55.3446       62.5208       67.1788       70.5938       67.6445       65.2234       65.4020       63.5632       65.6914       69.1837       69.2646       58.6699        0.0000        0.0000        0.0000        0.0000        0.0000        0.0000        0.0000        0.0000        0.0000        0.0000        0.0000        0.0000        0.0000        0.0000        0.0000        0.0000        0.0000        0.0000        0.0000        0.0000        0.0000        0.0000        0.0000        0.0000        0.0000        0.0000        0.0000        0.0000        0.0000        0.0000        0.0000        0.0000        0.0000        0.0000        0.0000        0.0000        0.0000
        0.0000        0.0000        0.0000        0.0000        0.0000       44.6898       36.3109       26.5629       23.7794       22.2670       21.8686       26.5004       28.1027       40.4358       34.1237       23.0703       24.0006       28.7622       22.3937       11.0717       10.4912        9.7418        8.9109        8.0527        7.2904        6.1839        5.0032       18.3458       20.7311       12.8114       17.3089        2.4200        2.3324        1.4503        1.5146        1.7764        2.1294        1.9926        2.1762        1.7773        2.5118        8.6349        9.3135        3.6706        0.3114        0.2533        0.1561        0.1171        0.0476        0.0421        0.0118        0.0111        0.0104        0.0106        0.0119        0.0083        0.1474        0.0124        0.0748        0.5302        0.2519        0.5826        0.8766        0.3350        0.4215        0.7476        8.3750       15.2148       15.6587        9.7513        1.7702        0.4610        0.1135        0.1329        0.1548        0.2943        0.2728        0.2696        0.3199        0.8651        0.8658        0.8557        1.7325        2.0256        1.8429        0.9653        1.0095        1.1729        1.1299        1.1984        1.2684        1.9501        2.0672        2.1903        2.3003        2.9003        3.8702        4.8833        6.3354        4.6562        3.1664        3.2744        3.3689        2.3231        3.8565        4.4164        3.4423        4.1743        4.3194        3.6312        4.0954        4.5438        3.5180        3.4721        3.3580        3.1190        3.0165        3.0179        3.1342        3.5015        4.0758        4.7788        4.7602        4.7773        5.2661        5.5326        5.4142        5.4054        5.2358        5.8643        8.0836        5.9654        5.0609        4.2006        4.5041        4.2088        4.4695        5.0646        6.3142        8.9041        9.2992       11.1361       12.1970       15.1228       17.1923       23.7827       22.7584       21.0867       20.9833       21.0473       27.5556       31.3095       34.2098       34.6184       33.7158       32.8527       32.1238       35.5573       40.9942       34.5311       27.4555       26.3063       28.9113       32.5051       33.3057       33.8161       32.9142       28.6914       28.4247       28.8726       30.6612       38.7956       37.8838       42.1551       48.2911       48.6139       55.6650       62.8828       68.1671       62.4246       60.6681       62.8505       64.4794       66.5151       64.4965       61.3476       53.3079       49.9921       42.9469       37.5757       38.9863       29.1106        0.0000        0.0000       25.9996       34.9050       34.6180       40.7923       49.7834       57.7822       67.4629       75.2528       77.5050       74.8693       74.3395       72.9705       75.7334       75.2289       77.7037       79.8719       76.9371        0.0000        0.0000        0.0000        0.0000        0.0000        0.0000        0.0000        0.0000        0.0000        0.0000        0.0000        0.0000        0.0000        0.0000        0.0000        0.0000        0.0000        0.0000        0.0000        0.0000        0.0000        0.0000        0.0000        0.0000        0.0000        0.0000        0.0000        0.0000        0.0000        0.0000        0.0000        0.0000        0.0000        0.0000        0.0000        0.0000        0.0000        0.0000
        0.0000        0.0000        0.0000        0.0000       40.8975       40.9842       32.2614       22.6729       18.0004       17.8953       24.5137       22.0293       28.3892       31.4442       26.3110       16.7187       14.8633       14.3726       16.0560        9.3206        8.8512        8.3043        7.6124        6.6368        5.9940        5.1464        3.9627        5.0232        0.4447        7.4272        9.8632        0.5157        1.1279        0.2791        0.3576        1.0901        1.3500        1.5267        1.6491        2.5354        4.1665       14.6666       11.8269        2.1923        0.7255        0.3568        0.1362        0.1024        0.0707        0.0444        0.0604        0.0063        0.0037        0.0026        0.0030        0.0022        0.0025        0.0040        0.0121        0.0261        0.0532        0.3137        1.0026        0.3843        0.5689        0.7763        1.8439       10.8714        5.5179        3.2652        1.5704        0.0619        0.0692        0.0804        0.1206        0.2461        0.3257        0.2458        0.5134        1.2028        0.6809        0.6665        0.5737        0.6092        0.5750        0.6046        0.6551        0.8095        0.8715        0.9539        1.0399        1.6413        1.7630        1.9045        2.0061        2.4485        2.6237        2.7324        2.8404        3.0604        3.1973        3.8190        4.1415        2.6201        3.3226        5.1905        6.9021        7.3425        4.2260        3.0309        3.4715        4.7065        3.9900        4.0749        3.6262        3.3703        3.2613        3.5434        4.9328        4.3731        4.7053        4.3919        3.9530        4.4505        4.9101        5.1629        5.0200        5.0816        5.7215       11.1475        9.2233        4.8588        4.3679        4.6869        5.2533        5.1037        5.5984        6.3231        7.2493        9.7996       10.9193       13.1024       15.1920       16.4944       20.8635       27.0336       23.8257       26.2906       28.1777       26.5333       26.5625       26.3558       26.3211       26.9977       27.1667       28.8154       31.7767       30.9010       29.1462       25.9599       24.2027       26.3129       30.1846       33.3404       33.5445       34.2844       33.2976       30.4569       27.6312       29.5003       31.1996       38.3395       40.6931       41.0062       45.7360       52.4649       59.2960       65.4998       70.3343       61.4372       53.3495       53.2516       54.6217       64.3971       68.1940       61.1912       47.2078       40.2893       38.0843       42.4937       42.7299        0.0000        0.0000        0.0000       30.6769       31.6178       34.0709       40.7679       50.9875       63.1515       70.2673       75.1887       78.6609       74.2013       78.4369       76.8825       83.5933       84.6745        0.0000        0.0000        0.0000        0.0000        0.0000        0.0000        0.0000        0.0000        0.0000        0.0000        0.0000        0.0000        0.0000        0.0000        0.0000        0.0000        0.0000        0.0000        0.0000        0.0000        0.0000        0.0000        0.0000        0.0000        0.0000        0.0000        0.0000        0.0000        0.0000        0.0000        0.0000        0.0000        0.0000        0.0000        0.0000        0.0000        0.0000        0.0000        0.0000        0.0000        0.0000
        0.0000        0.0000       54.1061       40.5353       35.4111       32.6290       33.6495       21.3249       15.4066       19.1122       21.5357       18.6380       19.4868       21.5356       14.4064        9.4620       10.6880       10.9994       15.4172        7.2721        7.0434        6.7128        6.2741        5.4654        5.2396        4.4594        3.5258       12.8162       10.1353        4.4042        8.0170        0.3774        1.8480        0.4349        0.2649        0.8091        1.0038        1.2003        1.8723        3.2878       11.4773        3.9824        1.3995        0.2132        0.1788        0.1424        0.7048        0.1146        0.0956        0.0495        0.0791        0.0250        0.0837        0.0024        0.0038        0.0101        0.1210        0.0213        0.0212        0.0443        0.0504        0.1789        0.4473        0.3840        0.4932        0.6365        0.3455        2.7987        2.1985        2.7499        1.2202        0.0503        0.0551        0.0631        0.3136        0.2204        0.1295        0.1986        0.6606        0.9450        0.4543        0.4377        0.4488        0.4944        0.5014        0.5370        0.6011        0.7873        0.8445        0.9782        1.0429        1.6295        1.8719        2.4333        2.7906        2.9533        3.8385        3.4575        3.1239        3.3800        3.5885        4.1599        4.6406        4.5073        4.9694        7.4729        8.5939        7.8502        6.2755        5.3761        3.3569        5.8670        5.5887        4.5306        4.5375        3.8010        3.6583        3.6361        3.7070        4.0735        4.1591        4.2142        4.2340        4.3683        4.7463        4.9943        4.8314        4.9763        4.7534        4.9441        4.4503        4.7799        4.9535        5.5923        6.6792        6.8104        7.9651        8.9485        9.7536       12.9730       13.5351       15.6112       20.3720       22.8812       20.0025       20.9951       21.3440       23.5154       26.7409       30.5311       30.6075       29.1638       29.1723       28.4829       23.8154       28.9395       32.0983       28.9057       26.5530       24.7946       25.8204       25.0726       26.5118       31.9157       31.5706       32.4561       38.1175       30.5284       26.8851       30.0171       31.3287       38.3843       43.4642       41.0890       39.6850       50.5471       56.0454       61.3538       61.6945       58.6128       55.2821       51.0618       48.8098       57.3144       64.7403       61.8702       47.0240       36.3147       37.3424       40.4522        0.0000        0.0000        0.0000       41.9225       39.5257       38.7780       39.1702       44.5816       50.0190       61.0791       65.7447       72.8191       78.9568       79.8730       78.8382       82.3658       90.0452        0.0000        0.0000        0.0000        0.0000        0.0000        0.0000        0.0000        0.0000        0.0000        0.0000        0.0000        0.0000        0.0000        0.0000        0.0000        0.0000        0.0000        0.0000        0.0000        0.0000        0.0000        0.0000        0.0000        0.0000        0.0000        0.0000        0.0000        0.0000        0.0000        0.0000        0.0000        0.0000        0.0000        0.0000        0.0000        0.0000        0.0000        0.0000        0.0000        0.0000        0.0000        0.0000
        0.0000       41.1083       34.1062       32.5365       32.8695       29.8258       34.0634       24.4124       21.9173       25.5662       28.6006       16.9597       15.4827       17.8964       13.5247       10.6414        9.8940        7.5934        7.8937        3.9784        3.9816        3.9579        4.7548        3.9419        3.3292        7.1234        6.1338       16.7938       14.0497       10.9893        2.7648        0.5287        3.7461        7.5938        3.8410        1.5176        1.0094        2.1794        2.5755        3.3449        3.2197        1.5598        0.3724        0.3089        0.2595        1.3560        0.1510        0.0000        0.0000        0.0000        0.0000        0.0000        0.0000        0.0000        0.0000        0.0292        0.0392        0.0554        0.0610        0.0612        0.0708        0.1473        0.4559        0.3961        0.9012        1.2857        1.1774        2.3110        2.6346        3.7629        2.0995        1.0511        0.7176        0.6211        0.5325        0.6801        0.7297        0.3709        0.5976        1.0730        0.7929        1.0515        0.8707        1.2266        1.6205        1.4825        2.3352        3.2518        3.8086        2.8352        2.8570        4.1086        3.8217        4.5504        5.1852        4.5577        5.1775        5.5961        5.7622        6.2352        5.4266        5.5379        6.0111        6.7602        7.3587        8.3064       11.6634       14.1746       11.3636       11.4105       11.4777        7.6733        6.9975        6.0673        6.6822        3.5573        3.3344        3.0430        3.0793        4.5514        4.6123        4.6454        4.6449        5.4648        5.4824        5.5134        5.3206        4.6699        5.1738        5.1587        4.6849        5.4114        5.6837        6.6568        8.2995       11.2817       13.0870       14.8879       16.8386       21.6318       19.7058       20.5689       23.1660       21.0243       21.6991       17.5700       17.8717       23.7172       25.6656       28.2246       30.8131       30.6159       31.8621       33.4977       31.4849       30.1200       27.7323       26.1149       25.2033       27.3521       29.3760       33.2394       29.5957       31.1135       30.3988       32.2857       35.4350       33.9538       36.6226       39.6152       37.3890       40.8442       43.5168       43.0896       40.5715       46.8097       49.7209       55.0962       54.8845       55.9927       58.5788       53.4426       49.6450       48.7084       53.6296       55.1039       44.1433       31.4120        0.0000        0.0000        0.0000        0.0000       47.8124       46.2101       46.3173       50.4331       54.3679       60.3974       68.2688       63.2045       65.0450       71.8251       70.8750       74.2239       76.6376       79.7276        0.0000        0.0000        0.0000        0.0000        0.0000        0.0000        0.0000        0.0000        0.0000        0.0000        0.0000        0.0000        0.0000        0.0000        0.0000        0.0000        0.0000        0.0000        0.0000        0.0000        0.0000        0.0000        0.0000        0.0000        0.0000        0.0000        0.0000        0.0000        0.0000        0.0000        0.0000        0.0000        0.0000        0.0000        0.0000        0.0000        0.0000        0.0000        0.0000        0.0000        0.0000        0.0000        0.0000
        0.0000       29.2128       26.3052       33.5500       33.0195       31.5426       26.5436       20.2047       18.9850       16.2580       15.7334        8.4979        9.4549       12.2726        8.0683        5.5914        5.9623        4.0620        3.5192        2.7372        2.7713        2.7957        2.7553        3.6118        2.6265        3.9461        5.4777        5.4007        5.2492        3.3310        3.4087        5.5688        5.8260       11.9492       13.8381       10.2001        9.4119        5.7670        5.8232        3.4283        1.0355        0.1863        0.1665        0.1634        0.4736        0.1147        0.0829        0.0000        0.0000        0.0000        0.0000        0.0000        0.0000        0.0000        0.0000        0.0363        0.0503        0.0696        0.0774        0.0652        0.0717        0.0793        0.3617        0.7126        1.0156        1.4991        1.2618        3.0650        3.0696        3.6395        2.8909        0.9548        0.8442        0.6905        0.2422        0.3312        0.4299        0.8496        1.2780        1.2133        1.7155        1.5790        1.4012        1.8986        2.6082        2.9885        3.6550        4.7286        4.1942        3.1365        4.0867        4.0397        4.4200        5.3578        4.4232        5.3800        6.9543        6.5462        6.8657        9.3172       10.2853        8.8905        9.8082       10.9331        7.3887        6.8488        8.5073       10.6624       10.9219        8.9244        7.0854        5.3949        4.7487        4.8658        5.0106        3.7682        3.9207        3.5625        3.5932        5.2451        5.2984        5.2775        4.9298        5.8607        5.7745        5.6608        5.9247        4.7818        4.6025        4.6817        5.0381        5.9049        6.2785        7.5649        9.7202       13.7456       16.3238       18.1584       18.6113       23.1619       27.3016       30.2180       29.7699       27.3985       27.7884       25.0365       19.1939       25.3014       28.5465       27.1990       24.7272       23.0913       27.1685       32.1602       32.4108       25.9733       23.1619       23.8358       24.8767       29.2468       30.8027       31.5304       31.0359       29.8284       29.3296       28.8623       30.9900       33.9403       36.2250       37.0826       38.1376       40.5320       37.9473       37.7798       39.4639       46.7288       49.2831       53.3053       51.3975       48.6382       45.0046       44.2904       44.1184       33.5915       40.7660       36.2412        0.0000        0.0000        0.0000        0.0000        0.0000       45.9866       47.0631       51.9129       57.1309       54.6871       48.8427       60.1135       50.9556       52.9619       62.9230       70.2065       71.2118       79.3737        0.0000        0.0000        0.0000        0.0000        0.0000        0.0000        0.0000        0.0000        0.0000        0.0000        0.0000        0.0000        0.0000        0.0000        0.0000        0.0000        0.0000        0.0000        0.0000        0.0000        0.0000        0.0000        0.0000        0.0000        0.0000        0.0000        0.0000        0.0000        0.0000        0.0000        0.0000        0.0000        0.0000        0.0000        0.0000        0.0000        0.0000        0.0000        0.0000        0.0000        0.0000        0.0000        0.0000        0.0000        0.0000
       27.6003       24.3349       22.2584       30.4727       30.5332       21.5234       18.9868       12.7009        8.1063        7.2658        5.9311        2.5136        3.4341        3.2817        3.8682        2.5178        3.1906        3.7548        3.2071        2.0672        2.2206        2.2283        2.2559        4.4646        4.9082        6.2948        5.1421        7.1280        6.4278        2.3164        1.5619        1.0178        3.9687        3.0522        4.7432        2.1475        4.6774        2.3172        0.9380        0.5946        0.1614        0.0919        0.0848        0.0865        0.0787        0.0656        0.0474        0.0000        0.0000        0.0000        0.0000        0.0000        0.0000        0.0000        0.0000        0.0439        0.0603        0.0718        0.0781        0.0716        0.1626        0.1683        0.2354        0.1401        1.3584        1.6628        1.7625        3.8550        4.1822        4.2987        2.2879        1.3773        1.2718        2.2850        2.0630        1.8287        2.2867        2.2832        1.5202        2.0915        2.5771        2.3122        1.5519        1.6475        2.8894        3.3038        3.7618        4.8249        3.7037        2.9718        3.5445        3.7711        3.8838        4.5021        4.0511        4.8393        6.2795        6.1566        6.6784       10.3490       11.6437       10.7247        9.3186        7.6503        7.6537        6.5977        8.1583        9.8753        8.5500        6.0020        6.9094        6.9143        6.2773        7.1491        7.2663        4.0226        4.1375        4.1092        4.5277        6.0280        6.2854        6.0956        5.5524        6.5499        6.7922        6.7202        6.3653        5.7251        5.6021        5.7007        6.0072        6.3356        6.7315        8.1055       10.4429       14.8556       18.6718       21.5778       22.1173       30.4506       35.0849       39.8770       40.3034       36.3967       33.7130       32.5555       25.6869       26.5692       27.8148       28.3642       28.0672       27.5508       28.8677       32.5329       32.9507       25.8822       24.0763       25.8479       26.5249       30.4301       31.6084       34.3995       31.3638       29.3919       29.3894       31.7093       31.5013       33.6600       31.2856       34.3753       35.7146       34.3811       34.7558       35.0492       35.8805       41.9154       46.4349       46.9564       46.1314       43.5105       39.9577       37.7240       38.2479       28.9728       32.4042        0.0000        0.0000        0.0000        0.0000        0.0000        0.0000       44.9793       47.4484       46.4771       47.9659       50.9775       46.9132       40.6491       44.3988       56.0781       66.6481        0.0000        0.0000        0.0000        0.0000        0.0000        0.0000        0.0000        0.0000        0.0000        0.0000        0.0000        0.0000        0.0000        0.0000        0.0000        0.0000        0.0000        0.0000        0.0000        0.0000        0.0000        0.0000        0.0000        0.0000        0.0000        0.0000        0.0000        0.0000        0.0000        0.0000        0.0000        0.0000        0.0000        0.0000        0.0000        0.0000        0.0000        0.0000        0.0000        0.0000        0.0000        0.0000        0.0000        0.0000        0.0000        0.0000        0.0000        0.0000
       17.0436       15.4857       15.6881       16.4272       15.0028       16.0625       14.7793        8.2395        5.9597        4.6896        2.2839        0.6137        0.4206        0.3344        0.4516        0.9466        1.6315        2.5780        2.6998        1.8860        2.0317        2.1214        2.1738        3.1673        4.1353        5.0854        5.1225        4.4526        3.3238        3.5283        1.6345        0.5081        2.1266        0.8699        1.2616        0.1439        0.0881        0.0550        0.0620        0.0760        0.0836        0.0840        0.0775        0.0790        0.0716        0.0603        0.0448        0.0000        0.0000        0.0000        0.0000        0.0075        0.0000        0.0000        0.1538        0.1083        0.1388        0.0919        0.0879        0.2250        0.1926        0.2367        0.9857        1.4580        1.3266        1.5381        2.4542        6.9756        7.7857        3.3381        2.8318        2.0987        0.9744        3.2582        4.6646        5.0749        4.5720        2.8076        1.2205        1.2148        0.7327        0.5184        0.3183        1.4153        2.4496        1.5578        3.7202        4.4118        4.3954        4.4230        4.2641        4.6138        3.9867        3.7883        5.4994        5.6892        6.6787        5.5998        6.4628        8.9458        9.9803       12.0480       10.9321        9.2935       10.2693        9.8515        8.8041        6.1471        6.5094        6.1996        6.8376        5.3500        6.3587        6.3693        5.0780        4.1531        4.4871        5.0030        5.7781        7.5404        7.3105        6.6661        5.9948        6.5077        6.9588        6.4824        6.7116        6.1548        5.4581        5.5352        5.8303        6.6973        8.3963        9.5976       11.5658       15.1569       19.1264       24.1746       28.2853       35.4271       36.1966       34.1984       37.6518       36.7105       27.7688       26.0790       23.7951       23.4357       25.9133       27.3624       28.5671       32.1191       39.6309       35.9727       29.8997       26.7913       22.3684       23.2687       22.8920       30.3186       33.1580       31.6963       28.9765       27.1726       27.2228       29.8531       30.2557       29.9369       27.6066       32.1275       33.2021       29.2236       29.9146       32.6596       32.3695       36.9453       41.4641       44.0731       40.0896       36.7405       33.4632       34.6499       41.7261       35.9390        0.0000        0.0000        0.0000        0.0000        0.0000        0.0000       13.5900       48.2636       58.2550       47.1298       47.2804       52.9379       52.0775       41.9789       42.7656       55.0368       62.7284        0.0000        0.0000        0.0000        0.0000        0.0000        0.0000        0.0000        0.0000        0.0000        0.0000        0.0000        0.0000        0.0000        0.0000        0.0000        0.0000        0.0000        0.0000        0.0000        0.0000        0.0000        0.0000        0.0000        0.0000        0.0000        0.0000        0.0000        0.0000        0.0000        0.0000        0.0000        0.0000        0.0000        0.0000        0.0000        0.0000        0.0000        0.0000        0.0000        0.0000        0.0000        0.0000        0.0000        0.0000        0.0000        0.0000        0.0000        0.0000
       13.6146        7.4613        7.9368        9.1015        9.0381       11.4947        7.7654        4.5352        3.2050        5.5424        5.0442        1.7645        0.2690        0.2112        0.6481        0.7169        1.5130        2.3029        1.6114        2.1309        2.2490        2.4885        2.5826        3.1023        3.7995        3.8174        3.2132        1.9406        2.8993        1.7795        0.9049        0.5586        0.6596        0.8409        0.6546        0.1074        0.0813        0.0708        0.0756        0.1098        0.1341        0.4562        0.2435        0.1058        0.0955        0.0816        0.0626        0.0064        0.0036        0.0021        0.0020        0.0812        0.0127        0.4180        0.0029        0.0424        0.0551        0.0655        0.0711        0.6296        0.7688        1.6788        2.6051        1.5320        2.8735        3.0992        3.5745        4.9670        3.4484        1.8736        1.1870        0.8820        2.1626        3.5731        3.8238        2.4835        1.7520        2.2003        0.6832        0.1040        0.2447        1.3255        1.1310        1.6841        1.5733        1.4368        3.7525        7.1737        5.9080        5.1887        3.9573        2.6915        2.7118        3.2856        3.6849        5.2636        5.5097        6.0762        6.4476       11.0495       12.2358       12.0227       11.2493       13.0247       14.1852       15.1254       15.1803       14.1333       12.7736       11.8333       11.1399       11.5026       10.4432       10.7696       10.8527        8.0845        6.7322        6.8366        6.8174        5.9139        5.5335        5.5372        5.5872        7.2034        7.2930        7.2597        7.0962        6.7813        6.6427        6.7049        6.9548        8.6069        8.9308       10.7830       19.8787       27.9827       31.7218       28.1749       22.7330       23.4020       27.4765       32.1099       31.4067       28.8524       25.0379       25.2148       21.1292       24.9610       27.0348       31.5889       34.1279       33.9380       37.7442       39.0227       32.6585       22.6358       19.7218       21.4688       21.1970       26.7505       28.9391       26.7685       27.5620       25.0056       23.9072       31.7602       31.1198       26.1945       23.8918       28.0257       27.9154       23.8586       24.8830       28.5586       29.6913       32.5024       36.3139       34.4122       29.9833       22.5951       22.1936       27.1896        0.0000        0.0000        0.0000        0.0000        0.0000        0.0000        0.0000        0.0000       16.9500       65.5319       72.1845       72.6427       67.9878       38.9400        0.0000       40.6200       69.1500       35.2200       52.2300        0.0000        0.0000        0.0000        0.0000        0.0000        0.0000        0.0000        0.0000        0.0000        0.0000        0.0000        0.0000        0.0000        0.0000        0.0000        0.0000        0.0000        0.0000        0.0000        0.0000        0.0000        0.0000        0.0000        0.0000        0.0000        0.0000        0.0000        0.0000        0.0000        0.0000        0.0000        0.0000        0.0000        0.0000        0.0000        0.0000        0.0000        0.0000        0.0000        0.0000        0.0000        0.0000        0.0000        0.0000        0.0000        0.0000        0.0000        0.0000
       12.8283        7.4483        8.8869        7.1165        6.6217        4.9852        3.5326        1.9722       10.7977        8.6257        6.3887        1.3994        0.1901        0.7378        0.9602        0.9893        2.1600        2.1590        1.7899        1.6586        2.0451        2.3224        2.4546        3.6760        3.5763        2.7221        2.3967        1.8741        1.3680        1.3107        0.8206        0.2352        0.1022        0.2205        0.2015        0.9966        0.0940        0.0946        0.0758        0.1050        0.1284        0.1159        0.0949        0.0947        0.0855        0.0736        0.0587        0.0064        0.0042        0.0030        0.0028        0.0020        0.0018        0.0023        0.0035        0.0496        0.0640        0.0741        0.1273        1.3128        2.0661        2.9183        2.8350        1.3952        1.6853        1.7151        2.3027        3.3386        1.7579        0.9679        1.2122        1.9337        2.2560        1.9586        2.3118        2.1928        0.8060        1.1483        1.4255        2.0761        1.2801        1.3598        1.4536        1.4338        1.7510        5.8183        5.5240        7.3534        5.0939        5.1721        4.4171        4.4813        3.2032        2.5198        3.4106        4.6602        4.9402        6.3715        9.1619       11.6218       12.1152       11.2036       11.4627       14.8514       18.2185       19.5234       18.3491       17.2068       15.2731       13.6327       15.0880       13.6510       13.3886       13.9424       14.3263       10.8151        7.5322        6.9881        6.9793        7.1477        5.7821        5.4857        5.8253        7.5925        7.7187        7.7224        7.5801        7.2983        7.1822        7.2289        7.3938        8.3744        8.5867       10.0386       17.7590       24.7453       30.5880       30.9456       30.7869       26.8911       25.6951       28.8409       27.8756       21.3065       21.6342       24.7175       17.8223       24.3048       26.0764       28.9285       33.9234       34.3035       35.1344       31.8864       28.8014       23.2657       19.3791       18.7354       20.2662       24.9450       25.9229       28.6107       28.2570       21.9800       23.3403       26.8331       27.8909       23.7325       24.1479       24.5784       22.0211       21.6219       25.0024       26.8028       28.9322       28.0794       29.1328       29.8089       27.7235        0.0000        0.0000        0.0000        0.0000        0.0000        0.0000        0.0000        0.0000        0.0000        0.0000        0.0000       45.8100       74.7944       79.7420       79.4548        0.0000        0.0000        0.0000        0.0000        0.0000        0.0000        0.0000        0.0000        0.0000        0.0000        0.0000        0.0000        0.0000        0.0000        0.0000        0.0000        0.0000        0.0000        0.0000        0.0000        0.0000        0.0000        0.0000        0.0000        0.0000        0.0000        0.0000        0.0000        0.0000        0.0000        0.0000        0.0000        0.0000        0.0000        0.0000        0.0000        0.0000        0.0000        0.0000        0.0000        0.0000        0.0000        0.0000        0.0000        0.0000        0.0000        0.0000        0.0000        0.0000        0.0000        0.0000        0.0000        0.0000        0.0000        0.0000
        0.0000        0.0000        4.2310        1.3820        0.0000        1.8475        2.0242        1.7231        4.3187        5.4821        1.9849        1.8968        0.8392        1.2641        2.1951        1.7823        2.5918        2.4685        2.2849        1.7088        2.0994        2.7536        3.0715        5.8006        4.8135        3.1907        2.6951        1.3186        1.1511        1.0230        0.8755        0.1541        0.1222        0.0984        0.1651        1.2839        0.1268        0.1005        0.0952        0.1228        0.1160        0.1071        0.0968        0.0942        0.0826        0.0708        0.0581        0.0066        0.0048        0.0037        0.0034        0.0025        0.0024        0.0030        0.0213        0.0884        0.2804        0.4725        0.2596        1.0855        1.1866        1.5983        2.5446        2.1121        2.2545        2.4800        2.2655        3.4978        3.2317        2.7926        4.3035        3.6633        2.5510        1.5646        0.7763        0.7073        0.6647        1.5724        1.2773        2.5616        2.8971        1.9751        1.8128        2.3485        1.9605        5.6084        5.5763        6.9996        4.4910        3.7529        3.3189        2.8725        3.3006        2.9844        2.6993        3.9999        4.9255        4.9619        5.8299        7.3985        7.9038        9.7137       13.0075       15.4950       18.3502       20.1845       20.0482       22.7818       28.3911       21.6463       18.3805       15.9897       15.3359       15.1382       15.2553       11.7575        8.5481        7.9615        7.5228        7.7634        8.7605       15.5078       13.2038       11.4853       11.4269        7.8998        7.7851        7.5107        7.4298        7.4888        7.6958        8.7038        9.4078        9.8921       16.6767       24.7458       21.9132       23.0126       26.1354       25.6547       26.7352       27.3647       26.0564       18.9379       17.3824       19.1794       17.4637       21.9869       27.1505       25.9105       28.5289       31.4234       29.1594       30.0072       26.1154       21.5380       19.9186       18.1032       18.4337       23.8331       27.9272       30.4515       29.3750       25.9544       23.2797       29.9506       26.8643       20.6054       19.5043       21.6716       22.3671       24.0236       28.4542       29.1692       25.6227       22.4522       23.7846       27.1951       28.6339       36.8645        0.0000        0.0000       37.1404        0.0000        0.0000        0.0000        0.0000        0.0000        0.0000       70.9500       64.7400       69.2301        0.0000        0.0000        0.0000        0.0000        0.0000        0.0000        0.0000        0.0000        0.0000        0.0000        0.0000        0.0000        0.0000        0.0000        0.0000        0.0000        0.0000        0.0000        0.0000        0.0000        0.0000        0.0000        0.0000        0.0000        0.0000        0.0000        0.0000        0.0000        0.0000        0.0000        0.0000        0.0000        0.0000        0.0000        0.0000        0.0000        0.0000        0.0000        0.0000        0.0000        0.0000        0.0000        0.0000        0.0000        0.0000        0.0000        0.0000        0.0000        0.0000        0.0000        0.0000        0.0000        0.0000        0.0000        0.0000        0.0000        0.0000
        0.0000        0.0000        0.0000        0.0000        0.0000        2.0060        1.9570        2.6682        3.9690        1.4910        0.8061        0.8902        2.4102        2.5505        2.8505        2.5652        3.0882        2.8094        2.8593        2.1415        2.5196        3.1685        3.4463        5.9336        4.6937        2.4666        2.2776        1.2604        1.1529        1.0425        0.9172        0.1910        0.2007        0.2769        0.2175        0.2745        0.2006        0.1672        0.2547        0.2341        0.1617        0.1263        0.1112        0.1043        0.0872        0.0728        0.0603        0.0070        0.0052        0.0042        0.0041        0.0201        0.1275        0.3426        0.2256        0.4337        0.6861        0.7349        0.6084        1.0739        2.1185        1.7332        2.8988        2.4391        1.8466        3.0168        2.3503        2.8740        3.9501        4.9689        5.4440        5.7599        4.4714        2.7662        1.6535        1.2845        2.0673        3.7797        2.5335        3.6733        4.1650        5.0570        5.7177        3.6224        6.3911        5.9061        5.2319        7.7685        7.2852        5.9529        5.1110        3.5259        3.3874        3.2519        3.1633        4.8754        5.6394        5.1445        4.5408        6.2456        8.3190        9.8568       10.9236       14.6905       15.7430       17.1301       18.0033       18.5767       23.8560       23.7558       20.0379       15.5518       16.7628       16.7638       15.6161       10.9691        9.5747        9.0405       10.1159        7.7270        7.5542       10.1245        8.2052        8.5138        9.0995        8.7123        8.4446        8.0127        7.3671        7.5040        7.8476        8.5746        8.9527       10.4055       15.0284       20.5766       26.2260       27.7171       29.9288       28.1269       27.6197       27.5163       24.2471       22.5737       21.0432       19.6226       24.1023       26.8346       29.3337       26.2721       29.5594       31.7653       28.4069       29.2355       26.5178       23.1237       21.0322       20.0935       22.1921       28.1116       29.7195       30.9063       30.9844       26.9158       23.7601       25.3027       23.2686       20.1921       19.3080       20.2539       22.5567       25.3458       25.4753       26.4885       22.8124       22.2145       23.1611       26.8043       25.5916       31.0727       34.7874       28.5643       24.4452       41.3240        0.0000        0.0000        0.0000        0.0000       25.4700       24.4500       23.3400       49.5957        0.0000        0.0000        0.0000        0.0000        0.0000        0.0000        0.0000        0.0000        0.0000        0.0000        0.0000        0.0000        0.0000        0.0000        0.0000        0.0000        0.0000        0.0000        0.0000        0.0000        0.0000        0.0000        0.0000        0.0000        0.0000        0.0000        0.0000        0.0000        0.0000        0.0000        0.0000        0.0000        0.0000        0.0000        0.0000        0.0000        0.0000        0.0000        0.0000        0.0000        0.0000        0.0000        0.0000        0.0000        0.0000        0.0000        0.0000        0.0000        0.0000        0.0000        0.0000        0.0000        0.0000        0.0000        0.0000        0.0000        0.0000
        0.0000        0.0000        0.0000        0.0000        0.0000        1.1005        3.8584        6.7908       10.9975       11.0632        6.4025        3.5604        4.1371        6.3144        6.0849        4.9619        5.5555        6.2075        5.2852        3.1705        3.5140        3.3099        2.9457        2.1196        1.9711        1.9236        1.7856        1.1685        1.0929        1.0049        0.8962        0.1588        0.1401        0.1440        0.2466        0.4740        0.4185        0.3296        0.2632        0.2040        0.1730        0.1465        0.1260        0.0945        0.1453        0.2241        0.0517        0.0048        0.0038        0.0032        1.7799        0.6797        0.3136        0.8312        1.8905        2.4426        2.4325        2.3224        2.0125        2.6015        2.0454        0.8543        3.0335        2.3028        3.5259        2.2495        2.2740        2.8356        3.1889        2.4165        1.5953        1.7209        2.0416        3.4353        5.1824        3.2605        2.6976        2.3631        1.0206        1.8921        3.3211        4.2316        4.0848        3.0506        4.8756        3.9730        4.4974        6.8123        6.5074        5.2888        4.0836        3.9548        4.4235        3.6289        3.8195        4.8619        4.9148        4.5492        4.8477        9.6138       12.7215       14.1601       14.3486       12.5834       12.0275       13.9761       15.4462       15.8387       16.0051       15.7412       14.8606       17.3039       19.3820       16.6887       16.3373       15.9082       15.6240       15.8824       15.7845       13.3874       12.8336       12.6802       15.1493       11.1203        9.2630        9.3788        7.6743        6.5982        6.3204        5.8629        6.2469        8.4218       10.4311       10.4508       12.9963       15.6228       24.0351       23.2407       17.7553       26.6862       33.4948       30.6873       25.6170       46.0859       45.1462       48.5216       41.0731       35.8932       44.4252       45.1595       41.9072       30.8387       29.3783       31.4187       31.6083       25.6302       24.0694       23.1243       24.9791       27.0030       30.7231       30.0600       28.1955       26.1430       27.2795       26.3718       25.6231       23.7172       24.1287       24.6172       23.9590       22.4222       23.2026       23.9270       25.3667       25.0777       23.2149       21.0168       21.4695       20.7896       20.3459       18.2232       21.1052       20.8505        0.0000        0.0000        0.0000       28.1187       25.4983       31.1789       32.2693       25.6508       24.9722        0.0000        0.0000        0.0000        0.0000        0.0000        0.0000        0.0000        0.0000        0.0000        0.0000        0.0000        0.0000        0.0000        0.0000        0.0000        0.0000        0.0000        0.0000        0.0000        0.0000        0.0000        0.0000        0.0000        0.0000        0.0000        0.0000        0.0000        0.0000        0.0000        0.0000        0.0000        0.0000        0.0000        0.0000        0.0000        0.0000        0.0000        0.0000        0.0000        0.0000        0.0000        0.0000        0.0000        0.0000        0.0000        0.0000        0.0000        0.0000        0.0000        0.0000        0.0000        0.0000        0.0000        0.0000        0.0000        0.0000
        0.0000        0.0000        0.0000        0.0000        0.0000        8.1029       10.7157       10.5868        7.8846       12.1909        9.9807        4.8666        6.6197        7.0134        7.5328        3.6160        5.0572        6.1778        6.7793        3.3895        3.0308        3.0437        2.9415        2.0739        1.9482        1.8429        1.7382        1.7516        1.3999        1.0093        0.9362        0.2002        0.7592        0.5477        0.1514        0.8047        1.0679        0.3702        0.3214        0.2438        0.2750        0.6845        0.1520        0.1027        0.1879        0.2753        0.1240        0.0344        0.8984        1.1689        2.0062        0.5305        2.8843        3.6379        2.5625        3.5971        2.6432        3.1997        1.8799        2.7030        1.5169        1.2214        4.0463        3.0103        1.1937        0.9056        2.3393        3.5336        3.7781        1.2173        0.9372        1.3534        3.3930        4.6141        4.9285        4.2571        3.7758        3.8594        2.4145        2.6475        3.2482        4.4955        2.9897        2.8318        3.9319        2.9849        2.9284        5.5422        5.2699        4.5637        4.6329        3.1540        3.3641        4.4732        2.9551        3.8027        4.4112        4.4829        4.3243        8.3957        8.7077       10.1425       13.3245        9.9818       10.2794       12.9966       13.6711       12.0602       12.9531       15.4004       15.4394       15.4023       32.3470       33.7473       31.8263       26.6155       19.3642       20.0080       18.7630       15.4554       17.2065       13.9220       12.7763       10.8070        8.8554        7.6038        7.4300        6.3482        5.9460        6.8340        6.7459       10.4538       12.2814       15.2905       17.1405       18.6248       16.1540       15.2680       16.0821       24.3651       34.3455       29.8363       27.4639       35.5623       51.4672       53.4488       48.2900       39.8977       44.8209       51.1541       50.7671       35.3247       33.0378       31.9453       31.4253       25.6873       26.2618       26.3198       25.4102       25.3339       28.6514       28.0150       26.9464       29.0924       27.6493       29.4592       30.5047       31.1806       27.3085       24.6911       24.0773       22.2713       23.3851       22.4717       21.8950       22.5215       20.2294       21.6886       19.0767       18.5425       20.2735       20.5005       16.7478       18.7857        0.0000        0.0000       23.2310       24.6558       24.1555       29.7656       29.0805       20.6723       16.9481       17.1847       17.0469       20.5423       19.9277       17.9950        0.0000        0.0000        0.0000        0.0000        0.0000        0.0000        0.0000        0.0000        0.0000        0.0000        0.0000        0.0000        0.0000        0.0000        0.0000        0.0000        0.0000        0.0000        0.0000        0.0000        0.0000        0.0000        0.0000        0.0000        0.0000        0.0000        0.0000        0.0000        0.0000        0.0000        0.0000        0.0000        0.0000        0.0000        0.0000        0.0000        0.0000        0.0000        0.0000        0.0000        0.0000        0.0000        0.0000        0.0000        0.0000        0.0000        0.0000        0.0000        0.0000        0.0000        0.0000
        0.0000        0.0000        0.0000        0.0000        6.2579        9.3566       10.5198       16.3763       12.1792       16.8932       16.8348        9.9283       11.8984        9.4635        8.9751        5.5196        6.4657        6.0677        4.9326        3.3512        3.1512        3.1136        2.9172        2.0553        1.9256        1.8294        1.9368        1.6769        1.1346        1.0662        1.0424        0.3751        0.2155        0.1519        0.1358        2.1392        1.4990        0.5041        0.5298        0.2859        0.2471        0.4144        0.4039        0.3037        0.3730        0.3273        0.7560        0.8952        1.6434        0.3934        2.2540        2.9765        1.9607        1.8224        1.4334        1.8760        2.1109        2.6739        2.0446        4.8356        2.9734        3.7070        7.5904        4.4858        2.2545        1.3056        3.1814        4.3377        4.8260        3.4386        3.4437        7.0122        5.7304        6.3636        5.3025        2.5604        2.1645        2.2716        2.9619        2.5110        2.6742        3.7707        3.0787        1.9914        1.5551        1.6833        1.3065        2.2701        3.8157        3.7234        2.8517        1.9151        3.3380        2.7193        2.9050        2.8202        3.4653        3.5157        3.1077        6.8948        8.7210        8.2747        7.3131        7.3432        8.3884        8.1317       10.2305       11.2112       13.9128       17.6147       27.9144       12.6941       13.7459       20.3495       23.7791       24.9956       23.3921       21.6249       19.9520       16.7517       15.6950       13.8531       11.9811        8.9714        8.1165        7.3237        8.6549        8.4131        6.4885        6.7959        7.3789       17.2208       21.2069       20.5312       17.6690       18.5422       15.2376       14.9818       17.0975       25.5208       29.0691       32.0026       33.7549       37.9056       47.7456       45.9965       41.7841       45.0081       41.4183       43.2282       48.0442       42.0385       40.6199       40.0238       36.5211       32.4843       30.4057       30.6702       29.5804       31.6492       34.4439       33.8479       35.0944       34.5608       36.6280       40.1348       35.7686       32.5585       27.1748       25.9293       25.4683       22.8144       21.0074       18.4452       21.6768       21.4235       20.2589       18.8271       18.1259       20.6257       16.5412       15.7747       15.5739       17.4333        0.0000       29.3592       21.2813       21.0694       23.6432       23.8867       24.0317       19.0865       13.6713       13.2163       13.6060       16.4009       17.9290       17.1767       21.1534        0.0000        0.0000        0.0000        0.0000        0.0000        0.0000        0.0000        0.0000        0.0000        0.0000        0.0000        0.0000        0.0000        0.0000        0.0000        0.0000        0.0000        0.0000        0.0000        0.0000        0.0000        0.0000        0.0000        0.0000        0.0000        0.0000        0.0000        0.0000        0.0000        0.0000        0.0000        0.0000        0.0000        0.0000        0.0000        0.0000        0.0000        0.0000        0.0000        0.0000        0.0000        0.0000        0.0000        0.0000        0.0000        0.0000        0.0000        0.0000        0.0000        0.0000
        0.0000        0.0000        0.0000        0.0000        9.5492       10.7444       10.0047       11.9333       14.6354       20.5155       23.4545       10.4324       11.4159       10.6917       10.4082        8.0942        8.3676        6.7455        6.4092        3.5489        3.5813        3.3330        2.9172        2.0535        1.9021        1.8057        1.7067        1.1571        1.0696        1.1286        1.3829        0.3100        0.1734        0.1537        0.1408        0.7697        1.1869        0.4862        0.4408        0.3371        0.5220        0.5344        0.3442        0.3699        0.7183        1.3705        1.0854        1.2843        1.3961        2.3637        1.8581        3.1886        2.7150        3.9280        5.6718        3.2711        5.7174        5.3613        7.4193        8.1683        5.6935        5.4276        5.2518        1.9820        2.0226        0.8638        0.6027        1.7742        3.8357        3.6667        5.6965        7.3299        6.9541        6.8800        4.8512        4.2523        4.6964        4.5369        3.5836        2.8684        2.1515        2.0277        2.2614        0.9121        0.9899        1.2123        1.1544        1.9745        2.2681        1.5112        1.5317        1.6650        1.6597        1.7794        2.8527        3.9287        3.2179        3.7387        3.9096        8.5446        8.5576        8.5564        8.2077        7.6870        7.9354        7.4069        7.8043       10.8510       10.2616        9.4644       12.1792       10.9446       12.0940       12.9954       15.7969       15.9862       21.2862       25.2482       22.4638       21.3892       17.7252       17.0802       15.8354        8.6571        9.2743        8.0195        9.6841        6.6251       13.9974        9.2950       16.2746       20.8334       18.6207       16.5608       14.2188       16.7013       16.6361       19.7999       24.6995       35.8121       39.9029       40.2295       44.8813       51.1002       53.5700       37.5148       39.8960       45.0300       45.6949       45.1712       51.9545       46.9412       39.2243       40.7705       34.6838       32.8972       31.2715       29.4761       28.0104       30.5276       32.2964       30.9700       33.7174       37.1834       42.0896       35.6811       30.9536       28.4206       25.1588       20.1960       20.5015       21.6036       21.1975       20.9626       18.0505       18.6668       16.9357       18.2595       16.5325       16.8074       12.8879       13.9627       15.2446       15.4195       16.6543       22.5860       24.7067       21.7695       21.8254       23.7258       21.3622       18.2920       13.5368       13.9588       13.5867       16.2873       17.0523       20.2632       24.3575        0.0000        0.0000        0.0000        0.0000        0.0000        0.0000        0.0000        0.0000        0.0000        0.0000        0.0000        0.0000        0.0000        0.0000        0.0000        0.0000        0.0000        0.0000        0.0000        0.0000        0.0000        0.0000        0.0000        0.0000        0.0000        0.0000        0.0000        0.0000        0.0000        0.0000        0.0000        0.0000        0.0000        0.0000        0.0000        0.0000        0.0000        0.0000        0.0000        0.0000        0.0000        0.0000        0.0000        0.0000        0.0000        0.0000        0.0000        0.0000        0.0000        0.0000
        0.0000        0.0000        0.0000        0.0000        5.3718        3.9577        3.7300        5.0300        5.7573        5.8764        4.9982        6.5143        9.2452        8.4433        7.2866        7.2722        8.6648        7.9228        7.6675        8.2650        7.0654        5.6732        5.5459        4.8440        3.4146        2.7043        1.6843        2.2047        2.3818        1.5176        1.2236        3.0418        3.1313        1.8943        0.6800        0.9530        3.1483        1.4695        2.5555        3.7136        1.2497        2.9955        2.3050        4.9525        3.7214        4.3310        4.7627        6.0155        4.5763        4.4047        3.4800        2.3825        3.3319        5.3675        6.4982        8.0164        9.5407       10.4679        8.9088       10.8798       12.1835        8.4739        5.0024        6.5622        8.0458       10.8946        4.6714        4.0842        3.5359        4.8487        7.9684        9.3815       12.4102       12.0279        9.6088        5.5707        5.0398        3.7018        3.8682        3.4701        2.3358        1.6819        1.2327        2.3871        2.0747        1.9109        1.5411        1.8678        1.1968        1.0747        1.6398        2.0833        2.0127        2.4500        3.9820        3.3584        2.9002        3.1620        2.3382        3.1858        4.0856        3.1355        2.5627        2.1249        2.8266        2.9794        2.1077        7.3431        7.6426        7.3492       11.0725        7.0739        7.4524        7.8439        9.2895       15.5514       21.5172       23.2553       28.3356       16.9101       16.9913       13.6122       14.2210        8.2763        8.6018        6.5566        5.5960       11.6239       13.1908       13.0255       12.0964       12.9130       14.8697       15.0580       16.9184       21.3048       26.5327       27.9498       33.3624       39.7636       40.9803       43.9166       51.3538       98.3782       99.4598       82.2713       61.6599       56.9901       64.5762       82.7340       90.2842       62.4788       42.8780       47.9624       41.4856       38.6331       37.2150       35.4711       31.6857       31.3016       31.2974       35.5954       36.4111       37.1226       34.6782       33.7879       35.3834       25.8159       24.0070       19.9838       20.6474       19.1099       20.0176       19.1237       17.5813       15.2300       15.3294       14.7696       14.2616       13.8116       14.3004       15.5081       15.5630       17.0514       19.1655       20.2560       22.3155       20.6269       24.3461       25.1788       18.4190       11.8585       10.4372        9.6324       18.1202       13.2821       16.2978       23.9146       19.5297        0.0000        0.0000        0.0000        0.0000        0.0000        0.0000        0.0000        0.0000        0.0000        0.0000        0.0000        0.0000        0.0000        0.0000        0.0000        0.0000        0.0000        0.0000        0.0000        0.0000        0.0000        0.0000        0.0000        0.0000        0.0000        0.0000        0.0000        0.0000        0.0000        0.0000        0.0000        0.0000        0.0000        0.0000        0.0000        0.0000        0.0000        0.0000        0.0000        0.0000        0.0000        0.0000        0.0000        0.0000        0.0000        0.0000        0.0000        0.0000        0.0000        0.0000
        0.0000        0.0000        0.0000        0.0000        0.0000        0.0000        0.0000        0.0000        4.8425        4.7108        4.3625        3.7231        3.8179        4.9414        4.6842        4.5122        5.3302        5.0759        8.6613        7.4922        7.8114        6.0783        5.0241        4.0991        4.7590        4.6972        3.5790        3.2070        6.0872        1.3556        1.0107        0.8183        2.2904        1.8809        0.2284        0.7630        3.8081        1.2365        2.2145        1.2255        2.7917        3.0910        2.9105        2.8236        2.9279        5.3217        5.6350        6.4236        3.6271        1.6374        2.2653        2.4452        1.9789        3.4581        7.7904        7.9431        8.8175        9.5408        9.7186        8.8326        8.7675        4.1530        2.7393        7.4769       10.6168       10.9284       10.0914        9.2598        7.3245        6.2689        8.3522        7.8243        8.1005        9.6970        8.1219        6.1457        4.9327        6.0876        5.6737        3.0328        2.3712        1.8251        1.6362        2.0432        2.1416        1.3101        1.6090        1.8791        1.7209        2.1309        2.4228        2.4428        2.5111        2.6384        2.4215        3.1850        3.0414        2.2892        4.0480        4.3507        5.9009        4.8229        3.9543        2.2510        2.4720        2.8098        2.8625        7.9104        7.9445       10.2938       12.7461        7.2804        8.1780        7.9052        9.8258       12.3888       14.7176       15.3564       18.3709       16.0231       16.8283       20.4059       15.3977        6.0621        5.5694        4.9246        8.2626       36.4063       12.8363       12.3652       13.9701       16.2729       12.9367       17.1942       21.4647       22.7573       27.8204       30.9858       31.6730       42.1959       42.3299       45.5632       48.0914      107.3790       94.6433       70.8414       73.4152       58.3521       74.7553       84.7323       92.5461       57.0383       45.3843       45.4628       42.2022       44.8174       37.3145       36.1143       33.0083       35.1706       39.3383       41.3152       38.1457       38.2459       37.5962       32.1500       30.8868       24.3010       21.1724       18.8932       18.2587       18.8625       17.8634       15.1390       14.7079       13.8424       13.9593       13.8713       13.5045       13.0150       16.1970       19.3650       16.7828       18.9959       21.4808       18.2312       19.7262       17.2249       19.3971       19.8215       16.8719        8.9056        7.8106        8.6281       10.5577       12.8046       17.9299        0.0000        0.0000        0.0000        0.0000        0.0000        0.0000        0.0000        0.0000        0.0000        0.0000        0.0000        0.0000        0.0000        0.0000        0.0000        0.0000        0.0000        0.0000        0.0000        0.0000        0.0000        0.0000        0.0000        0.0000        0.0000        0.0000        0.0000        0.0000        0.0000        0.0000        0.0000        0.0000        0.0000        0.0000        0.0000        0.0000        0.0000        0.0000        0.0000        0.0000        0.0000        0.0000        0.0000        0.0000        0.0000        0.0000        0.0000        0.0000        0.0000        0.0000        0.0000        0.0000
        0.0000        0.0000        0.0000        0.0000        0.0000        0.0000        0.0000        0.0000        0.0000        0.0000        4.6777        3.8638        3.1927        2.9675        4.3130        4.4182        6.4499        5.8825        7.4250        5.7590        6.6023        5.7322        5.0709        3.9413        3.3286        2.8908        3.1820        4.8011        3.7661        3.3117        2.4753        1.8868        0.4710        1.6288        1.4298        3.4773        1.5814        1.1640        1.1926        1.4161        2.0346        2.2331        3.5401        3.2933        2.8463        4.9314        6.9188        2.8603        3.5639        1.9471        0.9624        1.0321        0.9209        2.1247        4.6196        5.0532        4.7279        4.7792        4.6948        6.0807        6.3507        4.5160        6.6325        6.4087        7.0921       11.1542        9.9191        9.3728        7.4383        7.8813        5.6968        4.8811        8.3233        8.3949        8.5661        4.6388        4.2667        6.0765        4.7707        3.2252        1.5533        1.5407        1.2167        0.8748        0.9350        1.4522        1.6832        1.3799        1.1231        2.2193        2.3697        2.9421        4.0984        2.7545        1.9318        3.3315        5.0298        7.1749        5.8218        4.4435        4.0106        4.5229        5.0909        2.6466        2.8322        3.7739        4.3833       12.7180       10.9064       12.2828       14.1127       12.5532        8.3533        8.1053        9.7653       12.4571       16.2437       20.3715       29.0749       21.0229       17.5764       16.2136       13.7634        9.0456        7.9882        4.5624        4.7576       17.6705       16.1913       13.8363       13.3358       14.8174       14.5520       17.2195       18.0894       19.1302       22.5656       26.2572       36.6086       49.8732       48.2992       47.1899       52.3033       89.1356       79.8776       91.5374       72.5116       65.7372       77.6286       79.0149       79.9715       49.5501       37.9008       41.2773       47.2006       42.6999       42.8668       36.7830       42.1646       38.8440       39.0115       39.1772       36.6217       37.2905       37.0571       30.7703       28.1339       23.4500       22.5473       20.5733       23.5832       23.0288       16.4624       14.8903       14.4887       15.3841       12.8832       12.1970       12.7717       14.2084       15.4421       15.2744       15.4052       16.9354       26.5229       20.5544       15.8752       16.6497       14.1040       14.7397       15.4760        9.2376        7.4303        7.7499        0.0000        0.0000        0.0000        0.0000        0.0000        0.0000        0.0000        0.0000        0.0000        0.0000        0.0000        0.0000        0.0000        0.0000        0.0000        0.0000        0.0000        0.0000        0.0000        0.0000        0.0000        0.0000        0.0000        0.0000        0.0000        0.0000        0.0000        0.0000        0.0000        0.0000        0.0000        0.0000        0.0000        0.0000        0.0000        0.0000        0.0000        0.0000        0.0000        0.0000        0.0000        0.0000        0.0000        0.0000        0.0000        0.0000        0.0000        0.0000        0.0000        0.0000        0.0000        0.0000        0.0000        0.0000        0.0000
        0.0000        0.0000        0.0000        0.0000        0.0000        0.0000        0.0000        0.0000        0.0000        0.0000        7.2302        6.5340        5.0792        5.1432        6.8432        4.6868        5.4351        7.3093        6.3846        4.7814        5.6459        5.4402        4.5065        3.7645        3.9712        3.3081        2.2908        3.5182        3.2667        2.4925        3.6597        3.4426        1.4701        1.4585        2.0522        3.8452        2.3812        0.9575        2.6409        2.1385        1.3662        1.0915        2.8252        5.6586        3.4837        3.2743        3.0472        1.8911        2.5296        3.4149        3.2440        2.3912        1.9287        4.3861        2.2659        2.0630        2.6808        2.3079        3.7416        2.9352        6.0790        5.3401        3.4846        6.5137        8.9905       10.4665        5.4052        4.0249        8.2692        7.8973        7.3587        6.4350        6.5231        8.6031        8.2173        3.8692        3.1553        4.5099        4.4948        5.3620        5.1646        3.8458        2.9026        2.7859        4.3324        3.6893        2.7619        2.0177        1.6058        2.5887        3.2288        4.5791        4.6676        4.8836        3.4495        4.8827        7.1936        8.5553        6.9313        4.3840        4.7921        5.4465        7.5445        4.3732        4.4944        3.7591        6.1745       18.3974       17.7062       14.8395       13.7202        9.5081       10.2728       11.2271       15.1086       16.7318       26.2978       27.2516       27.6876       19.3979       19.4004       16.6334       16.8648        9.3011        9.9235       10.3129        7.5287       22.2316       27.1486       21.4447       17.7759       14.3056       14.0061       15.0824       16.3842       20.5901       24.0998       31.2306       39.3245       46.4535       43.3255       42.6604       39.7591       57.9292       59.2559       72.4942       62.1244       61.8847       78.6579       62.5583       57.1986       43.2973       43.8778       43.1045       52.5918       47.3528       48.0596       44.4977       47.8113       39.0428       39.6390       38.6876       34.3099       33.5481       29.6730       28.4936       25.5439       21.6752       20.2639       24.0277       23.6015       15.2717       16.3034       13.1845       11.4580       12.1899       11.5860       11.4359       14.4485       13.1915       13.6305       15.1596       15.5315       17.6970       21.3494       16.3546       13.9614       12.3206       13.6536       13.7941       15.2954       10.2575        7.3604        0.0000        0.0000        0.0000        0.0000        0.0000        0.0000        0.0000        0.0000        0.0000        0.0000        0.0000        0.0000        0.0000        0.0000        0.0000        0.0000        0.0000        0.0000        0.0000        0.0000        0.0000        0.0000        0.0000        0.0000        0.0000        0.0000        0.0000        0.0000        0.0000        0.0000        0.0000        0.0000        0.0000        0.0000        0.0000        0.0000        0.0000        0.0000        0.0000        0.0000        0.0000        0.0000        0.0000        0.0000        0.0000        0.0000        0.0000        0.0000        0.0000        0.0000        0.0000        0.0000        0.0000        0.0000        0.0000        0.0000
        0.0000        0.0000        0.0000        0.0000        0.0000        0.0000        0.0000        0.0000        0.0000        0.0000       11.1070       11.5464        9.3268       10.4522        8.8827       13.2371        9.9642       10.7799       11.8499        7.1149        6.0833        6.1198        5.8595        3.7674        6.3315        8.3719        5.1846        5.7494        5.3375        8.5282        9.2398        7.4866        5.2557        0.7389        1.6186        1.6201        0.5489        1.2846        2.9287        3.5422        3.5732        3.4410        4.0535        6.1366        5.9446        5.2360        2.4157        4.1400        2.6503        3.5178        6.1416        5.2862        3.0808        2.9683        3.5654        3.6421        4.4515        4.8473        4.1086        2.6059        3.7954        3.2955        3.9132        8.5893       10.9115       11.6709       11.2032        8.9064        7.1869        8.8052        8.2854        7.9261        7.2222        7.0886        7.8881        6.3169        6.3752        5.8851        4.1863        3.8282        5.5694        5.2697        3.3336        4.3590        3.7073        2.9866        2.5865        3.8963        4.3193        3.9408        6.0109        7.0465       10.2221       10.4535        9.9931        6.9557        6.6232        6.3347        7.6015       17.1949       19.6770       25.9636       22.0503       10.2551        9.4924       11.0170       15.6096       14.1233       14.8303       14.9260       14.3322       11.3620       14.1935       16.0985       19.2206       21.7936       23.5009       28.7601       29.5804       18.3788       21.2470       21.1131       19.2477       15.6598       16.1564       15.4708       21.0145       26.4146       17.8395       22.9615       16.5110       12.5853       13.0232       13.1532       14.4076       22.8034       26.8587       33.7652       40.7810       41.7935       53.3483       52.3956       44.3204       45.6252       43.1373       43.6490       53.2220       68.7354       71.7652       64.9719       59.3207       53.1985       53.2896       49.5024       52.2497       49.7739       49.6935       49.4107       50.2431       40.3183       38.9953       37.8324       37.0638       30.4345       26.8543       25.6124       23.9434       20.0763       18.6835       17.6500       15.5597       15.1753       15.4034       18.5324       10.3367        8.2839        8.4580        8.4552       10.0632       13.1843       13.5398       13.6938       14.1823       13.2593       12.1942       11.9513       11.2170       14.5043       17.0020       15.3135        0.0000        0.0000        0.0000        0.0000        0.0000        0.0000        0.0000        0.0000        0.0000        0.0000        0.0000        0.0000        0.0000        0.0000        0.0000        0.0000        0.0000        0.0000        0.0000        0.0000        0.0000        0.0000        0.0000        0.0000        0.0000        0.0000        0.0000        0.0000        0.0000        0.0000        0.0000        0.0000        0.0000        0.0000        0.0000        0.0000        0.0000        0.0000        0.0000        0.0000        0.0000        0.0000        0.0000        0.0000        0.0000        0.0000        0.0000        0.0000        0.0000        0.0000        0.0000        0.0000        0.0000        0.0000        0.0000        0.0000        0.0000        0.0000        0.0000
        0.0000        0.0000        0.0000        0.0000        0.0000        0.0000        0.0000        0.0000        0.0000        0.0000        0.0000        8.9220        9.3734       11.6513       13.1850       18.0290       13.2836       10.1148        9.1960        4.4832        3.6068        4.2374        2.4100        3.6467        3.1404       10.4474        6.2746        3.0574        5.6260        5.3163        5.0193        5.0137        1.6571        1.1390        0.2476        0.4127        1.9602        1.5958        4.2589        4.7402        4.3125        2.7615        0.6504        1.1144        3.0734        1.7779        4.2279        1.6085        0.6918        1.8054        2.2936        1.5459        1.3388        1.7757        1.2089        2.1356        4.2223        2.4781        4.5352        4.2211        5.7325        6.5467        8.5470       11.1056        9.0441        8.2751        8.4308       11.5508       12.4723       12.3926        7.8400        8.7114        9.5509        7.6456        4.9934        5.0854        7.3885        8.8109        4.8385        4.9290        5.0447        5.4679        5.2305        4.2076        2.9070        2.6478        3.3277        5.2650        6.4121        7.4639        8.8115       11.4947       11.2823        9.6126        8.4725        5.9715        5.2780        6.0300        8.3081       18.7867       19.6510       19.7273       20.5718        9.4168       12.3093       13.7331       13.0552       14.9393       17.0246       21.3504       19.4854       17.7973       19.7206       21.8422       21.9708       26.7768       34.6520       36.5855       33.5263       27.7227       28.2214       24.7394       20.4895       17.8230       16.1732       21.3410       17.6907       17.0538       19.1705       20.0689       16.1338       13.7210       13.3959       15.1209       15.7667       22.5913       27.9013       34.0187       40.3671       48.6298       45.1474       46.5049       43.3355       44.8968       40.6587       43.7700       46.3047       52.5169       54.3655       57.8733       58.0518       52.0185       59.7649       60.8399       56.8790       49.6152       46.5278       48.7215       47.9545       44.1980       44.3577       41.6149       36.1387       30.7596       31.3769       29.9174       26.4912       22.2157       19.5665       18.0579       16.5842       13.4622       13.5501       12.5260       10.2168        9.3664        8.1412        7.9028        8.5335       12.4942       13.8950       12.8183       11.4778       10.4846       10.9602       11.4259       11.8166       17.4184       23.7852        0.0000        0.0000        0.0000        0.0000        0.0000        0.0000        0.0000        0.0000        0.0000        0.0000        0.0000        0.0000        0.0000        0.0000        0.0000        0.0000        0.0000        0.0000        0.0000        0.0000        0.0000        0.0000        0.0000        0.0000        0.0000        0.0000        0.0000        0.0000        0.0000        0.0000        0.0000        0.0000        0.0000        0.0000        0.0000        0.0000        0.0000        0.0000        0.0000        0.0000        0.0000        0.0000        0.0000        0.0000        0.0000        0.0000        0.0000        0.0000        0.0000        0.0000        0.0000        0.0000        0.0000        0.0000        0.0000        0.0000        0.0000        0.0000        0.0000        0.0000
        0.0000        0.0000        0.0000        0.0000        0.0000        0.0000        0.0000        0.0000        0.0000        0.0000        0.0000        0.0000        0.0000        0.0000        4.8726        8.7378       12.3653        6.6081        2.8042        1.7281        1.2297        0.6797        0.7651        1.4048        2.1659        1.5235        3.0040        4.7009        2.4336        3.4854        3.0424        2.2188        0.3304        0.6987        0.3496        0.7030        1.3308        2.8187        1.2183        1.6871        2.0230        0.7382        0.0509        0.3198        1.1026        2.1445        5.0989        1.8516        1.8674        2.9400        3.4050        2.8576        1.4929        2.9929        4.1393        4.3761        2.8570        6.3882        6.9215        5.9108        6.7968       11.7780        9.9267        6.9179        7.5101        7.2838       13.4116       11.8788        9.6723       12.2191       14.9801       10.6371        8.5517        7.1143        5.3397        5.3605        7.1662        5.5206        6.7805        6.6096        5.1504        5.1149        4.2035        4.2658        3.7947        4.2116        4.7877        8.3189        8.5269        7.9142        6.7465        7.3895        7.8129        8.8202       10.8472        9.2969        9.5035        9.0803       11.5314       24.4358       19.8216       21.5690       20.5598       13.3495       14.2389       15.7666       16.2833       17.7711       19.5101       19.9255       23.1716       24.1005       25.9780       29.2393       25.7617       32.0161       37.1485       38.2107       35.6579       25.6074       28.7976       32.4629       28.7445       23.5561       16.8021       18.8114       17.3813       17.9620       16.7614       19.9486       18.0534       17.6034       15.2772       15.4346       15.9732       24.0478       28.2074       28.1051       27.7405       35.7435       45.0918       49.7227       37.9409       41.9964       36.2908       45.8143       48.6272       48.5277       53.1867       61.7681       61.3431       63.2669       61.6728       63.8068       61.3760       59.2006       51.3736       46.4272       45.2149       44.4716       45.7825       38.6537       34.3221       31.5740       34.1458       30.0789       23.5008       21.0298       20.4400       18.0884       17.4424       13.0402       10.8423       10.6008       10.2724       10.1738       10.5694        9.2925        8.8070       13.3965       15.0269       14.6070       13.2619       13.9696       12.4122       13.6138        0.0000        0.0000        0.0000        0.0000        0.0000        0.0000        0.0000        0.0000        0.0000        0.0000        0.0000        0.0000        0.0000        0.0000        0.0000        0.0000        0.0000        0.0000        0.0000        0.0000        0.0000        0.0000        0.0000        0.0000        0.0000        0.0000        0.0000        0.0000        0.0000        0.0000        0.0000        0.0000        0.0000        0.0000        0.0000        0.0000        0.0000        0.0000        0.0000        0.0000        0.0000        0.0000        0.0000        0.0000        0.0000        0.0000        0.0000        0.0000        0.0000        0.0000        0.0000        0.0000        0.0000        0.0000        0.0000        0.0000        0.0000        0.0000        0.0000        0.0000        0.0000        0.0000        0.0000
        0.0000        0.0000        0.0000        0.0000        0.0000        0.0000        0.0000        0.0000        0.0000        0.0000        0.0000        0.0000        0.0000        0.0000        0.0000        0.0000        0.0000        0.0000        1.8365        1.0151        0.7949        1.4731        0.5956        0.4426        0.4242        0.6366        3.3311        1.5712        5.3558        4.4420        1.1386        0.3730        1.4368        4.0393        3.3269        2.0060        0.9516        1.0088        1.4959        0.7310        0.5237        1.9798        0.6289        1.5080        2.4156        2.8470        1.4516        1.5270        3.3272        6.7604        3.5290        3.7204        3.2886        5.7198        6.0394        4.1048        4.8092        6.2768        7.0105        9.2378        9.7579        8.7608        5.9107        8.4309        7.1439        7.5839       10.1513       11.8350       10.7346        9.8324       11.5548        7.9311        6.3736        4.9134        4.1240        5.1207        5.6645        5.0151        4.8114        5.9296        5.1399        4.5157        4.3563        3.4191        4.7421        5.9352        7.1187       11.5597       11.3808        9.8186        9.7313        6.5726        6.9860        9.0408        9.3120       10.2080       14.0340       11.1090        9.4634       21.8448       17.8821       20.2800       20.6256       12.9899       16.2429       19.0020       19.5411       21.0933       24.4983       22.7905       27.0807       29.7277       26.9083       28.9737       35.2378       32.4971       36.5158       36.3765       35.6432       29.1602       33.8647       29.3426       30.4242       30.8813       24.9878       15.3700       14.3297       15.0025       15.0195       14.2914       15.6738       15.1246       13.5843       14.2692       15.7671       21.7420       20.3227       24.6822       30.0482       33.1884       38.7086       42.5287       39.2210       38.6736       45.0311       56.8414       56.5003       62.2167       68.6364       68.1976       73.5323       67.7994       68.0239       71.8124       66.7993       63.1778       52.4923       45.3669       45.0692       36.7577       36.3704       35.8061       35.4689       31.9153       34.3659       31.7212       27.9010       21.8116       19.7465       18.6173       17.3184       12.0342       11.1996       10.6801       10.6145       10.7939       11.1179       10.3623        8.5413       12.1543       15.0943       15.7690       17.1998       20.6981       17.2801       19.9536        0.0000        0.0000        0.0000        0.0000        0.0000        0.0000        0.0000        0.0000        0.0000        0.0000        0.0000        0.0000        0.0000        0.0000        0.0000        0.0000        0.0000        0.0000        0.0000        0.0000        0.0000        0.0000        0.0000        0.0000        0.0000        0.0000        0.0000        0.0000        0.0000        0.0000        0.0000        0.0000        0.0000        0.0000        0.0000        0.0000        0.0000        0.0000        0.0000        0.0000        0.0000        0.0000        0.0000        0.0000        0.0000        0.0000        0.0000        0.0000        0.0000        0.0000        0.0000        0.0000        0.0000        0.0000        0.0000        0.0000        0.0000        0.0000        0.0000        0.0000        0.0000        0.0000        0.0000
        0.0000        0.0000        0.0000        0.0000        0.0000        0.0000        0.0000        0.0000        0.0000        0.0000        0.0000        0.0000        0.0000        0.0000        0.0000        0.0000        0.0000        0.0000        0.0000        7.1555        4.4739        2.2413        1.5035        1.5417        0.7225        1.6378        3.5604        5.4365       11.5116        8.8515       10.7091        2.0279        5.1536       10.4026        6.6745        7.4277        5.1906        1.9937        4.0803        4.7079        7.1367        7.1493        5.2947        5.8800        6.6240        5.9400        5.6820        9.9120       11.1660        9.4020       10.6680       11.5920       10.7880       10.8000       10.9020        8.9740        6.7647        7.1495        7.1246       12.0381       11.8582       12.5013       12.7441       10.1841        9.1538        7.4764        6.4912        7.7912       10.3528        7.3134       11.5172       11.2212        9.7778        7.0264        6.5151        7.3876        5.4815        4.9085        4.4060        5.8333        6.4376        6.5316        4.9807        7.6974        7.8926        7.3686       10.2423       12.9643       12.0250       12.5026       10.6590       12.2035       14.2539       13.5611       12.9008       13.6962       15.7045       14.4751       14.0103       14.8664       14.9925       12.7300       15.7222       17.5747       20.1185       22.3159       22.1987       23.9566       28.8677       25.7667       30.9585       26.1341       29.7579       32.4839       38.7821       35.8223       40.3177       44.8533       40.4114       39.0371       33.0670       28.7246       27.0786       32.3993       29.4617       27.7968       16.0645       12.9952       13.5509       12.4185       12.0147       13.2487       12.6545       13.7999       16.1784       20.9024       19.5908       23.7694       26.9034       38.6970       43.8697       51.0600       55.9446       52.4608       60.7863       78.8164       72.8502       74.6934       77.7639       70.5100       72.0015       67.2623       64.3726       67.9102       57.0614       49.9390       49.4950       42.8423       40.7414       40.3029       38.2939       33.5951       32.3195       28.7982       27.5892       25.4637       25.0092       21.1413       18.9111       18.4308       17.4235       16.5412       15.4518       16.4806       15.3387       13.5994       12.6598       13.9889       12.6546       13.2197       14.2650       17.5194       19.4726       20.3880       28.4859       25.8489        0.0000        0.0000        0.0000        0.0000        0.0000        0.0000        0.0000        0.0000        0.0000        0.0000        0.0000        0.0000        0.0000        0.0000        0.0000        0.0000        0.0000        0.0000        0.0000        0.0000        0.0000        0.0000        0.0000        0.0000        0.0000        0.0000        0.0000        0.0000        0.0000        0.0000        0.0000        0.0000        0.0000        0.0000        0.0000        0.0000        0.0000        0.0000        0.0000        0.0000        0.0000        0.0000        0.0000        0.0000        0.0000        0.0000        0.0000        0.0000        0.0000        0.0000        0.0000        0.0000        0.0000        0.0000        0.0000        0.0000        0.0000        0.0000        0.0000        0.0000        0.0000        0.0000        0.0000
        0.0000        0.0000        0.0000        0.0000        0.0000        0.0000        0.0000        0.0000        0.0000        0.0000        0.0000        0.0000        0.0000        0.0000        0.0000        0.0000        0.0000        0.0000        0.0000        3.7288        1.7218        2.2689        0.5566        0.7766        1.5201        0.7924        0.7219        2.7356        7.2650        7.4327       10.5575        8.0519        6.8780        6.8830        8.2143       10.2256        6.4688        3.3759        5.5212        4.7915        7.4055        9.3268        6.9789        8.2320        7.6800        7.3140        8.7120        7.5840        5.8080        4.3200        4.9140        8.2320        9.2280        8.6880        7.8120        7.7894        7.1254        7.0610        8.3819       12.1106       10.0173        8.8586        8.2122        6.7374       11.5088        7.8753        5.2969        9.8257        9.3319        8.8296       16.6653       14.8241       10.3894        6.9887        7.8276        5.9595        3.6279        4.5071        6.4703        4.7815        4.4517        4.6469        5.0338        8.4564        9.5378        9.3619       10.1550       11.7770       13.0489       13.9727       13.8641       16.0878       16.6965       16.7915       16.8835       18.1875       19.4818       18.5881       18.4477       19.3027       15.7073       14.3073       16.5997       19.6191       27.0871       26.0721       23.7363       26.6724       31.4425       30.7511       27.9182       28.8807       32.1919       31.6986       33.6205       35.6058       43.6762       47.2795       47.4829       38.1271       34.3800       30.6982       33.2395       26.6456       28.5030       28.3041       26.1150       25.1531       14.0068       10.6884       11.9543       13.9532       13.8302       14.6150       16.1539       19.2640       30.7014       32.1518       30.5196       42.8740       53.1738       63.4042       74.1276       76.4306       94.6235       99.3993       98.2057       66.6280       72.6677       67.5909       61.8887       68.1079       68.2088       62.2393       60.7414       54.0671       50.5888       48.8409       42.0106       37.5804       37.9226       36.0790       35.9727       30.3147       31.6660       27.7021       27.3375       23.6222       21.0758       19.0212       18.8030       18.4889       21.3459       18.4652       22.0355       65.8070       16.3461       14.9091       15.9546       16.0287       19.3635       19.2364       18.5962       18.8930       19.4918       21.5695       22.9046       23.2392        0.0000        0.0000        0.0000        0.0000        0.0000        0.0000        0.0000        0.0000        0.0000        0.0000        0.0000        0.0000        0.0000        0.0000        0.0000        0.0000        0.0000        0.0000        0.0000        0.0000        0.0000        0.0000        0.0000        0.0000        0.0000        0.0000        0.0000        0.0000        0.0000        0.0000        0.0000        0.0000        0.0000        0.0000        0.0000        0.0000        0.0000        0.0000        0.0000        0.0000        0.0000        0.0000        0.0000        0.0000        0.0000        0.0000        0.0000        0.0000        0.0000        0.0000        0.0000        0.0000        0.0000        0.0000        0.0000        0.0000        0.0000        0.0000        0.0000        0.0000        0.0000
        0.0000        0.0000        0.0000        0.0000        0.0000        0.0000        0.0000        0.0000        0.0000        0.0000        0.0000        0.0000        0.0000        0.0000        0.0000        0.0000        0.0000        0.0000        0.0000        0.0000        4.1540        3.0892        0.8536        0.3186        0.2709        0.2678        1.3719        3.6794        4.7736        6.3300        7.3206        6.2379        9.5818       13.5161       10.6498        7.6044        5.6838        6.5755        4.9932        6.3954        6.2274        5.2103        5.4747        6.9180        8.3880        7.7880        6.6300        7.3560        4.3200        5.1360        6.3900        2.9220        3.4920        6.3060        7.8420        8.0040        6.2263        4.9003        4.4144        3.5232        8.7457       13.2359       17.5015       11.8477       12.5026       10.9084       12.6526       11.4513       10.8430       11.4999       15.3684       12.6131       16.0090       11.4535       11.7616        8.7931        6.0666        5.8427        7.3194        7.0618        6.0208        5.2043        5.5949        9.6357       11.4079       11.4019       11.6045       12.7216       13.4308       14.4412       18.5509       21.4546       20.4433       21.1269       22.0486       20.8328       21.0139       21.2763       19.4547       18.9887       16.9594       18.9736       19.3028       25.4056       27.9874       28.3533       28.6371       31.9449       32.9088       35.5851       30.8562       33.0030       34.8035       35.5980       37.7935       33.4795       37.5921       42.0411       42.2066       36.3708       39.6141       34.2722       31.4958       26.2421       21.6188       22.6991       27.8053       20.9909       12.0291       11.5725       13.2696       17.3558       17.0723       17.5645       18.7919       21.9716       28.4428       39.2172       44.0373       52.9813       60.4798       73.8698       86.4927       77.0707       75.8338       69.9015       72.7116       66.7851       62.4405       60.7366       66.1796       69.3774       66.0067       66.7914       58.6189       50.4062       50.2686       47.7927       42.3398       41.0176       37.3767       34.5437       34.7738       29.8847       29.1906       28.9335       29.7226       26.3008       23.1523       22.3156       22.5566       21.4666       21.7308       20.1269       17.5265       23.4959       16.5345       16.7233       16.8514       17.0362       19.6001       24.6015       26.6161       24.2674       21.5544       21.3747       23.2722       23.7632       26.6634        0.0000        0.0000        0.0000        0.0000        0.0000        0.0000        0.0000        0.0000        0.0000        0.0000        0.0000        0.0000        0.0000        0.0000        0.0000        0.0000        0.0000        0.0000        0.0000        0.0000        0.0000        0.0000        0.0000        0.0000        0.0000        0.0000        0.0000        0.0000        0.0000        0.0000        0.0000        0.0000        0.0000        0.0000        0.0000        0.0000        0.0000        0.0000        0.0000        0.0000        0.0000        0.0000        0.0000        0.0000        0.0000        0.0000        0.0000        0.0000        0.0000        0.0000        0.0000        0.0000        0.0000        0.0000        0.0000        0.0000        0.0000        0.0000        0.0000        0.0000
        0.0000        0.0000        0.0000        0.0000        0.0000        0.0000        0.0000        0.0000        0.0000        0.0000        0.0000        0.0000        0.0000        0.0000        0.0000        0.0000        0.0000        0.0000        0.0000        0.0000        0.0000        1.7252        0.3786        0.2931        0.2235        0.3936        4.2875        2.6864        0.2761        2.7585        9.8264        8.2634        7.1256        5.0759        3.6764        1.6629        2.5735        2.5124        1.0550        2.2528        1.1323        1.8888        2.8099        4.2780        4.7760        6.5040        7.8240        5.0400        4.4400        4.5600        4.7340        2.8860        2.6280        8.1300        7.7520        6.7232        7.0846        6.1736        4.3727        2.6264        6.7672        6.8538        9.9252       13.3044        9.6660        8.5833       11.2636       12.3540       13.2082       11.7250        9.4143        9.0847        8.3007       11.2358       12.3340        8.8808        8.5973        7.7157        7.1803        4.5158        7.8089        5.5037        6.8653       11.2699       13.0571       13.2728       14.9363       17.3721       18.7123       20.5270       23.4404       20.3818       22.8909       23.5997       23.9899       24.8746       24.9054       24.3727       23.2098       22.8181       21.8478       21.8384       24.7384       27.8793       27.7188       30.5406       30.5376       31.4746       33.7374       32.8949       38.3526       45.4667       40.3810       41.1184       41.0569       34.9022       33.7501       36.6427       41.1854       47.8688       53.8480       37.2830       28.8860       24.2591       17.9566       20.6672       18.0422       15.0053       14.1122       13.3735       16.3856       19.4201       19.9286       20.8345       23.9440       32.3114       34.2887       38.3908       45.1838       61.8980       78.4748       79.0222       93.0132       69.5497       68.9089       73.7737       79.9847       59.3763       59.3153       61.1062       65.8278       68.1978       62.6822       64.2813       57.2866       49.5125       46.0385       42.8389       38.8350       35.6281       34.5588       36.2531       34.9014       31.6389       30.6518       33.5034       33.4967       28.4267       27.4095       26.3180       25.9010       26.0355       25.7556       25.1303       20.9264       20.5139       20.1593       20.9282       20.6463       26.7550       20.3748       27.9359       32.3126       31.0060       24.9691       27.0315       29.2821       30.4679       29.2192       28.9811        0.0000        0.0000        0.0000        0.0000        0.0000        0.0000        0.0000        0.0000        0.0000        0.0000        0.0000        0.0000        0.0000        0.0000        0.0000        0.0000        0.0000        0.0000        0.0000        0.0000        0.0000        0.0000        0.0000        0.0000        0.0000        0.0000        0.0000        0.0000        0.0000        0.0000        0.0000        0.0000        0.0000        0.0000        0.0000        0.0000        0.0000        0.0000        0.0000        0.0000        0.0000        0.0000        0.0000        0.0000        0.0000        0.0000        0.0000        0.0000        0.0000        0.0000        0.0000        0.0000        0.0000        0.0000        0.0000        0.0000        0.0000        0.0000        0.0000
        0.0000        0.0000        0.0000        0.0000        0.0000        0.0000        0.0000        0.0000        0.0000        0.0000        0.0000        0.0000        0.0000        0.0000        0.0000        0.0000        0.0000        0.0000        0.0000        0.0000        0.0000        1.3659        3.4701        2.5956        1.2968        0.9458        2.3910        1.5643        1.8682        3.5309        3.8177        7.0771        5.3515        4.5685        2.0837        3.2067        3.3049        4.1045        3.7139        2.7351        3.4802        6.1796        7.8914        6.5940        5.8320        7.1280        7.7100        7.7890        5.9629        7.8099        5.1057        5.3184        6.3198        9.5795       11.0554       10.1258       10.5966        9.1196       10.5043        7.7500       10.3154       10.8790       12.9832       20.3528       15.1004       13.2383       19.1988       19.0799       17.4027       18.5690       23.9972       14.7931       12.1226       15.9667       13.7574       10.7750       11.2566        8.9536       10.0686       10.8137       10.5234       10.9951       17.3910       15.5033       16.5135       16.3447       16.6118       16.4255       17.5098       19.5694       18.6591       21.5589       26.2566       28.9782       28.7832       38.1010       41.0963       38.3199       39.3406       38.2612       37.0183       34.8779       33.9694       31.6173       30.6333       28.5261       27.8443       32.9150       37.0051       37.2157       41.1884       41.4882       42.3981       44.7964       41.0678       32.9650       32.3665       31.2221       32.5256       37.3293       36.2528       38.3445       33.7942       20.6004       15.3106       13.2316       13.4875       16.4789       15.9287       16.1922       16.7170       25.8083       32.7069       37.2901       37.4715       44.2530       48.8359       49.6311       59.7412       68.5840       84.1090       72.5382       87.4919       70.7270       74.3700       81.6892       75.7561       63.5827       62.9921       60.7769       61.8024       64.4766       62.1806       62.7519       55.4753       43.0712       39.6373       34.8817       35.1929       33.2277       33.7581       33.2245       33.2483       31.9041       31.4481       31.3538       31.3500       33.9340       32.3965       32.4362       32.6100       29.4832       29.6088       29.7321       26.1200       27.0140       24.6905       19.6024       19.5677       25.0803       30.2997       33.4360       35.4031       32.0933       28.7862       31.1333       29.1581       25.7879       24.2593       25.7839        0.0000        0.0000        0.0000        0.0000        0.0000        0.0000        0.0000        0.0000        0.0000        0.0000        0.0000        0.0000        0.0000        0.0000        0.0000        0.0000        0.0000        0.0000        0.0000        0.0000        0.0000        0.0000        0.0000        0.0000        0.0000        0.0000        0.0000        0.0000        0.0000        0.0000        0.0000        0.0000        0.0000        0.0000        0.0000        0.0000        0.0000        0.0000        0.0000        0.0000        0.0000        0.0000        0.0000        0.0000        0.0000        0.0000        0.0000        0.0000        0.0000        0.0000        0.0000        0.0000        0.0000        0.0000        0.0000        0.0000        0.0000        0.0000        0.0000
        0.0000        0.0000        0.0000        0.0000        0.0000        0.0000        0.0000        0.0000        0.0000        0.0000        0.0000        0.0000        0.0000        0.0000        0.0000        0.0000        0.0000        0.0000        0.0000        0.0000        0.0000        1.9236        0.5016        2.1424        1.6254        0.6174        0.5234        0.4691        1.8055        3.4292        3.3061        2.6829        2.4922        3.4539        3.8536        2.7299        2.8821        2.3629        2.0647        4.2235        6.3823        4.8378        8.8500        9.3060        7.2480        6.2580       10.4100        7.3857        5.7685        2.9106        1.6523        4.9285        7.3199        9.2273       10.7863        8.4682        8.2144        9.1733       12.2919        9.5360       11.4813        9.5442       16.4861       17.2948       13.5217       12.9689       12.6432       11.2946       10.9280       16.8491       19.6576       11.1937        7.8208        8.6431        9.5681        9.9472       12.2904        9.9964       11.3909       13.2002       12.4970       15.3218       16.0255       17.8922       22.3857       19.9078       20.3207       17.7037       17.6741       20.7914       21.1468       24.7255       25.6548       28.8209       32.7650       45.5843       43.2358       43.9447       46.4657       47.0071       48.3575       47.2528       43.4906       32.6357       30.0792       31.7592       33.8824       38.0313       41.7106       41.0558       42.4098       39.6406       42.8097       39.5762       39.5649       33.4901       34.1499       32.2276       31.1276       36.5281       38.1404       38.6066       35.0042       27.8340       21.9657       22.1178       17.1538       18.4538       18.5945       18.7724       23.0770       40.0401       42.6831       56.3936       37.0228       45.5841       63.0987       77.4345       69.9432       82.5406       81.9017       82.1389       91.2385       83.6090       77.6673       76.6374       80.5618       63.6460       62.1437       59.7834       63.2381       67.4628       66.2247       63.6536       58.8468       47.1024       40.2505       36.5545       35.3042       35.3497       36.3874       32.6339       33.1019       33.6938       33.8501       33.3619       33.5716       35.7506       40.0394       38.7901       34.4645       31.6802       31.8123       32.4295       31.2462       22.9902       21.1241       19.5306       22.0287       29.2142       42.6078       35.2475       34.4484       36.1329       33.2420       28.1748       28.7639       24.7006       23.1313       25.9465        0.0000        0.0000        0.0000        0.0000        0.0000        0.0000        0.0000        0.0000        0.0000        0.0000        0.0000        0.0000        0.0000        0.0000        0.0000        0.0000        0.0000        0.0000        0.0000        0.0000        0.0000        0.0000        0.0000        0.0000        0.0000        0.0000        0.0000        0.0000        0.0000        0.0000        0.0000        0.0000        0.0000        0.0000        0.0000        0.0000        0.0000        0.0000        0.0000        0.0000        0.0000        0.0000        0.0000        0.0000        0.0000        0.0000        0.0000        0.0000        0.0000        0.0000        0.0000        0.0000        0.0000        0.0000        0.0000        0.0000        0.0000        0.0000        0.0000
        0.0000        0.0000        0.0000        0.0000        0.0000        0.0000        0.0000        0.0000        0.0000        0.0000        0.0000        0.0000        0.0000        0.0000        0.0000        0.0000        0.0000        0.0000        0.0000        0.0000        0.0000        2.1976        3.0787        4.4740        4.4085        2.6229        1.2160        0.2881        0.1912        0.1158        2.3348        1.5283        1.4040        1.0631        0.7985        0.4900        0.2169        0.4592        0.9571        1.8204        2.2082        2.5018        2.6778        2.2920        2.2920        3.3060        3.5040        3.2676        2.1878        2.4844        3.4226        3.4639        3.2142        4.5146        9.5699        9.8986       11.5965       13.0644       15.3148       15.4508       11.0114       12.1645       14.5291       11.9602       11.5634        7.6659        8.2634       11.7179       10.9450       12.9980       10.5434        8.5965        8.0794        7.5051       10.6815       10.0741        9.3337        9.6880       11.5498       13.1389       11.7580       17.0696       19.6718       20.4686       23.5932       21.0777       19.5138       18.0888       18.7399       20.9817       21.4090       24.7875       28.9528       30.8918       31.5375       42.6333       46.7890       44.7870       46.3356       45.2974       43.2115       43.4254       42.2748       36.3805       37.0667       35.5200       37.8498       41.3923       40.1617       39.8383       41.6376       42.0928       40.2425       40.4749       45.4580       36.8585       37.8837       36.9671       34.8724       39.2374       45.4454       41.1875       37.0315       31.5356       29.1545       28.3175       18.5949       23.8141       20.7261       25.3669       25.8183       33.3043       38.8641       56.6002       42.9851       62.1895       74.3692       77.9583       60.9336       67.2823       81.1164       95.1017      106.1829       73.6568       70.0790       70.8878       75.0221       70.4283       65.1383       65.4496       68.0063       70.8231       72.3283       68.9767       64.6820       53.0842       41.1009       38.2542       41.4692       43.1720       40.7046       38.4435       38.2300       37.2668       36.3140       39.4548       40.9612       41.4778       40.5076       41.5893       40.0428       35.9670       33.3976       29.7417       27.8451       25.7690       22.6670       22.8758       21.3017       33.8480       36.6867       35.7473       31.1499       32.9923       28.5597       26.8747       27.8431       24.9331       25.0914       25.2878       28.8155        0.0000        0.0000        0.0000        0.0000        0.0000        0.0000        0.0000        0.0000        0.0000        0.0000        0.0000        0.0000        0.0000        0.0000        0.0000        0.0000        0.0000        0.0000        0.0000        0.0000        0.0000        0.0000        0.0000        0.0000        0.0000        0.0000        0.0000        0.0000        0.0000        0.0000        0.0000        0.0000        0.0000        0.0000        0.0000        0.0000        0.0000        0.0000        0.0000        0.0000        0.0000        0.0000        0.0000        0.0000        0.0000        0.0000        0.0000        0.0000        0.0000        0.0000        0.0000        0.0000        0.0000        0.0000        0.0000        0.0000        0.0000        0.0000
        0.0000        0.0000        0.0000        0.0000        0.0000        0.0000        0.0000        0.0000        0.0000        0.0000        0.0000        0.0000        0.0000        0.0000        0.0000        0.0000        0.0000        0.0000        0.0000        0.0000        0.0000        0.0000        1.3511        2.2619        3.4135        2.0687        0.4718        0.6643        0.6132        0.2107        0.3512        1.3378        1.3511        1.9086        1.0907        0.1469        0.0497        0.1151        2.1099        3.4438        1.5079        1.9516        0.7465        0.8795        0.1747        0.2289        2.8314        2.8593        2.0518        2.5505        2.0578        0.7585        1.0611        5.5683        8.1150       10.1879       10.2614       13.4100       12.5143        9.6119        7.3974        9.6149       11.2237       11.6502       14.3718       14.0132       11.8121        9.9696        7.2880       10.2909       10.9314        8.3336        8.4552        8.2675        8.3189        9.7209       11.6253        7.2674        8.3887       12.3529       14.3443       18.5685       18.5523       16.1820       20.3087       23.9673       21.4537       18.8913       19.0489       20.3513       21.0610       25.0745       29.1214       28.7229       28.8301       39.4934       50.2891       49.7057       55.4043       42.5922       42.3677       45.4596       46.5040       35.7596       33.5549       33.5887       35.1030       37.8585       36.9585       36.3909       42.0610       46.0455       43.7328       44.9201       50.9786       44.1592       43.9319       48.1434       44.6842       50.4777       48.1021       49.1426       48.2524       52.6116       36.7944       31.8105       28.6993       26.8111       21.2296       20.4246       24.9132       55.0144       54.8010       46.6067       51.3988       67.4088       75.3213       81.2268       65.1807       72.7028       87.2350       91.5908       93.4311       83.2298       86.0346       88.2521       97.5383       79.3210       71.6247       70.8545       75.8934       71.0303       71.2797       69.2894       65.9111       57.6382       49.3657       49.6819       51.7525       50.3630       47.8532       46.4957       45.4300       44.1252       46.7605       60.0717       59.4004       53.7966       50.9283       50.5463       45.3724       38.5971       40.9011       33.8517       34.5049       27.5053       24.2988       19.1192       20.5702       31.8488       38.0526       34.9862       30.0966       29.0015       32.0496       34.3363       25.7692       25.4524       29.6839       29.7024       30.4738        0.0000        0.0000        0.0000        0.0000        0.0000        0.0000        0.0000        0.0000        0.0000        0.0000        0.0000        0.0000        0.0000        0.0000        0.0000        0.0000        0.0000        0.0000        0.0000        0.0000        0.0000        0.0000        0.0000        0.0000        0.0000        0.0000        0.0000        0.0000        0.0000        0.0000        0.0000        0.0000        0.0000        0.0000        0.0000        0.0000        0.0000        0.0000        0.0000        0.0000        0.0000        0.0000        0.0000        0.0000        0.0000        0.0000        0.0000        0.0000        0.0000        0.0000        0.0000        0.0000        0.0000        0.0000        0.0000        0.0000        0.0000        0.0000
        0.0000        0.0000        0.0000        0.0000        0.0000        0.0000        0.0000        0.0000        0.0000        0.0000        0.0000        0.0000        0.0000        0.0000        0.0000        0.0000        0.0000        0.0000        0.0000        0.0000        0.0000       16.6447        6.9779        4.8738        6.4079        4.8127        3.9821        3.3534        3.6943        3.8767        5.5982        7.4089        3.0815        1.6450        0.8708        3.0659        1.0797        0.8119        1.9673        3.5958        2.5777        2.1930        1.2827        3.7272        3.2209        2.5529        3.6937        6.1504        6.7714        7.1245        8.0728        4.4013        4.7012       10.1493       12.7639       13.1323        9.3060        7.1854        6.4740        5.1903        8.1761       13.6628       18.2014       11.3401       11.4179       13.0352        8.7110        8.3791        9.8205       12.3697       13.1782       13.9736       13.0594       14.5282       14.6978       13.6968       12.1214       12.5331       15.1074       14.8943       17.9971       21.8719       22.4042       17.8202       17.2373       18.8922       20.4433       18.6494       19.5507       18.7709       20.7615       28.2041       27.8286       28.9672       32.0199       34.1506       40.9022       44.8977       44.8803       39.8254       39.9533       42.9801       36.4394       34.1119       35.0587       36.1179       37.2178       33.9182       33.5357       35.5223       41.8384       42.7783       48.9090       58.8666       53.2498       60.5455       65.1831       70.3164       67.6786       64.5724       66.4332       71.2407       77.3381       66.3650       58.2311       54.8304       45.1019       46.8803       30.7869       32.3972       42.7908       47.8466       45.6362       56.3442       69.1808       67.9193       79.4513       72.0579       76.6837       73.1013       71.2078       85.4892       81.4326       80.3489       86.2950       84.8363       88.7499       84.5309       79.3569       81.8573       76.4676       64.7187       63.7575       59.9654       62.0424       65.7627       69.9891       74.8517       64.3700       63.2060       63.5168       60.4354       64.3105       63.3415       73.4016       95.2245       78.0170       71.5107       68.2646       65.0110       60.9951       48.1880       45.6184       40.2175       35.8509       26.3502       26.2735       26.5211       31.6228       25.9760       23.9183       27.0854       26.0586       31.7685       32.5228       29.3473       25.4559       30.2771       33.7564       32.9052       33.1605       34.8050        0.0000        0.0000        0.0000        0.0000        0.0000        0.0000        0.0000        0.0000        0.0000        0.0000        0.0000        0.0000        0.0000        0.0000        0.0000        0.0000        0.0000        0.0000        0.0000        0.0000        0.0000        0.0000        0.0000        0.0000        0.0000        0.0000        0.0000        0.0000        0.0000        0.0000        0.0000        0.0000        0.0000        0.0000        0.0000        0.0000        0.0000        0.0000        0.0000        0.0000        0.0000        0.0000        0.0000        0.0000        0.0000        0.0000        0.0000        0.0000        0.0000        0.0000        0.0000        0.0000        0.0000        0.0000        0.0000        0.0000        0.0000
        0.0000        0.0000        0.0000        0.0000        0.0000        0.0000        0.0000        0.0000        0.0000        0.0000        0.0000        0.0000        0.0000        0.0000        0.0000        0.0000        0.0000        0.0000        0.0000        0.0000       11.8336       11.8699       11.3309        8.3747        7.0894        2.2659        3.0966        4.3253        3.6808        2.4893        4.1272        4.8423        2.5380        0.9765        1.2066        4.0743        2.0914        1.4735        2.2039        1.9896        0.5868        0.7256        2.0697        3.1831        4.6902        6.3330        4.6090        5.2193        5.3809        9.0697        7.5536        5.9777        4.9847        3.8337        9.3156        9.1639        7.3686        9.5661       10.9620        9.3592       13.4408       14.6774       15.5764        9.3565        6.8226        8.3037        6.9478        7.3993       10.1951       10.5710       11.6135       11.2012       12.5707       15.5177       14.6142       13.7095       16.3890       14.6713       15.8091       19.8130       25.2295       25.6182       23.5190       19.4083       16.6118       15.6596       15.9889       16.1177       21.2540       24.2631       24.2189       28.2474       26.8328       29.6996       34.8278       37.6244       41.2281       42.9515       47.0232       38.2434       37.2398       37.4267       35.9831       34.7204       38.3190       38.1328       39.3111       38.4577       34.9042       40.2979       40.1181       45.8822       56.7941       55.5823       55.4905       55.9338       64.6038       70.3122       71.9389       74.4392       73.8159       77.7781       76.6858       71.0736       63.8941       59.1796       50.8723       48.7393       42.2051       39.8363       36.8191       40.4970       55.7417       63.0811       65.8403       67.3350       71.9159       79.1767       80.9515       77.1335       89.6238       96.8500       87.7003       82.6855       89.3434       92.3223       90.5159       88.5808       93.7304       91.4115       84.4795       66.6968       65.4878       63.5782       67.6714       69.0023       78.0109       75.3575       81.1345       80.1588       76.2506       77.0878       76.0628       77.7482       81.2971       90.5904       91.6682       83.0282       78.3087       73.4081       67.5948       54.5910       48.9976       42.9895       38.0895       33.6027       33.1148       35.4990       32.5209       26.2795       25.4852       24.3649       24.9855       28.0917       29.3234       27.5898       24.6036       27.8658       31.6573       30.3930       31.3808       30.9761       35.0357        0.0000        0.0000        0.0000        0.0000        0.0000        0.0000        0.0000        0.0000        0.0000        0.0000        0.0000        0.0000        0.0000        0.0000        0.0000        0.0000        0.0000        0.0000        0.0000        0.0000        0.0000        0.0000        0.0000        0.0000        0.0000        0.0000        0.0000        0.0000        0.0000        0.0000        0.0000        0.0000        0.0000        0.0000        0.0000        0.0000        0.0000        0.0000        0.0000        0.0000        0.0000        0.0000        0.0000        0.0000        0.0000        0.0000        0.0000        0.0000        0.0000        0.0000        0.0000        0.0000        0.0000        0.0000        0.0000        0.0000
        0.0000        0.0000        0.0000        0.0000        0.0000        0.0000        0.0000        0.0000        0.0000        0.0000        0.0000        0.0000        0.0000        0.0000        0.0000        0.0000        0.0000        0.0000        0.0000        0.0000       10.0347       12.4468       12.1974        6.7435        2.9327        1.9150        2.9019        1.2170        2.3132        1.8600        1.4734        1.2909        3.5199        1.0253        0.7287        1.5793        0.8920        4.0697        1.7139        1.2508        0.7916        0.6594        1.2355        0.9883        2.4235        2.9823        2.6741        7.6255        9.6766        8.8880        7.7645        4.4740        4.7586        2.9672       10.3769       11.8244       12.1466       12.9442       12.6137        8.2468        6.7641        9.4932        8.8297        5.2523        5.3519        5.7760        7.4642       10.0896        7.9275        6.6909        6.8812        8.3807       10.9876       13.3773       14.3242       14.7882       15.9480       15.9310       16.9401       19.3199       20.3778       21.4438       24.7502       21.9821       23.2164       22.3106       21.1041       20.3897       20.1734       23.1303       23.4270       27.5109       28.6789       31.2663       31.8824       38.7904       42.6549       40.7066       43.2478       38.9632       37.1471       33.2883       34.8881       37.1135       41.7542       40.8016       39.6828       37.9586       40.2335       44.5238       46.7059       52.9647       57.1347       58.8796       58.1574       60.4778       66.2714       70.4386       72.5420       75.1005       74.2476       75.0955       72.0108       68.7078       53.8524       50.1619       44.0881       41.4272       35.9746       33.2706       34.2473       40.9099       50.7429       54.2834       49.5243       61.1247       78.3941       82.8735      102.7948       93.1079       95.9287       90.4939       97.2792      100.6533      105.8238      107.6104      106.7600      100.6666      104.0458      101.3521      103.7162       84.8942       83.6278       75.2963       76.6992       70.7236       72.9719       87.3227       79.9524       81.9104       89.7967       92.7239       95.0414       88.8833       96.5372      108.1359       93.9260       89.6897       87.0037       83.6597       77.7790       59.0780       51.6634       56.2301       53.0915       36.0390       39.1869       33.9612       32.0483       35.2716       30.5483       25.1486       23.2430       24.0162       25.1899       26.7011       23.8654       27.2926       30.0016       29.1947       29.9081       29.7372       36.8302       34.1367        0.0000        0.0000        0.0000        0.0000        0.0000        0.0000        0.0000        0.0000        0.0000        0.0000        0.0000        0.0000        0.0000        0.0000        0.0000        0.0000        0.0000        0.0000        0.0000        0.0000        0.0000        0.0000        0.0000        0.0000        0.0000        0.0000        0.0000        0.0000        0.0000        0.0000        0.0000        0.0000        0.0000        0.0000        0.0000        0.0000        0.0000        0.0000        0.0000        0.0000        0.0000        0.0000        0.0000        0.0000        0.0000        0.0000        0.0000        0.0000        0.0000        0.0000        0.0000        0.0000        0.0000        0.0000        0.0000
        0.0000        0.0000        0.0000        0.0000        0.0000        0.0000        0.0000        0.0000        0.0000        0.0000        0.0000        0.0000        0.0000        0.0000        0.0000        0.0000        0.0000        0.0000        0.0000        0.0000       12.8976       14.2318       11.9059        7.5627        4.5406        3.6097        4.1750        1.6588        2.4939        2.3150        1.6778        2.0678        1.7573        3.0039        1.2501        1.2777        0.9340        2.4871        1.5469        0.9912        0.3060        0.9024        1.4104        1.8752        2.0029        1.9797        6.1940        8.5202        8.4042        7.8703        3.0543        2.5575        4.2016        8.5868       13.6114       15.7123       10.7946        7.1373        6.6158        4.7934        5.9938        6.5566        7.1691        3.8119        4.4269        7.7129       10.2957       11.2738        7.0062        5.8760        9.7265        8.6664       12.0304       15.5765       16.1712       13.2964       12.1395       12.8995       17.3888       20.3458       19.4275       24.5685       25.3508       28.1326       28.5153       26.6603       26.6009       25.4205       27.3815       23.8215       24.3207       30.3822       29.9968       30.9378       31.8746       30.7246       33.1286       34.6264       37.1431       34.1843       37.2277       37.5945       40.8436       39.8636       41.6802       42.1404       40.6916       37.1180       40.7115       46.0787       43.9282       48.4134       52.6328       55.7732       59.7483       57.3924       65.8092       67.8846       63.0343       68.7481       75.5970       74.2014       64.5679       50.2598       44.7242       41.0769       40.8260       35.4804       32.9982       37.6398       39.1815       43.3613       41.7972       53.6497       73.1575       91.6869       94.0662      105.2981      107.7349      104.0497      105.1108      126.3626      128.7388      121.2607      136.6661      141.8067      137.1436      117.1374      121.7409      124.7680      120.8259      102.2566       99.8949      100.4486      101.4663      107.1927      101.1714       97.1272       97.3012      113.9042      111.6048      106.5242      111.9796       98.3104       96.3238      101.2730       93.1515       93.2367       91.4771       91.9706       84.3203       70.8761       62.4974       54.3487       48.4625       40.4461       37.9225       37.3652       39.4363       35.8650       28.7758       31.0817       26.5888       29.2978       25.0229       31.5665       28.9088       28.2512       30.7309       27.8570       28.9517       35.0310       43.1180       35.0846       33.0680        0.0000        0.0000        0.0000        0.0000        0.0000        0.0000        0.0000        0.0000        0.0000        0.0000        0.0000        0.0000        0.0000        0.0000        0.0000        0.0000        0.0000        0.0000        0.0000        0.0000        0.0000        0.0000        0.0000        0.0000        0.0000        0.0000        0.0000        0.0000        0.0000        0.0000        0.0000        0.0000        0.0000        0.0000        0.0000        0.0000        0.0000        0.0000        0.0000        0.0000        0.0000        0.0000        0.0000        0.0000        0.0000        0.0000        0.0000        0.0000        0.0000        0.0000        0.0000        0.0000        0.0000        0.0000
        0.0000        0.0000        0.0000        0.0000        0.0000        0.0000        0.0000        0.0000        0.0000        0.0000        0.0000        0.0000        0.0000        0.0000        0.0000        0.0000        0.0000        0.0000        0.0000        0.0000        0.0000       20.1041       19.5474       23.6557       22.0155       26.0313       30.1445       14.3649       10.5436       16.8912       11.3839        3.5925        2.2667        2.9455        3.0742        3.0477        6.2582        7.4072        3.9685        1.9582        5.7564        4.4748        4.0238        2.6745        2.4774        2.7659        4.2806        4.8355        4.9569        3.9012        3.2099        4.9392        6.1603        6.2456       10.5935        7.4512        6.8601        5.6416        5.1897        7.6931        7.3024        6.9972        5.8054        2.8938        4.8772        4.7648        7.5437        7.7561        8.9798       14.6510       15.2012       13.5204       17.2435       18.3691       18.8112       18.0787       18.8875       23.6217       29.2096       28.4996       28.3118       28.0823       25.4506       27.2684       28.0648       35.5983       34.1687       33.3617       33.9919       26.9681       29.6020       28.6718       28.9752       29.3571       27.9124       26.2904       30.3686       29.3163       26.6263       28.1350       30.1978       42.4875       46.2818       43.7724       47.4989       41.2605       42.1782       35.6848       37.3386       34.1131       34.7204       40.4043       42.2768       52.9947       54.0068       66.6489       73.0325       85.3284       83.1894       85.1320       81.0874       76.3799       61.4843       46.6836       42.3139       38.0053       34.6471       34.3820       38.1807       39.9878       44.5517       48.9525       55.7508       72.1701      110.6890      118.2207      132.9292      130.8946      134.0300      124.9246      137.5608      154.9778      150.7567      159.6255      166.4970      173.1437      177.7408      156.9869      153.4389      152.7334      151.5555      135.0952      145.3869      139.1332      141.4817      141.6454      138.7063      145.4158      167.3560      145.5650      134.1749      119.0068      116.0770      100.4356       99.4656       99.7409       94.4821       89.7778       90.5252       85.2800       81.3130       73.3833       68.8580       64.0017       56.9410       45.3785       40.6790       34.5085       36.3968       35.2945       33.1256       31.5751       33.5537       30.4928       29.7463       32.4645       36.9720       37.3387       41.0437       42.8586       45.4260       34.9067       34.5453       29.1398       27.3529       26.8500        0.0000        0.0000        0.0000        0.0000        0.0000        0.0000        0.0000        0.0000        0.0000        0.0000        0.0000        0.0000        0.0000        0.0000        0.0000        0.0000        0.0000        0.0000        0.0000        0.0000        0.0000        0.0000        0.0000        0.0000        0.0000        0.0000        0.0000        0.0000        0.0000        0.0000        0.0000        0.0000        0.0000        0.0000        0.0000        0.0000        0.0000        0.0000        0.0000        0.0000        0.0000        0.0000        0.0000        0.0000        0.0000        0.0000        0.0000        0.0000        0.0000        0.0000        0.0000        0.0000        0.0000
        0.0000        0.0000        0.0000        0.0000        0.0000        0.0000        0.0000        0.0000        0.0000        0.0000        0.0000        0.0000        0.0000        0.0000        0.0000        0.0000        0.0000        0.0000        0.0000        0.0000        0.0000       26.1620       22.6401       26.5852       28.5400       26.5426       20.5134       15.6041       12.4444       14.0170       16.7360        4.3015        4.5146        5.8310        3.5187        4.7937        2.9407        7.2302        4.1427        1.3396        3.6726        6.7561        5.4879        3.0154        2.6811        3.9581        4.3130        2.5157        5.8509        4.9049        5.3407        8.8522        7.3390        7.1872       12.7477        9.5740        6.5458        7.4190        5.7572        5.0865        7.6831        5.6535        6.1721        3.7051        3.7096        4.7588        8.1560        9.1136        9.5022        9.3735       13.3214       17.5128       18.2177       18.5521       18.9260       24.0200       22.8892       23.5227       29.7544       34.0061       32.5378       29.5197       26.2191       26.6202       31.9723       37.5962       38.9372       39.2560       37.3952       30.0293       32.0769       31.6547       31.3838       30.8261       30.1159       29.5218       30.6789       35.3715       29.6102       31.7935       33.3239       33.9937       36.4817       38.2980       42.5558       43.7145       42.7579       34.9232       32.0226       31.4047       31.6200       38.5785       43.8254       44.5772       44.2870       58.7599       78.0623       84.9442       72.6835       72.9509       72.2488       68.7118       56.2163       41.5305       49.2645       41.5152       34.3094       38.4436       39.9079       38.8465       43.2393       57.9086       65.7506      101.6687      114.9747      133.8121      136.8899      150.4289      135.7764      136.5862      150.6173      157.9082      162.1842      173.5312      189.4099      195.1758      192.9181      164.5799      157.2934      160.4184      157.3423      149.9059      152.6827      147.3448      152.3030      173.5702      165.2322      170.4003      184.6010      167.4527      143.1365      146.8297      136.3566      116.9311      109.4576      100.9798      100.0518       94.6431       90.5694       84.1800       80.1686       66.8482       70.2460       65.6871       59.5363       46.2595       42.2859       40.5070       35.9089       37.4034       32.8985       35.6769       34.7641       34.4756       39.0317       52.5542       38.5750       35.2053       35.0775       52.7118       49.9300       60.0854       33.2502       25.2762       22.7451       16.7400        0.0000        0.0000        0.0000        0.0000        0.0000        0.0000        0.0000        0.0000        0.0000        0.0000        0.0000        0.0000        0.0000        0.0000        0.0000        0.0000        0.0000        0.0000        0.0000        0.0000        0.0000        0.0000        0.0000        0.0000        0.0000        0.0000        0.0000        0.0000        0.0000        0.0000        0.0000        0.0000        0.0000        0.0000        0.0000        0.0000        0.0000        0.0000        0.0000        0.0000        0.0000        0.0000        0.0000        0.0000        0.0000        0.0000        0.0000        0.0000        0.0000        0.0000        0.0000        0.0000        0.0000
        0.0000        0.0000        0.0000        0.0000        0.0000        0.0000        0.0000        0.0000        0.0000        0.0000        0.0000        0.0000        0.0000        0.0000        0.0000        0.0000        0.0000        0.0000        0.0000        0.0000        0.0000       18.5881       29.4731       22.1162       24.7711       20.4250       23.4451       14.6065       12.9593       14.4124       14.9347        8.8604        4.0888        8.1017        9.7138        4.5824        6.1752        6.4810        4.4283        3.8109        2.4217        2.0400        2.1229        1.8022        2.6063        3.2344        5.6800        4.8687        8.5294        6.5229        7.0316        8.3108        5.8777        5.5900       14.1472       11.4256        7.2126        7.3075        8.1328        4.8877        4.7622        7.0832        8.8974        8.4625        9.6518       10.9251       12.5176       14.1071       10.1103       12.9520       21.0746       18.5368       18.2161       21.3023       23.9486       19.8841       23.5888       28.9540       26.4368       24.6572       33.3139       32.6801       42.8803       40.7687       38.9783       45.6327       50.2123       45.4356       39.5131       33.8077       38.0369       35.1129       33.4158       31.8680       28.7354       25.8698       24.4212       24.9109       26.3175       27.5998       31.0568       30.8101       32.4387       40.7206       39.5430       42.0616       46.2113       36.1955       34.7359       39.0278       32.4269       35.9583       36.7062       42.2744       41.2852       47.4642       56.9753       71.4322       64.4757       61.3523       60.8787       59.3390       53.4142       35.7492       36.9407       38.2215       38.6097       43.5055       38.6237       39.6909       46.4376       60.8098       77.6735      106.7002      124.9832      141.5133      146.5464      164.7847      185.4691      178.1416      162.9549      159.0689      168.5579      189.9539      204.5788      207.0775      196.9005      175.5986      177.3257      173.7307      180.9458      163.3905      163.4545      154.5968      156.6048      177.5880      171.5710      172.2838      176.3484      153.6127      138.1113      141.3517      125.4508      104.6781      107.7504      107.1699       93.4961       92.8236       91.8377       83.3337       78.6673       68.0014       71.8701       71.5886       67.7824       52.1494       49.4644       43.4042       45.0081       38.0253       38.0558       43.8852       34.7763       37.0610       36.9870       39.2738       35.8902       41.7910       35.7523       76.6101       37.8452       28.6946       32.3372       24.1997       21.0518       19.9800        0.0000        0.0000        0.0000        0.0000        0.0000        0.0000        0.0000        0.0000        0.0000        0.0000        0.0000        0.0000        0.0000        0.0000        0.0000        0.0000        0.0000        0.0000        0.0000        0.0000        0.0000        0.0000        0.0000        0.0000        0.0000        0.0000        0.0000        0.0000        0.0000        0.0000        0.0000        0.0000        0.0000        0.0000        0.0000        0.0000        0.0000        0.0000        0.0000        0.0000        0.0000        0.0000        0.0000        0.0000        0.0000        0.0000        0.0000        0.0000        0.0000        0.0000        0.0000        0.0000        0.0000
        0.0000        0.0000        0.0000        0.0000        0.0000        0.0000        0.0000        0.0000        0.0000        0.0000        0.0000        0.0000        0.0000        0.0000        0.0000        0.0000        0.0000        0.0000        0.0000        0.0000        0.0000       20.6138       23.6288       19.1088       34.1874       40.7051       15.5877       10.6122        9.6990       11.0086       10.3789        6.1132        5.4457        3.9140        8.8889       10.1535        6.7611        9.6248        6.7303        6.9277       11.3801        9.9728        4.6435        7.2465        4.8920        4.7640        4.7430        5.8906        6.9815        5.8208        5.0997        4.9471        2.6087        4.9461        5.2575        3.7151        3.3838        6.2270        8.5584        6.2952        4.3145       11.0887       20.3198       17.6557       16.9703       15.4012        9.7926       11.4608       10.4022       13.9059       14.2542       19.5125       21.2380       22.2304       19.7040       17.3064       24.1890       32.1158       29.4986       33.3791       34.2944       34.3282       38.7181       40.2369       44.0549       47.5846       50.2453       52.0697       55.9760       50.8668       41.7456       40.3795       37.8474       34.1517       28.9522       24.7904       25.4672       26.2351       28.8761       32.1306       31.7125       28.8747       28.5792       29.1346       31.3834       30.8335       32.5443       28.0403       30.0322       39.2026       29.0501       37.0017       37.3724       41.1093       41.9694       51.5841       60.4904       59.9583       62.7439       54.7605       55.3450       52.0933       54.8792       42.9838       48.6691       48.1097       41.0927       44.3230       39.1945       43.5095       51.7831       70.8841       87.4578      114.1361      130.2479      147.5481      156.0362      174.1355      183.2295      168.4939      162.6119      163.0152      177.7317      196.2779      208.0674      209.6763      204.4755      190.1452      199.4898      201.7254      187.8869      173.1845      167.6794      158.1452      159.9318      169.1851      168.9599      159.7451      170.9715      150.9513      128.3975      116.6346      106.1353       93.6963       95.1652       87.8353       84.4343       83.4050       82.0806       85.8007       80.0654       71.3965       71.0148       69.9061       64.2381       53.4635       52.7404       51.3638       47.4666       46.3857       42.4449       40.0179       44.8461       46.8825       41.2735       40.4648       42.7507       46.4917       37.3058       42.5023       33.8643       24.7627       25.3720       24.3207       19.3835        0.0000        0.0000        0.0000        0.0000        0.0000        0.0000        0.0000        0.0000        0.0000        0.0000        0.0000        0.0000        0.0000        0.0000        0.0000        0.0000        0.0000        0.0000        0.0000        0.0000        0.0000        0.0000        0.0000        0.0000        0.0000        0.0000        0.0000        0.0000        0.0000        0.0000        0.0000        0.0000        0.0000        0.0000        0.0000        0.0000        0.0000        0.0000        0.0000        0.0000        0.0000        0.0000        0.0000        0.0000        0.0000        0.0000        0.0000        0.0000        0.0000        0.0000        0.0000        0.0000        0.0000        0.0000
        0.0000        0.0000        0.0000        0.0000        0.0000        0.0000        0.0000        0.0000        0.0000        0.0000        0.0000        0.0000        0.0000        0.0000        0.0000        0.0000        0.0000        0.0000        0.0000        0.0000        0.0000        0.0000       42.9306       68.4210       79.9250       78.0092       67.4776        6.8290        5.8497        6.1048        4.4600        1.0787        0.7237        1.4625        2.6239        1.1987        2.6138        5.2237        6.3922       12.1260       14.1474       10.9600       10.1272        5.2824        5.6117        6.7569        4.8651        2.4011        4.0001        2.6331        3.3342        5.1529        2.9825        2.3611        4.4781        4.9013        5.5779        7.1117        8.1423        7.3024       11.7733       13.4808       18.7531       18.1067       13.7041       14.9046       16.2346       18.5737       17.6368       15.4089       14.8325       24.4170       30.0923       27.6129       25.4421       26.9279       25.9504       29.2997       36.4600       34.9818       36.2315       34.6137       50.3331       53.4581       57.2275       61.5612       61.6489       71.0757       72.9092       70.4740       63.7145       36.8333       32.1070       32.1632       29.9604       23.6916       20.8757       22.8164       18.6695       18.8416       18.2793       19.0877       17.8095       21.0909       21.3971       21.1272       21.6279       23.3355       23.4814       24.9462       27.3729       36.5832       40.3522       40.5055       49.1662       61.4021       57.7333       51.0066       59.4114       53.3552       53.0765       46.4652       48.7270       40.4010       43.4124       39.4243       37.8734       49.0926       49.3024       55.0629       64.0938       83.8817       98.1400      109.1846      117.1090      122.1144      136.7579      148.6293      170.1816      159.6763      160.4601      179.2800      194.2304      197.5998      204.1103      212.0211      210.2079      228.5264      241.0567      231.5793      221.6563      185.0270      184.4261      175.3938      182.3497      167.4072      159.8423      147.5613      139.3681      128.6323      119.9746      113.7969       96.5710       78.6850       79.3728       77.0024       78.8257       85.8418       77.8998       83.4389       85.8422       84.9278       82.8442       74.0464       68.7675       74.1071       72.6130       67.9476       64.8819       66.9304       71.5413       66.0786       60.2315       59.8898       55.0637       46.5799       45.7187       49.0727       56.0929       41.6143       32.8272       30.1509       31.3822       25.7990       20.5095       20.7119       30.5037       29.3654       36.5049        0.0000        0.0000        0.0000        0.0000        0.0000        0.0000        0.0000        0.0000        0.0000        0.0000        0.0000        0.0000        0.0000        0.0000        0.0000        0.0000        0.0000        0.0000        0.0000        0.0000        0.0000        0.0000        0.0000        0.0000        0.0000        0.0000        0.0000        0.0000        0.0000        0.0000        0.0000        0.0000        0.0000        0.0000        0.0000        0.0000        0.0000        0.0000        0.0000        0.0000        0.0000        0.0000        0.0000        0.0000        0.0000        0.0000        0.0000        0.0000        0.0000        0.0000
        0.0000        0.0000        0.0000        0.0000        0.0000        0.0000        0.0000        0.0000        0.0000        0.0000        0.0000        0.0000        0.0000        0.0000        0.0000        0.0000        0.0000        0.0000        0.0000        0.0000        0.0000        0.0000        0.0000        0.0000        0.0000        0.0000       42.0606        8.2665        6.3887        4.3923        3.2248        0.0291        0.4124        1.3766        2.4015        1.2682        2.5472        4.0441        4.3514       10.9877        9.4278       11.0576       12.0118       10.0146        5.2916       10.6106        7.6833        8.6760        7.2318        4.0861        3.9224        4.6179        4.7585        6.7510       12.9380        6.5522        7.3151        8.8125       11.1258       14.9984       16.7970       16.5941       18.5546       18.5606       14.1444       11.0389       11.8666       13.0299       18.7898       18.6394       18.3616       16.7916       22.7525       21.7592       21.5884       24.5480       27.3007       29.2630       34.4902       38.2361       43.0754       46.1991       51.4146       61.1285       63.1215       67.9072       79.5315       74.7343       80.0699       78.3557       69.2391       38.9518       37.7569       37.4756       33.0872       25.7725       24.9290       19.7671       17.2470       15.1087       15.2429       16.3995       15.5078       16.7176       24.1839       19.8717       19.5233       20.5152       21.5802       24.6293       25.6286       36.5571       40.8582       39.8988       42.0391       63.1164       49.7661       54.6361       59.4748       60.2626       54.4957       45.5094       39.4025       32.9295       40.0049       34.2688       35.9682       46.7982       54.0378       65.7160       70.5926       77.2935       84.1334       94.7801      107.8009      119.1376      135.7665      145.2891      159.9267      142.5630      145.1303      172.2144      193.0442      205.3177      200.5522      202.4614      199.5548      217.3002      236.9422      223.7013      202.1623      181.5753      176.0153      165.5407      171.7201      158.1764      141.8726      133.2403      131.3108      119.0454      112.7367      101.4600       87.0037       72.1321       74.4354       75.4511       80.7492       74.5475       77.5341       81.1783       77.0587       78.2211       72.4217       69.3937       74.6423       86.7240       77.0178       76.6766       74.8447       79.2278       81.1281       75.5553       70.4440       65.6619       59.6967       52.7299       45.5200       48.9045       41.7365       36.3374       36.0478       27.0739       23.0152       26.5458       23.8242       21.0021       25.4656       26.0303       24.1404        0.0000        0.0000        0.0000        0.0000        0.0000        0.0000        0.0000        0.0000        0.0000        0.0000        0.0000        0.0000        0.0000        0.0000        0.0000        0.0000        0.0000        0.0000        0.0000        0.0000        0.0000        0.0000        0.0000        0.0000        0.0000        0.0000        0.0000        0.0000        0.0000        0.0000        0.0000        0.0000        0.0000        0.0000        0.0000        0.0000        0.0000        0.0000        0.0000        0.0000        0.0000        0.0000        0.0000        0.0000        0.0000        0.0000        0.0000        0.0000        0.0000        0.0000
        0.0000        0.0000        0.0000        0.0000        0.0000        0.0000        0.0000        0.0000        0.0000        0.0000        0.0000        0.0000        0.0000        0.0000        0.0000        0.0000        0.0000        0.0000        0.0000        0.0000        0.0000        0.0000        0.0000        0.0000        0.0000        0.0000        0.0000        5.6394        6.3462        3.8272        3.9485        1.4934        1.3776        1.2005        0.3601        0.9978        3.6382        2.3732        1.6873        8.6869       11.8132       10.7978        9.3265        5.5946        8.0801       10.3357        6.2447        7.2265        9.3938        9.6718       11.4672        9.0964        5.9269        7.7774        7.9693        5.5378        8.6634       17.7481       17.5338       14.1862       11.4013       10.3321       15.4533       11.7111       11.1620       11.1858       11.6954       12.4018       17.8568       19.4782       22.9690       21.5869       21.2903       24.9631       26.1147       33.2651       33.7311       31.6932       34.7553       36.1860       46.2960       47.8256       49.2767       53.1200       61.4797       68.4687       68.2590       70.8622       77.7211       74.7728       72.4620       46.0286       40.1500       42.2692       39.4104       25.2299       24.0394       18.3310       14.2270       13.6184       13.8522       17.8885       16.2160       16.5974       16.4550       16.5359       16.2882       18.4742       20.6323       21.6012       23.6313       30.9862       33.5967       38.4455       37.4317       44.6872       50.3820       47.5632       45.7121       54.1551       48.6293       45.7939       45.4098       33.1013       33.7349       34.5670       36.9497       46.6262       56.2176       63.3073       66.9819       80.0853       88.5277       97.0297      108.7228      120.1057      135.5372      127.0008      140.3842      150.0513      166.3961      181.3366      181.6864      205.6154      201.0732      193.2895      209.1996      210.0753      209.7682      207.9507      198.9067      187.9633      182.8325      159.7990      159.7545      142.2096      126.1892      116.6242      113.6877      109.8848      102.8378       92.9801       88.7303       92.3956       76.9689       73.7373       83.6926       80.8305       75.4495       73.7527       73.0655       73.4903       71.2177       73.4491       78.8069       82.4772       82.2619       82.4982       84.9704       87.5879       83.8953       79.4005       76.6797       68.5832       66.5472       55.4208       53.1416       44.3858       39.4316       31.2380       26.2597       22.1870       27.4196       22.3816       26.8221       19.1995       20.2832       18.4336       18.2085       31.9200        0.0000        0.0000        0.0000        0.0000        0.0000        0.0000        0.0000        0.0000        0.0000        0.0000        0.0000        0.0000        0.0000        0.0000        0.0000        0.0000        0.0000        0.0000        0.0000        0.0000        0.0000        0.0000        0.0000        0.0000        0.0000        0.0000        0.0000        0.0000        0.0000        0.0000        0.0000        0.0000        0.0000        0.0000        0.0000        0.0000        0.0000        0.0000        0.0000        0.0000        0.0000        0.0000        0.0000        0.0000        0.0000        0.0000        0.0000        0.0000        0.0000
        0.0000        0.0000        0.0000        0.0000        0.0000        0.0000        0.0000        0.0000        0.0000        0.0000        0.0000        0.0000        0.0000        0.0000        0.0000        0.0000        0.0000        0.0000        0.0000        0.0000        0.0000        0.0000        0.0000        0.0000        0.0000        0.0000        0.0000        0.0000        0.0000        0.0000        5.3514        1.9356        2.6588        0.9090        0.2870        1.3450        1.7786        1.7780        3.5838       12.5273       10.3559        9.0611        7.4805        6.2345        6.5143        7.6878        8.0544        8.9411        8.9552       15.3049       12.0906       10.3590        4.5950        3.7503        4.9077        5.4879       14.0948       13.1111       10.6050        9.3810       11.9054       14.4667       13.7450       12.3755        9.5210       11.4155       14.9155       21.6052       25.6958       23.9526       22.9679       15.4478       18.1708       21.0922       23.3118       32.8931       37.3404       38.5625       42.5737       43.4573       44.6254       46.1683       54.9253       58.1139       63.4117       67.1871       73.5388       72.4413       75.6923       80.8540       76.5659       47.9578       45.5024       44.3814       38.5106       28.8111       19.6214       19.7921       17.0512       17.3026       18.7180       20.4677       21.8213       15.9975       17.3458       19.6012       19.5486       20.4799       22.3214       24.6733       25.9788       37.3374       42.1197       42.6997       40.6227       47.5762       43.7674       41.5926       53.4473       56.8734       54.4313       52.2436       50.9121       39.7739       36.8773       41.2961       41.2859       55.1677       64.3721       65.7770       71.5561       80.0476       93.1838      103.1769      118.3216      125.4418      127.3898      126.3434      138.0073      153.5368      171.2724      174.1657      172.4206      179.0107      191.9017      206.5604      189.5887      195.9783      210.8672      204.5676      201.1449      189.7634      183.3171      155.7392      141.9450      121.2672      115.9239      115.0070      117.3474      104.4955       99.3939       88.0756       90.0636       78.8614       82.5598       80.9470       86.2933       88.9996       76.8022       70.1904       65.2099       76.4117       75.8055       71.3468       72.0117       76.7904       79.2333       79.5799       78.7531       80.6257       73.4043       74.3998       70.7931       63.9297       59.1390       51.0697       43.6049       45.7445       38.7328       33.2791       26.3834       29.7850       31.9214       24.9261       23.4686       18.1124       17.7612       14.8892       15.2834       37.1700        0.0000        0.0000        0.0000        0.0000        0.0000        0.0000        0.0000        0.0000        0.0000        0.0000        0.0000        0.0000        0.0000        0.0000        0.0000        0.0000        0.0000        0.0000        0.0000        0.0000        0.0000        0.0000        0.0000        0.0000        0.0000        0.0000        0.0000        0.0000        0.0000        0.0000        0.0000        0.0000        0.0000        0.0000        0.0000        0.0000        0.0000        0.0000        0.0000        0.0000        0.0000        0.0000        0.0000        0.0000        0.0000        0.0000        0.0000        0.0000        0.0000
        0.0000        0.0000        0.0000        0.0000        0.0000        0.0000        0.0000        0.0000        0.0000        0.0000        0.0000        0.0000        0.0000        0.0000        0.0000        0.0000        0.0000        0.0000        0.0000        0.0000        0.0000        0.0000        0.0000        0.0000        0.0000        0.0000        0.0000        0.0000        0.0000        0.0000        0.0000        3.8547        3.9268        0.0000        0.0000        5.1086        6.3395        6.8923        7.2979        6.5879        6.5315        5.6280        4.5976        2.4104        2.0934        3.2392        2.8711       10.4498       11.7268       10.9121        8.9750        1.9558        1.6298        1.3403        1.4417        1.3510        1.2046        1.2360        1.4688        3.4198        4.0110        4.2113        4.5883        9.7325        7.8300        8.8739       11.7501       28.0342       25.9159       23.4577       16.5949       13.0947       16.5241       22.5480       32.2220       64.7426       72.6530       77.7326       94.7648       82.5303       85.5358      100.1000      109.0061      115.8748      120.6619      128.4022      168.8429      136.9041      131.4265      128.4711      125.3210      138.3134      132.0633      122.7454      116.7240       53.4499       46.9045       35.2921       51.1862       39.0017       36.2275       32.7606       31.4980       19.1327       33.0880       42.8621       30.3142       26.6543       29.1164       33.3262       35.3786       46.6697       52.4047       56.0825       57.3934       52.5747       43.4600       49.2863       52.3890       57.2792       62.9683       63.6998       62.6671       57.7993       56.5388       57.8961       57.2196       63.8613       70.4242       73.2753       77.3029       92.7864      101.7680      107.8411      116.6661      129.7532      140.6943      135.7077      135.7826      138.4706      140.0131      151.9528      170.0266      176.7148      189.6800      194.5545      176.3476      174.9632      193.3835      201.2163      194.5360      179.9030      171.0976      143.8237      123.4636      117.7764      110.1513      109.8692      110.6377      118.4299      100.7965       90.4562       81.9807       88.9732       87.0437       84.1426       85.6786       81.1507       73.1230       66.0256       67.4451       65.0882       63.3931       63.8285       65.1161       68.8279       70.8918       69.7319       67.8912       66.3130       64.8987       63.2404       58.0481       51.4822       51.0618       45.1135       40.0002       43.8166       37.3778       31.1535       31.0744       31.8787       29.7290       23.9888       17.2602       14.2820       14.1142       13.6226        0.0000        0.0000        0.0000        0.0000        0.0000        0.0000        0.0000        0.0000        0.0000        0.0000        0.0000        0.0000        0.0000        0.0000        0.0000        0.0000        0.0000        0.0000        0.0000        0.0000        0.0000        0.0000        0.0000        0.0000        0.0000        0.0000        0.0000        0.0000        0.0000        0.0000        0.0000        0.0000        0.0000        0.0000        0.0000        0.0000        0.0000        0.0000        0.0000        0.0000        0.0000        0.0000        0.0000        0.0000        0.0000        0.0000        0.0000        0.0000        0.0000        0.0000        0.0000
        0.0000        0.0000        0.0000        0.0000        0.0000        0.0000        0.0000        0.0000        0.0000        0.0000        0.0000        0.0000        0.0000        0.0000        0.0000        0.0000        0.0000        0.0000        0.0000        0.0000        0.0000        0.0000        0.0000        0.0000        0.0000        0.0000        0.0000        0.0000        0.0000        0.0000        0.0000        0.0000        0.0000        0.0000        0.0000        0.0000        0.0000        9.1845        8.7394        6.8693        7.1188        7.2303        5.3297        2.1007        2.0878        2.7298        3.2411       10.7435       12.3620       12.3802       10.5502        2.5595        1.9209        2.7669        3.7462        1.6594        1.1091        1.2437        1.8782        3.9257        5.0021        5.4553        7.3152       10.8313       10.0052        9.0452        9.2461       16.7857       14.5546       18.5882       16.0682       28.8122       37.6462       42.4280       44.9949       73.3064       73.3820       69.9327       84.7864       94.5103      109.0135       97.6276      101.4741      126.5161      145.5078      148.5077      202.7948      213.8294      137.9298      146.6239      143.6120      151.0737      137.2981      132.7744       90.7927       54.5908       52.3974       53.9667       62.0724       32.8062       37.4294       33.8314       21.3244       18.3298       38.3411       33.9457       40.6960       30.7685       30.4882       33.4811       38.0158       53.5337       58.4429       71.1904       77.0209       58.2417       53.0679       63.9514       64.9338       60.2988       66.5137       67.4282       66.2102       62.0786       67.9467       64.3087       60.9605       66.4571       65.9829       74.5585       79.6489       95.8155      108.5190      115.0961      124.8616      121.6895      140.8687      142.7141      141.1060      155.3080      160.4947      174.0741      184.7274      178.3486      185.2126      169.6904      174.3747      173.4218      189.6141      195.2149      188.3307      175.6190      159.9868      141.8971      129.7332      113.0782      113.6557      108.0286      109.1897      101.1231       99.5022       92.6962       86.2517       92.8579       90.5727       84.0736       82.4684       75.2257       70.2748       65.1225       61.1197       59.3987       59.7090       64.1124       69.4657       72.7050       71.8040       72.3425       64.3380       65.1974       60.8667       66.1293       80.8246       51.9562       44.0654       39.7603       38.8606       36.4599       31.9741       27.0446       24.9675       24.3848       23.1661       21.0819       18.7097       16.6735       13.8041        0.0000        0.0000        0.0000        0.0000        0.0000        0.0000        0.0000        0.0000        0.0000        0.0000        0.0000        0.0000        0.0000        0.0000        0.0000        0.0000        0.0000        0.0000        0.0000        0.0000        0.0000        0.0000        0.0000        0.0000        0.0000        0.0000        0.0000        0.0000        0.0000        0.0000        0.0000        0.0000        0.0000        0.0000        0.0000        0.0000        0.0000        0.0000        0.0000        0.0000        0.0000        0.0000        0.0000        0.0000        0.0000        0.0000        0.0000        0.0000        0.0000        0.0000        0.0000        0.0000
        0.0000        0.0000        0.0000        0.0000        0.0000        0.0000        0.0000        0.0000        0.0000        0.0000        0.0000        0.0000        0.0000        0.0000        0.0000        0.0000        0.0000        0.0000        0.0000        0.0000        0.0000        0.0000        0.0000        0.0000        0.0000        0.0000        0.0000        0.0000        0.0000        0.0000        0.0000        0.0000        0.0000        0.0000        0.0000        0.0000        0.0000        0.0000        0.0000       10.4678        9.7000        9.3993        8.4830        3.9986        3.9319        4.3256        4.6314       14.7222       16.2136       15.9495       15.2832        4.8735        4.6245        6.1104        3.9651        3.2243        2.9329        2.8773        3.2457        6.5892        7.8922        8.2192        7.3368        8.5923        9.1605       10.2178       11.0532       17.6892       16.9688       17.7999       15.1526       24.5549       33.3266       44.7832       41.5788       70.4502       71.9357       63.6123       73.3239       73.5125       87.4699       93.9385      103.7407      141.5765      138.4949      127.0238      147.4835      148.8222      172.1652      166.0191      135.2337      135.3460      149.7222      148.8974      117.6189       60.4889       61.1891       63.7283       63.8348       42.0646       40.5469       30.7484       20.6932       17.2311       21.4692       26.1034       28.0299       36.9255       30.3158       34.2328       42.2292       63.9743       66.1278       73.3247       77.3304       70.0308       59.1994       69.4021       59.4431       71.8063       73.7448       78.2308       82.8969       74.0310       79.6320       72.9660       71.9630       72.0151       67.1924       70.7460       75.5391       97.0191      111.9762      135.0705      131.5720      128.0724      141.6685      151.1417      143.2295      161.6783      174.4093      188.0787      168.2843      170.4077      184.0694      177.2086      178.5068      175.5879      187.7432      191.2795      192.6214      169.7816      145.8278      133.4403      120.6003      105.8006      111.9215      109.2799      112.9337       93.0368       94.4649       88.2441       85.6088       87.3519       84.0338       81.9857       82.1231       67.4315       63.4664       61.8470       58.6026       55.4311       58.3914       60.4039       65.9889       69.4510       70.8366       69.3421       68.1180       67.0796       64.0910       65.0015       57.4874       45.6213       36.0171       35.2824       32.5993       31.4810       30.1139       25.9704       24.2127       22.4602       21.9537       19.8486       17.1959       15.8533       14.6482        0.0000        0.0000        0.0000        0.0000        0.0000        0.0000        0.0000        0.0000        0.0000        0.0000        0.0000        0.0000        0.0000        0.0000        0.0000        0.0000        0.0000        0.0000        0.0000        0.0000        0.0000        0.0000        0.0000        0.0000        0.0000        0.0000        0.0000        0.0000        0.0000        0.0000        0.0000        0.0000        0.0000        0.0000        0.0000        0.0000        0.0000        0.0000        0.0000        0.0000        0.0000        0.0000        0.0000        0.0000        0.0000        0.0000        0.0000        0.0000        0.0000        0.0000        0.0000        0.0000
        0.0000        0.0000        0.0000        0.0000        0.0000        0.0000        0.0000        0.0000        0.0000        0.0000        0.0000        0.0000        0.0000        0.0000        0.0000        0.0000        0.0000        0.0000        0.0000        0.0000        0.0000        0.0000        0.0000        0.0000        0.0000        0.0000        0.0000        0.0000        0.0000        0.0000        0.0000        0.0000        0.0000        0.0000        0.0000        0.0000        0.0000        0.0000        0.0000        0.0000       14.2607       13.8818       14.1927        7.0378        8.4415        7.3897        7.7285       23.3818       22.5738       24.3920       25.4241        9.2108        9.4394        9.2447        8.6598        7.1378        6.5284        6.0778        6.0151       11.7160       13.6064       12.5644       10.6530       11.6530       11.3843       13.5539       13.6113       26.2248       21.3040       23.4817       22.5309       24.0211       43.2507       33.2737       33.5974       69.4159       66.0207       61.7373       62.3969       79.5986       79.5167       77.3132       93.1920      108.9826      124.1787      138.4191      159.9361      148.7932      148.7386      155.5875      141.4765      137.0350      146.2742      161.9559      156.0769       91.0296       80.0131       84.2689       79.9312       52.8894       63.6141       45.4899       30.1428       26.5601       22.7360       24.2548       25.7583       32.2045       33.0770       34.1984       40.7230       62.5324       68.4448       75.3479       78.7221       73.0515       67.1890       71.8738       63.8287       79.1118       79.0368       90.6889       88.6454       83.7117       72.6258       68.4600       67.1286       70.5636       76.6080       78.5316       85.8383       95.7802      104.0645      118.7127      121.1453      127.3608      154.9486      157.2077      165.1159      169.7972      178.5560      171.1508      163.9988      176.8789      192.4521      180.2645      183.6594      187.9029      196.3039      192.1850      183.6660      165.8103      145.8970      133.2368      116.3684      109.8295      117.9862      106.7328      107.2813       89.1410       93.2639       89.8846       87.2010       80.5095       79.8951       75.2025       76.9205       64.4872       62.7121       54.0532       50.4669       51.3877       53.3535       53.8173       57.4035       63.6575       70.3983       69.0603       64.0444       70.3540       61.3694       54.5303       48.1868       40.7393       36.9716       36.3723       33.2637       34.6845       27.1928       25.8056       25.4071       21.8734       21.2676       18.3884       18.3143       16.0814        0.0000        0.0000        0.0000        0.0000        0.0000        0.0000        0.0000        0.0000        0.0000        0.0000        0.0000        0.0000        0.0000        0.0000        0.0000        0.0000        0.0000        0.0000        0.0000        0.0000        0.0000        0.0000        0.0000        0.0000        0.0000        0.0000        0.0000        0.0000        0.0000        0.0000        0.0000        0.0000        0.0000        0.0000        0.0000        0.0000        0.0000        0.0000        0.0000        0.0000        0.0000        0.0000        0.0000        0.0000        0.0000        0.0000        0.0000        0.0000        0.0000        0.0000        0.0000        0.0000        0.0000
        0.0000        0.0000        0.0000        0.0000        0.0000        0.0000        0.0000        0.0000        0.0000        0.0000        0.0000        0.0000        0.0000        0.0000        0.0000        0.0000        0.0000        0.0000        0.0000        0.0000        0.0000        0.0000        0.0000        0.0000        0.0000        0.0000        0.0000        0.0000        0.0000        0.0000        0.0000        0.0000        0.0000        0.0000        0.0000        0.0000        0.0000        0.0000        0.0000        0.0000        0.0000        0.0000        0.0000       34.4440       37.5789       38.8798       38.8694       31.8061       31.9902       33.8171       37.3449       47.7311       50.7819       50.5836       46.7513       32.0910       30.2395       27.6661       26.7924       25.1493       24.8986       23.7136       20.9077       16.7481       16.3492       18.6075       27.7949       32.6738       32.7274       32.2148       34.4912       34.5211       33.9763       34.8904       39.4925       37.6318       38.7121       40.0521       49.6591      107.7434       89.7943       95.6227       99.1366      111.4338      117.9063      152.3940      189.2852      231.9884      182.9821      163.5389      149.5566      129.2250      125.5641      126.8497      130.8207      111.5237      111.5612      112.8540      102.6069       65.2377       64.5913       87.3849      112.2101       31.7692       28.2098       27.8622       31.2040       32.8843       35.1571       39.1768       44.2231       57.4536       82.8693       78.8719       71.7781       83.9525       94.0788       89.7267       81.0097       80.4118       84.1248       97.6678      101.6657       81.0800       75.6578       74.0750       75.8222       76.5392       78.5575       92.1427      112.4553      100.8468      104.2344      121.7481      125.3152      139.8357      154.6939      162.3494      163.8287      158.2567      170.8378      176.1232      176.9896      172.1529      177.3689      175.1728      171.1008      185.5210      190.8024      190.4201      172.4612      163.7428      149.5983      126.7189      124.2811      130.0383      107.6613       93.2824       88.0607       88.7253       93.1227       89.5217       86.0183       76.8273       75.0384       71.5756       72.0628       63.3153       58.0147       52.2637       49.5952       48.2133       46.5600       53.7334       55.9649       66.9475       66.1849       70.1960       67.1699       60.1999       58.6348       49.0783       43.3015       34.1520       28.5708       25.1592       26.7989       37.8147       35.6307       34.6353       31.7538       20.9955       18.7664       17.3864       18.1929        6.8400        0.0000        0.0000        0.0000        0.0000        0.0000        0.0000        0.0000        0.0000        0.0000        0.0000        0.0000        0.0000        0.0000        0.0000        0.0000        0.0000        0.0000        0.0000        0.0000        0.0000        0.0000        0.0000        0.0000        0.0000        0.0000        0.0000        0.0000        0.0000        0.0000        0.0000        0.0000        0.0000        0.0000        0.0000        0.0000        0.0000        0.0000        0.0000        0.0000        0.0000        0.0000        0.0000        0.0000        0.0000        0.0000        0.0000        0.0000        0.0000        0.0000        0.0000        0.0000        0.0000        0.0000
        0.0000        0.0000        0.0000        0.0000        0.0000        0.0000        0.0000        0.0000        0.0000        0.0000        0.0000        0.0000        0.0000        0.0000        0.0000        0.0000        0.0000        0.0000        0.0000        0.0000        0.0000        0.0000        0.0000        0.0000        0.0000        0.0000        0.0000        0.0000        0.0000        0.0000        0.0000        0.0000        0.0000        0.0000        0.0000        0.0000        0.0000        0.0000        0.0000        0.0000        0.0000        0.0000        0.0000        0.0000       47.8028       50.2781       49.9609       40.8074       40.3572       43.0056       48.4297       62.5333       67.9682       67.9465       62.3968       42.7655       38.8781       36.7563       34.9478       33.0878       32.2021       28.9841       25.5310       21.8191       22.7184       21.5888       24.0377       36.9951       37.0495       38.7173       40.8762       41.3898       41.3110       41.6143       39.0883       45.0232       49.1466       45.5604       53.8114       65.7698       84.0540       99.9359      106.6136      126.6230      140.7621      175.7835      233.9650      213.8174      189.9475      174.4064      175.6093      129.9624      131.6723      122.4188      116.7391       93.4745      100.3703       99.3347       90.5501       61.5854       65.0175       69.5711       65.7482       35.2630       29.8649       28.9686       38.0861       37.5332       38.7006       42.5603       45.4220       61.0812       62.0281       65.3465       71.4150       75.6410       95.6902       98.8075       91.2024       94.2819       90.6453       83.7346       85.9225       79.0805       77.9738       84.8539       86.6808       91.0947       82.1117       92.6477       96.0149       93.0529      109.5563      123.8979      133.9664      149.8479      168.3323      164.0925      158.0627      154.7908      184.8711      197.8724      203.2903      179.8350      166.4309      165.7334      166.0484      178.2910      187.3678      181.0160      169.8242      153.3432      133.5755      124.0671      117.8864      103.3692       90.3268       86.7847       89.7995       80.7957       84.7103       85.2225       78.4209       73.9295       70.7594       68.6155       67.4530       71.2316       55.9865       54.6008       57.0299       58.4217       58.9212       56.8068       59.9189       63.9272       62.4595       62.4967       58.2377       52.0688       51.0898       43.2261       39.6799       29.3278       25.9666       24.2117       26.3275       32.0890       34.0154       37.9003       31.7715       22.9123       21.0185       25.0575       21.2120       15.7800        0.0000        0.0000        0.0000        0.0000        0.0000        0.0000        0.0000        0.0000        0.0000        0.0000        0.0000        0.0000        0.0000        0.0000        0.0000        0.0000        0.0000        0.0000        0.0000        0.0000        0.0000        0.0000        0.0000        0.0000        0.0000        0.0000        0.0000        0.0000        0.0000        0.0000        0.0000        0.0000        0.0000        0.0000        0.0000        0.0000        0.0000        0.0000        0.0000        0.0000        0.0000        0.0000        0.0000        0.0000        0.0000        0.0000        0.0000        0.0000        0.0000        0.0000        0.0000        0.0000        0.0000
        0.0000        0.0000        0.0000        0.0000        0.0000        0.0000        0.0000        0.0000        0.0000        0.0000        0.0000        0.0000        0.0000        0.0000        0.0000        0.0000        0.0000        0.0000        0.0000        0.0000        0.0000        0.0000        0.0000        0.0000        0.0000        0.0000        0.0000        0.0000        0.0000        0.0000        0.0000        0.0000        0.0000        0.0000        0.0000        0.0000        0.0000        0.0000        0.0000        0.0000        0.0000        0.0000        0.0000        0.0000        0.0000        0.0000       57.5023       48.1944       48.5874       52.1778       58.4908       75.5812       84.2344       85.6392       82.1120       58.9575       56.6510       54.3165       51.5113       49.1449       47.2692       43.6193       39.1563       30.4740       28.6655       26.0960       30.9807       44.1938       44.4285       44.3531       43.9493       44.3208       47.6069       45.7287       45.5587       60.2546       55.3823       66.1229       69.9748       95.9184       89.2631      106.9511      123.0160      157.8942      164.5712      166.4374      161.9708      167.5581      184.5905      169.3627      176.2667      153.8781      173.6300      163.9073      154.1140      104.1932      114.8143      112.6691       97.0546       71.7540       74.7172      159.7156       65.0220       38.9202       33.7509       32.3541       36.8976       45.0779       50.0627       42.5019       48.2394       62.6768       67.1844       67.0412       64.0555       78.5246       89.4742       88.3612       87.7544       90.3359       87.8461       77.6827       76.3516       89.2751       97.0647       99.6183       91.0519       94.2470       98.0086       97.1010       92.2416      115.1374      131.2414      136.6699      145.2074      164.0496      178.2444      168.5916      175.3775      162.0170      183.7653      192.8211      214.9952      189.1935      162.1794      157.2836      158.2329      169.7498      171.2202      169.4287      160.4145      153.1429      136.6564      123.6907      107.5900       91.8732       85.8577       84.9061       76.2238       70.9509       75.4380       77.4452       74.4334       78.5819       65.4885       66.4392       63.3425       60.9869       59.1390       59.3285       50.8449       47.6263       46.8607       59.0875       58.7617       58.4530       59.1821       60.0954       53.6034       49.4972       41.9653       40.4311       36.2716       26.2679       23.8296       24.5131       26.0344       35.9547       38.0670       37.5050       32.2980       25.1995       23.5630       23.4330       22.3464       21.5400        0.0000        0.0000        0.0000        0.0000        0.0000        0.0000        0.0000        0.0000        0.0000        0.0000        0.0000        0.0000        0.0000        0.0000        0.0000        0.0000        0.0000        0.0000        0.0000        0.0000        0.0000        0.0000        0.0000        0.0000        0.0000        0.0000        0.0000        0.0000        0.0000        0.0000        0.0000        0.0000        0.0000        0.0000        0.0000        0.0000        0.0000        0.0000        0.0000        0.0000        0.0000        0.0000        0.0000        0.0000        0.0000        0.0000        0.0000        0.0000        0.0000        0.0000        0.0000        0.0000        0.0000
        0.0000        0.0000        0.0000        0.0000        0.0000        0.0000        0.0000        0.0000        0.0000        0.0000        0.0000        0.0000        0.0000        0.0000        0.0000        0.0000        0.0000        0.0000        0.0000        0.0000        0.0000        0.0000        0.0000        0.0000        0.0000        0.0000        0.0000        0.0000        0.0000        0.0000        0.0000        0.0000        0.0000        0.0000        0.0000        0.0000        0.0000        0.0000        0.0000        0.0000        0.0000        0.0000        0.0000        0.0000        0.0000        0.0000        0.0000       53.7461       57.1971       62.0620       68.5760       88.0921       96.0401      101.8422      106.8309       83.4324       81.3585       80.6457       78.2409       74.2852       72.4985       66.7888       59.3168       42.2829       36.7781       35.1437       36.2943       52.8058       53.6770       52.1332       50.3929       49.5930       51.7990       48.8141       47.8432       46.0850       57.2787       70.4054       90.0500      102.6966      102.7473      122.7026      146.8426      152.7061      144.3699      149.2451      155.0664      166.4200      192.3874      191.3491      185.1215      174.2354      189.6406      187.1094      164.1416      125.7081      114.7376       97.7002       96.0202       82.0522       88.5413       93.8487       85.1910       47.7574       41.6777       37.8202       48.1524       47.0523       44.1351       48.4880       50.3816       64.5972       64.7440       67.0751       65.7854       80.1716       83.9591       95.7934       92.5834       88.6461       91.0321       85.5829       89.8746       97.5608       94.7236       89.2822       92.1840      101.4971      101.7823      103.1663      103.7667      125.0100      143.2211      150.5952      160.0402      160.4331      183.0677      187.7381      183.2217      165.1226      189.4195      183.9677      184.6434      183.9402      159.2217      147.8004      146.8600      152.5437      156.1964      155.1935      143.8441      141.5045      122.8549      121.3306      102.3927       87.5389       91.6492       79.9095       74.3086       68.4015       70.0450       71.5676       72.4902       70.7291       64.9279       61.9669       57.4488       54.2557       57.1945       48.1590       47.2960       47.1976       48.6790       54.8762       49.4492       55.6423       54.3878       48.1614       45.7863       43.6558       39.6487       39.7852       37.9914       27.9648       23.6338       24.9391       30.7306       38.3963       39.5150       37.6164       30.2418       28.1064       24.3552       17.6849       17.1177        0.0000        0.0000        0.0000        0.0000        0.0000        0.0000        0.0000        0.0000        0.0000        0.0000        0.0000        0.0000        0.0000        0.0000        0.0000        0.0000        0.0000        0.0000        0.0000        0.0000        0.0000        0.0000        0.0000        0.0000        0.0000        0.0000        0.0000        0.0000        0.0000        0.0000        0.0000        0.0000        0.0000        0.0000        0.0000        0.0000        0.0000        0.0000        0.0000        0.0000        0.0000        0.0000        0.0000        0.0000        0.0000        0.0000        0.0000        0.0000        0.0000        0.0000        0.0000        0.0000        0.0000        0.0000
        0.0000        0.0000        0.0000        0.0000        0.0000        0.0000        0.0000        0.0000        0.0000        0.0000        0.0000        0.0000        0.0000        0.0000        0.0000        0.0000        0.0000        0.0000        0.0000        0.0000        0.0000        0.0000        0.0000        0.0000        0.0000        0.0000        0.0000        0.0000        0.0000        0.0000        0.0000        0.0000        0.0000        0.0000        0.0000        0.0000        0.0000        0.0000        0.0000        0.0000        0.0000        0.0000        0.0000        0.0000        0.0000        0.0000        0.0000        0.0000        0.0000        0.0000       76.7437       76.6067       82.7179       88.8811       94.9401      121.4664      128.3631      129.7162      126.7820      122.3227      118.3422      111.2052       98.6115       66.2100       58.4142       49.9749        0.0000        0.0000       51.5007       50.7049       47.3121       47.5870       48.2831       45.8839       49.3532       50.3617       57.5513       63.8260       73.1552       88.8618      106.0441      114.5522      118.2691      103.8235      115.0284      116.4494      127.7302      127.6169      153.8637        0.0000        0.0000        0.0000        0.0000      165.8510      155.0954      160.8354      150.5745      132.7608        0.0000      130.1246      104.9188      108.6801      100.3723       65.3987       53.7918       59.9011       52.8437       56.9893       52.0592       54.2887       56.9254       68.4764       75.4957       83.1155       80.6374       89.5224       97.2093      104.7344      109.8928      106.3775       94.5708       99.9152      107.1433      103.8503      108.6956      106.0411      106.6575      113.2751      117.6137      117.4778      117.9926      130.0336      152.7864      167.7756      174.3159      149.4730      162.1721      177.5949      176.3817      168.3551      163.3314      162.9086      157.9458      144.5807      131.8015      115.7824      116.9537      117.0297      122.3025      115.5219      110.1464       95.1404       81.0859       78.4562       65.7208       68.5097       65.4510       71.2548       61.8976       57.8052       58.1949       66.6974       69.7224       60.2576       50.6872       55.1824       55.8918       48.1498       49.0586       44.1108       46.4502       45.4213       50.3259       52.8996       53.6869       47.0019       45.5559       43.2660       40.6133       47.8656       42.3910       45.4525       43.5054       21.9289       21.8797       23.4677       25.4013       26.3746       21.1809       22.8576       22.9134       20.9921       12.5406        0.0000        0.0000        0.0000        0.0000        0.0000        0.0000        0.0000        0.0000        0.0000        0.0000        0.0000        0.0000        0.0000        0.0000        0.0000        0.0000        0.0000        0.0000        0.0000        0.0000        0.0000        0.0000        0.0000        0.0000        0.0000        0.0000        0.0000        0.0000        0.0000        0.0000        0.0000        0.0000        0.0000        0.0000        0.0000        0.0000        0.0000        0.0000        0.0000        0.0000        0.0000        0.0000        0.0000        0.0000        0.0000        0.0000        0.0000        0.0000        0.0000        0.0000        0.0000        0.0000        0.0000        0.0000        0.0000        0.0000
        0.0000        0.0000        0.0000        0.0000        0.0000        0.0000        0.0000        0.0000        0.0000        0.0000        0.0000        0.0000        0.0000        0.0000        0.0000        0.0000        0.0000        0.0000        0.0000        0.0000        0.0000        0.0000        0.0000        0.0000        0.0000        0.0000        0.0000        0.0000        0.0000        0.0000        0.0000        0.0000        0.0000        0.0000        0.0000        0.0000        0.0000        0.0000        0.0000        0.0000        0.0000        0.0000        0.0000        0.0000        0.0000        0.0000        0.0000        0.0000        0.0000        0.0000        0.0000        0.0000        0.0000        0.0000        0.0000      145.5037      158.8929      163.6995        0.0000        0.0000        0.0000      138.6866      123.6322       87.0523       74.5127        0.0000        0.0000        0.0000        0.0000        0.0000        0.0000        0.0000       47.7425       46.8534       48.7393       52.3630       57.1401       63.3729       77.2131       80.7974       94.2783      105.3047      120.0776      116.3037      133.7251      134.6047      126.8382      127.3725        0.0000        0.0000        0.0000        0.0000        0.0000        0.0000      143.0348      144.9012        0.0000        0.0000        0.0000      166.3231      145.1979      130.4576      117.7672       74.3980       77.3497       74.7713       58.5317       60.0265       52.6524       52.1022       52.2909       64.4487       74.4383       82.7624       89.3393      113.4897      122.7250      137.1695      129.9698      113.0513      113.9837      115.8273      114.1545      108.3180      106.5459      113.6421      108.9539      111.7225      115.1614      124.6123      133.4932      138.8216      144.7356      154.9550      156.6611      149.1573      154.5606      161.2863      169.4016      158.5935      151.9866      149.8828      147.9461      124.4208      122.2520      111.7637      108.6241      100.2802      105.8528       95.0195       86.2669       73.2706       63.8748       67.8099       63.3332       65.4474       58.1059       59.1590       54.8366       56.1816       61.2340       64.7271       61.4276       58.1370       51.0055       49.5968       47.8910       43.0561       42.9618       42.8039       44.2188       47.5337       50.3587       46.8740       52.8598       46.3649       39.5334       39.0734       38.8100       40.5494       36.1130       34.5250       37.4370       23.9218       19.8578       19.4890       23.1511       19.0765       17.0121       16.7634       17.9222       13.5010        9.5812        0.0000        0.0000        0.0000        0.0000        0.0000        0.0000        0.0000        0.0000        0.0000        0.0000        0.0000        0.0000        0.0000        0.0000        0.0000        0.0000        0.0000        0.0000        0.0000        0.0000        0.0000        0.0000        0.0000        0.0000        0.0000        0.0000        0.0000        0.0000        0.0000        0.0000        0.0000        0.0000        0.0000        0.0000        0.0000        0.0000        0.0000        0.0000        0.0000        0.0000        0.0000        0.0000        0.0000        0.0000        0.0000        0.0000        0.0000        0.0000        0.0000        0.0000        0.0000        0.0000        0.0000        0.0000        0.0000        0.0000
        0.0000        0.0000        0.0000        0.0000        0.0000        0.0000        0.0000        0.0000        0.0000        0.0000        0.0000        0.0000        0.0000        0.0000        0.0000        0.0000        0.0000        0.0000        0.0000        0.0000        0.0000        0.0000        0.0000        0.0000        0.0000        0.0000        0.0000        0.0000        0.0000        0.0000        0.0000        0.0000        0.0000        0.0000        0.0000        0.0000        0.0000        0.0000        0.0000        0.0000        0.0000        0.0000        0.0000        0.0000        0.0000        0.0000        0.0000        0.0000        0.0000        0.0000        0.0000        0.0000        0.0000        0.0000        0.0000        0.0000        0.0000        0.0000        0.0000        0.0000        0.0000      177.8938      165.4203      122.4317      112.1705        0.0000        0.0000        0.0000        0.0000        0.0000        0.0000        0.0000        0.0000       53.9272       55.8527       62.3244       62.4951       65.4271       75.7623      100.1162      108.5190      106.9433      117.0969      129.9173      182.3251        0.0000        0.0000        0.0000        0.0000        0.0000        0.0000        0.0000        0.0000        0.0000        0.0000        0.0000        0.0000        0.0000        0.0000        0.0000      149.6727      151.7774      144.5745      103.5432       80.1796       66.1399       54.0266       63.0726       52.6071       47.6013       51.8942       67.1203       81.4197       93.8101       96.5298      128.2869      154.2550      149.9857      142.3331      136.7120      120.8395      127.0461      120.2232      122.5979      125.7005      110.9395      100.5847      101.5979      115.9687      136.0568      156.8362      170.0369      163.8795      142.6478      147.4339      142.3684      153.4703      153.4189      162.1771      150.9838      143.7030      138.9534      129.8166      105.5974      114.9590       98.4174      101.1135       94.8018       92.2069       89.5143       77.7893       63.7528       59.8291       55.6164       49.9503       58.3535       49.8511       55.4303       55.3086       58.9106       49.9008       61.6927       60.2340       58.5609       56.3727       49.4039       45.4748       40.7223       43.2416       45.8097       45.3657       46.3078       42.2150       43.2430       43.2980       35.2288       36.9794       35.9059       32.8047       33.3983       29.5985       30.2613       26.8894       20.6594       17.8840       17.1141       16.5809       16.9781       15.6024       16.2882       15.5492        9.6362        0.0000        0.0000        0.0000        0.0000        0.0000        0.0000        0.0000        0.0000        0.0000        0.0000        0.0000        0.0000        0.0000        0.0000        0.0000        0.0000        0.0000        0.0000        0.0000        0.0000        0.0000        0.0000        0.0000        0.0000        0.0000        0.0000        0.0000        0.0000        0.0000        0.0000        0.0000        0.0000        0.0000        0.0000        0.0000        0.0000        0.0000        0.0000        0.0000        0.0000        0.0000        0.0000        0.0000        0.0000        0.0000        0.0000        0.0000        0.0000        0.0000        0.0000        0.0000        0.0000        0.0000        0.0000        0.0000        0.0000        0.0000
        0.0000        0.0000        0.0000        0.0000        0.0000        0.0000        0.0000        0.0000        0.0000        0.0000        0.0000        0.0000        0.0000        0.0000        0.0000        0.0000        0.0000        0.0000        0.0000        0.0000        0.0000        0.0000        0.0000        0.0000        0.0000        0.0000        0.0000        0.0000        0.0000        0.0000        0.0000        0.0000        0.0000        0.0000        0.0000        0.0000        0.0000        0.0000        0.0000        0.0000        0.0000        0.0000        0.0000        0.0000        0.0000        0.0000        0.0000        0.0000        0.0000        0.0000        0.0000        0.0000        0.0000        0.0000        0.0000        0.0000        0.0000        0.0000        0.0000        0.0000        0.0000        0.0000      224.6485      185.2266        0.0000        0.0000        0.0000        0.0000        0.0000        0.0000        0.0000        0.0000        0.0000        0.0000       66.3259       69.8639       67.7298       77.8711       90.1933      109.3645      118.7971      133.9519      137.3868      147.4840        0.0000        0.0000        0.0000        0.0000        0.0000        0.0000        0.0000        0.0000        0.0000        0.0000        0.0000        0.0000        0.0000        0.0000        0.0000        0.0000        0.0000      148.6965      122.0592       90.8773       82.7159       69.3129       67.7192      106.9656       64.8596       63.7783       74.3886       87.6471      106.9893      124.7533      125.6466      164.8552      184.4491      162.8055      164.9534      156.1472      119.8730      117.0039      119.2917      125.4480      121.9432      116.0408      112.9920      132.4471      137.8475      150.3949      155.9281      172.6461      171.5519      145.1607      157.5551      152.3444      149.8650      157.1007      159.4765      154.5262      144.7155      129.3445      120.3965      105.4286      105.2429       94.2974       88.8588       93.3103       89.5244       79.6427       69.3507       58.9339       51.5169       50.9172       49.1451       52.0091       47.6296       56.7177       57.7689       62.2268       51.6806       50.7462       51.1917       50.1709       55.8102       52.9346       50.9879       40.6715       50.3974       48.6732       47.6484       47.8192       41.9107       40.3186       35.8070       28.9137       30.1336       26.3146       25.2791       23.4438       22.3947       24.1102       25.9711       18.3166       18.9176       17.4644       16.8943       16.2354       15.8009       18.5560       12.3645        0.0000        0.0000        0.0000        0.0000        0.0000        0.0000        0.0000        0.0000        0.0000        0.0000        0.0000        0.0000        0.0000        0.0000        0.0000        0.0000        0.0000        0.0000        0.0000        0.0000        0.0000        0.0000        0.0000        0.0000        0.0000        0.0000        0.0000        0.0000        0.0000        0.0000        0.0000        0.0000        0.0000        0.0000        0.0000        0.0000        0.0000        0.0000        0.0000        0.0000        0.0000        0.0000        0.0000        0.0000        0.0000        0.0000        0.0000        0.0000        0.0000        0.0000        0.0000        0.0000        0.0000        0.0000        0.0000        0.0000        0.0000        0.0000
        0.0000        0.0000        0.0000        0.0000        0.0000        0.0000        0.0000        0.0000        0.0000        0.0000        0.0000        0.0000        0.0000        0.0000        0.0000        0.0000        0.0000        0.0000        0.0000        0.0000        0.0000        0.0000        0.0000        0.0000        0.0000        0.0000        0.0000        0.0000        0.0000        0.0000        0.0000        0.0000        0.0000        0.0000        0.0000        0.0000        0.0000        0.0000        0.0000        0.0000        0.0000        0.0000        0.0000        0.0000        0.0000        0.0000        0.0000        0.0000        0.0000        0.0000        0.0000        0.0000        0.0000        0.0000        0.0000        0.0000        0.0000        0.0000        0.0000        0.0000        0.0000        0.0000        0.0000        0.0000        0.0000        0.0000        0.0000        0.0000        0.0000        0.0000        0.0000        0.0000        0.0000        0.0000       74.7090       68.2333       62.2194       63.7004       68.9954       79.7870       73.5205       78.0987       90.7372        0.0000        0.0000        0.0000        0.0000        0.0000        0.0000        0.0000        0.0000        0.0000        0.0000        0.0000        0.0000        0.0000        0.0000        0.0000        0.0000        0.0000        0.0000      126.5792      111.6437      107.1590       96.8632       90.2280       83.2262       93.2859       91.1203       86.1338      100.1549      128.8383      146.8565      157.2381      173.5327      183.2668      197.9287      178.5292      170.9460      158.7122      122.8232      107.2439      105.4915      107.6170      109.9335      111.9197      124.9985      149.7942      150.1996      144.9884      160.8736      150.5451      141.5159      143.4799      151.7351      154.5914      146.4774      154.0242      139.6139      126.4206      123.7482      116.2944      111.4749      109.1423      106.9352       99.1965       85.4390       78.1773       75.0683       68.7664       60.0506       54.8038       46.3898       44.1230       53.0606       46.3831       46.2384       42.4100       41.9895       45.0969       44.9027       40.1370       41.6334       50.8681       48.7915       45.5473       42.5114       44.7510       43.4811       38.4720       37.9500       30.7719       28.8082       25.4690       20.7954       16.6099       16.2117       16.0922       15.9104       16.4742       19.3172       20.3497       22.5373       29.3125       29.7988       28.7578       25.5998       13.8501       13.7700       12.3704        7.9444        0.0000        0.0000        0.0000        0.0000        0.0000        0.0000        0.0000        0.0000        0.0000        0.0000        0.0000        0.0000        0.0000        0.0000        0.0000        0.0000        0.0000        0.0000        0.0000        0.0000        0.0000        0.0000        0.0000        0.0000        0.0000        0.0000        0.0000        0.0000        0.0000        0.0000        0.0000        0.0000        0.0000        0.0000        0.0000        0.0000        0.0000        0.0000        0.0000        0.0000        0.0000        0.0000        0.0000        0.0000        0.0000        0.0000        0.0000        0.0000        0.0000        0.0000        0.0000        0.0000        0.0000        0.0000        0.0000        0.0000        0.0000        0.0000
        0.0000        0.0000        0.0000        0.0000        0.0000        0.0000        0.0000        0.0000        0.0000        0.0000        0.0000        0.0000        0.0000        0.0000        0.0000        0.0000        0.0000        0.0000        0.0000        0.0000        0.0000        0.0000        0.0000        0.0000        0.0000        0.0000        0.0000        0.0000        0.0000        0.0000        0.0000        0.0000        0.0000        0.0000        0.0000        0.0000        0.0000        0.0000        0.0000        0.0000        0.0000        0.0000        0.0000        0.0000        0.0000        0.0000        0.0000        0.0000        0.0000        0.0000        0.0000        0.0000        0.0000        0.0000        0.0000        0.0000        0.0000        0.0000        0.0000        0.0000        0.0000        0.0000        0.0000        0.0000        0.0000        0.0000        0.0000        0.0000        0.0000        0.0000        0.0000        0.0000        0.0000        0.0000        0.0000        0.0000        0.0000        0.0000        0.0000        0.0000        0.0000        0.0000        0.0000        0.0000        0.0000        0.0000        0.0000        0.0000        0.0000        0.0000        0.0000        0.0000        0.0000        0.0000        0.0000        0.0000        0.0000        0.0000        0.0000        0.0000        0.0000      123.2697      110.3509      108.4803      105.9867       96.5169       89.8707      105.7540       98.8875      100.7132      131.6830      154.3193      150.8294      152.8145      167.9996      181.8013      203.4015      184.6917      163.6474      133.9578      120.3514      112.5816      106.7066      116.1937      119.6507      141.5022      153.3636      153.8397      166.2852      152.0108      144.8218      130.3422      141.8948      141.8026      150.2334      151.8945      145.8252      131.3572      130.2688      119.5097      117.6846      110.1115      110.4360      108.7148      101.0398       89.2546       85.0675       76.8795       74.8966       65.0229       62.5515       49.6066       42.3059       43.7789       50.8534       50.1127       46.8861       39.7543       43.1409       42.2499       39.9567       42.4020       40.4940       46.9896       42.9069       42.3483       43.4634       38.6792       34.1405       30.7981       28.5845       25.3389       23.6316       18.6091       15.8872       15.7118       14.1329       12.8563       12.5813       15.5919       12.9265       16.3942       18.6236       27.4439       29.6386       28.7827       30.7866       16.2661       14.1823        8.1710        0.0000        0.0000        0.0000        0.0000        0.0000        0.0000        0.0000        0.0000        0.0000        0.0000        0.0000        0.0000        0.0000        0.0000        0.0000        0.0000        0.0000        0.0000        0.0000        0.0000        0.0000        0.0000        0.0000        0.0000        0.0000        0.0000        0.0000        0.0000        0.0000        0.0000        0.0000        0.0000        0.0000        0.0000        0.0000        0.0000        0.0000        0.0000        0.0000        0.0000        0.0000        0.0000        0.0000        0.0000        0.0000        0.0000        0.0000        0.0000        0.0000        0.0000        0.0000        0.0000        0.0000        0.0000        0.0000        0.0000        0.0000        0.0000        0.0000
        0.0000        0.0000        0.0000        0.0000        0.0000        0.0000        0.0000        0.0000        0.0000        0.0000        0.0000        0.0000        0.0000        0.0000        0.0000        0.0000        0.0000        0.0000        0.0000        0.0000        0.0000        0.0000        0.0000        0.0000        0.0000        0.0000        0.0000        0.0000        0.0000        0.0000        0.0000        0.0000        0.0000        0.0000        0.0000        0.0000        0.0000        0.0000        0.0000        0.0000        0.0000        0.0000        0.0000        0.0000        0.0000        0.0000        0.0000        0.0000        0.0000        0.0000        0.0000        0.0000        0.0000        0.0000        0.0000        0.0000        0.0000        0.0000        0.0000        0.0000        0.0000        0.0000        0.0000        0.0000        0.0000        0.0000        0.0000        0.0000        0.0000        0.0000        0.0000        0.0000        0.0000        0.0000        0.0000        0.0000        0.0000        0.0000        0.0000        0.0000        0.0000        0.0000        0.0000        0.0000        0.0000        0.0000        0.0000        0.0000        0.0000        0.0000        0.0000        0.0000        0.0000        0.0000        0.0000        0.0000        0.0000        0.0000        0.0000        0.0000        0.0000      123.0862      121.1590      125.3327      114.3640      105.2318      111.1122      109.7635      105.0827      119.3508      128.4640      155.8289      164.3802      171.0653      177.7190      180.7363      196.3265      176.8768      154.2630      124.4203      115.9638      114.1567      112.7967      124.0479      145.1137      154.9189      147.3030      131.6220      142.5594      137.2531      138.3601      127.5983      138.8419      145.8790      142.2111      135.4313      132.5790      127.9311      130.1493      111.4588      108.5901      106.2580      114.0725      106.5611       89.7806       79.6428       77.5061       70.8439       72.2896       64.1683       59.2002       54.4008       49.5433       45.7823       46.8359       44.7354       39.1552       41.2790       48.7926       43.3354       41.3187       38.2730       38.0503       39.6063       43.8862       36.2167       38.8119       32.6026       31.6778       24.2481       24.2015       19.7763       16.2384       13.4589       14.6660       13.9816       11.5064       10.1522       10.4169       14.6224       10.0323       11.7332       13.8907       23.6796       32.2910       29.5242       41.4754       12.4999       13.9164       15.1600        0.0000        0.0000        0.0000        0.0000        0.0000        0.0000        0.0000        0.0000        0.0000        0.0000        0.0000        0.0000        0.0000        0.0000        0.0000        0.0000        0.0000        0.0000        0.0000        0.0000        0.0000        0.0000        0.0000        0.0000        0.0000        0.0000        0.0000        0.0000        0.0000        0.0000        0.0000        0.0000        0.0000        0.0000        0.0000        0.0000        0.0000        0.0000        0.0000        0.0000        0.0000        0.0000        0.0000        0.0000        0.0000        0.0000        0.0000        0.0000        0.0000        0.0000        0.0000        0.0000        0.0000        0.0000        0.0000        0.0000        0.0000        0.0000        0.0000
        0.0000        0.0000        0.0000        0.0000        0.0000        0.0000        0.0000        0.0000        0.0000        0.0000        0.0000        0.0000        0.0000        0.0000        0.0000        0.0000        0.0000        0.0000        0.0000        0.0000        0.0000        0.0000        0.0000        0.0000        0.0000        0.0000        0.0000        0.0000        0.0000        0.0000        0.0000        0.0000        0.0000        0.0000        0.0000        0.0000        0.0000        0.0000        0.0000        0.0000        0.0000        0.0000        0.0000        0.0000        0.0000        0.0000        0.0000        0.0000        0.0000        0.0000        0.0000        0.0000        0.0000        0.0000        0.0000        0.0000        0.0000        0.0000        0.0000        0.0000        0.0000        0.0000        0.0000        0.0000        0.0000        0.0000        0.0000        0.0000        0.0000        0.0000        0.0000        0.0000        0.0000        0.0000        0.0000        0.0000        0.0000        0.0000        0.0000        0.0000        0.0000        0.0000        0.0000        0.0000        0.0000        0.0000        0.0000        0.0000        0.0000        0.0000        0.0000        0.0000        0.0000        0.0000        0.0000        0.0000        0.0000        0.0000        0.0000        0.0000      144.0674      133.3517      139.6214      133.5766      134.9957      123.8274      123.5933      117.0628      117.7501      119.7689      137.9736      166.3731      175.6149      183.0900      173.3298      183.2136      179.6152      171.3131      149.7137      116.9012      112.7747      123.8217      115.6625      123.6188      132.7458      143.1907      139.8414      126.2851      125.1259      125.5319      129.0197      122.7960      126.2023      130.5950      134.9091      130.2072      132.0979      125.4508      125.5322      103.7782       98.2277       95.9291       99.6432       93.0447       83.2335       76.2244       76.9637       71.3202       72.0606       64.9704       59.5808       51.0318       52.3649       47.4707       44.7339       43.2142       40.9983       44.8776       46.2717       38.3672       36.7478       34.4056       31.8137       35.6590       34.0900       30.8062       36.1331       26.1518       23.7308       23.2127       20.0833       16.3458       14.4592       15.0037       16.1393       13.6917       10.7066       10.0575       10.7130       12.8312       12.4545       13.1742       12.9692       24.4406       24.5761       30.2153       27.1258       21.2982        0.0000        0.0000        0.0000        0.0000        0.0000        0.0000        0.0000        0.0000        0.0000        0.0000        0.0000        0.0000        0.0000      102.9853        0.0000        0.0000        0.0000      133.3778        0.0000        0.0000        0.0000        0.0000        0.0000        0.0000        0.0000        0.0000        0.0000        0.0000        0.0000        0.0000        0.0000        0.0000        0.0000        0.0000        0.0000        0.0000        0.0000        0.0000        0.0000        0.0000        0.0000        0.0000        0.0000        0.0000        0.0000        0.0000        0.0000        0.0000        0.0000        0.0000        0.0000        0.0000        0.0000        0.0000        0.0000        0.0000        0.0000        0.0000        0.0000        0.0000        0.0000
        0.0000        0.0000        0.0000        0.0000        0.0000        0.0000        0.0000        0.0000        0.0000        0.0000        0.0000        0.0000        0.0000        0.0000        0.0000        0.0000        0.0000        0.0000        0.0000        0.0000        0.0000        0.0000        0.0000        0.0000        0.0000        0.0000        0.0000        0.0000        0.0000        0.0000        0.0000        0.0000        0.0000        0.0000        0.0000        0.0000        0.0000        0.0000        0.0000        0.0000        0.0000        0.0000        0.0000        0.0000        0.0000        0.0000        0.0000        0.0000        0.0000        0.0000        0.0000        0.0000        0.0000        0.0000        0.0000        0.0000        0.0000        0.0000        0.0000        0.0000        0.0000        0.0000        0.0000        0.0000        0.0000        0.0000        0.0000        0.0000        0.0000        0.0000        0.0000        0.0000        0.0000        0.0000        0.0000        0.0000        0.0000        0.0000        0.0000        0.0000        0.0000        0.0000        0.0000        0.0000        0.0000        0.0000        0.0000        0.0000        0.0000        0.0000        0.0000        0.0000        0.0000        0.0000        0.0000        0.0000        0.0000        0.0000        0.0000        0.0000      178.2212      165.2581      166.7300      159.9733      161.9114      150.2691      147.0208      187.2250      162.1738      164.5925      167.1030      146.1175      140.6644      135.4855      147.2461      144.4671      139.6543      132.4763      121.9687      112.5185      109.4159      120.7515      108.2563      121.7894      134.5105      140.0761      140.3163      132.2867      133.5745      130.3720      117.1434      117.8031      132.4478      145.3781      141.4858      134.1975      130.4373      129.1777      114.3734       94.9767       91.3460       88.0691       89.4894       85.1902       84.3581       84.5923       78.9817       77.0645       75.1652       71.3486       62.8015       61.0778       64.9795       57.9580       49.9803       48.6869       48.1808       46.9602       45.6584       42.8682       38.7297       38.8984       35.8466       25.3946       25.4022       24.9610       22.9139       23.1525       24.5355       22.2385       20.1582       14.7033       13.9793       15.5185       14.2987       17.4415       12.9605       11.8088       12.2955       10.5610       22.6368       16.5053       16.4655       18.6970       23.4837       24.6778       18.6766       23.3286        0.0000        0.0000        0.0000        0.0000        0.0000        0.0000        0.0000        0.0000        0.0000        0.0000        0.0000        0.0000      106.4492      120.1244      139.4322        0.0000      178.8010      154.8544        0.0000        0.0000        0.0000        0.0000        0.0000        0.0000        0.0000        0.0000        0.0000        0.0000        0.0000        0.0000        0.0000        0.0000        0.0000        0.0000        0.0000        0.0000        0.0000        0.0000        0.0000        0.0000        0.0000        0.0000        0.0000        0.0000        0.0000        0.0000        0.0000        0.0000        0.0000        0.0000        0.0000        0.0000        0.0000        0.0000        0.0000        0.0000        0.0000        0.0000        0.0000        0.0000        0.0000
        0.0000        0.0000        0.0000        0.0000        0.0000        0.0000        0.0000        0.0000        0.0000        0.0000        0.0000        0.0000        0.0000        0.0000        0.0000        0.0000        0.0000        0.0000        0.0000        0.0000        0.0000        0.0000        0.0000        0.0000        0.0000        0.0000        0.0000        0.0000        0.0000        0.0000        0.0000        0.0000        0.0000        0.0000        0.0000        0.0000        0.0000        0.0000        0.0000        0.0000        0.0000        0.0000        0.0000        0.0000        0.0000        0.0000        0.0000        0.0000        0.0000        0.0000        0.0000        0.0000        0.0000        0.0000        0.0000        0.0000        0.0000        0.0000        0.0000        0.0000        0.0000        0.0000        0.0000        0.0000        0.0000        0.0000        0.0000        0.0000        0.0000        0.0000        0.0000        0.0000        0.0000        0.0000        0.0000        0.0000        0.0000        0.0000        0.0000        0.0000        0.0000        0.0000        0.0000        0.0000        0.0000        0.0000        0.0000        0.0000        0.0000        0.0000        0.0000        0.0000        0.0000        0.0000        0.0000        0.0000        0.0000        0.0000        0.0000      197.7364      191.0359      192.3623      192.5310      187.6994      179.3835      179.5155      168.4449      207.0568      175.3871      180.9053      153.8975      135.5528      130.9024      132.6512      131.0534      122.4219      119.1234      122.8662      119.8602      111.1386      101.9849      105.2910      118.4241      125.7198      124.4615      130.3339      128.0841      128.6967      120.1734      123.2323      118.4879      136.2688      150.4729      155.0825      137.8884      137.0452      131.1422      123.5719      112.2308       92.9022       87.7272       89.9539       84.9250       85.0162       85.9762       86.3374       83.0451       75.4332       72.9559       69.1473       64.6420       67.9186       68.3019       58.8689       51.3414       52.6525       56.1605       53.3747       51.1294       46.6050       40.9939       38.9008       34.4712       25.8381       24.5689       23.1215       19.9193       23.7667       24.4887       23.3956       20.4755       16.1102       14.4307       13.8592       14.8887       12.6335       12.5419       10.4643        9.7426       11.5931       17.3459       16.3649       15.3990       19.5441       21.9142       10.6131       13.7815       13.9412        0.0000        0.0000        0.0000        0.0000        0.0000        0.0000      107.5798       48.3449        0.0000        0.0000        0.0000        0.0000      115.2146      133.4079        0.0000        0.0000        0.0000        0.0000        0.0000        0.0000        0.0000        0.0000        0.0000        0.0000        0.0000        0.0000        0.0000        0.0000        0.0000        0.0000        0.0000        0.0000        0.0000        0.0000        0.0000        0.0000        0.0000        0.0000        0.0000        0.0000        0.0000        0.0000        0.0000        0.0000        0.0000        0.0000        0.0000        0.0000        0.0000        0.0000        0.0000        0.0000        0.0000        0.0000        0.0000        0.0000        0.0000        0.0000        0.0000        0.0000        0.0000
        0.0000        0.0000        0.0000        0.0000        0.0000        0.0000        0.0000        0.0000        0.0000        0.0000        0.0000        0.0000        0.0000        0.0000        0.0000        0.0000        0.0000        0.0000        0.0000        0.0000        0.0000        0.0000        0.0000        0.0000        0.0000        0.0000        0.0000        0.0000        0.0000        0.0000        0.0000        0.0000        0.0000        0.0000        0.0000        0.0000        0.0000        0.0000        0.0000        0.0000        0.0000        0.0000        0.0000        0.0000        0.0000        0.0000        0.0000        0.0000        0.0000        0.0000        0.0000        0.0000        0.0000        0.0000        0.0000        0.0000        0.0000        0.0000        0.0000        0.0000        0.0000        0.0000        0.0000        0.0000        0.0000        0.0000        0.0000        0.0000        0.0000        0.0000        0.0000        0.0000        0.0000        0.0000        0.0000        0.0000        0.0000        0.0000        0.0000        0.0000        0.0000        0.0000        0.0000        0.0000        0.0000        0.0000        0.0000        0.0000        0.0000        0.0000        0.0000        0.0000        0.0000        0.0000        0.0000        0.0000        0.0000      208.0696      214.8948      226.8638      213.1825      198.9768      186.9678      189.5117      188.7681      180.6783      169.9976      172.8877      175.6695      166.8220      166.9518      139.6835      131.2271      121.6445      114.9491      112.2518      116.8065      112.2380      115.8750      105.9070       99.9999      102.0478      117.5934      126.5534      130.5628      119.1738      113.6034      112.9078      116.4901      121.9006      128.9127      139.8018      153.0803      133.7212      130.4669      121.4242      114.6373      117.5424      112.8261       88.0083       82.0092       82.4031       89.0013       85.4145       86.1695       88.4294       90.5863       80.5785       83.3949       82.8848       85.6862       78.5112       68.5723       61.2866       55.6330       56.5220       57.7582       52.2715       42.3487       43.4424       41.2284       38.2421       33.6397       24.5941       20.0888       17.8177       19.4928       27.4697       24.5534       22.8659       19.6616       15.8361       12.0372       12.0935       16.5688       15.1698       13.6620       12.6187       13.4049       14.6603       18.2994        8.2744        4.7187       11.8852       13.5947       12.3920       10.2250        0.0000        0.0000        0.0000        0.0000        0.0000       96.2843      102.6461      107.1103       37.6819        0.0000        0.0000        0.0000        0.0000        0.0000        0.0000        0.0000        0.0000        0.0000        0.0000        0.0000        0.0000        0.0000        0.0000        0.0000        0.0000        0.0000        0.0000        0.0000        0.0000        0.0000        0.0000        0.0000        0.0000        0.0000        0.0000        0.0000        0.0000        0.0000        0.0000        0.0000        0.0000        0.0000        0.0000        0.0000        0.0000        0.0000        0.0000        0.0000        0.0000        0.0000        0.0000        0.0000        0.0000        0.0000        0.0000        0.0000        0.0000        0.0000        0.0000        0.0000        0.0000        0.0000
        0.0000        0.0000        0.0000        0.0000        0.0000        0.0000        0.0000        0.0000        0.0000        0.0000        0.0000        0.0000        0.0000        0.0000        0.0000        0.0000        0.0000        0.0000        0.0000        0.0000        0.0000        0.0000        0.0000        0.0000        0.0000        0.0000        0.0000        0.0000        0.0000        0.0000        0.0000        0.0000        0.0000        0.0000        0.0000        0.0000        0.0000        0.0000        0.0000        0.0000        0.0000        0.0000        0.0000        0.0000        0.0000        0.0000        0.0000        0.0000        0.0000        0.0000        0.0000        0.0000        0.0000        0.0000        0.0000        0.0000        0.0000        0.0000        0.0000        0.0000        0.0000        0.0000        0.0000        0.0000        0.0000        0.0000        0.0000        0.0000        0.0000        0.0000        0.0000        0.0000        0.0000        0.0000        0.0000        0.0000        0.0000        0.0000        0.0000        0.0000        0.0000        0.0000        0.0000        0.0000        0.0000        0.0000        0.0000        0.0000        0.0000        0.0000        0.0000        0.0000        0.0000        0.0000        0.0000        0.0000        0.0000      227.0301      225.9499      223.9272      203.5846      201.6287      199.7873      194.2627      184.4701      176.9336      169.3470      180.1118      172.1262      180.9935      187.9186      151.7694      129.8191      121.1986      113.7531      117.1358      122.0181      112.5782      115.2281      101.7675      100.0354      108.9664      119.2406      130.6358      120.8332      120.2623      110.1622      128.4199      125.7987      118.3350      125.5055      132.4508      129.8183      127.6990      121.5121      107.9143      103.6881      103.6814      102.4669       86.3351       86.4126       85.2452       90.0508       91.3977       97.6603       96.7595       90.7666       87.1794       96.8040       86.8578       81.8761       80.1134       71.4560       64.2830       56.1248       56.1307       48.5866       44.8531       37.8972       39.7401       38.3810       33.8775       29.0327       17.7414       17.2538       17.4513       20.2149       28.7601       26.0874       22.7234       20.2778       15.0349       17.4827       13.5855       13.2344       15.6478       14.4271       16.0985       12.9243       14.1484       11.9102        9.1076        2.6652        7.7410       18.8100        9.5948        8.7485        0.0000        0.0000        0.0000        2.7411       80.4493       94.1621      105.5868      109.6150       34.5794        0.0000        0.0000        0.0000        0.0000        0.0000        0.0000        0.0000        0.0000        0.0000        0.0000        0.0000        0.0000        0.0000        0.0000        0.0000        0.0000        0.0000        0.0000        0.0000        0.0000        0.0000        0.0000        0.0000        0.0000        0.0000        0.0000        0.0000        0.0000        0.0000        0.0000        0.0000        0.0000        0.0000        0.0000        0.0000        0.0000        0.0000        0.0000        0.0000        0.0000        0.0000        0.0000        0.0000        0.0000        0.0000        0.0000        0.0000        0.0000        0.0000        0.0000        0.0000        0.0000        0.0000
        0.0000        0.0000        0.0000        0.0000        0.0000        0.0000        0.0000        0.0000        0.0000        0.0000        0.0000        0.0000        0.0000        0.0000        0.0000        0.0000        0.0000        0.0000        0.0000        0.0000        0.0000        0.0000        0.0000        0.0000        0.0000        0.0000        0.0000        0.0000        0.0000        0.0000        0.0000        0.0000        0.0000        0.0000        0.0000        0.0000        0.0000        0.0000        0.0000        0.0000        0.0000        0.0000        0.0000        0.0000        0.0000        0.0000        0.0000        0.0000        0.0000        0.0000        0.0000        0.0000        0.0000        0.0000        0.0000        0.0000        0.0000        0.0000        0.0000        0.0000        0.0000        0.0000        0.0000        0.0000        0.0000        0.0000        0.0000        0.0000        0.0000        0.0000        0.0000        0.0000        0.0000        0.0000        0.0000        0.0000        0.0000        0.0000        0.0000        0.0000        0.0000        0.0000        0.0000        0.0000        0.0000        0.0000        0.0000        0.0000        0.0000        0.0000        0.0000        0.0000        0.0000        0.0000        0.0000        0.0000      247.7648      246.6141      248.3545      230.4664      224.9582      225.9840      218.7183      202.0228      203.9784      203.9688      189.2497      181.4304      178.8056      177.5788      172.2103      150.0582      141.3746      123.4854      116.9215      114.2549      116.3582      114.6793      106.1988      114.5609      124.5312      124.9856      116.0481      120.6716      111.9870      119.6015      115.7489      112.6473      105.7549      113.1704      114.9949      104.4272      106.2965      104.2124      103.6768       98.1160       98.2308      101.2266      102.9658       90.5835       88.6604       90.8826      104.4434      119.2064      122.3845      112.5704      107.3366       99.3907      100.3171       89.1736       82.1246       86.2861       77.3157       66.9307       59.4637       45.8960       38.5664       35.1729       35.2442       33.2079       30.1772       23.2988       23.2253       28.2054       21.4256       22.5295       24.9181       32.0918       27.7522       26.1602       23.6226       17.2401       20.3896       12.0222       12.2673       15.7963       20.3967       19.6678       12.5709        5.0291        2.4062        2.1287       10.3586       29.9631       39.4652       28.4354        0.0000        0.0000        0.0000        0.0000       18.3982       81.8744      101.5281      117.7062      126.6448       54.3090        0.0000        0.0000        0.0000        0.0000        0.0000        0.0000        0.0000        0.0000        0.0000        0.0000        0.0000        0.0000        0.0000        0.0000        0.0000        0.0000        0.0000        0.0000        0.0000        0.0000        0.0000        0.0000        0.0000        0.0000        0.0000        0.0000        0.0000        0.0000        0.0000        0.0000        0.0000        0.0000        0.0000        0.0000        0.0000        0.0000        0.0000        0.0000        0.0000        0.0000        0.0000        0.0000        0.0000        0.0000        0.0000        0.0000        0.0000        0.0000        0.0000        0.0000        0.0000        0.0000        0.0000
        0.0000        0.0000        0.0000        0.0000        0.0000        0.0000        0.0000        0.0000        0.0000        0.0000        0.0000        0.0000        0.0000        0.0000        0.0000        0.0000        0.0000        0.0000        0.0000        0.0000        0.0000        0.0000        0.0000        0.0000        0.0000        0.0000        0.0000        0.0000        0.0000        0.0000        0.0000        0.0000        0.0000        0.0000        0.0000        0.0000        0.0000        0.0000        0.0000        0.0000        0.0000        0.0000        0.0000        0.0000        0.0000        0.0000        0.0000        0.0000        0.0000        0.0000        0.0000        0.0000        0.0000        0.0000        0.0000        0.0000        0.0000        0.0000        0.0000        0.0000        0.0000        0.0000        0.0000        0.0000        0.0000        0.0000        0.0000        0.0000        0.0000        0.0000        0.0000        0.0000        0.0000        0.0000        0.0000        0.0000        0.0000        0.0000        0.0000        0.0000        0.0000        0.0000        0.0000        0.0000        0.0000        0.0000        0.0000        0.0000        0.0000        0.0000        0.0000        0.0000        0.0000        0.0000        0.0000        0.0000      263.1086      260.5911      257.1651      264.9473      248.3007      240.7679      243.4065      220.8164      205.7245      205.6437      191.3588      187.2097      184.6053      177.3835      169.8686      157.0508      145.4591      131.3515      125.7582      114.2691      110.1684      111.1580      108.5131      120.0976      140.8465      131.9292      123.2612      121.8613      124.6639      121.0518      119.7926      106.7100      103.4206      104.2760      111.1370      108.7457      110.0356       97.4475       92.0466       93.4952       93.5299       90.5722       92.7625       92.2563       93.8053       92.3359      106.2403      118.6168      119.7005      116.3410      112.4357      128.2830      114.0859       95.6065       73.1657       86.5667       73.9399       60.9533       48.9150       41.6510       37.1723       31.7199       35.0417       26.1356       21.0306       17.7038       17.4356       21.5070       23.1509       22.0139       26.2139       28.1971       27.9134       25.8324       23.8943       15.1009       12.3141       15.0616       13.9054       15.4813       15.9986       14.1601       10.2241        1.8408        5.4876       16.6266       10.6593        0.0000        0.0000        0.0000        0.0000        0.0000        0.0000        9.2579       15.7262       76.9119      100.7820      116.8655      123.6566        0.0000        0.0000        0.0000        0.0000        0.0000        0.0000        0.0000        0.0000        0.0000        0.0000        0.0000        0.0000        0.0000        0.0000        0.0000        0.0000        0.0000        0.0000        0.0000        0.0000        0.0000        0.0000        0.0000        0.0000        0.0000        0.0000        0.0000        0.0000        0.0000        0.0000        0.0000        0.0000        0.0000        0.0000        0.0000        0.0000        0.0000        0.0000        0.0000        0.0000        0.0000        0.0000        0.0000        0.0000        0.0000        0.0000        0.0000        0.0000        0.0000        0.0000        0.0000        0.0000        0.0000        0.0000
        0.0000        0.0000        0.0000        0.0000        0.0000        0.0000        0.0000        0.0000        0.0000        0.0000        0.0000        0.0000        0.0000        0.0000        0.0000        0.0000        0.0000        0.0000        0.0000        0.0000        0.0000        0.0000        0.0000        0.0000        0.0000        0.0000        0.0000        0.0000        0.0000        0.0000        0.0000        0.0000        0.0000        0.0000        0.0000        0.0000        0.0000        0.0000        0.0000        0.0000        0.0000        0.0000        0.0000        0.0000        0.0000        0.0000        0.0000        0.0000        0.0000        0.0000        0.0000        0.0000        0.0000        0.0000        0.0000        0.0000        0.0000        0.0000        0.0000        0.0000        0.0000        0.0000        0.0000        0.0000        0.0000        0.0000        0.0000        0.0000        0.0000        0.0000        0.0000        0.0000        0.0000        0.0000        0.0000        0.0000        0.0000        0.0000        0.0000        0.0000        0.0000        0.0000        0.0000        0.0000        0.0000        0.0000        0.0000        0.0000        0.0000        0.0000        0.0000        0.0000        0.0000        0.0000        0.0000        0.0000      288.7006      270.5706      277.2012      274.9933      280.4644      275.2237      242.7835      227.1642      214.3920      211.2332      205.8853      199.3927      199.3401      191.3130      180.6972      159.2191      152.3600      135.0866      124.7794      116.6987      112.8293      115.0603      119.9044      125.6611      136.8760      139.1751      137.8096      128.4276      121.3865      127.5298      116.3299      107.5252       95.0892       98.9231      101.6417      105.0920      102.1611       91.3351      100.7966       97.4543      100.7408       83.6910       86.4694       94.3549       89.8123       88.4356       93.0635      103.9645      114.3104      115.8372      119.6331      108.9272      110.8868       94.0712       85.3416       84.9288       66.6071       53.4301       44.7711       36.2857       33.1472       29.5021       31.6891       19.0367       17.2471       15.0737       16.4819       19.9798       20.2495       22.1708       25.9379       26.8321       28.7323       26.3849       25.9777       19.9988       15.0294       15.6634       14.8034       17.7253       17.5685       16.0359       13.2268       12.0741       18.5593       17.2206        0.0000        0.0000        0.0000        0.0000        0.0000        0.0000        2.8353        6.6396       13.9209       74.1808       98.4484      114.3808      117.4510        0.0000        0.0000        0.0000        0.0000        0.0000        0.0000        0.0000        0.0000        0.0000        0.0000        0.0000        0.0000        0.0000        0.0000        0.0000        0.0000        0.0000        0.0000        0.0000        0.0000        0.0000        0.0000        0.0000        0.0000        0.0000        0.0000        0.0000        0.0000        0.0000        0.0000        0.0000        0.0000        0.0000        0.0000        0.0000        0.0000        0.0000        0.0000        0.0000        0.0000        0.0000        0.0000        0.0000        0.0000        0.0000        0.0000        0.0000        0.0000        0.0000        0.0000        0.0000        0.0000        0.0000        0.0000
        0.0000        0.0000        0.0000        0.0000        0.0000        0.0000        0.0000        0.0000        0.0000        0.0000        0.0000        0.0000        0.0000        0.0000        0.0000        0.0000        0.0000        0.0000        0.0000        0.0000        0.0000        0.0000        0.0000        0.0000        0.0000        0.0000        0.0000        0.0000        0.0000        0.0000        0.0000        0.0000        0.0000        0.0000        0.0000        0.0000        0.0000        0.0000        0.0000        0.0000        0.0000        0.0000        0.0000        0.0000        0.0000        0.0000        0.0000        0.0000        0.0000        0.0000        0.0000        0.0000        0.0000        0.0000        0.0000        0.0000        0.0000        0.0000        0.0000        0.0000        0.0000        0.0000        0.0000        0.0000        0.0000        0.0000        0.0000        0.0000        0.0000        0.0000        0.0000        0.0000        0.0000        0.0000        0.0000        0.0000        0.0000        0.0000        0.0000        0.0000        0.0000        0.0000        0.0000        0.0000        0.0000        0.0000        0.0000        0.0000        0.0000        0.0000        0.0000        0.0000        0.0000        0.0000        0.0000        0.0000        0.0000      280.3369      269.0668      288.7718      271.0383      256.4199      245.5239      243.7487      242.7662      218.6867      218.9232      214.4253      205.6988      207.3639      200.2871      182.7620      175.5780      156.0424      152.1057      140.2720      133.9848      133.1559      125.6015      131.6887      133.2709      134.8826      129.3183      127.9955      127.0157      128.7790      113.0735      101.2956      102.8995      101.6751       99.7797       94.6922       89.7509       86.5947       98.0088       90.7609       88.8404       81.5804       86.0514       94.2337       89.4290       82.2617       85.2856      103.1958      110.5095      107.7507      104.1842       83.7698       76.9777       87.3807       95.3466       81.3624       63.1956       53.6891       49.9949       39.6948       30.2187       28.2980       30.3198       19.6642       16.5696       14.9360       14.7853       18.7115       20.3494       23.1838       36.2364       27.8043       27.1700       26.2335       24.0303       17.0365       19.1317       16.2217       15.8085       21.0694       21.2245       19.8642       18.0275       27.7637       10.7267        0.0000        0.0000        0.0000        0.0000        0.0000        0.0000        0.0000        3.3184        6.6671       12.8910       67.9123       91.1520      106.0077      104.4048        0.0000        0.0000        0.0000        0.0000        0.0000        0.0000        0.0000        0.0000        0.0000        0.0000        0.0000        0.0000        0.0000        0.0000        0.0000        0.0000        0.0000        0.0000        0.0000        0.0000        0.0000        0.0000        0.0000        0.0000        0.0000        0.0000        0.0000        0.0000        0.0000        0.0000        0.0000        0.0000        0.0000        0.0000        0.0000        0.0000        0.0000        0.0000        0.0000        0.0000        0.0000        0.0000        0.0000        0.0000        0.0000        0.0000        0.0000        0.0000        0.0000        0.0000        0.0000        0.0000        0.0000        0.0000
        0.0000        0.0000        0.0000        0.0000        0.0000        0.0000        0.0000        0.0000        0.0000        0.0000        0.0000        0.0000        0.0000        0.0000        0.0000        0.0000        0.0000        0.0000        0.0000        0.0000        0.0000        0.0000        0.0000        0.0000        0.0000        0.0000        0.0000        0.0000        0.0000        0.0000        0.0000        0.0000        0.0000        0.0000        0.0000        0.0000        0.0000        0.0000        0.0000        0.0000        0.0000        0.0000        0.0000        0.0000        0.0000        0.0000        0.0000        0.0000        0.0000        0.0000        0.0000        0.0000        0.0000        0.0000        0.0000        0.0000        0.0000        0.0000        0.0000        0.0000        0.0000        0.0000        0.0000        0.0000        0.0000        0.0000        0.0000        0.0000        0.0000        0.0000        0.0000        0.0000        0.0000        0.0000        0.0000        0.0000        0.0000        0.0000        0.0000        0.0000        0.0000        0.0000        0.0000        0.0000        0.0000        0.0000        0.0000        0.0000        0.0000        0.0000        0.0000        0.0000        0.0000        0.0000        0.0000        0.0000      284.0428      274.0110      282.8856      279.3264        0.0000      277.0413      242.4318      256.0726      243.5568      243.0785      235.3250      198.5365      197.8661      206.2451      191.4297      199.0848      206.6583      186.6288      174.5402      173.4747      161.9711      146.8340      134.4534      129.5093      140.8438      144.1228      133.1623      129.1091      135.9097      128.5999      119.8728      129.9334      127.0178      118.4531      112.2476      104.6367       95.1325       91.9017       83.5491       61.8229       64.1360       63.9286       70.2148       80.6907       80.9632       80.0294       86.9233      122.4246      126.9895      122.1627      113.8428      106.7062       93.5993       96.6536       92.6622       55.2220       47.5095       39.5607       32.3612       41.0295       41.9019       38.2052       32.3516       29.7714       22.8103       20.6667       19.9093       23.3841       33.6602       38.6491       36.6709       27.9998       25.7391       24.7337       24.9106       22.6130       33.2446       26.2328       21.5169       19.2551       19.5090       21.5662       24.7088        0.0000        0.0000        0.0000        0.0000        0.0000        9.2774        7.5304        0.0000        8.5482        7.3009       14.8848       27.1299       65.4867       85.5645      104.2621        0.0000        0.0000        0.0000        0.0000        0.0000        0.0000        0.0000        0.0000        0.0000        0.0000        0.0000        0.0000        0.0000        0.0000        0.0000        0.0000        0.0000        0.0000        0.0000        0.0000        0.0000        0.0000        0.0000        0.0000        0.0000        0.0000        0.0000        0.0000        0.0000        0.0000        0.0000        0.0000        0.0000        0.0000        0.0000        0.0000        0.0000        0.0000        0.0000        0.0000        0.0000        0.0000        0.0000        0.0000        0.0000        0.0000        0.0000        0.0000        0.0000        0.0000        0.0000        0.0000        0.0000        0.0000        0.0000
        0.0000        0.0000        0.0000        0.0000        0.0000        0.0000        0.0000        0.0000        0.0000        0.0000        0.0000        0.0000        0.0000        0.0000        0.0000        0.0000        0.0000        0.0000        0.0000        0.0000        0.0000        0.0000        0.0000        0.0000        0.0000        0.0000        0.0000        0.0000        0.0000        0.0000        0.0000        0.0000        0.0000        0.0000        0.0000        0.0000        0.0000        0.0000        0.0000        0.0000        0.0000        0.0000        0.0000        0.0000        0.0000        0.0000        0.0000        0.0000        0.0000        0.0000        0.0000        0.0000        0.0000        0.0000        0.0000        0.0000        0.0000        0.0000        0.0000        0.0000        0.0000        0.0000        0.0000        0.0000        0.0000        0.0000        0.0000        0.0000        0.0000        0.0000        0.0000        0.0000        0.0000        0.0000        0.0000        0.0000        0.0000        0.0000        0.0000        0.0000        0.0000        0.0000        0.0000        0.0000        0.0000        0.0000        0.0000        0.0000        0.0000        0.0000        0.0000        0.0000        0.0000        0.0000        0.0000        0.0000        0.0000      288.7256        0.0000        0.0000        0.0000      257.0590      245.6597      246.5367      254.6182      245.9329      227.1475      199.2379      197.8648      189.8835      186.8931      190.5813      195.7949      209.4137      175.3249      168.1096      152.7937      142.0164      135.8451      136.3714      144.5459      134.6022      134.3873      128.4522      142.2799      120.9187      114.9530      118.9339      117.2302      118.9177      115.1456      111.1818       98.0890       89.9702       81.9751       64.3177       60.8875       63.4464       71.6739       70.1672       65.6086       68.7219       80.0086      123.2209      123.5850      119.0588      108.5781      109.2105      104.9200       85.6598       75.0508       36.4709       25.0242       33.2071       25.2751       35.2512       36.7794       36.6918       35.9106       24.1625       22.8443       21.4977       20.2523       23.6666       22.9124       27.4420       27.1101       23.3967       24.0887       24.4188       25.9897       24.3278       24.9759       26.0915       25.0285       23.3620       27.7076       28.3409       19.8388        0.0000        0.0000        0.0000        0.0000        0.0000       10.0907       21.7176        4.4580        7.5785        7.3525       13.9950       24.0919       61.7517       75.6968       91.8319        0.0000        0.0000        0.0000        0.0000        0.0000        0.0000        0.0000        0.0000        0.0000        0.0000        0.0000        0.0000        0.0000        0.0000        0.0000        0.0000        0.0000        0.0000        0.0000        0.0000        0.0000        0.0000        0.0000        0.0000        0.0000        0.0000        0.0000        0.0000        0.0000        0.0000        0.0000        0.0000        0.0000        0.0000        0.0000        0.0000        0.0000        0.0000        0.0000        0.0000        0.0000        0.0000        0.0000        0.0000        0.0000        0.0000        0.0000        0.0000        0.0000        0.0000        0.0000        0.0000        0.0000        0.0000        0.0000
        0.0000        0.0000        0.0000        0.0000        0.0000        0.0000        0.0000        0.0000        0.0000        0.0000        0.0000        0.0000        0.0000        0.0000        0.0000        0.0000        0.0000        0.0000        0.0000        0.0000        0.0000        0.0000        0.0000        0.0000        0.0000        0.0000        0.0000        0.0000        0.0000        0.0000        0.0000        0.0000        0.0000        0.0000        0.0000        0.0000        0.0000        0.0000        0.0000        0.0000        0.0000        0.0000        0.0000        0.0000        0.0000        0.0000        0.0000        0.0000        0.0000        0.0000        0.0000        0.0000        0.0000        0.0000        0.0000        0.0000        0.0000        0.0000        0.0000        0.0000        0.0000        0.0000        0.0000        0.0000        0.0000        0.0000        0.0000        0.0000        0.0000        0.0000        0.0000        0.0000        0.0000        0.0000        0.0000        0.0000        0.0000        0.0000        0.0000        0.0000        0.0000        0.0000        0.0000        0.0000        0.0000        0.0000        0.0000        0.0000        0.0000        0.0000        0.0000        0.0000        0.0000        0.0000        0.0000        0.0000        0.0000        0.0000        0.0000        0.0000        0.0000      257.3410      251.7288      261.8765      261.3873      229.4694      203.6471      191.7929      190.6916      199.9474      200.5513      188.9751      177.3897      187.2544      190.4289      176.5356      166.1515      159.6902      166.1342      157.4628      155.7425      150.6396      135.6102      126.5165      121.5507      111.4541      108.5583      111.3946      120.5775      129.1259      119.8476      115.5228      108.9021       96.6757       89.3516       68.6358       61.7607       72.0103       72.4180       76.9730       62.7258       69.9414       78.6257      103.4954      111.4456      113.8912      107.4831      113.2009       99.1740       78.1065       59.1698       32.5087       28.0514       26.2130       23.6612       30.6283       47.1296       61.0556       28.1816       24.0450       23.2760       21.9655       20.4673       22.5815       21.1797       21.7080       22.7741       21.2709       22.3205       23.8224       25.9768       25.0964       26.1703       26.9225       27.4370       38.2018       31.5923        0.0000        0.0000        0.0000        0.0000        0.0000        0.0000        2.2290        7.2894        2.8615        4.6688        6.0133        7.0408       19.9432       22.8122       51.0382       65.5283       75.3961        0.0000        0.0000        0.0000        0.0000        0.0000        0.0000        0.0000        0.0000        0.0000        0.0000        0.0000        0.0000        0.0000        0.0000        0.0000        0.0000        0.0000        0.0000        0.0000        0.0000        0.0000        0.0000        0.0000        0.0000        0.0000        0.0000        0.0000        0.0000        0.0000        0.0000        0.0000        0.0000        0.0000        0.0000        0.0000        0.0000        0.0000        0.0000        0.0000        0.0000        0.0000        0.0000        0.0000        0.0000        0.0000        0.0000        0.0000        0.0000        0.0000        0.0000        0.0000        0.0000        0.0000        0.0000        0.0000
        0.0000        0.0000        0.0000        0.0000        0.0000        0.0000        0.0000        0.0000        0.0000        0.0000        0.0000        0.0000        0.0000        0.0000        0.0000        0.0000        0.0000        0.0000        0.0000        0.0000        0.0000        0.0000        0.0000        0.0000        0.0000        0.0000        0.0000        0.0000        0.0000        0.0000        0.0000        0.0000        0.0000        0.0000        0.0000        0.0000        0.0000        0.0000        0.0000        0.0000        0.0000        0.0000        0.0000        0.0000        0.0000        0.0000        0.0000        0.0000        0.0000        0.0000        0.0000        0.0000        0.0000        0.0000        0.0000        0.0000        0.0000        0.0000        0.0000        0.0000        0.0000        0.0000        0.0000        0.0000        0.0000        0.0000        0.0000        0.0000        0.0000        0.0000        0.0000        0.0000        0.0000        0.0000        0.0000        0.0000        0.0000        0.0000        0.0000        0.0000        0.0000        0.0000        0.0000        0.0000        0.0000        0.0000        0.0000        0.0000        0.0000        0.0000        0.0000        0.0000        0.0000        0.0000        0.0000        0.0000        0.0000        0.0000        0.0000        0.0000        0.0000        0.0000      256.8101      250.7152      241.0100      215.5596      193.7141      191.0251      193.8677      200.4578      196.6749      183.4690      187.6475      202.2504      204.5995      199.4538      196.2663      186.6469      183.9047      177.2380      163.4808      154.9400      133.6084      129.0424      125.4287      130.1425      126.8641      119.9898      124.4801      132.1569      125.0079      128.8948      111.3506      102.8437       93.7194       76.0320       70.3301       80.6018       77.8095       67.1779       73.2826       73.2736       72.6148       96.4358      107.8429      116.8343      115.7517      117.8209      105.7528       77.4351       63.3875       33.7493       29.1597       21.4099       15.7938       34.2441       52.5031       61.8041       38.2256       27.5105       20.9869       18.3336       17.1226       18.3603       17.0622       17.3147       19.1092       18.7238       20.8085       22.2855       24.8316       24.0560       26.1952       29.0518       27.9072       23.6098       23.5741        0.0000        0.0000        0.0000        0.0000        0.0000        0.0000        0.0000        1.2350        0.0000        0.0000        4.9020        6.3780       22.9571       22.9204       41.7645       54.5141       67.3346        0.0000        0.0000        0.0000        0.0000        0.0000        0.0000        0.0000        0.0000        0.0000        0.0000        0.0000        0.0000        0.0000        0.0000        0.0000        0.0000        0.0000        0.0000        0.0000        0.0000        0.0000        0.0000        0.0000        0.0000        0.0000        0.0000        0.0000        0.0000        0.0000        0.0000        0.0000        0.0000        0.0000        0.0000        0.0000        0.0000        0.0000        0.0000        0.0000        0.0000        0.0000        0.0000        0.0000        0.0000        0.0000        0.0000        0.0000        0.0000        0.0000        0.0000        0.0000        0.0000        0.0000        0.0000        0.0000
        0.0000        0.0000        0.0000        0.0000        0.0000        0.0000        0.0000        0.0000        0.0000        0.0000        0.0000        0.0000        0.0000        0.0000        0.0000        0.0000        0.0000        0.0000        0.0000        0.0000        0.0000        0.0000        0.0000        0.0000        0.0000        0.0000        0.0000        0.0000        0.0000        0.0000        0.0000        0.0000        0.0000        0.0000        0.0000        0.0000        0.0000        0.0000        0.0000        0.0000        0.0000        0.0000        0.0000        0.0000        0.0000        0.0000        0.0000        0.0000        0.0000        0.0000        0.0000        0.0000        0.0000        0.0000        0.0000        0.0000        0.0000        0.0000        0.0000        0.0000        0.0000        0.0000        0.0000        0.0000        0.0000        0.0000        0.0000        0.0000        0.0000        0.0000        0.0000        0.0000        0.0000        0.0000        0.0000        0.0000        0.0000        0.0000        0.0000        0.0000        0.0000        0.0000        0.0000        0.0000        0.0000        0.0000        0.0000        0.0000        0.0000        0.0000        0.0000        0.0000        0.0000        0.0000        0.0000        0.0000        0.0000        0.0000        0.0000        0.0000        0.0000        0.0000        0.0000      236.2010      225.1824      215.8590      195.8916      206.1199      198.4538      193.6032      195.4731      232.2516      246.3372      252.0646      261.1993      248.4747      231.6893      207.9584      185.6193      180.6581      170.0308      160.8781      152.0404      171.3107      174.1886      169.7947      163.7507        0.0000        0.0000      143.6791      150.2662      132.3821      108.7118      104.7678      102.8333       92.0699       96.4914       89.4654       83.5000       90.2355      102.1691      113.1095       92.2883       95.2506      113.6995      103.7707       91.3676      103.0879      108.3178       74.7915       56.0264       47.5851       34.4602       30.3865       33.6061       39.8635       44.1092       54.1025       36.3085       29.8810       28.3687       23.5275       20.6056        5.8905        4.8972        5.0109        6.5861       16.0040       14.3061       16.2951       18.5246       19.5662       23.5168       22.2699        0.0000        0.0000        0.0000        0.0000        0.0000        0.0000        0.0000        0.0000        0.0000        0.0000        0.0000        0.0000        0.0000        0.7597        0.9384       10.1259        5.5564       27.0491       39.7115        0.0000        0.0000        0.0000        0.0000        0.0000        0.0000        0.0000        0.0000        0.0000        0.0000        0.0000        0.0000        0.0000        0.0000        0.0000        0.0000        0.0000        0.0000        0.0000        0.0000        0.0000        0.0000        0.0000        0.0000        0.0000        0.0000        0.0000        0.0000        0.0000        0.0000        0.0000        0.0000        0.0000        0.0000        0.0000        0.0000        0.0000        0.0000        0.0000        0.0000        0.0000        0.0000        0.0000        0.0000        0.0000        0.0000        0.0000        0.0000        0.0000        0.0000        0.0000        0.0000        0.0000        0.0000        0.0000        0.0000
        0.0000        0.0000        0.0000        0.0000        0.0000        0.0000        0.0000        0.0000        0.0000        0.0000        0.0000        0.0000        0.0000        0.0000        0.0000        0.0000        0.0000        0.0000        0.0000        0.0000        0.0000        0.0000        0.0000        0.0000        0.0000        0.0000        0.0000        0.0000        0.0000        0.0000        0.0000        0.0000        0.0000        0.0000        0.0000        0.0000        0.0000        0.0000        0.0000        0.0000        0.0000        0.0000        0.0000        0.0000        0.0000        0.0000        0.0000        0.0000        0.0000        0.0000        0.0000        0.0000        0.0000        0.0000        0.0000        0.0000        0.0000        0.0000        0.0000        0.0000        0.0000        0.0000        0.0000        0.0000        0.0000        0.0000        0.0000        0.0000        0.0000        0.0000        0.0000        0.0000        0.0000        0.0000        0.0000        0.0000        0.0000        0.0000        0.0000        0.0000        0.0000        0.0000        0.0000        0.0000        0.0000        0.0000        0.0000        0.0000        0.0000        0.0000        0.0000        0.0000        0.0000        0.0000        0.0000        0.0000        0.0000        0.0000        0.0000        0.0000        0.0000        0.0000        0.0000      223.8828      206.6616      206.1575      191.9847      199.7592      202.3976      199.8931      207.7682      245.2835      267.0520      272.3508      286.7137      253.0463      240.5283      211.4365      192.0356      177.7467      164.1611      175.7941      167.1244      184.4137      189.5299      198.3941        0.0000        0.0000        0.0000        0.0000        0.0000        0.0000      119.1947      128.0080      134.4576      114.7788      113.8161      106.3695      100.4039      100.6574      111.6166      129.2956      104.2177      112.9009       98.9898       96.2803       83.8068       89.5267       99.2179       78.2264       54.1246       52.9492       47.2106       35.3053       29.5387       30.1375       33.9600       40.7948       28.7999       26.9562       32.1084       27.1193       19.1512        5.5718        3.4097        3.2237        5.5584       10.4638       23.7704       21.4320       19.1918       18.9463        0.0000        0.0000        0.0000        0.0000        0.0000        0.0000        0.0000        0.0000        0.0000        0.0000        0.0000        0.0000        0.0000        0.0000        0.0000        1.4641        2.6685        6.3156        3.4849       20.4677       30.6788       45.9257        0.0000        0.0000        0.0000        0.0000        0.0000        0.0000        0.0000        0.0000        0.0000        0.0000        0.0000        0.0000        0.0000        0.0000        0.0000        0.0000        0.0000        0.0000        0.0000        0.0000        0.0000        0.0000        0.0000        0.0000        0.0000        0.0000        0.0000        0.0000        0.0000        0.0000        0.0000        0.0000        0.0000        0.0000        0.0000        0.0000        0.0000        0.0000        0.0000        0.0000        0.0000        0.0000        0.0000        0.0000        0.0000        0.0000        0.0000        0.0000        0.0000        0.0000        0.0000        0.0000        0.0000        0.0000        0.0000
        0.0000        0.0000        0.0000        0.0000        0.0000        0.0000        0.0000        0.0000        0.0000        0.0000        0.0000        0.0000        0.0000        0.0000        0.0000        0.0000        0.0000        0.0000        0.0000        0.0000        0.0000        0.0000        0.0000        0.0000        0.0000        0.0000        0.0000        0.0000        0.0000        0.0000        0.0000        0.0000        0.0000        0.0000        0.0000        0.0000        0.0000        0.0000        0.0000        0.0000        0.0000        0.0000        0.0000        0.0000        0.0000        0.0000        0.0000        0.0000        0.0000        0.0000        0.0000        0.0000        0.0000        0.0000        0.0000        0.0000        0.0000        0.0000        0.0000        0.0000        0.0000        0.0000        0.0000        0.0000        0.0000        0.0000        0.0000        0.0000        0.0000        0.0000        0.0000        0.0000        0.0000        0.0000        0.0000        0.0000        0.0000        0.0000        0.0000        0.0000        0.0000        0.0000        0.0000        0.0000        0.0000        0.0000        0.0000        0.0000        0.0000        0.0000        0.0000        0.0000        0.0000        0.0000        0.0000        0.0000        0.0000        0.0000        0.0000        0.0000        0.0000        0.0000        0.0000      205.0246      199.4519      198.9952      191.7856      194.5640      195.1317      193.9884      210.6816      258.3572      268.6367      269.5200      268.9111      233.6444      206.2569        0.0000      178.7520      175.4094        0.0000        0.0000      174.7470      199.0463        0.0000        0.0000        0.0000        0.0000        0.0000        0.0000        0.0000        0.0000      129.0152      120.4533      128.1711      134.3261      131.0999      135.9488      130.3259      117.3040      121.1116      132.7612      123.7759      108.1911      101.6121      125.1394       87.3071       80.6345       75.6852       75.3848       74.0756       61.2153       58.5108       57.7487       43.0445       32.5868       22.9404       22.4788       14.9612       22.9444       22.3913       33.3519       19.0987        4.5709        7.3150        7.4493        4.5069        0.0000        0.0000        0.0000        0.0000        0.0000        0.0000        0.0000        0.0000        0.0000        0.0000        0.0000        0.0000        0.0000        0.0000        0.0000        0.0000        0.0000        0.0000        0.0000        0.0000        2.5407        2.9968        2.6879        2.3956       18.9991        0.0000        0.0000        0.0000        0.0000        0.0000        0.0000        0.0000        0.0000        0.0000        0.0000        0.0000        0.0000        0.0000        0.0000        0.0000        0.0000        0.0000        0.0000        0.0000        0.0000        0.0000        0.0000        0.0000        0.0000        0.0000        0.0000        0.0000        0.0000        0.0000        0.0000        0.0000        0.0000        0.0000        0.0000        0.0000        0.0000        0.0000        0.0000        0.0000        0.0000        0.0000        0.0000        0.0000        0.0000        0.0000        0.0000        0.0000        0.0000        0.0000        0.0000        0.0000        0.0000        0.0000        0.0000        0.0000        0.0000        0.0000
        0.0000        0.0000        0.0000        0.0000        0.0000        0.0000        0.0000        0.0000        0.0000        0.0000        0.0000        0.0000        0.0000        0.0000        0.0000        0.0000        0.0000        0.0000        0.0000        0.0000        0.0000        0.0000        0.0000        0.0000        0.0000        0.0000        0.0000        0.0000        0.0000        0.0000        0.0000        0.0000        0.0000        0.0000        0.0000        0.0000        0.0000        0.0000        0.0000        0.0000        0.0000        0.0000        0.0000        0.0000        0.0000        0.0000        0.0000        0.0000        0.0000        0.0000        0.0000        0.0000        0.0000        0.0000        0.0000        0.0000        0.0000        0.0000        0.0000        0.0000        0.0000        0.0000        0.0000        0.0000        0.0000        0.0000        0.0000        0.0000        0.0000        0.0000        0.0000        0.0000        0.0000        0.0000        0.0000        0.0000        0.0000        0.0000        0.0000        0.0000        0.0000        0.0000        0.0000        0.0000        0.0000        0.0000        0.0000        0.0000        0.0000        0.0000        0.0000        0.0000        0.0000        0.0000        0.0000        0.0000        0.0000        0.0000        0.0000        0.0000        0.0000        0.0000        0.0000      197.7780      189.9139      182.6620      187.5901      190.5406      188.6745      198.1901      212.1313      246.4968      259.1649      253.6571        0.0000        0.0000        0.0000        0.0000        0.0000        0.0000        0.0000        0.0000        0.0000        0.0000        0.0000        0.0000        0.0000        0.0000        0.0000        0.0000        0.0000        0.0000        0.0000      134.8571      143.9510      128.1486      134.7868      143.3725      154.8101      142.9885      159.1400      151.3764      142.1958      124.8431       93.5293       73.7507       57.4711       62.5700       66.7891       58.4217       58.8566       49.7766       38.3032       37.5423       33.3170       20.9583       11.5450       10.6653       11.2546       17.0778       16.5138       28.0311       41.3262        8.2578        3.3306        5.5289        0.0000        0.0000        0.0000        0.0000        0.0000        0.0000        0.0000        0.0000        0.0000        0.0000        0.0000        0.0000        0.0000        0.0000        0.0000        0.0000        0.0000        0.0000        0.0000        0.0000        0.0000        0.0000        3.7775        3.0383        3.4422        0.0000       49.4088      149.4462        0.0000        0.0000        0.0000        0.0000        0.0000        0.0000        0.0000        0.0000        0.0000        0.0000        0.0000        0.0000        0.0000        0.0000        0.0000        0.0000        0.0000        0.0000        0.0000        0.0000        0.0000        0.0000        0.0000        0.0000        0.0000        0.0000        0.0000        0.0000        0.0000        0.0000        0.0000        0.0000        0.0000        0.0000        0.0000        0.0000        0.0000        0.0000        0.0000        0.0000        0.0000        0.0000        0.0000        0.0000        0.0000        0.0000        0.0000        0.0000        0.0000        0.0000        0.0000        0.0000        0.0000        0.0000        0.0000
        0.0000        0.0000        0.0000        0.0000        0.0000        0.0000        0.0000        0.0000        0.0000        0.0000        0.0000        0.0000        0.0000        0.0000        0.0000        0.0000        0.0000        0.0000        0.0000        0.0000        0.0000        0.0000        0.0000        0.0000        0.0000        0.0000        0.0000        0.0000        0.0000        0.0000        0.0000        0.0000        0.0000        0.0000        0.0000        0.0000        0.0000        0.0000        0.0000        0.0000        0.0000        0.0000        0.0000        0.0000        0.0000        0.0000        0.0000        0.0000        0.0000        0.0000        0.0000        0.0000        0.0000        0.0000        0.0000        0.0000        0.0000        0.0000        0.0000        0.0000        0.0000        0.0000        0.0000        0.0000        0.0000        0.0000        0.0000        0.0000        0.0000        0.0000        0.0000        0.0000        0.0000        0.0000        0.0000        0.0000        0.0000        0.0000        0.0000        0.0000        0.0000        0.0000        0.0000        0.0000        0.0000        0.0000        0.0000        0.0000        0.0000        0.0000        0.0000        0.0000        0.0000        0.0000        0.0000        0.0000        0.0000        0.0000        0.0000        0.0000        0.0000        0.0000        0.0000        0.0000        0.0000      163.0008      164.0612      192.4483      208.4925      217.3323      235.2207      220.5936      226.6245      243.7122      243.8919        0.0000        0.0000        0.0000        0.0000        0.0000        0.0000        0.0000        0.0000        0.0000        0.0000        0.0000        0.0000        0.0000        0.0000        0.0000        0.0000        0.0000        0.0000      137.0725      140.0417      174.8743      202.4552      219.6697      232.3542      275.4743      278.9841      232.2405      181.9678       67.2642       37.5275       28.6943       30.2834       41.7370       36.0687       21.5206       34.4039       60.2919       48.3923       27.5721       19.4610        0.6601        0.7343        2.4768        4.1965        6.7691       15.3353        2.0746        0.0000        0.3012        0.4518        0.0000        0.0000        0.0000        0.0000        0.0000        0.0000        0.0000        0.0000        0.0000        0.0000        0.0000        0.0000        0.0000        0.0000        0.0000        0.0000        0.0000        0.0000        0.0000        0.0000        0.0000        0.0000        0.0000        0.0000       37.6324       37.5878        0.0000       64.7913      210.0068        0.0000        0.0000        0.0000        0.0000        0.0000        0.0000        0.0000        0.0000        0.0000        0.0000        0.0000        0.0000        0.0000        0.0000        0.0000        0.0000        0.0000        0.0000        0.0000        0.0000        0.0000        0.0000        0.0000        0.0000        0.0000        0.0000        0.0000        0.0000        0.0000        0.0000        0.0000        0.0000        0.0000        0.0000        0.0000        0.0000        0.0000        0.0000        0.0000        0.0000        0.0000        0.0000        0.0000        0.0000        0.0000        0.0000        0.0000        0.0000        0.0000        0.0000        0.0000        0.0000        0.0000        0.0000        0.0000
        0.0000        0.0000        0.0000        0.0000        0.0000        0.0000        0.0000        0.0000        0.0000        0.0000        0.0000        0.0000        0.0000        0.0000        0.0000        0.0000        0.0000        0.0000        0.0000        0.0000        0.0000        0.0000        0.0000        0.0000        0.0000        0.0000        0.0000        0.0000        0.0000        0.0000        0.0000        0.0000        0.0000        0.0000        0.0000        0.0000        0.0000        0.0000        0.0000        0.0000        0.0000        0.0000        0.0000        0.0000        0.0000        0.0000        0.0000        0.0000        0.0000        0.0000        0.0000        0.0000        0.0000        0.0000        0.0000        0.0000        0.0000        0.0000        0.0000        0.0000        0.0000        0.0000        0.0000        0.0000        0.0000        0.0000        0.0000        0.0000        0.0000        0.0000        0.0000        0.0000        0.0000        0.0000        0.0000        0.0000        0.0000        0.0000        0.0000        0.0000        0.0000        0.0000        0.0000        0.0000        0.0000        0.0000        0.0000        0.0000        0.0000        0.0000        0.0000        0.0000        0.0000        0.0000        0.0000        0.0000        0.0000        0.0000        0.0000        0.0000        0.0000        0.0000        0.0000        0.0000        0.0000        0.0000      154.1541      190.7496      208.0118      216.9725      209.9722      203.1407      219.0277      229.4685      235.7330        0.0000        0.0000        0.0000        0.0000        0.0000        0.0000        0.0000        0.0000        0.0000        0.0000        0.0000        0.0000        0.0000        0.0000        0.0000        0.0000        0.0000        0.0000        0.0000        0.0000      200.2669      231.5034      264.4992      300.4725      355.7417      343.2574      269.1241      181.6288       55.7805       33.4797       23.4546       22.4525       27.6646       13.3581       16.2519       30.5757       35.6936       25.9552       17.0447       16.6599        7.5227        9.3149        7.2164        7.1872        0.1005        0.0000        0.0000        0.1477        0.0000        0.0000        0.0000        0.0000        0.0000        0.0000        0.0000        0.0000        0.0000        0.0000        0.0000        0.0000        0.0000        0.0000        0.0000        0.0000        0.0000        0.0000        0.0000        0.0000        0.0000        0.0000        0.0000        0.0000        0.0000        0.0000       51.6725       49.7273        0.0000        0.0000        0.0000        0.0000        0.0000        0.0000        0.0000        0.0000        0.0000        0.0000        0.0000        0.0000        0.0000        0.0000        0.0000        0.0000        0.0000        0.0000        0.0000        0.0000        0.0000        0.0000        0.0000        0.0000        0.0000        0.0000        0.0000        0.0000        0.0000        0.0000        0.0000        0.0000        0.0000        0.0000        0.0000        0.0000        0.0000        0.0000        0.0000        0.0000        0.0000        0.0000        0.0000        0.0000        0.0000        0.0000        0.0000        0.0000        0.0000        0.0000        0.0000        0.0000        0.0000        0.0000        0.0000        0.0000        0.0000        0.0000
[truncated: 212,709 more chars]
