# Supplementary material for: Multidimensional evaluation of the TRMM 3B43V7 satellite-based precipitation product in mainland China from 1998–2016
Source: PeerJ. 2020 Feb 20;8:e8615. doi: 10.7717/peerj.8615 (PMC7036276; doi:10.7717/peerj.8615)
Supplement: Supplemental Information 2 [file peerj-08-8615-s002.zip › TRMM_3B43 data/TRMM 3B43 data-Year-Month/2001-11.txt]

ncols         249
nrows         175
xllcorner     73.250
yllcorner     6.500
cellsize      0.25000
        0.0000        0.0000        0.0000        0.0000        0.0000        0.0000        0.0000        0.0000        0.0000        0.0000        0.0000        0.0000        0.0000        0.0000        0.0000        0.0000        0.0000        0.0000        0.0000        0.0000        0.0000        0.0000        0.0000        0.0000        0.0000        0.0000        0.0000        0.0000        0.0000        0.0000        0.0000        0.0000        0.0000        0.0000        0.0000        0.0000        0.0000        0.0000        0.0000        0.0000        0.0000        0.0000        0.0000        0.0000        0.0000        0.0000        0.0000        0.0000        0.0000        0.0000        0.0000        0.0000        0.0000        0.0000        0.0000        0.0000        0.0000        0.0000        0.0000        0.0000        0.0000        0.0000        0.0000        0.0000        0.0000        0.0000        0.0000        0.0000        0.0000        0.0000        0.0000        0.0000        0.0000        0.0000        0.0000        0.0000        0.0000        0.0000        0.0000        0.0000        0.0000        0.0000        0.0000        0.0000        0.0000        0.0000        0.0000        0.0000        0.0000        0.0000        0.0000        0.0000        0.0000        0.0000        0.0000        0.0000        0.0000        0.0000        0.0000        0.0000        0.0000        0.0000        0.0000        0.0000        0.0000        0.0000        0.0000        0.0000        0.0000        0.0000        0.0000        0.0000        0.0000        0.0000        0.0000        0.0000        0.0000        0.0000        0.0000        0.0000        0.0000        0.0000        0.0000        0.0000        0.0000        0.0000        0.0000        0.0000        0.0000        0.0000        0.0000        0.0000        0.0000        0.0000        0.0000        0.0000        0.0000        0.0000        0.0000        0.0000        0.0000        0.0000        0.0000        0.0000        0.0000        0.0000        0.0000        0.0000        0.0000        0.0000        0.0000        0.0000        0.0000        0.0000        0.0000        0.0000        0.0000        0.0000        0.0000        0.0000        0.0000        0.0000        0.0000        0.0000        0.0000        0.0000        0.0000        0.0000        0.0000        0.0000        0.0000        0.0000        0.0000        3.0729        2.4831        0.5000        0.0000        0.0000        0.0000        0.3206        0.1899        0.2790        0.3166        0.7188        1.3673        1.7840        2.0956        2.1905        2.8976        3.3306        4.2310        4.7925        4.8079        5.0188        4.4192        4.8161        4.9137        4.7812        4.8888        3.9024        4.0695        4.0733        4.2153        5.3492        5.2776        5.0760        4.1226        3.9495        3.9638        3.8126        4.0308        5.2071        5.7789        5.7003        5.6895        5.9681        6.6544        7.2649        7.3327        0.0000        0.0000        0.0000        0.0000        0.0000        0.0000        0.0000        0.0000        0.0000        0.0000        0.0000        0.0000        0.0000        0.0000        0.0000        0.0000        0.0000        0.0000        0.0000        0.0000        0.0000        0.0000        0.0000        0.0000        0.0000        0.0000        0.0000        0.0000        0.0000        0.0000
        0.0000        0.0000        0.0000        0.0000        0.0000        0.0000        0.0000        0.0000        0.0000        0.0000        0.0000        0.0000        0.0000        0.0000        0.0000        0.0000        0.0000        0.0000        0.0000        0.0000        0.0000        0.0000        0.0000        0.0000        0.0000        0.0000        0.0000        0.0000        0.0000        0.0000        0.0000        0.0000        0.0000        0.0000        0.0000        0.0000        0.0000        0.0000        0.0000        0.0000        0.0000        0.0000        0.0000        0.0000        0.0000        0.0000        0.0000        0.0000        0.0000        0.0000        0.0000        0.0000        0.0000        0.0000        0.0000        0.0000        0.0000        0.0000        0.0000        0.0000        0.0000        0.0000        0.0000        0.0000        0.0000        0.0000        0.0000        0.0000        0.0000        0.0000        0.0000        0.0000        0.0000        0.0000        0.0000        0.0000        0.0000        0.0000        0.0000        0.0000        0.0000        0.0000        0.0000        0.0000        0.0000        0.0000        0.0000        0.0000        0.0000        0.0000        0.0000        0.0000        0.0000        0.0000        0.0000        0.0000        0.0000        0.0000        0.0000        0.0000        0.0000        0.0000        0.0000        0.0000        0.0000        0.0000        0.0000        0.0000        0.0000        0.0000        0.0000        0.0000        0.0000        0.0000        0.0000        0.0000        0.0000        0.0000        0.0000        0.0000        0.0000        0.0000        0.0000        0.0000        0.0000        0.0000        0.0000        0.0000        0.0000        0.0000        0.0000        0.0000        0.0000        0.0000        0.0000        0.0000        0.0000        0.0000        0.0000        0.0000        0.0000        0.0000        0.0000        0.0000        0.0000        0.0000        0.0000        0.0000        0.0000        0.0000        0.0000        0.0000        0.0000        0.0000        0.0000        0.0000        0.0000        0.0000        0.0000        0.0000        0.0000        0.0000        0.0000        0.0000        0.0000        0.0000        0.0000        0.0000        0.0000        0.0000        0.0000        0.0000        2.6111        2.4691        2.0556        0.3630        0.3497        0.3621        0.3295        0.2965        0.5030        0.3760        0.4529        1.2040        1.5013        1.5750        1.7363        2.0766        2.3602        2.6068        2.9825        3.7198        3.8587        3.9574        4.0055        4.0077        3.9260        4.1542        4.2137        3.8456        3.6866        3.4867        4.9390        5.5254        6.2491        5.7310        5.5593        6.3014        6.7736        6.7515        6.8639        6.8562        7.5799        7.5169        7.2401        7.6489        8.4636        8.8476        9.1620        9.4460        9.3747        9.1352        8.6523        8.7033        8.3581        7.9589        0.0000        0.0000        0.0000        0.0000        0.0000        0.0000        0.0000        0.0000        0.0000        0.0000        0.0000        0.0000        0.0000        0.0000        0.0000        0.0000        0.0000        0.0000        0.0000        0.0000        0.0000        0.0000        0.0000
        0.0000        0.0000        0.0000        0.0000        0.0000        0.0000        0.0000        0.0000        0.0000        0.0000        0.0000        0.0000        0.0000        0.0000        0.0000        0.0000        0.0000        0.0000        0.0000        0.0000        0.0000        0.0000        0.0000        0.0000        0.0000        0.0000        0.0000        0.0000        0.0000        0.0000        0.0000        0.0000        0.0000        0.0000        0.0000        0.0000        0.0000        0.0000        0.0000        0.0000        0.0000        0.0000        0.0000        0.0000        0.0000        0.0000        0.0000        0.0000        0.0000        0.0000        0.0000        0.0000        0.0000        0.0000        0.0000       21.2419        0.0000       16.7241       13.4080        0.0000        0.0000        0.0000        0.0000        0.0000        0.0000        0.0000        0.0000        0.0000        0.0000        0.0000        0.0000        0.0000        0.0000        0.0000        0.0000        0.0000        0.0000        0.0000        0.0000        0.0000        0.0000        0.0000        0.0000        0.0000        0.0000        0.0000        0.0000        0.0000        0.0000        0.0000        0.0000        0.0000        0.0000        0.0000        0.0000        0.0000        0.0000        0.0000        0.0000        0.0000        0.0000        0.0000        0.0000        0.0000        0.0000        0.0000        0.0000        0.0000        0.0000        0.0000        0.0000        0.0000        0.0000        0.0000        0.0000        0.0000        0.0000        0.0000        0.0000        0.0000        0.0000        0.0000        0.0000        0.0000        0.0000        0.0000        0.0000        0.0000        0.0000        0.0000        0.0000        0.0000        0.0000        0.0000        0.0000        0.0000        0.0000        0.0000        0.0000        0.0000        0.0000        0.0000        0.0000        0.0000        0.0000        0.0000        0.0000        0.0000        0.0000        0.0000        0.0000        0.0000        0.0000        0.0000        0.0000        0.0000        0.0000        0.0000        0.0000        0.0000        0.0000        0.0000        0.0000        0.0000        0.0000        0.0000        0.0000        0.0000        0.0000        0.0000        0.0000        2.5614        2.4761        2.1411        1.6067        0.3623        0.6363        0.6803        0.8704        0.6632        0.3391        0.1594        0.4697        1.0740        0.9734        1.1548        1.5561        2.2081        2.2676        2.5934        2.8257        3.2131        3.4966        3.8634        4.1332        3.6563        3.7440        4.0396        3.5741        2.7566        3.1918        3.8611        5.1771        5.5178        5.7400        4.9411        5.0782        5.3161        5.6887        6.8870        6.9043        6.9850        7.3617        7.8311        8.2785        9.2886        9.4688        9.6950        9.8892       10.3109       10.2956        9.8836        9.2214        8.9912        8.5859        8.2262        7.5112        0.0000        0.0000        0.0000        0.0000        0.0000        0.0000        0.0000        0.0000        0.0000        0.0000        0.0000        0.0000        0.0000        0.0000        0.0000        0.0000        0.0000        0.0000        0.0000        0.0000        0.0000        0.0000
        0.0000        0.0000        0.0000        0.0000        0.0000        0.0000        0.0000        0.0000        0.0000        0.0000        0.0000        0.0000        0.0000        0.0000        0.0000        0.0000        0.0000        0.0000        0.0000        0.0000        0.0000        0.0000        0.0000        0.0000        0.0000        0.0000        0.0000        0.0000        0.0000        0.0000        0.0000        0.0000        0.0000        0.0000        0.0000        0.0000        0.0000        0.0000        0.0000        0.0000        0.0000        0.0000        0.0000        0.0000        0.0000        0.0000        0.0000        0.0000        0.0000        0.0000        0.0000        0.0000        0.0000       23.3854       22.0505       19.1070       17.5068       16.0343       13.1005        6.1406        0.0000        0.0000        0.0000        0.0000        0.0000        0.0000        0.0000        0.0000        0.0000        0.0000        0.0000        0.0000        0.0000        0.0000        0.0000        0.0000        0.0000        0.0000        0.0000        0.0000        0.0000        0.0000        0.0000        0.0000        0.0000        0.0000        0.0000        0.0000        0.0000        0.0000        0.0000        0.0000        0.0000        0.0000        0.0000        0.0000        0.0000        0.0000        0.0000        0.0000        0.0000        0.0000        0.0000        0.0000        0.0000        0.0000        0.0000        0.0000        0.0000        0.0000        0.0000        0.0000        0.0000        0.0000        0.0000        0.0000        0.0000        0.0000        0.0000        0.0000        0.0000        0.0000        0.0000        0.0000        0.0000        0.0000        0.0000        0.0000        0.0000        0.0000        0.0000        0.0000        0.0000        0.0000        0.0000        0.0000        0.0000        0.0000        0.0000        0.0000        0.0000        0.0000        0.0000        0.0000        0.0000        0.0000        0.0000        0.0000        0.0000        0.0000        0.0000        0.0000        0.0000        0.0000        0.0000        0.0000        0.0000        0.0000        0.0000        0.0000        0.0000        0.0000        0.0000        0.0000        0.0000        0.0000        0.0000        0.0000        0.0000        0.0000        1.8621        1.9268        2.0237        1.8964        1.5066        0.2133        0.1972        0.4929        0.3804        0.8124        0.3828        0.2893        0.4216        1.3346        1.4088        1.6848        2.1990        2.3179        2.6174        3.0491        3.1729        3.4009        3.5807        3.9940        3.7453        3.2598        3.3459        3.8242        3.5351        3.4548        4.3017        4.9923        4.6295        4.6184        4.4596        4.6746        4.9194        5.2370        5.2791        5.6663        5.5664        6.3518        6.8593        7.5546        8.3339        8.7916        8.7905        9.0028        9.3756       10.0889       10.3996       10.1523        9.2933        9.2129        8.4763        7.7191        6.4153        5.9394        4.6094        0.0000        0.0000        0.0000        0.0000        0.0000        0.0000        0.0000        0.0000        0.0000        0.0000        0.0000        0.0000        0.0000        0.0000        0.0000        0.0000        0.0000        0.0000        0.0000        0.0000
        0.0000        0.0000        0.0000        0.0000        0.0000        0.0000        0.0000        0.0000        0.0000        0.0000        0.0000        0.0000        0.0000        0.0000        0.0000        0.0000        0.0000        0.0000        0.0000        0.0000        0.0000        0.0000        0.0000        0.0000        0.0000        0.0000        0.0000        0.0000        0.0000        0.0000        0.0000        0.0000        0.0000        0.0000        0.0000        0.0000        0.0000        0.0000        0.0000        0.0000        0.0000        0.0000        0.0000        0.0000        0.0000        0.0000        0.0000        0.0000        0.0000        0.0000        0.0000        0.0000        0.0000       15.5460       14.6009       15.3418       14.1980       12.4974       10.2145        6.6484        0.0000        0.0000        0.0000        0.0000        0.0000        0.0000        0.0000        0.0000        0.0000        0.0000        0.0000        0.0000        0.0000        0.0000        0.0000        0.0000        0.0000        0.0000        0.0000        0.0000        0.0000        0.0000        0.0000        0.0000        0.0000        0.0000        0.0000        0.0000        0.0000        0.0000        0.0000        0.0000        0.0000        0.0000        0.0000        0.0000        0.0000        0.0000        0.0000        0.0000        0.0000        0.0000        0.0000        0.0000        0.0000        0.0000        0.0000        0.0000        0.0000        0.0000        0.0000        0.0000        0.0000        0.0000        0.0000        0.0000        0.0000        0.0000        0.0000        0.0000        0.0000        0.0000        0.0000        0.0000        0.0000        0.0000        0.0000        0.0000        0.0000        0.0000        0.0000        0.0000        0.0000        0.0000        0.0000        0.0000        0.0000        0.0000        0.0000        0.0000        0.0000        0.0000        0.0000        0.0000        0.0000        0.0000        0.0000        0.0000        0.0000        0.0000        0.0000        0.0000        0.0000        0.0000        0.0000        0.0000        0.0000        0.0000        0.0000        0.0000        0.0000        0.0000        0.0000        0.0000        0.0000        0.0000        0.0000        0.0000        0.0000        0.0000        2.3429        2.0138        1.8744        1.7340        1.7408        2.0206        1.4250        1.5533        1.4881        1.4164        1.9810        1.2416        1.1830        1.4011        1.3738        1.8460        1.8043        2.7268        2.8798        3.4199        3.4085        3.0228        2.7072        2.5086        2.0638        2.8075        2.8180        3.0895        3.3705        4.0898        4.1205        4.0890        4.3802        4.0672        4.1505        4.2592        4.3159        4.4245        4.7141        5.2397        5.3192        5.8937        6.8633        7.1840        7.7458        7.9658        7.2008        7.3493        7.8001        9.8009       10.3064       10.3443        9.1536        7.5923        6.6710        5.4694        4.7140        1.5028        1.4198        1.4605        2.4554        0.0000        0.0000        0.0000        0.0000        0.0000        0.0000        0.0000        0.0000        0.0000        0.0000        0.0000        0.0000        0.0000        0.0000        0.0000        0.0000        0.0000        0.0000
        0.0000        0.0000        0.0000        0.0000        0.0000        0.0000        0.0000        0.0000        0.0000        0.0000        0.0000        0.0000        0.0000        0.0000        0.0000        0.0000        0.0000        0.0000        0.0000        0.0000        0.0000        0.0000        0.0000        0.0000        0.0000        0.0000        0.0000        0.0000        0.0000        0.0000        0.0000        0.0000        0.0000        0.0000        0.0000        0.0000        0.0000        0.0000        0.0000        0.0000        0.0000        0.0000        0.0000        0.0000        0.0000        0.0000        0.0000        0.0000        0.0000        0.0000       20.4208       16.6630       14.2679       13.3438       12.6537       13.4421       12.5835       11.2049        9.2800        6.1765        4.5325        3.4067        0.0000        0.0000        0.0000        0.0000        0.0000        0.0000        0.0000        0.0000        0.0000        0.0000        0.0000        0.0000        0.0000        0.0000        0.0000        0.0000        0.0000        0.0000        0.0000        0.0000        0.0000        0.0000        0.0000        0.0000        0.0000        0.0000        0.0000        0.0000        0.0000        0.0000        0.0000        0.0000        0.0000        0.0000        0.0000        0.0000        0.0000        0.0000        0.0000        0.0000        0.0000        0.0000        0.0000        0.0000        0.0000        0.0000        0.0000        0.0000        0.0000        0.0000        0.0000        0.0000        0.0000        0.0000        0.0000        0.0000        0.0000        0.0000        0.0000        0.0000        0.0000        0.0000        0.0000        0.0000        0.0000        0.0000        0.0000        0.0000        0.0000        0.0000        0.0000        0.0000        0.0000        0.0000        0.0000        0.0000        0.0000        0.0000        0.0000        0.0000        0.0000        0.0000        0.0000        0.0000        0.0000        0.0000        0.0000        0.0000        0.0000        0.0000        0.0000        0.0000        0.0000        0.0000        0.0000        0.0000        0.0000        0.0000        0.0000        0.0000        0.0000        0.0000        0.0000        0.0000        0.0000        0.0000        0.0000        2.3199        2.0842        1.9228        1.9761        1.6786        1.9035        2.0123        2.0565        1.9340        1.9164        1.3598        1.6738        1.9223        2.1646        1.5545        1.5573        1.7222        2.0324        3.0235        3.4702        3.8359        3.3331        2.8717        2.1614        1.7859        2.0780        2.5432        2.7081        2.8082        3.1639        4.3510        4.5325        3.9641        3.6447        4.0707        3.9052        3.9696        3.8484        4.1850        4.4113        5.0158        5.2132        5.5101        5.9848        6.2279        6.3253        7.2072        7.1435        7.1867        7.6872        9.9862       10.4307       10.1730        8.9190        7.0604        6.2720        5.2443        4.3879        2.1375        2.0085        1.9788        1.9345        0.0000        0.0000        0.0000        0.0000        0.0000        0.0000        0.0000        0.0000        0.0000        0.0000        0.0000        0.0000        0.0000        0.0000       29.0328       26.3626       26.6454        0.0000
        0.0000        0.0000        0.0000        0.0000        0.0000        0.0000        0.0000        0.0000        0.0000        0.0000        0.0000        0.0000        0.0000        0.0000        0.0000        0.0000        0.0000        0.0000        0.0000        0.0000        0.0000        0.0000        0.0000        0.0000        0.0000        0.0000        0.0000        0.0000        0.0000        0.0000        0.0000        0.0000        0.0000        0.0000        0.0000        0.0000        0.0000        0.0000        0.0000        0.0000        0.0000        0.0000        0.0000        0.0000        0.0000        0.0000        0.0000        0.0000       20.9901       20.0988       18.3996       14.6004       13.2785       12.2640       11.8373       11.8905       11.0046        9.8157        8.3084        5.7250        4.4332        3.4698        3.0258        0.0000        0.0000        0.0000        0.0000        0.0000        0.0000        0.0000        0.0000        0.0000        0.0000        0.0000        0.0000        0.0000        0.0000        0.0000        0.0000        0.0000        0.0000        0.0000        0.0000        0.0000        0.0000        0.0000        0.0000        0.0000        0.0000        0.0000        0.0000        0.0000        0.0000        0.0000        0.0000        0.0000        0.0000        0.0000        0.0000        0.0000        0.0000        0.0000        0.0000        0.0000        0.0000        0.0000        0.0000        0.0000        0.0000        0.0000        0.0000        0.0000        0.0000        0.0000        0.0000        0.0000        0.0000        0.0000        0.0000        0.0000        0.0000        0.0000        0.0000        0.0000        0.0000        0.0000        0.0000        0.0000        0.0000        0.0000        0.0000        0.0000        0.0000        0.0000        0.0000        0.0000        0.0000        0.0000        0.0000        0.0000        0.0000        0.0000        0.0000        0.0000        0.0000        0.0000        0.0000        0.0000        0.0000        0.0000        0.0000        0.0000        0.0000        0.0000        0.0000        0.0000        0.0000        0.0000        0.0000        0.0000        0.0000        0.0000        0.0000        0.0000        0.0000        0.0000        0.0000        0.0000        2.3101        2.2489        2.1314        2.0720        2.0431        2.1146        2.0658        2.5913        2.4590        2.2616        2.3871        1.7760        1.8731        2.1832        2.5063        2.2655        2.4222        2.6179        2.8183        3.6313        3.9996        4.0350        4.0876        3.3447        3.1826        2.4056        2.7067        2.5715        2.6128        2.9146        3.0453        3.7125        4.4979        3.7651        3.2165        3.3368        3.4751        3.6707        3.7730        3.7877        4.2370        4.7026        4.6792        4.9542        5.3094        5.7795        6.0304        6.1268        6.8323        7.1110        7.8004       10.0755       10.3036       10.2879        8.9536        7.1484        6.6069        5.7957        4.6245        2.3475        2.7792        1.8397        1.8563        1.4563        0.0000        0.0000        0.0000        0.0000        0.0000        0.0000        0.0000        0.0000        0.0000       12.5322       15.7395       23.1855       22.6210       29.7307       28.9766       28.7918       30.6270
        0.0000        0.0000        0.0000        0.0000        0.0000        0.0000        0.0000        0.0000        0.0000        0.0000        0.0000        0.0000        0.0000        0.0000        0.0000        0.0000        0.0000        0.0000        0.0000        0.0000        0.0000        0.0000        0.0000        0.0000        0.0000        0.0000        0.0000        0.0000        0.0000        0.0000        0.0000        0.0000        0.0000        0.0000        0.0000        0.0000        0.0000        0.0000        0.0000        0.0000        0.0000        0.0000        0.0000        0.0000        0.0000        0.0000        0.0000        0.0000       21.3777       19.1785       18.2773       19.0455       17.6274       14.2621       11.8782       10.9343        9.4439        8.3252        7.2989        5.4549        5.1248        3.8955        3.3491        1.4997        1.4325        1.3623        1.6872        0.0000        0.0000        0.0000        0.0000        0.0000        0.0000        0.0000        0.0000        0.0000        0.0000        0.0000        0.0000        0.0000        0.0000        0.0000        0.0000        0.0000        0.0000        0.0000        0.0000        0.0000        0.0000        0.0000        0.0000        0.0000        0.0000        0.0000        0.0000        0.0000        0.0000        0.0000        0.0000        0.0000        0.0000        0.0000        0.0000        0.0000        0.0000        0.0000        0.0000        0.0000        0.0000        0.0000        0.0000        0.0000        0.0000        0.0000        0.0000        0.0000        0.0000        0.0000        0.0000        0.0000        0.0000        0.0000        0.0000        0.0000        0.0000        0.0000        0.0000        0.0000        0.0000        0.0000        0.0000        0.0000        0.0000        0.0000        0.0000        0.0000        0.0000        0.0000        0.0000        0.0000        0.0000        0.0000        0.0000        0.0000        0.0000        0.0000        0.0000        0.0000        0.0000        0.0000        0.0000        0.0000        0.0000        0.0000        0.0000        0.0000        0.0000        0.0000        0.0000        0.0000        0.0000        0.0000        0.0000        0.0000        0.0000        0.0000        0.0000        0.0000        2.1090        2.0689        2.0555        2.0262        2.3169        2.6152        2.5771        2.7535        2.8906        3.0784        2.9186        2.0390        2.2657        2.7511        3.2960        3.1291        3.7182        4.1405        4.1161        5.3868        5.9665        5.6632        4.7735        3.6024        3.3048        2.9927        2.5832        2.8356        3.2411        3.7376        3.0927        3.4123        3.6984        3.7618        2.9937        3.0192        3.3026        3.3231        3.5399        3.6334        3.8756        3.9847        4.1075        4.5105        4.7245        5.0271        5.1400        5.2292        6.0178        6.6188        7.3845        9.4930        9.8764       10.3232        9.1176        8.0918        7.5408        6.4405        5.3167        2.4240        2.3836        1.8120        1.8574        0.0000        0.0000        0.0000        0.0000        0.0000        0.0000        5.0924        7.0118       14.1843       15.5015       17.0835       19.6863       20.5224       23.6395       27.4834       29.5408        0.0000        0.0000
        0.0000        0.0000        0.0000        0.0000        0.0000        0.0000        0.0000        0.0000        0.0000        0.0000        0.0000        0.0000        0.0000        0.0000        0.0000        0.0000        0.0000        0.0000        0.0000        0.0000        0.0000        0.0000        0.0000        0.0000        0.0000        0.0000        0.0000        0.0000        0.0000        0.0000        0.0000        0.0000        0.0000        0.0000        0.0000        0.0000        0.0000        0.0000        0.0000        0.0000        0.0000        0.0000        0.0000        0.0000        0.0000        0.0000        0.0000        0.0000       19.7168       19.1712       17.1762       15.9864       14.8080       12.9144       11.4293        6.7063        5.7065        5.0062        4.5809        6.4974        8.4550        7.9456        4.4445        3.4640        3.0412        3.1163        3.2570        3.2001        3.3431        0.0000        0.0000        0.0000        0.0000        0.0000        0.0000        0.0000        0.0000        0.0000        0.0000        0.0000        0.0000        0.0000        0.0000        0.0000        0.0000        0.0000        0.0000        0.0000        0.0000        0.0000        0.0000        0.0000        0.0000        0.0000        0.0000        0.0000        0.0000        0.0000        0.0000        0.0000        0.0000        0.0000        0.0000        0.0000        0.0000        0.0000        0.0000        0.0000        0.0000        0.0000        0.0000        0.0000        0.0000        0.0000        0.0000        0.0000        0.0000        0.0000        0.0000        0.0000        0.0000        0.0000        0.0000        0.0000        0.0000        0.0000        0.0000        0.0000        0.0000        0.0000        0.0000        0.0000        0.0000        0.0000        0.0000        0.0000        0.0000        0.0000        0.0000        0.0000        0.0000        0.0000        0.0000        0.0000        0.0000        0.0000        0.0000        0.0000        0.0000        0.0000        0.0000        0.0000        0.0000        0.0000        0.0000        0.0000        0.0000        0.0000        0.0000        0.0000        0.0000        0.0000        0.0000        0.0000        0.0000        0.0000        0.0000        0.0000        1.9065        1.9770        1.8374        1.9605        2.1796        2.5091        3.7741        3.7802        3.5262        3.7120        3.7189        3.3705        2.9395        3.3025        3.9599        5.0781        6.2780        8.1661        8.8834        9.0171        9.2439        7.9549        6.7948        3.8734        3.1629        3.0493        2.3679        2.4178        2.1028        3.2718        2.8043        2.8052        3.5975        3.2585        2.5914        3.1674        3.1505        3.0744        2.8442        3.4241        4.2392        4.3273        3.9429        3.3784        3.5072        3.1465        3.0613        4.6249        5.5691        6.1437        6.9773        8.8292        9.5836       10.3514        8.9269        8.4384        8.3834        6.6679        5.8994        4.7677        4.5563        4.1032        4.4094        5.8290        6.8441        7.7089        8.6976        8.3796        7.4450        9.3481       12.7099       16.8795       16.5644       19.0708       22.3771       28.1181       31.9323       36.2536       40.8938        0.0000        0.0000
        0.0000        0.0000        0.0000        0.0000        0.0000        0.0000        0.0000        0.0000        0.0000        0.0000        0.0000        0.0000        0.0000        0.0000        0.0000        0.0000        0.0000        0.0000        0.0000        0.0000        0.0000        0.0000        0.0000        0.0000        0.0000        0.0000        0.0000        0.0000        0.0000        0.0000        0.0000        0.0000        0.0000        0.0000        0.0000        0.0000        0.0000        0.0000        0.0000        0.0000        0.0000        0.0000        0.0000        0.0000        0.0000        0.0000        0.0000        0.0000       17.8979       18.3222       16.6346       14.7013       13.7718       12.4086       10.5591        6.3547        4.8665        4.4551        4.0059        5.6088        5.5076        5.2493        4.8291        4.3705        4.1371        3.9904        3.7022        3.5205        3.5462        3.7780        0.0000        0.0000        0.0000        0.0000        0.0000        0.0000        0.0000        0.0000        0.0000        0.0000        0.0000        0.0000        0.0000        0.0000        0.0000        0.0000        0.0000        0.0000        0.0000        0.0000        0.0000        0.0000        0.0000        0.0000        0.0000        0.0000        0.0000        0.0000        0.0000        0.0000        0.0000        0.0000        0.0000        0.0000        0.0000        0.0000        0.0000        0.0000        0.0000        0.0000        0.0000        0.0000        0.0000        0.0000        0.0000        0.0000        0.0000        0.0000        0.0000        0.0000        0.0000        0.0000        0.0000        0.0000        0.0000        0.0000        0.0000        0.0000        0.0000        0.0000        0.0000        0.0000        0.0000        0.0000        0.0000        0.0000        0.0000        0.0000        0.0000        0.0000        0.0000        0.0000        0.0000        0.0000        0.0000        0.0000        0.0000        0.0000        0.0000        0.0000        0.0000        0.0000        0.0000        0.0000        0.0000        0.0000        0.0000        0.0000        0.0000        0.0000        0.0000        0.0000        0.0000        0.0000        0.0000        0.0000        0.0000        0.0000        0.0000        2.4115        2.2931        2.6584        3.4371        3.6516        0.0000        2.4155        2.5371        2.7080        0.0000        0.0000        0.0000        3.6691        3.8114        5.7316        7.3525        8.3649        9.2411       10.2063       10.3914        9.0344        7.7144        4.0341        3.4109        3.1803        2.4040        2.8039        2.4348        2.6089        3.1005        3.3919        3.2510        2.7927        2.8223        3.0101        2.6342        2.6948        2.4808        2.7721        3.1822        3.5598        3.2109        2.5175        2.8100        2.5684        3.0692        3.3394        4.2378        5.0918        6.2576        8.1731        8.8289        8.3005        7.8330        8.8289        8.9137        7.0533        6.8965        5.3665        4.5717        5.1930        6.4201        8.5408        9.8812       10.3417       11.1325       11.0528       10.6977       11.7617       13.3794       17.1602       19.9338       23.5247       26.3092       32.4346       35.1119       39.3081       41.8062        0.0000        0.0000
        0.0000        0.0000        0.0000        0.0000        0.0000        0.0000        0.0000        0.0000        0.0000        0.0000        0.0000        0.0000        0.0000        0.0000        0.0000        0.0000        0.0000        0.0000        0.0000        0.0000        0.0000        0.0000        0.0000        0.0000        0.0000        0.0000        0.0000        0.0000        0.0000        0.0000        0.0000        0.0000        0.0000        0.0000        0.0000        0.0000        0.0000        0.0000       16.0939       13.6326       13.5098        0.0000        0.0000        0.0000        0.0000        0.0000        0.0000        0.0000       19.2806       17.3615       18.4480       16.7486       14.2720       11.9295        9.7389        5.3418        4.1429        3.5314        3.4848        4.8526        4.9543        5.1756        6.8409        6.0339        6.1066        6.4632        6.3450        4.7859        4.8164        4.7085        0.0000        0.0000        0.0000        0.0000        0.0000        0.0000        0.0000        0.0000        0.0000        0.0000        0.0000        0.0000        0.0000        0.0000        0.0000        0.0000        0.0000        0.0000        0.0000        0.0000        0.0000        0.0000        0.0000        0.0000        0.0000        0.0000        0.0000        0.0000        0.0000        0.0000        0.0000        0.0000        0.0000        0.0000        0.0000        0.0000        0.0000        0.0000        0.0000        0.0000        0.0000        0.0000        0.0000        0.0000        0.0000        0.0000        0.0000        0.0000        0.0000        0.0000        0.0000        0.0000        0.0000        0.0000        0.0000        0.0000        0.0000        0.0000        0.0000        0.0000        0.0000        0.0000        0.0000        0.0000        0.0000        0.0000        0.0000        0.0000        0.0000        0.0000        0.0000        0.0000        0.0000        0.0000        0.0000        0.0000        0.0000        0.0000        0.0000        0.0000        0.0000        0.0000        0.0000        0.0000        0.0000        0.0000        0.0000        0.0000        0.0000        0.0000        0.0000        0.0000        0.0000        0.0000        0.0000        0.0000        0.0000        0.0000        0.0000        0.0000        0.0000        0.0000        0.0000        0.0000        0.0000        0.0000        0.0000        0.0000        0.0000        0.0000        0.0000        0.0000        0.0000        7.2607        7.8142        8.1755        8.5959        9.7396       10.0658        9.0430        8.4652        5.4066        4.1156        4.0638        2.7639        2.5864        2.7430        2.8501        3.2029        3.4555        3.4908        3.2676        2.8606        2.8623        2.5115        2.4643        2.6613        3.3655        2.9806        3.4099        3.4435        2.4044        2.3930        2.6380        2.8306        3.5803        4.1549        4.7884        5.5983        6.9580        7.9017        7.7477        7.1585        8.1430        8.4546        7.5793        8.2393        6.7310        6.4682        6.6723        6.8240       10.3938       10.5286       11.4414       12.7751       11.8331       11.9519       11.8882       13.6148       17.5330       20.3782       22.3689       26.0343       31.3999       34.7577       37.8904        0.0000        0.0000        0.0000
        0.0000        0.0000        0.0000        0.0000        0.0000        0.0000        0.0000        0.0000        0.0000        0.0000        0.0000        0.0000        0.0000        0.0000        0.0000        0.0000        0.0000        0.0000        0.0000        0.0000        0.0000        0.0000        0.0000        0.0000        0.0000        0.0000        0.0000        0.0000        0.0000        0.0000        0.0000        0.0000        0.0000        0.0000        0.0000        0.0000        0.0000        0.0000       21.0589       25.8927       17.0487       14.4754       13.2104       16.0533       17.4119       17.0698       18.0817       19.2567       25.7936       34.1371       27.1262       18.7622       14.2602       12.1816        9.5061        5.1630        3.6337        3.0836        3.0161        3.9625        3.9831        4.3249        4.7115        4.1150        4.6163        6.4236        6.5357        6.0276        6.3693        5.3699        4.3009        3.1312        0.0000        0.0000        0.0000        0.0000        0.0000        0.0000        0.0000        0.0000        0.0000        0.0000        0.0000        0.0000        0.0000        0.0000        0.0000        0.0000        0.0000        0.0000        0.0000        0.0000        0.0000        0.0000        0.0000        0.0000        0.0000        0.0000        0.0000        0.0000        0.0000        0.0000        0.0000        0.0000        0.0000        0.0000        0.0000        0.0000        0.0000        0.0000        0.0000        0.0000        0.0000        0.0000        0.0000        0.0000        0.0000        0.0000        0.0000        0.0000        0.0000        0.0000        0.0000        0.0000        0.0000        0.0000        0.0000        0.0000        0.0000        0.0000        0.0000        0.0000        0.0000        0.0000        0.0000        0.0000        0.0000        0.0000        0.0000        0.0000        0.0000        0.0000        0.0000        0.0000        0.0000        0.0000        0.0000        0.0000        0.0000        0.0000        0.0000        0.0000        0.0000        0.0000        0.0000        0.0000        0.0000        0.0000        0.0000        0.0000        0.0000        0.0000        0.0000        0.0000        0.0000        0.0000        0.0000        0.0000        0.0000        0.0000        0.0000        0.0000        0.0000        0.0000        0.0000        0.0000        0.0000        0.0000        0.0000        0.0000        0.0000        0.0000        0.0000        0.0000        8.1579        9.1847        9.3197        9.6957        9.4333        8.3866        8.2901        4.9899        3.6142        4.5926        4.6861        3.5421        3.4756        3.7485        4.1055        4.4110        3.9016        4.0336        2.8492        2.7687        2.6441        2.5648        2.5218        2.9496        2.5317        2.8319        2.8358        2.6270        2.7782        2.8668        3.0842        3.6929        3.7701        4.5230        5.1397        5.9767        6.5933        6.9177        6.9683        7.5688        7.5081        6.7889        7.4615        6.8898        7.1714        8.1800        9.3320       11.0192       10.6463       10.8748       10.9515        9.9328        9.7936       10.9731       14.0001       17.5714       20.2830       21.3590       24.2864       30.7487       35.0080        0.0000        0.0000        0.0000        0.0000
        0.0000        0.0000        0.0000        0.0000        0.0000        0.0000        0.0000        0.0000        0.0000        0.0000        0.0000        0.0000        0.0000        0.0000        0.0000        0.0000        0.0000        0.0000        0.0000        0.0000        0.0000        0.0000        0.0000        0.0000        0.0000        0.0000        0.0000        0.0000        0.0000        0.0000        0.0000        0.0000        0.0000        0.0000        0.0000        0.0000        0.0000       23.4703       21.3734       22.4204       20.1808       17.1733       12.2947       10.9941       11.5740       12.9266       14.4982        9.1597        8.5493        8.5069        8.8461       13.9108       16.6887       12.9411        7.9158        5.7115        4.4125        5.7354        2.7517        2.1613        3.1596        4.0068        3.0228        4.0874        4.5263        6.3367        8.7567       10.6336        9.9000        8.5708        6.0223        3.3513        0.0000        0.0000        0.0000        0.0000        0.0000        0.0000        0.0000        0.0000        0.0000        0.0000        0.0000        0.0000        0.0000        0.0000        0.0000        0.0000        0.0000        0.0000        0.0000        0.0000        0.0000        0.0000        0.0000        0.0000        0.0000        0.0000        0.0000        0.0000        0.0000        0.0000        0.0000        0.0000        0.0000        0.0000        0.0000        0.0000        0.0000        0.0000        0.0000        0.0000        0.0000        0.0000        0.0000        0.0000        0.0000        0.0000        0.0000        0.0000        0.0000        0.0000        0.0000        0.0000        0.0000        0.0000        0.0000        0.0000        0.0000        0.0000        0.0000        0.0000        0.0000        0.0000        0.0000        0.0000        0.0000        0.0000        0.0000        0.0000        0.0000        0.0000        0.0000        0.0000        0.0000        0.0000        0.0000        0.0000        0.0000        0.0000        0.0000        0.0000        0.0000        0.0000        0.0000        0.0000        0.0000        0.0000        0.0000        0.0000        0.0000        0.0000        0.0000        0.0000        0.0000        0.0000        0.0000        0.0000        0.0000        0.0000        0.0000        0.0000        0.0000        0.0000        0.0000        0.0000        0.0000        0.0000        0.0000        3.9827        3.8174        4.2955        6.1060        8.2219        0.0000       11.3495       10.8896        6.2457        5.8652        5.9915        5.5128        2.6046        2.9660        3.4646        5.7108        2.7180        3.4570        3.6616        3.1966        3.0272        3.2715        3.0274        2.5629        2.7412        2.6183        2.3593        2.3269        2.6955        2.8139        2.4394        2.9909        3.1112        3.5577        3.8190        4.1361        3.7486        4.0987        4.4357        4.7827        4.4689        4.9968        5.1251        5.3506        4.7195        5.0928        5.2123        5.7548        6.0666        5.7318        7.0483        6.9107        7.5680        7.7050        8.2874        8.3235        7.8479        8.1026        9.4187       11.8639       16.5680       18.1206       19.8397       22.3172       24.5549       28.3910        0.0000        0.0000        0.0000        0.0000
        0.0000        0.0000        0.0000        0.0000        0.0000        0.0000        0.0000        0.0000        0.0000        0.0000        0.0000        0.0000        0.0000        0.0000        0.0000        0.0000        0.0000        0.0000        0.0000        0.0000        0.0000        0.0000        0.0000        0.0000        0.0000        0.0000        0.0000        0.0000        0.0000        0.0000        0.0000        0.0000        0.0000        0.0000        0.0000        0.0000        0.0000       27.8852       20.9641       17.9683       13.7703       12.0929       11.2313       10.0186       11.0354       11.4607       10.3505        7.3462        6.2284        6.6832        8.3557       16.2431       21.8773       20.0869       15.2932        9.9641        7.4256        7.7066        7.1062        3.7462        3.6549        4.2871        3.9959        5.9102        6.2447        7.8766        9.3481        9.1140       10.7301        8.5562        6.9271        5.9717        7.3573        0.0000        0.0000        0.0000        0.0000        0.0000        0.0000        0.0000        0.0000        0.0000        0.0000        0.0000        0.0000        0.0000        0.0000        0.0000        0.0000        0.0000        0.0000        0.0000        0.0000        0.0000        0.0000        0.0000        0.0000        0.0000        0.0000        0.0000        0.0000        0.0000        0.0000        0.0000        0.0000        0.0000        0.0000        0.0000        0.0000        0.0000        0.0000        0.0000        0.0000        0.0000        0.0000        0.0000        0.0000        0.0000        0.0000        0.0000        0.0000        0.0000        0.0000        0.0000        0.0000        0.0000        0.0000        0.0000        0.0000        0.0000        0.0000        0.0000        0.0000        0.0000        0.0000        0.0000        0.0000        0.0000        0.0000        0.0000        0.0000        0.0000        0.0000        0.0000        0.0000        0.0000        0.0000        0.0000        0.0000        0.0000        0.0000        0.0000        0.0000        0.0000        0.0000        0.0000        0.0000        0.0000        0.0000        0.0000        0.0000        0.0000        0.0000        0.0000        0.0000        0.0000        0.0000        0.0000        0.0000        0.0000        0.0000        0.0000        0.0000        0.0000        0.0000        1.3260        0.8814        1.5332        2.0384        3.2231        3.4916        4.4205        5.6929        7.9069        9.2906       11.0936        9.5049        5.5572        5.4143        6.0688        5.6059        3.5746        3.9752        3.6712        4.3628        3.6373        3.6839        3.6400        2.3144        2.3749        2.4122        1.8836        1.7928        2.1975        2.0154        2.0480        2.1681        2.1536        2.0087        2.1328        2.6446        2.9974        3.4368        4.3971        4.3084        3.9929        4.1612        4.4908        4.5113        4.1664        4.1902        4.3772        4.4262        4.2349        5.5864        6.2923        6.5631        5.9744        6.1501        7.5664        7.0301        7.6981        7.9921        7.9293        7.6549        7.9505        8.2524        6.9548        9.3244       14.4954       17.4643       19.3939       21.5666       24.1387        0.0000        0.0000        0.0000        0.0000        0.0000
        0.0000        0.0000        0.0000        0.0000        0.0000        0.0000        0.0000        0.0000        0.0000        0.0000        0.0000        0.0000        0.0000        0.0000        0.0000        0.0000        0.0000        0.0000        0.0000        0.0000        0.0000        0.0000        0.0000        0.0000        0.0000        0.0000        0.0000        0.0000        0.0000        0.0000        0.0000        0.0000        0.0000        0.0000        0.0000        0.0000       23.9225       22.9569       21.8685       14.8324       12.3632       10.7715       11.0549       10.3494        9.4585        9.6542        8.2822        5.4318        5.4879        6.9796        8.0118       10.7197       18.0834       24.5910       17.6691        8.5220        4.4338        3.4605        5.6233        4.7610        5.9098        4.0551        2.1031        4.8464        9.2676        9.3755        9.6665       10.3976        9.8248        7.7198        6.3598        4.0091        0.0000        0.0000        0.0000        0.0000        0.0000        0.0000        0.0000        0.0000        0.0000        0.0000        0.0000        0.0000        0.0000        0.0000        0.0000        0.0000        0.0000        0.0000        0.0000        0.0000        0.0000        0.0000        0.0000        0.0000        0.0000        0.0000        0.0000        0.0000        0.0000        0.0000        0.0000        0.0000        0.0000        0.0000        0.0000        0.0000        0.0000        0.0000        0.0000        0.0000        0.0000        0.0000        0.0000        0.0000        0.0000        0.0000        0.0000        0.0000        0.0000        0.0000        0.0000        0.0000        0.0000        0.0000        0.0000        0.0000        0.0000        0.0000        0.0000        0.0000        0.0000        0.0000        0.0000        0.0000        0.0000        0.0000        0.0000        0.0000        0.0000        0.0000        0.0000        0.0000        0.0000        0.0000        0.0000        0.0000        0.0000        0.0000        0.0000        0.0000        0.0000        0.0000        0.0000        0.0000        0.0000        0.0000        0.0000        0.0000        0.0000        0.0000        0.0000        0.0000        0.0000        0.0000        0.0000        0.0000        0.0000        0.0000        0.0000        0.0000        2.7257        2.5311        2.1022        1.5520        1.5370        1.6273        1.8098        3.1616        3.9347        4.6276        5.5705        7.8319        8.6732        9.0321        8.2176        5.1855        4.9767        4.6476        4.5101        3.8503        2.8913        3.1365        5.3023        3.6814        4.4355        4.4820        3.3078        2.4244        1.7370        1.6579        1.4015        1.7976        2.1783        2.1785        1.9486        1.9432        2.5856        3.2860        3.1659        3.6280        4.0512        3.8781        4.0890        3.8991        3.9843        4.1593        4.2671        3.8495        3.7184        4.0141        4.1980        3.7334        4.8123        5.9077        6.7953        8.3334        7.7814        8.8447        9.0176        8.1552        7.9940        7.9444        7.7150        8.0538        5.6285        6.4075        8.8354       14.6292       17.8135       20.5893       23.0028       25.1414        0.0000        0.0000        0.0000        0.0000        0.0000
        0.0000        0.0000        0.0000        0.0000        0.0000        0.0000        0.0000        0.0000        0.0000        0.0000        0.0000        0.0000        0.0000        0.0000        0.0000        0.0000        0.0000        0.0000        0.0000        0.0000        0.0000        0.0000        0.0000        0.0000        0.0000        0.0000        0.0000        0.0000        0.0000        0.0000        0.0000        0.0000        0.0000        0.0000        0.0000       19.3399       17.2086       16.7092       16.1263       11.3204        9.4109        8.7547        9.7192       10.4178       10.1514        8.1984        8.5892        5.4968        7.8459       10.2684       11.6762       15.2017       16.9026        6.1800        4.9019        3.3189        3.7221        3.8395        5.3424        3.4220        4.1001        4.3646        4.4407        4.2430        5.4043        6.9468        6.0504        7.1670        8.3775        7.1393        6.6403        5.9749        0.0000        0.0000        0.0000        0.0000        0.0000        0.0000        0.0000        0.0000        0.0000        0.0000        0.0000        0.0000        0.0000        0.0000        0.0000        0.0000        0.0000        0.0000        0.0000        0.0000        0.0000        0.0000        0.0000        0.0000        0.0000        0.0000        0.0000        0.0000        0.0000        0.0000        0.0000        0.0000        0.0000        0.0000        0.0000        0.0000        0.0000        0.0000        0.0000        0.0000        0.0000        0.0000        0.0000        0.0000        0.0000        0.0000        0.0000        0.0000        0.0000        0.0000        0.0000        0.0000        0.0000        0.0000        0.0000        0.0000        0.0000        0.0000        0.0000        0.0000        0.0000        0.0000        0.0000        0.0000        0.0000        0.0000        0.0000        0.0000        0.0000        0.0000        0.0000        0.0000        0.0000        0.0000        0.0000        0.0000        0.0000        0.0000        0.0000        0.0000        0.0000        0.0000        0.0000        0.0000        0.0000        0.0000        0.0000        0.0000        0.0000        0.0000        0.0000        0.0000        0.0000        0.0000        0.0000        0.0000        0.0000        0.0000        0.0000        2.6169        2.4259        2.3451        2.3318        1.7292        1.6105        1.6358        2.0660        2.9215        3.6154        4.3435        4.9113        5.9886        7.0050        7.0260        6.4039        4.0359        3.4821        3.0146        3.4834        2.0037        3.2586        2.9995        4.1983        2.6091        4.7306        8.1612        5.8758        3.6528        2.5362        2.6749        3.3658        3.0366        2.5141        2.4368        2.2983        2.4764        2.7962        2.5500        3.0699        3.9359        4.1595        4.2765        4.1147        3.9002        3.7740        3.8651        4.3245        4.0371        4.2720        4.4408        4.3296        3.5724        4.8070        5.6686        8.0448        9.6086       10.2275        9.8597        8.5961        8.7879        8.3640        8.2443        7.8766        8.1853        5.8701        6.4626        9.1661       15.4503       19.1214       21.5926       24.2928       26.9719        0.0000        0.0000        0.0000        0.0000        0.0000
        0.0000        0.0000        0.0000        0.0000        0.0000        0.0000        0.0000        0.0000        0.0000        0.0000        0.0000        0.0000        0.0000        0.0000        0.0000        0.0000        0.0000        0.0000        0.0000        0.0000        0.0000        0.0000        0.0000        0.0000        0.0000        0.0000        0.0000        0.0000        0.0000        0.0000        0.0000        0.0000        0.0000        0.0000        0.0000        4.1355        4.0433        4.0332        6.2188        9.2644        6.6558        7.0712        9.5279        7.5211        7.6362        6.9701        6.2958        7.1234        7.0614       11.4666       13.5770       16.6879       12.7796        7.3275        5.3006        4.2005        4.4281        5.2725        6.8319        4.5150        5.1713        5.4521        5.5184        5.6596        7.3355        6.4409        5.8723        6.1538        6.4191        8.3864        6.1975        6.8657        0.0000        0.0000        0.0000        0.0000        0.0000        0.0000        0.0000        0.0000        0.0000        0.0000        0.0000        0.0000        0.0000        0.0000        0.0000        0.0000        0.0000        0.0000        0.0000        0.0000        0.0000        0.0000        0.0000        0.0000        0.0000        0.0000        0.0000        0.0000        0.0000        0.0000        0.0000        0.0000        0.0000        0.0000        0.0000        0.0000        0.0000        0.0000        0.0000        0.0000        0.0000        0.0000        0.0000        0.0000        0.0000        0.0000        0.0000        0.0000        0.0000        0.0000        0.0000        0.0000        0.0000        0.0000        0.0000        0.0000        0.0000        0.0000        0.0000        0.0000        0.0000        0.0000        0.0000        0.0000        0.0000        0.0000        0.0000        0.0000        0.0000        0.0000        0.0000        0.0000        0.0000        0.0000        0.0000        0.0000        0.0000        0.0000        0.0000        0.0000        0.0000        0.0000        0.0000        0.0000        0.0000        0.0000        0.0000        0.0000        0.0000        0.0000        0.0000        0.0000        0.0000        0.0000        0.0000        0.0000        0.0000        0.0000        3.5132        3.5995        2.7179        2.8119        2.7438        2.6488        2.5688        2.5953        2.6858        2.4189        2.4678        3.2450        3.6122        3.4923        3.8100        3.6024        3.1714        1.7867        2.3321        1.6240        1.8468        1.8913        2.2562        2.2671        1.5778        1.2683        1.6974        3.6904        3.9706        3.3886        2.8531        2.8753        2.6614        2.5156        2.4799        2.6820        2.9975        3.4352        3.1676        3.4861        3.7117        4.4260        4.6569        4.7334        4.7916        5.1861        4.4012        4.2711        4.4866        4.2084        4.4045        4.5873        4.4401        4.9629        7.3470        8.6874       10.5849       13.3661       14.8013       14.9736       12.3102        9.0975        8.5899        7.7969        7.5360        6.5337        6.5235        7.8659       10.3069       18.4731       23.3948       26.5627       27.1241        0.0000        0.0000        0.0000        0.0000        0.0000        0.0000
        0.0000        0.0000        0.0000        0.0000        0.0000        0.0000        0.0000        0.0000        0.0000        0.0000        0.0000        0.0000        0.0000        0.0000        0.0000        0.0000        0.0000        0.0000        0.0000        0.0000        0.0000        0.0000        0.0000        0.0000        0.0000        0.0000        0.0000        0.0000        0.0000        0.0000        0.0000        0.0000        0.0000        0.0000        0.0000        3.0374        3.7845        3.0523       12.8417       22.3248       14.9322        5.9712        3.5231        6.3185        6.5806        6.7260        5.5100        4.5764        6.5865       11.9697        9.9515        8.5280        7.1576        6.1882        5.0466        3.4962        4.8040        4.6085        3.7734        4.2534        8.8410        7.9080        8.8691        6.1226        4.9613        5.1567        5.4572        5.9990        5.5444        6.1941        5.6107        0.0000        0.0000        0.0000        0.0000        0.0000        0.0000        0.0000        0.0000        0.0000        0.0000        0.0000        0.0000        0.0000        0.0000        0.0000        0.0000        0.0000        0.0000        0.0000        0.0000        0.0000        0.0000        0.0000        0.0000        0.0000        0.0000        0.0000        0.0000        0.0000        0.0000        0.0000        0.0000        0.0000        0.0000        0.0000        0.0000        0.0000        0.0000        0.0000        0.0000        0.0000        0.0000        0.0000        0.0000        0.0000        0.0000        0.0000        0.0000        0.0000        0.0000        0.0000        0.0000        0.0000        0.0000        0.0000        0.0000        0.0000        0.0000        0.0000        0.0000        0.0000        0.0000        0.0000        0.0000        0.0000        0.0000        0.0000        0.0000        0.0000        0.0000        0.0000        0.0000        0.0000        0.0000        0.0000        0.0000        0.0000        0.0000        0.0000        0.0000        0.0000        0.0000        0.0000        0.0000        0.0000        0.0000        0.0000        0.0000        0.0000        0.0000        0.0000        0.0000        0.0000        0.0000        2.8853        3.0685        0.0000        4.3982        3.8805        3.7106        3.6141        3.5296        3.5711        3.5408        4.1406        3.6786        3.7018        4.0002        3.8495        3.7100        4.2499        4.0984        2.8528        2.6575        2.3983        2.6150        1.4391        2.1768        1.6334        1.9431        1.7819        2.0356        0.9314        0.9858        1.0375        1.3062        1.9184        2.4458        1.7175        0.9114        1.4847        1.1185        2.1436        2.4379        2.8273        3.0922        4.3000        4.2479        5.0562        5.3854        6.3005        6.0820        7.1995        5.6203        5.1021        4.9169        5.3145        4.9084        5.1822        4.7677        4.9752        5.3821        6.2623        7.3571       10.6826       14.1206       15.9177       17.1289       16.6090       14.2443       10.2947        9.3687        8.6075        8.0566        7.1699        7.3190        8.4730       11.0141       20.3157       24.1831       27.2841        0.0000        0.0000        0.0000        0.0000        0.0000        0.0000        0.0000
        0.0000        0.0000        0.0000        0.0000        0.0000        0.0000        0.0000        0.0000        0.0000        0.0000        0.0000        0.0000        0.0000        0.0000        0.0000        0.0000        0.0000        0.0000        0.0000        0.0000        0.0000        0.0000        0.0000        0.0000        0.0000        0.0000        0.0000        0.0000        0.0000       28.1415       25.5455        6.2076        4.2063        4.4609        8.4428        2.3802        1.2857        1.8961        3.5094        3.1713        3.4735        3.8456        6.3443        8.3243        8.3535        8.6807        8.7420        5.3881        5.9822        7.8248        5.7116        5.7244        6.8096        7.2683        4.6205        2.6761        2.4751       10.7398        5.4055        3.3543        3.9508        4.9303        4.9299        4.1311        4.7247        4.8891        4.5092        4.9277        6.7413        9.4448        7.0137        5.3807        2.8660        0.0000        0.0000        0.0000        0.0000        0.0000        0.0000        0.0000        0.0000        0.0000        0.0000        0.0000        0.0000        0.0000        0.0000        0.0000        0.0000        0.0000        0.0000        0.0000        0.0000        0.0000        0.0000        0.0000        0.0000        0.0000        0.0000        0.0000        0.0000        0.0000        0.0000        0.0000        0.0000        0.0000        0.0000        0.0000        0.0000        0.0000        0.0000        0.0000        0.0000        0.0000        0.0000        0.0000        0.0000        0.0000        0.0000        0.0000        0.0000        0.0000        0.0000        0.0000        0.0000        0.0000        0.0000        0.0000        0.0000        0.0000        0.0000        0.0000        0.0000        0.0000        0.0000        0.0000        0.0000        0.0000        0.0000        0.0000        0.0000        0.0000        0.0000        0.0000        0.0000        0.0000        0.0000        0.0000        0.0000        0.0000        0.0000        0.0000        0.0000        0.0000        0.0000        0.0000        0.0000        0.0000        0.0000        0.0000        0.0000        0.0000        0.0000        0.0000        2.7898        2.7805        2.8112        3.5580        3.3646        3.2751        3.2531        2.5809        2.8004        3.5747        3.1794        3.4617        3.4860        3.5546        3.7433        3.7613        3.9557        4.1495        3.4413        2.7353        2.4729        1.7041        1.5274        2.0152        2.1048        2.8515        2.4416        0.9648        1.4364        0.6411        0.8324        1.0936        1.2894        0.9285        0.7864        0.6028        1.4443        1.2188        1.1698        2.2287        2.3912        2.9228        3.1903        3.5731        3.9497        4.2171        4.4755        5.3880        5.4493        6.4337        6.4182        6.3556        6.2998        5.7753        4.9745        5.4716        5.5826        5.1004        9.4003        8.0523        7.5100       11.1393       12.8265       15.4230       16.6135       17.9168       15.3267       10.9275        9.1476        9.0079        9.4373        8.2422        8.6562       10.3698       13.9407       23.6764       25.2127        0.0000        0.0000        0.0000        0.0000        0.0000        0.0000        0.0000        0.0000
        0.0000        0.0000        0.0000        0.0000        0.0000        0.0000        0.0000        0.0000        0.0000        0.0000        0.0000        0.0000        0.0000        0.0000        0.0000        0.0000        0.0000        0.0000        0.0000        0.0000        0.0000        0.0000        0.0000        0.0000        0.0000        0.0000       62.6653       43.8595       28.8922       22.8362       17.7379        8.7590        3.6809        4.8925        4.2950        1.2581        1.1583        1.4831        2.3667        1.6164        1.7752        2.7164        5.5976       10.5390       11.1164        6.4931        6.0811        8.3392        5.2059        5.3430        4.8706        5.0665        5.1322        5.4043        5.6838        3.5133        3.2799        3.0889        4.7268        3.7480        2.9714        2.5815        2.6555        3.7591        4.2068        4.3989        4.5528        4.8062        4.8605        5.0453        5.3993        5.7918        4.4057        2.7819        2.6016        1.5422        1.4551        1.3833        1.3317        1.5964        2.0130        2.8797        0.0000        0.0000        0.0000        0.0000        0.0000        0.0000        0.0000        0.0000        0.0000        0.0000        0.0000        0.0000        0.0000        0.0000        0.0000        0.0000        0.0000        0.0000        0.0000        0.0000        0.0000        0.0000        0.0000        0.0000        0.0000        0.0000        0.0000        0.0000        0.0000        0.0000        0.0000        0.0000        0.0000        0.0000        0.0000        0.0000        0.0000        0.0000        0.0000        0.0000        0.0000        0.0000        0.0000        0.0000        0.0000        0.0000        0.0000        0.0000        0.0000        0.0000        0.0000        0.0000        0.0000        0.0000        0.0000        0.0000        0.0000        0.0000        0.0000        0.0000        0.0000        0.0000        0.0000        0.0000        0.0000        0.0000        0.0000        0.0000        0.0000        0.0000        0.0000        1.3505        1.3476        1.0683        0.8845        0.8824        0.0000        0.0000        0.0000        0.0000        2.0564        2.2234        2.4788        2.8942        2.3084        2.3814        2.6515        2.7162        2.6342        2.5544        2.4851        2.9551        3.1724        2.9702        3.0231        3.0910        3.1297        3.1520        2.7969        2.5164        2.4521        2.1827        2.6597        1.9625        3.6005        3.6196        2.2927        2.2783        3.7640        1.5401        1.1262        1.8136        1.6682        0.9419        1.2348        0.8326        0.7787        0.9682        1.7433        1.7057        2.0006        2.9830        2.7360        2.8951        3.3383        3.7569        3.9639        4.4311        4.7224        5.4029        5.8275        5.9228        5.5034        5.9471        5.4720        5.2095        5.8193        4.7750        4.6068        5.3959        6.6833        6.2996        7.4439        8.9518        9.2804       12.6124       13.0832       14.2183       12.7248       10.0601        9.1469        9.3136       10.4581       10.0188       10.9143       13.5793       15.2269       24.9884       25.8792        0.0000        0.0000        0.0000        0.0000        0.0000        0.0000        0.0000        0.0000
        0.0000        0.0000        0.0000        0.0000        0.0000        0.0000        0.0000        0.0000        0.0000        0.0000        0.0000        0.0000        0.0000        0.0000        0.0000        0.0000        0.0000        0.0000        0.0000        0.0000        0.0000        0.0000        0.0000        0.0000        0.0000       51.6179       49.9324       24.9147        5.9129        4.5136        4.1628        5.5825        4.3504        5.7727        4.1223        2.2501        1.8317        2.0636        2.8737        2.0967        4.6649        9.1466        9.4813       10.1313        7.1680        5.8300        6.0777        5.9788        6.2556        6.3676        6.3067        4.5183        5.4493        5.9020        4.6312        3.3227        4.7410        2.6181        2.5317        3.5996        3.5416        2.8940        3.1785        3.4774        3.7205        3.8620        3.8543        4.2801        4.9661        5.3115        5.2102        5.5503        4.9453        4.0848        3.6087        3.2454        3.2289        3.5006        2.6962        3.2698        3.2028        4.5993        5.0948        2.8167        0.0000        0.0000        0.0000        0.0000        0.0000        0.0000        0.0000        0.0000        0.0000        0.0000        0.0000        0.0000        0.0000        0.0000        0.0000        0.0000        0.0000        0.0000        0.0000        0.0000        0.0000        0.0000        0.0000        0.0000        0.0000        0.0000        0.0000        0.0000        0.0000        0.0000        0.0000        0.0000        0.0000        0.0000        0.0000        0.0000        0.0000        0.0000        0.0000        0.0000        0.0000        0.0000        0.0000        0.0000        0.0000        0.0000        0.0000        0.0000        0.0000        0.0000        0.0000        0.0000        0.0000        0.0000        0.0000        0.0000        0.0000        0.0000        0.0000        0.0000        0.0000        0.0000        0.0000        0.0000        0.0000        0.0000        0.0000        0.0000        1.5689        1.4817        1.3139        1.1627        1.4793        1.3252        1.4759        1.7204        1.6243        1.7883        2.0780        2.0560        2.4672        3.1976        3.0094        1.4227        1.3480        1.4538        1.4506        2.2284        2.7269        2.5742        2.8858        3.3268        3.6720        3.6989        3.6120        2.7642        2.5728        2.4826        2.4683        1.2685        1.0938        2.0523        2.4099        2.5869        1.4464        1.6437        1.1064        1.5832        1.5251        1.2547        1.6989        1.0658        1.3223        1.2368        1.3935        1.5272        2.6783        2.2630        2.4576        3.1149        3.0685        3.1400        3.3991        4.3219        5.0586        5.4522        5.7588        5.8782        5.7345        5.0406        4.8727        5.4678        5.3937        5.2413        5.5748        5.4847        5.5219        5.3687        5.7678        5.7233        7.3899        7.0400        6.1385        7.4985        9.2509        8.9422        9.2660        7.8068        7.4178        8.1905        0.0000        0.0000       21.8695       25.0878       26.8291       23.3024        0.0000        0.0000        0.0000        0.0000        0.0000        0.0000        0.0000        0.0000        0.0000
        0.0000        0.0000        0.0000        0.0000        0.0000        0.0000        0.0000        0.0000        0.0000        0.0000        0.0000        0.0000        0.0000        0.0000        0.0000        0.0000        0.0000        0.0000        0.0000        0.0000        0.0000        0.0000        0.0000        0.0000        0.0000        0.0000       38.3921       23.6698       11.2095        6.4003        2.4824        3.4481        3.5442        5.4803        2.2881        2.1306        2.2155        2.8358        3.8177        3.0305        5.3770        9.7410        9.2567       12.2158        7.7408        5.8996        5.7362        6.3501        6.7498        6.8401        6.6063        4.4722        4.7148        4.0739        4.3707        3.0251        2.5585        2.3468        1.9384        2.6814        3.3480        3.2541        3.8527        3.4871        3.7009        4.0572        4.1747        5.1673        5.3929        5.5433        5.5572        6.1189        4.3879        4.2058        3.9290        3.6956        3.6303        4.0566        4.8658        4.8904        4.3318        3.5287        2.3894        1.5878        1.4553        1.5307        0.0000        0.0000        0.0000        0.0000        0.0000        0.0000        0.0000        0.0000        0.0000        0.0000        0.0000        0.0000        0.0000        0.0000        0.0000        0.0000        0.0000        0.0000        0.0000        0.0000        0.0000        0.0000        0.0000        0.0000        0.0000        0.0000        0.0000        0.0000        0.0000        0.0000        0.0000        0.0000        0.0000        0.0000        0.0000        0.0000        0.0000        0.0000        0.0000        0.0000        0.0000        0.0000        0.0000        0.0000        0.0000        0.0000        0.0000        0.0000        0.0000        0.0000        0.0000        0.0000        0.0000        0.0000        0.0000        0.0000        0.0000        0.0000        0.0000        0.0000        0.0000        0.0000        0.0000        0.0000        0.0000        0.0000        1.6318        1.7434        1.3423        1.1321        1.7395        1.9780        1.8010        1.8773        1.7597        1.8938        1.5011        1.3193        1.5102        1.4544        1.3047        0.7555        1.0696        1.0299        1.1540        1.9612        2.2892        2.4304        2.7883        3.3585        3.5239        3.6778        3.4932        2.7126        2.9372        2.2456        2.1679        1.8138        2.8459        2.2965        1.5020        1.2291        1.0966        1.1161        0.9488        1.4295        1.3027        0.9631        0.8469        0.8514        0.8884        1.0343        1.1598        2.6996        2.8200        2.6766        2.9083        3.4636        3.7152        3.3608        3.5210        4.8571        5.7217        5.7775        5.8851        6.0228        5.3672        5.1228        5.0429        5.5837        5.4956        5.1642        5.1175        5.6574        4.8118        4.9945        5.2466        4.9091        5.3884        5.2559        5.1282        5.7796        6.7678        7.5187        7.2523        6.5423        6.9301        0.0000        0.0000        0.0000        0.0000        0.0000        0.0000        0.0000        0.0000        0.0000        0.0000        0.0000        0.0000        0.0000        0.0000        0.0000        0.0000
        0.0000        0.0000        0.0000        0.0000        0.0000        0.0000        0.0000        0.0000        0.0000        0.0000        0.0000        0.0000        0.0000        0.0000        0.0000        0.0000        0.0000        0.0000        0.0000        0.0000        0.0000        0.0000        0.0000        0.0000        0.0000        0.0000        0.0000        3.3903        3.2334        1.7765        2.2424        3.1423        4.0521        5.1513        3.7690        3.2293        2.8940        4.6448        3.4333        8.5819       11.6042        5.1690        5.7544        6.6116        8.0967        6.6227        5.9312        6.5748        7.0453        7.0026        6.6946        5.9884        5.8141        3.9956        4.8966        2.9368        2.5094        2.3253        2.2194        4.2820        3.5048        3.1289        3.3830        3.8710        4.2993        4.6000        4.5406        5.2287        5.1431        5.4452        4.8308        4.1371        4.0473        3.8111        4.0053        3.9025        4.2855        4.3851        4.7802        4.9858        4.7507        2.9847        2.3625        1.5026        1.2288        1.0084        1.4969        1.3000        1.0810        1.5172        0.0000        0.0000        0.0000        0.0000        0.0000        0.0000        0.0000        0.0000        0.0000        0.0000        0.0000        0.0000        0.0000        0.0000        0.0000        0.0000        0.0000        0.0000        0.0000        0.0000        0.0000        0.0000        0.0000        0.0000        0.0000        0.0000        0.0000        0.0000        0.0000        0.0000        0.0000        0.0000        0.0000        0.0000        0.0000        0.0000        0.0000        0.0000        0.0000        0.0000        0.0000        0.0000        0.0000        0.0000        0.0000        0.0000        0.0000        0.0000        0.0000        0.0000        0.0000        0.0000        0.0000        0.0000        0.0000        0.0000        0.0000        0.0000        0.0000        0.0000        0.0000        0.9299        0.9614        1.2528        0.8515        1.0602        0.9637        0.8606        1.1311        1.8388        1.7017        1.9233        2.1134        1.7514        1.1276        0.8046        0.8594        0.7533        0.8582        1.0714        1.0691        1.2317        1.3022        1.6005        2.1419        3.2239        3.4453        3.4720        3.3068        2.7800        2.1465        1.8835        3.6120        2.9696        2.4832        2.2727        1.3904        1.2113        0.8825        0.6836        0.8002        1.2267        1.9023        1.8086        1.1732        1.2771        1.3294        1.7207        1.7136        2.0408        2.1645        1.9397        2.7949        3.1629        3.4458        4.7566        3.6819        5.0015        5.7755        6.2477        6.1428        5.5223        5.5253        5.1452        4.9666        5.1981        5.0069        5.0793        5.2597        7.4256        4.4799        5.2358        5.4493        4.4227        4.1275        4.0710        4.0132        4.7703        5.2174        5.5096        6.0592        6.0650        7.2934        0.0000        0.0000        0.0000        0.0000        0.0000        0.0000        0.0000        0.0000        0.0000        0.0000        0.0000        0.0000        0.0000        0.0000        0.0000        0.0000
        0.0000        0.0000        0.0000        0.0000        0.0000        0.0000        0.0000        0.0000        0.0000        0.0000        0.0000        0.0000        0.0000        0.0000        0.0000        0.0000        0.0000        0.0000        0.0000        0.0000        0.0000        0.0000        0.0000        0.0000        0.0000        0.0000        0.0000        4.7839        4.8407        3.8461        4.6468        5.5411        4.6976        4.9862        3.8072        3.1395        3.1989        2.8055        7.1127        8.0599        5.2332        5.8640        3.9209        5.9631        6.5691        5.3714        5.3761        6.2504        6.9190        7.1099        6.8338        4.7466        4.4949        4.0606        3.6458        2.1529        2.0018        2.5302        2.1883        4.4024        2.6944        3.6961        7.0850        6.1643        4.4288        4.0315        3.9974        4.8367        4.8012        4.4533        4.2366        3.7437        3.9446        3.8784        4.0836        4.4919        4.5714        4.1586        3.4889        2.9630        4.3130        5.5913        3.8792        1.7578        1.5055        1.8020        1.6670        1.2253        1.5918        1.2431        0.0000        0.0000        0.0000        0.0000        0.0000        0.0000        0.0000        0.0000        0.0000        0.0000        0.0000        0.0000        0.0000        0.0000        0.0000        0.0000        0.0000        0.0000        0.0000        0.0000        0.0000        0.0000        0.0000        0.0000        0.0000        0.0000        0.0000        0.0000        0.0000        0.0000        0.0000        0.0000        0.0000        0.0000        0.0000        0.0000        0.0000        0.0000        0.0000        0.0000        0.0000        0.0000        0.0000        0.0000        0.0000        0.0000        0.0000        0.0000        0.0000        0.0000        0.0000        0.0000        0.0000        0.0000        0.0000        0.0000        0.0000        0.0000        0.0000        0.0000        0.0000        0.0000        0.7819        0.9126        0.8764        0.8705        0.6747        0.8946        0.9929        1.6325        2.3593        2.3548        1.8365        1.8286        0.9178        0.9777        0.9714        0.6677        1.0550        0.8801        0.8749        1.2284        1.4464        1.6922        2.1092        2.9484        3.0725        3.3438        3.0239        2.5655        2.5500        3.0091        4.3074        3.2402        2.8256        1.9992        1.0251        0.8559        0.5002        0.3471        0.6132        0.9068        0.7609        0.8928        1.1752        1.3359        1.5609        2.2838        2.8635        1.8856        3.0245        2.8824        2.4119        2.5813        3.1469        5.1374        4.4343        5.6412        5.8983        6.2774        5.9449        5.8336        4.9028        4.6722        4.7469        5.0322        4.8609        4.9875        7.3604        5.2913        4.6295        5.4485        4.8599        4.1460        3.9842        3.7700        3.7579        3.9580        4.0963        4.7459        5.7640        6.2274        7.3205        0.0000        0.0000        0.0000        0.0000        0.0000        0.0000        0.0000        0.0000        0.0000        0.0000        0.0000        0.0000        0.0000        0.0000        0.0000        0.0000
        0.0000        0.0000        0.0000        0.0000        0.0000        0.0000        0.0000        0.0000        0.0000        0.0000        0.0000        0.0000        0.0000        0.0000        0.0000        0.0000        0.0000        0.0000        0.0000        0.0000        0.0000        0.0000        0.0000        0.0000        0.0000        0.0000        0.0000        0.0000       10.7518        7.6279        8.6125        9.5923        8.5908        9.4125       10.2313        6.7582       10.1964        8.9969        7.5922       14.2159       10.7866       13.9526        6.2684        1.9565        2.3038        2.7506        6.1842        8.1214        7.8402        6.0815        5.9103        5.3524        5.1580        4.8014        4.3064        4.8447        4.6680        5.0995        5.8589        5.5982        3.0361        4.5958       10.1270        7.6433        4.6944        6.6141        5.2496        5.1660        4.9937        4.5785        5.5628        4.2912        4.1501        5.9817        5.8437        5.1333        5.0517        5.3262        7.3201        5.9550        5.5223        4.4511        3.0427        3.0250        2.8158        1.8325        1.5100        1.0791        1.1629        1.4086        1.3058        0.0000        0.0000        0.0000        0.0000        0.0000        0.0000        0.0000        0.0000        0.0000        0.0000        0.0000        0.0000        0.0000        0.0000        0.0000        0.0000        0.0000        0.0000        0.0000        0.0000        0.0000        0.0000        0.0000        0.0000        0.0000        0.0000        0.0000        0.0000        0.0000        0.0000        0.0000        0.0000        0.0000        0.0000        0.0000        0.0000        0.0000        0.0000        0.0000        0.0000        0.0000        0.0000        0.0000        0.0000        0.0000        0.0000        0.0000        0.0000        0.0000        0.0000        0.0000        0.0000        0.0000        0.0000        0.0000        0.0000        0.0000        0.0000        0.0000        0.0000        0.0000        0.0000        0.9377        0.7367        0.6104        1.3177        1.4637        1.9579        2.6075        2.5553        3.4358        2.4534        1.9994        1.2384        1.9549        2.5065        1.6225        1.1294        0.9362        0.8303        1.4953        2.2958        3.0205        3.8975        2.7967        3.1314        3.1123        2.5697        2.6069        2.9591        3.5827        3.3465        2.2542        1.9083        1.1368        0.8852        0.8276        0.4096        0.3897        0.7043        0.7924        0.6317        0.7224        0.8508        1.4704        2.0494        2.3357        2.4405        2.1942        2.1408        2.1827        2.3067        3.5636        3.5329        4.4596        5.6693        7.1761        6.9495        7.6218        6.9290        4.7351        4.6023        4.8663        4.3450        4.8339        5.2172        5.4073        5.0462        3.4550        3.2699        3.1080        3.1155        3.7763        3.9689        4.0445        3.8553        1.1308        1.1337        1.2778        1.7123        6.2781        7.1974        0.0000        0.0000        0.0000        0.0000        0.0000        0.0000        0.0000        0.0000        0.0000        0.0000        0.0000        0.0000        0.0000        0.0000        0.0000        0.0000
        0.0000        0.0000        0.0000        0.0000        0.0000        0.0000        0.0000        0.0000        0.0000        0.0000        0.0000        0.0000        0.0000        0.0000        0.0000        0.0000        0.0000        0.0000        0.0000        0.0000        0.0000        0.0000        0.0000        0.0000        0.0000        0.0000        0.0000        0.0000       10.7988        9.0302        8.9957       13.9470       15.3552       10.0154        9.6439        8.1415        7.8378        5.9062        4.6270        7.3126        2.3600        2.3206        5.4889        2.9340        1.9076        2.2943        2.7067        4.5119        5.8824        5.7124        5.2229        4.7951        5.1023        7.7488        5.1514        5.3154        5.0709        4.5688        4.1143        2.6041        3.0059        2.3360        2.5886        5.9565        5.5767        8.3057        5.9320        7.9223        8.9770        9.3746        8.5990        8.0127        4.5839        4.8713        4.9832        5.4925        5.3016        4.7938        5.2421        7.1604        6.5483        4.0880        3.0127        3.7683        2.8148        1.5755        1.4720        1.3439        1.5146        1.8814        0.9909        0.0000        0.0000        0.0000        0.0000        0.0000        0.0000        0.0000        0.0000        0.0000        0.0000        0.0000        0.0000        0.0000        0.0000        0.0000        0.0000        0.0000        0.0000        0.0000        0.0000        0.0000        0.0000        0.0000        0.0000        0.0000        0.0000        0.0000        0.0000        0.0000        0.0000        0.0000        0.0000        0.0000        0.0000        0.0000        0.0000        0.0000        0.0000        0.0000        0.0000        0.0000        0.0000        0.0000        0.0000        0.0000        0.0000        0.0000        0.0000        0.0000        0.0000        0.0000        0.0000        0.0000        0.0000        0.0000        0.0000        0.0000        0.0000        0.0000        0.0000        1.1440        1.5334        0.9139        0.9800        0.9617        1.5609        1.7280        2.6555        3.2059        3.4312        2.9678        3.0043        3.2657        3.1836        2.6019        2.0454        0.8104        1.0277        0.9714        1.1536        2.6024        1.5347        1.8184        2.1161        3.2401        4.2259        3.3021        2.7271        3.7066        3.2768        3.4283        2.7916        2.1263        1.3882        1.0747        0.7263        0.7814        0.7513        0.6472        0.0961        0.5538        0.7183        0.9656        1.0293        1.5606        1.8104        2.4438        2.4789        2.2415        2.3162        2.2332        2.5650        3.9296        4.0158        5.2234        5.6492        7.5252        8.0471        8.5908        7.2216        5.7915        4.9689        4.8012       10.2281       15.9435        5.2068        5.0199        4.4808        3.0420        2.3345        2.2267        2.1262        3.1814        3.4060        4.0177        4.2583        1.0978        0.9554        0.7935        1.0188        4.7549        6.2289        0.0000        0.0000        0.0000        0.0000        0.0000        0.0000        0.0000        0.0000        0.0000        0.0000        0.0000        0.0000        0.0000        0.0000        0.0000        0.0000
        0.0000        0.0000        0.0000        0.0000        0.0000        0.0000        0.0000        0.0000        0.0000        0.0000        0.0000        0.0000        0.0000        0.0000        0.0000        0.0000        0.0000        0.0000        0.0000        0.0000        0.0000        0.0000        0.0000        0.0000        0.0000        0.0000        0.0000        0.0000       12.0356       10.2116       14.1692       16.0458       16.6945        9.4468        9.2941        7.5521        8.2346        6.8667        4.6494        2.1568        2.1636        0.7287        2.0642        3.3459        3.4503        3.6737        3.6887        4.1820        4.3875        4.4069        4.4984        4.0944        4.1920        6.2046        5.4535        9.7746       14.9860        6.4228        4.7006        2.4378        1.8191        1.6618        3.8027        6.7807        4.7771        4.8619        7.6510        9.7065        7.0390        5.0760        4.4209        3.5473        2.8659        2.5807        3.0552        4.7748        4.6726        4.5393        4.1532        3.6741        3.6810        3.7903        3.5514        3.0463        3.5365        1.1958        1.0324        0.8082        0.8901        0.7944        0.8856        1.8429        0.0000        0.0000        0.0000        0.0000        0.0000        0.0000        0.0000        0.0000        0.0000        0.0000        0.0000        0.0000        0.0000        0.0000        0.0000        0.0000        0.0000        0.0000        0.0000        0.0000        0.0000        0.0000        0.0000        0.0000        0.0000        0.0000        0.0000        0.0000        0.0000        0.0000        0.0000        0.0000        0.0000        0.0000        0.0000        0.0000        0.0000        0.0000        0.0000        0.0000        0.0000        0.0000        0.0000        0.0000        0.0000        0.0000        0.0000        0.0000        0.0000        0.0000        0.0000        0.0000        0.0000        0.0000        0.0000        0.0000        0.0000        0.0000        2.8946        2.7997        1.9509        1.4820        1.7094        3.3002        2.9966        3.2310        2.5396        2.6156        2.4976        2.3599        2.1484        1.5047        1.9184        1.4473        1.2943        0.6000        0.7684        0.7790        0.9803        1.0621        1.3855        1.5726        2.1887        2.5510        2.4642        2.6423        3.3889        2.4491        3.5329        3.7556        2.7754        1.7338        1.0773        0.9608        0.7578        0.6663        0.6967        0.7662        0.7645        0.5086        0.8499        1.1733        1.5234        2.1293        2.3128        2.2174        2.2873        2.0929        2.0190        2.1190        2.8258        4.5610        4.0304        4.9244        6.1050        7.1648        7.5592        7.1469        6.3202        4.4979        4.6029        4.6545       14.2001        7.6298        6.2171        7.3301        4.0087        3.0707        3.4283        2.7190        2.6013        3.2189        3.7124        4.0118        3.2732        0.6259        0.4959        0.3638        0.6859        4.7801        6.3387        7.5429        0.0000        0.0000        0.0000        0.0000        0.0000        0.0000        0.0000        0.0000        0.0000        0.0000        0.0000        0.0000        0.0000        0.0000        0.0000
        0.0000        0.0000        0.0000        0.0000        0.0000        0.0000        0.0000        0.0000        0.0000        0.0000        0.0000        0.0000        0.0000        0.0000        0.0000        0.0000        0.0000        0.0000        0.0000        0.0000        0.0000        0.0000        0.0000        0.0000        0.0000        0.0000        0.0000       12.7785       13.9667        9.2056        9.6154        9.5169        8.0068        7.4277        7.6578        6.4288        5.5358        5.1939        4.3498        1.1787        1.6871        1.6391        3.0728        4.0391        2.9209        3.0619        3.7626        4.5561        4.7346        3.7010        3.1530        3.0348        3.9573        3.9200        3.3391        3.7781        6.2427        4.3869        5.1016        2.1091        1.8665        2.0354        2.6036        4.6682        5.7721        5.8437        4.2182        4.7542        4.6047        4.3781        4.2285        2.7019        2.5050        2.3776        2.6832        3.9833        4.1668        4.4236        3.8080        3.4851        4.8656        4.6546        2.8635        1.9972        1.9294        2.5925        1.1001        0.6422        0.9849        1.2668        1.2747        2.3014        3.0218        0.0000        0.0000        0.0000        0.0000        0.0000        0.0000        0.0000        0.0000        0.0000        0.0000        0.0000        0.0000        0.0000        0.0000        0.0000        0.0000        0.0000        0.0000        0.0000        0.0000        0.0000        0.0000        0.0000        0.0000        0.0000        0.0000        0.0000        0.0000        0.0000        0.0000        0.0000        0.0000        0.0000        0.0000        0.0000        0.0000        0.0000        0.0000        0.0000        0.0000        0.0000        0.0000        0.0000        0.0000        0.0000        0.0000        0.0000        0.0000        0.0000        0.0000        0.0000        0.0000        0.0000        0.0000        0.0000        0.0000        2.9758        2.4874        1.6352        1.3940        1.9164        2.3572        3.5951        2.6844        2.6163        2.0699        2.1594        2.5662        2.4243        1.7348        0.6416        0.7077        0.7641        0.8623        0.4487        0.5780        0.4473        1.6268        2.1173        2.5325        2.6744        3.0673        3.2084        3.3089        2.8670        2.7396        2.4163        3.8448        3.5089        2.0500        1.2763        1.8428        1.4089        1.1895        1.8387        0.7442        0.7905        1.4439        1.5594        1.2305        1.5410        1.8545        2.0773        2.5010        2.6908        3.1681        2.6502        2.4951        2.5280        3.0628        3.6792        4.5645        6.8355        5.3556        5.5786        5.8480        6.3207        5.9919        3.6479        3.3091        5.4643        5.5168        5.4927        7.2105        6.2804        5.2905        3.7031        4.3873        3.9345        3.4468        4.4057        4.0887        3.7904        3.4059        0.5498        0.4878        0.5041        0.9188        5.8003        7.1358        0.0000        0.0000        0.0000        0.0000        0.0000        0.0000        0.0000        0.0000        0.0000        0.0000        0.0000        0.0000        0.0000        0.0000        0.0000        0.0000
        0.0000        0.0000        0.0000        0.0000        0.0000        0.0000        0.0000        0.0000        0.0000        0.0000        0.0000        0.0000        0.0000        0.0000        0.0000        0.0000        0.0000        0.0000        0.0000        0.0000        0.0000        0.0000        0.0000        0.0000        0.0000        0.0000        0.0000       12.9178       12.1461        8.7523        7.7046        3.0784        2.3465        1.7461        1.6532        2.5572        2.3155        2.7668        6.0873        3.1905        4.8706        4.6593        4.5830        5.3181        2.7510        2.2275        3.0728        0.0979        0.1094        0.1149        0.4025        1.1227        2.1800        3.6734        3.9170        2.2892        1.2010        1.3779        1.4257        3.1099        3.5369        4.1578        4.3156        3.0852        3.3502        3.4170        3.3002        3.8484        3.7026        3.5427        3.3953        2.4767        2.4314        2.2823        2.3082        3.0269        3.1904        3.1201        2.8044        2.0721        2.0237        2.4560        3.5750        3.3321        2.0977        1.3400        1.1888        1.2424        1.8032        2.9347        3.4643        2.9451        2.9237        2.3580        3.2054        2.3520        1.5026        1.3343        1.1604        0.9912        0.8811        0.0000        0.0000        0.0000        0.0000        0.0000        0.0000        1.3990        1.0626        0.7261        0.4258        0.0000        0.0000        0.0000        0.0000        0.0000        0.0000        0.0000        0.0000        0.0000        0.0000        0.0000        0.0000        0.0000        0.0000        0.0000        0.0000        0.0000        0.0000        0.0000        0.0000        0.0000        0.0000        0.0000        0.0000        0.0000        0.0000        0.0000        0.0000        0.0000        0.0000        0.0000        0.0000        0.0000        0.0000        0.0000        0.0000        2.3970        2.3457        2.1490        2.3447        3.3102        2.8772        2.8996        3.2246        3.1420        2.9842        2.9544        2.3642        2.3634        1.5346        1.7133        1.1971        0.4439        0.6788        0.9655        0.9657        2.2387        3.0314        3.4838        3.9971        3.9964        4.4211        5.6758        5.7862        5.7091        6.6494        6.2490        5.8114        5.0608        3.0536        2.5762        1.9133        1.2050        0.8540        0.8860        0.9394        1.8663        2.9400        3.0721        2.7559        2.7660        2.3984        2.0016        2.6091        3.4373        4.0413        4.3605        4.4591        4.3804        4.3157        4.6642        4.3959        3.9666        4.7850        3.5499        3.2136        3.4406        3.8316        4.1469        3.9463        4.1724        3.9022        4.4340        5.4841        7.8516        8.2797        8.0011        7.9387        7.7431        7.8316        7.1570        6.7216        4.3079        3.6601        3.2069        3.1636        4.0456        4.0767        4.6864        5.7196        5.8537        8.1625        0.0000        0.0000        0.0000        0.0000        0.0000        0.0000        0.0000        0.0000        0.0000        0.0000        0.0000        0.0000        0.0000        0.0000        0.0000        0.0000
        0.0000        0.0000        0.0000        0.0000        0.0000        0.0000        0.0000        0.0000        0.0000        0.0000        0.0000        0.0000        0.0000        0.0000        0.0000        0.0000        0.0000        0.0000        0.0000        0.0000        0.0000        0.0000        0.0000        0.0000        0.0000        0.0000       13.0686       11.5239       10.1807        8.8042        7.9315        4.5780        3.3742        5.6626        3.9453        2.3540        5.5909        5.5979        2.8161        0.7696        1.2858        0.1582        0.1829        0.1860        1.0775        0.2226        0.2323        0.0372        0.0385        0.0400        0.1408        1.0423        2.7652        3.1719        5.0499        4.9215        3.1221        3.1466        1.2656        3.2401        3.8334        4.3209        4.6138        3.2763        3.5185        4.2362        5.0879        4.7364        4.0388        3.5579        3.5163        2.9623        2.8810        2.6577        3.1888        3.7159        3.1385        2.6185        2.2766        1.7047        2.7198        2.9392        3.4135        3.2393        3.0394        2.5159        2.3615        3.1789        3.2604        3.3836        4.1480        3.2955        2.5396        2.7902        2.6678        2.7089        2.0138        1.6306        1.2449        1.0724        0.8842        0.7613        1.0893        1.4026        2.3475        2.8918        1.9583        2.0543        1.6787        1.3858        1.1231        0.5441        0.4597        1.0828        0.7796        0.0000        0.0000        0.0000        0.0000        0.0000        0.0000        0.0000        0.0000        0.0000        0.0000        0.0000        0.0000        0.0000        0.0000        0.0000        0.0000        0.0000        0.0000        0.0000        0.0000        0.0000        3.3510        3.4732        3.1308        3.0684        3.4787        3.1458        4.5083        3.2567        2.6789        2.4421        2.2237        2.4935        2.2762        2.4345        2.9247        3.3743        3.3376        4.6122        5.2830        5.5027        4.4716        3.7941        2.6926        2.4520        2.4104        1.7619        1.2669        1.1213        1.0396        0.9942        2.0700        4.0676        4.8032        5.3061        5.6410        6.0764        6.8321        7.4587        8.8813        9.3535       10.5889        8.5498        6.5162        5.8256        5.6100        4.2286        3.4186        2.0259        1.6797        1.4377        1.3362        1.9640        2.2411        4.6720        6.9291        3.9651        2.9170        3.1034        4.7776        5.2216        4.9346        5.7902        6.3389        6.6945        5.9031        5.5778        4.9273        3.7940        3.3258        3.0925        3.0876        3.1847        3.3557        3.2802        3.2598        3.9495        4.3237        4.9697        6.0591        8.2558        9.3533       10.3222       10.1787        9.5459        9.4193        9.5631        7.4142        4.7993        3.8848        3.4195        3.6495        5.0328        5.4427        7.0124        8.2896        0.0000        0.0000        0.0000        0.0000        0.0000        0.0000        0.0000        0.0000        0.0000        0.0000        0.0000        0.0000        0.0000        0.0000        0.0000        0.0000        0.0000        0.0000
        0.0000        0.0000        0.0000        0.0000        0.0000        0.0000        0.0000        0.0000        0.0000        0.0000        0.0000        0.0000        0.0000        0.0000        0.0000        0.0000        0.0000        0.0000        0.0000        0.0000        0.0000        0.0000        0.0000        0.0000        0.0000        0.0000       11.5116       10.3275        9.2367        7.4437        6.0101        3.9679        2.5143        4.1478        1.5455        3.2648        1.9145        0.6359        0.4966        0.2177        0.1311        0.0896        0.0936        0.7529        0.0906        0.7043        0.6884        0.0065        0.0035        0.0030        0.3517        0.7248        1.8718        2.1998        4.8773        6.4567        4.1132        2.7277        2.6062        3.7162        4.3644        4.3948        4.4822        3.4298        3.9308        4.1206        3.6308        4.4322        4.5558        4.5744        4.1782        4.2082        4.4391        4.3360        3.7708        3.5246        3.5889        2.8498        2.5206        2.6479        3.7226        3.7281        3.5938        3.6367        3.3251        2.7995        2.5716        2.6756        2.5722        2.1983        2.5566        3.0234        2.8311        2.7781        2.6557        2.5313        2.5120        2.3228        2.9982        3.2280        2.2858        1.9151        0.9538        1.7882        2.1585        2.6234        1.8523        2.0512        2.4633        2.0998        2.1218        1.0511        0.5095        1.0973        1.5087        1.4419        1.1382        1.1875        0.0000        0.0000        0.0000        0.0000        0.0000        0.0000        0.0000        0.0000        0.0000        0.0000        0.0000        0.0000        3.0100        3.0335        1.6327        2.1704        2.3363        2.1938        2.0722        2.0893        1.9966        1.9793        1.9571        2.4487        3.5896        3.0330        3.1197        2.6786        2.3796        2.2980        2.7458        2.8633        3.2072        5.2706        6.6997        7.8847        8.1692        6.5009        4.4026        3.4579        2.7674        3.2204        3.3152        3.5664        3.1553        2.9910        2.5246        2.1782        2.6447        5.6943        7.8770        8.2492        8.6162        9.8176       10.8098       10.5945       12.9148       12.7398       12.1267        9.9775        7.7638        5.3268        3.9502        3.8221        3.2425        2.4395        2.8117        2.2726        2.2948        2.0344        1.8826        5.4285        4.5434        4.1632        3.8031        6.0902        5.1038        5.4645        6.0499        6.0542        5.4614        5.7070        5.6597        5.4800        5.2093        3.7576        3.1797        3.0828        3.1715        3.2068        3.0259        3.0134        3.3717        4.6933        5.7133        4.9585        6.5517        9.5573       10.5900       11.0463       10.9283       11.9166       11.3619       10.3188        8.2158        5.2464        4.1326        3.6646        3.9480        0.0000        6.5883        7.4718        8.6326        0.0000        0.0000        0.0000        0.0000        0.0000        0.0000        0.0000        0.0000        0.0000        0.0000        0.0000        0.0000        0.0000        0.0000        0.0000        0.0000        0.0000        0.0000
        0.0000        0.0000        0.0000        0.0000        0.0000        0.0000        0.0000        0.0000        0.0000        0.0000        0.0000        0.0000        0.0000        0.0000        0.0000        0.0000        0.0000        0.0000        0.0000        0.0000        0.0000        0.0000        0.0000        0.0000        0.0000       11.0881        9.9531        8.4872        7.3907        5.2285        6.5152        1.4174        0.3638        0.2104        0.2449        0.4994        2.0645        1.1851        0.7564        0.5007        0.4118        0.5720        1.1766        0.4215        1.3485        2.6568        1.3016        0.0866        0.0839        0.2297        1.3433        1.8722        1.2247        1.2661        1.9628        3.0278        1.6843        2.7896        3.7691        7.6935        8.0215        7.4843        5.5941        5.1549        6.9848        6.8943        4.6591        4.4736        4.3899        5.7474        5.6843        6.3284        4.9574        4.3272        4.2046        3.5376        2.9170        3.4394        4.1757        4.0432        3.6147        3.0178        2.5881        2.6361        2.0119        1.7842        1.6115        1.8249        3.2372        1.8657        1.4087        1.6992        1.6530        2.0633        2.5329        2.1981        2.4873        3.3151        3.3655        3.5581        3.4108        2.5257        0.6311        0.3760        0.4390        0.6737        0.9200        1.4522        1.6774        2.3062        1.8071        1.4417        1.4289        2.5059        2.3245        2.1126        2.5682        1.3348        1.5915        1.0677        0.6323        0.0000        0.0000        0.0000        0.0000        0.0000        0.0000        0.0000        0.0000        3.4127        3.0202        2.0347        2.1862        1.8971        2.0259        2.2784        2.6694        3.3920        2.1363        1.5603        1.9005        2.6314        3.2592        3.0305        4.2556        4.0581        2.7521        2.8182        2.5114        3.0668        5.1555        8.4163        8.9790        8.4830        7.7078        7.7357        6.0431        4.8278        3.7899        3.1843        3.1300        3.2354        3.3264        2.9139        2.5323        3.0070        4.5030        8.5972       11.3523       10.5813       11.2074       12.7591       12.7626       14.0153       14.0187       12.6772       11.6630       10.6437        8.8038        5.5475        4.5134        5.6267        4.9397        4.8872        3.6826        3.6988        3.9748        3.5346        3.5194        2.4153        4.0081        3.7596        4.1925        5.0032        5.0164        5.7325        7.0018        7.9645        7.7348        5.5484        5.6608        5.9780        6.1415        5.0038        5.2604        4.2488        3.8524        3.4526        3.4535        3.5876        3.9618        5.6398        6.5539        7.2274        8.1400        9.6823       10.1631       10.7493       12.0013       12.7816       12.2005       11.4539        9.9685        5.4549        4.4718        0.0000        0.0000        0.0000        0.0000        0.0000        0.0000        0.0000        0.0000        0.0000        0.0000        0.0000        0.0000        0.0000        0.0000        0.0000        0.0000        0.0000        0.0000        0.0000        0.0000        0.0000        0.0000        0.0000        0.0000
        0.0000        0.0000        0.0000        0.0000        0.0000        0.0000        0.0000        0.0000        0.0000        0.0000        0.0000        0.0000        0.0000        0.0000        0.0000        0.0000        0.0000        0.0000        0.0000        0.0000        0.0000        0.0000        1.6191        0.0000        2.1202        5.1733        2.5662        0.9890        0.4758        1.5156        2.7378        0.3722        0.0000        0.0000        0.0000        0.5524        2.2034        0.6134        0.4623        0.0000        0.0000        0.3214        4.3560        5.7192        4.2860        4.1608        4.0993        0.2465        0.1668        0.0718        0.3294        0.4518        0.3691        0.2939        0.8069        2.1136        1.3369        0.7471        1.5841        4.3463        4.4284        4.4866        5.0880        5.7245        6.7717        9.1952        7.3613        6.0930        7.8292        7.8709        6.9576        6.5591        7.3048        7.0799        6.9696        4.3826        3.6498        4.4678        5.1567        3.6850        2.4557        2.1340        1.8157        1.1862        1.1034        1.2483        1.7895        2.2043        3.2266        2.8096        1.2895        1.0995        0.9176        0.8569        1.2006        1.5930        2.2262        2.7456        2.4541        2.6344        2.5474        1.8740        0.9010        0.4346        0.1187        0.1448        0.5762        1.2776        1.9931        3.1751        2.3164        1.4160        1.5120        1.2740        1.1403        3.1224        3.8880        3.0678        1.4036        0.7958        0.4333        0.4367        0.5074        1.0857        1.1060        0.4886        0.4662        1.0719        2.2734        2.1388        1.5858        1.7116        1.5860        1.9694        1.8758        1.5828        2.6771        3.6007        1.7668        1.1121        1.8547        2.3249        2.3738        2.4000        3.9182        3.6803        2.4037        2.2086        2.4231        4.2138        7.0948        9.7577        7.8149        6.1751        6.1270        5.6548        3.7659        3.5855        2.7781        2.0308        2.1349        2.6231        2.4662        3.6526        4.0289        4.9592        6.2842        9.1509       13.7110       15.0373       13.6643       13.9673       12.7706       11.2591       10.8956       11.3326       10.8200       11.0972        9.5916       10.0227        8.2398        7.6701        8.0914        6.0174        4.2628        3.4082        5.1356        5.1177        3.8863        2.8900        1.9548        2.0628        2.9987        2.8783        2.4005        4.3125        5.0404        5.3020        5.1767        5.6588        6.0243        6.3312        5.9769        5.4183        4.8326        3.9611        4.1011        4.4765        4.3620        4.6081        5.0820        7.1219        8.9095        8.5333        8.9716        9.0372        9.1690        9.4100       10.1388       12.5961       10.8857       11.3113        9.3183        8.0078        0.0000        0.0000        0.0000        0.0000        0.0000        0.0000        0.0000        0.0000        0.0000        0.0000        0.0000        0.0000        0.0000        0.0000        0.0000        0.0000        0.0000        0.0000        0.0000        0.0000        0.0000        0.0000        0.0000        0.0000        0.0000
        0.0000        0.0000        0.0000        0.0000        0.0000        0.0000        0.0000        0.0000        0.0000        0.0000        0.0000        0.0000        0.0000        0.0000        0.0000        0.0000        0.0000        0.0000        1.8951        3.1363        3.3857        2.8050        4.0780        4.0432        2.8756        1.6576        1.0458        0.0000        0.4523        0.8274        0.8398        0.0000        0.3661        2.0084        0.7266        0.3532        0.4498        0.4369        0.3248        0.0000        0.0000        0.4894        1.6249        5.9360        4.5796        3.5184        1.7949        0.4688        0.1427        0.2964        0.0598        0.2432        0.9282        0.3918        0.3871        0.2762        0.6431        0.6003        0.6443        1.4472        1.5177        1.7362        3.4811        5.0420        5.8158        5.2962        6.3466        5.5394        5.6096        7.5650        7.1799        6.9574        5.7685        4.0706        4.9359        3.2326        3.7079        3.7492        3.9763        2.9058        2.1052        1.8950        1.6265        0.9823        0.8496        0.9614        1.2540        2.1986        2.0431        2.0508        1.1298        0.6563        0.5795        0.8417        1.1461        1.1171        0.9201        1.2737        2.6672        3.7199        2.8018        1.4574        1.0952        0.6874        0.2454        0.5092        2.1860        2.0694        1.0423        0.8263        0.8622        0.7766        1.2629        2.4784        1.7538        2.4466        3.0058        3.0293        2.1485        0.6519        0.2762        0.2695        0.2975        1.2430        2.9326        1.1087        0.9870        0.6860        0.6718        1.2376        1.2238        1.1896        2.3395        2.2495        1.2806        2.7532        1.5715        0.8452        1.7627        1.1576        1.1475        1.3706        1.2220        1.1507        1.4170        1.7610        2.1846        2.9399        2.9138        4.7138        5.0353        5.5508        5.5905        6.6355        7.3258        6.2214        4.7099        4.3081        4.0906        3.1513        2.7947        3.5090        3.7430        4.5330        5.8030        6.8008        8.2231       11.6191       15.1405       18.8243       21.4296       17.8353       13.5527       11.6808       11.3739       11.5835       11.5991       11.2556       10.9772       10.7547        9.6186        9.1407        9.1727        7.1498        7.0410        6.6284        4.8182        3.2867        3.7798        4.0990        4.4446        2.4862        2.6590        3.0708        2.9483        4.0796        4.9837        5.4288        5.1796        5.9634        6.4283        7.2724        6.4153        5.9819        5.8245        4.3310        4.1500        4.5143        4.7531        5.2448        5.7026        7.4312        8.6750        8.2923        8.1879        8.4407        8.9104        9.2489        9.3137       10.3564       10.4494        0.0000        0.0000        0.0000        0.0000        0.0000        0.0000        0.0000        0.0000        0.0000        0.0000        0.0000        0.0000        0.0000        0.0000        0.0000        0.0000        0.0000        0.0000        0.0000        0.0000        0.0000        0.0000        0.0000        0.0000        0.0000        0.0000        0.0000        0.0000
        0.0000        0.0000        0.0000        0.0000        0.0000        0.0000        0.0000        0.0000        0.0000        0.0000        0.0000        0.0000        0.0000        0.0000        0.0000        2.5805        2.9560        2.7737        1.5493        0.0193        0.3232        0.0058        0.0049        0.0000        0.0000        0.2877        0.2923        0.4808        0.8649        3.1701        1.4351        0.3958        3.1024        2.3447        0.7737        0.7215        0.3408        0.3353        0.2389        0.2980        0.0000        0.0000        0.0000        0.0000        0.0000        0.0000        0.0000        0.1285        0.0000        0.0000        0.4770        1.3093        1.2377        0.5022        0.9519        1.5260        0.4989        0.8173        1.0822        1.1708        0.9117        1.9388        1.8692        4.8458        4.3241        2.8440        3.9962        4.5692        6.1092        5.6095        5.2099        5.4617        2.8634        1.1591        0.8608        1.4402        1.3723        1.4971        2.0801        1.8321        1.0553        0.9062        1.1271        0.7515        0.5962        0.5828        0.6450        1.0223        1.2173        1.7846        1.2863        1.1944        1.2421        0.7838        1.1330        1.1647        0.9485        1.0045        1.3751        2.2558        2.2177        1.5828        1.0558        0.5006        0.3495        0.9662        0.9055        1.0212        0.2933        0.2581        0.3361        0.5751        0.6193        1.4219        1.0765        1.9479        3.1767        2.0960        0.9838        0.2468        0.1139        0.1963        0.4321        0.7144        0.3869        0.1165        0.3421        0.9375        1.4139        1.6743        1.5003        1.0732        1.6101        2.5750        3.6033        1.3294        1.1259        0.8529        0.8804        1.7636        1.4424        1.0297        0.5841        2.1600        2.8148        2.0479        2.5354        4.2748        2.8850        3.4078        3.6706        5.0528        5.6494        8.0488        9.5648        7.5980        5.8214        5.7669        5.0138        3.7923        4.3655        4.1017        4.9803        7.0477        8.1868        9.3559       12.9711       17.7909       21.4517       21.3940       23.2064       18.3100       13.2063       13.0028       12.1023       11.9864       11.8727       12.0396       11.4104       10.2384       11.2370       10.7175        9.9279        7.0170        4.9164        3.8254        2.7912        1.5541        1.5328        1.0122        2.0565        2.1891        1.8125        2.2905        2.3646        3.9628        4.4814        4.9456        4.9427        5.4402        6.2201        6.4506        6.0901        4.6814        4.2190        4.3638        5.1663        5.1479        5.4843        5.9599        6.9221        8.7149        9.1382        9.4712        0.0000        8.6276       10.3039        9.6522        8.8166       11.3714       10.4869        0.0000        0.0000        0.0000        0.0000        0.0000        0.0000        0.0000        0.0000        0.0000        0.0000        0.0000        0.0000        0.0000        0.0000        0.0000        0.0000        0.0000        0.0000        0.0000        0.0000        0.0000        0.0000        0.0000        0.0000        0.0000        0.0000        0.0000        0.0000
        0.0000        0.0000        0.0000        0.0000        0.0000        0.0000        0.0000        0.0000        0.0000        0.0000        0.0000        0.0000        0.0000       13.1664        9.8527        4.9174        4.9870        4.9973        4.5407        0.6742        0.3356        1.3537        1.3980        1.3032        1.1624        1.2663        3.6665        1.0148        0.0000        2.0669        4.5127        4.3074        4.1318        3.1200        0.7625        0.2402        0.2990        0.6502        0.2039        0.0000        0.0000        0.0000        0.0000        0.0000        0.0000        0.0000        0.1377        0.0000        0.0000        0.0000        0.4582        1.2609        0.9707        0.2491        0.3994        0.1642        0.7973        1.0053        0.8721        0.9709        1.1606        2.0269        2.1435        1.9341        2.8679        3.2385        3.5100        3.5103        3.1261        2.9455        3.1820        2.7637        3.3796        3.1475        2.6234        1.4554        1.0721        0.7072        1.7019        1.8736        1.5783        0.9480        0.5671        0.3699        0.3611        0.4707        0.4520        0.4947        0.6609        0.7366        0.6121        0.6839        1.4302        0.8783        0.9614        0.9360        0.9785        1.1699        1.3792        2.7095        2.3175        1.4739        1.3332        0.6012        1.3633        2.4727        1.8008        0.7885        0.3529        0.4557        0.3376        0.5686        0.7010        1.6379        2.0589        2.6650        2.0627        0.8529        0.6318        0.3747        0.2615        0.1013        0.2711        0.6066        0.9573        1.0804        0.9154        0.6591        1.3551        2.2441        1.1019        1.8044        2.3425        2.5286        5.1139        2.4022        0.8644        0.8644        0.4920        1.3884        1.6440        1.2718        1.1714        3.2125        5.1062        4.8547        4.0114        4.1520        4.3822        5.0322        4.5265        5.7124        6.1376        5.5487        6.2268        5.4587        5.5250        6.4962        5.9611        5.1686        5.0827        4.3908        5.1840        7.9654       10.4662       12.2550       15.4628       20.1424       23.4097       21.3535       18.3109       14.8755       14.2314       14.1045       13.3555       13.5362       12.4824       12.2104       11.6847       11.4560       11.4188       10.4831        9.4571        6.2696        5.2409        4.5375        3.7062        2.9717        2.4161        1.7683        2.6761        2.3083        2.0975        2.5067        2.3480        3.8212        4.0397        4.3037        4.5378        5.1140        5.2974        5.4475        5.5089        4.7643        4.8691        5.3593        6.3922        6.7906        6.4784        6.6509        7.8070        9.3203        9.8302        0.0000        0.0000        0.0000        0.0000        0.0000        0.0000        0.0000        0.0000        0.0000        0.0000        0.0000        0.0000        0.0000        0.0000        0.0000        0.0000        0.0000        0.0000        0.0000        0.0000        0.0000        0.0000        0.0000        0.0000        0.0000        0.0000        0.0000        0.0000        0.0000        0.0000        0.0000        0.0000        0.0000        0.0000        0.0000        0.0000
        0.0000        0.0000        0.0000        0.0000        0.0000        0.0000        0.0000        0.0000        0.0000        8.4853        0.0000        0.0000       13.5910       12.3130        6.4305        4.4813        3.0143        2.2066        1.8118        1.2809        0.9151        0.6823        0.8164        1.2190        0.8739        0.3347        0.3104        0.2324        0.2151        0.3389        0.6612        0.2726        1.1702        1.0993        1.0583        0.2313        0.2598        0.2404        0.1718        0.0000        0.0000        0.0000        0.0000        0.4988        0.0000        0.0000        0.0000        0.0000        0.0000        0.0000        0.0000        0.1854        0.1803        0.1771        0.1770        0.5295        0.5568        0.7236        0.8151        0.7033        0.5013        0.3431        0.4230        1.0997        2.0311        0.9604        1.1652        0.3752        0.1627        0.2453        0.7078        1.9407        2.1101        1.6495        2.2344        2.3067        0.8176        0.2250        0.5938        1.9461        2.0542        1.8294        0.7934        1.0871        1.1549        1.3554        1.0719        1.7268        2.1660        1.0210        1.0142        1.1216        1.3043        1.2182        1.0550        1.3564        1.2738        1.5776        1.6523        2.4178        2.4662        2.0579        2.1384        1.9853        1.3769        1.5277        2.0578        1.9030        0.6424        0.5674        0.3885        0.5624        0.7374        0.8589        1.8319        1.0656        0.9562        1.3149        2.2350        0.6925        0.8124        1.2147        2.0182        2.5000        2.2634        0.4984        0.1206        0.4670        0.2127        0.9968        0.9230        0.8011        0.7634        0.5487        0.3346        0.5774        0.2292        0.2294        0.1123        1.2192        1.6264        2.6533        3.7102        6.4049        8.5009        9.0779        9.1145        8.1618        7.6654        7.8638        6.9169        5.1677        4.4148        5.4171        5.2991        5.6458        6.2357        6.5452        6.4255        7.0652        7.2542        8.4887        9.3071       11.5345       13.0564       13.7809       15.6664       18.3717       24.1002       22.9336       19.4754       19.0296       17.2564       16.2771       14.6861       15.1705       15.5432       14.2215       13.2533       11.7538       11.8275       11.2196        9.3647        8.8781        8.6461        8.4041        8.8618        7.8902        6.8315        5.8374        5.9340        4.3096        4.2189        3.6291        2.9510        3.7957        3.8039        3.5767        3.8602        4.1521        5.0219        5.8759        5.5385        6.6195        7.0500        8.5611        8.7692        8.1915        8.4028        8.8887        9.4598       10.9499        0.0000        0.0000        0.0000        0.0000        0.0000        0.0000        0.0000        0.0000        0.0000        0.0000        0.0000        0.0000        0.0000        0.0000        0.0000        0.0000        0.0000        0.0000        0.0000        0.0000        0.0000        0.0000        0.0000        0.0000        0.0000        0.0000        0.0000        0.0000        0.0000        0.0000        0.0000        0.0000        0.0000        0.0000        0.0000        0.0000        0.0000
        0.0000        0.0000        0.0000        0.0000        0.0000       21.5503       19.2224       12.6507       11.4199       11.1479       12.3862       14.6831        8.3754        7.6741        6.6954        5.5464        3.5825        3.1396        2.3579        1.5860        1.1762        0.8989        1.8609        0.6454        0.5279        0.4601        0.4287        0.3210        0.5152        1.8332        5.7882        2.9455        0.3032        0.9512        0.8831        0.2377        0.2249        0.1960        0.1405        0.0000        0.0000        0.0000        0.0000        0.0000        0.0000        0.0000        0.0000        0.0000        0.0000        0.0000        0.0000        0.0000        0.0000        0.0000        0.0000        0.4314        0.2840        0.5784        0.8780        0.7685        0.3400        0.2449        0.3250        0.3454        0.3498        1.1757        1.1835        0.4319        0.1906        0.1918        0.2471        0.6329        0.9451        0.5966        1.0558        0.4684        0.3409        0.8911        1.0763        1.9812        1.6166        2.1520        1.9565        1.5908        1.1855        1.0281        1.4001        2.8372        2.6716        1.2630        1.9809        1.8326        1.5539        1.3989        1.2074        1.3566        1.5529        2.3791        3.0765        3.4524        2.8892        2.6935        2.2674        1.5721        1.2268        1.3933        2.1328        1.7463        1.4013        0.7160        0.5907        0.5016        0.9046        1.1458        0.8515        0.6287        1.4235        2.2372        1.6459        0.2629        0.8124        0.3383        0.1629        0.2053        0.3424        0.0848        0.0000        0.2140        0.3302        0.2138        0.8028        0.2873        0.1699        0.0769        0.1089        0.5163        0.5078        0.2407        0.1953        1.6130        1.9924        3.1062        4.6303        8.1092       10.1246       10.9533       10.5628        9.7582        9.3828        8.7778        7.9448        5.4499        5.2041        5.2838        5.9593        6.5111        7.1520        7.7298        9.2365        9.2453        9.8339       12.5608       11.4130       13.9365       14.5841       14.8713       16.1777       19.4582       21.7767       22.4185       21.7181       19.6968       18.1943       17.4775       18.5281       15.8443       15.5369       14.7102       13.7568       12.4377       13.0685       13.5553       11.8280       13.5827       12.0374       11.1811       10.5784       10.9463       11.5356        8.2125        6.2704        3.9447        0.0000        0.0000        2.9028        3.8158        3.7038        3.8247        4.1404        3.7528        4.0803        4.0265        4.9033        7.3068        8.2579        8.8150        9.1020        8.9458        9.2462        9.8608       10.5274        0.0000        0.0000        0.0000        0.0000        0.0000        0.0000        0.0000        0.0000        0.0000        0.0000        0.0000        0.0000        0.0000        0.0000        0.0000        0.0000        0.0000        0.0000        0.0000        0.0000        0.0000        0.0000        0.0000        0.0000        0.0000        0.0000        0.0000        0.0000        0.0000        0.0000        0.0000        0.0000        0.0000        0.0000        0.0000        0.0000        0.0000        0.0000
        0.0000        0.0000        0.0000        0.0000       19.5143       19.7060       19.2971       12.9273       14.0874       11.7945       19.2603       20.9762       15.4851       14.3398        9.1726        6.3379        6.6571        4.7620        5.8151        5.3366        3.5429        1.0709        0.9466        0.8081        0.6875        0.6411        0.5509        0.5927        0.7184        2.7363        3.7665        3.4347        2.3189        1.4305        0.2575        0.1998        0.1824        0.1513        0.1082        0.0000        0.0000        0.0000        0.0000        0.0000        0.0000        0.0000        0.0000        0.0000        0.0000        0.0000        0.0000        0.0000        0.0000        0.0000        0.0000        0.0000        0.0000        0.1489        0.0631        0.0752        0.0028        0.1249        0.2851        0.1734        0.1904        0.3036        0.5414        1.6372        0.2850        0.2564        0.4130        0.6783        0.6643        0.3342        0.1155        0.0963        0.1322        0.5881        1.4843        1.6449        1.5634        1.4731        1.0103        1.2340        1.2032        0.5450        0.7593        2.1881        2.6455        1.7081        1.3454        0.9852        1.1498        1.0838        1.2211        1.5387        1.6209        2.0315        3.0382        3.4777        4.0530        3.4815        2.5831        2.4594        2.4216        2.9430        3.0378        2.1421        1.2572        0.9740        0.7552        0.6628        0.6767        0.7681        0.7778        1.1563        1.3664        2.0549        1.7507        0.4499        0.6062        0.6147        0.3829        0.4231        0.0938        0.2361        0.5792        0.5451        0.3436        0.5399        0.2000        0.2257        0.2366        0.1128        0.2469        0.8559        0.2067        0.2067        0.1227        1.5368        2.2411        3.4632        5.1240        9.1128       11.3293       11.9383       11.5112       10.6225       10.2027        9.5247        8.6013        5.8571        5.6888        5.8077        6.3237        7.5549        7.2662        9.0515        8.4565        9.4381       11.0103       10.6901       10.6454       13.5274       15.3619       16.0100       17.6661       19.6439       21.2069       23.5803       21.1335       19.2512       18.7878       18.3020       20.9791       16.8999       16.2657       15.1310       13.9470       12.4632       11.5465       11.5484       11.9756       13.1756       13.3883       13.2921       12.1837       11.5957       11.0541        7.7586        4.8350        0.0000        0.0000        0.0000        3.1657        3.9982        4.2359        4.2038        4.3189        4.1876        3.1927        3.9613        4.4264        6.9159        8.1682        9.3057        9.1716        9.2270        0.0000        0.0000        0.0000        0.0000        0.0000        0.0000        0.0000        0.0000        0.0000        0.0000        0.0000        0.0000        0.0000        0.0000        0.0000        0.0000        0.0000        0.0000        0.0000        0.0000        0.0000        0.0000        0.0000        0.0000        0.0000        0.0000        0.0000        0.0000        0.0000        0.0000        0.0000        0.0000        0.0000        0.0000        0.0000        0.0000        0.0000        0.0000        0.0000        0.0000        0.0000
        0.0000        0.0000       38.3579       29.0903       17.9771       16.3330       16.0773       15.7448       18.1437       15.7925       20.8851       20.6359       15.7856       13.7125       16.2141       10.7393       11.0874        9.4492        7.8742        3.9866        4.0808        2.9635        2.8583        1.0462        0.9420        0.8496        0.6796        0.5629        0.7025        2.3039        2.1825        2.1174        1.8849        1.1520        0.6057        0.1555        0.1413        0.1144        0.0774        0.0000        0.0000        0.0000        0.0000        0.0000        0.0000        0.0000        0.0000        0.0000        0.0000        0.0000        0.0000        0.0000        0.0000        0.0000        0.0000        0.0000        0.0000        0.0000        0.0000        0.0050        0.0055        0.0069        0.0090        0.0671        0.0889        0.0835        0.2624        0.4065        0.2017        0.4335        0.4344        0.5194        0.4511        0.3728        0.3326        0.3092        0.9679        1.5460        2.2307        1.1858        1.0960        0.8474        0.8176        1.0443        1.0308        0.7012        0.4254        0.8434        0.6524        0.9231        0.9210        1.0219        1.2703        1.2859        1.5011        1.9622        2.0617        2.7194        3.7499        4.0120        3.9568        3.8326        3.8265        3.7078        1.7938        1.6011        2.0482        1.2839        1.4147        2.4431        2.0698        1.3398        1.2133        0.8427        1.3847        1.2585        0.8015        1.4650        1.8177        0.6307        0.6254        0.5363        0.4566        0.2333        1.3293        1.2927        0.6032        0.5794        0.2330        0.1973        0.2209        0.2345        0.4307        1.0978        1.3017        0.5733        0.4355        0.3038        0.1856        1.6978        2.2807        3.5513        5.3578        9.0879       11.1400       12.1635       11.3952       10.5920       10.2269        9.6747        9.0798        6.8070        7.5373        6.8525        7.2083        7.3443        8.7914       10.0282       10.4232       11.3605       11.9235       11.6878       12.0563       12.9552       13.4782       13.5907       15.4260       18.3838       18.8500       19.9479       20.0777       18.9328       18.3301       18.6837       17.7801       16.2668       15.6448       13.7594       12.8211       11.4137       11.2098       13.4461       11.4462       12.2180       13.2016       13.2597       11.9344       10.7620       11.2723        5.7170        0.0000        0.0000        0.0000        4.4718        5.1589        4.6575        6.4431        4.3838        3.4695        3.2197        2.9831        3.1710        4.0517        6.9696        8.1992        8.9085        9.0011        0.0000        0.0000        0.0000        0.0000        0.0000        0.0000        0.0000        0.0000        0.0000        0.0000        0.0000        0.0000        0.0000        0.0000        0.0000        0.0000        0.0000        0.0000        0.0000        0.0000        0.0000        0.0000        0.0000        0.0000        0.0000        0.0000        0.0000        0.0000        0.0000        0.0000        0.0000        0.0000        0.0000        0.0000        0.0000        0.0000        0.0000        0.0000        0.0000        0.0000        0.0000        0.0000
        0.0000       19.6942       16.1866       17.1579       18.5514       20.9349       20.5841       18.8271       20.2583       19.5800       22.8467       14.3457       11.3713        7.2670       11.3660       12.4335       11.9720        8.7761        4.1422        2.9384        2.4317        1.6276        1.5315        1.4858        1.4716        1.3187        0.8502        0.4903        0.4091        0.3364        0.2757        0.1494        0.1065        0.0788        0.0668        0.0000        0.0000        0.0000        0.0000        0.0000        0.0000        0.0000        0.0000        0.0000        0.0000        0.0000        0.0000        0.0000        0.0000        0.0000        0.0000        0.0014        0.0019        0.0049        0.0103        0.0559        0.0752        0.0880        0.0953        0.0991        0.1058        0.1160        0.1405        0.1371        0.2107        0.2975        0.6309        0.4122        0.8877        0.8985        0.4858        0.5998        0.4048        0.8254        0.6422        0.7047        1.6920        3.1374        3.9210        2.4115        0.6793        1.0270        0.9580        0.8069        0.6036        0.7909        0.4750        0.8202        1.0336        2.2349        1.1351        1.1934        1.6349        1.5963        2.8903        2.7623        2.7067        3.3965        4.3504        5.1695        4.3795        3.6181        2.8724        2.5398        2.6565        2.2216        1.6015        0.9915        1.0735        1.8431        1.2187        1.2418        2.2963        1.8600        1.9753        2.3989        2.7238        2.1147        2.1337        1.2542        1.0967        0.9908        0.8528        0.7043        0.6045        1.1579        0.8845        0.0792        0.0376        0.0152        0.2260        0.0000        0.0646        0.0000        0.0000        0.5979        0.4271        0.8164        0.7088        2.3825        2.8825        3.5953        5.5807        7.5717        9.2372       10.5757        9.5924       11.4808       12.1912       11.9505       10.9325        8.3003        9.6020        9.9676        8.9229        8.8958       10.2212       11.7236       12.0627       14.4991       16.0874       18.7688       16.8184       12.6788       11.9585       12.0999       16.0497       15.4698       16.4406       16.3860       17.3980       17.7922       17.5096       17.8741       16.8317       15.9805       15.1096       14.5335       12.8853       11.3072       13.7504       13.1830       12.5467       11.1191       11.6227       11.5086        9.5646        5.3963        0.0000        0.0000        0.0000        0.0000        5.6213        6.0670        5.6839        6.8140       12.8734        3.8838        3.9854        3.9286        3.6956        3.7565        4.3891        6.9891        8.1914        8.7518        0.0000        0.0000        0.0000        0.0000        0.0000        0.0000        0.0000        0.0000        0.0000        0.0000        0.0000        0.0000        0.0000        0.0000        0.0000        0.0000        0.0000        0.0000        0.0000        0.0000        0.0000        0.0000        0.0000        0.0000        0.0000        0.0000        0.0000        0.0000        0.0000        0.0000        0.0000        0.0000        0.0000        0.0000        0.0000        0.0000        0.0000        0.0000        0.0000        0.0000        0.0000        0.0000        0.0000
        0.0000       18.9201       16.4322       18.7796       15.8914       18.9255       14.8467       14.8200       12.2773       10.4138       14.6391        7.4357        5.5298        5.5230        5.4139        3.8773        3.3177        2.7447        4.7178        2.8507        3.1723        2.3111        1.6730        1.5857        1.5214        1.5529        0.9805        0.5541        0.4503        0.7443        0.2861        0.1476        0.0947        0.0614        0.0476        0.0000        0.0000        0.0000        0.0000        0.0000        0.0000        0.0000        0.0000        0.0000        0.0000        0.0000        0.0000        0.0000        0.0000        0.0000        0.0000        0.0019        0.0027        0.0068        0.0144        0.0781        0.3168        0.3323        0.1584        0.1491        0.1648        0.1918        0.2080        0.1498        0.1454        0.4353        0.6473        0.5214        0.6792        0.6276        1.3039        1.1164        1.6467        1.3926        1.3946        0.8461        1.5260        1.7640        0.3504        0.1486        0.7532        0.6885        0.3414        0.3844        0.4917        0.6090        0.3717        0.3161        1.2224        2.4265        2.1663        2.0486        1.3743        1.9453        3.3162        3.7761        3.3933        3.1531        3.4173        4.1435        4.4746        4.3406        4.1060        3.6872        3.2380        2.2261        1.5553        1.5503        1.1696        1.0885        2.0293        1.2564        1.4114        2.4107        2.0905        2.9840        2.9798        3.5965        2.4834        1.5076        1.4300        1.3658        1.2635        0.9497        0.7711        0.6705        0.4518        0.1104        0.0948        0.5453        0.9185        0.1682        0.4658        0.1312        0.2995        2.2899        2.3465        1.5132        1.3787        2.7818        3.0441        4.4758        5.9862        8.1293        9.3743        9.3808       10.0620       13.0609       13.1440       11.6528       11.0970       10.1966        9.4190       10.2836       10.5669       10.7305       12.1355       11.5427       12.5129       15.9136       26.3796       41.5763       35.7309       15.4245       22.5869       20.5493       15.4685       14.0389       14.5771       15.2193       14.9465       15.3488       15.7886       15.4772       15.3849       15.5052       14.8306       14.1762       12.7963       12.7098       13.2733       12.2593        9.1235       10.3941        9.8844        7.9467        0.0000        0.0000        0.0000        0.0000        0.0000        7.4738        6.8262        6.9150        7.3152        5.3995        4.3822        5.7561        5.5930        3.9581        3.1921        3.5878        4.2964        7.0368        0.0000        0.0000        0.0000        0.0000        0.0000        0.0000        0.0000        0.0000        0.0000        0.0000        0.0000        0.0000        0.0000        0.0000        0.0000        0.0000        0.0000        0.0000        0.0000        0.0000        0.0000        0.0000        0.0000        0.0000        0.0000        0.0000        0.0000        0.0000        0.0000        0.0000        0.0000        0.0000        0.0000        0.0000        0.0000        0.0000        0.0000        0.0000        0.0000        0.0000        0.0000        0.0000        0.0000        0.0000        0.0000
       12.8862        8.5157        8.0864       15.8246       19.5050       19.6765       16.6886        9.6546        8.6360       17.3348       14.9027        6.7020        6.2873        6.0497        5.0503        3.4466        4.0965        5.6243        5.8634        5.8707        6.7987        4.8742        2.6271        1.4129        1.2933        1.1623        0.9988        0.7731        0.9405        0.8150        0.6416        0.1363        0.2409        0.0461        0.0330        0.0000        0.0000        0.0000        0.0000        0.0000        0.0000        0.1965        0.0000        0.0000        0.0000        0.0000        0.2012        0.0000        0.0000        0.0000        0.0000        0.0028        0.0040        0.0091        0.0183        0.2443        0.2279        0.1563        0.1638        0.2599        0.2333        0.3848        0.3374        0.1947        0.1429        0.2578        0.3013        0.3709        0.5954        1.3918        1.2609        2.2384        3.3970        2.9689        3.0547        1.9685        0.3938        1.6389        2.1931        2.1856        2.3007        2.3642        1.1779        0.6318        0.3543        0.8413        0.9695        1.9913        1.6797        0.8588        1.7405        2.1468        1.6310        1.4854        1.6365        2.1585        2.1487        2.3003        2.5847        3.6797        3.7423        3.2972        3.8222        3.5080        3.1067        2.0821        1.8030        1.6484        1.2172        1.4040        1.3076        1.2757        1.4204        1.2596        2.0395        3.4721        2.3748        3.2953        2.2502        1.9019        1.6376        1.5117        1.3386        1.1679        0.9978        0.8842        0.8671        0.4076        0.2768        0.4036        0.6854        0.1651        1.1495        0.6458        2.6751        4.0974        4.1896        1.8349        1.4561        3.3071        3.4550        4.8180        6.3048        9.2988       11.2636       10.6014        8.7974       12.0646       11.5467       10.9303       10.6568        9.8588       11.2253       12.3583       14.5764       13.2243       11.8017       11.7939       14.0674       28.1657       49.1699       55.0904       24.5501       14.5269       10.7892       11.6638       10.8773       12.8575       13.5032       13.8699       14.7138       14.5592       15.2739       15.0352       14.5325       14.4589       14.1762       13.7329       13.8335       14.0178       11.1345        8.4617        8.9029        8.1937        9.3213        0.0000        0.0000        0.0000        0.0000        0.0000        0.0000        8.6426        9.0688        9.2852        7.6367        4.1723        3.4214        4.0929        4.2706        4.4807        4.0124        0.0000        0.0000        0.0000        0.0000        0.0000        0.0000        0.0000        0.0000        0.0000        0.0000        0.0000        0.0000        0.0000        0.0000        0.0000        0.0000        0.0000        0.0000        0.0000        0.0000        0.0000        0.0000        0.0000        0.0000        0.0000        0.0000        0.0000        0.0000        0.0000        0.0000        0.0000        0.0000        0.0000        0.0000        0.0000        0.0000        0.0000        0.0000        0.0000        0.0000        0.0000        0.0000        0.0000        0.0000        0.0000        0.0000        0.0000        0.0000
        7.8866        5.3102        6.3123       11.9736       12.1453       10.4527        9.2364        9.2948        6.7918        5.4585       10.1718        8.5030        4.1302        4.0670        5.6578        4.9337        5.7424        5.6127        6.2850        6.3950        6.4048        4.0765        2.6493        1.3425        1.1757        1.0431        0.8933        0.8777        1.5281        1.0773        0.5809        0.3925        0.3427        0.1379        0.1113        0.0000        0.0000        0.0000        0.0786        0.1300        0.1261        0.2267        0.0930        0.0000        0.6342        0.4117        1.1126        1.7039        0.6389        0.0000        0.3109        0.1272        0.0245        0.0117        0.0219        0.9244        0.4601        0.1774        0.4554        0.2761        0.3817        0.4274        0.2749        0.3592        0.2838        0.3601        0.9233        2.0502        3.5791        4.2412        2.0573        1.8306        3.1763        5.7028        4.9446        3.7945        1.7557        1.1870        2.3067        0.7745        0.6008        0.9541        0.7899        0.3888        0.4275        0.5264        0.3736        1.3509        1.1566        1.9238        3.1839        2.5615        2.5690        2.1614        3.0486        3.4155        2.8489        2.3115        3.0709        2.6514        2.5465        3.2380        3.2900        2.8124        2.4660        2.3274        1.9192        2.1580        1.6757        1.4218        1.2878        1.1900        1.2235        1.9266        1.7524        2.0417        1.5720        1.7861        1.6690        1.8821        1.7129        1.6102        1.6327        1.4267        1.2282        1.0562        0.8375        0.2295        0.2479        0.3399        0.2730        0.1481        0.1510        0.1655        0.5766        3.4648        3.8525        0.4449        0.2790        2.2362        3.3393        3.4997        6.0822        7.5276        9.6594       10.2402        8.8320       10.2476       10.5402       10.9317       10.6454       11.4053       11.2317       17.7863       16.4869       15.0994       14.5366       14.2841       14.7517       29.8623       56.5607       32.2850       15.6967       10.3886        9.9769        9.7273       10.0174       12.1569       12.7369       13.3298       13.7280       13.9122       14.2816       14.6745       13.8998       13.7428       13.4543       13.5214       13.4755       11.1418       10.3628       10.9603        8.4618        7.4690        0.0000        0.0000        0.0000        0.0000        0.0000        0.0000        6.1200        8.9383       10.9180        9.9491        8.1082        4.8613        3.4303        2.2133        3.3070        4.2484        4.4009        0.0000        0.0000        0.0000        0.0000        0.0000        0.0000        0.0000        0.0000        0.0000        0.0000        0.0000        0.0000        0.0000        0.0000        0.0000        0.0000        0.0000        0.0000        0.0000        0.0000        0.0000        0.0000        0.0000        0.0000        0.0000        0.0000        0.0000        0.0000        0.0000        0.0000        0.0000        0.0000        0.0000        0.0000        0.0000        0.0000        0.0000        0.0000        0.0000        0.0000        0.0000        0.0000        0.0000        0.0000        0.0000        0.0000        0.0000        0.0000
        7.4321        3.7332        7.2727        9.0464        9.4321        7.3817        6.0895        8.4944        5.6771        5.9032        3.8669        6.3568       10.3583        6.9947        3.9093        3.8430        3.6862        4.5138        5.0329        3.4232        3.3678        3.2484        2.4921        1.9013        1.7629        1.4046        1.2036        0.8100        0.6033        0.5611        0.4621        0.2431        0.0000        0.0000        0.1949        0.0000        0.0000        0.0000        0.0000        0.0000        0.1172        0.1665        0.0000        0.0000        0.7265        0.9939        0.7272        2.3426        1.1148        0.7314        0.0000        0.0014        0.3206        0.8691        0.4381        1.0130        0.6985        0.2133        1.6132        0.6878        1.0310        2.2968        2.7641        2.2026        1.5373        1.3827        2.2546        2.1041        0.7359        0.1018        0.6757        2.3300        2.4355        1.2130        1.3859        0.8417        1.5459        2.4945        1.1685        1.3136        1.0202        1.6130        1.7621        0.8588        1.0451        0.4810        1.6868        2.4221        2.4476        1.9793        1.6870        1.4430        1.5020        1.8755        2.6054        3.1939        3.1944        3.5723        3.2605        2.7369        2.8001        3.2866        2.5444        2.7396        2.3279        2.2308        2.1232        1.8219        2.0273        1.6749        1.9331        2.6982        3.0283        3.2865        3.6679        2.5902        2.3038        2.4177        2.2975        2.1839        2.6045        2.8426        2.8015        2.2401        1.9118        1.7019        1.4413        0.6938        0.5355        0.3282        0.2279        0.0000        0.0000        0.0000        0.0000        0.0543        0.0760        0.1906        0.3966        1.0611        1.4225        2.0817        6.0957        6.0963        6.5916        5.5682        5.3231        8.5596        9.4849       12.3320       11.2239       13.4113       14.7733       16.4042       23.3463       17.3796       10.0545       10.0607       12.2286       29.3241       34.2397       20.1033       14.7866       17.6717       16.0818       14.3264       12.6783       14.1524       14.1774       13.6961       15.6442       13.4763       15.0038       14.7588       14.0595       14.2129       13.6778       13.0898       12.9768       10.4387        9.8364        8.1355        0.0000        0.0000        0.0000        0.0000        0.0000        0.0000        0.0000        0.0000        4.7100       12.8306       10.8536        9.0027        7.6393        0.5400        0.0000        0.0000        3.7800       15.7200       13.1100        0.0000        0.0000        0.0000        0.0000        0.0000        0.0000        0.0000        0.0000        0.0000        0.0000        0.0000        0.0000        0.0000        0.0000        0.0000        0.0000        0.0000        0.0000        0.0000        0.0000        0.0000        0.0000        0.0000        0.0000        0.0000        0.0000        0.0000        0.0000        0.0000        0.0000        0.0000        0.0000        0.0000        0.0000        0.0000        0.0000        0.0000        0.0000        0.0000        0.0000        0.0000        0.0000        0.0000        0.0000        0.0000        0.0000        0.0000        0.0000
        5.9080        4.1472        4.3050        7.5281        8.1294        8.0543        7.0975        5.5568        8.1967        5.6555        5.4900        4.0430        7.8039        5.0613        3.1150        3.4587        3.1561        5.2180        3.8668        3.1881        2.9601        2.7436        2.1586        1.2224        0.9238        0.7848        0.6667        0.4850        0.4316        0.3221        0.2473        0.1789        0.1463        0.0000        0.0000        0.0000        0.0000        0.0000        0.0000        0.5301        0.2125        0.0000        0.0000        0.0000        0.2306        1.2715        0.9957        2.3422        3.0159        1.8546        0.6797        1.0594        2.2734        3.8246        1.1687        1.8497        0.9329        1.2416        1.2574        1.3374        1.5008        2.0116        3.5361        2.9072        1.1760        1.0862        0.7944        1.0018        1.6999        1.2629        2.0230        2.5326        3.0874        2.1408        0.7405        2.0374        1.0290        1.6655        2.5333        1.9732        1.7808        3.0299        2.6654        1.4349        1.1336        2.2569        2.1421        1.6335        1.1439        1.4445        2.3402        1.8517        1.6635        1.4473        1.9587        2.8918        2.7223        3.0980        3.0081        2.8313        2.7784        3.1867        2.3171        2.4699        2.4397        2.3171        2.1684        1.7458        1.5092        1.5594        1.8549        2.6469        3.3885        3.7909        3.5268        3.6604        3.3921        3.9357        4.5494        3.1799        2.7604        2.6467        2.4244        2.2658        2.2090        2.0066        1.6471        0.8515        0.6056        0.4225        0.3024        0.0000        0.0000        0.0000        0.0000        0.0756        0.1057        0.2802        0.3660        0.9814        1.3013        1.7599        2.3120        2.6819        5.2240        6.4139        5.7617        7.8333        8.5785       11.3465       11.6772       15.4119       16.9435       18.5489       16.9239       18.9451       11.5014        8.9358       10.1597       12.8716       14.6694       13.8834       14.2567       13.9737       14.3704       14.1968       14.4311       14.0422       14.3579       14.7872       15.7393       14.4810       13.9457       13.9175       13.7980       15.9840       16.4807       15.1622       12.7208        0.0000        0.0000        0.0000        0.0000        0.0000        0.0000        0.0000        0.0000        0.0000        0.0000        0.0000        5.4300       11.0310       11.1265       11.8392        0.0000        0.0000        0.0000        0.0000        0.0000        0.0000        0.0000        0.0000        0.0000        0.0000        0.0000        0.0000        0.0000        0.0000        0.0000        0.0000        0.0000        0.0000        0.0000        0.0000        0.0000        0.0000        0.0000        0.0000        0.0000        0.0000        0.0000        0.0000        0.0000        0.0000        0.0000        0.0000        0.0000        0.0000        0.0000        0.0000        0.0000        0.0000        0.0000        0.0000        0.0000        0.0000        0.0000        0.0000        0.0000        0.0000        0.0000        0.0000        0.0000        0.0000        0.0000        0.0000        0.0000        0.0000        0.0000
        0.0000        0.0000        1.8726        4.2446        0.0000        6.3063        8.2576        9.4112        8.8467       12.8598       11.9167        9.6762        5.9974        3.5606        2.9440        3.2477        3.1787        4.6656        3.7522        2.7990        2.0725        1.4657        1.2863        0.9561        0.8023        0.6740        0.5949        0.2815        0.2218        0.1686        0.1216        0.0000        0.0000        0.0000        0.0000        0.0000        0.0000        0.0000        0.0000        0.1673        0.1747        0.0000        0.1670        0.5413        0.4749        1.4452        1.4058        1.8724        1.0187        1.0677        2.7547        4.7158        3.8165        2.6670        0.3117        2.9922        3.0776        2.8191        3.3931        3.8776        3.1175        3.1955        2.5850        1.0144        0.8527        1.2260        2.2390        3.2226        3.3383        4.1507        5.7254        5.4407        3.4880        1.8191        2.1451        2.9681        3.7653        2.3973        0.8572        0.7716        1.2170        1.8976        2.2294        1.2415        0.7300        1.7659        1.0111        0.8891        1.1606        1.2121        0.9388        0.9407        1.0992        1.0869        1.4183        2.3054        2.1687        2.5236        2.5449        2.4856        2.1815        2.2537        2.1126        2.4751        2.1403        2.1765        2.0205        1.6618        1.4779        1.5430        1.6944        2.2933        2.4571        2.5151        2.5291        2.5529        2.4840        2.3882        3.1910        3.0737        2.5125        2.0844        2.0612        2.2906        2.1636        2.0204        1.7366        0.9618        0.7688        0.6122        0.4922        0.0000        0.0000        0.0721        0.0000        0.1961        0.5290        0.8803        1.7966        0.9986        1.2213        1.5698        2.0406        3.3504        3.2030        3.2000        4.1215        7.0349        8.9557       10.7152       12.3765       15.0907       14.7790       14.6072       13.9801       11.7498       11.1976       10.6249       10.8329       12.7731       13.1836       13.2983       14.1356       15.3650       14.7968       13.7992       14.4712       14.0865       12.3865       12.9013       15.1169       14.8857       12.1527       12.2279       12.1037       13.0320       14.2228       12.5049       13.6279       10.6486        0.0000        0.0000        9.0869        0.0000        0.0000        0.0000        0.0000        0.0000        0.0000       22.4700       13.5600       14.9236        0.0000        0.0000        0.0000        0.0000        0.0000        0.0000        0.0000        0.0000        0.0000        0.0000        0.0000        0.0000        0.0000        0.0000        0.0000        0.0000        0.0000        0.0000        0.0000        0.0000        0.0000        0.0000        0.0000        0.0000        0.0000        0.0000        0.0000        0.0000        0.0000        0.0000        0.0000        0.0000        0.0000        0.0000        0.0000        0.0000        0.0000        0.0000        0.0000        0.0000        0.0000        0.0000        0.0000        0.0000        0.0000        0.0000        0.0000        0.0000        0.0000        0.0000        0.0000        0.0000        0.0000        0.0000        0.0000        0.0000        0.0000
        0.0000        0.0000        0.0000        0.0000        0.0000       10.0661       11.7092       13.6269       11.4413       12.5188       10.7749        8.8952        6.4878        4.2920        3.5389        3.2513        4.3630        4.1796        2.2570        1.9160        2.3196        2.1688        1.6573        1.1184        0.9661        0.7759        0.6043        0.2397        0.1921        0.3033        0.3859        0.0000        0.0000        0.0000        0.0000        0.0000        0.0000        0.0000        0.1292        0.7909        0.7475        0.1175        0.2849        0.6318        0.4079        1.5717        1.5857        2.0686        3.0354        2.9739        6.2343        3.0617        2.4847        2.8802        4.6776        2.7250        2.8397        3.1226        2.7265        1.7609        2.9058        2.8018        2.7240        2.0102        2.4804        5.3118        5.2609        7.0572        6.2814        5.6088        6.2520        7.4032        4.6703        3.0558        2.7504        2.3328        2.5743        1.0265        0.3771        0.7398        1.0068        2.2485        2.2343        1.3090        1.3117        1.0628        0.6778        0.7491        2.1576        1.3487        1.2634        1.0764        1.2996        1.4937        1.8682        2.9865        3.0059        2.8578        2.5635        2.2524        2.2557        2.0987        1.9404        2.0093        2.2454        2.0689        2.0385        1.9103        1.7226        2.2664        1.8684        2.3483        2.5216        2.4540        2.3550        2.5603        2.9186        2.9803        1.8220        1.6344        1.4828        1.3447        1.6656        1.7551        1.7637        1.7450        1.6473        1.0302        1.0469        0.8895        0.7959        0.0000        0.0000        0.0000        0.0570        0.4154        0.7525        0.5198        0.6182        1.2616        1.4352        1.7128        2.0919        2.2596        2.5972        3.0714        3.6624        6.6619        8.4347        9.1877       11.6975       13.8246       13.7484       14.1418       12.4491       10.1748       10.1779       10.3161       10.8478       11.7778       14.2690       13.7504       13.5582       14.7100       15.1476       13.3429       13.3826       12.5799       13.9342       13.8088       14.9974       13.0015       12.4602       13.0702       11.5992       11.0862       14.2068       12.4394       11.5459        8.6541        7.5051        8.6726        7.7576        1.6669        0.0000        0.0000        0.0000        0.0000        6.5100        8.1300        8.7900       15.4378        0.0000        0.0000        0.0000        0.0000        0.0000        0.0000        0.0000        0.0000        0.0000        0.0000        0.0000        0.0000        0.0000        0.0000        0.0000        0.0000        0.0000        0.0000        0.0000        0.0000        0.0000        0.0000        0.0000        0.0000        0.0000        0.0000        0.0000        0.0000        0.0000        0.0000        0.0000        0.0000        0.0000        0.0000        0.0000        0.0000        0.0000        0.0000        0.0000        0.0000        0.0000        0.0000        0.0000        0.0000        0.0000        0.0000        0.0000        0.0000        0.0000        0.0000        0.0000        0.0000        0.0000        0.0000        0.0000        0.0000        0.0000
        0.0000        0.0000        0.0000        0.0000        0.0000       14.9395       10.0272       16.2485       15.6868       14.2498        6.3540        3.1015        3.8241        2.1102        5.0409        3.3382        1.9072        1.6087        1.8841        2.1054        2.5907        2.2642        2.2877        1.4306        1.2735        0.9804        0.6750        0.4930        0.3257        0.2268        0.0918        0.0091        0.0045        0.0020        0.0014        0.0000        0.0000        0.0000        0.2920        0.1818        0.3796        0.4927        1.0415        1.4565        1.1528        2.0244        1.7377        4.2806        4.7770        4.4682        4.4613        4.1521        5.4393        3.1134        3.1695        1.7229        2.3792        2.6516        0.7600        1.7195        4.6323        5.5555        4.1543        3.0491        4.2054        4.0466        4.1606        3.1435        2.5159        3.1969        4.1337        1.8622        2.6011        3.3193        3.9806        4.9509        4.3068        2.5502        1.2834        0.6176        2.0143        2.0429        1.3990        1.7560        1.6287        1.2419        1.8351        1.1324        1.2433        1.1686        1.4776        1.8612        1.1087        2.0376        2.6759        3.0087        3.0452        2.9541        2.3895        1.8320        2.2060        2.2543        1.7178        1.8731        1.7323        1.8413        1.7577        1.9567        2.1592        2.4863        2.3911        3.3202        3.1369        2.6571        2.0724        1.2376        1.3076        1.3965        1.5905        0.1196        0.2889        0.8545        0.6000        1.3328        1.3604        1.0570        1.1219        1.4482        1.5438        1.4443        1.3653        1.4395        1.4115        1.3937        1.5804        4.5769        2.4181        1.7225        1.7682        1.8436        1.9921        2.2319        2.5693        2.1822        3.1121        4.0730        5.3388        9.3746        9.6701        9.9894       11.4521       13.7788       13.9327       13.4799       11.9464       10.4983        9.8790        9.0379        9.6885       10.8085       11.5092       11.9151       12.7672       15.1797       15.6723       15.7575       13.2208       14.8407       14.9992       13.1651       12.9396       12.0257       13.4126       13.3695        9.5782        7.6107        8.0114       12.4688       12.2688       12.2455       10.1956        8.2657        9.4152       12.1855        0.0000        0.0000        0.0000       18.6571       20.0569       16.5760       15.9575       16.4701       16.0455        0.0000        0.0000        0.0000        0.0000        0.0000        0.0000        0.0000        0.0000        0.0000        0.0000        0.0000        0.0000        0.0000        0.0000        0.0000        0.0000        0.0000        0.0000        0.0000        0.0000        0.0000        0.0000        0.0000        0.0000        0.0000        0.0000        0.0000        0.0000        0.0000        0.0000        0.0000        0.0000        0.0000        0.0000        0.0000        0.0000        0.0000        0.0000        0.0000        0.0000        0.0000        0.0000        0.0000        0.0000        0.0000        0.0000        0.0000        0.0000        0.0000        0.0000        0.0000        0.0000        0.0000        0.0000        0.0000        0.0000
        0.0000        0.0000        0.0000        0.0000        0.0000       12.1848       16.7938       13.2922       13.1349       17.9471        9.3244        7.4716       14.1830       12.0832        3.4155        1.8952        1.3016        1.9155        2.4188        1.6479        1.8856        3.6510        3.3076        0.4846        0.4197        0.3371        0.2133        0.1470        0.4395        0.4311        0.0799        0.0083        0.0049        0.0028        0.1519        0.5867        0.1724        0.1610        0.9193        0.6637        0.7498        0.5729        2.4918        2.5581        3.3445        4.6352        4.4724        5.1119        3.0596        3.3061        3.0403        6.2955        6.6733        3.6342        2.7258        5.4664        6.4734        3.7610        2.1717        4.9568        5.9939        4.9666        4.7076        2.2071        1.1217        1.8545        1.8879        1.7065        2.6774        1.8715        2.6036        3.9740        5.3042        5.1760        2.7383        1.7469        3.0122        3.9834        3.2119        1.3720        1.6979        2.3267        1.4071        1.1827        1.3872        1.3074        1.6075        3.0967        2.7140        2.1976        0.8845        1.5623        1.7614        1.6726        1.9051        2.4746        3.0887        2.8638        3.1537        2.5257        1.5728        1.4791        1.4274        1.3046        1.1957        1.2307        1.3494        1.6582        1.9338        1.9770        2.0505        2.7043        2.4464        2.9806        4.3184        3.4133        1.3502        1.3591        1.1375        0.7183        0.6449        0.6292        1.4286        1.8481        1.6747        1.2206        1.2701        1.5106        2.7376        1.7729        1.7280        1.8499        1.7972        1.8944        2.4084        2.5822        2.5562        2.3020        2.6979        2.1516        2.2418        3.3821        2.9175        2.6588        3.8147        4.5233        4.6082        8.4192        8.6024        9.9595        9.7482       11.6648       13.3552       12.3138       11.0671        9.2186        8.2684        8.4390        8.9728        9.9763       11.2010       12.9838       13.7328       13.7640       13.3205       14.4283       14.1265       14.7580       13.9063       12.8012       11.7023       11.8285       10.0970       12.1354        9.1935        6.6055        6.2485        7.0150        7.6671       10.8193        8.4569        8.6446       10.0384       12.7302        0.0000        0.0000       18.2562       19.5970       20.3067       18.8303       17.7460       17.7718       16.5984       16.9113       19.8265       21.9771       20.7742       20.2941        0.0000        0.0000        0.0000        0.0000        0.0000        0.0000        0.0000        0.0000        0.0000        0.0000        0.0000        0.0000        0.0000        0.0000        0.0000        0.0000        0.0000        0.0000        0.0000        0.0000        0.0000        0.0000        0.0000        0.0000        0.0000        0.0000        0.0000        0.0000        0.0000        0.0000        0.0000        0.0000        0.0000        0.0000        0.0000        0.0000        0.0000        0.0000        0.0000        0.0000        0.0000        0.0000        0.0000        0.0000        0.0000        0.0000        0.0000        0.0000        0.0000        0.0000        0.0000
        0.0000        0.0000        0.0000        0.0000       11.1399       11.6231        9.9228       13.9775       19.4618        9.4476       14.4873       18.0449       20.0704       18.4731       10.8484        2.6118        4.1683        2.8847        1.1499        0.5883        0.6205        1.4616        2.4862        0.3686        0.5668        0.4080        0.3738        0.3249        0.1149        0.0981        0.3606        0.1585        0.1558        0.2150        0.3638        0.5901        1.5938        2.2725        1.5922        1.1612        1.0141        0.8200        2.1283        1.6670        0.5684        0.6864        0.7717        3.5854        2.9285        4.4599        5.2235        5.5169        4.2607        3.9368        3.1634        4.2367        0.8122        1.1244        1.0341        3.1496        3.8157        4.3895        4.6322        3.8595        3.7897        2.6901        1.4592        2.8933        2.4594        1.2664        1.4066        2.1909        1.1050        1.7610        1.6134        2.7134        4.8955        4.1870        2.4122        1.1360        1.1309        1.0208        1.4877        0.4059        0.2500        1.6164        2.1217        1.9875        1.0511        2.3281        2.5352        2.0247        2.2371        1.9373        1.7794        2.0552        2.7294        3.3221        3.1590        2.3039        1.5244        1.3690        1.3462        1.0698        0.9547        0.9820        1.1455        1.4607        1.6551        1.8424        2.1280        2.6779        2.5359        2.3043        2.0991        2.1101        1.5736        1.0312        0.9951        0.5594        1.0297        0.7223        0.5410        0.7525        0.7058        0.9130        1.1908        1.6520        2.0444        2.2560        1.9287        2.1590        2.0540        2.1279        4.3181        4.3647        2.4871        3.0172        2.4683        2.9527        4.0166        3.9467        3.1787        3.5135        3.4541        3.2258        3.3841        8.3208        8.9542        9.2684        9.2669       10.7891       11.7548       11.0971       10.5539        9.4935        8.7440       10.0269        9.2398       10.6443       10.2985       10.6049       10.3747       10.9568       12.6799       13.0280       13.8266       11.4086        9.4715       10.1221       10.1466       11.8152       10.3903        9.5236        8.9917        6.5907        6.7205        6.7860        6.4556        7.7215        8.7907       10.9919       12.4714       15.7514        0.0000       19.1086       17.5131       19.2947       20.5087       18.6825       16.7810       17.7643       17.8635       18.7133       19.6510       18.6201       17.5485       17.9457       22.1057        0.0000        0.0000        0.0000        0.0000        0.0000        0.0000        0.0000        0.0000        0.0000        0.0000        0.0000        0.0000        0.0000        0.0000        0.0000        0.0000        0.0000        0.0000        0.0000        0.0000        0.0000        0.0000        0.0000        0.0000        0.0000        0.0000        0.0000        0.0000        0.0000        0.0000        0.0000        0.0000        0.0000        0.0000        0.0000        0.0000        0.0000        0.0000        0.0000        0.0000        0.0000        0.0000        0.0000        0.0000        0.0000        0.0000        0.0000        0.0000        0.0000        0.0000
        0.0000        0.0000        0.0000        0.0000       11.6108       13.2789       13.8215       13.8327        7.0374       11.5945       25.8900       19.6089       15.4320       18.0356       21.1126        8.7657        2.7322        5.0181        2.2068        1.4076        2.0567        1.0491        1.7745        1.8451        1.2054        0.4829        0.3043        0.7483        0.2619        0.4159        1.0527        0.5632        0.7614        0.7999        2.0859        3.1120        3.5361        3.3730        2.7709        4.0844        4.8180        3.3087        0.8476        1.3535        1.5912        3.2658        3.6827        4.3715        5.0070        2.7304        4.6820        5.3837        3.0823        2.7347        2.6939        2.7744        0.3159        0.7620        0.7674        2.0585        1.1839        1.6969        2.6899        2.4900        2.0882        1.7521        1.8231        2.9196        5.2115        2.8319        3.4351        3.1644        2.4866        1.2498        2.3498        1.1737        3.2765        3.8595        3.3922        1.1318        0.0514        0.0538        0.2924        0.2392        0.1923        0.0702        0.9630        1.5154        2.0505        1.7149        0.9519        0.9126        1.5610        1.8684        1.7423        2.3082        2.9349        3.0856        2.3548        1.8212        1.6750        1.5353        1.3594        0.9701        0.8541        0.8834        1.0682        1.2648        2.2713        2.4856        2.5456        2.6127        2.6787        2.1760        1.8370        1.1798        1.0630        0.9696        0.9322        0.8578        1.0346        0.8878        0.8520        0.5142        0.7897        1.1449        1.9442        1.8820        4.1952        4.7242        2.1340        2.2071        2.4705        2.8799        3.3654        3.8718        2.3610        2.0841        2.6519        3.2863        3.2242        2.6581        2.9002        2.6658        2.5805        3.1516        3.4168        7.5686        8.9310        8.4444        8.9891        9.8862        9.8465        9.3574        9.3212        8.9912        8.7859        8.4334        9.5994        9.5680        8.8909        8.5073        7.7746       11.0889       10.6732       10.0356        9.5723        9.7321        8.9323        9.7489        8.5380        9.3899       10.1234        7.9087        6.8919        6.2251        6.2360        8.8767        8.0699       10.4467       11.6131       13.2414       17.3701       17.2538       16.4590       16.3804       16.0339       20.2163       17.7622       16.5633       15.7596       15.9687       15.5885       16.0870       16.5466       15.2907       16.0137       17.8029       21.6358        0.0000        0.0000        0.0000        0.0000        0.0000        0.0000        0.0000        0.0000        0.0000        0.0000        0.0000        0.0000        0.0000        0.0000        0.0000        0.0000        0.0000        0.0000        0.0000        0.0000        0.0000        0.0000        0.0000        0.0000        0.0000        0.0000        0.0000        0.0000        0.0000        0.0000        0.0000        0.0000        0.0000        0.0000        0.0000        0.0000        0.0000        0.0000        0.0000        0.0000        0.0000        0.0000        0.0000        0.0000        0.0000        0.0000        0.0000        0.0000        0.0000        0.0000
        0.0000        0.0000        0.0000        0.0000       15.4899       16.0195       15.4547       14.4352       14.5050       15.6230       17.3753       16.6871       15.3972       15.9977       19.8941       10.8950       11.8784       11.1691        7.1773        5.2841        2.7041        2.6803        0.5026        2.2064        4.9249        2.3122        1.3171        1.4644        0.9105        0.1139        0.7016        1.9254        1.8831        1.7440        1.8875        3.7094        2.9026        1.2697        0.3397        0.2702        0.2466        1.1987        2.3342        4.9503        3.0408        1.6924        0.5813        1.5832        2.8293        3.2340        3.7960        2.7377        3.2285        3.6678        1.7063        3.1907        3.9608        2.0307        1.8750        2.5325        0.7824        1.3796        0.8834        2.7060        2.6878        2.3067        3.7360        4.2981        3.9231        6.8022        5.9071        5.5053        3.0520        2.0115        0.6359        0.8957        1.4561        1.7051        1.4295        2.1456        1.7499        0.9529        0.5702        0.1689        0.6342        0.7367        1.5384        1.5206        1.1331        0.5092        0.2362        1.4984        1.4077        1.1126        1.4073        2.0111        2.3626        2.0343        1.7506        1.3166        1.1349        1.6705        1.3408        0.7256        1.3049        0.7464        0.8214        1.1878        2.1281        3.0716        2.2698        3.1522        2.7548        2.5381        2.5752        4.6822        4.0728        2.4537        1.7791        1.4108        1.4607        2.5803        1.6437        0.7450        0.7771        0.8476        1.2527        1.9579        2.4383        2.7277        2.0858        1.9370        2.5240        2.6657        3.1893        3.3391        2.5347        2.0288        2.1099        2.5731        2.6534        2.9633        2.9202        2.6269        3.1633        3.4685        4.1827        6.5261        7.0404        7.5696        7.5040        7.9656        7.4548        7.7425        7.9981        7.5626        7.9225        7.2411        7.0962        7.7412        7.2713        5.6976        5.8609        5.7909        6.1437        7.5899        8.1212       10.1067        7.6080       11.0519        9.1415        9.7503        8.9527        6.6925        5.8075        6.4959        7.9681        7.1915        9.4001       12.6028       12.7510       13.8543       15.7453       15.0890       15.2719       16.0302       16.5621       17.1653       19.4655       19.8709       18.9635       13.7322       11.7219       11.9975       13.0624       13.5447       15.9294       16.9716       18.8330        0.0000        0.0000        0.0000        0.0000        0.0000        0.0000        0.0000        0.0000        0.0000        0.0000        0.0000        0.0000        0.0000        0.0000        0.0000        0.0000        0.0000        0.0000        0.0000        0.0000        0.0000        0.0000        0.0000        0.0000        0.0000        0.0000        0.0000        0.0000        0.0000        0.0000        0.0000        0.0000        0.0000        0.0000        0.0000        0.0000        0.0000        0.0000        0.0000        0.0000        0.0000        0.0000        0.0000        0.0000        0.0000        0.0000        0.0000        0.0000        0.0000        0.0000
        0.0000        0.0000        0.0000        0.0000        0.0000        0.0000        0.0000        0.0000       15.7959       16.2581       15.0672        9.1954       13.0637       12.6994       12.9632        9.8591        6.1771        2.2109        3.3916        4.2824        4.9957        6.1960        4.6134        2.7580        0.8389        0.1748        0.1638        3.7750        5.7983        1.6693        1.1913        1.1030        0.0185        0.0166        0.9653        0.8001        2.7623        1.2373        1.6809        1.3745        2.0388        2.1506        2.9397        0.9631        1.0864        2.5213        3.0274        3.7780        5.7819        6.4949        5.7531        3.9630        3.8177        5.0324        1.8903        1.9450        3.3027        3.4652        2.6345        4.8128        4.9718        2.7849        3.7486        4.9142        3.4864        2.3451        4.2027        5.0494        7.0640        6.0137        4.4736        4.4928        6.3102        4.2048        2.0612        2.2208        1.6595        1.9391        0.9391        0.7969        1.2621        0.7433        1.6088        1.1839        0.8427        0.8579        0.8441        0.6631        0.8857        0.4410        0.4039        0.8295        0.5676        0.9877        0.8488        1.7988        1.9932        2.0543        1.3417        1.1338        2.2298        2.2475        1.4156        0.9930        0.4026        1.3957        1.1334        1.0684        1.5154        2.4407        5.0148        3.7115        2.0873        2.3697        1.8071        2.2029        1.5281        1.4081        1.6158        1.4190        1.2952        2.2291        1.7256        0.7856        1.0683        0.9816        1.4070        2.1476        3.2752        2.7587        1.9895        1.6976        1.8332        2.8879        2.4099        3.3684        3.5613        3.0253        2.2975        2.3190        2.5485        3.3656        3.6864        4.0719        3.9588        4.1398        4.5608        6.7728        6.9734        7.1624        7.0388        7.1430        6.9320        6.8997        6.9613        5.7532        5.9675        5.7256        5.0632        6.1800        7.2727        6.2000        5.2534        4.7353        5.4651        5.9712        6.1913        7.8227        5.6966        9.5960        7.7568        8.0150        6.3918        8.2180        5.8248        5.7988        6.2795        8.2449        9.2793       11.8439       14.1080       16.3738       17.9255       20.2383       18.3653       19.1018       16.2851       15.1322       19.8711       19.4141       18.3911       15.2917       14.5885       11.2136       12.5791       18.9414       19.1612        0.0000        0.0000        0.0000        0.0000        0.0000        0.0000        0.0000        0.0000        0.0000        0.0000        0.0000        0.0000        0.0000        0.0000        0.0000        0.0000        0.0000        0.0000        0.0000        0.0000        0.0000        0.0000        0.0000        0.0000        0.0000        0.0000        0.0000        0.0000        0.0000        0.0000        0.0000        0.0000        0.0000        0.0000        0.0000        0.0000        0.0000        0.0000        0.0000        0.0000        0.0000        0.0000        0.0000        0.0000        0.0000        0.0000        0.0000        0.0000        0.0000        0.0000        0.0000        0.0000
        0.0000        0.0000        0.0000        0.0000        0.0000        0.0000        0.0000        0.0000        0.0000        0.0000       13.6683        7.8763        6.1667        9.2708       12.4195        9.9761        5.9877        1.7944        1.7970        1.1355        3.0809        1.7419        3.0183        2.7719        1.3316        1.6547        1.0574        0.9529        2.3455        1.4759        0.2287        0.8494        0.0220        0.8839        0.8345        0.4654        1.8630        2.5264        1.8633        0.7748        0.2817        0.0000        0.6105        1.4509        1.0864        2.0211        3.9049        4.5583        5.5712        5.6358        4.8018        3.3212        3.9106        4.8823        4.1000        4.2985        3.9778        1.7705        1.7810        4.9278        5.9824        6.3935        5.7280        5.7327        6.0850        3.6435        3.4602        5.1453        9.7068        9.5646        4.8160        2.7253        5.2109        6.9200        8.6878        5.0622        4.7825        3.1110        1.9939        2.4276        2.9976        1.5640        1.3554        0.9132        0.4074        0.4037        0.8461        1.1877        0.9339        1.2936        2.2647        1.6169        1.3123        1.2998        1.6099        2.0291        2.1185        2.2732        1.3388        1.5013        2.2308        1.6353        1.3503        1.1765        1.6316        1.6118        1.2507        1.7117        1.2011        1.8971        3.7382        3.8892        4.4957        2.5756        2.0400        3.1835        3.1939        2.3400        2.5269        1.7872        1.9786        1.6672        1.3144        1.0586        1.1651        1.3206        1.5922        1.9114        1.8793        2.1769        1.8403        1.5785        2.4504        3.4836        2.0862        2.9045        3.3084        3.5165        3.6846        3.9972        3.4408        4.3231        4.8539        5.4674        5.3306        6.1772        4.4934        6.2770        6.6375        6.8377        6.5491        6.3657        5.7503        5.2075        5.2245        4.6133        5.2472        4.5589        4.8982        6.0178        5.4276        4.8480        4.0630        3.4626        3.9142        4.2452        4.4583        5.1980        5.9061        8.9138        7.2736        3.7584        3.7756        4.6618        7.8428        5.1052        8.9510        7.8423        9.7353       12.6512       13.0672       14.0461       14.9804       15.5799       14.8541       14.5545       14.7016       13.8012       15.2217       20.1375       17.7444       11.8818       10.2939       12.1109        0.0000        0.0000        0.0000        0.0000        0.0000        0.0000        0.0000        0.0000        0.0000        0.0000        0.0000        0.0000        0.0000        0.0000        0.0000        0.0000        0.0000        0.0000        0.0000        0.0000        0.0000        0.0000        0.0000        0.0000        0.0000        0.0000        0.0000        0.0000        0.0000        0.0000        0.0000        0.0000        0.0000        0.0000        0.0000        0.0000        0.0000        0.0000        0.0000        0.0000        0.0000        0.0000        0.0000        0.0000        0.0000        0.0000        0.0000        0.0000        0.0000        0.0000        0.0000        0.0000        0.0000        0.0000        0.0000
        0.0000        0.0000        0.0000        0.0000        0.0000        0.0000        0.0000        0.0000        0.0000        0.0000       14.6053       12.3677        5.6434        7.3749       10.1075        6.4338        4.5120        2.8429        3.3770        2.6980        2.0679        1.7841        3.3126        2.9471        0.6312        1.3092        1.0655        1.4604        3.3093        0.9996        0.1156        0.7614        0.6098        0.3908        1.3895        2.1038        2.4790        2.8852        3.2274        1.7940        0.6114        0.0529        0.2175        1.7945        1.1173        1.0644        1.5823        2.1708        2.2397        3.2643        2.4418        2.9915        3.2882        4.0312        2.8435        3.2501        4.8395        4.7245        3.3976        3.4453        3.3456        4.1369        5.0958        5.9869        7.6017        9.1537        7.1000        6.6725        6.5100        6.1604        3.5814        5.2715        4.5828        5.0982        7.5620        6.7573        7.4071        8.3180        5.1944        3.2190        5.4205        3.8403        2.8336        1.5565        1.5832        1.4610        1.8185        1.2952        1.4912        0.8811        1.1824        1.1855        1.1818        1.8559        1.3833        2.7982        3.3130        3.4193        2.9098        2.2402        2.6289        3.0244        3.0398        2.1318        3.6476        4.0407        2.5032        1.7376        1.4609        1.7107        2.5150        3.0368        3.0950        2.9017        3.1272        4.9864        4.5630        4.1222        3.2829        2.6514        2.5410        2.1173        2.2810        1.6556        1.9604        1.4978        1.2683        1.6453        1.8164        1.9245        2.7668        2.2842        3.5283        1.6453        2.0245        3.4017        3.8121        2.7471        3.4454        4.1485        4.1640        4.6421        5.2639        5.8022        5.9215        8.2381        4.7210        5.7409        5.9249        5.7317        4.9938        4.6509        4.4512        4.4325        4.4423        4.8999        4.2036        3.8328        3.7647        3.8958        3.7840        3.3295        3.0497        2.7096        2.9971        4.0685        3.5021        3.5296        4.9637        3.0984        2.9864        8.9626        4.5520        3.7721        7.1584        6.2755        5.5461       10.6805       11.2415        9.1098       10.8030       13.5703       12.7505       12.1316       12.5142       13.2258       14.0626       13.6734       15.3335       14.6019       13.9604       11.3062       10.8315        0.0000        0.0000        0.0000        0.0000        0.0000        0.0000        0.0000        0.0000        0.0000        0.0000        0.0000        0.0000        0.0000        0.0000        0.0000        0.0000        0.0000        0.0000        0.0000        0.0000        0.0000        0.0000        0.0000        0.0000        0.0000        0.0000        0.0000        0.0000        0.0000        0.0000        0.0000        0.0000        0.0000        0.0000        0.0000        0.0000        0.0000        0.0000        0.0000        0.0000        0.0000        0.0000        0.0000        0.0000        0.0000        0.0000        0.0000        0.0000        0.0000        0.0000        0.0000        0.0000        0.0000        0.0000        0.0000        0.0000
        0.0000        0.0000        0.0000        0.0000        0.0000        0.0000        0.0000        0.0000        0.0000        0.0000       17.5391       20.0195       14.8051       27.6907       13.2647       10.4610        8.6971        4.6436        2.9734        0.8121        0.2736        0.8465        0.2510        0.1736        0.0656        0.2943        2.3529        3.6153        3.5669        3.3822        1.8320        1.4674        0.0120        1.1452        1.8536        2.0250        3.9715        4.5267        5.6226        7.2896        3.6332        2.3637        1.7788        2.7851        2.8916        1.8719        2.1547        1.2240        4.5085        5.3650        4.9275        4.3201        4.2850        3.7997        3.0748        4.3735        6.6292        7.3307        8.9870        9.1150        6.8344        5.2751        8.3067        9.1980        7.5262        9.2867       10.1116        9.3195        7.2961        7.3404        7.3606        5.4937        3.5551        4.6836        4.0844        3.6943        5.4190        3.9056        3.7371        3.3177        4.4127        3.1853        4.0957        1.8330        1.9123        1.9032        2.4637        2.4743        1.0176        0.7597        0.4871        0.5801        0.9292        1.1599        0.8169        2.1282        2.2264        2.9873        3.4181        2.9509        4.1204        3.6914        2.8102        1.7977        3.0520        2.0541        2.6871        2.1083        2.0116        2.3701        2.7615        3.2594        4.1140        3.5902        3.4173        5.8904        6.3715        5.0790        4.2311        1.9876        1.9248        2.0874        1.7300        1.7034        1.8376        1.8225        1.8030        1.3526        1.3969        1.3956        1.3955        1.2912        1.1221        1.3733        1.7019        4.7904        6.5782        5.5054        5.1125        6.3442        5.5846        4.6808        4.4747        3.5670        3.4902        4.9293        4.0496        4.4164        3.4327        2.9394        2.5072        1.7824        1.8466        2.3452        2.7515        1.4069        0.8136        0.1690        0.3351        2.0551        1.7252        0.6345        0.4597        2.6882        1.6783        2.5941        3.8485        6.3034        6.9309        3.1372        2.8928        6.2289        2.7651        3.2523        2.0825        2.1966        3.9456        3.7488        8.9145        6.1051        7.5699        9.2478        8.6760        7.9211        8.2722        9.0827       10.0834       13.5477       14.9206       15.0694        0.0000        0.0000        0.0000        0.0000        0.0000        0.0000        0.0000        0.0000        0.0000        0.0000        0.0000        0.0000        0.0000        0.0000        0.0000        0.0000        0.0000        0.0000        0.0000        0.0000        0.0000        0.0000        0.0000        0.0000        0.0000        0.0000        0.0000        0.0000        0.0000        0.0000        0.0000        0.0000        0.0000        0.0000        0.0000        0.0000        0.0000        0.0000        0.0000        0.0000        0.0000        0.0000        0.0000        0.0000        0.0000        0.0000        0.0000        0.0000        0.0000        0.0000        0.0000        0.0000        0.0000        0.0000        0.0000        0.0000        0.0000        0.0000        0.0000
        0.0000        0.0000        0.0000        0.0000        0.0000        0.0000        0.0000        0.0000        0.0000        0.0000        0.0000       14.8343       18.6726       21.9791       23.6434       24.0309       19.6818        4.8656        0.9090        0.3984        0.3389        0.2830        0.2315        0.1170        0.3682        0.5433        0.9691        5.0331        3.5048        5.8289        4.8458        0.9933        0.0098        1.2333        2.2845        1.4818        0.8650        2.3474        4.3174        8.0143        4.3843        3.0144        1.0625        0.1294        0.5766        2.0907        3.1405        4.0253        4.8639        3.2698        3.3054        4.1211        3.6373        4.4340        3.5555        5.3515        6.2440        6.5683        6.7559        7.8961        7.3062        6.0358        6.8273        6.7879        6.2625        6.7557        7.9081        7.7568        9.4307        6.8096        6.9064        3.6967        4.1877        2.9135        1.1281        1.6578        1.8338        2.0353        1.6668        1.7542        1.1794        0.9057        2.2676        0.5798        0.3064        0.6510        0.3654        0.5817        0.7466        1.6287        1.4850        1.2825        0.8691        0.9559        1.1481        1.8864        2.5315        2.8213        2.8070        3.3830        3.6373        2.9723        2.9076        1.6605        2.6784        1.8927        2.0680        1.2185        2.3884        1.8770        1.6342        2.4840        7.1681        7.3966        1.9296        3.3423        9.7120        8.6560        5.4006        2.5877        1.8203        2.5767        2.5817        3.6401        2.2326        2.1077        1.9845        1.4269        1.6569        1.2929        2.0046        1.4213        1.1026        1.2991        1.8713        3.9366        5.7090        5.7560        5.7123        6.4603        5.2917        5.1133        4.4051        2.7759        3.2292        4.0237        4.6458        2.9816        1.7749        1.4826        1.5033        1.2769        1.0486        0.9325        0.7426        0.7772        0.7989        0.4333        1.1655        1.8082        1.9230        0.6116        0.6493        2.1176        3.3474        3.6051        5.1331        9.1606        8.9998        7.9085        4.0231        1.9017        0.9769        1.7482        1.2678        1.4081        2.4408        2.1309        3.2805        4.8600        5.9910        7.1815        7.2879        6.6243        7.1388        8.2892        9.4979       13.5785       16.4874        0.0000        0.0000        0.0000        0.0000        0.0000        0.0000        0.0000        0.0000        0.0000        0.0000        0.0000        0.0000        0.0000        0.0000        0.0000        0.0000        0.0000        0.0000        0.0000        0.0000        0.0000        0.0000        0.0000        0.0000        0.0000        0.0000        0.0000        0.0000        0.0000        0.0000        0.0000        0.0000        0.0000        0.0000        0.0000        0.0000        0.0000        0.0000        0.0000        0.0000        0.0000        0.0000        0.0000        0.0000        0.0000        0.0000        0.0000        0.0000        0.0000        0.0000        0.0000        0.0000        0.0000        0.0000        0.0000        0.0000        0.0000        0.0000        0.0000        0.0000
        0.0000        0.0000        0.0000        0.0000        0.0000        0.0000        0.0000        0.0000        0.0000        0.0000        0.0000        0.0000        0.0000        0.0000        8.8449       14.9843       11.4837        3.3526        1.6827        1.4930        0.4416        0.3240        0.2635        0.1335        0.0918        2.5134        0.2499        3.3145        3.2747        5.2047        3.4025        2.2109        1.9242        1.1482        0.8079        0.1129        1.0743        2.5411        3.4624        3.7057        3.4040        2.2383        2.7601        1.7783        0.3707        2.2497        2.3737        2.9041        4.2499        3.7125        3.5773        4.3633        2.9000        2.9727        2.9323        3.7475        2.5444        3.2223        5.1170        7.2305        7.6736        9.0820        7.7801        6.3111        5.4370        7.0632        6.8660        5.2160        4.1414        5.0387        4.0172        3.4989        4.6668        3.5824        2.6042        2.8207        1.9791        1.1989        1.1388        1.2800        1.3953        1.0583        0.5438        1.8244        2.2580        1.7023        0.6662        0.5764        0.6779        0.9640        1.1330        0.9183        1.2639        1.5808        1.0033        1.6403        3.2087        3.4200        5.6614        2.5038        2.4335        2.8418        2.4891        2.2493        3.2952        3.1542        2.5931        1.9349        2.1078        1.9064        1.7924        3.0438        6.3340        3.9312        2.2031        2.4881        4.4405        6.5238        5.1782        4.1074        3.6894        4.6230        5.4084        3.6693        5.2839        3.5081        3.1029        1.4677        2.2575        2.2905        1.3494        1.1859        1.4043        2.3551        2.0740        4.1289        5.0382        5.3987        5.2811        5.5992        5.0298        4.5577        3.8223        1.8647        2.4401        3.0503        2.3753        1.3889        1.1368        1.0708        0.9283        0.9083        0.3012        0.2487        0.2055        0.0310        0.0613        0.1193        1.4066        2.0189        1.9047        1.5987        1.3193        1.9264        2.9946        3.2589        4.1715        9.3136       10.7322       12.7403        5.1549        1.2189        1.0898        0.7610        1.4190        2.7086        3.8475        2.2349        2.8539        4.6411        5.8197        6.4679        6.6845        6.1345        6.8680        8.0746        0.0000        0.0000        0.0000        0.0000        0.0000        0.0000        0.0000        0.0000        0.0000        0.0000        0.0000        0.0000        0.0000        0.0000        0.0000        0.0000        0.0000        0.0000        0.0000        0.0000        0.0000        0.0000        0.0000        0.0000        0.0000        0.0000        0.0000        0.0000        0.0000        0.0000        0.0000        0.0000        0.0000        0.0000        0.0000        0.0000        0.0000        0.0000        0.0000        0.0000        0.0000        0.0000        0.0000        0.0000        0.0000        0.0000        0.0000        0.0000        0.0000        0.0000        0.0000        0.0000        0.0000        0.0000        0.0000        0.0000        0.0000        0.0000        0.0000        0.0000        0.0000        0.0000        0.0000
        0.0000        0.0000        0.0000        0.0000        0.0000        0.0000        0.0000        0.0000        0.0000        0.0000        0.0000        0.0000        0.0000        0.0000        0.0000        0.0000        0.0000        0.0000        2.4335        3.5239        2.0946        1.4796        2.4018        1.2056        1.2927        3.7036        3.2071        1.3945        0.6752        0.3454        0.6429        0.0077        0.2605        0.9084        1.1634        0.4295        0.2147        0.7185        1.0198        1.6123        2.4937        2.4944        2.2223        1.8434        1.7256        3.6549        2.8109        3.3947        3.4183        3.5067        3.9615        4.3877        3.0776        2.0650        0.9811        1.7902        2.9237        3.0298        4.0032        5.1393        7.6177        6.4998        6.2682        6.0510        5.7479        5.9386        4.7292        5.9104        2.7821        2.9812        2.4417        1.9353        3.1281        3.4352        2.0356        1.1620        1.6008        2.0769        3.0059        1.9853        1.1493        1.8714        1.2510        1.2788        1.6346        1.8497        1.1340        0.7812        2.6989        1.3224        1.6069        1.2506        0.9633        1.1804        1.3125        2.1499        3.3417        3.0488        4.7047        4.2515        4.2408        3.6969        4.0103        3.6351        4.1944        4.7107        3.6555        3.2011        2.9710        5.0032        5.8769        7.2223        5.1988        3.6341        3.7078        2.8884        2.6863        3.5409        3.0337        3.4777        3.3811        3.1484        8.3572        4.2033        3.2492        1.9948        2.0711        2.9803        1.6151        2.6850        2.3511        1.6809        1.6966        1.7930        2.4637        4.1662        4.8570        4.9579        4.6471        4.4417        4.4287        3.6244        2.9052        1.6033        1.7934        2.0639        1.8384        1.2372        1.0886        1.0943        1.0245        0.4580        0.4358        0.8723        0.3719        0.0770        0.0879        0.1234        0.0929        1.3319        1.1049        1.0649        1.2517        1.7039        2.4597        3.6988        4.1265       12.2595       11.5329        8.2973        1.9142        1.0183        0.7763        2.0865        2.8023        3.3224        5.4639        4.7328        3.6407        4.5929        5.6969        6.3338        6.9868        6.4507        7.0327        8.3075        0.0000        0.0000        0.0000        0.0000        0.0000        0.0000        0.0000        0.0000        0.0000        0.0000        0.0000        0.0000        0.0000        0.0000        0.0000        0.0000        0.0000        0.0000        0.0000        0.0000        0.0000        0.0000        0.0000        0.0000        0.0000        0.0000        0.0000        0.0000        0.0000        0.0000        0.0000        0.0000        0.0000        0.0000        0.0000        0.0000        0.0000        0.0000        0.0000        0.0000        0.0000        0.0000        0.0000        0.0000        0.0000        0.0000        0.0000        0.0000        0.0000        0.0000        0.0000        0.0000        0.0000        0.0000        0.0000        0.0000        0.0000        0.0000        0.0000        0.0000        0.0000        0.0000        0.0000
        0.0000        0.0000        0.0000        0.0000        0.0000        0.0000        0.0000        0.0000        0.0000        0.0000        0.0000        0.0000        0.0000        0.0000        0.0000        0.0000        0.0000        0.0000        0.0000        8.1898        8.5518        7.0061        5.9040        6.6472        5.7396        6.0171        6.2415        4.2134        2.7894        1.3164        0.1901        2.2953        1.0581        0.7751        1.8763        1.1192        0.0807        0.9183        2.2337        2.6050        3.3369        4.2699        3.2011        3.4680        1.9800        1.9620        3.0720        8.4240        8.9220       10.6800       10.8780        8.2080        8.1660        7.4400        4.8360        3.3972        4.0008        3.8710        6.4949        8.6406        9.0902        4.6405        7.4189        7.2771        9.0050       10.3034        8.7831        6.5537        3.5032        2.9893        7.1350        7.8858        4.3789        4.4878        2.7178        0.8082        0.4496        1.4504        2.3360        1.3573        0.6530        1.4782        2.7694        2.4235        2.2809        2.3798        1.8861        4.2808        2.4390        0.9405        0.9216        1.2586        1.4641        1.9924        2.2528        2.5161        2.9504        3.7189        4.2315        4.7757        5.1328        5.1761        6.0774        6.4688        8.0438        6.0177        5.4245        5.7774        5.5311        7.5746        5.5161        8.6480        7.7878        6.6754        6.8152        4.8911        5.6447        4.9175        4.8000        5.5223        2.9263        2.7491        2.4320        1.0757        1.7916        3.1284        4.7844        5.2658        4.7584        3.8880        5.2820        4.3499        3.2738        3.5019        3.9941        3.9960        4.4218        4.3055        3.8723        1.6725        1.9922        1.7135        0.8905        5.6414        9.3502        6.5134        3.4601        1.7265        1.8794        2.3942        1.0844        1.4649        1.5538        2.7870        1.7085        1.7152        1.7555        1.4745        1.3516        2.6723        2.6393        2.6147        2.6132        1.8564        2.7499        2.6973        4.9983        7.3447        3.6656        4.4017        3.3031        1.1654        1.0242        3.0235        4.9555       10.6923        6.2861        7.3954        4.4069        4.9951        4.9968        5.7587        6.3762        6.3859        7.5245        8.7725        0.0000        0.0000        0.0000        0.0000        0.0000        0.0000        0.0000        0.0000        0.0000        0.0000        0.0000        0.0000        0.0000        0.0000        0.0000        0.0000        0.0000        0.0000        0.0000        0.0000        0.0000        0.0000        0.0000        0.0000        0.0000        0.0000        0.0000        0.0000        0.0000        0.0000        0.0000        0.0000        0.0000        0.0000        0.0000        0.0000        0.0000        0.0000        0.0000        0.0000        0.0000        0.0000        0.0000        0.0000        0.0000        0.0000        0.0000        0.0000        0.0000        0.0000        0.0000        0.0000        0.0000        0.0000        0.0000        0.0000        0.0000        0.0000        0.0000        0.0000        0.0000        0.0000        0.0000
        0.0000        0.0000        0.0000        0.0000        0.0000        0.0000        0.0000        0.0000        0.0000        0.0000        0.0000        0.0000        0.0000        0.0000        0.0000        0.0000        0.0000        0.0000        0.0000        5.5164        4.3580        6.4021        6.4847        5.1187        3.1295        3.7649        2.7562        2.7762        3.2229        4.2528        3.8143        3.3898        2.0278        1.7267        0.3344        1.6253        1.6253        0.0809        0.9485        2.1866        1.3609        0.6301        1.6025        1.3080        0.5640        0.5760        2.9040        3.1680        4.7820        5.5560        3.9720        6.1200        5.2200        5.6100        4.6320        4.4850        5.2903        3.6479        3.2103        5.4480        6.8355        3.3714        5.5864        6.1268        5.0244        5.9259        2.6166        2.4997        3.2333        5.2874        3.8191        3.6255        1.8191        1.9179        1.9954        0.6627        0.1119        0.3609        0.5932        0.8353        3.1282        2.6727        2.1061        2.0985        2.6466        4.0478        2.3148        2.3380        3.4623        2.7218        1.8796        1.7460        1.8759        2.4367        2.2510        3.1409        4.7112        5.8821        5.3954        5.0727        6.4933        8.3019        8.3493        9.3180        8.6686        9.4646       10.0553        8.5115        8.0497        8.5806        7.5581        9.0845       10.4443       13.7315       12.2012        6.6933        5.2505        4.6706        5.6265        4.3423        3.8254        3.3406        2.8599        1.9886        1.8255        1.0982        2.3833        3.2863        5.1150        4.6213        2.9468        4.5298        3.5122        3.7169        4.0530        3.8828        4.0918        3.8730        3.2742        1.3084        1.4507        1.3084        2.0532       10.3194       11.0250        9.5232        7.0775        2.5666        1.0141        1.1276        1.1797        1.7926        2.6224        2.4517        1.8839        2.1741        2.0394        2.2523        3.4302        5.6362        5.3172        3.3673        2.3648        2.4624        1.8925        2.4364        3.6500        4.7482        3.0153        1.3439        2.0079        1.7535        2.0327        1.5739       14.1883       47.7995        5.1753        3.3079        4.3282        5.2162        5.7045        7.2204        7.8485        8.1680        8.9418       12.1918       13.8933       23.5548        0.0000        0.0000        0.0000        0.0000        0.0000        0.0000        0.0000        0.0000        0.0000        0.0000        0.0000        0.0000        0.0000        0.0000        0.0000        0.0000        0.0000        0.0000        0.0000        0.0000        0.0000        0.0000        0.0000        0.0000        0.0000        0.0000        0.0000        0.0000        0.0000        0.0000        0.0000        0.0000        0.0000        0.0000        0.0000        0.0000        0.0000        0.0000        0.0000        0.0000        0.0000        0.0000        0.0000        0.0000        0.0000        0.0000        0.0000        0.0000        0.0000        0.0000        0.0000        0.0000        0.0000        0.0000        0.0000        0.0000        0.0000        0.0000        0.0000        0.0000        0.0000
        0.0000        0.0000        0.0000        0.0000        0.0000        0.0000        0.0000        0.0000        0.0000        0.0000        0.0000        0.0000        0.0000        0.0000        0.0000        0.0000        0.0000        0.0000        0.0000        0.0000        2.9832        2.2828        6.4869        5.6375        3.5959        2.5171        1.3788        0.4230        0.3723        1.5924        2.1425        0.0924        0.2551        0.5843        1.2041        0.9193        0.3582        0.0000        0.0000        0.0000        0.0412        0.0530        0.2002        0.0000        0.2460        0.0000        0.0480        2.3460        2.6580        1.0260        0.8280        2.5800        3.4980        3.6660        2.5620        5.2585        6.1567        4.9148        6.6406        6.9400        4.7867        3.2265        1.6201        7.5894        7.7718        4.6183        2.1835        2.7531        2.6578        2.4923        4.2109        4.2037        2.8109        2.2104        0.9929        1.3179        1.0581        2.7610        3.0391        2.6436        2.8362        2.6082        2.3045        2.7181        2.7036        2.8039        1.9634        2.1648        2.6032        3.5959        3.8521        2.8100        2.2722        3.2236        3.6188        3.6806        4.5517        4.6963        5.1101        5.6845        6.5842        6.9363        7.8392        7.9569        8.3655       10.6110       13.6647       13.5213        8.7473        9.5616        8.9883       14.2159       15.8530       20.8553       18.0576       11.0154        8.3294        7.9447        8.8484        5.4395        4.4968        4.2202        4.1050        3.2582        3.5258        0.9884        0.9776        2.2128        4.5419        2.8411        2.7605        3.7207        3.4956        3.5997        3.8214        3.8899        4.0952        4.1066        3.2148        1.3028        0.9658        0.7064        0.5516        2.1416        4.7372        6.0355        9.6198        9.7177        8.4614        3.8391        3.2698        3.9997        4.4888        3.2905        2.2513        2.6018        2.4000        2.2692        2.1707        3.1242        2.4436        2.3151        2.0948        4.9733        1.7931        1.8781        6.6077        7.0890        4.4435        5.7398        6.1176        3.1332        3.1712        2.1190        4.8764       22.6026        8.6900        3.5378        4.2788        5.9566        6.6121        9.4771        9.3163       10.8613       11.7404       16.3644       20.0923       32.2901       35.4771        0.0000        0.0000        0.0000        0.0000        0.0000        0.0000        0.0000        0.0000        0.0000        0.0000        0.0000        0.0000        0.0000        0.0000        0.0000        0.0000        0.0000        0.0000        0.0000        0.0000        0.0000        0.0000        0.0000        0.0000        0.0000        0.0000        0.0000        0.0000        0.0000        0.0000        0.0000        0.0000        0.0000        0.0000        0.0000        0.0000        0.0000        0.0000        0.0000        0.0000        0.0000        0.0000        0.0000        0.0000        0.0000        0.0000        0.0000        0.0000        0.0000        0.0000        0.0000        0.0000        0.0000        0.0000        0.0000        0.0000        0.0000        0.0000        0.0000        0.0000
        0.0000        0.0000        0.0000        0.0000        0.0000        0.0000        0.0000        0.0000        0.0000        0.0000        0.0000        0.0000        0.0000        0.0000        0.0000        0.0000        0.0000        0.0000        0.0000        0.0000        0.0000        2.0109        2.3235        4.0569        3.4606        1.0428        0.9034        0.1390        0.0038        0.4243        0.8275        0.0000        0.0000        0.0454        0.0057        0.0000        0.0809        0.0000        0.0289        0.0177        0.0412        0.2297        0.0471        0.5100        0.8460        0.2340        0.7680        0.0120        1.1040        2.9340        0.6720        0.1860        1.1820        4.2180        4.5060        4.8466        3.2984        3.8711        4.0539        4.7136        2.0612        1.6775        2.8274        4.4366        3.1059        3.0781        4.8332        1.7877        0.5831        1.9045        4.5017        3.7764        4.0102        2.0916        1.8056        1.0276        1.0508        1.6382        0.6963        1.0258        2.3849        1.9292        2.0554        3.0462        3.2697        4.0554        3.9216        4.4374        1.7081        1.5868        2.1001        2.4926        2.6156        3.5605        3.3906        4.2254        5.2527        6.8669        7.7627        7.1409        6.8928        9.3490        9.5400        9.9948       10.7314       11.5304       11.6814        8.2896        7.3435        8.7842        8.2405       19.8486       20.8996       15.3071       14.9401       11.2676        7.4030        8.1155        9.3235        7.6823       13.5104        8.4348        7.1732        5.9198        1.2428        1.1379        1.2589        3.3390        3.1639        3.1485        2.8357        3.2990        2.9782        3.0670        3.4219        3.3613        3.6884        3.6549        3.3383        1.4372        1.2182        1.0691        0.9624        0.0000        3.0350        2.9532        5.7203        9.7873       10.4345        9.0905        3.9357        3.6074        3.9271        3.5830        3.6263        7.6937        3.9386        2.4685        2.7250        2.0243        1.8771        1.7952        2.2079        1.2522        1.5156        1.1429        3.6425        3.4684        3.8029        8.0574        9.7515        5.5315        3.4945        2.4925        2.8787        3.5689        3.6230        4.8770        6.4817        8.5986        8.4963       10.1393       11.1180       11.9495       13.5644       16.3006       19.1399       26.3759       32.7054       29.7730        0.0000        0.0000        0.0000        0.0000        0.0000        0.0000        0.0000        0.0000        0.0000        0.0000        0.0000        0.0000        0.0000        0.0000        0.0000        0.0000        0.0000        0.0000        0.0000        0.0000        0.0000        0.0000        0.0000        0.0000        0.0000        0.0000        0.0000        0.0000        0.0000        0.0000        0.0000        0.0000        0.0000        0.0000        0.0000        0.0000        0.0000        0.0000        0.0000        0.0000        0.0000        0.0000        0.0000        0.0000        0.0000        0.0000        0.0000        0.0000        0.0000        0.0000        0.0000        0.0000        0.0000        0.0000        0.0000        0.0000        0.0000        0.0000        0.0000
        0.0000        0.0000        0.0000        0.0000        0.0000        0.0000        0.0000        0.0000        0.0000        0.0000        0.0000        0.0000        0.0000        0.0000        0.0000        0.0000        0.0000        0.0000        0.0000        0.0000        0.0000        2.1384        1.8611        4.0496        3.4126        1.5232        0.7747        0.2143        0.5717        0.5055        0.4581        0.3158        0.4266        0.0167        0.5719        2.1037        0.9187        2.1333        2.6115        1.4731        1.1431        0.3004        2.2169        2.6160        2.6100        2.5200        3.3720        5.1510        4.1701        2.8299        3.9578        6.0087        3.9648        4.6158        1.1684        4.5096        4.6803        6.1265        5.2566        6.6689        4.5005        8.5336        9.6569       10.6596        8.5104        9.1751        8.3059        8.9828        6.1962        4.5298        5.7823        4.6106        5.0821        6.1163        6.1854        3.0907        2.6530        1.4756        1.5599        3.0684        2.7858        2.4875        2.0562        2.6675        3.5991        3.2839        3.1335        2.4556        1.7368        1.1880        1.6256        2.4439        3.2930        3.8264        5.2349        4.7862        5.7421        7.1460        7.7073        8.3398       10.7492        9.9760        9.3862        8.7977        8.5046        8.9975        8.5446        6.9036        6.7633        7.6871        7.8397        8.7587       10.4260       10.4682       10.1722       10.4961        8.0012        8.8598       10.8229       10.0186        9.3248       11.0636        9.5364        6.8426        2.9592        2.6864        2.8937        3.9395        4.7380        3.9304        3.1685        1.5099        1.2878        1.3452        1.0925        2.5542        2.5319        3.1870        3.4745        4.6771        3.7249        3.2439        3.0373        3.8283        6.7977        5.0156        3.9160        4.3007        9.2847        7.8698        3.4331        4.7425        5.3802        4.6176        4.3411        3.5885        2.2668        1.7208        1.5683        1.8883        1.2878        2.8559        4.4801        6.7157        2.3912        2.1907        2.1055        4.2492        6.0817       10.6159        7.7025        6.8589        4.8700        3.7620        4.0255        4.8127        7.7099        8.1342        7.5233       12.4452       14.6831       17.9547       20.3586       21.4544       22.6970       24.8623       26.4655       24.2600       28.3715       30.1541        0.0000        0.0000        0.0000        0.0000        0.0000        0.0000        0.0000        0.0000        0.0000        0.0000        0.0000        0.0000        0.0000        0.0000        0.0000        0.0000        0.0000        0.0000        0.0000        0.0000        0.0000        0.0000        0.0000        0.0000        0.0000        0.0000        0.0000        0.0000        0.0000        0.0000        0.0000        0.0000        0.0000        0.0000        0.0000        0.0000        0.0000        0.0000        0.0000        0.0000        0.0000        0.0000        0.0000        0.0000        0.0000        0.0000        0.0000        0.0000        0.0000        0.0000        0.0000        0.0000        0.0000        0.0000        0.0000        0.0000        0.0000        0.0000        0.0000
        0.0000        0.0000        0.0000        0.0000        0.0000        0.0000        0.0000        0.0000        0.0000        0.0000        0.0000        0.0000        0.0000        0.0000        0.0000        0.0000        0.0000        0.0000        0.0000        0.0000        0.0000        0.2444        0.2784        2.2609        1.1159        0.2457        0.4540        1.1381        0.4291        0.4095        0.6876        0.4748        0.2932        0.1109        0.0369        1.2251        1.9444        1.3784        0.5123        0.9836        2.1983        2.9949        3.6626        3.8580        4.3560        4.9440        4.1220        4.1100        4.8132        3.2893        3.0180        3.3547        2.1931        2.8077        3.1918        3.2952        4.6458        7.4151        8.0774        8.6282        9.1514       10.5931        9.3449       11.8419       13.1059        7.1869        6.1272        3.9611        9.2387        9.8113        9.4333        4.9002        3.0922        4.2299        4.0679        4.7113        3.6853        2.9481        2.6174        4.0160        5.2153        2.3814        3.6651        1.9292        2.1101        1.6594        1.5997        1.3708        0.9282        1.0318        3.0304        3.3467        3.4892        4.4912        4.8401        4.3964        5.2376        6.2152        7.1190        7.5286        9.0185       10.3391        8.5107        8.0164        9.4287       10.2172        8.3819        7.4860        7.6068        8.8479        9.5758       10.1992        8.5058        9.0492        9.0298        9.2201        8.9246        8.9866       11.7436       12.3002       12.4946       12.7736        9.8227        5.3070        3.9261        3.0163        3.4402        4.5359        4.8564        4.4734        3.5074        0.9191        1.1754        1.2383        2.1498        3.0171        4.5682        5.9277        5.1370        4.2525        4.1601        4.2489        4.1160        4.7450        4.9482        4.6369        4.6262        8.1401        7.5856        8.3517        5.5583        6.5966        8.1882        6.0036        6.3429        2.7444        2.3334        2.8176        2.4267        4.3479        1.3218        2.4439        4.3282        4.1683        3.3905        3.6245        4.9538        7.7788        7.9179        9.8899       10.1241        4.6194        3.2814        4.4657        7.4965       10.8883        9.2085        8.5346        9.9510       15.5582       21.6582       22.0752       21.1424       22.2608       20.0420       22.6998       26.8793       25.2359       27.6920       35.2888        0.0000        0.0000        0.0000        0.0000        0.0000        0.0000        0.0000        0.0000        0.0000        0.0000        0.0000        0.0000        0.0000        0.0000        0.0000        0.0000        0.0000        0.0000        0.0000        0.0000        0.0000        0.0000        0.0000        0.0000        0.0000        0.0000        0.0000        0.0000        0.0000        0.0000        0.0000        0.0000        0.0000        0.0000        0.0000        0.0000        0.0000        0.0000        0.0000        0.0000        0.0000        0.0000        0.0000        0.0000        0.0000        0.0000        0.0000        0.0000        0.0000        0.0000        0.0000        0.0000        0.0000        0.0000        0.0000        0.0000        0.0000        0.0000        0.0000
        0.0000        0.0000        0.0000        0.0000        0.0000        0.0000        0.0000        0.0000        0.0000        0.0000        0.0000        0.0000        0.0000        0.0000        0.0000        0.0000        0.0000        0.0000        0.0000        0.0000        0.0000        0.2939        0.2560        0.3440        0.7080        0.0254        0.0244        0.1837        0.1959        0.4516        0.1362        0.0301        0.0302        0.1377        0.1108        0.4593        0.4593        1.3785        2.9188        3.6622        1.7207        1.2843        3.2904        5.2440        6.4200        7.0140        2.7840        1.6829        1.3478        1.0069        1.0488        3.5385        2.4413        3.0679        2.6909        2.6982        1.9755        5.8704        7.8623       10.0698        9.8209       10.4922        8.1230        7.8467        6.4128        4.2315        2.5804        4.5823        5.7052        2.9288        2.4047        2.5285        1.9216        3.4896        5.8948        7.2167        6.6030        4.4888        5.1227        5.3606        3.4982        1.0491        2.3348        1.9797        1.9201        2.4726        2.5013        1.7504        1.7540        2.0387        4.8875        4.7352        4.2669        4.0305        4.4699        4.4360        6.2055        5.8453        6.2952        7.4993        7.9376        8.4981        7.9137        7.6600        8.5309        8.6553        9.3790        7.5450        7.5555       10.4759       12.8685       13.1183       11.5269        9.7132        9.0204        9.2183        9.3530       10.3736       12.6783       14.0623       17.8701       14.1256        9.5463        6.7654        4.9455        4.3239        5.4495        6.0024        6.6782        5.0711        4.3063        0.9888        1.1820        0.9731        1.7816        5.6765        8.1187        4.4038        3.5421        4.7444        5.0080        5.0428        4.8673        7.9852        8.7489        7.9728       10.7886        9.4617       11.7146       12.8288       10.7333        8.8455       11.9333        9.5858       10.8080        6.3242       10.6961        6.2127        3.6147        8.2324        8.6042        7.8796        9.3117        2.8566        3.3311        4.6212        5.5468        7.6011        8.1109       11.5828        5.6511        4.2827        5.8037        8.4670        9.9005       12.6010       10.8644       13.0244       13.9274       20.7210       28.5254       27.5443       24.5275       24.6728       27.2770       30.2553       25.4555       27.5719       31.9572       34.0637       42.0928        0.0000        0.0000        0.0000        0.0000        0.0000        0.0000        0.0000        0.0000        0.0000        0.0000        0.0000        0.0000        0.0000        0.0000        0.0000        0.0000        0.0000        0.0000        0.0000        0.0000        0.0000        0.0000        0.0000        0.0000        0.0000        0.0000        0.0000        0.0000        0.0000        0.0000        0.0000        0.0000        0.0000        0.0000        0.0000        0.0000        0.0000        0.0000        0.0000        0.0000        0.0000        0.0000        0.0000        0.0000        0.0000        0.0000        0.0000        0.0000        0.0000        0.0000        0.0000        0.0000        0.0000        0.0000        0.0000        0.0000        0.0000        0.0000
        0.0000        0.0000        0.0000        0.0000        0.0000        0.0000        0.0000        0.0000        0.0000        0.0000        0.0000        0.0000        0.0000        0.0000        0.0000        0.0000        0.0000        0.0000        0.0000        0.0000        0.0000        0.0000        0.2960        0.3554        0.1435        0.1711        0.0230        0.4262        0.3933        0.0000        0.5962        1.4268        1.0196        1.1120        0.6315        0.9187        1.7322        1.7264        1.3785        2.1985        2.1983        1.9683        2.0099        3.9240        5.5620        4.2840        2.3040        3.4232        2.0023        1.0190        2.8778        2.3297        1.1330        0.7037        2.1723        3.8320        4.9504        5.1601        5.2667        9.0183        8.9612        8.0317        8.4425        6.2785        8.6409        8.6910        8.6315        7.5744        8.3110       10.8468        8.5477        4.7396        4.3490        5.0835        5.3619        6.6168        5.7983        5.2146        3.6884        3.3158        5.8574        2.4864        1.6446        3.1090        3.5324        2.3028        2.1903        2.1849        1.8251        3.4736        5.0181        3.6004        3.9665        4.3829        4.3788        4.1420        4.7452        6.3797        6.9504        7.1764        7.1610        6.9466        7.8816        7.4326        8.0615        7.2465        7.3789        8.9961        9.8182       10.9419       12.6016       12.7655       11.4193       12.7965       11.3740       10.6318       10.4313       10.4984       12.1516       13.4159       14.6885       13.3422       11.9557        9.1316        6.7077        4.2279        6.1514        7.4775        6.0126        7.9393        5.3726        1.9508        2.0862        1.7892        2.0931        4.3546        4.2037        4.2022        4.2835        6.1607        6.1075        6.1987        6.2874       12.0150       13.5537       11.2669       11.9969       19.1712       21.0329       21.6380       12.9265       12.1075       11.2771        9.9873        8.3279        6.5548        5.7091        4.5621        5.0009        5.9806        5.1621        2.7114        2.4365        9.4009        4.4263        3.6584        5.0390        7.3674        9.3846       15.1672       13.0288        8.6813        9.1863       10.9771       12.8676       14.3487       15.3442       11.7036       16.2778       28.7599       40.1110       29.8605       28.3463       27.6421       34.9992       50.5799       24.7976       27.6755       32.1818       37.1090       37.6136        0.0000        0.0000        0.0000        0.0000        0.0000        0.0000        0.0000        0.0000        0.0000        0.0000        0.0000        0.0000        0.0000        0.0000        0.0000        0.0000        0.0000        0.0000        0.0000        0.0000        0.0000        0.0000        0.0000        0.0000        0.0000        0.0000        0.0000        0.0000        0.0000        0.0000        0.0000        0.0000        0.0000        0.0000        0.0000        0.0000        0.0000        0.0000        0.0000        0.0000        0.0000        0.0000        0.0000        0.0000        0.0000        0.0000        0.0000        0.0000        0.0000        0.0000        0.0000        0.0000        0.0000        0.0000        0.0000        0.0000        0.0000        0.0000
        0.0000        0.0000        0.0000        0.0000        0.0000        0.0000        0.0000        0.0000        0.0000        0.0000        0.0000        0.0000        0.0000        0.0000        0.0000        0.0000        0.0000        0.0000        0.0000        0.0000        0.0000        3.5261        2.5698        0.3361        0.1338        0.0290        0.3620        1.5889        3.9927        3.6041        1.4101        1.6189        1.8163        1.7514        4.2569        5.1611        3.9335        4.6432        5.8124        6.7483        5.0909        4.7682        2.0415        6.3650        6.4527        5.0784        4.6039        4.7603        2.2466        3.9170        3.6418        2.2911        1.8095        2.7761        4.9182        9.1919       12.6389        8.9129        7.0029       10.1202       10.4989       10.5263       11.6556        7.6304        7.9928        9.8089        8.3493       11.6153       13.0196       11.6318        9.0623        7.4779        7.9578        6.6982        7.1904        5.5383        4.3400        4.7936        4.9714        6.3585        3.5822        4.8008        8.1437        5.2295        5.4317        5.7030        4.5920        3.0941        2.8462        2.7954        3.0690        3.1314        4.2796        4.9631        4.7551        5.1497        5.6793        5.7349        6.1328        5.1849        5.4938        5.9657        6.0437        6.7821        7.0323        6.2160        6.5549        7.4338       11.4044       11.3214       12.8062       17.0321       17.2015       14.8819       14.1863       11.7038       11.2976       11.5036       13.5004       15.1968       14.2432       12.8725       13.8593        8.3459        4.3557        4.4046        4.5699        7.9234        7.6916        9.7134       10.4254        7.1431       10.7370       12.4923       11.3714       15.2899       15.1042       10.4194       11.8202        7.8775        7.9821        7.9730        9.8086       12.9134       15.6106       20.2443       18.8696       20.8470       18.4558       17.2546       14.4770       14.2152       22.0327        9.6838       10.1715        8.1073        7.4260        5.7681        5.0989        3.1359        3.2527        5.6777        4.2059        4.0828        6.9791        8.8823        9.9661       13.0008       18.2060       20.6566       16.8804       17.6080       17.8330       18.4202       19.4916       19.3127       22.8837       24.0237       43.5044       42.1317       35.1095       38.1049       31.2157       33.6554       30.1607       34.8582       34.7535       33.7586       41.0976       47.5102       51.2641       50.6620        0.0000        0.0000        0.0000        0.0000        0.0000        0.0000        0.0000        0.0000        0.0000        0.0000        0.0000        0.0000        0.0000        0.0000        0.0000        0.0000        0.0000        0.0000        0.0000        0.0000        0.0000        0.0000        0.0000        0.0000        0.0000        0.0000        0.0000        0.0000        0.0000        0.0000        0.0000        0.0000        0.0000        0.0000        0.0000        0.0000        0.0000        0.0000        0.0000        0.0000        0.0000        0.0000        0.0000        0.0000        0.0000        0.0000        0.0000        0.0000        0.0000        0.0000        0.0000        0.0000        0.0000        0.0000        0.0000        0.0000        0.0000
        0.0000        0.0000        0.0000        0.0000        0.0000        0.0000        0.0000        0.0000        0.0000        0.0000        0.0000        0.0000        0.0000        0.0000        0.0000        0.0000        0.0000        0.0000        0.0000        0.0000        4.9458        4.1273        3.0709        0.4056        0.1614        0.0345        0.0245        0.4422        2.4329        1.5696        0.0900        0.4567        1.0755        3.1514        4.7655        7.4726        5.1088        6.3868        5.9896        7.9561        6.3252        3.8060        6.8491        4.4032        6.2915        6.8928        6.1642        4.4288        2.9305        2.6202        3.9258        5.1306        4.9615        5.7862        5.5290       11.8375        8.6762        7.0712        6.2860        8.6805       15.5288       16.3782       12.6828        7.4156        9.3878        9.9849        7.4987        7.1480        9.0610        6.6747       12.3264       10.8842        7.7470        7.5349        8.3017        7.4687        7.8399        8.3670        6.7695        4.6046        4.5524        3.7683        3.5282        3.0196        4.0446        4.2163        3.8562        3.1380        2.6141        1.8690        2.8128        3.3228        3.9411        4.1612        4.7902        5.5217        5.4725        5.4231        4.9516        4.5926        4.6207        4.8876        4.9689        5.1625        5.3670        5.7041        6.9576        8.8627        9.7753       10.7150       11.8547       13.1050       13.3565       14.0003       12.9419       11.7670       13.5118       17.1075       20.5945       16.7474       16.6771       14.7124       13.2029        7.4949        5.5090        5.7805        6.3317        9.7302        6.8159        6.8307        6.6269        9.8043        9.0054        8.0922        9.0281       12.8269       19.2958       10.4228        8.0326        8.6345        9.2172        9.3719       11.0320       21.1943       19.5804       15.3545        8.5948       10.4983       10.9824       15.2865       14.4052       15.3325       46.9861       16.8499       10.5139        9.4979        9.5788        8.4401        9.3388        6.4484        4.0270        3.4867        3.9457        5.5848        7.5318       10.3519       10.3453       17.5006       20.8248       20.1009       18.4277       17.5456       17.6376       19.6306       22.3440       26.3361       30.5450       29.4393       31.1732       33.3498       38.8110       35.1303       33.3596       34.8036       35.2931       38.8703       36.1828       36.3951       39.5173       40.3348       51.1761       53.8737       52.9439        0.0000        0.0000        0.0000        0.0000        0.0000        0.0000        0.0000        0.0000        0.0000        0.0000        0.0000        0.0000        0.0000        0.0000        0.0000        0.0000        0.0000        0.0000        0.0000        0.0000        0.0000        0.0000        0.0000        0.0000        0.0000        0.0000        0.0000        0.0000        0.0000        0.0000        0.0000        0.0000        0.0000        0.0000        0.0000        0.0000        0.0000        0.0000        0.0000        0.0000        0.0000        0.0000        0.0000        0.0000        0.0000        0.0000        0.0000        0.0000        0.0000        0.0000        0.0000        0.0000        0.0000        0.0000        0.0000        0.0000
        0.0000        0.0000        0.0000        0.0000        0.0000        0.0000        0.0000        0.0000        0.0000        0.0000        0.0000        0.0000        0.0000        0.0000        0.0000        0.0000        0.0000        0.0000        0.0000        0.0000        4.9959        4.3510        3.4791        0.6656        0.5260        0.4034        0.4081        0.6567        2.0019        2.0282        1.6323        1.7711        3.8496        2.8352        3.6940        5.6891        5.7045        4.2257        3.7833        3.2047        2.8172        1.6288        3.9012        8.7936        8.4031        7.7097        7.5281        7.1624        5.0986        7.0735        8.1107        8.0751        6.7329        8.2959        8.9118       13.8443       10.1877        6.2499        8.3382        8.9677       10.6770       10.2107       11.2513       12.1191       10.4996        8.9882       10.3205        9.8298        9.8039        9.4429       10.5502       10.6170        7.4276        6.0386        7.9284        8.8084        7.8989        8.0232        6.0807        4.5859        4.2262        3.2846        3.2364        3.0380        2.6788        2.7607        2.4278        2.1861        2.5880        2.5124        2.9376        3.0160        3.1715        3.4163        5.2756        4.9907        4.7056        4.6129        4.3965        4.3956        4.7189        5.1979        4.5985        4.7631        5.0305        5.8665        6.2796        7.2451        8.1952       10.7468        9.5471       10.4677       13.0065       12.4552       12.5287       13.4809       16.1792       27.4300       24.4277       17.3686       15.9661       12.5009       16.4731        7.8986        7.5968        5.8253        5.1478        7.9190        9.6347       11.3118       11.5284        7.8813       10.6257       10.6236       12.9446       16.7959       18.2824       11.7001       12.1660       11.5904       11.9209       13.1194       11.6705       20.5440       14.9999       18.0114       20.5138       23.8573       20.2874       17.9376       18.1655       21.1396       20.8281       20.8019       18.4162       12.7813       11.9528       14.0873       15.7487        8.9968        6.4441        6.3652        5.7444        8.4418        9.6244       10.3680       10.3021       20.5877       23.3520       27.9367       27.3185       20.5906       24.3062       52.3337       31.4365       25.0194       29.4429       32.8374       41.5345       33.7954       34.7074       33.1257       34.8214       33.5151       37.0943       39.1971       41.9356       38.1918       37.2345       43.0576       49.9680       59.4514       52.1398       46.1777        0.0000        0.0000        0.0000        0.0000        0.0000        0.0000        0.0000        0.0000        0.0000        0.0000        0.0000        0.0000        0.0000        0.0000        0.0000        0.0000        0.0000        0.0000        0.0000        0.0000        0.0000        0.0000        0.0000        0.0000        0.0000        0.0000        0.0000        0.0000        0.0000        0.0000        0.0000        0.0000        0.0000        0.0000        0.0000        0.0000        0.0000        0.0000        0.0000        0.0000        0.0000        0.0000        0.0000        0.0000        0.0000        0.0000        0.0000        0.0000        0.0000        0.0000        0.0000        0.0000        0.0000        0.0000        0.0000
        0.0000        0.0000        0.0000        0.0000        0.0000        0.0000        0.0000        0.0000        0.0000        0.0000        0.0000        0.0000        0.0000        0.0000        0.0000        0.0000        0.0000        0.0000        0.0000        0.0000        4.3958        3.9968        3.7804        0.9567        0.7239        1.2659        0.9230        2.1710        2.0749        1.8010        1.4500        2.7853        3.4986        3.3965        4.4679        4.3441        4.9627        1.8685        2.1657        3.3053        4.4873        4.9321        3.2356        1.9833        1.7081        6.6129        8.9310       14.0131       12.9153        5.0619        4.4759        7.2117        8.9436        9.3501        9.3949       11.3121        9.2914       10.1676       10.3599        9.2730        8.9145        6.1698        3.3039        4.5303        4.5426        5.8888        4.7046        8.0548        8.9944        9.6275        6.9179        9.7244        7.5177        6.7587        7.3813        5.9718        5.9268        6.2374        6.5695        5.0070        3.8712        3.1959        3.3184        2.9648        2.7231        2.5607        2.1896        1.2826        1.4908        1.6357        2.2562        2.7076        2.9595        3.0109        3.3556        3.4889        3.7854        4.4444        4.6930        5.6193        5.3427        6.3535        5.5351        4.6447        4.5820        4.7754        5.3286        5.5109        7.9681        9.3229       10.2030       12.1736       11.4479       12.5239       11.3714       13.8489       20.9909       21.1940       21.7037       17.8607       15.0083       13.8345       10.9776        7.8968        7.8232        5.9244        6.0535        8.1180        9.4496       10.6637       12.4233       11.3557       14.0325       15.0221       17.7273       23.2661       25.6200       26.1229       16.7078       13.2237       13.9520       11.3375       12.3959       17.9025       19.9767       21.5845       27.1679       26.6912       19.4040       16.8157       19.7408       28.3898       25.9040       23.6930       20.4235       15.3598       16.6806       18.3245       11.9623       10.6274       12.6061       14.1265       14.6616       12.6108       13.4091       14.1495       17.7090       28.3656       32.9908       38.3748       34.7897       31.5145       32.5005       45.2915       32.0349       28.4054       29.9856       36.7667       33.4212       33.0132       33.7280       34.6969       36.6109       35.6893       37.2223       42.6950       47.3264       42.7910       45.5399       46.0050       53.4848       53.1646       52.5719       41.3258       45.3392        0.0000        0.0000        0.0000        0.0000        0.0000        0.0000        0.0000        0.0000        0.0000        0.0000        0.0000        0.0000        0.0000        0.0000        0.0000        0.0000        0.0000        0.0000        0.0000        0.0000        0.0000        0.0000        0.0000        0.0000        0.0000        0.0000        0.0000        0.0000        0.0000        0.0000        0.0000        0.0000        0.0000        0.0000        0.0000        0.0000        0.0000        0.0000        0.0000        0.0000        0.0000        0.0000        0.0000        0.0000        0.0000        0.0000        0.0000        0.0000        0.0000        0.0000        0.0000        0.0000        0.0000        0.0000
        0.0000        0.0000        0.0000        0.0000        0.0000        0.0000        0.0000        0.0000        0.0000        0.0000        0.0000        0.0000        0.0000        0.0000        0.0000        0.0000        0.0000        0.0000        0.0000        0.0000        0.0000        7.1222        5.7834       13.6671       16.0753       16.1603       14.3308       12.2928       10.9266        9.9534        7.9963        1.0501        1.4766        1.9900        3.0724        3.1159        2.8014        3.8661        4.1280        5.6603        8.1486        8.1663        6.9194        4.3295        7.2090        9.7625        6.4511        6.4431        8.1122        6.1161        4.3239        4.8890        7.7573        9.1492        9.2379       13.4071       12.8407        7.3895        6.9380        5.4089        5.3283        2.6216        2.9886        2.3580        5.8195        7.5507        8.0027       11.8992       11.8368       16.5921       16.0115        8.7810        9.1930        9.2806        9.2871        7.8617       10.5107       10.0948        9.3064        5.5082        4.9906        4.8740        4.9991        4.1611        3.4387        3.4044        3.7804        3.4212        2.6599        1.5307        1.9139        1.4988        1.4831        1.4171        1.8021        2.6234        4.6754        7.0258        6.9412        7.5660        7.0840        9.9162        7.4337        5.6998        6.2911        5.3064        6.1409        4.9415        5.8026        5.9633        6.4753        6.8392        8.1581        9.2801        9.9732       15.1108       22.7661       22.6227       23.9393       21.6081       20.1827       21.2444       17.6155       11.5831        9.1802        6.9719        8.1131       10.6242       12.3873       13.0649       14.0537       18.2633       21.1482       24.0027       23.2126       23.0805       23.7371       24.3772       22.7713       17.3896       14.0193       13.0208       13.5457       12.2991       13.1350       14.5540       15.4782       18.7991       15.3158       14.1241       15.4269       17.8482       19.5497       19.1425       18.5700       17.3933       17.3591       17.3854       16.1621       16.0572       12.2552       14.3666       17.8314       23.0845       24.4322       26.2315       29.4483       42.4190       50.8021       47.2520       44.7301       41.2742       40.6062       41.9177       39.3085       33.2455       32.9903       37.7090       33.1022       29.5655       29.8980       33.3312       33.5568       33.9167       34.9550       37.6800       42.9164       48.2235       45.8284       45.6957       52.3266       51.5103       49.5277       43.2306       41.4142       38.7900        0.0000        0.0000        0.0000        0.0000        0.0000        0.0000        0.0000        0.0000        0.0000        0.0000        0.0000        0.0000        0.0000        0.0000        0.0000        0.0000        0.0000        0.0000        0.0000        0.0000        0.0000        0.0000        0.0000        0.0000        0.0000        0.0000        0.0000        0.0000        0.0000        0.0000        0.0000        0.0000        0.0000        0.0000        0.0000        0.0000        0.0000        0.0000        0.0000        0.0000        0.0000        0.0000        0.0000        0.0000        0.0000        0.0000        0.0000        0.0000        0.0000        0.0000        0.0000        0.0000        0.0000
        0.0000        0.0000        0.0000        0.0000        0.0000        0.0000        0.0000        0.0000        0.0000        0.0000        0.0000        0.0000        0.0000        0.0000        0.0000        0.0000        0.0000        0.0000        0.0000        0.0000        0.0000        5.5178        6.0766       16.8840       19.8775       19.7819       18.0881       17.8230       16.2832       13.1946       10.6142        1.4676        0.8563        0.9809        0.6134        2.0310        4.3805        2.3953        1.3048        1.8056        3.6718        5.2554        4.6476        3.8334        4.4266        4.6257        5.1477        4.8878        3.9506        2.4104        3.1635        5.9923        7.5693        7.5611        9.7410       11.1665        7.0670        8.4586        4.7238        3.3923        3.8066        2.8183        3.3130        4.1611        9.4987        4.0300        2.5017        4.4605        9.3924       20.6508       14.4491        8.2597        7.7947        8.3369        9.0392        8.1317       11.2346        9.7358        7.8337        6.0905        5.4879        5.0669        4.9888        3.4569        2.9314        3.1159        3.4277        2.5337        2.2046        2.5910        2.1667        1.1187        1.6766        2.0137        1.1979        2.0082        2.6436        4.6931        5.0644        4.3408        3.9148        4.8952        5.4439        5.3447        6.6232        5.1466        4.2268        3.3574        3.4046        3.0839        4.3557        7.2481        7.5824        9.2565        9.2450       19.0800       27.7413       31.6324       20.6616       19.4147       20.1368       22.9973       22.0960       11.4428        8.7511        8.5486       12.0914       14.7665       14.6594       15.5997       17.1351       18.5733       23.0400       27.2615       25.1754       22.5930       22.6634       27.0197       28.7866       23.4909       21.4973       22.6128       20.8573       16.3980       15.2498       14.1142       15.9652       15.9054       15.6614       14.1925       14.2219       15.0196       15.3887       17.2997       17.1681       14.5929       14.2371       16.6181       16.6572       19.3649       16.7007       17.8368       22.5244       25.6815       34.0100       31.8322       39.7653       51.8698       60.4244       56.8122       52.7521       49.9686       47.6543       50.0690       43.0446       33.3653       34.4580       36.5959       35.6036       32.1472       31.7235       31.7443       36.8413       32.2517       34.5985       45.6668       35.5550       42.7735       47.6786       58.0408       55.4472       52.3232       53.0364       54.5649       43.3556       32.3700        0.0000        0.0000        0.0000        0.0000        0.0000        0.0000        0.0000        0.0000        0.0000        0.0000        0.0000        0.0000        0.0000        0.0000        0.0000        0.0000        0.0000        0.0000        0.0000        0.0000        0.0000        0.0000        0.0000        0.0000        0.0000        0.0000        0.0000        0.0000        0.0000        0.0000        0.0000        0.0000        0.0000        0.0000        0.0000        0.0000        0.0000        0.0000        0.0000        0.0000        0.0000        0.0000        0.0000        0.0000        0.0000        0.0000        0.0000        0.0000        0.0000        0.0000        0.0000        0.0000        0.0000
        0.0000        0.0000        0.0000        0.0000        0.0000        0.0000        0.0000        0.0000        0.0000        0.0000        0.0000        0.0000        0.0000        0.0000        0.0000        0.0000        0.0000        0.0000        0.0000        0.0000        0.0000        4.7407        5.7759       16.7352       20.2325       20.7774       18.7412       15.8171       14.2868       12.3856       10.7817        1.6247        1.8981        1.4392        1.8454        2.5290        2.8416        2.9003        3.1052        4.0786        3.4736        2.3039        2.2541        0.4340        1.2288        2.3665        4.6886        6.1195        7.2525        5.3728        3.0270        9.7923       12.1941        4.7056       11.8540       17.3641        9.8592       11.8575       10.2905        7.8014        4.7705        3.2771        2.9644        5.8643        9.2486        6.2084        5.9667        8.1350        9.4221       14.0627       17.6500        8.5194        7.9770       10.7562       11.8113       10.8903       11.5565        7.5839        6.5906        5.7659        5.0612        5.0565        4.5074        3.6066        4.0072        3.9374        3.4581        2.5350        2.5688        2.6092        2.0066        1.2901        1.1297        1.2135        1.9178        2.0972        3.4323        3.6988        3.6235        3.6807        5.5952        4.7992        4.3834        4.3566        3.7531        4.5399        5.2660        3.3739        4.7045        3.2027        3.1177        6.5811        9.4691       12.3809       12.7163       22.0852       21.4601       21.5157       15.9314       19.8098       25.9931       31.1745       40.6565       11.3363        9.1937        9.0904       10.6713       16.0187       15.4694       15.8093       17.3057       19.4036       21.0931       24.3149       23.8151       22.3160       29.8977       30.8523       31.6879       22.7954       20.5056       22.8745       24.4759       17.7124       19.3508       15.2619       19.4832       19.7253       20.2392       18.0988       18.9466       18.4043       17.9068       18.5355       20.3577       18.5191       15.7088       19.2135       20.1197       20.3429       18.8465       20.4845       23.1485       38.2007       36.8139       36.0618       42.4585       50.3300       50.0459       48.6630       53.1687       53.6242       52.4585       50.2608       43.5982       34.7983       34.2118       37.0530       38.3624       38.7263       32.5045       34.0949       33.6595       35.2010       33.9495       36.7793       38.1241       40.7764       48.9351       60.2443       43.1828       46.9009       48.9714       54.7365       42.0723       25.9800        0.0000        0.0000        0.0000        0.0000        0.0000        0.0000        0.0000        0.0000        0.0000        0.0000        0.0000        0.0000        0.0000        0.0000        0.0000        0.0000        0.0000        0.0000        0.0000        0.0000        0.0000        0.0000        0.0000        0.0000        0.0000        0.0000        0.0000        0.0000        0.0000        0.0000        0.0000        0.0000        0.0000        0.0000        0.0000        0.0000        0.0000        0.0000        0.0000        0.0000        0.0000        0.0000        0.0000        0.0000        0.0000        0.0000        0.0000        0.0000        0.0000        0.0000        0.0000        0.0000        0.0000
        0.0000        0.0000        0.0000        0.0000        0.0000        0.0000        0.0000        0.0000        0.0000        0.0000        0.0000        0.0000        0.0000        0.0000        0.0000        0.0000        0.0000        0.0000        0.0000        0.0000        0.0000        3.1888        4.8031       14.5166       17.0657       17.6576       16.7953       13.3670       11.2830       10.0392        9.1960        2.0938        2.7306        1.9427        3.8777        3.6332        2.4951        2.6105        2.6874        3.5748        6.1358        3.4880        1.8001        1.9506        3.9145        5.1776        5.1757        3.9268        0.8917        2.4126        3.8658        7.8693        6.5643        6.9243        8.4484        8.8257       10.0590       13.3849        9.2939        8.0415        6.2661        6.9754       11.2062       11.0571       14.2986       10.8547        5.1312        7.9169        7.2417        8.6292        7.0966        7.1790        7.9477        7.7649        8.2951        6.6520        6.3480        6.0018        6.0937        5.0899        5.4498        5.3113        6.2614        4.7701        4.1518        4.1258        3.6267        3.4562        7.7261        4.5598        4.9158        3.4924        2.8195        2.1000        2.3678        3.7405        3.1083        3.0373        4.4678        3.0669        4.3020        4.4452        3.3291        3.3438        3.7438        3.6972        5.3745        4.1067        6.6620        6.0422        2.9658        5.9960        7.6571        7.8102        9.8432       13.9987       13.0056       15.1833       17.2802       20.0538       20.5869       20.4282       17.5628       11.4332       10.1237       10.1689       11.4878       15.4394       16.2518       17.8676       18.7122       22.3924       22.5842       23.7697       22.4542       24.5367       24.9040       26.6464       27.9789       22.9772       20.9288       20.1886       20.4096       18.7024       18.1194       18.9871       18.1622       20.8101       23.7159       23.0869       21.7224       28.3984       23.9246       25.7156       25.7505       21.3147       22.2981       26.0886       25.6499       28.4567       20.9830       18.7234       20.1906       29.9333       33.0369       43.3146       47.5823       57.8273       48.4194       53.1502       55.8935       50.5527       45.4941       44.2650       40.2652       33.9511       34.9759       40.1157       39.3398       35.0252       33.9940       36.5294       37.7469       35.1664       35.9686       34.0281       37.1562       46.4316       41.3392       48.1443       50.9010       44.4707       49.9031       48.7101       38.3517        0.0000        0.0000        0.0000        0.0000        0.0000        0.0000        0.0000        0.0000        0.0000        0.0000        0.0000        0.0000        0.0000        0.0000        0.0000        0.0000        0.0000        0.0000        0.0000        0.0000        0.0000        0.0000        0.0000        0.0000        0.0000        0.0000        0.0000        0.0000        0.0000        0.0000        0.0000        0.0000        0.0000        0.0000        0.0000        0.0000        0.0000        0.0000        0.0000        0.0000        0.0000        0.0000        0.0000        0.0000        0.0000        0.0000        0.0000        0.0000        0.0000        0.0000        0.0000        0.0000        0.0000        0.0000
        0.0000        0.0000        0.0000        0.0000        0.0000        0.0000        0.0000        0.0000        0.0000        0.0000        0.0000        0.0000        0.0000        0.0000        0.0000        0.0000        0.0000        0.0000        0.0000        0.0000        0.0000        0.0000        3.8975       12.5194       15.9837       16.9758       14.7458        8.9287        7.3469        5.7472        4.2607        0.1813        0.3007        0.4004        0.6676        1.1686        1.1285        1.1869        1.2907        2.4297        1.5035        1.6800        1.4679        3.2219        4.7558        3.1038        3.4284        5.4276        3.5050        2.8329        4.9576        5.4925        4.7735        5.6778        7.5378        6.0650        5.9127        6.4650        6.3133       10.0918       10.7143       10.0498       12.6173        9.7249        9.4258        7.9895        4.8326        5.6937        4.3176        4.8713        7.4525       10.4778       12.8910        6.9068        7.3423        7.9920        7.3221        8.6594        9.3235        9.7030       10.0705       10.9455       10.9978        8.1540        8.6777        9.6115       12.4141       17.8673       17.0763       13.8004       13.3215       13.8156       10.5320       11.0307       13.1420        7.3444        8.1981        5.9131        6.1867        3.6222        7.4615       10.2862       10.1735        5.9970        5.0749        5.6223        4.8517        4.8087        4.2157        4.7937        5.7927        5.5898        9.5884       12.0356       10.6417       13.6446       20.2877       15.5332       14.3224       16.5116       18.8650       17.1967       18.4371       14.2473       11.7806       11.9033       13.5956       16.6810       18.0047       19.1070       21.1930       25.5218       26.2847       25.4198       24.5908       24.5328       23.3344       24.7283       23.0016       23.2217       19.6074       18.0035       19.2958       16.3117       18.0048       22.2463       26.2258       28.5073       32.3205       28.6814       24.6268       19.9128       21.7122       21.4498       19.6596       25.3896       28.3862       28.1171       27.3636       32.8142       31.5384       28.3922       31.4527       34.6438       38.4626       41.1034       39.4644       51.8912       54.0060       59.6670       57.2520       41.3729       39.9626       36.2684       37.2747       34.3078       36.8949       37.0505       40.0165       39.9481       38.5368       38.7121       40.2043       37.2933       37.6666       35.9797       40.3063       35.2748       33.9259       34.9793       34.3735       40.9981       40.6012       40.4857       39.3281       34.5667       35.5749       38.6904       47.0654        0.0000        0.0000        0.0000        0.0000        0.0000        0.0000        0.0000        0.0000        0.0000        0.0000        0.0000        0.0000        0.0000        0.0000        0.0000        0.0000        0.0000        0.0000        0.0000        0.0000        0.0000        0.0000        0.0000        0.0000        0.0000        0.0000        0.0000        0.0000        0.0000        0.0000        0.0000        0.0000        0.0000        0.0000        0.0000        0.0000        0.0000        0.0000        0.0000        0.0000        0.0000        0.0000        0.0000        0.0000        0.0000        0.0000        0.0000        0.0000        0.0000        0.0000
        0.0000        0.0000        0.0000        0.0000        0.0000        0.0000        0.0000        0.0000        0.0000        0.0000        0.0000        0.0000        0.0000        0.0000        0.0000        0.0000        0.0000        0.0000        0.0000        0.0000        0.0000        0.0000        0.0000        0.0000        0.0000        0.0000       11.8634        6.8502        5.2913        3.9632        2.8837        0.0472        0.1239        0.1881        0.3754        0.8460        1.1953        1.3898        1.6370        2.7259        3.2044        2.7077        1.8731        2.2692        5.7918        6.5231        6.2075        5.5489        4.7821        6.3968        7.0043        5.2554        4.6136        6.0784        6.3220        4.6714        5.0120        4.6047        5.0426        8.4279        7.1850        6.9557        8.0931        6.6339        4.7245        4.9997        4.0316        3.9192        3.9802        3.8811        5.3502        3.1785        4.2207        5.3325        4.9225        6.3404        7.4631        8.4419        9.3616       10.1857       12.6595       13.0851       12.0623       10.9517       11.3269       11.0329       12.6825       13.4053       13.9526       11.1155       10.5370        8.1055        7.7253        9.3577       10.5394        7.7167        3.7970        3.8800        4.6531        4.0895        7.0000       10.9736       10.0899        7.7090        5.1248        4.2624        3.1706        3.2275        4.8589        4.9295        4.8579        5.3959        6.2919       10.7766       15.9897       15.0044       12.4807       14.6811       13.8545       19.3287       17.8901       16.9908       15.9842       13.6123       12.7847       13.0737       14.4312       17.9492       19.4668       21.3251       23.2038       27.3018       29.4922       27.8891       27.0008       28.0160       33.1267       29.5195       22.6662       25.9116       37.0837       38.1049       35.9160       30.5230       21.7672       24.2716       28.9601       33.3648       33.1067       34.1599       28.9349       26.0247       23.7318       20.2808       22.5210       23.9023       24.3054       25.3268       24.4803       30.4263       32.8044       33.3198       34.1853       44.2548       44.1348       55.7798       39.8700       42.1958       46.8260       51.7632       54.9992       39.7638       40.4369       37.5762       42.0532       43.3088       38.7058       36.2131       41.6445       39.8412       40.9975       43.2654       45.8795       45.7884       44.1318       39.9565       42.0690       38.1258       34.2150       34.8784       36.2347       38.2380       40.4696       42.1623       43.3787       36.1724       35.0491       33.5531       35.8041        0.0000        0.0000        0.0000        0.0000        0.0000        0.0000        0.0000        0.0000        0.0000        0.0000        0.0000        0.0000        0.0000        0.0000        0.0000        0.0000        0.0000        0.0000        0.0000        0.0000        0.0000        0.0000        0.0000        0.0000        0.0000        0.0000        0.0000        0.0000        0.0000        0.0000        0.0000        0.0000        0.0000        0.0000        0.0000        0.0000        0.0000        0.0000        0.0000        0.0000        0.0000        0.0000        0.0000        0.0000        0.0000        0.0000        0.0000        0.0000        0.0000        0.0000
        0.0000        0.0000        0.0000        0.0000        0.0000        0.0000        0.0000        0.0000        0.0000        0.0000        0.0000        0.0000        0.0000        0.0000        0.0000        0.0000        0.0000        0.0000        0.0000        0.0000        0.0000        0.0000        0.0000        0.0000        0.0000        0.0000        0.0000        5.3157        4.2208        3.3131        2.4322        0.2640        0.5052        0.4572        0.2129        1.5261        1.9519        2.2074        2.0911        2.8794        3.1515        2.7866        2.2143        3.5711        5.4533        5.3105        3.0762        5.2578        5.1091        5.5249        6.8207        4.3156        1.2886        4.2145        5.1682        3.3206        2.0054        2.0767        3.5219        6.4667        5.5174        3.9133        3.3506        3.1696        2.8919        4.5999        3.2319        2.4845        2.4183        3.4887        3.0635        2.5691        3.0883        3.4013        4.2537        6.4310        7.0654        7.8345        9.0749       10.3727       11.7285       12.9375       12.7176       10.8082       10.5561       10.0043       12.6800       13.2366       11.6739        8.9613        7.8525        7.4246        8.3804        9.2159        6.6518        5.4190        3.3869        3.1375        3.6661        3.2933        3.6206        4.0363        4.1942        4.9744        5.6395        7.2893        6.3342        5.9484        4.9808        6.7379        4.6124        5.7844        9.2702       16.8475       15.3506        9.6439       13.0953       14.3876       16.3869       21.2082       19.4786       18.9611       20.7893       16.0991       15.4606       17.1348       17.5433       22.0205       24.2505       28.5060       28.4241       31.5776       35.0585       34.6271       31.5545       33.3977       38.9532       32.1922       30.2080       26.0320       37.6417       36.9499       37.2361       34.0448       26.1371       28.0864       32.2364       38.8875       38.5220       38.2679       34.1546       28.6687       25.4550       23.6871       22.6559       25.0535       25.7573       29.2190       30.3377       41.6966       39.3010       38.5701       42.8130       61.8174       53.1051       43.8994       51.4143       45.0305       47.8065       53.7812       62.0793       49.9044       41.1162       49.3742       54.2265       44.7016       45.3407       46.7850       49.5164       45.6567       49.0921       50.5429       54.0725       50.2197       50.5856       45.6852       45.6379       39.3718       39.8175       41.4425       44.1524       39.3613       37.5792       42.9175       44.1876       39.2002       38.8040       36.2188       36.3394       46.5300        0.0000        0.0000        0.0000        0.0000        0.0000        0.0000        0.0000        0.0000        0.0000        0.0000        0.0000        0.0000        0.0000        0.0000        0.0000        0.0000        0.0000        0.0000        0.0000        0.0000        0.0000        0.0000        0.0000        0.0000        0.0000        0.0000        0.0000        0.0000        0.0000        0.0000        0.0000        0.0000        0.0000        0.0000        0.0000        0.0000        0.0000        0.0000        0.0000        0.0000        0.0000        0.0000        0.0000        0.0000        0.0000        0.0000        0.0000        0.0000        0.0000
        0.0000        0.0000        0.0000        0.0000        0.0000        0.0000        0.0000        0.0000        0.0000        0.0000        0.0000        0.0000        0.0000        0.0000        0.0000        0.0000        0.0000        0.0000        0.0000        0.0000        0.0000        0.0000        0.0000        0.0000        0.0000        0.0000        0.0000        0.0000        0.0000        0.0000        2.5979        0.4091        0.2468        0.2644        0.2581        3.2774        3.7837        3.7424        3.0832        3.7624        3.1443        2.7032        2.2498        2.0239        3.7435        2.5091        3.1554        6.1326        4.8212        4.2045        3.6930        3.7000        6.6537        5.3977        3.0021        2.8792        1.7841        1.7909        1.7394        4.8992        4.2774        3.0843        2.7021        2.1479        2.2243        3.9306        3.8354        1.5839        0.4675        1.0287        1.2876        1.5325        2.2181        2.7705        3.9098        4.9058        5.8114        6.4329        8.2753        9.8454       10.9955       11.9981       12.6448       11.5417       11.5499       11.2199       12.5095       12.0527       10.9266       10.1897        9.4678        7.5272        6.7471        6.2439        5.2192        5.6854        4.9322        5.4004        8.0116        3.1366        3.1749        3.7525        5.8513        4.7535       15.3489       16.0728       11.2930        7.5345        7.6174        6.0313        5.9906       12.7962       18.5573       22.4939       19.7206       12.8217       12.0266       13.7577       20.8192       26.2050       27.8242       25.3811       29.3898       21.6594       20.3734       23.2804       22.9358       28.0947       26.4801       29.6751       28.6206       35.0307       36.9166       38.4020       41.7121       47.4564       43.6480       46.9820       47.3466       42.6572       33.6850       25.5403       27.4730       32.6566       35.5999       31.8690       35.3047       38.2281       42.5770       44.2160       44.3760       41.0487       36.4862       32.3080       31.1502       33.9811       35.6371       36.6590       36.1977       41.7977       48.6051       49.4611       52.0106       50.0091       47.1828       50.7861       63.7087      106.5205       75.6670       63.5866       72.3313       58.8882       52.1295       57.8956       57.6041       54.6140       60.6747       54.7489       57.2932       55.2615       60.3846       57.7821       59.8830       55.5270       54.3376       51.0631       51.6513       44.5635       47.8560       46.0652       44.6315       38.4044       36.9375       38.8157       44.9173       38.9183       41.1820       39.3675       38.8019       51.5700        0.0000        0.0000        0.0000        0.0000        0.0000        0.0000        0.0000        0.0000        0.0000        0.0000        0.0000        0.0000        0.0000        0.0000        0.0000        0.0000        0.0000        0.0000        0.0000        0.0000        0.0000        0.0000        0.0000        0.0000        0.0000        0.0000        0.0000        0.0000        0.0000        0.0000        0.0000        0.0000        0.0000        0.0000        0.0000        0.0000        0.0000        0.0000        0.0000        0.0000        0.0000        0.0000        0.0000        0.0000        0.0000        0.0000        0.0000        0.0000        0.0000
        0.0000        0.0000        0.0000        0.0000        0.0000        0.0000        0.0000        0.0000        0.0000        0.0000        0.0000        0.0000        0.0000        0.0000        0.0000        0.0000        0.0000        0.0000        0.0000        0.0000        0.0000        0.0000        0.0000        0.0000        0.0000        0.0000        0.0000        0.0000        0.0000        0.0000        0.0000        2.8534        2.8545        0.0000        0.0000        8.9540       11.0274       11.0209        9.0563        4.2490        2.9489        2.1909        1.6442        0.6647        0.5823        0.6440        1.0785        5.9975        6.2951        5.6008        4.3312        3.2387        2.5960        2.8017        2.7795        1.3417        0.4362        0.0617        1.3437        3.2230        3.4383        1.6786        0.7109        1.5368        2.7969        4.6746        4.5455        5.7393        2.5127        1.1485        0.6850        0.0461        0.5346        1.9965        0.7965        1.6881        2.1194        3.1374        4.6439        8.8711        8.1685        9.2449        9.2923        9.8053       14.8248       14.3555       15.3230       14.2794       10.6403        8.8425        9.0789        5.1683        6.8850        9.5782        8.3122        5.0580        2.7197        2.5201        9.0502        2.2546        2.4224        2.1346        2.3936        4.6875       11.2770       10.3891       13.0838       12.6025        8.1352       10.8076        9.8317       24.8419       33.3352       37.5807       47.3307       22.8361       22.2902       26.0325       28.1801       32.0903       35.2143       34.5197       34.8196       28.6501       29.0845       30.5746       30.3517       34.7929       34.0203       35.2897       33.2170       43.6659       42.1282       48.6220       42.3757       42.3932       47.8301       52.2885       44.0009       39.8920       32.8617       28.9322       28.5850       29.7097       33.9758       34.2888       32.1506       34.1012       38.3110       48.4837       51.7408       55.3993       50.7918       47.8066       45.8315       42.3185       40.1108       40.7376       45.1277       50.8101       52.3492       59.9432       60.0413       61.4156       55.9143       63.7832       73.4033       73.5649       64.6791       63.5035       68.3131       70.8343       60.0381       67.7928       77.2780       59.5344       66.1746       64.0843       67.4937       70.1430       70.9608       69.3676       74.9559       64.4906       60.5192       63.2988       65.8762       61.6018       52.5637       48.6603       53.5819       42.3180       41.4646       37.3347       42.1975       40.2527       41.3715       38.1451        0.0000        0.0000        0.0000        0.0000        0.0000        0.0000        0.0000        0.0000        0.0000        0.0000        0.0000        0.0000        0.0000        0.0000        0.0000        0.0000        0.0000        0.0000        0.0000        0.0000        0.0000        0.0000        0.0000        0.0000        0.0000        0.0000        0.0000        0.0000        0.0000        0.0000        0.0000        0.0000        0.0000        0.0000        0.0000        0.0000        0.0000        0.0000        0.0000        0.0000        0.0000        0.0000        0.0000        0.0000        0.0000        0.0000        0.0000        0.0000        0.0000        0.0000        0.0000
        0.0000        0.0000        0.0000        0.0000        0.0000        0.0000        0.0000        0.0000        0.0000        0.0000        0.0000        0.0000        0.0000        0.0000        0.0000        0.0000        0.0000        0.0000        0.0000        0.0000        0.0000        0.0000        0.0000        0.0000        0.0000        0.0000        0.0000        0.0000        0.0000        0.0000        0.0000        0.0000        0.0000        0.0000        0.0000        0.0000        0.0000       14.3662       11.6013        5.2490        3.6600        2.5224        1.8462        0.5218        0.4263        0.6002        1.0605        5.7877        7.3518        7.9298        5.7190        2.7598        1.9740        0.9416        1.3303        0.6176        0.8102        0.9287        1.9148        1.8724        1.9564        1.0395        0.5445        0.2649        0.4390        1.2130        0.5959        1.5501        2.1526        0.7810        0.0000        0.8126        0.0492        0.6855        1.0609        1.6800        1.1319        2.0238        3.3425        6.4577        8.1898        9.4024        9.7817        7.4303        8.6482        8.7039        8.6768       13.6631       10.8574       12.2239       17.1788       12.6966        8.3850        7.9652        5.5594        5.7459        9.1616        9.4830        2.9917        2.1597        2.1725        5.9256        3.6196        3.5796        3.4928        5.2407        7.1045       12.3969       16.5119       14.1367       12.6199       29.3551       39.4341       53.9906       45.0676       22.9788       23.8688       27.4167       31.1657       40.3236       35.1618       34.1348       33.8056       29.8865       30.5206       32.0591       31.5313       32.8222       32.5218       33.6924       35.3910       47.6287       52.0754       50.6818       49.4528       52.2240       45.4273       44.6285       39.6428       36.6497       29.3943       26.2484       28.2794       24.5561       25.1619       26.6978       31.3427       34.9679       37.3721       42.4774       47.9249       51.6269       51.4171       53.3544       53.1535       47.2296       47.8673       50.7553       57.9098       66.1561       64.3268       68.3143       72.1764       78.7491       65.2675       70.1184       74.9578       88.3228       81.5839       84.5104       79.9256       71.5671       80.2160       76.6162       83.0601       71.7635       79.7522       82.0037       77.8381       73.1761       80.2444       90.3673      108.8501       85.3168       75.7278       70.0708       62.8653       60.9601       54.8773       48.6140       49.2491       46.2070       42.5307       44.0365       44.0570       39.0323       39.8381        0.0000        0.0000        0.0000        0.0000        0.0000        0.0000        0.0000        0.0000        0.0000        0.0000        0.0000        0.0000        0.0000        0.0000        0.0000        0.0000        0.0000        0.0000        0.0000        0.0000        0.0000        0.0000        0.0000        0.0000        0.0000        0.0000        0.0000        0.0000        0.0000        0.0000        0.0000        0.0000        0.0000        0.0000        0.0000        0.0000        0.0000        0.0000        0.0000        0.0000        0.0000        0.0000        0.0000        0.0000        0.0000        0.0000        0.0000        0.0000        0.0000        0.0000        0.0000        0.0000
        0.0000        0.0000        0.0000        0.0000        0.0000        0.0000        0.0000        0.0000        0.0000        0.0000        0.0000        0.0000        0.0000        0.0000        0.0000        0.0000        0.0000        0.0000        0.0000        0.0000        0.0000        0.0000        0.0000        0.0000        0.0000        0.0000        0.0000        0.0000        0.0000        0.0000        0.0000        0.0000        0.0000        0.0000        0.0000        0.0000        0.0000        0.0000        0.0000        5.4617        3.8919        2.9057        2.4059        1.0038        0.6536        0.6392        0.8495        5.6396        7.1582        7.1586        5.6256        1.7366        1.3880        0.0000        0.6538        1.5707        1.3216        0.7814        1.0989        0.5397        0.0000        0.7122        0.7992        0.1690        0.0826        0.3491        0.9579        1.2327        0.5902        1.1485        1.2507        0.1649        0.1570        0.0069        0.4506        0.4918        2.2277        2.3800        2.1917        5.5747        7.5038        8.6843        9.6865        7.5068        8.9594        9.7252       10.5340       12.1947       13.9970       15.6453       21.3803       23.1507       23.8510       14.6095        6.1573        5.9030        5.2832        7.8235        3.3461        2.1843        2.6743        2.5151        3.6699        2.6264        3.3066        2.0416        2.5802        5.9501        6.4630        7.1469        9.9355       35.9656       48.2924       58.0346       43.8365       21.7870       20.3872       25.0046       26.8864       33.5218       30.9078       28.7321       28.4821       28.7714       29.9646       31.0722       32.4655       33.8265       32.5637       34.4531       35.4740       43.8715       42.5094       40.7060       43.8783       46.2428       45.5550       44.0977       34.1158       29.0838       28.8341       23.8355       25.4621       22.2321       24.0392       25.6141       27.8720       34.5248       40.4383       39.8862       43.0039       58.1155       62.8486       63.2025       58.1251       55.8409       60.8702       80.3003       93.2569       80.3452       79.0261       83.3649       77.3355       81.4125       88.6570       95.1772       85.0471      109.2334      114.8364      118.4289       94.6026       68.3922       77.8212       82.0809       85.2048       78.7165       85.5214       86.6663       87.0992       82.3686       84.4925      104.8173       99.3971       92.2811       72.6693       69.5183       66.1319       60.5228       54.3311       52.4332       47.2648       47.0328       42.9239       42.2994       43.7869       39.5138       40.2621        0.0000        0.0000        0.0000        0.0000        0.0000        0.0000        0.0000        0.0000        0.0000        0.0000        0.0000        0.0000        0.0000        0.0000        0.0000        0.0000        0.0000        0.0000        0.0000        0.0000        0.0000        0.0000        0.0000        0.0000        0.0000        0.0000        0.0000        0.0000        0.0000        0.0000        0.0000        0.0000        0.0000        0.0000        0.0000        0.0000        0.0000        0.0000        0.0000        0.0000        0.0000        0.0000        0.0000        0.0000        0.0000        0.0000        0.0000        0.0000        0.0000        0.0000        0.0000        0.0000
        0.0000        0.0000        0.0000        0.0000        0.0000        0.0000        0.0000        0.0000        0.0000        0.0000        0.0000        0.0000        0.0000        0.0000        0.0000        0.0000        0.0000        0.0000        0.0000        0.0000        0.0000        0.0000        0.0000        0.0000        0.0000        0.0000        0.0000        0.0000        0.0000        0.0000        0.0000        0.0000        0.0000        0.0000        0.0000        0.0000        0.0000        0.0000        0.0000        0.0000        4.2119        3.5895        3.3837        1.2939        1.0147        1.0341        1.1951        6.3241        6.8152        5.7808        4.7958        0.8342        0.9459        0.7097        0.8760        1.3765        1.0248        1.1000        0.3270        0.2428        0.3618        0.0000        0.3809        0.3319        0.0000        0.4112        1.2278        2.4384        3.3162        0.8447        1.2048        1.7016        0.0568        0.2104        0.0000        1.6554        1.2294        1.0915        2.1781        5.6621        7.5729        9.4247       14.0501       13.8083       12.6511       15.7173       19.8118       18.8487       18.1287       23.9259       22.2907       15.0381       11.1361       12.1440       10.2848       10.1474        7.0799        5.6918        3.4839        3.3449        3.3107        5.2521        3.4875        3.2791        3.1605        3.0599        3.1997        5.0361        6.6402        7.8764       12.6775       30.3261       45.6500       45.4586       36.0451       23.2568       22.1541       21.8934       20.8048       27.2945       26.9794       29.4358       29.6177       29.1047       30.8430       31.8149       32.7235       33.8815       34.8406       35.4058       36.5650       42.6017       46.5672       44.6707       47.5111       48.0906       42.9147       40.2398       39.2090       26.9715       22.9313       24.8409       19.3340       26.0836       26.0133       28.8877       33.5056       39.7286       43.8754       55.7347       57.2197       71.2051       76.0380       70.0608       74.1281       72.0326       86.3706       91.6633       83.4416       89.2972       87.8721       87.5249       88.5323       90.6956       99.4224      100.3060      101.7729      120.9665      139.2970      146.9314      117.3962       79.8648       79.6787       89.7112      100.3058       84.4964       84.5616       81.5922       86.4422       91.7587       96.9769       98.6848       98.1840       90.6959       84.4110       76.7260       72.8862       63.0655       55.8797       53.3206       51.8676       49.1725       46.3622       46.7086       37.4864       35.5567        0.0000        0.0000        0.0000        0.0000        0.0000        0.0000        0.0000        0.0000        0.0000        0.0000        0.0000        0.0000        0.0000        0.0000        0.0000        0.0000        0.0000        0.0000        0.0000        0.0000        0.0000        0.0000        0.0000        0.0000        0.0000        0.0000        0.0000        0.0000        0.0000        0.0000        0.0000        0.0000        0.0000        0.0000        0.0000        0.0000        0.0000        0.0000        0.0000        0.0000        0.0000        0.0000        0.0000        0.0000        0.0000        0.0000        0.0000        0.0000        0.0000        0.0000        0.0000        0.0000        0.0000
        0.0000        0.0000        0.0000        0.0000        0.0000        0.0000        0.0000        0.0000        0.0000        0.0000        0.0000        0.0000        0.0000        0.0000        0.0000        0.0000        0.0000        0.0000        0.0000        0.0000        0.0000        0.0000        0.0000        0.0000        0.0000        0.0000        0.0000        0.0000        0.0000        0.0000        0.0000        0.0000        0.0000        0.0000        0.0000        0.0000        0.0000        0.0000        0.0000        0.0000        0.0000        0.0000        0.0000        5.4011        5.2484        5.0351        4.8201        3.3029        3.0876        2.6773        2.1855        0.4356        0.3769        0.2251        0.1080        3.0224        4.4852        3.9298        2.7010        0.8463        0.8080        0.3698        0.3127        1.6660        0.6157        0.4776        1.8737       12.3743       13.7124        2.5227        2.6773        3.7904        9.8444        5.5523        6.7083        1.9249        5.8258        3.4699        4.1231        9.1148       11.4093       14.4276       17.1339       24.0574       31.9843       37.1036       42.3334       35.3668       29.7486       25.4754       26.0047       29.5608       27.4971       50.7286       35.5343       34.4537       34.7745       42.8786       20.3549       13.0378       15.9230       25.3730       31.8526        3.4550        4.9487        9.5723        5.7759        5.5304        8.2843       15.1583       17.8894       20.8296       21.3313       21.2279       21.6406       19.5948       19.1242       20.5252       27.9487       27.0137       30.3002       30.2702       33.5255       34.4967       36.2390       36.5733       37.0998       42.3506       42.8179       46.2847       53.4724       61.5610       60.8841       51.7802       48.7101       49.5665       50.7722       55.3646       48.8685       36.6892       35.4659       33.3647       34.8872       33.5280       35.9983       41.1472       50.1254       61.3663       65.1245       75.5696       72.2930       75.6425       84.1866       86.5468       87.8825       89.1858       83.9841       97.0953       85.0177       84.0961       83.2450       81.9180       78.4552       90.4953       91.9378      100.2875      110.8956      108.4274      120.8293      126.7269      109.2332       88.2330       90.6483       86.7519       94.4161       96.9363      102.2123      105.4893      116.8832      127.0705      120.2014      112.3437      105.5661      100.0856       99.2033       97.0904       93.8496       85.0919       81.0694       77.6610       72.7863       54.8150       49.0488       49.2431       41.4920       35.3100        0.0000        0.0000        0.0000        0.0000        0.0000        0.0000        0.0000        0.0000        0.0000        0.0000        0.0000        0.0000        0.0000        0.0000        0.0000        0.0000        0.0000        0.0000        0.0000        0.0000        0.0000        0.0000        0.0000        0.0000        0.0000        0.0000        0.0000        0.0000        0.0000        0.0000        0.0000        0.0000        0.0000        0.0000        0.0000        0.0000        0.0000        0.0000        0.0000        0.0000        0.0000        0.0000        0.0000        0.0000        0.0000        0.0000        0.0000        0.0000        0.0000        0.0000        0.0000        0.0000        0.0000
        0.0000        0.0000        0.0000        0.0000        0.0000        0.0000        0.0000        0.0000        0.0000        0.0000        0.0000        0.0000        0.0000        0.0000        0.0000        0.0000        0.0000        0.0000        0.0000        0.0000        0.0000        0.0000        0.0000        0.0000        0.0000        0.0000        0.0000        0.0000        0.0000        0.0000        0.0000        0.0000        0.0000        0.0000        0.0000        0.0000        0.0000        0.0000        0.0000        0.0000        0.0000        0.0000        0.0000        0.0000        7.0002        6.6120        5.6030        3.4684        2.8789        2.2311        1.8552        0.4099        0.1669        0.1373        0.0407        3.5782        5.1021        4.8911        3.6757        1.3230        1.3471        0.8747        1.1285        5.8670        5.7483        3.8450        6.6311       19.8722        8.4829        5.4353       14.8152       19.5359       22.4541       16.2151       11.8428        8.2923        9.2696        9.0425        6.3014       10.2475       10.5133       13.6581       16.7809       30.8838       38.5402       57.9251       61.1202       64.5082       49.2963       33.6741       36.3866       45.7190       51.9770       50.3410       36.1040       42.4487       38.2862       29.1975       30.3642       20.4450       21.2926       38.4948       30.3193        4.7952        4.3877       10.0282       10.5509        8.1241        6.4638        9.5233       12.3944       22.7581       25.3334       23.1897       21.3422       19.9402       20.5890       21.6969       23.6157       48.2442       27.3622       25.4714       27.5672       33.2976       35.2634       38.3883       41.5110       44.3375       52.5899       56.7647       59.5640       66.3647       65.1295       58.1498       49.4587       44.3598       40.7323       40.1613       34.8729       33.4577       32.7961       35.5075       36.5606       41.4764       45.3136       51.5558       59.3159       65.9582       71.7970       79.7731       86.6188       91.4501       96.5537       92.2380       91.2683       85.4922       91.9721       93.8172       84.2151       90.0323       88.9957       85.7613       80.8099       97.3431       95.5500       96.5107      100.7541      106.8566      115.9644      110.1952      109.8156      116.5758      125.0628      118.4746      104.2516      113.8151      122.0802      120.7828      128.1581      138.7899      136.1106      139.2308      115.9259       98.9623       94.9557       96.5608       93.4964       99.3925       88.2247       82.0546       75.0785       52.8143       51.5869       56.8929       44.9587       35.9400        0.0000        0.0000        0.0000        0.0000        0.0000        0.0000        0.0000        0.0000        0.0000        0.0000        0.0000        0.0000        0.0000        0.0000        0.0000        0.0000        0.0000        0.0000        0.0000        0.0000        0.0000        0.0000        0.0000        0.0000        0.0000        0.0000        0.0000        0.0000        0.0000        0.0000        0.0000        0.0000        0.0000        0.0000        0.0000        0.0000        0.0000        0.0000        0.0000        0.0000        0.0000        0.0000        0.0000        0.0000        0.0000        0.0000        0.0000        0.0000        0.0000        0.0000        0.0000        0.0000        0.0000
        0.0000        0.0000        0.0000        0.0000        0.0000        0.0000        0.0000        0.0000        0.0000        0.0000        0.0000        0.0000        0.0000        0.0000        0.0000        0.0000        0.0000        0.0000        0.0000        0.0000        0.0000        0.0000        0.0000        0.0000        0.0000        0.0000        0.0000        0.0000        0.0000        0.0000        0.0000        0.0000        0.0000        0.0000        0.0000        0.0000        0.0000        0.0000        0.0000        0.0000        0.0000        0.0000        0.0000        0.0000        0.0000        0.0000        6.3375        3.6634        2.7905        2.1099        1.6851        0.1256        0.0939        0.1203        0.0702        5.9460        7.8370        7.4388        6.1843        1.8900        1.9340        1.4777        2.6437        8.8797        5.2911        4.5282        9.2784       30.1143       33.4802       20.6985        7.6223       10.3389        8.0674       12.7373       13.2233        6.2270        7.1138       11.5076        6.1373       11.6171       11.3274       14.9174       26.9986       40.8009       50.6206       53.5498       54.0194       38.1437       52.0472       44.9921       41.6764       61.2449       61.2110       52.7125       67.6859       67.1467       53.9918       44.2783       42.0401       30.5479       27.2974       70.0637       57.2236        5.3675        7.3576        6.1151       12.8577        8.0071       10.4382       10.4259       11.1479       16.4159       17.8806       19.1014       18.9597       20.3505       23.2200       21.7528       21.5812       32.9236       23.0137       22.8339       25.1433       31.2679       33.9666       36.8222       38.9374       47.9823       49.6338       57.0466       51.4665       50.6584       52.3756       47.1169       47.2998       43.0072       32.8955       30.8974       27.6410       36.8260       37.8941       43.0735       40.5683       43.9021       52.2012       49.9376       59.5468       71.4508       79.4898       84.2913       90.5517       95.4159       94.0080       96.9823       98.4921       93.3759       95.2120       98.9131       99.8293       98.6479      101.1239       96.3337       90.2961      100.8843       93.6307       96.0015      101.8201      102.6852      106.6507      113.7242      111.2719      132.0542      139.0154      124.3734      112.8022      129.5273      142.2393      131.9234      139.6915      148.7150      136.0745      135.4345      114.7363       95.5832       94.1315       97.5073       93.8304       93.6424       88.1496       81.3270       72.8152       50.8866       47.8960       45.7924       42.8744       23.1600        0.0000        0.0000        0.0000        0.0000        0.0000        0.0000        0.0000        0.0000        0.0000        0.0000        0.0000        0.0000        0.0000        0.0000        0.0000        0.0000        0.0000        0.0000        0.0000        0.0000        0.0000        0.0000        0.0000        0.0000        0.0000        0.0000        0.0000        0.0000        0.0000        0.0000        0.0000        0.0000        0.0000        0.0000        0.0000        0.0000        0.0000        0.0000        0.0000        0.0000        0.0000        0.0000        0.0000        0.0000        0.0000        0.0000        0.0000        0.0000        0.0000        0.0000        0.0000        0.0000        0.0000
        0.0000        0.0000        0.0000        0.0000        0.0000        0.0000        0.0000        0.0000        0.0000        0.0000        0.0000        0.0000        0.0000        0.0000        0.0000        0.0000        0.0000        0.0000        0.0000        0.0000        0.0000        0.0000        0.0000        0.0000        0.0000        0.0000        0.0000        0.0000        0.0000        0.0000        0.0000        0.0000        0.0000        0.0000        0.0000        0.0000        0.0000        0.0000        0.0000        0.0000        0.0000        0.0000        0.0000        0.0000        0.0000        0.0000        0.0000        4.0100        2.8980        2.3545        2.2854        0.1085        0.1478        0.0984        0.0880        8.4731       10.7447       10.8517        9.3085        2.2873        1.7661        2.0900        2.4253        7.2142        1.8987        1.2927        2.7522       12.1146       25.6362       26.0660       11.0391        6.7730        8.7441       20.3520       13.4042       12.1272        9.2104       18.8734        7.2688       11.5995       17.9397       21.5931       35.4183       44.9687       44.2325       44.4587       44.0150       35.6056       31.2173       30.4619       40.8658       58.4198       57.4549       51.1503       57.1010       66.7922       55.0250       43.9175       43.0582       33.1827       36.2592       46.5865       43.5134        9.2452        6.9003        4.4756        7.4820       11.3466       15.0842       12.6178       11.5243       15.0738       15.6699       16.6678       18.6803       19.7955       20.9338       20.3992       18.9568       23.9249       23.9176       20.9568       22.0626       28.1071       32.8208       34.4153       36.1228       40.6977       45.8088       48.6752       46.6016       46.5228       45.1305       42.6523       36.1193       35.4637       35.9851       36.9804       38.2081       41.2026       32.9701       37.5533       47.3329       54.2286       56.5409       54.1893       63.0366       80.0597       95.4080       87.8023      102.7771       89.9222       88.2900       97.0668       92.0080       88.7865       96.3526       97.7760       92.9740       92.2132       95.5329       97.1458       94.2176      101.9956      101.5910      106.9547      121.2035      106.1029      108.6334      113.1817      115.8546      123.3957      130.5149      127.8773      123.3829      143.5408      147.8702      147.5094      143.1912      142.0070      136.6132      134.8739      112.2648       99.2016       89.4404       89.2839       91.7973       90.7866       80.3064       68.9593       63.8483       43.8986       40.5426       38.4752       38.9492        0.0000        0.0000        0.0000        0.0000        0.0000        0.0000        0.0000        0.0000        0.0000        0.0000        0.0000        0.0000        0.0000        0.0000        0.0000        0.0000        0.0000        0.0000        0.0000        0.0000        0.0000        0.0000        0.0000        0.0000        0.0000        0.0000        0.0000        0.0000        0.0000        0.0000        0.0000        0.0000        0.0000        0.0000        0.0000        0.0000        0.0000        0.0000        0.0000        0.0000        0.0000        0.0000        0.0000        0.0000        0.0000        0.0000        0.0000        0.0000        0.0000        0.0000        0.0000        0.0000        0.0000        0.0000
        0.0000        0.0000        0.0000        0.0000        0.0000        0.0000        0.0000        0.0000        0.0000        0.0000        0.0000        0.0000        0.0000        0.0000        0.0000        0.0000        0.0000        0.0000        0.0000        0.0000        0.0000        0.0000        0.0000        0.0000        0.0000        0.0000        0.0000        0.0000        0.0000        0.0000        0.0000        0.0000        0.0000        0.0000        0.0000        0.0000        0.0000        0.0000        0.0000        0.0000        0.0000        0.0000        0.0000        0.0000        0.0000        0.0000        0.0000        0.0000        0.0000        0.0000        2.8814        3.7491        4.1098        5.4394        7.5131       11.6863       14.1960       14.9720       13.4052       10.3993        8.5720        8.0154        7.2507       20.6785       17.7497       10.6511        0.0000        0.0000       15.3790       14.8916       14.1111       11.4503       11.1666       14.6967       17.4036       16.4803       24.3681       19.9196       20.7716       22.1406       27.2035       26.4087       29.1278       26.5439       31.7157       32.7777       32.4900       36.0703       28.7720        0.0000        0.0000        0.0000        0.0000       47.8035       44.9189       50.1019       40.7529       34.7732        0.0000       29.5764       31.8357       43.5924       34.0494       13.0572       11.4895        9.7403       10.6510       12.6755       11.8742       11.9050       13.1194       11.4328       11.2526       12.7787       15.2201       20.5864       19.3580       18.7860       17.0862       17.2158       19.5972       17.0467       18.5885       21.0676       23.7592       24.9244       28.1540       32.4449       32.7882       37.0256       36.5033       37.8016       33.2170       32.9222       30.6312       26.5949       33.3968       34.7778       41.8831       45.8524       46.9022       51.9776       62.7850       62.2835       62.1639       63.0209       75.5534       89.1461       99.1062       89.8477       96.2224       83.7025       84.3702       83.5217       82.5750       94.0762       98.6048       98.5168      100.5229      131.2799      129.1195      129.1993      140.3290      141.7342      138.1359      124.6458      125.7777      116.4626      114.9439      113.3092      118.7881      121.9687      131.8812      134.6154      127.2403      137.6117      146.8774      138.8840      133.8607      137.2844      136.3901      133.4663      112.8601       91.5383       85.8174       79.6419       78.5721       73.3450       63.9970       61.0665       58.9810       41.2079       35.8360        0.0000        0.0000        0.0000        0.0000        0.0000        0.0000        0.0000        0.0000        0.0000        0.0000        0.0000        0.0000        0.0000        0.0000        0.0000        0.0000        0.0000        0.0000        0.0000        0.0000        0.0000        0.0000        0.0000        0.0000        0.0000        0.0000        0.0000        0.0000        0.0000        0.0000        0.0000        0.0000        0.0000        0.0000        0.0000        0.0000        0.0000        0.0000        0.0000        0.0000        0.0000        0.0000        0.0000        0.0000        0.0000        0.0000        0.0000        0.0000        0.0000        0.0000        0.0000        0.0000        0.0000        0.0000        0.0000        0.0000
        0.0000        0.0000        0.0000        0.0000        0.0000        0.0000        0.0000        0.0000        0.0000        0.0000        0.0000        0.0000        0.0000        0.0000        0.0000        0.0000        0.0000        0.0000        0.0000        0.0000        0.0000        0.0000        0.0000        0.0000        0.0000        0.0000        0.0000        0.0000        0.0000        0.0000        0.0000        0.0000        0.0000        0.0000        0.0000        0.0000        0.0000        0.0000        0.0000        0.0000        0.0000        0.0000        0.0000        0.0000        0.0000        0.0000        0.0000        0.0000        0.0000        0.0000        0.0000        0.0000        0.0000        0.0000        0.0000       14.3936       17.3621       18.1750        0.0000        0.0000        0.0000        9.4332        8.8444       11.6521        7.7444        0.0000        0.0000        0.0000        0.0000        0.0000        0.0000        0.0000       11.0307       12.3915       13.5039       14.6162       19.8188       20.9718       23.4457       22.1143       22.6150       30.6741       50.9660       28.8492       39.6655       40.8176       28.3085       20.7644        0.0000        0.0000        0.0000        0.0000        0.0000        0.0000      107.8167       46.4074        0.0000        0.0000        0.0000       33.1081       36.0603       31.1204       29.4683       13.2122       12.3476       11.1155       12.4287       12.6911       12.9044       13.0642       12.2556       11.7209       10.2971       11.4831       14.5231       19.5342       20.5327       22.0197       19.7915       16.9290       17.8564       19.7041       16.8560       19.1304       20.1962       21.7370       25.7436       30.0424       29.8624       29.3150       27.3984       32.5132       34.9044       34.0660       29.7323       34.1553       36.6740       37.7796       37.6781       48.0400       53.2725       60.5551       61.4640       63.5272       68.8282       72.8440       76.0871       89.9167       96.2450       97.8257       95.1557       84.8739       81.8761       84.4374       90.7911      107.7860      109.5298      124.2748      138.9732      153.1615      148.0227      148.5401      141.6092      133.7744      132.7735      116.0714      116.1110      113.5469      108.1606      110.3876      118.5760      120.1834      122.8822      117.8079      121.3580      132.5472      141.9315      138.0757      133.4453      129.7357      127.6851      115.6190      102.9487       83.7807       77.5292       69.9149       63.4078       59.9879       51.6699       53.1772       45.1968       35.9187       34.5418        0.0000        0.0000        0.0000        0.0000        0.0000        0.0000        0.0000        0.0000        0.0000        0.0000        0.0000        0.0000        0.0000        0.0000        0.0000        0.0000        0.0000        0.0000        0.0000        0.0000        0.0000        0.0000        0.0000        0.0000        0.0000        0.0000        0.0000        0.0000        0.0000        0.0000        0.0000        0.0000        0.0000        0.0000        0.0000        0.0000        0.0000        0.0000        0.0000        0.0000        0.0000        0.0000        0.0000        0.0000        0.0000        0.0000        0.0000        0.0000        0.0000        0.0000        0.0000        0.0000        0.0000        0.0000        0.0000        0.0000
        0.0000        0.0000        0.0000        0.0000        0.0000        0.0000        0.0000        0.0000        0.0000        0.0000        0.0000        0.0000        0.0000        0.0000        0.0000        0.0000        0.0000        0.0000        0.0000        0.0000        0.0000        0.0000        0.0000        0.0000        0.0000        0.0000        0.0000        0.0000        0.0000        0.0000        0.0000        0.0000        0.0000        0.0000        0.0000        0.0000        0.0000        0.0000        0.0000        0.0000        0.0000        0.0000        0.0000        0.0000        0.0000        0.0000        0.0000        0.0000        0.0000        0.0000        0.0000        0.0000        0.0000        0.0000        0.0000        0.0000        0.0000        0.0000        0.0000        0.0000        0.0000       12.8399       12.6326       11.4276       11.7709        0.0000        0.0000        0.0000        0.0000        0.0000        0.0000        0.0000        0.0000       11.3584       13.9393       17.3840       22.2734       20.5735       23.3876       38.6642       30.1693       26.4566       28.9409       23.7504       28.6672        0.0000        0.0000        0.0000        0.0000        0.0000        0.0000        0.0000        0.0000        0.0000        0.0000        0.0000        0.0000        0.0000        0.0000        0.0000       35.9220       39.0210       29.3645       15.5958       14.0336       13.3582       13.1976       17.2642       14.7274       14.1863       12.9093       12.1936       11.5812       12.1648       12.7070       18.0022       24.2689       22.8407       18.3407       17.2994       18.1151       14.7519       16.2304       17.7809       17.9896       19.4929       21.7282       25.0174       27.8047       26.4250       25.9147       31.0511       29.2136       37.3910       34.0764       43.3544       36.2250       39.6948       46.2620       49.8681       56.7723       61.4672       66.4295       66.7253       72.4908       74.2211       81.0036       90.3701       93.7440       99.3489       97.9717       87.5122       84.6501       86.4341      104.2878      119.9634      131.3385      149.7360      145.0012      139.5334      135.4496      131.6709      133.9036      120.7905      109.0425      114.2481      117.0447      105.6182      100.6497      111.3603      112.5162      116.1185      115.5041      117.9593      118.0073      123.1117      129.8314      126.8576      123.2472      116.4779      113.1837      103.1955       89.7284       71.2271       68.6604       57.8978       57.7049       56.3260       40.1912       39.3097       40.8232       35.8030        0.0000        0.0000        0.0000        0.0000        0.0000        0.0000        0.0000        0.0000        0.0000        0.0000        0.0000        0.0000        0.0000        0.0000        0.0000        0.0000        0.0000        0.0000        0.0000        0.0000        0.0000        0.0000        0.0000        0.0000        0.0000        0.0000        0.0000        0.0000        0.0000        0.0000        0.0000        0.0000        0.0000        0.0000        0.0000        0.0000        0.0000        0.0000        0.0000        0.0000        0.0000        0.0000        0.0000        0.0000        0.0000        0.0000        0.0000        0.0000        0.0000        0.0000        0.0000        0.0000        0.0000        0.0000        0.0000        0.0000        0.0000
        0.0000        0.0000        0.0000        0.0000        0.0000        0.0000        0.0000        0.0000        0.0000        0.0000        0.0000        0.0000        0.0000        0.0000        0.0000        0.0000        0.0000        0.0000        0.0000        0.0000        0.0000        0.0000        0.0000        0.0000        0.0000        0.0000        0.0000        0.0000        0.0000        0.0000        0.0000        0.0000        0.0000        0.0000        0.0000        0.0000        0.0000        0.0000        0.0000        0.0000        0.0000        0.0000        0.0000        0.0000        0.0000        0.0000        0.0000        0.0000        0.0000        0.0000        0.0000        0.0000        0.0000        0.0000        0.0000        0.0000        0.0000        0.0000        0.0000        0.0000        0.0000        0.0000       19.9014       20.0927        0.0000        0.0000        0.0000        0.0000        0.0000        0.0000        0.0000        0.0000        0.0000        0.0000       24.0964       32.8908       26.2753       23.0055       31.1090       36.3169       37.7231       33.8805       40.0515       28.8212        0.0000        0.0000        0.0000        0.0000        0.0000        0.0000        0.0000        0.0000        0.0000        0.0000        0.0000        0.0000        0.0000        0.0000        0.0000        0.0000        0.0000       56.1820       53.3767       32.3217       24.2203       21.1380       15.4940       28.4561       16.2681       15.8032       14.4317       14.5848       14.0351       13.4465       14.5913       19.6785       25.7330       20.7658       20.0060       19.2455       18.2069       16.7602       16.8481       17.3789       18.0762       20.0391       20.6932       24.1443       24.5154       31.3290       36.5483       49.3466       46.0060       36.5392       27.2171       33.7321       35.7305       40.1580       45.6749       49.4970       51.6056       56.4708       70.2662       73.8172       75.4288       76.2676       79.3635       94.7833      103.9531      110.6437      119.0595       94.8689       84.8361       85.5524      102.4520      119.2836      128.8672      144.0473      141.8671      136.0029      112.7353      112.7886      117.6108      115.2454      108.7176      121.6034      113.6621       98.3751       96.2872      100.8668       99.6539       99.9382      102.6799      107.9793      103.1792      102.3394      106.0161      113.9752      103.2870       92.4894       87.4988       80.6990       75.0873       58.6499       54.2724       52.8133       46.0789       38.1901       37.9973       41.8059       36.5795        0.0000        0.0000        0.0000        0.0000        0.0000        0.0000        0.0000        0.0000        0.0000        0.0000        0.0000        0.0000        0.0000        0.0000        0.0000        0.0000        0.0000        0.0000        0.0000        0.0000        0.0000        0.0000        0.0000        0.0000        0.0000        0.0000        0.0000        0.0000        0.0000        0.0000        0.0000        0.0000        0.0000        0.0000        0.0000        0.0000        0.0000        0.0000        0.0000        0.0000        0.0000        0.0000        0.0000        0.0000        0.0000        0.0000        0.0000        0.0000        0.0000        0.0000        0.0000        0.0000        0.0000        0.0000        0.0000        0.0000        0.0000        0.0000
        0.0000        0.0000        0.0000        0.0000        0.0000        0.0000        0.0000        0.0000        0.0000        0.0000        0.0000        0.0000        0.0000        0.0000        0.0000        0.0000        0.0000        0.0000        0.0000        0.0000        0.0000        0.0000        0.0000        0.0000        0.0000        0.0000        0.0000        0.0000        0.0000        0.0000        0.0000        0.0000        0.0000        0.0000        0.0000        0.0000        0.0000        0.0000        0.0000        0.0000        0.0000        0.0000        0.0000        0.0000        0.0000        0.0000        0.0000        0.0000        0.0000        0.0000        0.0000        0.0000        0.0000        0.0000        0.0000        0.0000        0.0000        0.0000        0.0000        0.0000        0.0000        0.0000        0.0000        0.0000        0.0000        0.0000        0.0000        0.0000        0.0000        0.0000        0.0000        0.0000        0.0000        0.0000       25.8125       26.0461       27.6269       23.8606       27.9460       32.0517       22.2472       20.4071       24.1786        0.0000        0.0000        0.0000        0.0000        0.0000        0.0000        0.0000        0.0000        0.0000        0.0000        0.0000        0.0000        0.0000        0.0000        0.0000        0.0000        0.0000        0.0000       38.7775       79.3461       52.2158       38.6004       36.5607       31.1795       24.9684       24.7773       24.0221       22.1547       22.8785       22.6962       21.5854       21.8694       32.0655       37.7158       29.6370       23.5168       20.5652       18.9878       18.6747       19.7733       21.6731       20.6785       25.0385       29.1751       32.4256       37.4341       38.3508       38.2515       36.3816       35.0009       31.4826       30.5302       39.1805       41.5783       44.4922       49.5890       55.0281       59.7923       68.2702       68.2025       72.8472       75.4287       77.2986       82.9390      104.6541      107.4481      120.6322      116.4379       93.9321       92.7354       86.3024      103.0702      104.2982      113.8198      112.3826      104.4281       93.2405       90.1234       78.6653       79.4819       84.1759       95.9270       86.0965       88.9047       83.5786       83.5379       80.4367       74.8824       70.0583       70.7225       76.1174       76.1459       77.8566       75.8625       72.4858       70.7775       63.2150       59.4459       59.4222       56.2051       57.3274       61.0693       49.6315       40.3547       34.1005       35.7050       34.5289       30.0394        0.0000        0.0000        0.0000        0.0000        0.0000        0.0000        0.0000        0.0000        0.0000        0.0000        0.0000        0.0000        0.0000        0.0000        0.0000        0.0000        0.0000        0.0000        0.0000        0.0000        0.0000        0.0000        0.0000        0.0000        0.0000        0.0000        0.0000        0.0000        0.0000        0.0000        0.0000        0.0000        0.0000        0.0000        0.0000        0.0000        0.0000        0.0000        0.0000        0.0000        0.0000        0.0000        0.0000        0.0000        0.0000        0.0000        0.0000        0.0000        0.0000        0.0000        0.0000        0.0000        0.0000        0.0000        0.0000        0.0000        0.0000        0.0000
        0.0000        0.0000        0.0000        0.0000        0.0000        0.0000        0.0000        0.0000        0.0000        0.0000        0.0000        0.0000        0.0000        0.0000        0.0000        0.0000        0.0000        0.0000        0.0000        0.0000        0.0000        0.0000        0.0000        0.0000        0.0000        0.0000        0.0000        0.0000        0.0000        0.0000        0.0000        0.0000        0.0000        0.0000        0.0000        0.0000        0.0000        0.0000        0.0000        0.0000        0.0000        0.0000        0.0000        0.0000        0.0000        0.0000        0.0000        0.0000        0.0000        0.0000        0.0000        0.0000        0.0000        0.0000        0.0000        0.0000        0.0000        0.0000        0.0000        0.0000        0.0000        0.0000        0.0000        0.0000        0.0000        0.0000        0.0000        0.0000        0.0000        0.0000        0.0000        0.0000        0.0000        0.0000        0.0000        0.0000        0.0000        0.0000        0.0000        0.0000        0.0000        0.0000        0.0000        0.0000        0.0000        0.0000        0.0000        0.0000        0.0000        0.0000        0.0000        0.0000        0.0000        0.0000        0.0000        0.0000        0.0000        0.0000        0.0000        0.0000        0.0000       39.8416       43.2751       31.6420       35.1336       31.1942       29.7290       28.0472       26.7304       25.4346       23.9652       24.9406       23.9665       23.8686       24.5369       36.0530       32.2672       33.2088       25.6945       20.3269       19.6866       21.9789       22.6406       20.7891       22.4222       30.7580       25.7144       31.7115       37.2583       36.8364       37.2078       34.3270       35.7780       31.4510       30.0380       41.8701       43.4580       47.7212       54.4263       70.6309       68.4090       79.0623       75.6043       74.0406       73.5084       78.5747       88.1576      107.3675      111.1113      107.9654      105.1960       88.0711       85.2544       76.9738       85.0825       72.8295       86.3758      100.6628       89.5544       72.2934       79.7315       66.7724       70.4246       72.2219       76.0318       78.0295       80.2762       68.1136       65.5005       62.8663       65.3622       57.4642       63.6506       63.9406       64.4720       62.1722       58.6695       59.5155       63.6880       56.4175       52.2855       54.5167       52.5960       50.5180       51.4809       50.3755       40.4629       29.1452       28.8735       27.5554        0.0000        0.0000        0.0000        0.0000        0.0000        0.0000        0.0000        0.0000        0.0000        0.0000        0.0000        0.0000        0.0000        0.0000        0.0000        0.0000        0.0000        0.0000        0.0000        0.0000        0.0000        0.0000        0.0000        0.0000        0.0000        0.0000        0.0000        0.0000        0.0000        0.0000        0.0000        0.0000        0.0000        0.0000        0.0000        0.0000        0.0000        0.0000        0.0000        0.0000        0.0000        0.0000        0.0000        0.0000        0.0000        0.0000        0.0000        0.0000        0.0000        0.0000        0.0000        0.0000        0.0000        0.0000        0.0000        0.0000        0.0000        0.0000        0.0000
        0.0000        0.0000        0.0000        0.0000        0.0000        0.0000        0.0000        0.0000        0.0000        0.0000        0.0000        0.0000        0.0000        0.0000        0.0000        0.0000        0.0000        0.0000        0.0000        0.0000        0.0000        0.0000        0.0000        0.0000        0.0000        0.0000        0.0000        0.0000        0.0000        0.0000        0.0000        0.0000        0.0000        0.0000        0.0000        0.0000        0.0000        0.0000        0.0000        0.0000        0.0000        0.0000        0.0000        0.0000        0.0000        0.0000        0.0000        0.0000        0.0000        0.0000        0.0000        0.0000        0.0000        0.0000        0.0000        0.0000        0.0000        0.0000        0.0000        0.0000        0.0000        0.0000        0.0000        0.0000        0.0000        0.0000        0.0000        0.0000        0.0000        0.0000        0.0000        0.0000        0.0000        0.0000        0.0000        0.0000        0.0000        0.0000        0.0000        0.0000        0.0000        0.0000        0.0000        0.0000        0.0000        0.0000        0.0000        0.0000        0.0000        0.0000        0.0000        0.0000        0.0000        0.0000        0.0000        0.0000        0.0000        0.0000        0.0000        0.0000        0.0000       38.6079       29.0235       28.5991       28.3857       28.2107       29.7592       28.5491       29.6084       27.4492       25.9373       27.1723       27.1383       26.2852       26.2211       31.9197       28.7899       28.5890       30.2879       23.5801       22.0377       21.3859       23.0903       22.7709       28.1250       25.9135       33.9524       31.7155       30.9023       31.1500       35.0963       34.0137       33.9685       34.0959       38.8474       43.6894       46.0235       51.6451       59.8698       68.5217       73.3631       79.7741       82.4471       83.1031       82.2201       83.7895       93.1190      104.1379      101.8021      107.0206      102.3602       76.4183       71.7486       69.0557       74.8839       68.5789       69.3551       77.7595       87.2061       65.7662       63.7577       66.1128       60.4328       57.2439       58.3019       71.6939       56.9262       55.5845       54.2209       50.9840       50.5942       46.7389       52.1531       52.2167       47.4681       50.6564       52.0358       59.0427       53.2140       50.3124       55.7342       50.6890       47.9412       48.8464       37.4601       40.2623       35.9233       26.8867       25.2713       28.7752        0.0000        0.0000        0.0000        0.0000        0.0000        0.0000        0.0000        0.0000        0.0000        0.0000        0.0000        0.0000        0.0000        0.0000        0.0000        0.0000        0.0000        0.0000        0.0000        0.0000        0.0000        0.0000        0.0000        0.0000        0.0000        0.0000        0.0000        0.0000        0.0000        0.0000        0.0000        0.0000        0.0000        0.0000        0.0000        0.0000        0.0000        0.0000        0.0000        0.0000        0.0000        0.0000        0.0000        0.0000        0.0000        0.0000        0.0000        0.0000        0.0000        0.0000        0.0000        0.0000        0.0000        0.0000        0.0000        0.0000        0.0000        0.0000        0.0000
        0.0000        0.0000        0.0000        0.0000        0.0000        0.0000        0.0000        0.0000        0.0000        0.0000        0.0000        0.0000        0.0000        0.0000        0.0000        0.0000        0.0000        0.0000        0.0000        0.0000        0.0000        0.0000        0.0000        0.0000        0.0000        0.0000        0.0000        0.0000        0.0000        0.0000        0.0000        0.0000        0.0000        0.0000        0.0000        0.0000        0.0000        0.0000        0.0000        0.0000        0.0000        0.0000        0.0000        0.0000        0.0000        0.0000        0.0000        0.0000        0.0000        0.0000        0.0000        0.0000        0.0000        0.0000        0.0000        0.0000        0.0000        0.0000        0.0000        0.0000        0.0000        0.0000        0.0000        0.0000        0.0000        0.0000        0.0000        0.0000        0.0000        0.0000        0.0000        0.0000        0.0000        0.0000        0.0000        0.0000        0.0000        0.0000        0.0000        0.0000        0.0000        0.0000        0.0000        0.0000        0.0000        0.0000        0.0000        0.0000        0.0000        0.0000        0.0000        0.0000        0.0000        0.0000        0.0000        0.0000        0.0000        0.0000        0.0000        0.0000       33.9866       31.9239       26.4629       27.0749       31.8274       27.9036       27.9987       29.0810       30.0584       30.1444       32.4473       30.5166       28.2125       27.1592       27.4390       30.4401       40.4416       35.3599       39.1612       24.9714       22.0536       22.3483       22.4455       23.9719       25.2611       32.0366       27.4418       28.4862       30.3411       34.2544       35.1369       34.6077       34.1327       32.8223       37.5093       43.7512       46.7677       48.8713       57.5334       77.1406       79.0479       75.9347       77.8848       81.9014       79.3537       80.8324       87.3925       89.5559       87.5833       86.9694       88.9233       68.7176       70.3366       76.9917       80.4105       71.6395       60.2835       60.8185       68.2509       66.7597       58.0738       65.4694       58.1719       45.0070       46.6921       51.3556       42.5982       43.9616       40.7660       40.0818       38.6582       36.9528       37.1735       38.2158       43.5938       50.5738       46.3726       51.3727       50.4831       49.7111       43.7813       38.6645       37.5932       32.9532       25.4043       27.8894       30.9208       29.1750        0.0000        0.0000        0.0000        0.0000        0.0000        0.0000        0.0000        0.0000        0.0000        0.0000        0.0000        0.0000        0.0000       23.2200        0.0000        0.0000        0.0000       35.2500        0.0000        0.0000        0.0000        0.0000        0.0000        0.0000        0.0000        0.0000        0.0000        0.0000        0.0000        0.0000        0.0000        0.0000        0.0000        0.0000        0.0000        0.0000        0.0000        0.0000        0.0000        0.0000        0.0000        0.0000        0.0000        0.0000        0.0000        0.0000        0.0000        0.0000        0.0000        0.0000        0.0000        0.0000        0.0000        0.0000        0.0000        0.0000        0.0000        0.0000        0.0000        0.0000        0.0000
        0.0000        0.0000        0.0000        0.0000        0.0000        0.0000        0.0000        0.0000        0.0000        0.0000        0.0000        0.0000        0.0000        0.0000        0.0000        0.0000        0.0000        0.0000        0.0000        0.0000        0.0000        0.0000        0.0000        0.0000        0.0000        0.0000        0.0000        0.0000        0.0000        0.0000        0.0000        0.0000        0.0000        0.0000        0.0000        0.0000        0.0000        0.0000        0.0000        0.0000        0.0000        0.0000        0.0000        0.0000        0.0000        0.0000        0.0000        0.0000        0.0000        0.0000        0.0000        0.0000        0.0000        0.0000        0.0000        0.0000        0.0000        0.0000        0.0000        0.0000        0.0000        0.0000        0.0000        0.0000        0.0000        0.0000        0.0000        0.0000        0.0000        0.0000        0.0000        0.0000        0.0000        0.0000        0.0000        0.0000        0.0000        0.0000        0.0000        0.0000        0.0000        0.0000        0.0000        0.0000        0.0000        0.0000        0.0000        0.0000        0.0000        0.0000        0.0000        0.0000        0.0000        0.0000        0.0000        0.0000        0.0000        0.0000        0.0000        0.0000       31.3653       29.6975       29.0773       22.6234       29.2068       23.5249       56.7231      165.1967       33.5700       37.6465       46.9375       33.4125       31.1015       32.4431       28.6668       42.3553       33.7870       31.0602       28.9180       24.2091       24.1713       33.4148       32.9112       26.2160       30.1138       31.0529       36.2331       35.0279       36.0934       40.4887       38.8803       36.3585       37.9418       40.7151       49.9485       44.5037       46.7914       50.4920       55.7183       70.4335       66.5977       59.3388       61.2632       67.3176       66.7824       64.1163       69.7969       59.5321       72.6548       73.7885       72.8432       76.6166       77.9759       80.0908       73.4371       63.2486       66.4385       75.0712       70.9373       56.5132       55.8312       51.0541       54.2706       33.0652       32.7644       25.3503       25.9560       23.3845       22.4345       20.6824       20.1970       22.7108       21.1474       24.3163       28.5216       28.8086       25.8957       23.5015       25.4548       30.8522       25.9512       23.7026       21.3897       13.6936       17.4019       18.0377       19.7652       33.8424        0.0000        0.0000        0.0000        0.0000        0.0000        0.0000        0.0000        0.0000        0.0000        0.0000        0.0000        0.0000       49.8300       62.4000       73.2600        0.0000       41.0700       39.2400        0.0000        0.0000        0.0000        0.0000        0.0000        0.0000        0.0000        0.0000        0.0000        0.0000        0.0000        0.0000        0.0000        0.0000        0.0000        0.0000        0.0000        0.0000        0.0000        0.0000        0.0000        0.0000        0.0000        0.0000        0.0000        0.0000        0.0000        0.0000        0.0000        0.0000        0.0000        0.0000        0.0000        0.0000        0.0000        0.0000        0.0000        0.0000        0.0000        0.0000        0.0000        0.0000        0.0000
        0.0000        0.0000        0.0000        0.0000        0.0000        0.0000        0.0000        0.0000        0.0000        0.0000        0.0000        0.0000        0.0000        0.0000        0.0000        0.0000        0.0000        0.0000        0.0000        0.0000        0.0000        0.0000        0.0000        0.0000        0.0000        0.0000        0.0000        0.0000        0.0000        0.0000        0.0000        0.0000        0.0000        0.0000        0.0000        0.0000        0.0000        0.0000        0.0000        0.0000        0.0000        0.0000        0.0000        0.0000        0.0000        0.0000        0.0000        0.0000        0.0000        0.0000        0.0000        0.0000        0.0000        0.0000        0.0000        0.0000        0.0000        0.0000        0.0000        0.0000        0.0000        0.0000        0.0000        0.0000        0.0000        0.0000        0.0000        0.0000        0.0000        0.0000        0.0000        0.0000        0.0000        0.0000        0.0000        0.0000        0.0000        0.0000        0.0000        0.0000        0.0000        0.0000        0.0000        0.0000        0.0000        0.0000        0.0000        0.0000        0.0000        0.0000        0.0000        0.0000        0.0000        0.0000        0.0000        0.0000        0.0000        0.0000        0.0000       41.4918       35.9938       35.9151       35.6218       25.2543       27.0202       34.4976       40.0553      147.9310       48.1772       39.3415       38.5594       36.5847       29.2113       27.9187       29.6352       38.1558       35.6046       33.4650       31.5017       24.6086       25.7084       30.8286       31.6166       28.6578       28.2346       30.7087       33.5200       40.4964       44.1215       50.4220       53.7155       44.5750       49.5280       52.6215       54.7836       48.7870       45.9847       49.2569       49.3015       54.0122       52.0832       51.5010       53.2395       61.4230       60.4573       56.8615       65.9175       76.8817       78.7895       59.9873       56.7803       64.4255       70.3347       67.4977       65.5277       64.2738       70.8678       62.3953       61.6734       56.5710       53.1835       49.5933       46.0924       26.1680       22.0302       26.6782       24.4821       17.0929       15.8907       14.0833       14.1348       15.3904       14.8871       14.9489       15.9144       16.7488       15.3814       14.6961       15.2957       19.6758       20.7203       24.7637       20.6073       14.9480       14.0081       14.9352       18.2512       28.9795        0.0000        0.0000        0.0000        0.0000        0.0000        0.0000       75.5802       43.1700        0.0000        0.0000        0.0000        0.0000       66.3900       76.8000        0.0000        0.0000        0.0000        0.0000        0.0000        0.0000        0.0000        0.0000        0.0000        0.0000        0.0000        0.0000        0.0000        0.0000        0.0000        0.0000        0.0000        0.0000        0.0000        0.0000        0.0000        0.0000        0.0000        0.0000        0.0000        0.0000        0.0000        0.0000        0.0000        0.0000        0.0000        0.0000        0.0000        0.0000        0.0000        0.0000        0.0000        0.0000        0.0000        0.0000        0.0000        0.0000        0.0000        0.0000        0.0000        0.0000        0.0000
        0.0000        0.0000        0.0000        0.0000        0.0000        0.0000        0.0000        0.0000        0.0000        0.0000        0.0000        0.0000        0.0000        0.0000        0.0000        0.0000        0.0000        0.0000        0.0000        0.0000        0.0000        0.0000        0.0000        0.0000        0.0000        0.0000        0.0000        0.0000        0.0000        0.0000        0.0000        0.0000        0.0000        0.0000        0.0000        0.0000        0.0000        0.0000        0.0000        0.0000        0.0000        0.0000        0.0000        0.0000        0.0000        0.0000        0.0000        0.0000        0.0000        0.0000        0.0000        0.0000        0.0000        0.0000        0.0000        0.0000        0.0000        0.0000        0.0000        0.0000        0.0000        0.0000        0.0000        0.0000        0.0000        0.0000        0.0000        0.0000        0.0000        0.0000        0.0000        0.0000        0.0000        0.0000        0.0000        0.0000        0.0000        0.0000        0.0000        0.0000        0.0000        0.0000        0.0000        0.0000        0.0000        0.0000        0.0000        0.0000        0.0000        0.0000        0.0000        0.0000        0.0000        0.0000        0.0000        0.0000        0.0000       46.7866       49.1090       45.7219       39.2610       34.8519       29.6803       30.8147       30.4336       31.5611       35.5348       41.3386       45.6838       44.5900       40.7879       38.3565       37.6851       37.1276       33.1495       37.7080       37.3511       35.5417       34.4410       28.7260       30.7933       29.4237       35.2369       30.7386       31.3406       32.1543       35.0849       42.4916       46.9364       51.0535       55.7941       49.6569       43.2091       44.7479       41.9612       38.3687       38.0401       41.0000       45.2155       52.5807       47.8597       48.3690       50.2653       56.2095       61.4307       61.0461       59.1627       45.1317       43.3158       57.0421       52.4194       59.7627       66.3664       75.3590       77.1031       74.6148       65.9595       71.8204       81.8850       56.4175       44.1320       41.0970       39.3722       22.7269       22.0926       25.9720       25.0444       14.8276       11.6129       10.4641       10.4127       12.1248       11.3171       11.5892       13.7486       12.7247       11.1242       12.4296       13.2026       15.1387       14.4229       16.6814       16.1058       15.1636       13.6045       22.5812       21.3495        0.0000        0.0000        0.0000        0.0000        0.0000       62.7071       70.3637       66.9652       27.0300        0.0000        0.0000        0.0000        0.0000        0.0000        0.0000        0.0000        0.0000        0.0000        0.0000        0.0000        0.0000        0.0000        0.0000        0.0000        0.0000        0.0000        0.0000        0.0000        0.0000        0.0000        0.0000        0.0000        0.0000        0.0000        0.0000        0.0000        0.0000        0.0000        0.0000        0.0000        0.0000        0.0000        0.0000        0.0000        0.0000        0.0000        0.0000        0.0000        0.0000        0.0000        0.0000        0.0000        0.0000        0.0000        0.0000        0.0000        0.0000        0.0000        0.0000        0.0000        0.0000        0.0000
        0.0000        0.0000        0.0000        0.0000        0.0000        0.0000        0.0000        0.0000        0.0000        0.0000        0.0000        0.0000        0.0000        0.0000        0.0000        0.0000        0.0000        0.0000        0.0000        0.0000        0.0000        0.0000        0.0000        0.0000        0.0000        0.0000        0.0000        0.0000        0.0000        0.0000        0.0000        0.0000        0.0000        0.0000        0.0000        0.0000        0.0000        0.0000        0.0000        0.0000        0.0000        0.0000        0.0000        0.0000        0.0000        0.0000        0.0000        0.0000        0.0000        0.0000        0.0000        0.0000        0.0000        0.0000        0.0000        0.0000        0.0000        0.0000        0.0000        0.0000        0.0000        0.0000        0.0000        0.0000        0.0000        0.0000        0.0000        0.0000        0.0000        0.0000        0.0000        0.0000        0.0000        0.0000        0.0000        0.0000        0.0000        0.0000        0.0000        0.0000        0.0000        0.0000        0.0000        0.0000        0.0000        0.0000        0.0000        0.0000        0.0000        0.0000        0.0000        0.0000        0.0000        0.0000        0.0000        0.0000        0.0000       46.8694       42.6597       36.6619       43.9435       43.7869       37.6997       34.4272       33.8797       36.7886       44.3620       52.4040       50.6871       48.5797       45.4523       47.3268       41.7741       39.6234       36.2399       42.3783       38.4745       37.1243       31.9642       33.1380       32.9899       29.2431       25.9466       27.5792       29.8069       30.8023       32.2343       36.7866       39.1082       46.0938       47.0908       44.8725       40.1817       36.4165       36.8865       35.9362       36.4324       37.4221       39.2327       41.9175       42.4062       46.8153       50.9228       55.3734       59.6084       57.1876       62.2931       52.8267       56.2305       65.5720       57.8390       65.6377       79.9008       83.5040       91.9310       94.5592       89.4349       77.2078       65.8957       47.0089       40.2121       34.4501       36.5444       33.2578       30.4822       27.9608       24.3957       19.7685       13.1899       11.6508       10.1116       10.0782        9.7619       10.6624       11.4462       12.5730       14.0761       12.1806       11.9392       16.6973       15.5847       12.9265       12.2141       17.1099       20.2109       11.8069       15.4567        0.0000        0.0000        0.0000       23.1000       54.4998       58.8161       63.2195       66.7062       20.7900        0.0000        0.0000        0.0000        0.0000        0.0000        0.0000        0.0000        0.0000        0.0000        0.0000        0.0000        0.0000        0.0000        0.0000        0.0000        0.0000        0.0000        0.0000        0.0000        0.0000        0.0000        0.0000        0.0000        0.0000        0.0000        0.0000        0.0000        0.0000        0.0000        0.0000        0.0000        0.0000        0.0000        0.0000        0.0000        0.0000        0.0000        0.0000        0.0000        0.0000        0.0000        0.0000        0.0000        0.0000        0.0000        0.0000        0.0000        0.0000        0.0000        0.0000        0.0000        0.0000        0.0000
        0.0000        0.0000        0.0000        0.0000        0.0000        0.0000        0.0000        0.0000        0.0000        0.0000        0.0000        0.0000        0.0000        0.0000        0.0000        0.0000        0.0000        0.0000        0.0000        0.0000        0.0000        0.0000        0.0000        0.0000        0.0000        0.0000        0.0000        0.0000        0.0000        0.0000        0.0000        0.0000        0.0000        0.0000        0.0000        0.0000        0.0000        0.0000        0.0000        0.0000        0.0000        0.0000        0.0000        0.0000        0.0000        0.0000        0.0000        0.0000        0.0000        0.0000        0.0000        0.0000        0.0000        0.0000        0.0000        0.0000        0.0000        0.0000        0.0000        0.0000        0.0000        0.0000        0.0000        0.0000        0.0000        0.0000        0.0000        0.0000        0.0000        0.0000        0.0000        0.0000        0.0000        0.0000        0.0000        0.0000        0.0000        0.0000        0.0000        0.0000        0.0000        0.0000        0.0000        0.0000        0.0000        0.0000        0.0000        0.0000        0.0000        0.0000        0.0000        0.0000        0.0000        0.0000        0.0000        0.0000       37.7402       49.9584       49.8444       50.3846       51.8042       51.3905       47.6316       42.7093       47.5413       51.7530       59.1890       61.7084       65.1050       64.9008       64.9177       55.7890       46.4257       37.4075       36.8036       39.8426       42.0897       81.0085       37.8674       35.3547       26.6743       26.1051       34.1521       32.6373       28.3740       23.9226       27.4053       34.7425       29.0344       29.9779       32.9297       34.9830       34.7043       33.3389       33.6389       31.1013       31.2303       32.9670       34.7009       33.4374       35.1961       37.7150       42.1271       51.7327       63.3713       64.0110       65.6970       63.3086       57.6684       68.9393       66.8228       64.2650       71.7461       78.8919       83.8074       85.9341       89.9917       80.3877       75.0897       61.4149       57.2320       86.9047       90.1037       84.0895       40.0063       36.4054       27.7094       16.2504       11.2927        9.2459        9.0412        6.6674        6.7520        6.8129        6.8801       10.6055        9.8032       10.1255       10.0483        6.1746        6.0904        5.2642        5.2265        4.4245        3.4929       11.9367        0.0000        0.0000        0.0000        0.0000        6.7740       56.3941       65.9287       74.5203       76.3452       43.8600        0.0000        0.0000        0.0000        0.0000        0.0000        0.0000        0.0000        0.0000        0.0000        0.0000        0.0000        0.0000        0.0000        0.0000        0.0000        0.0000        0.0000        0.0000        0.0000        0.0000        0.0000        0.0000        0.0000        0.0000        0.0000        0.0000        0.0000        0.0000        0.0000        0.0000        0.0000        0.0000        0.0000        0.0000        0.0000        0.0000        0.0000        0.0000        0.0000        0.0000        0.0000        0.0000        0.0000        0.0000        0.0000        0.0000        0.0000        0.0000        0.0000        0.0000        0.0000        0.0000        0.0000
        0.0000        0.0000        0.0000        0.0000        0.0000        0.0000        0.0000        0.0000        0.0000        0.0000        0.0000        0.0000        0.0000        0.0000        0.0000        0.0000        0.0000        0.0000        0.0000        0.0000        0.0000        0.0000        0.0000        0.0000        0.0000        0.0000        0.0000        0.0000        0.0000        0.0000        0.0000        0.0000        0.0000        0.0000        0.0000        0.0000        0.0000        0.0000        0.0000        0.0000        0.0000        0.0000        0.0000        0.0000        0.0000        0.0000        0.0000        0.0000        0.0000        0.0000        0.0000        0.0000        0.0000        0.0000        0.0000        0.0000        0.0000        0.0000        0.0000        0.0000        0.0000        0.0000        0.0000        0.0000        0.0000        0.0000        0.0000        0.0000        0.0000        0.0000        0.0000        0.0000        0.0000        0.0000        0.0000        0.0000        0.0000        0.0000        0.0000        0.0000        0.0000        0.0000        0.0000        0.0000        0.0000        0.0000        0.0000        0.0000        0.0000        0.0000        0.0000        0.0000        0.0000        0.0000        0.0000        0.0000       41.9195       47.1876       57.8575       54.8800       52.0480       54.8068       54.7117       55.4207       50.5726       57.1867       59.6447       64.0409       74.7838       84.1202       73.6923       54.3320       52.8844       44.4149       39.8502       36.2656       38.9268       72.2115       56.0414       34.6939       35.4205       32.2964       46.9376       40.1441       27.3720       27.0239       28.7882       24.4007       25.1407       28.7752       31.2261       31.1083       26.2244       25.7106       29.9821       28.2846       27.6464       28.8718       33.2164       35.0654       36.8500       37.7197       44.7756       63.5330       61.8007       58.2737       69.8400       69.1662       73.5669       77.1280       73.0926       71.0257       74.5699       84.6040       97.6038       91.5153       86.0571       91.1452       81.6231       80.3640       83.8661       63.3942       70.6645       44.7397       35.2350       29.8671       24.4908       16.3034        9.4482        8.1154        6.9928        5.4412        4.9159        5.0506        5.7748        8.8883        7.6016        7.8563        7.4343        4.2485        4.0753        3.9234        4.2012        0.0000        0.0000        0.0000        0.0000        0.0000        0.0000        1.2327        1.8929       52.8253       64.9070       73.6321       76.1968        0.0000        0.0000        0.0000        0.0000        0.0000        0.0000        0.0000        0.0000        0.0000        0.0000        0.0000        0.0000        0.0000        0.0000        0.0000        0.0000        0.0000        0.0000        0.0000        0.0000        0.0000        0.0000        0.0000        0.0000        0.0000        0.0000        0.0000        0.0000        0.0000        0.0000        0.0000        0.0000        0.0000        0.0000        0.0000        0.0000        0.0000        0.0000        0.0000        0.0000        0.0000        0.0000        0.0000        0.0000        0.0000        0.0000        0.0000        0.0000        0.0000        0.0000        0.0000        0.0000        0.0000        0.0000
        0.0000        0.0000        0.0000        0.0000        0.0000        0.0000        0.0000        0.0000        0.0000        0.0000        0.0000        0.0000        0.0000        0.0000        0.0000        0.0000        0.0000        0.0000        0.0000        0.0000        0.0000        0.0000        0.0000        0.0000        0.0000        0.0000        0.0000        0.0000        0.0000        0.0000        0.0000        0.0000        0.0000        0.0000        0.0000        0.0000        0.0000        0.0000        0.0000        0.0000        0.0000        0.0000        0.0000        0.0000        0.0000        0.0000        0.0000        0.0000        0.0000        0.0000        0.0000        0.0000        0.0000        0.0000        0.0000        0.0000        0.0000        0.0000        0.0000        0.0000        0.0000        0.0000        0.0000        0.0000        0.0000        0.0000        0.0000        0.0000        0.0000        0.0000        0.0000        0.0000        0.0000        0.0000        0.0000        0.0000        0.0000        0.0000        0.0000        0.0000        0.0000        0.0000        0.0000        0.0000        0.0000        0.0000        0.0000        0.0000        0.0000        0.0000        0.0000        0.0000        0.0000        0.0000        0.0000        0.0000       61.3324       65.1315       57.2687       54.7849       56.3080       57.2215       57.3563       60.5061       55.1807       52.6609       49.2970       64.7183       74.3710       83.1542       82.1398       65.1575       50.3781       39.7240       35.6870       41.0684       38.4517       42.6734       57.6937       28.3576       30.0198       36.4357       42.4413       32.5206       34.3792       36.3546       36.7745       25.5710       24.2572       28.3658       27.0833       21.5603       21.2064       22.5130       21.4674       22.8814       24.4165       28.3908       28.6665       31.4198       35.2041       42.9405       47.9630       59.6601       59.9633       65.5818       61.2088       75.1155       70.9459       74.0024       71.1137       63.3504       69.6395       72.6694       83.6646       85.3681       99.0916       87.4167       87.7032       88.0586       79.1634       56.5072       59.9500       37.1849       32.2892       24.9584       14.4232        9.9383        8.6402        7.7923        7.4806        5.4541        4.7018        5.2863        7.2057        6.3529        6.5965        5.8756        5.1366        3.0910        6.0112        2.8166        0.0000        0.0000        0.0000        0.0000        0.0000        0.0000        1.1638        0.7638        0.9050       47.3905       64.3689       69.2885       71.6354        0.0000        0.0000        0.0000        0.0000        0.0000        0.0000        0.0000        0.0000        0.0000        0.0000        0.0000        0.0000        0.0000        0.0000        0.0000        0.0000        0.0000        0.0000        0.0000        0.0000        0.0000        0.0000        0.0000        0.0000        0.0000        0.0000        0.0000        0.0000        0.0000        0.0000        0.0000        0.0000        0.0000        0.0000        0.0000        0.0000        0.0000        0.0000        0.0000        0.0000        0.0000        0.0000        0.0000        0.0000        0.0000        0.0000        0.0000        0.0000        0.0000        0.0000        0.0000        0.0000        0.0000        0.0000
        0.0000        0.0000        0.0000        0.0000        0.0000        0.0000        0.0000        0.0000        0.0000        0.0000        0.0000        0.0000        0.0000        0.0000        0.0000        0.0000        0.0000        0.0000        0.0000        0.0000        0.0000        0.0000        0.0000        0.0000        0.0000        0.0000        0.0000        0.0000        0.0000        0.0000        0.0000        0.0000        0.0000        0.0000        0.0000        0.0000        0.0000        0.0000        0.0000        0.0000        0.0000        0.0000        0.0000        0.0000        0.0000        0.0000        0.0000        0.0000        0.0000        0.0000        0.0000        0.0000        0.0000        0.0000        0.0000        0.0000        0.0000        0.0000        0.0000        0.0000        0.0000        0.0000        0.0000        0.0000        0.0000        0.0000        0.0000        0.0000        0.0000        0.0000        0.0000        0.0000        0.0000        0.0000        0.0000        0.0000        0.0000        0.0000        0.0000        0.0000        0.0000        0.0000        0.0000        0.0000        0.0000        0.0000        0.0000        0.0000        0.0000        0.0000        0.0000        0.0000        0.0000        0.0000        0.0000        0.0000        0.0000       57.1515       53.2847       49.9620       48.7623       60.1306       55.9186       65.8391       62.6345       63.4984       59.2628       73.2732       76.4379       81.9837       72.0157       55.2642       46.9168       40.3005       45.6273       38.4622       42.5898       36.2124       49.6833       34.6678       42.9757       32.0249       35.7835       28.1202       37.6589       35.9092       43.5950       29.3846       17.9355       19.5397       20.0205       15.5417       14.8900       14.3858       17.3699       20.1053       21.1901       23.4184       28.7322       36.5934       39.9953       39.7969       47.3495       53.4737       55.6290       59.7375       53.6193       51.3314       58.1305       50.8627       52.5710       52.4218       51.1610       53.1787       56.2342       62.5996       65.6711       64.0212       76.7391       98.3807       53.7487       62.1927       48.4798       29.9911       22.7853       14.9681       12.9509        9.6119        9.2914        8.3899        7.7114        5.0283        4.0933        3.6084        3.5072        5.0721        5.3270        7.8613        4.1256        2.8399        5.7984        0.0000        0.0000        0.0000        0.0000        0.0000        0.0000        0.0000        0.4847        0.6714        0.8181       48.2872       57.4371       65.6784       56.4026        0.0000        0.0000        0.0000        0.0000        0.0000        0.0000        0.0000        0.0000        0.0000        0.0000        0.0000        0.0000        0.0000        0.0000        0.0000        0.0000        0.0000        0.0000        0.0000        0.0000        0.0000        0.0000        0.0000        0.0000        0.0000        0.0000        0.0000        0.0000        0.0000        0.0000        0.0000        0.0000        0.0000        0.0000        0.0000        0.0000        0.0000        0.0000        0.0000        0.0000        0.0000        0.0000        0.0000        0.0000        0.0000        0.0000        0.0000        0.0000        0.0000        0.0000        0.0000        0.0000        0.0000        0.0000
        0.0000        0.0000        0.0000        0.0000        0.0000        0.0000        0.0000        0.0000        0.0000        0.0000        0.0000        0.0000        0.0000        0.0000        0.0000        0.0000        0.0000        0.0000        0.0000        0.0000        0.0000        0.0000        0.0000        0.0000        0.0000        0.0000        0.0000        0.0000        0.0000        0.0000        0.0000        0.0000        0.0000        0.0000        0.0000        0.0000        0.0000        0.0000        0.0000        0.0000        0.0000        0.0000        0.0000        0.0000        0.0000        0.0000        0.0000        0.0000        0.0000        0.0000        0.0000        0.0000        0.0000        0.0000        0.0000        0.0000        0.0000        0.0000        0.0000        0.0000        0.0000        0.0000        0.0000        0.0000        0.0000        0.0000        0.0000        0.0000        0.0000        0.0000        0.0000        0.0000        0.0000        0.0000        0.0000        0.0000        0.0000        0.0000        0.0000        0.0000        0.0000        0.0000        0.0000        0.0000        0.0000        0.0000        0.0000        0.0000        0.0000        0.0000        0.0000        0.0000        0.0000        0.0000        0.0000        0.0000       35.3987       46.4176       40.8024       43.1769        0.0000       49.8031       50.0311       64.8287       64.5032       61.7957       65.1265       72.7246       77.3607       77.5949       67.3189       57.8934       53.9632       49.6373       44.6413       33.7147       28.9009       30.7108       31.8703       27.0041       30.5870       36.6633       44.9983       22.3739       24.7531       27.5367       18.5006        9.7654       10.4314       13.6462        9.7932        9.1417        8.7474        9.1809       11.6821       16.5212       18.7908       31.0625       44.7197       52.1729       42.2683       45.0155       37.8296       36.8652       40.3490       41.2470       34.2992       34.6306       38.4103       35.9444       31.1367       25.8955       26.3424       27.3311       28.7063       34.0806       36.8469       33.9813       34.0877       32.7625       27.7374       22.7783       19.8174       16.5212       64.1932       13.9852       11.7338       14.0731       13.3214       11.4381       10.0764        5.3225        4.2049        3.2277        3.4711        2.7758        3.3020        6.5922        3.2463        0.0000        0.0000        0.0000        0.0000        0.0000        1.4100        0.6900        0.0000        3.7313        4.1676        9.9798       16.5756       44.9844       54.6814       60.4475        0.0000        0.0000        0.0000        0.0000        0.0000        0.0000        0.0000        0.0000        0.0000        0.0000        0.0000        0.0000        0.0000        0.0000        0.0000        0.0000        0.0000        0.0000        0.0000        0.0000        0.0000        0.0000        0.0000        0.0000        0.0000        0.0000        0.0000        0.0000        0.0000        0.0000        0.0000        0.0000        0.0000        0.0000        0.0000        0.0000        0.0000        0.0000        0.0000        0.0000        0.0000        0.0000        0.0000        0.0000        0.0000        0.0000        0.0000        0.0000        0.0000        0.0000        0.0000        0.0000        0.0000        0.0000        0.0000
        0.0000        0.0000        0.0000        0.0000        0.0000        0.0000        0.0000        0.0000        0.0000        0.0000        0.0000        0.0000        0.0000        0.0000        0.0000        0.0000        0.0000        0.0000        0.0000        0.0000        0.0000        0.0000        0.0000        0.0000        0.0000        0.0000        0.0000        0.0000        0.0000        0.0000        0.0000        0.0000        0.0000        0.0000        0.0000        0.0000        0.0000        0.0000        0.0000        0.0000        0.0000        0.0000        0.0000        0.0000        0.0000        0.0000        0.0000        0.0000        0.0000        0.0000        0.0000        0.0000        0.0000        0.0000        0.0000        0.0000        0.0000        0.0000        0.0000        0.0000        0.0000        0.0000        0.0000        0.0000        0.0000        0.0000        0.0000        0.0000        0.0000        0.0000        0.0000        0.0000        0.0000        0.0000        0.0000        0.0000        0.0000        0.0000        0.0000        0.0000        0.0000        0.0000        0.0000        0.0000        0.0000        0.0000        0.0000        0.0000        0.0000        0.0000        0.0000        0.0000        0.0000        0.0000        0.0000        0.0000        0.0000       27.6645        0.0000        0.0000        0.0000       49.0105       49.9477       56.2693       57.9275       64.2864       63.7196       74.3495       80.8280       75.2395       71.7912       48.9914       39.6256       39.9649       36.7867       38.2795       31.3440       30.7176       33.0109       36.1337       33.1581       34.8824       40.7990       22.4635       21.8893       16.4557       12.0782        7.1616        8.8392       10.9899        8.1220        8.3123        6.9733        8.7422       27.9608       38.6039       28.3655       38.6833       44.6717       58.5687       52.6980       71.9633       53.4438       42.2518       37.7925       34.1346       33.3929       32.1018       32.9171       27.4442       26.5164       23.0731       20.4861       20.3199       21.4811       25.9874       28.8345       23.9398       22.8335       22.6513       18.4933       16.9949       15.1838       12.7191       17.9135       12.0353       12.6884       12.7812       12.3376       12.5344       11.2996        5.0082        3.7888        3.5756        3.3760        3.2610        3.7408        3.4508        1.8178        0.0000        0.0000        0.0000        0.0000        0.0000        4.4100        2.0700        0.2100        8.6111       11.2102        7.9438       15.1975       41.5151       53.5057       59.3875        0.0000        0.0000        0.0000        0.0000        0.0000        0.0000        0.0000        0.0000        0.0000        0.0000        0.0000        0.0000        0.0000        0.0000        0.0000        0.0000        0.0000        0.0000        0.0000        0.0000        0.0000        0.0000        0.0000        0.0000        0.0000        0.0000        0.0000        0.0000        0.0000        0.0000        0.0000        0.0000        0.0000        0.0000        0.0000        0.0000        0.0000        0.0000        0.0000        0.0000        0.0000        0.0000        0.0000        0.0000        0.0000        0.0000        0.0000        0.0000        0.0000        0.0000        0.0000        0.0000        0.0000        0.0000        0.0000
        0.0000        0.0000        0.0000        0.0000        0.0000        0.0000        0.0000        0.0000        0.0000        0.0000        0.0000        0.0000        0.0000        0.0000        0.0000        0.0000        0.0000        0.0000        0.0000        0.0000        0.0000        0.0000        0.0000        0.0000        0.0000        0.0000        0.0000        0.0000        0.0000        0.0000        0.0000        0.0000        0.0000        0.0000        0.0000        0.0000        0.0000        0.0000        0.0000        0.0000        0.0000        0.0000        0.0000        0.0000        0.0000        0.0000        0.0000        0.0000        0.0000        0.0000        0.0000        0.0000        0.0000        0.0000        0.0000        0.0000        0.0000        0.0000        0.0000        0.0000        0.0000        0.0000        0.0000        0.0000        0.0000        0.0000        0.0000        0.0000        0.0000        0.0000        0.0000        0.0000        0.0000        0.0000        0.0000        0.0000        0.0000        0.0000        0.0000        0.0000        0.0000        0.0000        0.0000        0.0000        0.0000        0.0000        0.0000        0.0000        0.0000        0.0000        0.0000        0.0000        0.0000        0.0000        0.0000        0.0000        0.0000        0.0000        0.0000        0.0000        0.0000       45.7540       40.2835       51.8028       59.6592       70.1132       65.4485       69.0949       69.3976       70.2912       68.1244       49.4370       39.6881       47.3855       52.3018       41.5474       40.2494       45.3779       36.3874       30.4833       36.7498       48.2851       53.0836       24.3414       23.4336       22.6462       19.4076        6.7315        7.1872        7.1076        7.6823        7.3462        7.6752       10.1374       20.1121       46.2621       62.4104       43.0960       33.2645       58.6029       86.4884       87.9451       56.8796       47.1010       39.5950       33.5156       29.5803       29.5342       28.9893       26.1651       28.5962       21.5546       17.7882       19.4917       19.7236       20.3909       17.8092       16.4184       16.2666       15.5709       14.1878       13.7455       12.3665       10.5251       14.1512       13.2239        9.7158       12.2334       11.8140       11.4182        9.5525        6.3624        5.8056        3.3926        3.0567        1.6857        1.0416        0.0000        0.0000        0.0000        0.0000        0.0000        0.0000        3.9600        4.5900        0.4500        0.4500       16.2259        4.1100        7.3788       12.1428       34.3252       43.2789       50.0119        0.0000        0.0000        0.0000        0.0000        0.0000        0.0000        0.0000        0.0000        0.0000        0.0000        0.0000        0.0000        0.0000        0.0000        0.0000        0.0000        0.0000        0.0000        0.0000        0.0000        0.0000        0.0000        0.0000        0.0000        0.0000        0.0000        0.0000        0.0000        0.0000        0.0000        0.0000        0.0000        0.0000        0.0000        0.0000        0.0000        0.0000        0.0000        0.0000        0.0000        0.0000        0.0000        0.0000        0.0000        0.0000        0.0000        0.0000        0.0000        0.0000        0.0000        0.0000        0.0000        0.0000        0.0000        0.0000
        0.0000        0.0000        0.0000        0.0000        0.0000        0.0000        0.0000        0.0000        0.0000        0.0000        0.0000        0.0000        0.0000        0.0000        0.0000        0.0000        0.0000        0.0000        0.0000        0.0000        0.0000        0.0000        0.0000        0.0000        0.0000        0.0000        0.0000        0.0000        0.0000        0.0000        0.0000        0.0000        0.0000        0.0000        0.0000        0.0000        0.0000        0.0000        0.0000        0.0000        0.0000        0.0000        0.0000        0.0000        0.0000        0.0000        0.0000        0.0000        0.0000        0.0000        0.0000        0.0000        0.0000        0.0000        0.0000        0.0000        0.0000        0.0000        0.0000        0.0000        0.0000        0.0000        0.0000        0.0000        0.0000        0.0000        0.0000        0.0000        0.0000        0.0000        0.0000        0.0000        0.0000        0.0000        0.0000        0.0000        0.0000        0.0000        0.0000        0.0000        0.0000        0.0000        0.0000        0.0000        0.0000        0.0000        0.0000        0.0000        0.0000        0.0000        0.0000        0.0000        0.0000        0.0000        0.0000        0.0000        0.0000        0.0000        0.0000        0.0000        0.0000        0.0000       40.5949       67.1781       79.4609       70.7752       59.7189       64.4789       66.2419       68.3503       63.1478       57.8838       70.0521       67.0223       61.6936       44.6238       43.4151       35.9489       31.6379       38.7031       49.1031       60.5789       50.1982       29.3826       30.9652       30.0134       18.1929       11.6316        8.4954        8.6560        8.3025       10.2717       11.3041       12.6620       13.5716       26.4495       35.6621       43.4554       47.7628       55.4174       48.3841       48.0298       45.8666       43.3510       38.9655       29.3424       31.2748       41.6758       35.7954       33.8696       28.9018       22.1188       20.6158       19.4838       15.9575       14.4810       14.6748       15.3300       13.4958       13.6683       12.6074       12.7259       10.5441        9.8085        8.2226        8.4473        9.2651       10.7860       10.9848       10.7301        9.6180        4.8342        3.7486        2.8604        2.2935        1.4767        2.0192        0.0000        0.0000        0.0000        0.0000        0.0000        0.0000        0.0000        3.4500        0.5100        0.5400        3.0102        3.3511        6.8887       11.3740       30.2248       36.1730       41.3401        0.0000        0.0000        0.0000        0.0000        0.0000        0.0000        0.0000        0.0000        0.0000        0.0000        0.0000        0.0000        0.0000        0.0000        0.0000        0.0000        0.0000        0.0000        0.0000        0.0000        0.0000        0.0000        0.0000        0.0000        0.0000        0.0000        0.0000        0.0000        0.0000        0.0000        0.0000        0.0000        0.0000        0.0000        0.0000        0.0000        0.0000        0.0000        0.0000        0.0000        0.0000        0.0000        0.0000        0.0000        0.0000        0.0000        0.0000        0.0000        0.0000        0.0000        0.0000        0.0000        0.0000        0.0000        0.0000
        0.0000        0.0000        0.0000        0.0000        0.0000        0.0000        0.0000        0.0000        0.0000        0.0000        0.0000        0.0000        0.0000        0.0000        0.0000        0.0000        0.0000        0.0000        0.0000        0.0000        0.0000        0.0000        0.0000        0.0000        0.0000        0.0000        0.0000        0.0000        0.0000        0.0000        0.0000        0.0000        0.0000        0.0000        0.0000        0.0000        0.0000        0.0000        0.0000        0.0000        0.0000        0.0000        0.0000        0.0000        0.0000        0.0000        0.0000        0.0000        0.0000        0.0000        0.0000        0.0000        0.0000        0.0000        0.0000        0.0000        0.0000        0.0000        0.0000        0.0000        0.0000        0.0000        0.0000        0.0000        0.0000        0.0000        0.0000        0.0000        0.0000        0.0000        0.0000        0.0000        0.0000        0.0000        0.0000        0.0000        0.0000        0.0000        0.0000        0.0000        0.0000        0.0000        0.0000        0.0000        0.0000        0.0000        0.0000        0.0000        0.0000        0.0000        0.0000        0.0000        0.0000        0.0000        0.0000        0.0000        0.0000        0.0000        0.0000        0.0000        0.0000        0.0000        0.0000       48.7264       56.6196       49.8952       48.7249       59.9873       63.5505       66.7330       63.8631       72.4219       75.8534       79.2979       74.4933       54.1196       44.7935       48.1779       49.4443       47.8098       44.4329       41.6900       37.1620       41.4798       39.1891       36.8999       31.2787        0.0000        0.0000       22.5242       21.1248       15.6067       14.1720       16.9518       21.1126       28.2269       38.8259       65.7862       66.1965       44.5696       46.1596       49.0232       43.8877       40.2964       36.5919       30.8379       37.9206       31.9564       28.2945       23.8956       21.0739       21.5660       20.3839       19.2079       18.2637       16.2471       16.5789       15.1795       16.6281       15.7709       14.5853       14.5009        9.2179        8.3717        8.0938       10.4574        7.2460       10.1921       11.2403       12.0120        9.6795        3.8836        2.9502        2.8546        0.0000        0.0000        0.0000        0.0000        0.0000        0.0000        0.0000        0.0000        0.0000        0.0000        0.0000        0.0000        0.0000        2.5580        4.0656        4.0809        2.4970       18.7624       22.2015        0.0000        0.0000        0.0000        0.0000        0.0000        0.0000        0.0000        0.0000        0.0000        0.0000        0.0000        0.0000        0.0000        0.0000        0.0000        0.0000        0.0000        0.0000        0.0000        0.0000        0.0000        0.0000        0.0000        0.0000        0.0000        0.0000        0.0000        0.0000        0.0000        0.0000        0.0000        0.0000        0.0000        0.0000        0.0000        0.0000        0.0000        0.0000        0.0000        0.0000        0.0000        0.0000        0.0000        0.0000        0.0000        0.0000        0.0000        0.0000        0.0000        0.0000        0.0000        0.0000        0.0000        0.0000        0.0000        0.0000
        0.0000        0.0000        0.0000        0.0000        0.0000        0.0000        0.0000        0.0000        0.0000        0.0000        0.0000        0.0000        0.0000        0.0000        0.0000        0.0000        0.0000        0.0000        0.0000        0.0000        0.0000        0.0000        0.0000        0.0000        0.0000        0.0000        0.0000        0.0000        0.0000        0.0000        0.0000        0.0000        0.0000        0.0000        0.0000        0.0000        0.0000        0.0000        0.0000        0.0000        0.0000        0.0000        0.0000        0.0000        0.0000        0.0000        0.0000        0.0000        0.0000        0.0000        0.0000        0.0000        0.0000        0.0000        0.0000        0.0000        0.0000        0.0000        0.0000        0.0000        0.0000        0.0000        0.0000        0.0000        0.0000        0.0000        0.0000        0.0000        0.0000        0.0000        0.0000        0.0000        0.0000        0.0000        0.0000        0.0000        0.0000        0.0000        0.0000        0.0000        0.0000        0.0000        0.0000        0.0000        0.0000        0.0000        0.0000        0.0000        0.0000        0.0000        0.0000        0.0000        0.0000        0.0000        0.0000        0.0000        0.0000        0.0000        0.0000        0.0000        0.0000        0.0000        0.0000       39.3465       40.1063       37.5133       42.9280       54.8651       58.4965       59.3165       68.0592       77.0234       81.1142       77.7298       74.1952       52.5875       55.0771       56.9567       50.6102       47.7752       43.2868       40.0444       37.0708       41.6415       41.4912       39.2724        0.0000        0.0000        0.0000        0.0000        0.0000        0.0000       17.8996       19.6972       25.0508       38.5279       45.7061       51.6840       51.2867       44.5598       45.7545       50.1163       43.4738       41.9454       37.0569       31.5939       31.2544       25.8931       27.2871       26.4381       23.7804       23.5725       19.1934       17.3743       16.5370       18.3819       19.6697       17.7814       13.6487       11.3604       10.2694       16.5050        9.5678        7.8873        5.7653        4.5728        5.2761       15.0148       11.3990       10.9950       10.4355        4.7624        0.0000        0.0000        0.0000        0.0000        0.0000        0.0000        0.0000        0.0000        0.0000        0.0000        0.0000        0.0000        0.0000        0.0000        0.0000        1.3105        1.5847        1.1258        0.8668       13.7239       16.4290       23.0526        0.0000        0.0000        0.0000        0.0000        0.0000        0.0000        0.0000        0.0000        0.0000        0.0000        0.0000        0.0000        0.0000        0.0000        0.0000        0.0000        0.0000        0.0000        0.0000        0.0000        0.0000        0.0000        0.0000        0.0000        0.0000        0.0000        0.0000        0.0000        0.0000        0.0000        0.0000        0.0000        0.0000        0.0000        0.0000        0.0000        0.0000        0.0000        0.0000        0.0000        0.0000        0.0000        0.0000        0.0000        0.0000        0.0000        0.0000        0.0000        0.0000        0.0000        0.0000        0.0000        0.0000        0.0000        0.0000
        0.0000        0.0000        0.0000        0.0000        0.0000        0.0000        0.0000        0.0000        0.0000        0.0000        0.0000        0.0000        0.0000        0.0000        0.0000        0.0000        0.0000        0.0000        0.0000        0.0000        0.0000        0.0000        0.0000        0.0000        0.0000        0.0000        0.0000        0.0000        0.0000        0.0000        0.0000        0.0000        0.0000        0.0000        0.0000        0.0000        0.0000        0.0000        0.0000        0.0000        0.0000        0.0000        0.0000        0.0000        0.0000        0.0000        0.0000        0.0000        0.0000        0.0000        0.0000        0.0000        0.0000        0.0000        0.0000        0.0000        0.0000        0.0000        0.0000        0.0000        0.0000        0.0000        0.0000        0.0000        0.0000        0.0000        0.0000        0.0000        0.0000        0.0000        0.0000        0.0000        0.0000        0.0000        0.0000        0.0000        0.0000        0.0000        0.0000        0.0000        0.0000        0.0000        0.0000        0.0000        0.0000        0.0000        0.0000        0.0000        0.0000        0.0000        0.0000        0.0000        0.0000        0.0000        0.0000        0.0000        0.0000        0.0000        0.0000        0.0000        0.0000        0.0000        0.0000       41.4618       38.2080       36.6773       45.8048       58.4207       57.2474       59.9653       66.6217       65.6783       66.0850       64.1346       57.6923       55.5373       55.4828        0.0000       50.1235       45.8065        0.0000        0.0000       34.9573       39.7065        0.0000        0.0000        0.0000        0.0000        0.0000        0.0000        0.0000        0.0000       19.5871       23.3059       32.0403       56.6625       56.7615       60.9713       60.9386       55.7647       57.4473       57.5750       51.8433       45.0092       37.2721       34.7158       34.6145       29.3118       30.5556       28.5284       21.9037       19.4141       16.2927       13.6901       13.9810       17.0347       15.5938       13.6473       11.0183       13.4181        7.9809       14.2240        6.2471        5.2540        4.5220        5.6507        6.5307        0.0000        0.0000        0.0000        0.0000        0.0000        0.0000        0.0000        0.0000        0.0000        0.0000        0.0000        0.0000        0.0000        0.0000        0.0000        0.0000        0.0000        0.0000        0.0000        0.0000        0.7644        0.5434        0.5145        1.0172       12.1685        0.0000        0.0000        0.0000        0.0000        0.0000        0.0000        0.0000        0.0000        0.0000        0.0000        0.0000        0.0000        0.0000        0.0000        0.0000        0.0000        0.0000        0.0000        0.0000        0.0000        0.0000        0.0000        0.0000        0.0000        0.0000        0.0000        0.0000        0.0000        0.0000        0.0000        0.0000        0.0000        0.0000        0.0000        0.0000        0.0000        0.0000        0.0000        0.0000        0.0000        0.0000        0.0000        0.0000        0.0000        0.0000        0.0000        0.0000        0.0000        0.0000        0.0000        0.0000        0.0000        0.0000        0.0000        0.0000        0.0000        0.0000
        0.0000        0.0000        0.0000        0.0000        0.0000        0.0000        0.0000        0.0000        0.0000        0.0000        0.0000        0.0000        0.0000        0.0000        0.0000        0.0000        0.0000        0.0000        0.0000        0.0000        0.0000        0.0000        0.0000        0.0000        0.0000        0.0000        0.0000        0.0000        0.0000        0.0000        0.0000        0.0000        0.0000        0.0000        0.0000        0.0000        0.0000        0.0000        0.0000        0.0000        0.0000        0.0000        0.0000        0.0000        0.0000        0.0000        0.0000        0.0000        0.0000        0.0000        0.0000        0.0000        0.0000        0.0000        0.0000        0.0000        0.0000        0.0000        0.0000        0.0000        0.0000        0.0000        0.0000        0.0000        0.0000        0.0000        0.0000        0.0000        0.0000        0.0000        0.0000        0.0000        0.0000        0.0000        0.0000        0.0000        0.0000        0.0000        0.0000        0.0000        0.0000        0.0000        0.0000        0.0000        0.0000        0.0000        0.0000        0.0000        0.0000        0.0000        0.0000        0.0000        0.0000        0.0000        0.0000        0.0000        0.0000        0.0000        0.0000        0.0000        0.0000        0.0000        0.0000       42.6321       55.1906       47.6900       57.1353       61.0781       58.3283       55.5561       57.0701       58.5203       55.7179       58.6255        0.0000        0.0000        0.0000        0.0000        0.0000        0.0000        0.0000        0.0000        0.0000        0.0000        0.0000        0.0000        0.0000        0.0000        0.0000        0.0000        0.0000        0.0000        0.0000       29.4724       37.7460       57.5664       71.2964       75.5345       74.8412       68.0036       70.9110       65.3277       59.8226       45.8660       40.3954       37.8725       37.1103       32.6324       28.9341       24.7631       18.3277       17.2801       16.8166       13.5728       13.8704       16.0388       11.4939        9.7117        7.8015        9.3562        6.6131        9.2172       12.2344       12.8759        6.7387       10.5434        0.0000        0.0000        0.0000        0.0000        0.0000        0.0000        0.0000        0.0000        0.0000        0.0000        0.0000        0.0000        0.0000        0.0000        0.0000        0.0000        0.0000        0.0000        0.0000        0.0000        0.0000        0.0000        0.4469        0.4651        0.9476        0.0000       17.3844       42.1773        0.0000        0.0000        0.0000        0.0000        0.0000        0.0000        0.0000        0.0000        0.0000        0.0000        0.0000        0.0000        0.0000        0.0000        0.0000        0.0000        0.0000        0.0000        0.0000        0.0000        0.0000        0.0000        0.0000        0.0000        0.0000        0.0000        0.0000        0.0000        0.0000        0.0000        0.0000        0.0000        0.0000        0.0000        0.0000        0.0000        0.0000        0.0000        0.0000        0.0000        0.0000        0.0000        0.0000        0.0000        0.0000        0.0000        0.0000        0.0000        0.0000        0.0000        0.0000        0.0000        0.0000        0.0000        0.0000
        0.0000        0.0000        0.0000        0.0000        0.0000        0.0000        0.0000        0.0000        0.0000        0.0000        0.0000        0.0000        0.0000        0.0000        0.0000        0.0000        0.0000        0.0000        0.0000        0.0000        0.0000        0.0000        0.0000        0.0000        0.0000        0.0000        0.0000        0.0000        0.0000        0.0000        0.0000        0.0000        0.0000        0.0000        0.0000        0.0000        0.0000        0.0000        0.0000        0.0000        0.0000        0.0000        0.0000        0.0000        0.0000        0.0000        0.0000        0.0000        0.0000        0.0000        0.0000        0.0000        0.0000        0.0000        0.0000        0.0000        0.0000        0.0000        0.0000        0.0000        0.0000        0.0000        0.0000        0.0000        0.0000        0.0000        0.0000        0.0000        0.0000        0.0000        0.0000        0.0000        0.0000        0.0000        0.0000        0.0000        0.0000        0.0000        0.0000        0.0000        0.0000        0.0000        0.0000        0.0000        0.0000        0.0000        0.0000        0.0000        0.0000        0.0000        0.0000        0.0000        0.0000        0.0000        0.0000        0.0000        0.0000        0.0000        0.0000        0.0000        0.0000        0.0000        0.0000        0.0000        0.0000       55.6050       54.0456       54.2753       53.1022       47.1571       45.0724       33.2825       33.0918       38.2769       38.6996        0.0000        0.0000        0.0000        0.0000        0.0000        0.0000        0.0000        0.0000        0.0000        0.0000        0.0000        0.0000        0.0000        0.0000        0.0000        0.0000        0.0000        0.0000       43.5142       44.1415       94.4233      109.6577      121.6004      121.4199      109.2425      114.4926      102.9995       89.4469       53.9490       46.0578       37.9801       37.4795       41.0250       33.3679       30.5898       27.9557       18.5707       16.9058       16.3543       14.6892       10.5868        8.7614       10.5909       18.5339       13.0886       13.1336       22.8303       18.9868       34.5900       39.0300        0.0000        0.0000        0.0000        0.0000        0.0000        0.0000        0.0000        0.0000        0.0000        0.0000        0.0000        0.0000        0.0000        0.0000        0.0000        0.0000        0.0000        0.0000        0.0000        0.0000        0.0000        0.0000        0.0000        0.0000       14.5382       13.9604        0.0000       27.6900       74.6400        0.0000        0.0000        0.0000        0.0000        0.0000        0.0000        0.0000        0.0000        0.0000        0.0000        0.0000        0.0000        0.0000        0.0000        0.0000        0.0000        0.0000        0.0000        0.0000        0.0000        0.0000        0.0000        0.0000        0.0000        0.0000        0.0000        0.0000        0.0000        0.0000        0.0000        0.0000        0.0000        0.0000        0.0000        0.0000        0.0000        0.0000        0.0000        0.0000        0.0000        0.0000        0.0000        0.0000        0.0000        0.0000        0.0000        0.0000        0.0000        0.0000        0.0000        0.0000        0.0000        0.0000        0.0000        0.0000
        0.0000        0.0000        0.0000        0.0000        0.0000        0.0000        0.0000        0.0000        0.0000        0.0000        0.0000        0.0000        0.0000        0.0000        0.0000        0.0000        0.0000        0.0000        0.0000        0.0000        0.0000        0.0000        0.0000        0.0000        0.0000        0.0000        0.0000        0.0000        0.0000        0.0000        0.0000        0.0000        0.0000        0.0000        0.0000        0.0000        0.0000        0.0000        0.0000        0.0000        0.0000        0.0000        0.0000        0.0000        0.0000        0.0000        0.0000        0.0000        0.0000        0.0000        0.0000        0.0000        0.0000        0.0000        0.0000        0.0000        0.0000        0.0000        0.0000        0.0000        0.0000        0.0000        0.0000        0.0000        0.0000        0.0000        0.0000        0.0000        0.0000        0.0000        0.0000        0.0000        0.0000        0.0000        0.0000        0.0000        0.0000        0.0000        0.0000        0.0000        0.0000        0.0000        0.0000        0.0000        0.0000        0.0000        0.0000        0.0000        0.0000        0.0000        0.0000        0.0000        0.0000        0.0000        0.0000        0.0000        0.0000        0.0000        0.0000        0.0000        0.0000        0.0000        0.0000        0.0000        0.0000        0.0000       48.5767       51.5945       47.3833       42.7767       42.1937       32.5997       31.0887       37.0849       52.7994        0.0000        0.0000        0.0000        0.0000        0.0000        0.0000        0.0000        0.0000        0.0000        0.0000        0.0000        0.0000        0.0000        0.0000        0.0000        0.0000        0.0000        0.0000        0.0000        0.0000      105.9951      130.0788      145.0561      157.3365      149.7921      138.8458      117.1899       93.9926       52.9585       41.4569       37.7479       34.8732       39.1567       38.6042       40.1353       33.1220       20.2435       15.8841       11.4544       12.8054        9.8501       16.5645       18.0228       13.9597        6.7259        0.0000        0.0000       15.2617        0.0000        0.0000        0.0000        0.0000        0.0000        0.0000        0.0000        0.0000        0.0000        0.0000        0.0000        0.0000        0.0000        0.0000        0.0000        0.0000        0.0000        0.0000        0.0000        0.0000        0.0000        0.0000        0.0000        0.0000        0.0000        0.0000       20.1679       18.2596        0.0000        0.0000        0.0000        0.0000        0.0000        0.0000        0.0000        0.0000        0.0000        0.0000        0.0000        0.0000        0.0000        0.0000        0.0000        0.0000        0.0000        0.0000        0.0000        0.0000        0.0000        0.0000        0.0000        0.0000        0.0000        0.0000        0.0000        0.0000        0.0000        0.0000        0.0000        0.0000        0.0000        0.0000        0.0000        0.0000        0.0000        0.0000        0.0000        0.0000        0.0000        0.0000        0.0000        0.0000        0.0000        0.0000        0.0000        0.0000        0.0000        0.0000        0.0000        0.0000        0.0000        0.0000        0.0000        0.0000        0.0000        0.0000
[truncated: 212,709 more chars]
