# Supplementary material for: Multidimensional evaluation of the TRMM 3B43V7 satellite-based precipitation product in mainland China from 1998–2016
Source: PeerJ. 2020 Feb 20;8:e8615. doi: 10.7717/peerj.8615 (PMC7036276; doi:10.7717/peerj.8615)
Supplement: Supplemental Information 2 [file peerj-08-8615-s002.zip › TRMM_3B43 data/TRMM 3B43 data-Year-Month/2001-12.txt]

ncols         249
nrows         175
xllcorner     73.250
yllcorner     6.500
cellsize      0.25000
        0.0000        0.0000        0.0000        0.0000        0.0000        0.0000        0.0000        0.0000        0.0000        0.0000        0.0000        0.0000        0.0000        0.0000        0.0000        0.0000        0.0000        0.0000        0.0000        0.0000        0.0000        0.0000        0.0000        0.0000        0.0000        0.0000        0.0000        0.0000        0.0000        0.0000        0.0000        0.0000        0.0000        0.0000        0.0000        0.0000        0.0000        0.0000        0.0000        0.0000        0.0000        0.0000        0.0000        0.0000        0.0000        0.0000        0.0000        0.0000        0.0000        0.0000        0.0000        0.0000        0.0000        0.0000        0.0000        0.0000        0.0000        0.0000        0.0000        0.0000        0.0000        0.0000        0.0000        0.0000        0.0000        0.0000        0.0000        0.0000        0.0000        0.0000        0.0000        0.0000        0.0000        0.0000        0.0000        0.0000        0.0000        0.0000        0.0000        0.0000        0.0000        0.0000        0.0000        0.0000        0.0000        0.0000        0.0000        0.0000        0.0000        0.0000        0.0000        0.0000        0.0000        0.0000        0.0000        0.0000        0.0000        0.0000        0.0000        0.0000        0.0000        0.0000        0.0000        0.0000        0.0000        0.0000        0.0000        0.0000        0.0000        0.0000        0.0000        0.0000        0.0000        0.0000        0.0000        0.0000        0.0000        0.0000        0.0000        0.0000        0.0000        0.0000        0.0000        0.0000        0.0000        0.0000        0.0000        0.0000        0.0000        0.0000        0.0000        0.0000        0.0000        0.0000        0.0000        0.0000        0.0000        0.0000        0.0000        0.0000        0.0000        0.0000        0.0000        0.0000        0.0000        0.0000        0.0000        0.0000        0.0000        0.0000        0.0000        0.0000        0.0000        0.0000        0.0000        0.0000        0.0000        0.0000        0.0000        0.0000        0.0000        0.0000        0.0000        0.0000        0.0000        0.0000        0.0000        0.0000        0.0000        0.0000        0.0000        0.0000        0.0000        8.3687        8.5197        8.2165        0.0000        0.0000        0.0000        9.0912        9.2362        9.3354        9.0241        7.7493        7.9961        7.9759        7.5505        7.3084        7.2001        7.0508        6.8541        6.6421        6.7369        6.7478        6.8231        7.8481        8.0635        8.3800        8.4818        8.9074        9.0490        8.7903        8.1752        8.3874        8.2400        8.1373        7.8613        8.1077        7.5409        7.5924        7.7557        8.3774        8.6757        9.1107        9.3213        9.3283        9.6055       10.5598       11.7851        0.0000        0.0000        0.0000        0.0000        0.0000        0.0000        0.0000        0.0000        0.0000        0.0000        0.0000        0.0000        0.0000        0.0000        0.0000        0.0000        0.0000        0.0000        0.0000        0.0000        0.0000        0.0000        0.0000        0.0000        0.0000        0.0000        0.0000        0.0000        0.0000        0.0000
        0.0000        0.0000        0.0000        0.0000        0.0000        0.0000        0.0000        0.0000        0.0000        0.0000        0.0000        0.0000        0.0000        0.0000        0.0000        0.0000        0.0000        0.0000        0.0000        0.0000        0.0000        0.0000        0.0000        0.0000        0.0000        0.0000        0.0000        0.0000        0.0000        0.0000        0.0000        0.0000        0.0000        0.0000        0.0000        0.0000        0.0000        0.0000        0.0000        0.0000        0.0000        0.0000        0.0000        0.0000        0.0000        0.0000        0.0000        0.0000        0.0000        0.0000        0.0000        0.0000        0.0000        0.0000        0.0000        0.0000        0.0000        0.0000        0.0000        0.0000        0.0000        0.0000        0.0000        0.0000        0.0000        0.0000        0.0000        0.0000        0.0000        0.0000        0.0000        0.0000        0.0000        0.0000        0.0000        0.0000        0.0000        0.0000        0.0000        0.0000        0.0000        0.0000        0.0000        0.0000        0.0000        0.0000        0.0000        0.0000        0.0000        0.0000        0.0000        0.0000        0.0000        0.0000        0.0000        0.0000        0.0000        0.0000        0.0000        0.0000        0.0000        0.0000        0.0000        0.0000        0.0000        0.0000        0.0000        0.0000        0.0000        0.0000        0.0000        0.0000        0.0000        0.0000        0.0000        0.0000        0.0000        0.0000        0.0000        0.0000        0.0000        0.0000        0.0000        0.0000        0.0000        0.0000        0.0000        0.0000        0.0000        0.0000        0.0000        0.0000        0.0000        0.0000        0.0000        0.0000        0.0000        0.0000        0.0000        0.0000        0.0000        0.0000        0.0000        0.0000        0.0000        0.0000        0.0000        0.0000        0.0000        0.0000        0.0000        0.0000        0.0000        0.0000        0.0000        0.0000        0.0000        0.0000        0.0000        0.0000        0.0000        0.0000        0.0000        0.0000        0.0000        0.0000        0.0000        0.0000        0.0000        0.0000        0.0000        0.0000        8.7038        8.5963        8.5526        8.2358        8.1314        8.2234        8.6136        9.4949        9.6697        9.5631        9.4182        7.9686        7.8255        8.0914        7.5854        7.3222        7.0018        6.9949        7.0081        7.0546        7.5406        7.4322        7.5463        8.7627        8.6925        8.8194        8.9032        9.0718        9.2865        8.8838        8.3914        8.9426        8.6345        8.4235        7.9852        7.6536        6.9778        7.1278        7.3436        7.9483        8.6809        8.8056        9.3888        9.3559        9.6585       10.4473       11.7526       12.9156       13.8808       15.1328       16.4818       19.4245       21.0761       20.9902        0.0000        0.0000        0.0000        0.0000        0.0000        0.0000        0.0000        0.0000        0.0000        0.0000        0.0000        0.0000        0.0000        0.0000        0.0000        0.0000        0.0000        0.0000        0.0000        0.0000        0.0000        0.0000        0.0000
        0.0000        0.0000        0.0000        0.0000        0.0000        0.0000        0.0000        0.0000        0.0000        0.0000        0.0000        0.0000        0.0000        0.0000        0.0000        0.0000        0.0000        0.0000        0.0000        0.0000        0.0000        0.0000        0.0000        0.0000        0.0000        0.0000        0.0000        0.0000        0.0000        0.0000        0.0000        0.0000        0.0000        0.0000        0.0000        0.0000        0.0000        0.0000        0.0000        0.0000        0.0000        0.0000        0.0000        0.0000        0.0000        0.0000        0.0000        0.0000        0.0000        0.0000        0.0000        0.0000        0.0000        0.0000        0.0000       10.4749        0.0000        7.7631        6.3896        0.0000        0.0000        0.0000        0.0000        0.0000        0.0000        0.0000        0.0000        0.0000        0.0000        0.0000        0.0000        0.0000        0.0000        0.0000        0.0000        0.0000        0.0000        0.0000        0.0000        0.0000        0.0000        0.0000        0.0000        0.0000        0.0000        0.0000        0.0000        0.0000        0.0000        0.0000        0.0000        0.0000        0.0000        0.0000        0.0000        0.0000        0.0000        0.0000        0.0000        0.0000        0.0000        0.0000        0.0000        0.0000        0.0000        0.0000        0.0000        0.0000        0.0000        0.0000        0.0000        0.0000        0.0000        0.0000        0.0000        0.0000        0.0000        0.0000        0.0000        0.0000        0.0000        0.0000        0.0000        0.0000        0.0000        0.0000        0.0000        0.0000        0.0000        0.0000        0.0000        0.0000        0.0000        0.0000        0.0000        0.0000        0.0000        0.0000        0.0000        0.0000        0.0000        0.0000        0.0000        0.0000        0.0000        0.0000        0.0000        0.0000        0.0000        0.0000        0.0000        0.0000        0.0000        0.0000        0.0000        0.0000        0.0000        0.0000        0.0000        0.0000        0.0000        0.0000        0.0000        0.0000        0.0000        0.0000        0.0000        0.0000        0.0000        0.0000        0.0000        8.7125        8.6643        8.4057        8.4157        8.0995        8.0118        8.1283        8.3849        9.3530        9.4077        9.4586        9.3445        7.7839        7.4146        7.6130        7.6752        7.2435        6.9962        6.9754        7.0409        7.4755        7.9730        8.3111        8.2280        9.4705        9.3660        9.2348        9.0635        9.0652        9.3737        9.5538        9.0426        8.8483        8.6929        8.4615        8.1165        7.5289        7.2569        7.0516        6.8420        8.1338        8.0364        8.2607        8.5473        8.8792        9.4021       10.0070       11.0448       12.1208       13.1635       14.0256       14.9885       17.0478       18.2169       17.8313       17.0841        0.0000        0.0000        0.0000        0.0000        0.0000        0.0000        0.0000        0.0000        0.0000        0.0000        0.0000        0.0000        0.0000        0.0000        0.0000        0.0000        0.0000        0.0000        0.0000        0.0000        0.0000        0.0000
        0.0000        0.0000        0.0000        0.0000        0.0000        0.0000        0.0000        0.0000        0.0000        0.0000        0.0000        0.0000        0.0000        0.0000        0.0000        0.0000        0.0000        0.0000        0.0000        0.0000        0.0000        0.0000        0.0000        0.0000        0.0000        0.0000        0.0000        0.0000        0.0000        0.0000        0.0000        0.0000        0.0000        0.0000        0.0000        0.0000        0.0000        0.0000        0.0000        0.0000        0.0000        0.0000        0.0000        0.0000        0.0000        0.0000        0.0000        0.0000        0.0000        0.0000        0.0000        0.0000        0.0000       11.7417       12.9317       11.2329        9.2554        8.4252        7.7117        5.3300        0.0000        0.0000        0.0000        0.0000        0.0000        0.0000        0.0000        0.0000        0.0000        0.0000        0.0000        0.0000        0.0000        0.0000        0.0000        0.0000        0.0000        0.0000        0.0000        0.0000        0.0000        0.0000        0.0000        0.0000        0.0000        0.0000        0.0000        0.0000        0.0000        0.0000        0.0000        0.0000        0.0000        0.0000        0.0000        0.0000        0.0000        0.0000        0.0000        0.0000        0.0000        0.0000        0.0000        0.0000        0.0000        0.0000        0.0000        0.0000        0.0000        0.0000        0.0000        0.0000        0.0000        0.0000        0.0000        0.0000        0.0000        0.0000        0.0000        0.0000        0.0000        0.0000        0.0000        0.0000        0.0000        0.0000        0.0000        0.0000        0.0000        0.0000        0.0000        0.0000        0.0000        0.0000        0.0000        0.0000        0.0000        0.0000        0.0000        0.0000        0.0000        0.0000        0.0000        0.0000        0.0000        0.0000        0.0000        0.0000        0.0000        0.0000        0.0000        0.0000        0.0000        0.0000        0.0000        0.0000        0.0000        0.0000        0.0000        0.0000        0.0000        0.0000        0.0000        0.0000        0.0000        0.0000        0.0000        0.0000        0.0000        0.0000        8.8853        8.5303        8.3535        8.1310        8.0214        7.7262        7.6383        7.6657        7.8090        8.3755        8.4343        8.3941        8.2994        7.3996        6.9318        6.9444        7.2506        7.1362        7.2544        7.2406        7.4391        7.7633        7.9594        8.2788        8.1589        8.9637        9.2314        9.3093        9.1669        9.0723        9.4403        8.9478        8.6487        8.7556        8.2856        8.3765        7.8876        7.3472        6.8280        6.9329        7.0967        7.8914        7.6413        7.9370        8.1555        8.3204        8.7138        9.3890       10.3050       11.2374       12.0933       12.7112       13.1401       14.4149       15.0435       14.7254       13.2646       10.8200        8.5027        0.0000        0.0000        0.0000        0.0000        0.0000        0.0000        0.0000        0.0000        0.0000        0.0000        0.0000        0.0000        0.0000        0.0000        0.0000        0.0000        0.0000        0.0000        0.0000        0.0000
        0.0000        0.0000        0.0000        0.0000        0.0000        0.0000        0.0000        0.0000        0.0000        0.0000        0.0000        0.0000        0.0000        0.0000        0.0000        0.0000        0.0000        0.0000        0.0000        0.0000        0.0000        0.0000        0.0000        0.0000        0.0000        0.0000        0.0000        0.0000        0.0000        0.0000        0.0000        0.0000        0.0000        0.0000        0.0000        0.0000        0.0000        0.0000        0.0000        0.0000        0.0000        0.0000        0.0000        0.0000        0.0000        0.0000        0.0000        0.0000        0.0000        0.0000        0.0000        0.0000        0.0000       10.0305       10.0509       13.1711       11.4759       10.7475        9.7899        8.3055        0.0000        0.0000        0.0000        0.0000        0.0000        0.0000        0.0000        0.0000        0.0000        0.0000        0.0000        0.0000        0.0000        0.0000        0.0000        0.0000        0.0000        0.0000        0.0000        0.0000        0.0000        0.0000        0.0000        0.0000        0.0000        0.0000        0.0000        0.0000        0.0000        0.0000        0.0000        0.0000        0.0000        0.0000        0.0000        0.0000        0.0000        0.0000        0.0000        0.0000        0.0000        0.0000        0.0000        0.0000        0.0000        0.0000        0.0000        0.0000        0.0000        0.0000        0.0000        0.0000        0.0000        0.0000        0.0000        0.0000        0.0000        0.0000        0.0000        0.0000        0.0000        0.0000        0.0000        0.0000        0.0000        0.0000        0.0000        0.0000        0.0000        0.0000        0.0000        0.0000        0.0000        0.0000        0.0000        0.0000        0.0000        0.0000        0.0000        0.0000        0.0000        0.0000        0.0000        0.0000        0.0000        0.0000        0.0000        0.0000        0.0000        0.0000        0.0000        0.0000        0.0000        0.0000        0.0000        0.0000        0.0000        0.0000        0.0000        0.0000        0.0000        0.0000        0.0000        0.0000        0.0000        0.0000        0.0000        0.0000        0.0000        0.0000        8.7411        7.4677        6.9815        6.6206        6.7762        7.0433        6.9809        6.8178        6.8349        6.7923        6.8554        7.0164        7.0339        6.5936        6.3948        6.1006        6.5601        8.3551        8.2147        8.3021        7.9622        7.7858        7.9467        8.4282        8.3484        9.0073        9.3486        9.3178        9.2134        9.0732        9.1521        8.7128        8.4381        8.1803        7.9703        7.8033        7.2499        7.2952        6.7795        6.9075        7.3034        7.3544        7.3375        7.4616        7.5947        8.5070        8.8292        8.6806        9.1628       10.3991       11.0137       11.2554       11.1794        8.4250        8.2061        7.8241        6.6505        2.4436        2.6900        2.1302        2.0756        0.0000        0.0000        0.0000        0.0000        0.0000        0.0000        0.0000        0.0000        0.0000        0.0000        0.0000        0.0000        0.0000        0.0000        0.0000        0.0000        0.0000        0.0000
        0.0000        0.0000        0.0000        0.0000        0.0000        0.0000        0.0000        0.0000        0.0000        0.0000        0.0000        0.0000        0.0000        0.0000        0.0000        0.0000        0.0000        0.0000        0.0000        0.0000        0.0000        0.0000        0.0000        0.0000        0.0000        0.0000        0.0000        0.0000        0.0000        0.0000        0.0000        0.0000        0.0000        0.0000        0.0000        0.0000        0.0000        0.0000        0.0000        0.0000        0.0000        0.0000        0.0000        0.0000        0.0000        0.0000        0.0000        0.0000        0.0000        0.0000       13.1904       16.0372       15.5580       10.1027        9.5124       12.7844       12.2530       11.9431       11.4103        9.0716        8.2760        7.8711        0.0000        0.0000        0.0000        0.0000        0.0000        0.0000        0.0000        0.0000        0.0000        0.0000        0.0000        0.0000        0.0000        0.0000        0.0000        0.0000        0.0000        0.0000        0.0000        0.0000        0.0000        0.0000        0.0000        0.0000        0.0000        0.0000        0.0000        0.0000        0.0000        0.0000        0.0000        0.0000        0.0000        0.0000        0.0000        0.0000        0.0000        0.0000        0.0000        0.0000        0.0000        0.0000        0.0000        0.0000        0.0000        0.0000        0.0000        0.0000        0.0000        0.0000        0.0000        0.0000        0.0000        0.0000        0.0000        0.0000        0.0000        0.0000        0.0000        0.0000        0.0000        0.0000        0.0000        0.0000        0.0000        0.0000        0.0000        0.0000        0.0000        0.0000        0.0000        0.0000        0.0000        0.0000        0.0000        0.0000        0.0000        0.0000        0.0000        0.0000        0.0000        0.0000        0.0000        0.0000        0.0000        0.0000        0.0000        0.0000        0.0000        0.0000        0.0000        0.0000        0.0000        0.0000        0.0000        0.0000        0.0000        0.0000        0.0000        0.0000        0.0000        0.0000        0.0000        0.0000        0.0000        0.0000        0.0000        9.7637        8.8452        7.2459        6.3123        6.0880        5.8897        6.4920        6.3219        6.0187        6.1894        6.2664        6.3292        6.5698        6.7480        5.8215        5.7018        5.3584        5.9562        7.7890        8.4796        8.3192        7.9878        7.9494        8.0083        9.0159        9.0262        9.2646        9.2425        9.1772        9.0979        9.2028        9.1968        8.2440        7.6543        8.0782        7.7053        7.4822        7.0503        6.8051        6.6460        6.6685        7.0826        6.9812        7.1771        7.5552        7.9181        7.9469        8.0240        8.1091        8.6269        9.7698       10.0279        9.6742        9.3222        6.5248        5.9895        5.3705        4.7828        1.8318        2.3332        2.4458        2.3103        0.0000        0.0000        0.0000        0.0000        0.0000        0.0000        0.0000        0.0000        0.0000        0.0000        0.0000        0.0000        0.0000        0.0000       28.0549       33.1444       37.3734        0.0000
        0.0000        0.0000        0.0000        0.0000        0.0000        0.0000        0.0000        0.0000        0.0000        0.0000        0.0000        0.0000        0.0000        0.0000        0.0000        0.0000        0.0000        0.0000        0.0000        0.0000        0.0000        0.0000        0.0000        0.0000        0.0000        0.0000        0.0000        0.0000        0.0000        0.0000        0.0000        0.0000        0.0000        0.0000        0.0000        0.0000        0.0000        0.0000        0.0000        0.0000        0.0000        0.0000        0.0000        0.0000        0.0000        0.0000        0.0000        0.0000       12.9033       14.3725       13.2279       16.1747       15.0701        9.9441        9.7773       12.1285       12.6254       11.7580       11.9667       11.0711        8.9699        8.9134        8.3971        0.0000        0.0000        0.0000        0.0000        0.0000        0.0000        0.0000        0.0000        0.0000        0.0000        0.0000        0.0000        0.0000        0.0000        0.0000        0.0000        0.0000        0.0000        0.0000        0.0000        0.0000        0.0000        0.0000        0.0000        0.0000        0.0000        0.0000        0.0000        0.0000        0.0000        0.0000        0.0000        0.0000        0.0000        0.0000        0.0000        0.0000        0.0000        0.0000        0.0000        0.0000        0.0000        0.0000        0.0000        0.0000        0.0000        0.0000        0.0000        0.0000        0.0000        0.0000        0.0000        0.0000        0.0000        0.0000        0.0000        0.0000        0.0000        0.0000        0.0000        0.0000        0.0000        0.0000        0.0000        0.0000        0.0000        0.0000        0.0000        0.0000        0.0000        0.0000        0.0000        0.0000        0.0000        0.0000        0.0000        0.0000        0.0000        0.0000        0.0000        0.0000        0.0000        0.0000        0.0000        0.0000        0.0000        0.0000        0.0000        0.0000        0.0000        0.0000        0.0000        0.0000        0.0000        0.0000        0.0000        0.0000        0.0000        0.0000        0.0000        0.0000        0.0000        0.0000        0.0000        0.0000       10.1393        9.2978        8.3954        6.5911        5.8076        5.5985        5.6052        5.8864        5.6684        5.5647        5.6809        5.8232        5.6683        5.7856        5.9033        5.7076        6.0558        5.4246        5.4455        7.5752        7.9367        7.7573        7.6755        7.4246        8.1885        9.1846        8.4904        9.1193        8.8401        8.6516        8.9272        9.3097        8.6301        7.9844        7.6947        7.6174        7.6041        7.2252        6.8178        7.2330        7.4430        7.4050        6.8817        6.5870        6.8250        7.4316        7.5043        8.2707        7.9719        7.8761        8.7055        9.4608        9.7958        9.1042        8.1077        5.4738        4.9626        4.5161        3.7209        2.0017        2.7080        2.2662        2.2498        2.2705        0.0000        0.0000        0.0000        0.0000        0.0000        0.0000        0.0000        0.0000        0.0000       12.3555       16.0960       19.5585       22.4498       27.1345       31.5736       36.8004       40.4842
        0.0000        0.0000        0.0000        0.0000        0.0000        0.0000        0.0000        0.0000        0.0000        0.0000        0.0000        0.0000        0.0000        0.0000        0.0000        0.0000        0.0000        0.0000        0.0000        0.0000        0.0000        0.0000        0.0000        0.0000        0.0000        0.0000        0.0000        0.0000        0.0000        0.0000        0.0000        0.0000        0.0000        0.0000        0.0000        0.0000        0.0000        0.0000        0.0000        0.0000        0.0000        0.0000        0.0000        0.0000        0.0000        0.0000        0.0000        0.0000       11.8229       11.4064       11.7335       11.7221       11.0201        8.8437        8.8911       11.0977       12.0570       11.6121       12.4062       11.3735        9.9567       10.1618        9.8971        7.6159        8.3296        8.2386        8.1963        0.0000        0.0000        0.0000        0.0000        0.0000        0.0000        0.0000        0.0000        0.0000        0.0000        0.0000        0.0000        0.0000        0.0000        0.0000        0.0000        0.0000        0.0000        0.0000        0.0000        0.0000        0.0000        0.0000        0.0000        0.0000        0.0000        0.0000        0.0000        0.0000        0.0000        0.0000        0.0000        0.0000        0.0000        0.0000        0.0000        0.0000        0.0000        0.0000        0.0000        0.0000        0.0000        0.0000        0.0000        0.0000        0.0000        0.0000        0.0000        0.0000        0.0000        0.0000        0.0000        0.0000        0.0000        0.0000        0.0000        0.0000        0.0000        0.0000        0.0000        0.0000        0.0000        0.0000        0.0000        0.0000        0.0000        0.0000        0.0000        0.0000        0.0000        0.0000        0.0000        0.0000        0.0000        0.0000        0.0000        0.0000        0.0000        0.0000        0.0000        0.0000        0.0000        0.0000        0.0000        0.0000        0.0000        0.0000        0.0000        0.0000        0.0000        0.0000        0.0000        0.0000        0.0000        0.0000        0.0000        0.0000        0.0000        0.0000        0.0000        0.0000        9.1869        8.4271        7.6667        5.9230        5.5303        5.2915        5.3955        5.3541        5.2949        5.3688        5.2467        5.1915        5.1500        5.2306        5.4388        5.0851        5.3768        5.4952        5.1431        6.4016        7.1910        7.4209        6.9223        6.8707        7.7587        8.3358        8.1266        7.9798        7.9334        7.7264        7.4612        8.0021        7.9685        7.5567        7.1163        6.9392        6.9073        6.8274        6.6330        7.3031        7.5107        7.1058        6.8667        6.3854        6.5678        6.7637        7.1554        8.0914        8.2515        7.6614        8.3421        9.6099        9.0100        8.7874        7.8193        5.4465        4.9379        4.5800        4.0570        2.1306        2.3636        2.2377        2.2654        0.0000        0.0000        0.0000        0.0000        0.0000        0.0000        1.9135        2.3707        6.4032        8.4200       10.4321       13.4064       17.1993       19.5053       24.6798       28.9139        0.0000        0.0000
        0.0000        0.0000        0.0000        0.0000        0.0000        0.0000        0.0000        0.0000        0.0000        0.0000        0.0000        0.0000        0.0000        0.0000        0.0000        0.0000        0.0000        0.0000        0.0000        0.0000        0.0000        0.0000        0.0000        0.0000        0.0000        0.0000        0.0000        0.0000        0.0000        0.0000        0.0000        0.0000        0.0000        0.0000        0.0000        0.0000        0.0000        0.0000        0.0000        0.0000        0.0000        0.0000        0.0000        0.0000        0.0000        0.0000        0.0000        0.0000        9.7174        9.3195        9.2833       11.1220       10.3397        9.4278        9.4464       11.3382       10.4076        9.5214        9.3541       11.1475       11.6756       10.4765        9.8341        9.4893        9.6820        9.8385        9.1260        9.6616        9.0742        0.0000        0.0000        0.0000        0.0000        0.0000        0.0000        0.0000        0.0000        0.0000        0.0000        0.0000        0.0000        0.0000        0.0000        0.0000        0.0000        0.0000        0.0000        0.0000        0.0000        0.0000        0.0000        0.0000        0.0000        0.0000        0.0000        0.0000        0.0000        0.0000        0.0000        0.0000        0.0000        0.0000        0.0000        0.0000        0.0000        0.0000        0.0000        0.0000        0.0000        0.0000        0.0000        0.0000        0.0000        0.0000        0.0000        0.0000        0.0000        0.0000        0.0000        0.0000        0.0000        0.0000        0.0000        0.0000        0.0000        0.0000        0.0000        0.0000        0.0000        0.0000        0.0000        0.0000        0.0000        0.0000        0.0000        0.0000        0.0000        0.0000        0.0000        0.0000        0.0000        0.0000        0.0000        0.0000        0.0000        0.0000        0.0000        0.0000        0.0000        0.0000        0.0000        0.0000        0.0000        0.0000        0.0000        0.0000        0.0000        0.0000        0.0000        0.0000        0.0000        0.0000        0.0000        0.0000        0.0000        0.0000        0.0000        0.0000        8.3566        7.3565        6.5807        6.5946        6.0996        5.9415        6.1020        5.6044        5.1913        5.0186        4.7110        4.6814        5.4727        5.6382        5.8211        5.7419        6.7349        7.0636        6.2297        5.8272        6.1269        6.6924        6.4432        6.9706        8.3631        8.3786        7.5743        7.1909        6.8852        6.6610        6.4230        7.4736        7.4548        6.9197        7.0577        7.1495        6.8811        7.1119        7.3568        7.9389        7.4779        7.4644        7.0665        6.8186        6.6101        6.7369        7.6464        8.9864        8.9709        8.9052        8.2903        9.4053        8.8452        8.8214        7.9999        7.6789        7.4444        7.3933        7.0800        6.1992        5.3900        5.4689        5.3240        4.5485        4.7824        5.2995        5.0911        3.8886        3.9109        4.3505        5.8952        7.1039        9.5183       11.7947       15.2924       17.5165       20.5790       24.0542       30.3142        0.0000        0.0000
        0.0000        0.0000        0.0000        0.0000        0.0000        0.0000        0.0000        0.0000        0.0000        0.0000        0.0000        0.0000        0.0000        0.0000        0.0000        0.0000        0.0000        0.0000        0.0000        0.0000        0.0000        0.0000        0.0000        0.0000        0.0000        0.0000        0.0000        0.0000        0.0000        0.0000        0.0000        0.0000        0.0000        0.0000        0.0000        0.0000        0.0000        0.0000        0.0000        0.0000        0.0000        0.0000        0.0000        0.0000        0.0000        0.0000        0.0000        0.0000        8.7829        8.2004        8.4635       10.2351       10.1982        9.8684        9.8795       11.6175       10.6773        9.8693       10.6276       12.2880       11.5197       10.4539       10.3790       10.5366       10.3776       12.0498       11.2897       10.5440       11.2410        9.9288        0.0000        0.0000        0.0000        0.0000        0.0000        0.0000        0.0000        0.0000        0.0000        0.0000        0.0000        0.0000        0.0000        0.0000        0.0000        0.0000        0.0000        0.0000        0.0000        0.0000        0.0000        0.0000        0.0000        0.0000        0.0000        0.0000        0.0000        0.0000        0.0000        0.0000        0.0000        0.0000        0.0000        0.0000        0.0000        0.0000        0.0000        0.0000        0.0000        0.0000        0.0000        0.0000        0.0000        0.0000        0.0000        0.0000        0.0000        0.0000        0.0000        0.0000        0.0000        0.0000        0.0000        0.0000        0.0000        0.0000        0.0000        0.0000        0.0000        0.0000        0.0000        0.0000        0.0000        0.0000        0.0000        0.0000        0.0000        0.0000        0.0000        0.0000        0.0000        0.0000        0.0000        0.0000        0.0000        0.0000        0.0000        0.0000        0.0000        0.0000        0.0000        0.0000        0.0000        0.0000        0.0000        0.0000        0.0000        0.0000        0.0000        0.0000        0.0000        0.0000        0.0000        0.0000        0.0000        0.0000        0.0000        0.0000        0.0000        6.9552        6.3574        6.7610        6.5260        6.2166        0.0000        5.6957        4.9738        4.4691        0.0000        0.0000        0.0000        5.2195        5.8456        6.2545        6.2711        6.7042        6.1725        5.3201        5.1811        5.1829        5.9551        6.5561        7.1633        7.0936        6.2324        5.7459        5.5140        5.6763        5.5922        6.3094        6.2154        6.3092        6.6037        6.4538        6.5352        6.7416        7.1329        7.4315        7.4153        7.1622        6.8563        6.5812        6.2378        6.5044        7.1129        8.0640        8.5153        8.2876        8.4715        8.4689        8.2037        8.6459        8.4156        7.7059        7.4510        7.0925        6.7718        6.0990        5.7298        5.8835        6.3793        5.5718        6.0098        6.1315        5.7675        5.0105        5.1235        5.6889        7.9420        8.4819        8.9689       11.1183       14.4954       15.9496       19.2370       22.1727       27.2476        0.0000        0.0000
        0.0000        0.0000        0.0000        0.0000        0.0000        0.0000        0.0000        0.0000        0.0000        0.0000        0.0000        0.0000        0.0000        0.0000        0.0000        0.0000        0.0000        0.0000        0.0000        0.0000        0.0000        0.0000        0.0000        0.0000        0.0000        0.0000        0.0000        0.0000        0.0000        0.0000        0.0000        0.0000        0.0000        0.0000        0.0000        0.0000        0.0000        0.0000       15.9216       14.4902       13.0842        0.0000        0.0000        0.0000        0.0000        0.0000        0.0000        0.0000        8.7511        8.1707        8.7148       10.2413       10.3886        9.6090        9.3216        9.4867        8.5083        8.9627       10.3992       10.8125       11.6084       11.8782       11.2247       11.5774       12.9508       14.0543       14.3566       12.9317       11.8132       10.9276        0.0000        0.0000        0.0000        0.0000        0.0000        0.0000        0.0000        0.0000        0.0000        0.0000        0.0000        0.0000        0.0000        0.0000        0.0000        0.0000        0.0000        0.0000        0.0000        0.0000        0.0000        0.0000        0.0000        0.0000        0.0000        0.0000        0.0000        0.0000        0.0000        0.0000        0.0000        0.0000        0.0000        0.0000        0.0000        0.0000        0.0000        0.0000        0.0000        0.0000        0.0000        0.0000        0.0000        0.0000        0.0000        0.0000        0.0000        0.0000        0.0000        0.0000        0.0000        0.0000        0.0000        0.0000        0.0000        0.0000        0.0000        0.0000        0.0000        0.0000        0.0000        0.0000        0.0000        0.0000        0.0000        0.0000        0.0000        0.0000        0.0000        0.0000        0.0000        0.0000        0.0000        0.0000        0.0000        0.0000        0.0000        0.0000        0.0000        0.0000        0.0000        0.0000        0.0000        0.0000        0.0000        0.0000        0.0000        0.0000        0.0000        0.0000        0.0000        0.0000        0.0000        0.0000        0.0000        0.0000        0.0000        0.0000        0.0000        0.0000        0.0000        0.0000        0.0000        0.0000        0.0000        0.0000        0.0000        0.0000        0.0000        0.0000        0.0000        0.0000        0.0000        5.9089        5.8688        6.3617        5.6594        4.8873        4.5871        4.4070        4.9994        5.6756        5.7622        5.2781        4.7792        4.3573        4.5058        4.7099        4.8188        5.5064        5.4640        5.7339        5.7690        5.6748        5.8298        6.0199        6.4895        7.2694        7.2098        6.7221        6.2743        5.6342        5.4812        6.1812        6.6193        7.5513        8.4524        8.9200        8.3995        8.1178        7.8836        9.1104        8.9806        8.4491        8.0968        7.3460        6.5163        5.9303        5.7539        6.2114        5.9882        5.2655        5.7791        6.3721        6.6189        5.1417        5.1623        6.2364        7.8698        8.8906        9.4203       11.1309       12.8748       14.5360       17.3321       21.0282        0.0000        0.0000        0.0000
        0.0000        0.0000        0.0000        0.0000        0.0000        0.0000        0.0000        0.0000        0.0000        0.0000        0.0000        0.0000        0.0000        0.0000        0.0000        0.0000        0.0000        0.0000        0.0000        0.0000        0.0000        0.0000        0.0000        0.0000        0.0000        0.0000        0.0000        0.0000        0.0000        0.0000        0.0000        0.0000        0.0000        0.0000        0.0000        0.0000        0.0000        0.0000       15.7460       14.2155       12.9439       12.0420       11.4135       11.0811       11.9667       14.8400       13.5076       10.5672        8.2574        8.4906        8.6332       10.2156       10.5229       10.0354       10.8493        9.5596        9.7054       15.4019       11.9679       11.4976       10.0876       12.4235       12.0491       13.7182       14.9539       14.9227       15.8157       14.7250       13.6296       11.4554        9.7909       10.7852        0.0000        0.0000        0.0000        0.0000        0.0000        0.0000        0.0000        0.0000        0.0000        0.0000        0.0000        0.0000        0.0000        0.0000        0.0000        0.0000        0.0000        0.0000        0.0000        0.0000        0.0000        0.0000        0.0000        0.0000        0.0000        0.0000        0.0000        0.0000        0.0000        0.0000        0.0000        0.0000        0.0000        0.0000        0.0000        0.0000        0.0000        0.0000        0.0000        0.0000        0.0000        0.0000        0.0000        0.0000        0.0000        0.0000        0.0000        0.0000        0.0000        0.0000        0.0000        0.0000        0.0000        0.0000        0.0000        0.0000        0.0000        0.0000        0.0000        0.0000        0.0000        0.0000        0.0000        0.0000        0.0000        0.0000        0.0000        0.0000        0.0000        0.0000        0.0000        0.0000        0.0000        0.0000        0.0000        0.0000        0.0000        0.0000        0.0000        0.0000        0.0000        0.0000        0.0000        0.0000        0.0000        0.0000        0.0000        0.0000        0.0000        0.0000        0.0000        0.0000        0.0000        0.0000        0.0000        0.0000        0.0000        0.0000        0.0000        0.0000        0.0000        0.0000        0.0000        0.0000        0.0000        0.0000        0.0000        0.0000        0.0000        0.0000        0.0000        0.0000        5.8953        6.4063        5.0925        3.9488        3.7784        3.9619        4.0997        4.0659        3.9925        3.8019        3.3800        3.2766        3.5035        3.9417        3.9302        4.7640        5.2078        5.0955        4.9837        4.7715        4.8091        4.6010        5.0975        5.6456        6.0771        5.8807        5.7021        5.5272        4.9665        5.5635        5.3563        6.0804        6.8382        7.8693        8.0500        8.8442        8.0562        8.1323        8.5509        8.5287        8.2386        7.7537        6.8773        5.4886        5.4918        5.9396        5.7947        5.3063        5.5169        5.9829        6.3805        5.5998        5.6210        6.2117        7.9500        9.0362       10.4151       11.9229       13.9427       15.8132       18.4298        0.0000        0.0000        0.0000        0.0000
        0.0000        0.0000        0.0000        0.0000        0.0000        0.0000        0.0000        0.0000        0.0000        0.0000        0.0000        0.0000        0.0000        0.0000        0.0000        0.0000        0.0000        0.0000        0.0000        0.0000        0.0000        0.0000        0.0000        0.0000        0.0000        0.0000        0.0000        0.0000        0.0000        0.0000        0.0000        0.0000        0.0000        0.0000        0.0000        0.0000        0.0000       19.7802       17.9044       13.8573       12.8535       11.7029       10.7091       11.1895       10.9562       12.5378       15.1741       18.3400       13.1984       11.2163       10.7693        9.4801       10.0403       12.2955       11.2413       18.2426       21.6430       20.7108       12.1685        9.1666        8.0423        8.6497       16.4282       20.2198       20.2069       20.7340       21.7137       20.6982       20.2880       14.6544       12.8323       10.1256        0.0000        0.0000        0.0000        0.0000        0.0000        0.0000        0.0000        0.0000        0.0000        0.0000        0.0000        0.0000        0.0000        0.0000        0.0000        0.0000        0.0000        0.0000        0.0000        0.0000        0.0000        0.0000        0.0000        0.0000        0.0000        0.0000        0.0000        0.0000        0.0000        0.0000        0.0000        0.0000        0.0000        0.0000        0.0000        0.0000        0.0000        0.0000        0.0000        0.0000        0.0000        0.0000        0.0000        0.0000        0.0000        0.0000        0.0000        0.0000        0.0000        0.0000        0.0000        0.0000        0.0000        0.0000        0.0000        0.0000        0.0000        0.0000        0.0000        0.0000        0.0000        0.0000        0.0000        0.0000        0.0000        0.0000        0.0000        0.0000        0.0000        0.0000        0.0000        0.0000        0.0000        0.0000        0.0000        0.0000        0.0000        0.0000        0.0000        0.0000        0.0000        0.0000        0.0000        0.0000        0.0000        0.0000        0.0000        0.0000        0.0000        0.0000        0.0000        0.0000        0.0000        0.0000        0.0000        0.0000        0.0000        0.0000        0.0000        0.0000        0.0000        0.0000        0.0000        0.0000        0.0000        0.0000        0.0000        4.9177        4.9551        4.9580        6.4242        6.3056        0.0000        7.9573        5.5792        2.5797        3.2893        4.1099        3.7637        4.6310        4.6946        4.8022        4.8503        3.5982        3.5881        3.6559        3.6812        4.1223        5.0137        4.8473        4.5444        3.9788        4.1314        3.8005        4.2643        4.8623        5.7313        5.9379        5.4385        5.1532        5.2940        5.8946        5.5383        6.0916        6.6713        7.1227        7.6135        8.1838        8.2740        7.9973        7.9041        7.7426        7.6816        7.2124        6.2424        5.5332        5.5023        5.7813        5.9728        4.8917        5.2095        5.1827        5.7051        6.2673        7.5417        8.7029       10.7008       13.1576       14.4354       16.1651       18.9311       19.4394       22.2570        0.0000        0.0000        0.0000        0.0000
        0.0000        0.0000        0.0000        0.0000        0.0000        0.0000        0.0000        0.0000        0.0000        0.0000        0.0000        0.0000        0.0000        0.0000        0.0000        0.0000        0.0000        0.0000        0.0000        0.0000        0.0000        0.0000        0.0000        0.0000        0.0000        0.0000        0.0000        0.0000        0.0000        0.0000        0.0000        0.0000        0.0000        0.0000        0.0000        0.0000        0.0000       20.8478       18.6468       13.7244       12.5813       12.1358       11.2122       11.5227       11.1636       11.0998       15.2053       17.9167       17.1976       12.8494       11.6185        9.9426       12.3521       23.4516       18.2422       15.4891       13.8510       15.5009        8.0911        7.4500        8.1661        8.9693        9.5878       13.7113       13.8386       20.3712       19.1850       19.3255       15.2090       13.3415       10.9230        7.9996        7.2282        0.0000        0.0000        0.0000        0.0000        0.0000        0.0000        0.0000        0.0000        0.0000        0.0000        0.0000        0.0000        0.0000        0.0000        0.0000        0.0000        0.0000        0.0000        0.0000        0.0000        0.0000        0.0000        0.0000        0.0000        0.0000        0.0000        0.0000        0.0000        0.0000        0.0000        0.0000        0.0000        0.0000        0.0000        0.0000        0.0000        0.0000        0.0000        0.0000        0.0000        0.0000        0.0000        0.0000        0.0000        0.0000        0.0000        0.0000        0.0000        0.0000        0.0000        0.0000        0.0000        0.0000        0.0000        0.0000        0.0000        0.0000        0.0000        0.0000        0.0000        0.0000        0.0000        0.0000        0.0000        0.0000        0.0000        0.0000        0.0000        0.0000        0.0000        0.0000        0.0000        0.0000        0.0000        0.0000        0.0000        0.0000        0.0000        0.0000        0.0000        0.0000        0.0000        0.0000        0.0000        0.0000        0.0000        0.0000        0.0000        0.0000        0.0000        0.0000        0.0000        0.0000        0.0000        0.0000        0.0000        0.0000        0.0000        0.0000        0.0000        0.0000        0.0000        3.4544        3.6319        3.3679        3.2396        3.6596        4.1011        5.0074        6.2703        7.0635        6.7705        7.8976        4.2149        2.2336        2.9665        3.2919        3.0549        4.0892        4.8943        4.4895        3.9881        3.1712        3.2943        3.3324        3.8702        3.2603        3.5727        3.7043        3.6624        3.4417        3.0032        3.2280        3.3209        3.5681        4.1225        5.0420        4.8075        4.4335        4.8951        5.4083        5.3816        5.7091        6.1520        6.1259        6.5969        7.0666        7.4281        7.7913        7.7831        7.4641        7.2460        7.1349        6.4574        5.5399        5.1561        5.6314        5.5771        4.8331        4.9612        5.3737        6.5228        6.3024        6.8423        8.3132       10.7401       13.9139       15.6267       17.9251       19.8686       20.2626        0.0000        0.0000        0.0000        0.0000        0.0000
        0.0000        0.0000        0.0000        0.0000        0.0000        0.0000        0.0000        0.0000        0.0000        0.0000        0.0000        0.0000        0.0000        0.0000        0.0000        0.0000        0.0000        0.0000        0.0000        0.0000        0.0000        0.0000        0.0000        0.0000        0.0000        0.0000        0.0000        0.0000        0.0000        0.0000        0.0000        0.0000        0.0000        0.0000        0.0000        0.0000       20.9293       20.2086       20.0400       15.9170       12.8889       12.8051       13.3020       14.2811       11.9228       10.7616       11.1270       17.0683       15.3261       19.8408       18.8672       23.2071       27.2332       28.4241       19.2197       11.5490        7.1555        4.5202        4.8019        7.2894        7.7658        8.4807        9.3317       13.0752       13.0770       13.0072       13.8163       13.8929       12.5434       12.0964       10.8419        8.1588        0.0000        0.0000        0.0000        0.0000        0.0000        0.0000        0.0000        0.0000        0.0000        0.0000        0.0000        0.0000        0.0000        0.0000        0.0000        0.0000        0.0000        0.0000        0.0000        0.0000        0.0000        0.0000        0.0000        0.0000        0.0000        0.0000        0.0000        0.0000        0.0000        0.0000        0.0000        0.0000        0.0000        0.0000        0.0000        0.0000        0.0000        0.0000        0.0000        0.0000        0.0000        0.0000        0.0000        0.0000        0.0000        0.0000        0.0000        0.0000        0.0000        0.0000        0.0000        0.0000        0.0000        0.0000        0.0000        0.0000        0.0000        0.0000        0.0000        0.0000        0.0000        0.0000        0.0000        0.0000        0.0000        0.0000        0.0000        0.0000        0.0000        0.0000        0.0000        0.0000        0.0000        0.0000        0.0000        0.0000        0.0000        0.0000        0.0000        0.0000        0.0000        0.0000        0.0000        0.0000        0.0000        0.0000        0.0000        0.0000        0.0000        0.0000        0.0000        0.0000        0.0000        0.0000        0.0000        0.0000        0.0000        0.0000        0.0000        0.0000        3.4053        3.2354        2.9704        2.7279        2.9146        2.6593        2.7645        3.0909        3.6399        4.8143        5.0393        5.0645        4.7979        4.2549        3.4108        3.0499        2.8786        2.5806        2.3546        3.9313        3.9029        4.0810        3.9282        2.4581        2.8225        2.8539        2.9464        2.9550        2.9861        3.1034        2.2174        2.5297        2.4155        2.7531        2.7970        3.0341        3.0487        3.5790        4.3356        4.4458        4.7833        4.8100        5.2748        5.5390        5.8765        6.0551        6.3112        6.3706        7.1551        7.4033        7.5095        7.0770        6.9766        6.5950        6.0727        5.4790        5.5362        5.6679        5.7166        4.5454        4.7243        5.0585        5.8817        6.2375        6.8551        8.9324       11.6633       15.1324       17.2433       19.7386       21.5759       21.0459        0.0000        0.0000        0.0000        0.0000        0.0000
        0.0000        0.0000        0.0000        0.0000        0.0000        0.0000        0.0000        0.0000        0.0000        0.0000        0.0000        0.0000        0.0000        0.0000        0.0000        0.0000        0.0000        0.0000        0.0000        0.0000        0.0000        0.0000        0.0000        0.0000        0.0000        0.0000        0.0000        0.0000        0.0000        0.0000        0.0000        0.0000        0.0000        0.0000        0.0000       20.8017       18.1654       17.6603       18.3214       15.8498       13.1746       14.4532       13.1377       11.6951       11.1991       10.3926        9.5957       12.1270       16.2645       16.5907       23.6949       35.9428       29.9894       22.2285       16.5105        8.7434        5.7033        4.3657        4.6152        7.0101        7.7340        8.1352        8.4569       11.3258       13.4073       14.0452       12.9805       12.5258       11.2694       11.1383       10.7932        8.2331        0.0000        0.0000        0.0000        0.0000        0.0000        0.0000        0.0000        0.0000        0.0000        0.0000        0.0000        0.0000        0.0000        0.0000        0.0000        0.0000        0.0000        0.0000        0.0000        0.0000        0.0000        0.0000        0.0000        0.0000        0.0000        0.0000        0.0000        0.0000        0.0000        0.0000        0.0000        0.0000        0.0000        0.0000        0.0000        0.0000        0.0000        0.0000        0.0000        0.0000        0.0000        0.0000        0.0000        0.0000        0.0000        0.0000        0.0000        0.0000        0.0000        0.0000        0.0000        0.0000        0.0000        0.0000        0.0000        0.0000        0.0000        0.0000        0.0000        0.0000        0.0000        0.0000        0.0000        0.0000        0.0000        0.0000        0.0000        0.0000        0.0000        0.0000        0.0000        0.0000        0.0000        0.0000        0.0000        0.0000        0.0000        0.0000        0.0000        0.0000        0.0000        0.0000        0.0000        0.0000        0.0000        0.0000        0.0000        0.0000        0.0000        0.0000        0.0000        0.0000        0.0000        0.0000        0.0000        0.0000        0.0000        0.0000        0.0000        2.7904        2.9006        2.8338        2.4762        2.2960        2.3111        2.4881        2.4086        2.7077        3.0572        3.5288        3.5448        3.8740        3.6248        3.3080        3.2716        2.5465        2.2445        2.0423        2.1206        3.7819        3.8216        3.7834        3.7411        2.7782        2.5800        2.6569        2.5249        2.7002        2.5973        2.3409        1.9678        1.8754        1.9545        2.2238        2.3651        2.7539        2.7613        2.8823        3.8183        4.0109        4.6031        4.6288        4.9379        5.1765        5.7881        6.0190        6.3883        6.6744        6.9998        6.9694        6.9023        6.7579        6.3136        6.1692        5.8728        5.3744        5.5792        5.8064        6.0329        4.7876        4.7696        4.8139        5.9436        6.1913        7.0605        9.0773       11.2483       16.3356       18.6864       21.0937       22.7046       22.1283        0.0000        0.0000        0.0000        0.0000        0.0000
        0.0000        0.0000        0.0000        0.0000        0.0000        0.0000        0.0000        0.0000        0.0000        0.0000        0.0000        0.0000        0.0000        0.0000        0.0000        0.0000        0.0000        0.0000        0.0000        0.0000        0.0000        0.0000        0.0000        0.0000        0.0000        0.0000        0.0000        0.0000        0.0000        0.0000        0.0000        0.0000        0.0000        0.0000        0.0000        8.6149        9.6739       11.3652       10.0092       14.5297       15.6129       12.2962        9.9656       12.5295       12.6468       11.6938        9.2757       15.7886       31.4821       17.1300       24.0148       36.2989       22.8539       12.8629        7.2777        3.3359        2.8324        3.1513        3.7488        7.5502        7.6997        7.5896        7.0627        9.7484        9.8718       11.1530       11.5913       11.1922       10.6969        9.3862        8.2109        7.5167        0.0000        0.0000        0.0000        0.0000        0.0000        0.0000        0.0000        0.0000        0.0000        0.0000        0.0000        0.0000        0.0000        0.0000        0.0000        0.0000        0.0000        0.0000        0.0000        0.0000        0.0000        0.0000        0.0000        0.0000        0.0000        0.0000        0.0000        0.0000        0.0000        0.0000        0.0000        0.0000        0.0000        0.0000        0.0000        0.0000        0.0000        0.0000        0.0000        0.0000        0.0000        0.0000        0.0000        0.0000        0.0000        0.0000        0.0000        0.0000        0.0000        0.0000        0.0000        0.0000        0.0000        0.0000        0.0000        0.0000        0.0000        0.0000        0.0000        0.0000        0.0000        0.0000        0.0000        0.0000        0.0000        0.0000        0.0000        0.0000        0.0000        0.0000        0.0000        0.0000        0.0000        0.0000        0.0000        0.0000        0.0000        0.0000        0.0000        0.0000        0.0000        0.0000        0.0000        0.0000        0.0000        0.0000        0.0000        0.0000        0.0000        0.0000        0.0000        0.0000        0.0000        0.0000        0.0000        0.0000        0.0000        0.0000        2.4559        2.3304        2.5249        2.3635        2.0613        2.2708        2.6091        2.5591        2.3890        2.5663        2.8936        3.6939        3.8973        3.3398        3.3550        3.2076        3.6227        3.7763        3.4390        3.3200        2.9873        4.0443        3.9758        4.4491        4.6228        4.9301        4.8644        4.3201        3.8349        2.8877        2.8840        2.5871        2.4476        1.9662        1.8634        2.1730        2.7120        4.0026        4.9092        4.7994        4.5361        4.8618        5.0992        5.4569        5.7270        5.9456        6.4009        6.7580        7.7211        7.6576        7.5082        7.7507        7.3004        5.9465        5.6515        5.4241        5.3534        4.9435        4.8769        5.1119        5.5284        4.6664        4.6277        5.0793        5.7747        6.6609        7.7727        9.8653       12.7884       17.7300       20.8898       23.3763       25.7797        0.0000        0.0000        0.0000        0.0000        0.0000        0.0000
        0.0000        0.0000        0.0000        0.0000        0.0000        0.0000        0.0000        0.0000        0.0000        0.0000        0.0000        0.0000        0.0000        0.0000        0.0000        0.0000        0.0000        0.0000        0.0000        0.0000        0.0000        0.0000        0.0000        0.0000        0.0000        0.0000        0.0000        0.0000        0.0000        0.0000        0.0000        0.0000        0.0000        0.0000        0.0000        7.5994        9.0117        9.6464        8.8483       13.0071       11.0312        9.0015        8.0144        8.6519       10.2800        9.5362        9.5624       12.5016       16.6632       15.7843       23.0906       23.9449       16.2462        9.4606        6.6829        4.3265        3.8894        2.7600        2.9103        6.4648        6.2748        6.1151        7.3713        9.8125        9.3912        8.1092        7.8719        8.3464        7.9418        7.5982        7.0007        0.0000        0.0000        0.0000        0.0000        0.0000        0.0000        0.0000        0.0000        0.0000        0.0000        0.0000        0.0000        0.0000        0.0000        0.0000        0.0000        0.0000        0.0000        0.0000        0.0000        0.0000        0.0000        0.0000        0.0000        0.0000        0.0000        0.0000        0.0000        0.0000        0.0000        0.0000        0.0000        0.0000        0.0000        0.0000        0.0000        0.0000        0.0000        0.0000        0.0000        0.0000        0.0000        0.0000        0.0000        0.0000        0.0000        0.0000        0.0000        0.0000        0.0000        0.0000        0.0000        0.0000        0.0000        0.0000        0.0000        0.0000        0.0000        0.0000        0.0000        0.0000        0.0000        0.0000        0.0000        0.0000        0.0000        0.0000        0.0000        0.0000        0.0000        0.0000        0.0000        0.0000        0.0000        0.0000        0.0000        0.0000        0.0000        0.0000        0.0000        0.0000        0.0000        0.0000        0.0000        0.0000        0.0000        0.0000        0.0000        0.0000        0.0000        0.0000        0.0000        0.0000        0.0000        1.5383        1.6874        0.0000        2.0388        2.0105        2.0451        2.3321        2.1155        1.8577        1.7783        2.2027        1.8489        1.8409        1.9732        2.3472        2.3010        2.9962        3.4213        3.4129        3.4436        3.2498        3.3071        3.4662        3.5143        3.8596        3.6509        3.9500        3.9233        5.0093        5.0797        4.5730        3.7881        3.6177        3.5291        2.6550        2.2560        2.5449        1.9891        1.5985        1.6343        1.6771        1.9404        2.9801        4.2514        4.5755        4.0158        3.5822        4.4741        4.8873        5.1413        5.5800        5.8104        6.6117        6.8942        7.3912        7.3276        7.1753        6.8601        5.7983        5.6927        5.3603        5.5797        4.9996        4.8745        5.0118        5.3332        4.3278        4.5340        5.1472        6.0594        7.6783        8.9204       10.8953       13.5737       18.2819       21.9492       24.5701        0.0000        0.0000        0.0000        0.0000        0.0000        0.0000        0.0000
        0.0000        0.0000        0.0000        0.0000        0.0000        0.0000        0.0000        0.0000        0.0000        0.0000        0.0000        0.0000        0.0000        0.0000        0.0000        0.0000        0.0000        0.0000        0.0000        0.0000        0.0000        0.0000        0.0000        0.0000        0.0000        0.0000        0.0000        0.0000        0.0000       48.2396       41.0867       25.1822       21.7428       17.1971       12.8850        6.3022        7.9709        7.8898       12.0947       13.2476        8.1194        7.8447        7.2791        8.6090        9.3064        9.6698       10.4701       10.9782       11.8460        8.7914       10.3435       13.5177       16.9814       10.2114        6.7606        4.4672        2.5942        1.9167        1.9340        5.2071        5.2357        5.7048        6.8773        9.4774        8.8850        7.7522        7.8278        8.9351        6.8897        6.6446        6.5878        6.1578        5.6742        0.0000        0.0000        0.0000        0.0000        0.0000        0.0000        0.0000        0.0000        0.0000        0.0000        0.0000        0.0000        0.0000        0.0000        0.0000        0.0000        0.0000        0.0000        0.0000        0.0000        0.0000        0.0000        0.0000        0.0000        0.0000        0.0000        0.0000        0.0000        0.0000        0.0000        0.0000        0.0000        0.0000        0.0000        0.0000        0.0000        0.0000        0.0000        0.0000        0.0000        0.0000        0.0000        0.0000        0.0000        0.0000        0.0000        0.0000        0.0000        0.0000        0.0000        0.0000        0.0000        0.0000        0.0000        0.0000        0.0000        0.0000        0.0000        0.0000        0.0000        0.0000        0.0000        0.0000        0.0000        0.0000        0.0000        0.0000        0.0000        0.0000        0.0000        0.0000        0.0000        0.0000        0.0000        0.0000        0.0000        0.0000        0.0000        0.0000        0.0000        0.0000        0.0000        0.0000        0.0000        0.0000        0.0000        0.0000        0.0000        0.0000        0.0000        0.0000        1.3940        1.2742        1.2835        1.6472        1.7653        1.6981        1.6862        1.6387        1.8645        1.6123        1.8135        2.4668        2.1925        1.5328        1.6099        1.6888        2.5164        3.2203        3.3012        3.0789        3.2070        2.8501        3.0531        3.2595        3.6540        3.7391        3.4415        3.6941        4.1385        5.0605        4.5530        3.7669        3.2352        3.0389        2.6826        2.2111        1.4426        2.2451        2.2128        1.3800        1.4638        1.5426        1.7538        2.5516        2.7795        3.5284        3.1247        3.4436        4.8685        5.5138        5.8696        6.0794        6.0972        6.4760        6.7220        6.6589        7.1104        7.1858        7.2248        6.4291        6.0214        5.6051        5.3441        4.8814        4.9260        4.9795        5.0080        4.3783        4.5767        5.4678        6.9848        8.9686       10.5167       12.2272       14.5782       19.2487       22.5869        0.0000        0.0000        0.0000        0.0000        0.0000        0.0000        0.0000        0.0000
        0.0000        0.0000        0.0000        0.0000        0.0000        0.0000        0.0000        0.0000        0.0000        0.0000        0.0000        0.0000        0.0000        0.0000        0.0000        0.0000        0.0000        0.0000        0.0000        0.0000        0.0000        0.0000        0.0000        0.0000        0.0000        0.0000       42.8343       44.0823       46.1796       44.4762       36.5662       22.0728       19.0383       16.8205       13.1440        6.4145        9.4302        9.1752       10.4349       11.6571        7.7216        6.7585        7.3570        8.8057        9.5928       10.1288       12.5872       11.4819        9.8698        9.0988        8.3383        8.0005        7.9603        7.0756        5.6432        2.9180        1.9974        1.6109        1.6341        4.4573        4.9014        4.9851        5.3730        7.5804        7.0964        6.5426        5.5745        6.2141        6.2475        6.3586        6.1853        5.8268        5.4612        5.4647        6.3368        5.5989        5.1544        4.8474        4.5798        3.1269        3.1364        3.0040        0.0000        0.0000        0.0000        0.0000        0.0000        0.0000        0.0000        0.0000        0.0000        0.0000        0.0000        0.0000        0.0000        0.0000        0.0000        0.0000        0.0000        0.0000        0.0000        0.0000        0.0000        0.0000        0.0000        0.0000        0.0000        0.0000        0.0000        0.0000        0.0000        0.0000        0.0000        0.0000        0.0000        0.0000        0.0000        0.0000        0.0000        0.0000        0.0000        0.0000        0.0000        0.0000        0.0000        0.0000        0.0000        0.0000        0.0000        0.0000        0.0000        0.0000        0.0000        0.0000        0.0000        0.0000        0.0000        0.0000        0.0000        0.0000        0.0000        0.0000        0.0000        0.0000        0.0000        0.0000        0.0000        0.0000        0.0000        0.0000        0.0000        0.0000        0.0000        0.7063        0.5344        0.6189        0.7514        0.5455        0.0000        0.0000        0.0000        0.0000        0.6666        1.4311        1.5104        1.0107        0.9265        1.0894        1.2728        1.3985        1.6659        1.8361        1.9020        1.8866        1.7850        2.0727        2.1836        1.8068        1.5537        1.9100        2.2711        2.5700        2.9998        2.9342        2.7585        2.8488        3.3879        3.6476        3.6221        3.2833        3.1969        3.4192        3.7769        4.2639        3.9204        3.1661        2.8612        2.6399        2.3056        1.3155        1.1633        1.6565        1.6129        1.1801        1.4358        1.3805        1.5980        2.6510        2.6299        2.6885        2.7084        4.0227        4.5403        5.1883        5.5426        5.9277        6.8632        7.3933        6.6148        6.5586        6.6187        6.8796        7.1269        6.3959        5.7530        5.2044        5.5013        4.4023        4.6797        4.8588        4.5630        4.5932        4.7294        5.7665        7.8822       10.1913       11.7264       13.3054       15.3715       20.5545       23.2295        0.0000        0.0000        0.0000        0.0000        0.0000        0.0000        0.0000        0.0000
        0.0000        0.0000        0.0000        0.0000        0.0000        0.0000        0.0000        0.0000        0.0000        0.0000        0.0000        0.0000        0.0000        0.0000        0.0000        0.0000        0.0000        0.0000        0.0000        0.0000        0.0000        0.0000        0.0000        0.0000        0.0000       39.3877       36.8789       26.3250       25.6644       25.2521       20.0022       21.0934       22.5153       19.9477       15.1698       15.1311       18.3486       13.1878       10.9577       13.5045        9.5569        8.3822        9.1921       11.3291       16.5300       14.8860       20.4602       20.2333       12.9592       11.2016       10.2070        7.8606        7.0352        5.7308        4.8033        3.2239        2.3238        2.4687        2.5091        3.9159        3.8960        3.8918        4.2507       10.5876        8.7681        6.9022        5.3721        6.6174        6.4963        6.9704        6.4615        6.0390        5.2031        5.7885        6.5184        7.1659        6.7714        4.8808        3.4873        3.4729        3.5202        3.7220        3.6880        4.1469        0.0000        0.0000        0.0000        0.0000        0.0000        0.0000        0.0000        0.0000        0.0000        0.0000        0.0000        0.0000        0.0000        0.0000        0.0000        0.0000        0.0000        0.0000        0.0000        0.0000        0.0000        0.0000        0.0000        0.0000        0.0000        0.0000        0.0000        0.0000        0.0000        0.0000        0.0000        0.0000        0.0000        0.0000        0.0000        0.0000        0.0000        0.0000        0.0000        0.0000        0.0000        0.0000        0.0000        0.0000        0.0000        0.0000        0.0000        0.0000        0.0000        0.0000        0.0000        0.0000        0.0000        0.0000        0.0000        0.0000        0.0000        0.0000        0.0000        0.0000        0.0000        0.0000        0.0000        0.0000        0.0000        0.0000        0.0000        0.0000        0.7473        0.5118        0.5566        1.1397        1.0632        0.6615        0.6069        0.4537        0.6154        1.1930        1.3231        1.7396        1.3457        0.7779        0.6617        0.8730        1.1371        1.4902        1.8654        2.5312        2.3665        2.3722        2.6187        2.7072        2.5401        2.5255        2.2108        2.4368        2.8650        3.1083        3.3431        2.5836        2.3255        2.6672        2.6391        3.1095        3.1263        2.9094        2.5048        3.0617        3.2547        3.2352        2.9216        3.3850        2.7455        2.5711        1.9917        1.4265        1.4707        1.9071        1.8842        1.3857        1.4828        1.3283        1.4517        2.3117        2.2927        2.7211        3.5944        4.2209        4.1793        4.9631        5.5284        6.4336        7.6029        7.3472        6.9878        6.0621        5.7665        6.2872        6.0567        4.2540        3.8023        3.2118        3.3582        3.8950        3.8554        4.0840        4.5825        4.4117        4.7166        6.2873        0.0000        0.0000       16.4024       18.7892       20.8637       20.1202        0.0000        0.0000        0.0000        0.0000        0.0000        0.0000        0.0000        0.0000        0.0000
        0.0000        0.0000        0.0000        0.0000        0.0000        0.0000        0.0000        0.0000        0.0000        0.0000        0.0000        0.0000        0.0000        0.0000        0.0000        0.0000        0.0000        0.0000        0.0000        0.0000        0.0000        0.0000        0.0000        0.0000        0.0000        0.0000       33.5882       22.5577       19.3143       18.9297       14.8253       17.4517       19.1470       19.9227       17.1460       13.7223       20.0330        9.8909        8.3610       11.9980        8.7660        9.1221       11.3272       19.2325       27.3530       16.1015       14.6314       26.9504       16.7446       11.1719       10.1594        6.2398        4.8134        4.2484        3.6259        2.0581        2.2221        2.7387        2.4207        3.4551        3.3221        4.1042        4.2188        5.8674        7.9007        6.8240        5.4194        5.8562        5.5261        5.9192        5.7045        6.2648        4.5275        4.7399        6.7012        9.9092        9.3038        6.5950        4.6928        3.7267        3.5653        3.5126        3.4716        4.2113        4.5484        3.4866        0.0000        0.0000        0.0000        0.0000        0.0000        0.0000        0.0000        0.0000        0.0000        0.0000        0.0000        0.0000        0.0000        0.0000        0.0000        0.0000        0.0000        0.0000        0.0000        0.0000        0.0000        0.0000        0.0000        0.0000        0.0000        0.0000        0.0000        0.0000        0.0000        0.0000        0.0000        0.0000        0.0000        0.0000        0.0000        0.0000        0.0000        0.0000        0.0000        0.0000        0.0000        0.0000        0.0000        0.0000        0.0000        0.0000        0.0000        0.0000        0.0000        0.0000        0.0000        0.0000        0.0000        0.0000        0.0000        0.0000        0.0000        0.0000        0.0000        0.0000        0.0000        0.0000        0.0000        0.0000        0.0000        0.0000        0.5066        0.3045        0.3046        0.7795        0.6862        0.4648        0.4055        0.3781        0.4992        0.8525        1.1994        1.6642        1.0981        0.7501        0.5947        0.6653        1.0868        1.5000        1.8165        2.3631        2.6480        2.7750        3.5305        3.0531        2.7355        2.7063        2.4456        2.6191        2.4850        2.9089        2.8381        2.5850        2.4495        2.4673        2.4545        3.0120        3.0426        2.8264        2.6836        2.8981        3.1232        2.9185        2.4242        2.7881        2.9247        2.7244        2.3393        1.3208        1.2406        2.2122        2.4512        1.3710        1.6342        1.5271        1.7578        1.7832        2.0510        2.4683        2.7764        3.3912        3.8065        4.1183        4.9109        6.0038        6.7744        6.7033        6.3224        5.6515        5.5615        5.6250        5.7566        4.1042        3.1690        2.6248        2.6800        3.2410        3.4341        4.0861        4.9331        4.4458        5.1588        0.0000        0.0000        0.0000        0.0000        0.0000        0.0000        0.0000        0.0000        0.0000        0.0000        0.0000        0.0000        0.0000        0.0000        0.0000        0.0000
        0.0000        0.0000        0.0000        0.0000        0.0000        0.0000        0.0000        0.0000        0.0000        0.0000        0.0000        0.0000        0.0000        0.0000        0.0000        0.0000        0.0000        0.0000        0.0000        0.0000        0.0000        0.0000        0.0000        0.0000        0.0000        0.0000        0.0000       19.8314       16.5574       13.5920       13.5986       16.9881       16.9605       17.5945       16.3327       13.3583       12.9989       10.8486        8.8586       10.8186       11.0649       13.6500       13.0542       22.4664       16.5456       12.8636       12.6857       17.3547       14.7531        9.7729       10.8552        5.1730        4.4719        3.8539        3.2523        1.8323        1.5125        2.1454        2.1532        6.5037        6.3378        5.2585        4.5886        5.0151        5.9769        6.7935        4.0186        5.2410        4.6166        4.4926        5.0084        8.5790        3.7318        4.3147        5.5953        6.5331        6.8947        7.1456        5.7099        4.4593        4.0607        3.9853        3.5414        3.5340        3.7305        3.4419        3.9676        3.7861        4.7299        4.6324        0.0000        0.0000        0.0000        0.0000        0.0000        0.0000        0.0000        0.0000        0.0000        0.0000        0.0000        0.0000        0.0000        0.0000        0.0000        0.0000        0.0000        0.0000        0.0000        0.0000        0.0000        0.0000        0.0000        0.0000        0.0000        0.0000        0.0000        0.0000        0.0000        0.0000        0.0000        0.0000        0.0000        0.0000        0.0000        0.0000        0.0000        0.0000        0.0000        0.0000        0.0000        0.0000        0.0000        0.0000        0.0000        0.0000        0.0000        0.0000        0.0000        0.0000        0.0000        0.0000        0.0000        0.0000        0.0000        0.0000        0.0000        0.0000        0.0000        0.0000        0.0000        0.8012        0.3524        0.3111        0.4081        0.8152        0.7044        0.6249        0.5174        0.4418        0.5813        0.8316        1.0278        1.6862        1.4417        0.7874        0.6411        0.8329        1.2138        1.5147        1.4974        2.5326        2.9764        3.0160        3.0816        2.9984        3.0318        2.6148        2.3530        3.5167        2.0802        1.9562        2.0577        1.9826        1.8955        2.1235        2.5117        3.0289        2.9487        2.8096        2.9486        3.0570        2.9633        2.7965        2.1708        2.5154        2.5925        2.6552        2.1265        1.2612        1.1748        1.4392        1.9143        1.0591        1.2185        1.1493        1.3252        2.1509        2.6579        2.8207        2.9106        3.0433        3.5962        3.9444        4.8878        5.9220        6.6366        6.7143        6.3040        5.8663        5.7096        4.9996        4.9318        3.4560        3.1886        2.5285        2.3866        2.7409        3.0479        3.8357        4.8555        4.6344        5.4235        0.0000        0.0000        0.0000        0.0000        0.0000        0.0000        0.0000        0.0000        0.0000        0.0000        0.0000        0.0000        0.0000        0.0000        0.0000        0.0000
        0.0000        0.0000        0.0000        0.0000        0.0000        0.0000        0.0000        0.0000        0.0000        0.0000        0.0000        0.0000        0.0000        0.0000        0.0000        0.0000        0.0000        0.0000        0.0000        0.0000        0.0000        0.0000        0.0000        0.0000        0.0000        0.0000        0.0000       21.1449       17.0550       14.5546       15.7513       17.3596       17.5468       16.8216       15.9184       13.7553       11.9832       10.5356        9.9629       14.6951       13.5803       12.3678       12.9258       15.2795       13.1013       10.1879        9.1106        9.8282       13.7919       13.2397        9.2429        4.8057        4.1124        5.3076        4.5266        1.8051        1.4881        1.5542        5.9197        4.7932        3.5469        2.0852        2.4900        3.7585        4.6100        4.2818        3.3732        3.7424        5.0616        6.1387        6.3565        3.4579        2.7720        3.3487        4.0253        5.9262        8.5500        8.5674        7.8175        6.9717        7.5451        5.9405        5.0424        4.8227        3.7415        3.4271        3.6978        3.8373        3.6442        3.4428        0.0000        0.0000        0.0000        0.0000        0.0000        0.0000        0.0000        0.0000        0.0000        0.0000        0.0000        0.0000        0.0000        0.0000        0.0000        0.0000        0.0000        0.0000        0.0000        0.0000        0.0000        0.0000        0.0000        0.0000        0.0000        0.0000        0.0000        0.0000        0.0000        0.0000        0.0000        0.0000        0.0000        0.0000        0.0000        0.0000        0.0000        0.0000        0.0000        0.0000        0.0000        0.0000        0.0000        0.0000        0.0000        0.0000        0.0000        0.0000        0.0000        0.0000        0.0000        0.0000        0.0000        0.0000        0.0000        0.0000        0.0000        0.0000        0.0000        0.0000        0.0000        0.0000        0.5944        0.4962        0.6121        1.1031        0.9069        0.7367        0.7276        0.7226        0.7681        0.8409        0.9140        1.1629        1.1925        0.8759        0.8016        1.1084        1.0894        1.2760        1.6622        2.6244        3.1631        2.7521        2.4713        2.6858        2.5685        2.3486        1.9806        1.9530        1.7581        1.6245        1.7378        1.6277        1.8067        2.3090        2.2650        2.3011        2.3009        2.5194        2.7058        3.0421        3.0906        2.9226        1.8869        2.7192        2.8422        2.1400        2.1059        1.4572        1.4159        1.4583        1.3604        1.2130        1.4400        1.1899        1.1420        2.4365        3.0955        3.2764        3.1669        3.5013        3.4176        3.9436        4.9203        5.8910        6.5207        6.7329        6.4457        5.7654        5.3721        4.6527        4.0042        2.5603        2.8198        2.8508        2.4714        2.5502        2.5274        3.1131        4.2033        4.4490        5.5271        0.0000        0.0000        0.0000        0.0000        0.0000        0.0000        0.0000        0.0000        0.0000        0.0000        0.0000        0.0000        0.0000        0.0000        0.0000        0.0000
        0.0000        0.0000        0.0000        0.0000        0.0000        0.0000        0.0000        0.0000        0.0000        0.0000        0.0000        0.0000        0.0000        0.0000        0.0000        0.0000        0.0000        0.0000        0.0000        0.0000        0.0000        0.0000        0.0000        0.0000        0.0000        0.0000        0.0000        0.0000       21.5111       18.6257       17.9660       20.9130       21.1257       21.1597       19.2457       16.8252       15.1517       18.2760       13.7811       10.0449        7.9056        8.3829        9.7987       13.3719        5.0730        5.1165        5.0758        6.7456        9.7629        7.0667        7.7011        8.1425        8.9616        7.5756        3.5416        3.9523        3.5128        3.0853        6.6954        3.7418        1.4494        1.3331        1.3157        3.7705        4.3485        4.0780        2.8837        2.7811        3.2439        3.8032        2.9171        3.0662        3.2668        2.5254        3.1829        5.4096        7.2043        7.7722        5.8220        6.3084        6.5353        8.1356        7.9173        9.3334        6.0227        4.4321        3.5588        8.1544        8.1218        8.4721        6.1275        0.0000        0.0000        0.0000        0.0000        0.0000        0.0000        0.0000        0.0000        0.0000        0.0000        0.0000        0.0000        0.0000        0.0000        0.0000        0.0000        0.0000        0.0000        0.0000        0.0000        0.0000        0.0000        0.0000        0.0000        0.0000        0.0000        0.0000        0.0000        0.0000        0.0000        0.0000        0.0000        0.0000        0.0000        0.0000        0.0000        0.0000        0.0000        0.0000        0.0000        0.0000        0.0000        0.0000        0.0000        0.0000        0.0000        0.0000        0.0000        0.0000        0.0000        0.0000        0.0000        0.0000        0.0000        0.0000        0.0000        0.0000        0.0000        0.0000        0.0000        0.0000        0.0000        0.9848        0.9721        2.0599        1.8250        1.4994        1.2248        1.3200        1.3665        1.5587        1.7194        1.3530        1.3977        1.5270        1.7276        1.4818        1.5204        1.5370        1.9243        2.6417        2.9146        2.9421        2.6894        2.2166        1.9487        1.6178        1.2462        1.0290        1.1637        1.2553        1.4370        1.1411        1.4301        1.5038        1.7591        2.0635        1.9634        2.2207        2.1270        1.8997        1.7302        1.6696        1.2498        2.4900        2.5678        1.5639        1.5175        1.3926        1.3953        1.6546        1.7705        2.8005        3.1931        3.1183        3.3826        3.0389        3.3165        3.6604        3.7924        3.7477        3.5769        3.7346        4.8838        6.1670        7.1946        6.5895        6.3729        5.4170        4.5710        4.2224        3.6296        4.5793        4.7149        4.7139        4.0654        0.8080        0.8764        0.8356        1.0320        4.9897        6.2933        0.0000        0.0000        0.0000        0.0000        0.0000        0.0000        0.0000        0.0000        0.0000        0.0000        0.0000        0.0000        0.0000        0.0000        0.0000        0.0000
        0.0000        0.0000        0.0000        0.0000        0.0000        0.0000        0.0000        0.0000        0.0000        0.0000        0.0000        0.0000        0.0000        0.0000        0.0000        0.0000        0.0000        0.0000        0.0000        0.0000        0.0000        0.0000        0.0000        0.0000        0.0000        0.0000        0.0000        0.0000       18.9229       17.5489       18.7008       24.7779       24.7883       23.0296       21.0589       18.4847       19.3703       18.4704       14.2375       11.3759        5.5329        5.2591        5.9530        8.1654        5.8334        4.4940        4.4013        6.2093        7.9346        6.2421        6.9000        5.5461        6.2487        4.5406        3.7037        3.8932        4.5494        3.4817        6.6680        2.2700        1.9905        1.2335        1.5345        4.6107        2.7828        2.9842        2.8116        2.4057        2.2704        2.2180        2.7233        1.4242        2.3039        0.6668        1.4031        3.7107        4.2728        7.0559        4.7705        4.4856        4.5490        4.1587        5.9580        6.0362        4.0308        3.5411        3.2131        9.1406       10.2353        7.2992        4.6571        0.0000        0.0000        0.0000        0.0000        0.0000        0.0000        0.0000        0.0000        0.0000        0.0000        0.0000        0.0000        0.0000        0.0000        0.0000        0.0000        0.0000        0.0000        0.0000        0.0000        0.0000        0.0000        0.0000        0.0000        0.0000        0.0000        0.0000        0.0000        0.0000        0.0000        0.0000        0.0000        0.0000        0.0000        0.0000        0.0000        0.0000        0.0000        0.0000        0.0000        0.0000        0.0000        0.0000        0.0000        0.0000        0.0000        0.0000        0.0000        0.0000        0.0000        0.0000        0.0000        0.0000        0.0000        0.0000        0.0000        0.0000        0.0000        0.0000        0.0000        1.1604        1.1061        1.0626        0.8917        1.6740        1.6112        1.4205        1.2190        1.5913        1.6512        1.5604        1.3094        0.9257        0.7428        1.4932        1.8064        1.4345        1.3942        1.6347        1.8077        2.2833        2.6167        2.5769        2.6649        2.7240        2.0089        1.1578        0.8360        0.9642        0.9737        1.1631        1.4297        1.1028        1.2137        1.1565        1.3355        1.9226        1.9580        2.1368        2.1091        1.7813        1.4751        1.4723        1.2115        2.4243        1.8613        1.6330        1.6968        1.6182        1.7681        1.7510        2.0965        3.2055        3.4461        3.5389        3.7152        3.3887        3.6657        3.9105        3.9399        3.7911        3.8586        3.8523        4.9843        7.0948        7.5150        6.9732        5.8235        4.5298        3.8156        3.5749        3.9237        4.9430        4.9649        4.9522        4.6130        1.0781        0.9217        1.0049        1.0944        5.1544        6.1784        0.0000        0.0000        0.0000        0.0000        0.0000        0.0000        0.0000        0.0000        0.0000        0.0000        0.0000        0.0000        0.0000        0.0000        0.0000        0.0000
        0.0000        0.0000        0.0000        0.0000        0.0000        0.0000        0.0000        0.0000        0.0000        0.0000        0.0000        0.0000        0.0000        0.0000        0.0000        0.0000        0.0000        0.0000        0.0000        0.0000        0.0000        0.0000        0.0000        0.0000        0.0000        0.0000        0.0000        0.0000       19.2346       17.6996       18.3822       23.3186       27.5165       30.1623       23.7219       18.6909       17.9285       15.5152       11.8432       10.8399        5.6544        5.0288        4.6242        4.9220        4.0479       10.9909        4.3580        7.1820        6.5719        6.0332        5.5031        4.5618        5.1963        4.5467        5.1189        4.5125        3.8656        3.1331        4.9421        1.5604        1.2806        0.8689        1.0916        2.6790        3.0335        3.8212        3.5590        3.1169        3.8086        2.4044        1.1484        0.4299        1.3030        0.7776        1.9113        4.1805        3.8115        6.5474        6.0034        3.7297        3.5998        5.1187        4.9249        4.5337        4.8929        3.8256        3.1614        8.1468        8.0892        4.9452        3.0011        1.9709        0.0000        0.0000        0.0000        0.0000        0.0000        0.0000        0.0000        0.0000        0.0000        0.0000        0.0000        0.0000        0.0000        0.0000        0.0000        0.0000        0.0000        0.0000        0.0000        0.0000        0.0000        0.0000        0.0000        0.0000        0.0000        0.0000        0.0000        0.0000        0.0000        0.0000        0.0000        0.0000        0.0000        0.0000        0.0000        0.0000        0.0000        0.0000        0.0000        0.0000        0.0000        0.0000        0.0000        0.0000        0.0000        0.0000        0.0000        0.0000        0.0000        0.0000        0.0000        0.0000        0.0000        0.0000        0.0000        0.0000        0.0000        0.0000        1.4213        1.1477        0.8144        0.9166        0.9161        1.6175        1.4578        0.9758        1.1735        1.6667        1.6743        1.5757        1.2658        0.9441        0.9956        1.2672        1.7427        1.4158        1.3013        1.3456        1.3963        1.9152        1.9979        2.1869        2.3757        2.4710        2.0137        0.9118        0.5524        0.6573        1.0149        1.0723        1.1918        0.8999        0.9158        1.1747        1.3766        1.9038        2.1862        2.2454        1.6474        1.4719        1.5351        1.5016        1.3498        2.6867        2.3768        1.8284        1.8849        2.1797        2.3587        2.4728        2.6363        3.8209        4.1073        4.2523        4.0471        3.4125        3.4143        3.8164        4.0057        4.1200        4.2174        4.7100        5.6216        7.4165        6.9821        6.5996        5.7839        4.7378        4.5020        4.5811        4.8015        5.3964        5.2910        4.9845        4.3575        0.9530        1.0540        1.3336        1.2986        4.8768        6.1714        8.0420        0.0000        0.0000        0.0000        0.0000        0.0000        0.0000        0.0000        0.0000        0.0000        0.0000        0.0000        0.0000        0.0000        0.0000        0.0000
        0.0000        0.0000        0.0000        0.0000        0.0000        0.0000        0.0000        0.0000        0.0000        0.0000        0.0000        0.0000        0.0000        0.0000        0.0000        0.0000        0.0000        0.0000        0.0000        0.0000        0.0000        0.0000        0.0000        0.0000        0.0000        0.0000        0.0000       19.1198       20.4042       20.7135       18.7485       21.7752       23.2021       23.2093       24.2807       17.6053       19.6318       17.9440       12.3375        7.7924        6.9668        6.6084        4.2847        3.9103        5.5085        6.8656       14.0190        8.7594        6.8059        4.1202        4.1348        4.1129        3.1495        3.3505        4.9235        3.3166        3.3893        3.0939        3.6810        2.1131        2.2940        1.1357        1.1754        1.6301        2.6397        4.3952        5.1529        5.3822        7.1270        4.4859        1.5372        0.5830        1.3324        1.2255        5.6592        5.7961        6.3489        4.0881        3.4173        3.4727        3.4826        4.3170        6.0005        7.2565        8.3820        5.5903        3.4292        6.4634        5.5542        3.1443        2.6805        2.1321        1.9083        0.0000        0.0000        0.0000        0.0000        0.0000        0.0000        0.0000        0.0000        0.0000        0.0000        0.0000        0.0000        0.0000        0.0000        0.0000        0.0000        0.0000        0.0000        0.0000        0.0000        0.0000        0.0000        0.0000        0.0000        0.0000        0.0000        0.0000        0.0000        0.0000        0.0000        0.0000        0.0000        0.0000        0.0000        0.0000        0.0000        0.0000        0.0000        0.0000        0.0000        0.0000        0.0000        0.0000        0.0000        0.0000        0.0000        0.0000        0.0000        0.0000        0.0000        0.0000        0.0000        0.0000        0.0000        0.0000        0.0000        1.5662        1.4764        0.8204        0.6997        0.6299        0.7793        1.6514        1.5876        1.1946        1.0660        1.7778        2.0314        1.9810        1.8140        1.0795        1.1440        1.6203        1.4997        1.3506        1.1839        1.1638        1.2949        1.6469        1.5923        1.4190        1.4880        1.4562        1.2844        1.0862        0.8213        1.0630        1.1770        1.1868        1.3883        0.9904        1.0271        1.3006        1.2971        2.0486        2.1578        1.6653        1.5169        1.6095        1.6695        1.6593        1.5898        2.4991        2.1467        1.6270        2.0025        2.4914        2.8433        3.2698        3.2374        4.6726        5.0251        5.1275        4.7472        3.8329        3.6660        3.8522        4.1136        4.3973        4.7085        5.1401        6.4255        7.3421        7.5043        7.6818        6.8709        5.2202        5.0618        4.7618        4.2257        5.2271        5.1234        4.8278        4.3496        1.1061        1.3086        1.4914        1.3017        4.5819        5.7679        0.0000        0.0000        0.0000        0.0000        0.0000        0.0000        0.0000        0.0000        0.0000        0.0000        0.0000        0.0000        0.0000        0.0000        0.0000        0.0000
        0.0000        0.0000        0.0000        0.0000        0.0000        0.0000        0.0000        0.0000        0.0000        0.0000        0.0000        0.0000        0.0000        0.0000        0.0000        0.0000        0.0000        0.0000        0.0000        0.0000        0.0000        0.0000        0.0000        0.0000        0.0000        0.0000        0.0000       26.0830       22.8497       22.1910       21.3440       17.5137       17.8825       22.6866       22.3680       10.8665        8.8455       11.5425       18.7728       13.3266       15.4912       18.1945        5.7541        6.5191        7.5685        7.6766        8.0985        7.2546        6.0957        4.5249        3.3322        1.3419        2.3829        4.0187        3.0575        1.6911        0.9442        0.6347        1.1908        2.7662        3.1553        2.1791        5.3281        4.4694        7.0811        8.0619        5.3823        4.4519        2.9544        1.4087        1.8388        0.7589        1.1822        1.2946        0.6664        4.6545        6.8904        3.9505        2.3768        2.7486        4.3317        3.3365        5.7413        5.9029        6.3459        5.6192        3.4410        3.3373        3.8487        2.6855        2.7776        3.4981        1.6735        1.4781        2.1270        3.1784        5.8748        4.4646        2.3231        1.6677        1.4383        0.0000        0.0000        0.0000        0.0000        0.0000        0.0000        2.2531        2.2959        2.3020        2.4736        0.0000        0.0000        0.0000        0.0000        0.0000        0.0000        0.0000        0.0000        0.0000        0.0000        0.0000        0.0000        0.0000        0.0000        0.0000        0.0000        0.0000        0.0000        0.0000        0.0000        0.0000        0.0000        0.0000        0.0000        0.0000        0.0000        0.0000        0.0000        0.0000        0.0000        0.0000        0.0000        0.0000        0.0000        0.0000        0.0000        1.4820        1.4991        1.6392        1.5349        1.2738        1.2228        1.1494        1.1431        0.8148        0.7713        0.7746        0.9433        1.4080        1.5856        1.5448        1.5908        2.0701        2.1917        2.5432        2.0652        0.8645        0.6389        0.5536        0.5769        0.4657        0.3691        0.2624        0.2382        0.9162        1.1814        1.0914        0.9896        1.1452        1.0125        1.0647        1.3192        1.0369        1.1582        1.1873        1.2110        1.7302        1.9597        1.2388        1.1282        1.1358        1.0780        1.0510        1.0047        1.1979        1.1186        1.2342        1.7545        3.3836        4.2391        4.5107        4.4559        3.8992        3.8441        3.7327        3.5895        2.7315        2.6320        2.6745        3.0133        4.3224        4.7037        5.1111        5.7514        6.7443        7.2255        7.2359        6.7106        5.8411        5.5424        5.1170        4.5587        3.4859        3.3266        3.0456        3.0078        2.9348        3.0732        3.2070        4.3593        3.4620        4.2251        0.0000        0.0000        0.0000        0.0000        0.0000        0.0000        0.0000        0.0000        0.0000        0.0000        0.0000        0.0000        0.0000        0.0000        0.0000        0.0000
        0.0000        0.0000        0.0000        0.0000        0.0000        0.0000        0.0000        0.0000        0.0000        0.0000        0.0000        0.0000        0.0000        0.0000        0.0000        0.0000        0.0000        0.0000        0.0000        0.0000        0.0000        0.0000        0.0000        0.0000        0.0000        0.0000       23.4910       25.4031       25.7995       23.8679       21.4019       16.0637       17.4331       17.7272       21.3446       13.8575        7.4257        5.8138        5.3114        8.8871        8.2368       13.5253        6.0080        5.4336        4.5569        8.8730        7.6804        6.7682        3.9241        5.8669        1.5229        1.9275        3.3363        4.5236        3.1368        3.6711        0.4624        0.5996        1.0143        2.6338        2.9904        4.3935        3.5338        1.4762        1.4082        2.2830        1.9477        3.0904        2.6524        1.4248        4.3531        4.1664        1.3777        0.8433        0.7533        0.9613        1.0864        1.6820        1.8709        1.9673        4.1690        3.4420        3.9142        5.0648        3.6872        3.1692        2.7372        2.2369        2.4145        2.8109        2.5946        3.8852        1.1477        1.2072        0.7910        2.5432        6.1350        4.6616        1.8133        1.3666        1.1008        1.3301        4.0330        4.4538        2.5320        1.9684        2.4640        1.6792        1.7050        1.5300        2.3747        1.8553        2.0060        1.6720        1.5746        0.0000        0.0000        0.0000        0.0000        0.0000        0.0000        0.0000        0.0000        0.0000        0.0000        0.0000        0.0000        0.0000        0.0000        0.0000        0.0000        0.0000        0.0000        0.0000        0.0000        0.0000        0.5930        0.7839        0.6703        0.7378        0.9954        1.1901        1.2566        1.1772        1.4859        2.1026        1.9755        1.7289        1.6871        1.8049        1.7807        1.6165        1.5128        1.4085        1.2773        0.9165        0.9356        1.0632        1.1483        1.6473        1.7532        1.8242        2.0038        2.6199        2.8788        2.9169        2.5344        1.0211        0.8255        0.6906        0.6585        0.4950        0.3784        0.2995        0.2332        0.8475        1.0787        1.3860        1.2107        1.0475        0.9824        1.2302        1.2164        1.1367        1.5065        1.5206        1.2121        1.6860        1.7372        1.1696        0.9728        0.9704        0.9492        0.8180        0.7969        1.1717        1.2829        1.7085        2.4640        4.2657        5.2705        5.3607        5.0782        4.2451        4.0782        3.9416        3.6210        2.9055        2.8510        2.9452        3.3779        4.5703        5.1047        5.3933        5.8909        7.0170        7.2931        7.5152        7.1160        6.3496        6.2386        5.6719        5.0273        3.5991        3.3894        3.0788        3.0078        3.4267        3.8853        4.0396        4.4158        0.0000        0.0000        0.0000        0.0000        0.0000        0.0000        0.0000        0.0000        0.0000        0.0000        0.0000        0.0000        0.0000        0.0000        0.0000        0.0000        0.0000        0.0000
        0.0000        0.0000        0.0000        0.0000        0.0000        0.0000        0.0000        0.0000        0.0000        0.0000        0.0000        0.0000        0.0000        0.0000        0.0000        0.0000        0.0000        0.0000        0.0000        0.0000        0.0000        0.0000        0.0000        0.0000        0.0000        0.0000       22.4373       24.9971       22.0648       21.2759       20.5703       14.6775       14.8521       18.2606       16.7309       14.3343        7.3005        6.2870        7.6679       10.0595       14.6782       10.7624        4.8525        5.9028        8.4743        3.8866        5.7318        4.4158        2.1131        1.0162        1.4571        1.5027        3.2414        4.3120        0.3864        0.3942        1.0110        1.4291        1.7161        2.5957        3.5219        2.9331        1.1095        1.5895        3.6669        7.7257        6.8379        6.1014        3.4970        3.0805        3.9662        5.6635        5.5287        3.8223        1.3919        0.9997        0.8705        0.9992        1.0242        0.8706        0.9153        1.0005        1.1229        1.6148        3.0537        2.3793        2.3071        2.3977        2.2033        2.9678        2.6799        3.2803        2.1385        0.8441        1.1273        2.7651        3.5423        2.2309        1.9323        1.5200        1.4873        0.7834        1.0870        3.5648        2.2108        1.4987        2.4924        0.8068        0.8275        1.2201        1.7027        1.6072        1.2215        1.5717        1.1781        1.3940        1.1680        0.9182        0.0000        0.0000        0.0000        0.0000        0.0000        0.0000        0.0000        0.0000        0.0000        0.0000        0.0000        0.0000        1.1630        1.2724        1.3534        1.1643        0.9731        0.9015        0.6502        0.6652        0.7646        1.1614        1.4044        1.5592        1.3033        1.3169        1.5891        1.8673        2.0753        1.9835        1.9380        1.9960        2.0402        2.0224        2.0259        1.9324        1.7788        1.3036        1.3327        1.3109        1.3778        1.8637        2.0076        2.2559        2.4887        3.1296        3.3783        3.3632        2.9427        1.2623        1.1240        0.9341        0.8796        0.5056        0.3586        0.3198        0.3317        1.1512        1.3229        1.4453        1.3263        1.2498        1.1520        1.2013        1.4002        1.2701        1.1398        1.0772        1.0917        1.5718        1.4895        1.3015        1.3136        0.8275        0.7613        0.9014        1.1162        1.4145        1.7812        2.2279        2.9437        5.1404        6.2041        6.2983        5.9646        4.8787        4.9131        4.7333        4.3471        3.4119        2.9682        3.0528        3.6956        5.1621        5.5771        5.9562        6.0116        6.9541        7.3071        7.5599        7.2563        6.6350        6.5711        6.3524        5.5430        4.2870        4.0623        3.7891        3.9445        0.0000        4.2895        4.4200        4.6439        0.0000        0.0000        0.0000        0.0000        0.0000        0.0000        0.0000        0.0000        0.0000        0.0000        0.0000        0.0000        0.0000        0.0000        0.0000        0.0000        0.0000        0.0000
        0.0000        0.0000        0.0000        0.0000        0.0000        0.0000        0.0000        0.0000        0.0000        0.0000        0.0000        0.0000        0.0000        0.0000        0.0000        0.0000        0.0000        0.0000        0.0000        0.0000        0.0000        0.0000        0.0000        0.0000        0.0000       17.0728       18.2184       21.6109       20.1751       17.7478       17.9757       12.0408       13.7216       16.2283       15.1066       13.6971        4.7014        7.5473        6.1974       11.9406       14.3318        9.4630        6.5772        6.9332        7.7357        6.7001        2.3937        1.4403        3.0563        1.7280        2.4486        2.7077        1.7194        2.6948        2.0526        3.5417        3.1136        1.2721        0.7292        1.5261        3.3694        1.3561        0.6226        1.0971        2.3801        5.0789        8.3969        3.9537        1.3936        2.1305        4.0329        6.3383        5.9410        5.5736        2.4662        1.5855        0.9884        1.1546        1.1944        1.0331        1.0886        1.1926        1.3169        1.9873        2.2687        2.4859        2.4657        2.3824        2.9412        5.2848        4.1292        2.7987        2.9061        2.2492        2.7711        3.3734        2.4343        4.8713        5.5870        3.0828        2.1933        2.4012        2.9173        4.4881        3.0011        3.0890        4.3013        0.8256        1.3935        1.1581        1.2025        1.4628        1.0661        1.2895        1.2057        1.3629        1.0439        0.8526        0.5869        0.3989        0.3498        0.0000        0.0000        0.0000        0.0000        0.0000        0.0000        0.0000        0.0000        1.3456        1.1436        1.0520        1.5663        1.9762        1.3477        0.9557        0.9762        1.1379        1.3813        1.7624        1.7755        1.7228        1.6549        1.6771        1.7273        1.9473        2.0657        2.2245        2.1813        2.3811        2.4518        2.5828        2.7847        2.7562        2.5951        1.9522        1.8046        1.8482        1.9645        2.5345        2.6441        2.7889        2.9293        3.6165        3.9370        4.2572        3.7005        1.8206        1.6083        1.3940        1.2781        0.6170        0.5274        0.4858        0.5621        1.8468        2.1420        2.0995        1.8364        1.5668        1.5724        1.7619        1.6158        1.1630        1.0371        1.0306        1.0945        1.6944        1.4943        1.2801        1.0567        0.8183        0.9260        1.0276        1.3280        1.8672        2.5596        3.1869        3.8379        6.3924        7.3556        7.5754        7.3638        6.3128        5.8947        5.4665        4.6784        3.5386        3.2876        3.4945        3.8683        5.2878        5.9733        6.3624        6.4676        7.1321        7.5967        8.1910        7.8395        6.9025        7.0579        7.2525        7.2190        5.4409        5.5893        0.0000        0.0000        0.0000        0.0000        0.0000        0.0000        0.0000        0.0000        0.0000        0.0000        0.0000        0.0000        0.0000        0.0000        0.0000        0.0000        0.0000        0.0000        0.0000        0.0000        0.0000        0.0000        0.0000        0.0000
        0.0000        0.0000        0.0000        0.0000        0.0000        0.0000        0.0000        0.0000        0.0000        0.0000        0.0000        0.0000        0.0000        0.0000        0.0000        0.0000        0.0000        0.0000        0.0000        0.0000        0.0000        0.0000        7.6119        6.8589        7.9754        7.0635       13.7329       15.0603       13.3396       14.2897       11.4746        7.9461        7.4016        9.5612        9.2360        9.1032        6.0337        4.6110        7.7564        7.7391        7.4626        6.1102        6.6448        7.6244        2.2058        2.4631        0.6056        1.5088        1.9764        4.1201        1.0973        3.0725        3.3322        6.2850        5.1309        3.9295        3.8571        3.7367        3.2151        3.1860        4.8373        3.7245        2.7577        3.9226        2.6539        2.4930        0.9803        0.6752        0.8584        0.5418        1.0089        6.0129        6.9454        4.4151        3.8890        1.6789        1.6647        1.4560        1.3954        1.6667        2.1790        2.2599        2.0614        2.5073        2.5913        2.7434        3.5471        2.9952        5.1048        3.1878        3.6750        3.0111        4.3001        2.8681        2.6854        3.3655        2.2743        1.9404        2.4670        3.7483        3.8692        2.8324        2.7557        5.8357        6.0868        4.3389        3.4961        1.0541        1.7752        1.3865        1.3966        1.4303        1.7050        1.6984        1.4097        1.3670        1.0190        0.7817        0.7006        0.7314        0.5508        0.4240        0.5615        1.1642        1.2903        1.1536        0.8547        1.1060        1.5207        1.4371        1.3371        1.5184        1.7280        1.4902        1.4344        1.2982        1.5373        1.6525        1.7162        1.5604        1.6162        1.7230        1.5352        1.6546        1.7543        1.7132        1.9192        2.1808        2.3211        2.5041        2.6982        3.6306        3.9889        3.9885        3.7875        3.2630        3.0670        3.0204        3.0357        2.9164        2.9580        3.0875        3.2904        3.9202        4.1556        4.2298        3.9773        4.0961        3.8647        3.5845        3.2563        2.6821        2.3432        2.1669        2.3573        2.5315        2.6146        2.4374        2.2308        2.1456        1.8847        1.8113        1.5949        1.2115        1.0239        1.0436        0.9443        1.1802        0.9054        0.6911        0.6601        0.8368        0.9991        1.1667        1.5584        2.5733        3.6270        4.6342        5.3867        7.4613        8.8129        8.8538        8.4015        7.5110        6.6186        5.7697        5.0242        3.5212        3.1998        3.2835        4.0155        5.8767        6.7599        7.0506        6.8681        6.8789        7.0731        7.6240        7.6239        8.2033        8.5185        8.3601        8.6594        9.5428        0.0000        0.0000        0.0000        0.0000        0.0000        0.0000        0.0000        0.0000        0.0000        0.0000        0.0000        0.0000        0.0000        0.0000        0.0000        0.0000        0.0000        0.0000        0.0000        0.0000        0.0000        0.0000        0.0000        0.0000        0.0000
        0.0000        0.0000        0.0000        0.0000        0.0000        0.0000        0.0000        0.0000        0.0000        0.0000        0.0000        0.0000        0.0000        0.0000        0.0000        0.0000        0.0000        0.0000        9.7760       10.4340        8.6603        3.5363        2.0029        3.6318        4.9626        4.5812        5.2514       12.1817       14.6264       11.8333        6.8860        6.1045        5.3860        6.8750        5.5105        7.0530        4.2147        4.0590        4.3229        3.3820        3.3584        3.1925        3.3066        1.0203        0.7412        0.6545        5.0856        2.0151        1.1201        0.9813        1.0239        2.5344        4.1038        2.4597        3.2437        5.7444        4.9259        5.6931        5.7719        5.2807        4.6499        3.5519        4.1862        3.2804        4.6450        3.9929        1.7863        1.0226        0.5376        0.4545        0.4285        0.3051        0.3916        1.5447        1.5786        2.2816        2.2098        2.3485        3.1184        2.8188        2.2680        2.1519        2.3321        2.6252        2.8842        3.0363        3.5611        3.4687        5.6152        6.0403        6.8984        5.4792        3.6766        2.0345        2.4645        4.9418        3.5137        2.1632        2.7779        3.2901        2.7951        3.3406        4.5473        7.9130        5.2832        3.5099        2.5510        1.7212        2.1234        1.6530        2.0929        1.2214        1.2382        1.0651        0.8314        0.8162        0.6369        0.3243        0.2432        0.5246        0.7990        0.8610        0.6110        1.4211        1.4227        1.3712        0.9709        1.1561        1.3313        1.5477        1.5753        1.4146        1.4817        1.5981        1.5326        1.8157        2.0859        2.0588        1.9541        1.7386        1.5910        1.7459        1.9182        2.0528        2.1815        2.2963        2.5845        2.9579        2.9730        3.0440        3.3866        4.4816        4.9043        4.9369        4.7586        4.1999        4.0415        3.7563        3.8384        3.6719        3.5875        3.7512        3.8379        4.5743        4.8151        4.9343        4.8309        5.2511        5.0379        4.8090        4.4188        3.7387        3.3913        3.1790        3.2294        3.3040        3.2987        3.0242        2.6807        2.7019        2.4884        2.1958        2.1930        1.7118        1.3254        1.1464        1.1165        1.2628        0.9327        1.0130        1.0757        1.1666        1.2340        1.6005        2.2187        3.5164        4.8279        5.7001        6.5614        8.9146       10.0469       10.1084        9.4683        7.9235        7.3114        6.5692        5.8459        4.0986        3.5694        3.5446        4.3627        6.4207        7.1885        7.4415        7.2117        6.9680        7.0247        7.4806        7.6350        8.2913        8.6969        0.0000        0.0000        0.0000        0.0000        0.0000        0.0000        0.0000        0.0000        0.0000        0.0000        0.0000        0.0000        0.0000        0.0000        0.0000        0.0000        0.0000        0.0000        0.0000        0.0000        0.0000        0.0000        0.0000        0.0000        0.0000        0.0000        0.0000        0.0000
        0.0000        0.0000        0.0000        0.0000        0.0000        0.0000        0.0000        0.0000        0.0000        0.0000        0.0000        0.0000        0.0000        0.0000        0.0000        8.3854        7.5685        9.6488        5.4590        4.5733        4.4644        3.1794        1.2392        2.2742        2.6751        3.1636        3.7334        4.6397        8.4778        9.7174        7.1937        5.2225        4.2373        4.6031        4.5127        5.5741        4.7055        3.5586        3.6800        5.2547        4.1764        4.0199        4.6801        3.6405        1.2475        0.5514        0.4806        1.3278        1.2712        0.9818        1.0505        1.5885        3.1621        2.7964        4.4460        3.3062        1.9969        3.3046        3.9045        5.1109        3.9983        2.3435        1.3373        1.1874        0.9248        1.0218        1.2917        1.9158        1.1312        0.6178        0.4923        1.3022        2.4513        2.4183        1.7122        1.5994        1.8853        1.9106        2.5464        3.0934        2.7237        2.6031        2.8418        3.2675        3.8172        4.4376        4.1309        3.5713        6.1560        8.1869        4.4823        2.7248        2.3558        2.4134        3.3776        3.0958        2.9430        2.5059        3.2190        3.0196        4.2526        5.0357        4.8628        8.8992        5.1051        1.4280        1.0129        1.9609        1.6838        1.3943        1.2052        0.6959        0.8086        0.6167        1.3556        1.1200        0.4387        0.2160        0.2830        0.3351        0.3059        0.4211        0.4746        0.8700        1.3829        1.0801        1.0109        1.2466        1.4813        1.5302        1.5050        1.4576        1.5593        1.8553        2.0360        2.0357        2.0984        2.0444        2.1031        2.1905        2.2251        2.5711        2.7961        2.5756        2.8265        2.9734        3.3186        3.3382        3.5539        3.6572        3.9921        5.1550        5.6334        5.6815        5.4800        4.8446        4.8075        4.6382        4.6469        4.3503        4.0807        4.1531        4.5392        5.1549        5.4050        5.4992        5.3776        5.8002        5.7381        5.6155        5.2175        4.3868        4.0764        3.9562        3.8192        3.7369        3.6863        3.6428        3.4278        3.1986        2.7738        2.5132        2.4557        1.7336        1.2328        1.1838        1.4073        1.8825        1.1111        1.0306        1.1813        1.6166        1.7932        2.1247        2.7766        4.4537        5.6461        6.1447        6.7945        9.4827       10.5256       10.7016       10.0518        8.4994        7.7839        7.1663        6.5714        4.7886        4.1981        4.2570        4.9978        7.3835        7.9957        7.9420        0.0000        7.0297        6.4968        6.6774        7.0574        7.7366        8.2234        0.0000        0.0000        0.0000        0.0000        0.0000        0.0000        0.0000        0.0000        0.0000        0.0000        0.0000        0.0000        0.0000        0.0000        0.0000        0.0000        0.0000        0.0000        0.0000        0.0000        0.0000        0.0000        0.0000        0.0000        0.0000        0.0000        0.0000        0.0000
        0.0000        0.0000        0.0000        0.0000        0.0000        0.0000        0.0000        0.0000        0.0000        0.0000        0.0000        0.0000        0.0000        9.3649        9.7604        7.0822        5.6384        6.0068        3.8623        4.4441        4.9241        3.8054        0.9019        1.9200        2.2107        3.6407        2.9881        3.9510        4.3735        5.7242        6.4289        6.9000        6.7714        8.3046        7.8955        8.8729        4.9181        7.4382        4.2474        3.3840        3.5267        7.2837        6.9807        3.7966        3.3712        2.1158        2.1663        3.3842        2.4421        1.1487        1.2773        1.6864        3.5914        3.1289        2.0349        2.0599        2.0132        2.0702        2.0080        1.5878        1.5622        1.4821        1.4373        1.8083        1.4505        1.1333        1.0144        1.1398        1.3386        1.0856        0.9782        2.0606        1.6723        0.8211        0.5706        1.2825        1.4625        1.5776        1.9232        2.7063        2.7466        2.6352        2.9298        3.3336        3.9373        4.2043        4.6240        5.7965        5.0806        3.0745        3.2773        3.3036        3.6235        4.2550        3.7525        3.5842        4.7137        6.1234        6.1431        6.1393        5.5119        4.9055        4.0989        4.3360        1.4932        1.0514        1.5489        0.6536        0.5681        0.5797        0.6498        0.3892        0.5640        0.5961        0.8530        1.2816        0.6823        0.2578        0.2428        0.3369        0.3329        0.3325        0.2660        0.4094        0.7909        0.9567        1.0259        1.3746        1.2775        1.4065        1.4806        1.3879        1.6613        2.2001        2.2010        2.0400        2.1647        2.1950        2.4074        2.7477        3.2570        3.4381        3.4389        3.0789        3.1332        3.2639        3.4153        3.6589        3.9438        4.4021        4.4611        5.4956        5.9314        5.8227        5.7989        5.2795        5.3487        5.2138        5.1104        4.9660        5.0348        4.9040        5.1990        5.8048        5.8234        5.9200        5.7626        6.1099        5.9040        5.6224        5.4352        4.7329        4.3423        4.1990        4.1904        4.2609        4.2838        4.1325        3.7153        3.2894        3.0214        2.6682        2.2602        1.8613        1.6520        1.7491        1.8657        2.0315        1.5884        1.4667        1.7160        2.2897        2.6791        3.0500        3.8080        6.0863        7.2860        7.6757        8.1156       10.3431       10.9289       11.2147       10.4098        8.8106        8.4534        8.0343        7.7391        5.8035        5.3972        5.4747        6.3873        8.9531        9.4836        0.0000        0.0000        0.0000        0.0000        0.0000        0.0000        0.0000        0.0000        0.0000        0.0000        0.0000        0.0000        0.0000        0.0000        0.0000        0.0000        0.0000        0.0000        0.0000        0.0000        0.0000        0.0000        0.0000        0.0000        0.0000        0.0000        0.0000        0.0000        0.0000        0.0000        0.0000        0.0000        0.0000        0.0000        0.0000        0.0000
        0.0000        0.0000        0.0000        0.0000        0.0000        0.0000        0.0000        0.0000        0.0000       22.7629        0.0000        0.0000       10.7508       12.7613        8.4078        9.7260        8.2594        3.3846        4.8976        6.2920        3.9027        1.3277        1.5269        1.8193        1.8394        2.0712        2.3582        2.9945        2.5456        2.2844        1.9045        3.5302        2.5124        2.4540        3.4760        5.8260        3.8165        5.7753        6.3180        6.1910        4.3230        4.1918        2.5161        1.8925        7.3990        7.7969        1.2324        1.9856        3.6498        5.5308        2.8481        1.4717        1.9077        1.7354        1.6610        1.8461        1.8822        2.2413        2.1125        1.6312        1.5870        1.4724        1.4438        1.6027        1.5342        1.4643        1.3466        1.8499        0.7963        1.5216        1.4277        0.7797        0.5242        0.5445        0.5982        1.2597        0.8108        1.6409        0.7990        1.8648        2.0576        2.2715        2.4465        2.8713        4.0061        3.7738        3.0859        3.1483        3.1952        3.2683        3.8915        5.2212        5.4539        5.3653        4.9542        5.2097        5.9098        6.1834        5.5761        4.7911        4.7033        3.6549        2.6883        2.2681        1.8762        1.2020        1.4315        0.9725        0.8675        0.6461        0.4805        0.3526        0.2912        0.2735        0.4870        0.7929        0.2886        0.1537        0.4262        0.4850        0.3776        0.5003        0.3909        0.3214        0.4317        0.5373        0.4085        0.5834        0.7816        0.7999        0.9102        1.2257        1.3385        1.5333        1.5506        1.7790        1.9870        2.1044        2.1812        2.2688        2.5260        2.7212        2.8581        3.1544        3.3827        3.5682        3.9764        4.2232        4.4669        4.7784        4.9667        4.8430        4.7738        5.1399        4.8670        5.3014        5.0345        5.1751        5.0883        5.3095        5.3567        5.5845        5.5493        5.9326        5.8813        5.8135        5.6699        5.4950        5.1760        4.9641        4.8564        4.7338        4.3527        4.1353        4.2023        4.6189        4.7253        4.5040        4.1555        3.2545        2.8521        2.5374        2.2678        2.1066        1.9255        1.8059        1.7891        2.4836        2.1146        1.8586        2.3102        3.7945        3.8534        4.6534        6.3739        8.6140        9.8209       10.4538       10.5421        9.2810        9.5417        9.4066        8.7941        9.0955        8.7706        8.5849        8.4629        8.9376        8.6290        8.8274        9.5683       10.9167        0.0000        0.0000        0.0000        0.0000        0.0000        0.0000        0.0000        0.0000        0.0000        0.0000        0.0000        0.0000        0.0000        0.0000        0.0000        0.0000        0.0000        0.0000        0.0000        0.0000        0.0000        0.0000        0.0000        0.0000        0.0000        0.0000        0.0000        0.0000        0.0000        0.0000        0.0000        0.0000        0.0000        0.0000        0.0000        0.0000        0.0000
        0.0000        0.0000        0.0000        0.0000        0.0000       34.1884       25.9975       17.9769       14.6019       17.1707       13.1744       14.8020       10.9131        8.0696       13.9414        9.1539        6.2463        3.3288        5.0235        2.8413        2.1756        1.9993        1.2441        4.7417        5.0419        2.3928        1.7402        2.3313        6.6713        7.9074        6.4594        5.2991        6.8783        5.9887        7.2870        5.3910        4.0677        6.5117        6.1444        3.3356        2.4448        1.8927        1.7400        0.6279        3.3697        2.2255        0.3046        1.2526        4.0318        4.2538        2.6744        1.9866        3.5226        3.9566        3.4830        2.1916        2.6453        2.3317        1.9416        1.8157        1.7175        1.5467        1.5310        1.5146        1.3521        1.2905        1.9594        3.7095        2.3007        1.2415        0.3718        0.7243        1.0449        1.0717        1.1396        2.1027        2.4736        3.8169        3.3565        2.7410        2.3741        2.7994        3.3346        3.0148        3.1219        4.4849        4.0475        3.9911        3.5149        4.3380        5.0689        6.4582        6.5618        6.3344        6.8157        6.8593        6.8794        6.0218        5.5860        5.1630        4.4894        3.5024        2.9433        2.1896        1.7644        1.5372        1.2069        1.4454        1.3186        1.0254        0.7082        0.5214        0.8211        0.6870        0.5588        0.2631        0.2302        0.4321        0.3040        0.5082        0.7898        1.0481        1.1120        1.4215        1.1385        1.1545        0.8317        0.7385        0.9586        0.9067        0.9688        1.2739        1.3951        1.5171        1.6476        1.8760        2.1064        2.2602        2.4451        2.3726        2.5992        3.0591        3.3214        3.6786        3.9664        4.5399        4.8078        4.8376        4.9519        5.2605        5.5241        5.5106        5.2760        5.4690        5.7763        5.8254        5.7288        5.4667        5.6477        6.0353        6.0115        5.8715        5.8371        6.3027        6.2233        6.0344        5.8951        5.7492        5.3509        5.0456        4.8370        4.9000        4.7056        4.5043        4.5169        5.0876        5.1817        5.0164        4.7146        3.8547        3.3454        2.9877        2.6253        2.6589        2.4737        3.8317        3.4094        3.7856        2.6260        2.7159        2.9958        4.9914        0.0000        0.0000        7.6311       10.2410       11.7303       12.7599       12.0874       10.1682        9.9831        9.5651        9.1645        9.6779        9.3134        9.6001        9.6326       10.1025       10.2218       10.5663       11.1992        0.0000        0.0000        0.0000        0.0000        0.0000        0.0000        0.0000        0.0000        0.0000        0.0000        0.0000        0.0000        0.0000        0.0000        0.0000        0.0000        0.0000        0.0000        0.0000        0.0000        0.0000        0.0000        0.0000        0.0000        0.0000        0.0000        0.0000        0.0000        0.0000        0.0000        0.0000        0.0000        0.0000        0.0000        0.0000        0.0000        0.0000        0.0000
        0.0000        0.0000        0.0000        0.0000       47.2670       40.2516       25.0134       14.7544       13.5383       10.2653        7.4800        9.9620        8.0723        7.5222        9.7197        7.0242        4.2495        2.8342        2.1854        1.7328        2.1881        1.3338        4.3122        2.9543        2.4012        5.3310        3.7212        9.0094       11.9100       17.4742       18.9165       12.1346        8.0033        7.5841       10.2067        8.4967        6.9015        4.2540        6.4418        7.0174        6.8930        2.0869        1.2686        0.2957        0.4663        0.4325        0.2402        0.7631        1.7324        0.7418        0.9213        1.9536        1.6286        1.6497        3.1489        2.2640        2.0643        1.9104        1.9235        1.6699        1.6962        1.5885        1.5712        1.5640        1.5167        1.8554        1.3015        0.7138        1.4232        0.7079        0.2916        0.7544        0.9419        0.9136        1.0833        1.8975        2.3553        2.4528        2.8739        2.5184        2.8636        3.5117        3.0780        2.6911        2.8663        3.6477        4.6215        4.0899        4.1318        4.9553        5.2217        6.6263        7.4285        7.5780        7.4313        7.4942        6.4493        6.0483        5.7947        4.8066        4.1539        3.5958        2.9779        2.0762        1.9339        1.8900        1.7161        2.0564        2.4098        1.5983        1.0134        0.7954        0.7149        0.5416        0.5453        0.5458        0.4554        0.6085        0.7824        0.8275        1.0570        1.2091        1.5010        1.3756        1.2841        1.2336        1.4308        1.1961        1.7095        1.3334        1.1320        1.2676        1.4602        1.4278        1.7931        2.1090        2.2046        2.5396        2.7688        2.7186        2.9566        3.1911        3.6533        3.9645        4.1793        4.4215        4.9458        5.2020        5.4765        5.7459        6.0100        6.5291        6.1185        5.7514        6.2684        6.3706        6.0704        5.7523        5.9831        6.3330        6.5797        6.2503        6.0200        6.3230        6.3218        6.1017        5.8328        5.8099        5.2770        4.9616        4.7210        4.7744        4.7668        4.5209        4.6736        5.3136        5.5494        5.3525        5.0880        4.3044        3.9030        3.4123        3.0569        3.8004        4.7790        4.0483        3.9126        4.3405        2.7652        2.9016        3.0932        0.0000        0.0000        0.0000       10.2659       12.4092       15.0358       15.5770       14.8896       12.2005       11.7537       10.8517       10.6189       10.8942       10.4441       10.0875       10.1296       11.2326        0.0000        0.0000        0.0000        0.0000        0.0000        0.0000        0.0000        0.0000        0.0000        0.0000        0.0000        0.0000        0.0000        0.0000        0.0000        0.0000        0.0000        0.0000        0.0000        0.0000        0.0000        0.0000        0.0000        0.0000        0.0000        0.0000        0.0000        0.0000        0.0000        0.0000        0.0000        0.0000        0.0000        0.0000        0.0000        0.0000        0.0000        0.0000        0.0000        0.0000        0.0000
        0.0000        0.0000       53.3482       47.1555       39.8079       27.7614       19.8800       13.8336        9.0933        6.7800        6.3687        7.3136        6.8014        5.9382        7.4348        4.0531        3.0271        2.1140        2.6977        1.3683        1.6378        4.5987        2.9755        4.2523        5.3224        6.4874        6.4667        9.0157        8.9163        5.5868        5.3728        6.9624        3.6528        5.7916        5.6692        4.0134        1.3005        2.0756        2.0467        5.8129        6.8036        4.5056        1.2840        1.1162        1.8379        0.3343        0.1603        0.5366        0.5223        0.5858        0.7195        1.2758        1.6620        2.0180        2.0455        2.1030        2.1764        1.9060        1.8733        1.6061        1.5972        1.5757        1.5498        1.7780        1.6211        1.4105        1.1645        0.2866        0.3298        0.2981        0.1934        0.2886        0.2297        0.1608        1.5210        2.5171        2.3607        1.8819        0.8194        1.8862        2.3488        3.4184        2.7085        2.6290        2.4956        3.3169        4.8556        5.1550        4.5086        5.6615        6.2932        7.8156        7.8321        7.6031        7.3417        7.3022        6.7104        6.1665        5.3092        4.5762        3.7495        3.1784        2.8897        2.2867        2.4166        2.3999        2.6535        2.0461        2.5390        1.9062        1.9334        1.5810        1.5025        1.1344        0.6760        0.6803        0.7268        0.8549        0.8507        1.3047        1.4989        1.5294        1.4519        1.6751        1.6645        2.3191        2.4807        2.0162        1.3154        1.1995        1.3049        1.4282        1.5282        1.7543        1.9884        2.4327        2.7600        2.7187        2.8267        3.0766        3.1894        3.4168        3.7881        4.0405        4.5138        4.4830        4.8151        5.2015        5.4434        5.7852        6.2077        6.7447        7.1335        6.6961        6.2042        6.5081        6.2950        5.7199        6.3087        6.7388        7.2345        7.1340        6.6747        6.7302        6.3931        6.1496        5.6177        5.2735        4.9495        4.6480        4.4356        4.5118        4.4670        4.5940        4.5367        5.3427        5.6952        5.3448        5.0639        4.6797        4.0551        3.6683        3.7701        4.0323        4.4085        3.2451        3.3576        4.7651        3.0465        3.5738        0.0000        0.0000        0.0000        9.4554       13.1279       15.3139       17.9977       18.7037       16.9858       13.4987       13.1266       12.3779       11.7540       11.4947       10.6065       10.5333       10.9064        0.0000        0.0000        0.0000        0.0000        0.0000        0.0000        0.0000        0.0000        0.0000        0.0000        0.0000        0.0000        0.0000        0.0000        0.0000        0.0000        0.0000        0.0000        0.0000        0.0000        0.0000        0.0000        0.0000        0.0000        0.0000        0.0000        0.0000        0.0000        0.0000        0.0000        0.0000        0.0000        0.0000        0.0000        0.0000        0.0000        0.0000        0.0000        0.0000        0.0000        0.0000        0.0000
        0.0000       54.5023       47.0246       45.7886       31.8100       24.5647       13.1398        9.4988        7.0039        4.5562        6.8972       13.0713        9.1223        7.7809        6.1301        3.4783        3.6911        1.8934        1.6583        1.2376        1.8955        2.0611        1.9547        1.8164        2.8734        4.2334        4.1250        2.6246        3.7972        7.2457        9.2099        0.6293        1.7048        0.6313        0.6177        0.4885        0.5771        0.8245        2.3235        5.5765        4.2525        3.1082        3.0107        1.8109        0.0000        0.0000        0.0000        0.0413        0.0421        0.0506        0.0675        0.8262        2.9584        2.1421        2.0254        2.1249        1.9623        1.6623        1.6162        1.6541        1.6440        1.6221        1.5738        1.6307        2.4824        2.0997        2.0641        1.0584        1.1994        0.5388        0.3935        0.2462        0.4403        0.6529        0.8052        1.1369        0.5989        0.6550        0.7749        1.2827        1.4778        1.6229        1.8335        2.1908        2.4022        3.1302        4.0667        3.3537        3.8193        4.8225        5.4497        6.6022        7.0161        6.7000        5.7215        5.3546        5.0627        4.8841        4.4761        3.6455        2.9233        2.3929        2.3126        2.9649        2.8584        2.3975        2.3594        2.4684        2.2085        2.1045        2.0357        2.0465        1.8773        1.5374        1.1280        0.9173        0.9087        0.9335        1.0850        1.3723        1.3881        1.6437        1.7024        1.3663        1.3994        1.4068        1.5093        1.4764        1.3880        1.2299        1.4992        1.4607        1.4705        1.5801        1.5842        2.0747        2.6678        3.0340        2.9107        3.0000        3.2940        3.4041        3.9997        3.8496        3.8837        4.7102        4.5835        5.3832        5.8051        5.9290        5.9822        6.3090        6.8437        6.7405        6.3560        5.3038        5.1744        4.8757        5.6835        7.6362        8.1473        8.2615        7.7556        7.2796        6.6175        6.1334        5.4710        4.4746        4.1460        3.7019        3.6500        3.6976        3.5618        3.6653        4.0704        4.6917        4.9557        5.0298        4.9355        4.7099        4.5498        3.8952        3.8312        3.4423        3.1564        3.4177        3.7455       10.1307        0.0000        0.0000        0.0000        0.0000        6.7830        7.3736        8.5145       13.9015       16.3361       16.5882       17.3421       18.6126       18.2840       17.1020       15.1846       10.7936        9.7989        9.5319        0.0000        0.0000        0.0000        0.0000        0.0000        0.0000        0.0000        0.0000        0.0000        0.0000        0.0000        0.0000        0.0000        0.0000        0.0000        0.0000        0.0000        0.0000        0.0000        0.0000        0.0000        0.0000        0.0000        0.0000        0.0000        0.0000        0.0000        0.0000        0.0000        0.0000        0.0000        0.0000        0.0000        0.0000        0.0000        0.0000        0.0000        0.0000        0.0000        0.0000        0.0000        0.0000        0.0000
        0.0000       50.3516       41.0096       29.5921       23.9681       16.5825       17.6796       22.0798       20.1229       21.3395       18.8610       20.4691       11.0154       13.7471       11.9990        6.3581        1.0339        3.1264        2.7479        1.3917        4.0150        1.7167        0.6798        0.8653        1.4866        0.8292        0.9539        0.8649        1.9229        3.3269        1.1694        0.7329        0.5225        0.4975        0.4451        0.3150        0.2701        0.2339        0.2925        0.8417        2.8405        2.7580        4.4483        1.6008        0.2879        0.0000        0.0000        0.0216        0.0250        0.0361        0.0549        0.6695        2.6172        2.5969        2.5886        1.8432        1.6288        1.6157        1.8613        1.8723        2.2177        2.2744        1.7225        1.8021        2.1543        1.3863        1.4047        0.6855        0.5910        0.6935        0.6209        0.6455        0.3119        0.5437        0.6131        0.5333        0.3770        0.4610        0.5765        1.0037        1.1015        1.3091        1.7307        2.0795        2.9309        2.9916        3.3992        3.7764        4.7740        4.6249        4.8574        5.6235        6.1522        5.4241        4.6328        4.9815        4.7312        4.3782        3.8737        3.0621        2.6778        2.4045        2.5799        3.1634        2.7582        2.6513        2.6693        2.7013        2.7161        2.7920        2.8050        2.5469        2.5892        2.6361        2.4351        2.0003        2.0230        1.8533        1.3328        1.7094        2.1471        2.1471        2.0469        1.8349        1.8132        1.8010        1.8529        1.8183        1.8336        1.7511        1.6448        1.6525        1.6182        1.9854        1.8953        2.2057        2.6756        3.4769        3.7770        3.5232        3.6452        3.9670        4.2883        4.5507        4.5602        4.6326        4.9315        5.7203        6.1535        6.4831        6.2884        6.7211        7.5056        7.6552        7.1857        5.7733        5.1939        5.3872        6.3564        8.1816        8.9208        9.0374        8.5085        7.6549        6.6905        6.2313        5.5773        4.8007        4.2592        3.7204        3.9763        3.7720        3.8950        3.7084        4.1354        4.6785        4.7694        5.1089        5.4950        5.1480        4.5581        4.2172        4.0200        3.0636        4.0570        3.8953        0.0000        0.0000        0.0000        0.0000        0.0000        6.2609        6.2840        7.2140        8.7887       14.6972       16.9648       17.1171       17.4630       20.5990       21.7277       19.7742       17.1922       12.0040        0.0000        0.0000        0.0000        0.0000        0.0000        0.0000        0.0000        0.0000        0.0000        0.0000        0.0000        0.0000        0.0000        0.0000        0.0000        0.0000        0.0000        0.0000        0.0000        0.0000        0.0000        0.0000        0.0000        0.0000        0.0000        0.0000        0.0000        0.0000        0.0000        0.0000        0.0000        0.0000        0.0000        0.0000        0.0000        0.0000        0.0000        0.0000        0.0000        0.0000        0.0000        0.0000        0.0000        0.0000        0.0000
       44.1330       38.1940       32.5366       25.3932       20.4107       20.8081       22.2608       30.9463       20.7877       27.2886       14.8444        9.7340       13.7702       18.8590       16.3075        6.2306        5.3553        4.9610        1.6742        0.7150        0.3602        0.8589        1.8252        0.8175        0.0060        0.7746        2.5760        2.1564        2.2671        2.4109        1.4058        0.5107        0.4939        0.4469        0.3615        0.2235        0.1540        0.1043        0.0747        0.0000        0.0000        0.0000        0.6716        0.5984        0.0879        0.0000        0.0000        1.2552        0.8516        0.3519        0.0483        0.6720        1.1865        2.6588        2.2249        1.6299        1.6287        1.6341        1.7274        1.7282        1.7820        1.7483        1.8951        2.3342        2.3759        1.8429        1.6136        1.4849        1.4723        1.4670        0.7754        0.6215        0.4922        0.4667        0.4386        0.2515        1.0451        1.3435        2.2028        1.2332        1.2301        1.1543        1.6827        2.3958        2.3721        2.3607        3.2372        4.7516        4.5045        4.2596        4.2082        4.1244        4.3935        4.5407        4.2922        4.4559        4.1113        3.7560        3.4004        2.9848        3.2717        2.7350        2.8599        2.9167        2.8586        2.9395        3.0183        2.8279        3.0310        3.0388        3.0937        2.5090        2.6073        2.2797        2.1029        2.0545        2.1364        2.3973        1.9423        2.1734        2.3354        2.1683        1.7252        1.5914        1.7214        1.7528        1.7477        1.5770        1.4770        1.7612        1.8535        1.8473        1.6520        1.8150        2.0766        2.3478        2.5879        3.0689        4.5000        4.1646        4.6859        4.9997        5.1029        4.8667        5.4685        5.5780        5.4014        6.1052        6.5551        6.8655        6.8050        7.0391        7.0152        7.1553        7.4227        5.9363        5.1314        5.0959        6.2569        8.3041        9.1080        8.9609        8.3503        7.8998        6.9988        6.2058        5.5499        4.3383        3.8770        3.6461        3.7034        3.5743        3.9399        4.3471        4.0977        5.5206        5.5192        5.4339        5.8103        5.3989        4.6926        5.0039        5.3501        4.1567        3.7582        0.0000        0.0000        0.0000        0.0000        0.0000        0.0000        5.8173        5.6326        6.7871        9.4227       14.0444       15.0833       17.5994       17.7646       21.3339       22.4923        0.0000        0.0000        0.0000        0.0000        0.0000        0.0000        0.0000        0.0000        0.0000        0.0000        0.0000        0.0000        0.0000        0.0000        0.0000        0.0000        0.0000        0.0000        0.0000        0.0000        0.0000        0.0000        0.0000        0.0000        0.0000        0.0000        0.0000        0.0000        0.0000        0.0000        0.0000        0.0000        0.0000        0.0000        0.0000        0.0000        0.0000        0.0000        0.0000        0.0000        0.0000        0.0000        0.0000        0.0000        0.0000        0.0000        0.0000        0.0000
       33.1604       29.0070       24.7978       16.3112       11.9115        8.4540        7.0602        9.7712        7.5340        8.4307       16.0174        7.9745        9.8568       10.9415        7.8750        5.1304        5.7413        5.3389        0.6120        0.0000        0.0000        0.0000        0.1708        0.0137        0.0160        0.0221        0.5518        0.5008        0.6191        0.6554        1.5123        0.7630        0.7159        0.4706        0.5324        1.2829        0.8200        0.3445        0.0530        0.0000        0.2404        0.0953        0.0921        0.9512        1.2722        0.9399        0.4866        1.2917        3.6205        1.7892        1.1921        1.7851        1.7376        1.7815        1.9338        1.9310        1.7354        1.7238        1.8165        1.9435        2.1482        2.3884        1.8256        2.8520        2.6099        2.1316        1.9616        2.7124        2.4924        2.2855        1.6912        1.4324        0.8284        0.4612        0.3212        0.4129        2.0855        1.1592        1.0089        0.8902        1.0304        1.4622        1.7992        1.9046        2.3464        2.7232        3.3542        4.3234        4.1574        3.4348        3.1057        3.8045        4.4960        4.3671        3.9734        4.0408        3.6387        3.5479        3.6031        4.0139        3.6781        2.7330        2.6918        2.8284        2.7768        2.7418        2.7565        2.5615        2.7268        2.7460        2.6984        2.2254        2.2953        2.3089        2.1339        2.1195        2.5060        2.6310        3.0116        2.3892        2.6009        2.2469        2.1641        1.9571        1.8451        1.6609        1.7424        1.6615        1.8097        2.0627        2.1221        1.5947        1.7515        1.6916        1.7978        2.4774        2.8352        2.9818        3.5670        3.9636        4.5757        5.3347        5.5297        5.6343        6.9495        6.5895        6.2735        6.2098        6.2064        6.8286        6.7046        6.8288        6.6711        6.5379        6.0596        5.4926        5.2616        5.1172        5.9601        7.7078        9.0760        8.6913        7.6927        7.1253        6.7526        6.3425        5.5792        4.3736        3.3284        3.3168        3.4673        3.5963        3.9374        4.1563        4.0104        4.9051        5.4786        5.7897        5.0243        5.0849        5.3963        4.8125        4.4210        4.1750        0.0000        0.0000        0.0000        0.0000        0.0000        0.0000        2.5102        6.1096        6.8151        7.8125        8.0680       12.8058       13.5475       17.7151       18.3240       21.9093       23.2551        0.0000        0.0000        0.0000        0.0000        0.0000        0.0000        0.0000        0.0000        0.0000        0.0000        0.0000        0.0000        0.0000        0.0000        0.0000        0.0000        0.0000        0.0000        0.0000        0.0000        0.0000        0.0000        0.0000        0.0000        0.0000        0.0000        0.0000        0.0000        0.0000        0.0000        0.0000        0.0000        0.0000        0.0000        0.0000        0.0000        0.0000        0.0000        0.0000        0.0000        0.0000        0.0000        0.0000        0.0000        0.0000        0.0000        0.0000        0.0000
       12.0392       10.5700        7.2189        9.2909        7.4397        5.9367       10.6843        4.0074        3.0815        3.3078        4.5223        5.9616       10.4396       16.7316        9.5880        1.2706        1.5857        1.7295        2.4314        1.5497        0.5610        0.7566        1.7325        0.9631        0.4922        0.8228        0.8411        0.8226        0.9825        1.0160        1.7174        0.1746        0.1564        0.3853        0.0987        0.0000        0.0000        0.0000        0.0000        0.0000        0.0000        0.0000        0.0000        0.2367        1.8921        1.2154        0.7049        2.4598        6.5210        9.7122        6.1529        2.2805        1.6451        2.4171        1.9594        1.5440        1.6532        2.3200        2.8010        3.4088        2.7762        1.8155        2.3943        2.5930        2.2511        1.6135        1.4461        2.3772        2.8669        2.4202        1.5467        0.8919        0.7163        0.7487        0.6018        0.5282        0.2557        0.4003        0.6186        1.0080        0.8037        0.4526        0.4213        1.0978        1.4925        1.6751        2.1938        1.6992        1.7373        1.8141        2.0227        2.2229        2.4040        2.6121        2.5294        1.9362        1.6393        1.3890        1.3074        1.5832        1.3757        1.5009        1.5245        2.3065        2.4701        2.4922        2.4498        2.2138        2.2594        2.2353        2.2506        2.8362        2.8761        2.6693        2.5944        2.2021        2.1753        2.3009        2.2604        2.0564        1.9570        1.9794        1.9429        2.1205        1.9852        1.7696        1.7845        2.0211        1.9802        2.1088        2.0216        1.5660        1.5461        1.9503        1.8929        1.9117        2.2692        3.0097        3.7123        3.9507        4.2915        4.1741        4.5256        5.4887        6.0052        7.7927        7.6952        5.9650        5.3503        5.9436        6.2801        7.1116        7.1562        6.7006        6.2348        4.1972        4.1110        3.7606        4.1925        6.9488        7.6904        7.5431        6.6017        6.0372        5.7499        5.7484        5.4068        3.8384        3.2438        2.1914        2.2962        3.4626        3.4495        4.7148        3.7407        3.8962        4.0455        4.3805        3.9097        4.5453        5.4982        5.1693        0.0000        0.0000        0.0000        0.0000        0.0000        0.0000        0.0000        0.0000        5.7766        8.9143        8.1099        7.3604        7.9470        3.2230        0.0000        5.1717        6.1093        7.0166        7.1678        0.0000        0.0000        0.0000        0.0000        0.0000        0.0000        0.0000        0.0000        0.0000        0.0000        0.0000        0.0000        0.0000        0.0000        0.0000        0.0000        0.0000        0.0000        0.0000        0.0000        0.0000        0.0000        0.0000        0.0000        0.0000        0.0000        0.0000        0.0000        0.0000        0.0000        0.0000        0.0000        0.0000        0.0000        0.0000        0.0000        0.0000        0.0000        0.0000        0.0000        0.0000        0.0000        0.0000        0.0000        0.0000        0.0000        0.0000        0.0000
        7.8071        6.3329        5.5802        6.9542        7.2303        7.0857        4.0306        3.4467        4.2806        7.4532        6.5623       11.0832        8.5178        9.1391        3.0566        1.1276        0.6273        0.4789        1.6208        3.1119        0.7161        0.4024        1.1298        1.5183        0.8784        1.0283        1.0553        0.9907        1.3306        3.4054        3.1346        1.3332        2.5111        2.3952        3.0829        1.2747        0.1533        0.0000        0.6158        1.0706        1.6039        2.1586        0.0000        0.0718        0.7407        2.1024        0.9286        2.5706        1.4386        2.6557        1.7690        2.6021        6.5466        4.3812        0.6480        3.5035        4.3378        5.9482        5.5851        4.3699        2.7439        2.1060        1.7428        1.9816        1.3519        1.1623        1.6919        1.6838        1.2226        2.0026        2.2376        1.3398        1.0972        0.9824        0.9702        1.2611        0.6895        0.2436        0.6235        0.3988        0.4493        0.4580        0.7725        1.1336        1.3899        1.3224        1.6607        1.6050        1.5930        1.3853        2.0656        2.1744        2.1119        2.0313        1.6210        1.6327        1.3251        0.9788        0.7499        1.0711        1.0442        1.2146        1.3762        2.0701        2.1734        2.2884        2.3166        2.1117        2.1230        2.2297        2.2490        2.8097        3.1231        3.1579        2.8303        2.1856        2.4084        2.8624        3.5145        2.5821        2.1364        2.3333        2.1010        2.3864        2.1579        2.0529        1.9943        2.1706        2.2755        2.3357        1.9445        1.6336        1.7091        1.6751        2.0453        2.2182        2.6182        3.6960        3.8714        4.0736        4.5831        4.8383        4.1061        3.8819        5.1810        6.1543        5.9554        5.1984        5.1057        5.3860        5.1342        5.6741        5.7534        6.1617        6.2873        4.1429        3.2241        3.1524        3.2462        5.3076        6.6000        6.8265        5.9169        4.8904        4.2319        3.4542        4.7527        3.9135        2.7537        1.9662        2.1058        2.7297        3.6706        3.4551        2.9221        3.3373        3.4118        3.6454        3.7442        0.0000        0.0000        0.0000        0.0000        0.0000        0.0000        0.0000        0.0000        0.0000        0.0000        0.0000        7.5005        8.5476        7.7977        7.7670        0.0000        0.0000        0.0000        0.0000        0.0000        0.0000        0.0000        0.0000        0.0000        0.0000        0.0000        0.0000        0.0000        0.0000        0.0000        0.0000        0.0000        0.0000        0.0000        0.0000        0.0000        0.0000        0.0000        0.0000        0.0000        0.0000        0.0000        0.0000        0.0000        0.0000        0.0000        0.0000        0.0000        0.0000        0.0000        0.0000        0.0000        0.0000        0.0000        0.0000        0.0000        0.0000        0.0000        0.0000        0.0000        0.0000        0.0000        0.0000        0.0000        0.0000        0.0000        0.0000        0.0000        0.0000        0.0000
        0.0000        0.0000        4.4398        5.4007        0.0000        4.1345        3.4967        3.0770       10.7016        9.3652        6.4675       13.2522       10.4858        6.1152        1.4552        1.4837        0.5929        0.4753        0.4516        0.4940        0.4715        0.5221        0.6427        0.7630        0.8818        1.0514        1.4231        2.5096        3.6343        3.6239        3.4721        4.3285        7.3637        3.9631        2.1515        0.7610        1.3140        1.7737        3.3348        1.1136        1.4858        1.4593        1.0953        1.4798        0.3119        2.1037        0.6628        4.0897        3.9699        0.8631        0.4358        2.5477        2.2376        6.6331        4.1480        2.1076        2.9394        6.0734        5.4522        4.5654        3.1763        2.5121        1.3979        1.2416        1.2097        1.6140        1.3136        1.0857        0.9881        1.0688        2.5053        3.2788        1.7999        1.2564        1.2770        1.7153        1.2375        0.9348        0.4534        0.6137        0.2510        0.6910        1.2124        0.8925        1.0464        0.9537        1.1386        1.6402        1.8916        1.6677        1.4248        1.2135        1.0992        1.2086        0.8426        0.5495        0.6017        0.6982        0.4288        0.8604        0.8327        1.0149        1.0267        1.7201        1.9442        2.1025        2.0670        1.9993        2.1388        2.2600        2.1706        2.6169        2.7833        2.6815        2.6981        2.3110        2.0921        2.3685        2.7255        2.2946        2.3810        2.1477        2.0916        2.0250        1.8423        1.7635        1.7637        1.9040        2.1929        2.2034        2.2195        1.8258        1.7640        1.8649        2.1446        2.6077        3.3642        3.1362        3.1101        2.9701        3.3970        3.7480        3.8160        4.8517        3.7535        3.7642        4.5411        5.2865        4.8830        4.6496        4.7369        5.2601        5.4525        5.5496        5.4149        3.7060        3.8100        2.9039        3.5212        4.6748        5.5486        5.7527        5.2517        3.8919        3.0701        3.4432        3.9586        2.1873        1.8928        2.5434        2.0521        2.5971        2.4271        3.1186        3.4278        3.1247        3.1867        3.8329        4.4870        4.5186        0.0000        0.0000        3.9935        0.0000        0.0000        0.0000        0.0000        0.0000        0.0000        7.3195       14.0968       10.4756        0.0000        0.0000        0.0000        0.0000        0.0000        0.0000        0.0000        0.0000        0.0000        0.0000        0.0000        0.0000        0.0000        0.0000        0.0000        0.0000        0.0000        0.0000        0.0000        0.0000        0.0000        0.0000        0.0000        0.0000        0.0000        0.0000        0.0000        0.0000        0.0000        0.0000        0.0000        0.0000        0.0000        0.0000        0.0000        0.0000        0.0000        0.0000        0.0000        0.0000        0.0000        0.0000        0.0000        0.0000        0.0000        0.0000        0.0000        0.0000        0.0000        0.0000        0.0000        0.0000        0.0000        0.0000        0.0000        0.0000        0.0000
        0.0000        0.0000        0.0000        0.0000        0.0000        3.9738        3.4386        5.1226       17.1130        5.9337        6.0713        3.9545       11.2742        4.0063        2.3260        1.4397        5.8335       11.8274        6.2940        3.2588        0.5769        0.6500        0.8019        0.9512        1.1027        1.4482        2.1663        3.8132        7.4439        7.6302        9.7567       10.0124        8.3827        5.3431        6.4258        2.7900        3.6152        0.1288        0.0000        0.0000        0.0000        0.0000        0.0000        0.0000        0.0000        1.0427        0.3933        1.3351        0.4057        3.0421        2.4515        9.9728       11.4967        1.6961        2.6584        5.4325        3.1805        3.2395        3.3481        3.8884        2.8192        1.7932        1.0576        1.2771        1.3381        1.9680        1.1540        0.8883        0.7268        1.1120        1.2302        1.3336        1.4366        0.8119        0.6139        1.1470        0.8069        0.7273        0.7418        0.9296        0.9336        1.2659        1.7923        1.1684        0.9831        1.1104        1.3189        1.2510        1.1690        0.8782        0.9421        1.0149        0.9799        0.5421        0.5017        0.3618        0.3605        0.2890        0.3702        1.1134        1.1088        1.4410        1.2274        1.4869        1.9314        2.2946        2.1048        2.3409        2.5685        2.6816        2.5778        2.8570        2.4771        2.6542        2.4791        1.7939        1.7448        1.8143        1.9025        1.9081        1.9192        2.2495        2.0601        1.7665        1.5955        1.4617        1.3504        1.5683        1.7291        1.8235        1.7694        2.2293        2.3001        2.0992        1.8200        2.6673        3.3201        3.3754        3.5158        3.3110        2.8234        2.8950        3.0676        3.2924        3.6143        3.2859        4.6402        4.5122        4.8396        5.4821        5.0917        5.2577        5.3770        5.3760        4.7779        3.4726        2.8027        3.3326        3.5848        4.5940        5.0576        5.6403        4.5794        3.7664        2.8703        2.5056        2.7858        2.3039        2.1997        2.1625        2.1945        3.2998        2.6418        2.4941        3.0999        3.3315        3.6109        3.5913        4.2507        6.0847        4.8360        5.9214        4.2896        1.2936        0.0000        0.0000        0.0000        0.0000       10.8878        9.8898       16.2712       11.9522        0.0000        0.0000        0.0000        0.0000        0.0000        0.0000        0.0000        0.0000        0.0000        0.0000        0.0000        0.0000        0.0000        0.0000        0.0000        0.0000        0.0000        0.0000        0.0000        0.0000        0.0000        0.0000        0.0000        0.0000        0.0000        0.0000        0.0000        0.0000        0.0000        0.0000        0.0000        0.0000        0.0000        0.0000        0.0000        0.0000        0.0000        0.0000        0.0000        0.0000        0.0000        0.0000        0.0000        0.0000        0.0000        0.0000        0.0000        0.0000        0.0000        0.0000        0.0000        0.0000        0.0000        0.0000        0.0000        0.0000        0.0000
        0.0000        0.0000        0.0000        0.0000        0.0000        5.5857        9.0639       23.5401       26.6482       21.5986       12.5367        5.3495        1.6565        0.5919        0.4723        1.1548        4.0319        4.1749        0.6147        1.1868        4.9587        3.2676        3.8132        7.3355        2.6368        7.9534        6.2832        9.6943       10.3550        5.3785        2.5664        0.4657        2.4752        3.7975        0.7535        1.2814        1.1641        1.7644        1.9866        4.3552        4.5190        4.1441        1.5680        3.4124        2.4849        1.5675        1.9571        2.0595        3.6957        2.3105        0.5365        0.7625        0.4806        0.4140        0.9446        2.7133        2.0749        0.2415        0.7365        2.3583        2.2850        0.2876        0.1856        0.7466        0.6359        0.5664        0.4349        0.2811        0.1794        0.1345        0.1194        0.2866        0.2807        0.5338        1.0788        0.9831        0.3515        0.3228        0.2269        0.2472        0.3419        1.2234        0.2747        0.3647        0.6081        0.5513        0.5485        0.6147        0.8781        0.8866        0.7547        0.3913        0.9413        0.7078        0.6689        0.2606        0.0363        0.0455        0.1940        0.7408        0.5912        0.6095        0.7670        0.9419        1.1619        1.5047        1.6896        1.8970        2.3440        2.8306        2.7108        1.6574        1.3853        1.3148        1.0231        1.2722        1.0915        1.0417        1.5504        1.7633        1.4261        1.3935        1.3276        0.9054        0.8737        0.3780        0.5382        0.7777        0.9174        0.8399        0.9380        1.9828        1.6287        2.1127        2.0141        2.1254        1.9882        1.9619        2.2811        2.5559        2.2782        2.0116        2.2490        3.6543        3.5140        3.6306        3.0886        3.6043        3.7884        4.6556        6.0374        5.8736        5.3078        4.4609        4.7027        3.7729        3.5304        3.7332        4.0818        4.1578        3.3340        3.2109        2.9139        2.8083        2.3408        2.6771        1.9664        2.3883        2.5917        2.7238        2.4580        1.6606        2.0303        1.4206        1.6142        2.3447        2.4449        2.8535        3.3171        4.0771        3.6024        3.9206        3.0146        2.8516        0.0000        0.0000        0.0000        4.5811        5.3091        6.6544        7.4248        9.9328       10.6008        0.0000        0.0000        0.0000        0.0000        0.0000        0.0000        0.0000        0.0000        0.0000        0.0000        0.0000        0.0000        0.0000        0.0000        0.0000        0.0000        0.0000        0.0000        0.0000        0.0000        0.0000        0.0000        0.0000        0.0000        0.0000        0.0000        0.0000        0.0000        0.0000        0.0000        0.0000        0.0000        0.0000        0.0000        0.0000        0.0000        0.0000        0.0000        0.0000        0.0000        0.0000        0.0000        0.0000        0.0000        0.0000        0.0000        0.0000        0.0000        0.0000        0.0000        0.0000        0.0000        0.0000        0.0000        0.0000        0.0000
        0.0000        0.0000        0.0000        0.0000        0.0000        4.1437        6.4838       14.5457       23.0867       19.9893        8.8139        6.6865        3.3980        3.1154       13.8045        6.5126        9.4994        2.8538        3.4031        1.5250        1.5411        1.3648        6.3844        5.4903        7.2667       11.8858       13.9466       10.7568        1.7524        1.4700        1.3811        0.2432        0.2256        1.2783        4.6602        3.0679        1.5144        1.3504        0.8145        0.9978        2.6781        1.4191        0.4526        1.7939        3.1281        1.1885        0.2351        0.0958        0.9701        0.1143        0.0427        1.2790        1.2283        4.2224        0.4102        0.3759        0.6584        0.3304        0.1523        0.2078        0.1369        0.8514        0.5552        0.7857        0.5768        0.4782        0.4541        0.4875        0.6436        0.6411        0.8429        0.6225        0.5511        0.3584        0.2477        0.6355        1.6114        1.7084        0.5781        0.2492        0.6728        0.9987        0.2919        0.5591        0.7923        1.1877        0.3754        0.4619        0.7650        0.9065        0.7437        0.8998        1.9890        2.0202        1.6570        0.6163        0.6542        0.5571        0.5958        0.9561        1.5664        2.1401        2.1188        1.9249        1.2759        1.1989        1.2446        1.2705        2.3866        2.4472        2.4443        1.6574        1.4752        1.2179        1.1128        0.8654        0.7484        0.8847        1.2364        1.9618        1.9252        1.8348        1.7085        0.7677        0.4557        0.2680        0.3790        0.6267        0.5543        0.4984        0.5072        0.6931        1.6302        2.0059        1.8231        2.1088        3.4934        2.7130        2.9033        3.0509        5.1939        3.6497        2.8154        2.7904        2.3961        2.7169        2.5355        4.2195        4.1663        3.8874        4.7490        5.8822        4.6105        4.3175        4.2197        4.4027        3.1312        3.5411        3.4236        3.8453        3.8041        2.8574        2.7405        2.3018        2.4694        2.6551        2.3454        3.5810        3.3348        2.7841        2.4228        1.4964        1.6986        1.7007        1.4933        2.2193        2.7876        3.0166        2.7751        3.4892        3.6759        3.8896        3.3934        2.8840        0.0000        0.0000        3.4923        4.8417        5.2590        6.2361        6.9552        9.3688       10.5940       11.9946       13.6013       13.2244       13.9509       14.5326        0.0000        0.0000        0.0000        0.0000        0.0000        0.0000        0.0000        0.0000        0.0000        0.0000        0.0000        0.0000        0.0000        0.0000        0.0000        0.0000        0.0000        0.0000        0.0000        0.0000        0.0000        0.0000        0.0000        0.0000        0.0000        0.0000        0.0000        0.0000        0.0000        0.0000        0.0000        0.0000        0.0000        0.0000        0.0000        0.0000        0.0000        0.0000        0.0000        0.0000        0.0000        0.0000        0.0000        0.0000        0.0000        0.0000        0.0000        0.0000        0.0000        0.0000        0.0000
        0.0000        0.0000        0.0000        0.0000        5.5194        4.3119        4.1878       22.5064       10.8531        4.3597       21.7700       16.1312       20.8842       17.2734       13.1363        2.6775        5.6760        3.5041        3.3119        2.7859        2.9536        3.2010        6.5435        3.9773        2.4647        2.3453        4.1125        9.6799       13.2316        8.4685        3.3617        1.8907        0.2502        0.2238        2.9203        1.2738        1.3392        2.4150        0.8386        1.2791        0.2639        0.8588        1.7411        3.1541        3.8034        0.8708        0.7890        0.2864        0.0957        0.1076        1.6900        0.6617        1.8682        0.7812        1.1130        0.1384        0.1494        0.1518        0.1456        0.1357        0.1296        0.1193        0.1044        1.2495        0.5949        0.4401        0.4291        0.2468        1.3382        2.7179        3.0439        2.0806        1.7915        1.7415        0.4805        0.3971        0.5725        1.1944        1.8595        1.2075        1.7376        1.8942        1.0883        1.4711        1.1162        0.9346        0.8994        0.7912        0.8406        0.5778        0.5188        1.1800        2.0976        1.4367        1.4795        1.3634        2.4625        2.5993        2.5540        2.9625        2.1996        1.5652        1.0361        1.3630        1.1246        1.0336        0.9366        1.1737        1.1921        1.3904        1.4733        0.9119        0.5820        0.7862        0.6123        0.7026        1.0370        0.9328        1.3427        2.2238        2.8979        2.3882        2.0336        0.8007        0.2731        0.2021        0.2323        0.5997        0.4482        0.5005        0.3894        0.6234        0.9063        1.0822        1.3832        2.0098        3.1176        4.4270        4.2281        3.5357        3.4090        3.8383        2.9134        2.9821        3.7064        4.0440        3.4258        3.9296        4.3535        3.8788        3.7145        3.9574        3.9119        3.9799        3.6049        3.8247        3.7992        3.9943        3.3817        2.9441        3.0187        3.0226        2.9762        2.3381        2.2149        2.1770        2.2360        2.8426        2.8926        2.8494        2.7121        2.1009        2.0073        1.7574        2.6430        2.7627        3.1308        4.5818        3.9066        3.3769        3.7664        3.5249        3.1094        3.2491        0.0000        3.4235        3.8032        5.1156        6.0033        8.2003        7.7135        9.3388       10.8549       11.8817       13.4715       13.2524       13.8984       13.8457       14.3332        0.0000        0.0000        0.0000        0.0000        0.0000        0.0000        0.0000        0.0000        0.0000        0.0000        0.0000        0.0000        0.0000        0.0000        0.0000        0.0000        0.0000        0.0000        0.0000        0.0000        0.0000        0.0000        0.0000        0.0000        0.0000        0.0000        0.0000        0.0000        0.0000        0.0000        0.0000        0.0000        0.0000        0.0000        0.0000        0.0000        0.0000        0.0000        0.0000        0.0000        0.0000        0.0000        0.0000        0.0000        0.0000        0.0000        0.0000        0.0000        0.0000        0.0000
        0.0000        0.0000        0.0000        0.0000        5.8613        4.8564        5.0981        6.7785        3.1868        9.3135       21.0325       21.2452       14.4520       13.9363       14.1421        2.5424        2.9991        1.6283        2.1264        3.9523        6.3774        6.1974        3.3944        1.8811        2.2812        6.8419       12.4593       11.2947        9.0261        5.1643        4.3680        7.7030        8.0780        5.2160        3.9845        3.9693        1.4807        1.1795        1.3120        0.3679        0.9362        0.5889        0.3282        0.6194        2.6980        2.9131        1.4863        0.7980        0.0161        0.8450        0.8736        0.2477        0.1630        0.1106        0.8514        1.0977        0.3518        0.1464        0.1400        0.1299        0.1236        0.1134        0.0989        0.6624        1.0990        0.6354        0.3954        0.2576        1.0430        2.9697        5.1185        3.6438        2.6129        2.4874        1.0146        1.6129        2.0886        2.5288        2.5896        1.4530        2.4579        1.7930        1.7567        1.0016        0.8685        1.2775        1.5429        0.4973        0.4302        0.3993        0.7348        0.8772        1.2444        2.2920        1.9487        1.6720        1.4849        0.8721        0.8909        0.9133        1.0768        1.2657        1.0471        1.3452        1.4221        1.0415        1.0377        1.1879        0.9932        1.4334        1.5363        1.0765        0.6323        0.7316        0.6990        1.1954        1.5072        1.3679        1.6167        2.3142        2.0485        2.0891        1.5946        0.5943        0.2352        0.2023        0.1720        0.6587        0.6384        0.7006        0.6251        1.0728        1.1650        1.4812        1.4241        1.9603        2.4799        2.2904        2.0330        2.7620        3.3524        3.8702        3.7279        5.2917        3.4938        2.5957        2.7170        3.5041        3.5591        4.1476        4.3770        4.0007        4.1071        3.9513        4.0962        4.7764        4.2032        4.2187        4.2625        3.7156        4.4777        4.1598        3.3042        3.3439        2.7852        3.1689        2.7452        3.4589        3.4759        3.5112        4.4521        3.1045        4.2156        3.6408        3.0230        4.1170        4.9168        4.7041        5.4860        4.9482        4.4527        4.1450        4.3682        3.7630        4.0899        4.1539        5.6403        8.8334        9.0849        8.5124        7.3655        8.8683        9.0754       10.2543       11.9066       11.6234       12.8559       13.3965       13.5666        0.0000        0.0000        0.0000        0.0000        0.0000        0.0000        0.0000        0.0000        0.0000        0.0000        0.0000        0.0000        0.0000        0.0000        0.0000        0.0000        0.0000        0.0000        0.0000        0.0000        0.0000        0.0000        0.0000        0.0000        0.0000        0.0000        0.0000        0.0000        0.0000        0.0000        0.0000        0.0000        0.0000        0.0000        0.0000        0.0000        0.0000        0.0000        0.0000        0.0000        0.0000        0.0000        0.0000        0.0000        0.0000        0.0000        0.0000        0.0000        0.0000        0.0000
        0.0000        0.0000        0.0000        0.0000        9.9132        6.5159       14.2686       11.1124       13.8062       15.7912       20.6216       24.2611       21.7340       14.0276        7.2711       10.3021       16.0624        7.7723        9.1816       10.8660        4.5818        2.3772        2.8923        1.8071        2.2615        7.3547       10.7783        8.0916        7.6464        7.8910        8.0237        9.5471       12.3168        4.3460        4.2426        1.2351        2.6731        2.5211        5.6964        0.4439        0.6258        0.7039        0.2896        0.1550        0.5671        0.9882        1.7515        1.3809        1.0088        0.3336        1.6405        1.1837        0.7515        0.5108        0.5241        0.4532        0.2875        0.2423        0.4717        0.5742        0.0762        0.0697        0.0608        0.0586        0.1352        0.1277        0.0907        0.0546        0.0483        0.0476        0.8770        2.9000        0.8575        0.5985        0.5333        0.6537        0.5129        1.4483        2.0613        1.2541        1.0611        0.4728        0.4008        1.1247        0.7747        0.1171        0.9458        1.0753        0.0548        0.1894        2.5734        4.2680        4.3351        3.1642        2.1195        1.1696        1.5320        1.2481        2.3656        2.7072        2.3534        1.8202        0.9722        1.1330        0.8611        0.2067        0.3162        0.8531        1.4066        1.7278        1.9368        1.2586        1.1235        1.2957        1.1805        1.9434        2.0022        1.7392        1.7667        2.4021        1.1061        1.0387        0.8461        0.8217        0.4043        0.3281        0.6156        0.7655        0.7088        0.7833        1.0615        1.2697        1.1954        1.3346        1.3269        0.9768        1.0397        1.0751        1.1437        1.1370        1.0533        1.2850        1.3505        1.9520        1.3470        1.3910        1.2723        2.1999        2.5227        2.8280        3.7873        6.2901        7.2737        7.2125        6.3670        7.2324        7.6348        6.9146        7.9026        7.2429        5.8731        5.0509        3.7927        3.4331        4.0237        3.9407        4.2388        4.9072        7.5503        8.9562        7.1718        9.0766       11.6991        9.6110        6.5628        7.6404        8.5129        8.5693        8.8630        6.4922        5.4637        5.7831        4.8741        5.7333        8.3505        5.7131       11.4674       16.0954       19.2679       13.4229       22.1145        8.7477        6.9198        9.8355        8.7838       12.7725       13.1863       12.7781       12.4563        0.0000        0.0000        0.0000        0.0000        0.0000        0.0000        0.0000        0.0000        0.0000        0.0000        0.0000        0.0000        0.0000        0.0000        0.0000        0.0000        0.0000        0.0000        0.0000        0.0000        0.0000        0.0000        0.0000        0.0000        0.0000        0.0000        0.0000        0.0000        0.0000        0.0000        0.0000        0.0000        0.0000        0.0000        0.0000        0.0000        0.0000        0.0000        0.0000        0.0000        0.0000        0.0000        0.0000        0.0000        0.0000        0.0000        0.0000        0.0000        0.0000        0.0000
        0.0000        0.0000        0.0000        0.0000        0.0000        0.0000        0.0000        0.0000       19.8313       22.0858       20.3521       19.0651       16.4548       11.5765        9.5078        5.7861        5.9116       32.1940       38.3616        8.9663        6.5298        5.5300        8.0092        5.0383        5.3091        5.6444        8.3343        9.8136        9.3863        5.8820        4.3252        4.3210        3.6218        6.9347        8.2453        3.1364        2.6441        1.0374        0.0784        0.1288        0.7179        2.0467        1.2499        0.4729        0.0752        0.0006        0.5418        0.4388        0.4465        1.5716        2.1012        4.1829        3.1031        2.7562        2.8122        2.4762        0.7451        0.4015        2.9428        0.7631        1.8918        1.2918        0.2997        0.3310        1.3643        1.7203        1.1032        0.6332        0.2930        0.2499        0.3860        0.4245        0.2415        0.3727        0.1855        0.7489        0.7120        0.5707        0.4414        0.8370        0.2549        0.2443        0.3555        1.9978        0.7361        1.2293        0.5943        1.3602        1.5175        1.4045        1.0151        2.3549        3.7761        2.6879        2.7079        1.3012        2.3808        3.4045        3.7044        4.2372        2.2280        1.6010        0.9434        0.8607        0.1340        0.0111        0.4671        1.4860        2.0978        2.4841        1.9652        1.4663        0.5411        0.7662        0.3827        0.5365        0.5716        0.4959        0.5934        0.6104        0.9538        0.8800        0.8313        0.6769        0.3956        0.4497        0.5475        0.9085        0.9914        1.3610        2.1013        1.7035        1.6926        1.6316        1.8699        1.1138        1.1908        1.1971        1.1181        1.0061        1.0066        1.1008        1.1668        1.3035        1.0649        1.2898        2.2959        3.8987        3.9249        5.1767        5.3151        9.7845       11.3661        9.8279       11.6787       13.0981       11.6957       10.9662       10.3515       11.3004        9.1764        7.4092        6.4519        6.5279        4.8518        5.6947        8.0462       10.1486       10.5936       12.9591        9.7111        8.8674        7.2272        6.5440        7.6530       11.0539       10.7319       14.6424       12.7609        7.7819       10.9428        9.8961        8.5762        7.9101       10.9568        9.5532       12.3558       13.7555       23.6413       16.3691       15.2388        7.1162        3.7793        7.6470        9.1141       20.8975       15.8582        0.0000        0.0000        0.0000        0.0000        0.0000        0.0000        0.0000        0.0000        0.0000        0.0000        0.0000        0.0000        0.0000        0.0000        0.0000        0.0000        0.0000        0.0000        0.0000        0.0000        0.0000        0.0000        0.0000        0.0000        0.0000        0.0000        0.0000        0.0000        0.0000        0.0000        0.0000        0.0000        0.0000        0.0000        0.0000        0.0000        0.0000        0.0000        0.0000        0.0000        0.0000        0.0000        0.0000        0.0000        0.0000        0.0000        0.0000        0.0000        0.0000        0.0000        0.0000        0.0000
        0.0000        0.0000        0.0000        0.0000        0.0000        0.0000        0.0000        0.0000        0.0000        0.0000       19.2175       14.0997       14.5480       14.7927       16.6940        8.5213       18.7450       15.9215       12.8869       10.7739       13.0971        7.5407        3.0193        2.3690        3.0232        2.3670        4.0730        2.2124        4.0434        6.5176        7.6009        2.1826        0.8518        1.5220        1.3404        0.1252        0.1136        0.1006        0.0861        0.1300        1.4552        0.5819        0.7356        0.0732        0.0714        0.0706        0.0700        0.0763        0.2131        0.2222        0.0957        0.0465        0.4364        1.4345        2.0822        4.5880        4.0386        1.5222        3.4645        3.1911        1.5812        3.6897        1.4914        1.5801        1.1541        1.3788        1.5678        1.7214        3.8231        1.2011        0.5347        0.8694        0.6129        1.5552        1.0311        1.5908        1.9492        1.2420        0.9653        0.5886        0.6559        0.6007        1.0413        0.7704        1.2619        1.4889        1.0408        2.1854        1.2295        0.5020        0.6063        1.1008        1.0221        1.3776        1.8915        2.7449        2.8421        3.5534        1.4269        0.9940        0.5510        0.7055        0.9877        0.4976        0.7564        0.7190        0.4845        1.4569        1.2296        1.4332        1.2263        0.8111        0.6590        0.3319        0.5087        0.6943        1.0212        0.8306        0.9692        0.9241        0.8417        0.6973        0.7468        0.5572        0.8390        1.0164        1.1557        1.4457        1.6990        2.1605        2.5273        2.2352        2.1627        2.7158        2.4161        1.2984        1.4497        1.4248        1.3396        1.1957        1.1924        1.3752        1.5602        1.7133        1.7876        3.2816        2.8033        5.5469        5.4299        7.4613        7.1182       10.8767       10.8377       11.1089       12.0155       13.9159       14.9286       13.7324       16.4080       13.8704       13.9018        8.9019        8.5890        6.6561        7.6841       10.9410       11.1398       10.5383       11.6226       15.9302        7.1254        9.1072        9.5522        9.5762        9.6528       10.5531       11.7343       12.5401       12.7166       11.4699        9.9530       10.8165        9.9430       11.1693       11.8170       12.2345       12.5218       13.5805       19.8351       16.7392       11.9554        4.8316        5.0573        6.4622        0.0000        0.0000        0.0000        0.0000        0.0000        0.0000        0.0000        0.0000        0.0000        0.0000        0.0000        0.0000        0.0000        0.0000        0.0000        0.0000        0.0000        0.0000        0.0000        0.0000        0.0000        0.0000        0.0000        0.0000        0.0000        0.0000        0.0000        0.0000        0.0000        0.0000        0.0000        0.0000        0.0000        0.0000        0.0000        0.0000        0.0000        0.0000        0.0000        0.0000        0.0000        0.0000        0.0000        0.0000        0.0000        0.0000        0.0000        0.0000        0.0000        0.0000        0.0000        0.0000        0.0000        0.0000        0.0000
        0.0000        0.0000        0.0000        0.0000        0.0000        0.0000        0.0000        0.0000        0.0000        0.0000       30.3208       27.9631       16.5182       19.1316       20.7612       18.1551       12.7893        7.9606        4.0417        6.6218        8.3799        7.7179        6.5818        7.3668        4.2408        3.2725        4.0694        5.8596        4.1599        6.3144        7.7781        3.4793        0.7188        1.9300        3.7816        0.6119        2.2868        2.1782        0.2500        0.2248        1.1714        2.0191        1.8673        2.0457        2.8785        0.4921        1.4655        3.7226        2.2083        0.9504        1.1653        1.3854        1.6222        1.2925        0.8325        1.6405        2.7428        2.4628        2.8489        3.9651        2.9021        3.2574        4.1056        2.2827        0.8785        1.0095        1.9667        3.6695        1.1679        0.5482        1.6160        0.8235        1.0135        2.1525        1.2797        1.2313        1.0776        1.4098        1.6896        1.4065        2.0367        2.5809        2.3709        1.8259        1.1055        1.0433        1.2665        1.9126        1.6173        1.3044        1.6067        1.8904        1.3538        2.0857        1.4727        1.0148        1.8199        2.4012        2.3224        1.7311        1.3711        0.9345        0.6168        0.0663        0.3850        0.1852        0.0495        0.8307        1.7145        1.3001        1.1181        0.4420        0.6436        0.4545        0.5619        1.0680        1.2769        1.0478        1.2412        1.1788        1.1384        1.0124        0.8820        0.8932        1.1793        1.6148        1.6869        1.9314        2.0264        2.2436        2.3976        2.1675        1.8246        2.0108        2.6184        1.4311        1.6492        1.6689        1.8053        1.4608        1.7058        2.0167        2.3248        2.2744        2.3879        2.5205        2.6448        4.7213        6.1891        6.4982        6.1010       12.6541       11.3949       11.6527       12.5624       14.7381       15.1682       16.3324       22.2135       26.9790       25.4896       13.3046       10.3519       10.4598       12.4630       12.2052       10.5898       15.9673       15.9123       18.3458       13.5021       13.5524       11.9601       12.5377       11.7876       15.2737       13.4125       14.9363       16.0002       12.5285       12.1066       12.8101       11.7674       12.9330       14.5052       20.2027       14.6193       15.6058       19.8937       18.1823       14.5034        5.5638        6.3964        0.0000        0.0000        0.0000        0.0000        0.0000        0.0000        0.0000        0.0000        0.0000        0.0000        0.0000        0.0000        0.0000        0.0000        0.0000        0.0000        0.0000        0.0000        0.0000        0.0000        0.0000        0.0000        0.0000        0.0000        0.0000        0.0000        0.0000        0.0000        0.0000        0.0000        0.0000        0.0000        0.0000        0.0000        0.0000        0.0000        0.0000        0.0000        0.0000        0.0000        0.0000        0.0000        0.0000        0.0000        0.0000        0.0000        0.0000        0.0000        0.0000        0.0000        0.0000        0.0000        0.0000        0.0000        0.0000        0.0000
        0.0000        0.0000        0.0000        0.0000        0.0000        0.0000        0.0000        0.0000        0.0000        0.0000       43.9036       26.7682       24.4216       29.7356       28.9487       26.1833        9.5489        8.8747       13.7469       10.4128       23.6661       11.4240        9.2071        3.2117        1.7132        4.6718        3.1459        1.5397        8.6112       10.3783       13.1541        7.2704        1.7395        0.8314        1.0644        1.4955        1.9220        6.5062        5.9440        4.8984        2.9750        2.4913        4.9151        2.4857        2.2212        0.4554        1.1630        2.0700        2.0792        2.5215        1.8857        0.6950        0.1625        0.1306        0.0544        0.6447        0.2582        0.2221        0.1657        0.2847        0.2535        0.1511        0.1140        0.5957        1.3109        3.3110        0.5606        0.3284        0.7066        1.0427        0.7878        1.1354        1.4099        1.1074        1.8716        2.1108        1.6429        1.7348        2.5351        2.4287        2.3493        2.4329        2.0958        1.8828        2.1607        1.5227        1.1271        1.2401        1.1599        1.1174        1.2095        1.2769        1.3036        1.8569        2.5185        1.6294        1.7557        2.5248        2.1690        2.9165        2.0431        1.5139        1.2858        1.0280        0.9867        0.9518        1.0425        0.8669        1.4053        1.6102        1.3080        1.2982        1.3300        1.6505        1.2795        1.3097        1.6930        1.5060        1.7437        1.7069        1.6146        1.5349        1.6076        1.6228        1.5549        1.6367        2.2468        4.2077        3.8307        4.8738        4.9854        2.9031        2.4165        2.7463        3.0976        6.0345        6.6625        5.5261        3.6824        4.4089        4.0922        4.6468        5.1272       10.1081        8.5223        9.7701       10.0420       14.2505       12.5726       13.6637       19.5452       19.5988       11.9394       16.6115       28.8359       45.3725       42.5120       47.9196       56.4666       71.5012       71.3274       36.6390       34.8274       27.8179       35.5526       33.1429       34.3267       18.1330       18.1690       15.4855       14.4467       19.5143       25.5928       22.6063       23.6324       20.8835       17.2123       24.5676       25.2231       17.0942       16.5566       19.3302       15.9377       15.7438       17.4371       18.9058       18.0122       22.1328       27.5470       27.1486        0.0000        0.0000        0.0000        0.0000        0.0000        0.0000        0.0000        0.0000        0.0000        0.0000        0.0000        0.0000        0.0000        0.0000        0.0000        0.0000        0.0000        0.0000        0.0000        0.0000        0.0000        0.0000        0.0000        0.0000        0.0000        0.0000        0.0000        0.0000        0.0000        0.0000        0.0000        0.0000        0.0000        0.0000        0.0000        0.0000        0.0000        0.0000        0.0000        0.0000        0.0000        0.0000        0.0000        0.0000        0.0000        0.0000        0.0000        0.0000        0.0000        0.0000        0.0000        0.0000        0.0000        0.0000        0.0000        0.0000        0.0000        0.0000        0.0000
        0.0000        0.0000        0.0000        0.0000        0.0000        0.0000        0.0000        0.0000        0.0000        0.0000        0.0000       33.8399       30.7525       36.5194       41.6114       18.6429        7.1610       18.9922       21.7803       13.5096       11.0594        8.8142       15.9371        5.8375        0.4052        0.3480        0.3158        0.3479        0.3069        3.9091        3.0024        5.9307        3.5651        5.1208        5.5436        1.6901        2.0044        1.6673        4.2833        2.5877        2.2329        0.3804        0.5332        0.3671        0.1279        0.0115        0.0653        0.7305        1.4618        1.1069        0.4817        0.1561        0.1136        0.0358        0.4203        0.0405        0.1554        0.1179        0.0853        0.1453        0.3348        0.3715        0.0659        0.1434        0.1868        0.0745        0.0769        0.7992        0.5215        1.3690        1.9733        1.4475        1.4935        1.8123        3.4807        2.6417        2.5429        2.6095        2.4732        2.4475        2.4097        2.6152        2.3454        2.0602        1.9041        1.6175        1.1946        1.1454        0.9090        0.8596        0.6281        1.2610        0.9689        0.8814        1.4221        2.3208        2.4319        2.7251        2.4453        2.0300        1.8662        1.9746        1.7591        1.6524        1.7597        1.5510        1.1154        1.0651        1.2739        1.6008        1.4800        1.5028        2.3652        2.5680        2.3609        2.9571        2.8693        3.2338        2.5306        2.2601        2.0320        2.6069        3.2338        4.5343        3.7026        2.9047        3.9244        6.0262        6.1598        5.8507        3.4911        3.3281        2.9586        2.6217        2.8273        4.2611        5.9632        6.8047        5.5272        8.4893        5.5363        5.6055        6.5215        9.7426       15.0762       13.0597       12.6761       16.7419       13.7943       12.1215       12.1650       17.4483       16.5613       24.4845       30.7590       53.5444       43.8341       54.8096       63.0063       56.6685       41.3386       47.3315       42.4381       35.5426       31.3048       25.3226       18.3990       16.6361       15.5249       15.4797       17.1713       18.2215       17.9017       15.0399       15.4452       16.3422       16.9760       20.8038       31.6214       20.0171       19.2042       19.2775       19.4102       18.8932       18.4439       18.4676       18.2328       23.0283       24.0996        0.0000        0.0000        0.0000        0.0000        0.0000        0.0000        0.0000        0.0000        0.0000        0.0000        0.0000        0.0000        0.0000        0.0000        0.0000        0.0000        0.0000        0.0000        0.0000        0.0000        0.0000        0.0000        0.0000        0.0000        0.0000        0.0000        0.0000        0.0000        0.0000        0.0000        0.0000        0.0000        0.0000        0.0000        0.0000        0.0000        0.0000        0.0000        0.0000        0.0000        0.0000        0.0000        0.0000        0.0000        0.0000        0.0000        0.0000        0.0000        0.0000        0.0000        0.0000        0.0000        0.0000        0.0000        0.0000        0.0000        0.0000        0.0000        0.0000        0.0000
        0.0000        0.0000        0.0000        0.0000        0.0000        0.0000        0.0000        0.0000        0.0000        0.0000        0.0000        0.0000        0.0000        0.0000       21.9315       17.6011       12.3439       11.9241       10.1720        4.0434       11.2576       19.2752       18.0683        0.5360        0.4374        1.8256        0.3232        0.3464        0.2943        6.2861        5.0683        0.2198        2.0060        3.3374        0.4999        0.1451        0.1376        0.1414        1.2836        1.3101        0.7209        0.6610        2.2438        0.9376        1.1566        0.8553        1.6995        2.2286        2.6363        1.6773        0.5128        0.1793        0.0380        0.0800        0.4943        0.2170        0.5163        0.5341        0.5568        1.1676        1.1720        0.6166        0.8439        0.6436        0.1227        0.2617        1.3035        1.3335        0.8968        2.2536        2.7441        2.3001        3.0708        3.0707        3.7306        2.5294        2.1874        2.2753        1.9723        2.4694        2.5839        1.9754        1.5685        1.6686        1.3701        1.2835        0.9524        1.1691        0.8024        0.3160        0.3579        0.9367        1.1200        1.0208        0.8940        1.7291        2.0928        2.2017        2.0853        2.2504        2.4477        2.2465        2.4122        2.3051        1.9683        1.8814        1.6737        1.7055        1.6252        1.8147        2.0046        2.5925        3.0221        2.4833        2.2228        2.4598        2.7560        3.4933        2.7156        2.7049        2.7693        2.6941        4.1587        4.3388        5.0761        3.6938        3.0688        5.0610        3.9458        5.7338        5.9800        4.8861        4.3675        3.4896        3.6386        5.6196        5.8451        7.6348        8.3845       10.6245        9.0605        9.0549        8.9717       11.9042       11.3610       15.2126       18.2807       13.2824       16.6103       16.7367       17.0679       21.7570       28.7240       35.2699       30.9408       41.1877       42.6818       39.9418       39.8760       28.3300       34.4316       35.2110       33.8646       37.7336       59.2550       29.9357       22.3574       21.6937       21.0324       27.1327       21.6648       24.6946       18.9947       19.6019       23.3308       27.8398       32.4679       28.9129       34.8520       24.6810       24.2482       24.3388       25.9133       23.9590       23.4738       24.2994        0.0000        0.0000        0.0000        0.0000        0.0000        0.0000        0.0000        0.0000        0.0000        0.0000        0.0000        0.0000        0.0000        0.0000        0.0000        0.0000        0.0000        0.0000        0.0000        0.0000        0.0000        0.0000        0.0000        0.0000        0.0000        0.0000        0.0000        0.0000        0.0000        0.0000        0.0000        0.0000        0.0000        0.0000        0.0000        0.0000        0.0000        0.0000        0.0000        0.0000        0.0000        0.0000        0.0000        0.0000        0.0000        0.0000        0.0000        0.0000        0.0000        0.0000        0.0000        0.0000        0.0000        0.0000        0.0000        0.0000        0.0000        0.0000        0.0000        0.0000        0.0000        0.0000        0.0000
        0.0000        0.0000        0.0000        0.0000        0.0000        0.0000        0.0000        0.0000        0.0000        0.0000        0.0000        0.0000        0.0000        0.0000        0.0000        0.0000        0.0000        0.0000       11.4375        4.2683        3.8089       19.6862       19.1403        0.5520        0.4504        0.4236        0.3244        0.3388        0.2771        0.2399        0.7802        0.1922        0.1801        0.1694        0.1615        0.1210        0.4549        0.9113        1.4474        1.1688        1.9107        0.8477        1.1690        0.9002        0.1275        0.1235        0.4094        1.1486        1.4662        0.2588        0.1398        0.0993        0.0281        0.0327        1.9274        1.0352        1.0721        0.9489        0.7269        0.6100        0.1942        0.2205        0.6028        0.3166        0.6266        0.4006        1.9473        2.7189        1.6411        2.2913        2.2415        2.1967        2.2005        2.5027        2.4397        2.0965        2.0212        1.8968        2.0551        2.6231        2.3136        1.6481        1.5808        1.1373        1.0354        1.1290        0.9953        1.1925        1.0219        0.7691        0.5019        0.7402        1.0879        1.6504        1.7497        2.3850        2.5112        2.6579        2.7720        2.6081        2.7027        2.7235        2.9631        3.3010        3.4206        3.2210        2.8309        2.5411        2.1469        2.0936        2.3363        2.7769        3.2438        3.6085        3.6588        3.8493        3.4831        3.1589        2.6101        2.5172        2.9977        4.2480        2.9375        3.8790        4.2990        4.1813        3.6197        4.7116        5.3303        8.7812        9.9696        6.6418        6.0543        4.9789        5.3425        6.5544        6.6695        8.0993        9.9240        9.4118       12.9184        9.2946       10.6042        9.9573       13.2678       14.0987       20.8037       20.2485       18.7471       19.5507       21.1976       23.9490       27.2955       23.0756       22.1637       22.6870       22.3835       21.7772       23.8718       35.0381       43.2089       47.0644       54.5556       39.1496       43.2090       35.3186       31.4010       35.0933       43.4274       42.1193       40.7560       31.5307       31.3003       28.7350       30.5610       32.4812       33.3370       37.2360       38.3534       31.6244       29.8016       29.6010       30.6851       28.7736       30.3808       30.9877        0.0000        0.0000        0.0000        0.0000        0.0000        0.0000        0.0000        0.0000        0.0000        0.0000        0.0000        0.0000        0.0000        0.0000        0.0000        0.0000        0.0000        0.0000        0.0000        0.0000        0.0000        0.0000        0.0000        0.0000        0.0000        0.0000        0.0000        0.0000        0.0000        0.0000        0.0000        0.0000        0.0000        0.0000        0.0000        0.0000        0.0000        0.0000        0.0000        0.0000        0.0000        0.0000        0.0000        0.0000        0.0000        0.0000        0.0000        0.0000        0.0000        0.0000        0.0000        0.0000        0.0000        0.0000        0.0000        0.0000        0.0000        0.0000        0.0000        0.0000        0.0000        0.0000        0.0000
        0.0000        0.0000        0.0000        0.0000        0.0000        0.0000        0.0000        0.0000        0.0000        0.0000        0.0000        0.0000        0.0000        0.0000        0.0000        0.0000        0.0000        0.0000        0.0000       24.8324       11.5532       22.2560       14.2956        1.8668        1.2801        1.0940        3.6647        0.8121        6.2319       10.3222       14.3834       13.3068        6.1508        2.5555        2.6552        5.8751        4.5461        2.4194        2.0916        0.3407        0.0313        0.7872        0.0861        0.1335        0.1733        0.0000        0.0459        0.0775        0.0325        0.0266        0.0000        0.0900        0.0071        0.4577        1.3323        0.5951        0.7817        0.3617        0.8506        0.9727        0.4917        0.5521        0.8803        0.3772        0.4324        1.1646        2.1446        1.4402        2.2834        4.4086        4.1654        3.1153        2.5921        2.5616        2.1817        2.1779        1.8988        1.8602        2.1384        2.3544        2.0107        1.7706        1.7167        1.6144        1.3650        1.1835        1.2624        1.6379        0.9844        1.4167        0.9279        1.2814        1.6791        2.0800        2.1790        2.6769        2.9785        3.6060        3.2946        3.3118        3.7305        3.5505        3.7588        4.5561        4.5288        4.8302        3.8387        3.4360        3.0982        3.0060        2.7157        3.7042        4.2555        4.0555        4.3730        4.6475        4.0999        3.1761        3.1622        3.0161        3.0919        3.5061        3.0136        3.9772        4.0938        4.6990        4.1177        5.0259        5.4913        6.6844        6.9955       12.1788       10.2523        9.3413        9.9461       10.4787       10.6370       12.1867       14.9578       16.7676       16.6222       13.3136       14.1010       12.0474       13.4928       11.8361       12.4773       20.1249       19.7932       26.0684       22.4963       25.5397       28.2762       35.4594       34.1269       26.9736       23.2610       22.9300       26.8565       44.3396       50.4905       47.0478       52.7316       87.2199       65.2775       76.6806       71.0762       77.4837       89.4612       72.5472       66.9229       58.6209       50.3634       50.5089       59.2332       49.7021       57.2358       62.0812       57.7347       42.9992       37.0083       35.4387       33.6956       31.9833       47.1320       46.7508        0.0000        0.0000        0.0000        0.0000        0.0000        0.0000        0.0000        0.0000        0.0000        0.0000        0.0000        0.0000        0.0000        0.0000        0.0000        0.0000        0.0000        0.0000        0.0000        0.0000        0.0000        0.0000        0.0000        0.0000        0.0000        0.0000        0.0000        0.0000        0.0000        0.0000        0.0000        0.0000        0.0000        0.0000        0.0000        0.0000        0.0000        0.0000        0.0000        0.0000        0.0000        0.0000        0.0000        0.0000        0.0000        0.0000        0.0000        0.0000        0.0000        0.0000        0.0000        0.0000        0.0000        0.0000        0.0000        0.0000        0.0000        0.0000        0.0000        0.0000        0.0000        0.0000        0.0000
        0.0000        0.0000        0.0000        0.0000        0.0000        0.0000        0.0000        0.0000        0.0000        0.0000        0.0000        0.0000        0.0000        0.0000        0.0000        0.0000        0.0000        0.0000        0.0000       10.9267        2.8196        2.6225        4.3756        5.1622        5.5428        4.3203        1.0589        3.9879        5.9878        9.1731       27.4131       19.5526       14.8141       11.3073        3.9738        3.3069        4.0631        4.7617        5.9347        1.8907        0.8625        0.0981        0.0161        0.0000        0.0592        0.0000        0.0930        0.0782        0.0787        0.0803        0.2451        0.7268        0.9205        2.9656        2.2285        1.4967        0.5712        0.1881        0.0513        1.8093        0.9976        1.9774        0.6415        0.7281        2.1386        3.1218        3.4277        4.6269        2.9552        2.8642        3.1341        2.7288        2.4454        1.6168        1.5510        2.1069        2.0945        2.1046        1.9723        2.1267        1.9785        1.9474        1.7190        1.6705        1.2882        1.2069        1.1994        1.6584        1.9389        1.5756        1.4106        2.6690        2.2663        2.2488        2.3035        3.5597        3.9824        3.5578        3.4765        4.0793        4.0201        4.7324        4.7472        5.0388        5.1208        5.3725        5.0327        4.4104        4.5080        4.7504        5.1175        4.9135        5.2746        5.7418        4.6602        3.2771        3.8594        3.7837        3.0568        2.6222        2.7600        2.9435        3.2535        4.0842        4.3929        5.5312        4.4654        5.3794        5.9325        6.8548        6.4316        9.3671        9.4513        9.8689       10.8828       11.2947       12.9720       14.3815       14.2389       14.6125       12.7208       12.5967       14.2847       11.3953       14.2346       13.0117       23.3892       36.7368       23.3095       23.4674       40.9604       45.4805       40.6337       37.8082       37.3224       32.4705       23.9950       34.2188       42.5610       68.0591       57.9209       58.9281       78.1668       97.2337      117.7130      105.9460       82.8375       88.7393       83.4385       81.9844       66.7162       54.5432       54.5430       59.9403       64.2332       58.5398       58.8455       50.5699       46.2058       39.5348       34.9004       33.7400       34.6833       37.8867       44.3682       45.6320       47.8774       74.3808        0.0000        0.0000        0.0000        0.0000        0.0000        0.0000        0.0000        0.0000        0.0000        0.0000        0.0000        0.0000        0.0000        0.0000        0.0000        0.0000        0.0000        0.0000        0.0000        0.0000        0.0000        0.0000        0.0000        0.0000        0.0000        0.0000        0.0000        0.0000        0.0000        0.0000        0.0000        0.0000        0.0000        0.0000        0.0000        0.0000        0.0000        0.0000        0.0000        0.0000        0.0000        0.0000        0.0000        0.0000        0.0000        0.0000        0.0000        0.0000        0.0000        0.0000        0.0000        0.0000        0.0000        0.0000        0.0000        0.0000        0.0000        0.0000        0.0000        0.0000        0.0000
        0.0000        0.0000        0.0000        0.0000        0.0000        0.0000        0.0000        0.0000        0.0000        0.0000        0.0000        0.0000        0.0000        0.0000        0.0000        0.0000        0.0000        0.0000        0.0000        0.0000       10.7960       10.6420        7.8202        2.3573        1.8546        4.4466       17.3135        1.5767       12.0400       14.7331       13.2012        5.4166        0.3580        1.8401        7.8646       13.1941        8.2519        5.5973        1.9784        0.0277        0.0119        0.0109        0.0097        0.1422        0.4518        0.6448        1.1966        0.9652        0.9041        0.5625        2.3807        3.4101        3.1573        3.8075        2.4143        2.3908        1.9388        0.4787        0.9814        2.3103        3.8429        4.1198        1.6649        1.7889        3.0771        4.5858        2.6654        1.9780        1.4421        2.0929        1.9789        2.6681        2.0564        2.0520        2.3675        2.5107        2.5810        2.0521        2.3613        2.1484        2.0527        1.8191        1.5421        1.4111        1.8512        1.4598        1.5058        1.9428        1.8811        2.3328        2.3476        2.3630        2.1624        2.4323        3.5613        4.1673        5.2499        4.3616        4.4529        4.4762        4.8839        5.1815        6.9047        5.8539        6.6159        6.2464        5.9216        6.4909        5.9797        5.6699        6.0799        5.1412        4.8930        5.3649        5.1613        3.4550        3.6428        3.3753        2.9857        2.4434        1.9552        2.4670        1.9973        2.6020        2.4019        3.0998        3.9213        4.8874        6.0155        6.7373        6.3122        9.1335       10.5018       12.9228       12.1579       15.7641       19.1628       16.8924       15.9986       19.5692       15.5397       13.9447       14.4779       17.2060       43.9040       38.1107       26.5829       30.4562       43.3613       71.1043       82.3523       37.1190       28.2576       33.2851       33.3356       32.2267       32.0834       44.5698       49.0767       50.6217       67.5730       85.6188       84.8492      107.1684      119.0949      105.2100       92.0711       87.6603       79.0636       80.1847       69.9383       60.9754       55.0397       59.6107       68.1663       46.9748       49.9118       45.2593       43.6361       40.1621       38.6386       41.1865       44.4181       48.7628       48.7162       48.5055       48.8808       66.4293       69.4146        0.0000        0.0000        0.0000        0.0000        0.0000        0.0000        0.0000        0.0000        0.0000        0.0000        0.0000        0.0000        0.0000        0.0000        0.0000        0.0000        0.0000        0.0000        0.0000        0.0000        0.0000        0.0000        0.0000        0.0000        0.0000        0.0000        0.0000        0.0000        0.0000        0.0000        0.0000        0.0000        0.0000        0.0000        0.0000        0.0000        0.0000        0.0000        0.0000        0.0000        0.0000        0.0000        0.0000        0.0000        0.0000        0.0000        0.0000        0.0000        0.0000        0.0000        0.0000        0.0000        0.0000        0.0000        0.0000        0.0000        0.0000        0.0000        0.0000        0.0000
        0.0000        0.0000        0.0000        0.0000        0.0000        0.0000        0.0000        0.0000        0.0000        0.0000        0.0000        0.0000        0.0000        0.0000        0.0000        0.0000        0.0000        0.0000        0.0000        0.0000        0.0000        7.2702        6.8228        1.7948        4.8462        8.9115        2.0171        9.1640       12.5637        5.4355        7.6923        0.0525        3.6252        2.9413        4.1714        7.0161        4.5602        0.0198        0.1480        0.0091        0.0085        0.0080        0.6709        1.3778        1.7730        1.6250        2.1641        1.4567        0.7040        0.0808        0.5037        0.8744        0.5637        0.0945        0.0000        0.0925        0.5800        1.2748        0.7398        0.6047        1.5335        4.7298        3.9246        3.2686        3.9056        2.1660        0.8742        1.1140        2.0854        1.8202        0.7648        1.5475        1.7129        2.3689        1.5863        2.0556        2.3710        2.1481        1.7824        1.7861        1.8089        1.7117        1.6932        1.8901        1.8332        1.7338        1.6880        1.7287        1.8000        2.4979        2.9527        3.4622        2.9524        3.3352        2.9656        3.4440        4.0533        5.3183        5.4522        5.3172        5.6702        5.5048        5.8590        7.1232        6.5699        6.6726        5.6943        5.6226        5.3110        5.2414        5.1020        4.3970        4.8735        3.1259        2.9086        3.5896        2.6784        2.4772        3.3727        2.0270        1.8545        2.1731        1.8238        1.7796        2.1019        4.9354        4.5985        5.2452        5.4955        5.7396        6.3407        7.9497        9.6441       11.6891       14.7973       23.7734       19.1492       14.3318       21.0139       18.8535       19.6149       15.3998       17.6492       37.4657       50.0619       34.7191       21.6783       22.2000       23.2658       53.0247       53.2541       41.9511       42.1384       34.5159       40.9761       53.8877       40.4692       34.2627       49.6502       62.2474       75.0349       76.6647       83.6971       96.8198       91.7038       81.2736       88.4389       75.7560       65.3263       74.7727       71.7247       70.1485       62.4743       53.6363       53.9368       51.0834       56.8084       50.3624       53.9074       47.5535       46.4391       47.0413       47.1995       51.7831       47.6249       49.2658       55.3840       70.5087       81.1551       64.3473        0.0000        0.0000        0.0000        0.0000        0.0000        0.0000        0.0000        0.0000        0.0000        0.0000        0.0000        0.0000        0.0000        0.0000        0.0000        0.0000        0.0000        0.0000        0.0000        0.0000        0.0000        0.0000        0.0000        0.0000        0.0000        0.0000        0.0000        0.0000        0.0000        0.0000        0.0000        0.0000        0.0000        0.0000        0.0000        0.0000        0.0000        0.0000        0.0000        0.0000        0.0000        0.0000        0.0000        0.0000        0.0000        0.0000        0.0000        0.0000        0.0000        0.0000        0.0000        0.0000        0.0000        0.0000        0.0000        0.0000        0.0000        0.0000        0.0000
        0.0000        0.0000        0.0000        0.0000        0.0000        0.0000        0.0000        0.0000        0.0000        0.0000        0.0000        0.0000        0.0000        0.0000        0.0000        0.0000        0.0000        0.0000        0.0000        0.0000        0.0000       16.5532       17.1420        4.9169        7.5897        1.8659        3.4018        4.2185        5.6485        9.5408        5.0890        6.0661        7.3052        5.8871        2.8109        1.8593        1.6043        0.2001        0.1325        0.2364        0.1945        0.7785        0.9396        0.7190        1.6559        1.3829        2.9464        0.2041        0.0310        0.3356        0.2932        0.6811        0.7582        0.3487        1.2142        1.5068        2.2965        0.8954        0.1627        1.5502        3.4599        3.5938        2.7734        0.8127        0.4315        0.3857        0.4359        1.0688        0.6142        1.3078        0.3622        1.5188        1.5794        1.9181        2.1184        2.0787        1.8215        1.7007        1.7158        1.6378        1.4795        1.4378        1.3671        2.0282        2.9279        2.2383        2.3039        1.8150        1.7432        2.4320        3.3817        4.2918        4.2635        4.0840        3.6051        3.7524        4.2366        4.7754        5.0550        6.4598        6.4405        7.0871        7.7329        8.2372        6.9741        6.0447        5.7553        5.2287        5.4249        5.4145        4.7005        4.4250        4.9439        3.3940        2.5953        2.2183        2.1344        2.2351        3.7871        2.5153        1.9632        2.3216        2.4278        1.3255        1.6964        2.4729        2.7580        9.0010        8.8827        6.8000        6.2139        8.9174       12.9455       13.1557       15.7752       21.7230       26.8002       22.3049       12.5480       25.6798       27.3199       32.4027       31.5708       37.1469       36.6579       25.8232       23.9591       27.3148       33.3946       44.8458       39.7634       51.5136       54.1610       43.8407       57.7751       73.0238       59.5833       36.9189       61.4832       76.9297       86.4862       95.2733       90.8496       88.1282       72.9854       81.0820       88.6908       91.9461       80.4442       72.9603       64.5295       79.2070       63.4932       61.8318       72.6006       92.7331       85.3446       71.3117       76.2402       62.2106       66.0132       64.1969       67.9208       64.4946       59.4043       55.0558       64.8225       80.2993       89.8967       87.1139        0.0000        0.0000        0.0000        0.0000        0.0000        0.0000        0.0000        0.0000        0.0000        0.0000        0.0000        0.0000        0.0000        0.0000        0.0000        0.0000        0.0000        0.0000        0.0000        0.0000        0.0000        0.0000        0.0000        0.0000        0.0000        0.0000        0.0000        0.0000        0.0000        0.0000        0.0000        0.0000        0.0000        0.0000        0.0000        0.0000        0.0000        0.0000        0.0000        0.0000        0.0000        0.0000        0.0000        0.0000        0.0000        0.0000        0.0000        0.0000        0.0000        0.0000        0.0000        0.0000        0.0000        0.0000        0.0000        0.0000        0.0000        0.0000        0.0000
        0.0000        0.0000        0.0000        0.0000        0.0000        0.0000        0.0000        0.0000        0.0000        0.0000        0.0000        0.0000        0.0000        0.0000        0.0000        0.0000        0.0000        0.0000        0.0000        0.0000        0.0000        6.8630        7.5388        5.7519        3.9534       18.6737       10.9039        4.6317        3.1287        7.5409        8.8794        4.0298        0.1725        0.5193        1.8367        3.1731        0.7006        0.1583        0.0000        0.1108        2.9506        3.5102        3.2985        2.0162        2.8792        4.0505        2.5070        0.7333        0.4170        0.3272        0.3290        1.6484        2.3221        2.1555        2.7262        2.1704        1.0664        0.4608        0.2132        2.0392        2.9036        2.3397        0.6510        0.2761        0.3118        0.3353        0.1802        0.4140        0.4303        0.2838        0.2945        1.4861        1.5571        1.5846        1.6743        2.3930        2.4495        1.9979        1.7853        1.7388        1.7917        1.6775        1.5270        1.9772        1.9819        1.9251        2.1440        2.5248        3.2659        3.1035        3.1314        2.9293        3.5312        6.0597        5.3684        5.2370        4.5720        4.6551        4.8684        5.9869        6.7534        6.7648        6.5668        6.4582        5.9874        6.7778        5.9211        5.4374        5.2563        4.8069        4.3424        4.7268        3.7206        3.0179        2.7788        2.1954        2.0837        2.5613        1.8306        1.9625        1.9860        1.7423        1.5829        0.6934        0.3046        3.6954        1.0441        6.7838        8.9103        5.2072        4.4831        8.6080       10.2991        9.7542       10.7361       12.5181       15.5865       15.0296       17.6797       16.3047       20.1919       17.1316       18.3099       19.2545       24.7904       25.5639       28.6821       22.7161       17.9014       18.8947       19.8321       26.8479       32.2488       35.1661       38.1888       42.2563       36.2993       56.2835       70.9779       77.6187       79.9362       74.0037       75.0764       69.6426       73.7256       94.4980       78.9185       77.8316       84.5640       77.1296       71.1783       70.7542       64.1047       60.9635       71.4254       86.5102       98.4168       82.8905       81.8829       61.2434       83.8457       60.0817       68.0745       66.6188       64.6810       59.9302       62.2715       71.6794       80.6007       80.6145        0.0000        0.0000        0.0000        0.0000        0.0000        0.0000        0.0000        0.0000        0.0000        0.0000        0.0000        0.0000        0.0000        0.0000        0.0000        0.0000        0.0000        0.0000        0.0000        0.0000        0.0000        0.0000        0.0000        0.0000        0.0000        0.0000        0.0000        0.0000        0.0000        0.0000        0.0000        0.0000        0.0000        0.0000        0.0000        0.0000        0.0000        0.0000        0.0000        0.0000        0.0000        0.0000        0.0000        0.0000        0.0000        0.0000        0.0000        0.0000        0.0000        0.0000        0.0000        0.0000        0.0000        0.0000        0.0000        0.0000        0.0000        0.0000        0.0000
        0.0000        0.0000        0.0000        0.0000        0.0000        0.0000        0.0000        0.0000        0.0000        0.0000        0.0000        0.0000        0.0000        0.0000        0.0000        0.0000        0.0000        0.0000        0.0000        0.0000        0.0000       26.1450        4.0867        4.5523        2.2619        3.0993        1.1363        1.1884        2.5034        5.6027        2.0664        0.0956        0.0738        0.0552        0.1784        0.6201        0.1862        0.0464        0.3928        0.2430        0.1976        0.8967        3.0081        1.6684        1.1814        0.6397        1.9740        1.3344        1.9856        0.9004        0.6587        1.3532        1.1856        0.6227        1.9576        0.6156        0.0767        0.1766        0.2465        2.5453        2.7073        2.2938        0.1009        0.0703        0.1496        0.1003        0.1154        0.3522        0.3453        0.3293        0.5113        1.5286        1.5011        1.4319        1.4908        1.6082        1.4562        1.4326        1.5003        1.5984        1.8155        1.9162        1.7873        2.2144        2.2440        2.1865        2.0210        1.8596        2.1252        2.1308        2.3768        3.4043        3.8146        4.4416        4.3645        6.6911        4.6354        4.6487        4.9156        6.0419        6.2322        6.5548        6.0220        5.6148        5.5499        5.4611        5.3661        5.8834        5.4829        5.0487        4.5441        4.4227        4.8852        3.9202        2.7612        2.3477        2.2994        2.0173        1.9364        2.0492        2.0271        2.0099        2.3786        0.4040        0.2454        0.2919        0.4678        6.8533        4.2176        3.0612        4.0318        8.4595        9.1355       10.2896       10.7464       13.2070       13.0716       14.2591       15.5731       20.5809       17.5628       19.5029       17.5648       26.6017       17.1384       20.6731       18.0633       17.9172       24.6762       20.1816       23.7079       28.8821       31.6006       33.6079       31.4794       31.6114       49.9565       45.7025       55.2007       64.8657       77.3581       64.9442       67.6117       77.8600       69.0442       69.7537       74.0282       64.3662       80.6105       82.1112       77.6045       80.3757       71.0888       78.6726       76.3940       85.0299       78.2603       72.2067       60.2019       64.9486       58.8359       69.1874       63.5460       67.2439       64.3516       63.1865       65.3984       79.5423       81.0847       85.5073       92.4989        0.0000        0.0000        0.0000        0.0000        0.0000        0.0000        0.0000        0.0000        0.0000        0.0000        0.0000        0.0000        0.0000        0.0000        0.0000        0.0000        0.0000        0.0000        0.0000        0.0000        0.0000        0.0000        0.0000        0.0000        0.0000        0.0000        0.0000        0.0000        0.0000        0.0000        0.0000        0.0000        0.0000        0.0000        0.0000        0.0000        0.0000        0.0000        0.0000        0.0000        0.0000        0.0000        0.0000        0.0000        0.0000        0.0000        0.0000        0.0000        0.0000        0.0000        0.0000        0.0000        0.0000        0.0000        0.0000        0.0000        0.0000        0.0000
        0.0000        0.0000        0.0000        0.0000        0.0000        0.0000        0.0000        0.0000        0.0000        0.0000        0.0000        0.0000        0.0000        0.0000        0.0000        0.0000        0.0000        0.0000        0.0000        0.0000        0.0000        0.0000       23.4779       10.3209        5.5692        4.8668        2.1888        1.0864        0.7742        1.2617        0.0741        0.0747        0.0549        0.0395        0.0283        0.6460        0.5556        0.0000        0.1640        0.0000        0.6996        0.6386        0.0000        0.2607        1.8183        1.0479        1.0439        1.0049        1.4870        0.6620        0.5026        1.0618        1.0515        0.5981        0.1660        0.0711        0.1588        0.0464        0.0525        0.2167        0.4706        0.1835        0.0181        0.0671        0.0696        0.0818        0.0949        0.2645        0.3358        0.3897        0.3334        1.1668        1.3053        1.2743        1.2965        1.2292        1.2320        1.3488        1.4336        2.0834        1.8371        2.4193        2.5374        3.8640        4.2470        2.7349        2.1523        1.8826        1.8435        2.0632        2.5855        4.4206        3.9143        3.6322        3.9568        4.6657        4.4696        4.7212        4.8660        5.1128        4.7678        4.8533        4.8642        4.7406        4.7667        4.8227        4.7540        4.7200        4.6054        4.6904        4.2966        3.6375        2.7969        3.0551        4.3524        2.4578        2.0739        2.2171        2.1447        2.6025        2.3045        2.1468        1.7977        0.4908        0.3414        0.3782        2.1106        1.3943        3.4544        2.5335        4.0594        7.8092        9.3443       11.1487       11.0670       11.7973       12.4639       14.8492       14.3329       15.5370       18.1760       15.2521       14.4830       21.4394       23.1332       15.8362       19.2441       18.8637       21.5346       20.4220       22.2752       30.9845       35.2146       35.3430       32.8610       36.0126       51.0117       57.1213       63.1794       74.3720       83.2147       72.1820       74.5010       85.3039       73.9462       82.6962       71.6780       68.6926       68.4291       68.5361       73.4579       80.0277       72.8395       85.0657       96.2358       70.7179       70.4552       68.9963       68.3055       65.0547       70.3550       64.8660       67.8790       78.0400       73.1897       76.7083       70.0632       81.4106       82.1228       83.1568       88.6819        0.0000        0.0000        0.0000        0.0000        0.0000        0.0000        0.0000        0.0000        0.0000        0.0000        0.0000        0.0000        0.0000        0.0000        0.0000        0.0000        0.0000        0.0000        0.0000        0.0000        0.0000        0.0000        0.0000        0.0000        0.0000        0.0000        0.0000        0.0000        0.0000        0.0000        0.0000        0.0000        0.0000        0.0000        0.0000        0.0000        0.0000        0.0000        0.0000        0.0000        0.0000        0.0000        0.0000        0.0000        0.0000        0.0000        0.0000        0.0000        0.0000        0.0000        0.0000        0.0000        0.0000        0.0000        0.0000        0.0000        0.0000        0.0000
        0.0000        0.0000        0.0000        0.0000        0.0000        0.0000        0.0000        0.0000        0.0000        0.0000        0.0000        0.0000        0.0000        0.0000        0.0000        0.0000        0.0000        0.0000        0.0000        0.0000        0.0000       18.5579        8.8038        6.4346        6.2660        5.0786        1.3292        4.2429        1.9101        0.5531        0.2126        0.0000        0.0000        3.7000        4.1302        4.5452        4.4179        0.5959        0.2291        0.0000        0.0000        0.1785        0.7315        1.5955        0.8667        0.0938        0.0858        0.0218        0.3466        0.0391        0.2686        0.8892        1.4559        0.2409        0.1777        0.1161        0.8245        0.8536        0.5422        0.8866        0.3117        0.2011        0.2246        0.3359        0.2945        0.3488        0.4058        0.6737        0.5857        0.6385        1.0583        1.1185        0.9950        1.2126        1.5325        1.2314        1.2537        1.2791        1.4535        1.9550        2.1904        4.3168        6.2275        5.7328        4.3122        3.5584        2.7981        2.9739        2.7939        4.1448        5.0455        4.5452        4.1951        4.1716        4.1876        4.3136        4.5513        4.2898        4.8624        3.6455        3.2875        3.3478        3.2946        3.9289        3.7626        3.7603        3.8995        4.2375        4.3877        6.1138        4.2099        3.8457        3.4491        3.6529        3.9441        6.8010        2.7986        2.2513        2.5828        2.5971        2.7032        2.5698        2.2316        1.5835        1.3330        1.4624        1.4413        3.8456        3.3992        2.1959        3.6581        7.2988        8.9921       10.2450       12.5517       10.1487       10.7065       12.0183       11.7887       12.3957       11.1673       16.4230       12.7018       12.3939       12.8215       13.7094       19.1096       20.0960       17.5430       19.2989       22.0582       34.1473       53.2875       38.4007       38.2823       41.4384       49.5021       54.7364       61.3633       88.3192       89.3691       80.2368       81.5799       76.9537       81.0179       74.3762       76.8804       80.3960       90.3751       81.5615       81.0387       84.9996       86.1619       83.6931       85.7823       86.5280       88.0429       89.2152       82.5481       81.2760       83.5047       87.1162       87.6843       94.7674       97.6294       99.5213       95.8522       93.2493       87.9460       93.9058       99.4417      107.2734        0.0000        0.0000        0.0000        0.0000        0.0000        0.0000        0.0000        0.0000        0.0000        0.0000        0.0000        0.0000        0.0000        0.0000        0.0000        0.0000        0.0000        0.0000        0.0000        0.0000        0.0000        0.0000        0.0000        0.0000        0.0000        0.0000        0.0000        0.0000        0.0000        0.0000        0.0000        0.0000        0.0000        0.0000        0.0000        0.0000        0.0000        0.0000        0.0000        0.0000        0.0000        0.0000        0.0000        0.0000        0.0000        0.0000        0.0000        0.0000        0.0000        0.0000        0.0000        0.0000        0.0000        0.0000        0.0000        0.0000        0.0000
        0.0000        0.0000        0.0000        0.0000        0.0000        0.0000        0.0000        0.0000        0.0000        0.0000        0.0000        0.0000        0.0000        0.0000        0.0000        0.0000        0.0000        0.0000        0.0000        0.0000       24.0033       17.7517       10.3079        4.8468        3.7967        1.6559        1.4161        0.8978        3.7454        1.7651        1.3980        0.4929        0.8928        7.7758        2.1243        0.8533        0.5692        0.0000        3.1663        1.6354        0.0680        0.1086        1.4704        0.8840        0.8117        0.1874        0.4111        0.2653        0.3525        0.1029        0.0806        0.0616        0.0000        0.1523        0.0178        0.0710        0.0481        0.1251        0.5505        0.9237        0.9552        1.0958        0.5379        0.7911        0.4608        0.3125        0.3556        0.5327        0.8105        0.5053        0.9218        0.7166        0.7972        1.0246        0.9171        1.2761        1.3714        1.4247        1.8655        2.5716        1.7697        3.1348        2.5940        2.7681        2.9640        3.2889        3.7197        3.8303        4.5796        4.9560        4.9324        4.0833        4.1402        4.4140        4.4747        3.9586        3.8740        4.1500        3.6630        3.0087        2.4782        2.6272        2.6652        2.9131        3.5168        3.0961        3.3189        4.6544        4.6787        3.3679        2.6171        2.1929        2.5176        2.6920        1.8228        2.0257        2.1530        2.1369        2.3485        2.8179        2.9655        2.8591        2.7772        1.9415        1.7955        1.3874        1.6721        3.3544        2.7701        2.3693        3.7601        7.3499        9.1143       10.1924       13.7429       10.3888       23.6547       15.3854       12.9557       10.9681       14.2885       14.6412       11.9855       12.5055       16.4847       22.2182       18.3928       17.4289       18.5118       23.0205       28.3500       35.9782       54.9696       40.9247       39.7851       37.5726       51.2711       55.6469       59.4067       67.1262       77.1386       82.9050       79.6534       76.3809       81.4692       89.1933       85.5217       87.0444       89.1045       81.4183       80.1614       77.2271       80.6427       89.2372       81.0229       84.4557       86.3365       87.5224       86.7321       84.8661       83.5909       90.6243       86.2726       96.6181       92.5342       88.3361       89.3636       89.4953       92.5788       92.1236       99.7955      106.8675      116.0747        0.0000        0.0000        0.0000        0.0000        0.0000        0.0000        0.0000        0.0000        0.0000        0.0000        0.0000        0.0000        0.0000        0.0000        0.0000        0.0000        0.0000        0.0000        0.0000        0.0000        0.0000        0.0000        0.0000        0.0000        0.0000        0.0000        0.0000        0.0000        0.0000        0.0000        0.0000        0.0000        0.0000        0.0000        0.0000        0.0000        0.0000        0.0000        0.0000        0.0000        0.0000        0.0000        0.0000        0.0000        0.0000        0.0000        0.0000        0.0000        0.0000        0.0000        0.0000        0.0000        0.0000        0.0000        0.0000        0.0000
        0.0000        0.0000        0.0000        0.0000        0.0000        0.0000        0.0000        0.0000        0.0000        0.0000        0.0000        0.0000        0.0000        0.0000        0.0000        0.0000        0.0000        0.0000        0.0000        0.0000       15.8721       13.7283       11.1984        5.5758        3.5060        2.5192        2.1734        1.0361        0.9147        0.7048        0.3625        0.0000        7.3142        3.4192        0.0000        0.0000        0.0000        2.7095        2.2811        0.0000        0.0000        0.3123        0.4945        0.2543        0.3319        0.2988        0.3930        0.0584        0.0237        0.0241        0.0238        0.1013        0.0983        0.0000        0.0180        0.0130        0.0134        0.0027        0.0577        0.3196        0.3355        0.6123        0.0434        0.2975        0.6491        0.8360        0.4058        1.5134        1.4470        1.8729        1.0766        1.0204        0.7706        1.1991        0.8721        1.0909        1.1869        1.7945        1.9385        1.8526        3.8220        2.0897        2.0730        2.6857        3.3497        3.9950        3.2856        5.5257        7.7791        4.5049        3.2474        3.6540        3.0955        3.8991        3.4724        3.1885        2.9534        4.0443        3.3103        2.2646        1.8400        1.7619        1.7918        2.1734        2.2546        2.3760        2.4033        2.5256        2.7384        2.9917        2.0907        1.8262        2.1367        2.5932        1.8999        1.9106        2.2085        2.7465        2.3991        3.1617        3.4594        3.5120        3.2236        2.1674        1.6547        1.6009        2.0098        1.7045        1.8152        2.5747        3.9184        8.9836        9.3482       10.3824       11.0177       12.3341       11.4104       11.8913       12.2043       11.6275       13.8605       14.1598       13.0370       13.8585       17.0083       20.5999       21.0329       21.7036       24.1500       21.8862       24.6276       37.1232       36.9400       38.8441       39.3243       50.5196       54.5820       48.2283       50.2570       63.0415       60.8541       64.6716       67.5274       71.6825       78.9219       77.4631       79.8332       80.5131       81.9546       81.8523       82.8643       79.5245       86.4131       89.1674      101.1029       99.0527       96.6557       92.5695       85.3401       84.6718       83.2974       84.3989       86.5177       92.5747       87.8118       88.5324       86.0028       88.9587       89.9043       89.9574       98.2310       98.1204      102.7519       82.6655        0.0000        0.0000        0.0000        0.0000        0.0000        0.0000        0.0000        0.0000        0.0000        0.0000        0.0000        0.0000        0.0000        0.0000        0.0000        0.0000        0.0000        0.0000        0.0000        0.0000        0.0000        0.0000        0.0000        0.0000        0.0000        0.0000        0.0000        0.0000        0.0000        0.0000        0.0000        0.0000        0.0000        0.0000        0.0000        0.0000        0.0000        0.0000        0.0000        0.0000        0.0000        0.0000        0.0000        0.0000        0.0000        0.0000        0.0000        0.0000        0.0000        0.0000        0.0000        0.0000        0.0000        0.0000        0.0000
        0.0000        0.0000        0.0000        0.0000        0.0000        0.0000        0.0000        0.0000        0.0000        0.0000        0.0000        0.0000        0.0000        0.0000        0.0000        0.0000        0.0000        0.0000        0.0000        0.0000       26.6960       13.5009       18.7675       11.5509        7.0867        4.1526        3.6466        1.3319        1.2010        0.9583        0.5778        0.1358        0.0000        0.0000        0.0000        0.0000        0.0000        0.3351        0.2844        0.0000        0.0000        0.0341        0.0000        0.0000        0.0000        0.0544        0.0230        0.0000        0.0000        0.0000        0.0406        0.1766        0.1676        0.1654        0.0912        0.0692        0.0468        0.0484        0.0783        0.5707        0.1243        0.1692        0.1830        0.2408        0.2366        0.7419        0.5243        0.7348        0.6854        0.5194        0.6549        1.0184        0.7366        0.8843        0.9721        1.2583        1.5000        2.0142        2.1977        3.0547        3.6946        3.3995        3.4761        3.3358        3.8594        3.5489        3.7737        5.2886        4.0559        3.0420        1.8798        2.1428        2.2198        2.7435        2.2230        2.2829        2.2177        2.1961        2.0659        1.6113        1.5037        1.3480        1.3746        1.7718        1.9931        1.7471        1.8253        1.8040        1.8518        2.9536        2.9127        4.0069        1.9122        1.7445        1.7472        2.0274        1.9266        2.2154        2.6201        3.5648        4.0955        4.1698        3.4629        2.4491        2.0606        1.9674        2.3424        2.1787        2.4109        3.1410        4.5579        7.9813        9.5886       10.7677       11.7256       11.9174       12.8379       13.5811       13.5156       13.3803       17.7585       24.9984       37.5060       65.4248       28.4162       23.2222       28.5116       21.0027       21.7985       23.7972       29.8404       38.4001       37.8214       39.7674       49.3521       49.5928       42.4260       50.1038       47.9979       55.8882       60.3858       64.2869       67.2988       71.1207       74.6176       78.2227       80.8467       81.6569       82.9501       84.1369       90.8152       90.3013       95.9798       96.5153       95.8821       98.9686       96.5577       92.1057       85.1589       85.6067       83.4835       82.0285       81.5398       84.7339       87.8315       88.7489       90.3235       93.2667       96.7084       96.4114       97.4241       99.8508      105.6106       81.9328       79.9465        0.0000        0.0000        0.0000        0.0000        0.0000        0.0000        0.0000        0.0000        0.0000        0.0000        0.0000        0.0000        0.0000        0.0000        0.0000        0.0000        0.0000        0.0000        0.0000        0.0000        0.0000        0.0000        0.0000        0.0000        0.0000        0.0000        0.0000        0.0000        0.0000        0.0000        0.0000        0.0000        0.0000        0.0000        0.0000        0.0000        0.0000        0.0000        0.0000        0.0000        0.0000        0.0000        0.0000        0.0000        0.0000        0.0000        0.0000        0.0000        0.0000        0.0000        0.0000        0.0000        0.0000        0.0000
        0.0000        0.0000        0.0000        0.0000        0.0000        0.0000        0.0000        0.0000        0.0000        0.0000        0.0000        0.0000        0.0000        0.0000        0.0000        0.0000        0.0000        0.0000        0.0000        0.0000        0.0000       20.1907       30.5637       34.2173       28.5615       21.4758       19.6466       15.2146       12.9229        9.6691        6.9379        0.0842        0.0000        1.4200        0.0000        0.0000        0.0202        0.9173        0.6425        0.1023        0.0321        0.2107        0.8159        0.4326        0.5844        0.0785        0.0135        0.0000        0.0290        0.0219        0.0338        0.0154        0.0154        0.3323        0.5179        0.1735        0.2257        0.1289        0.0944        0.5095        0.4855        0.2159        0.3609        0.4234        0.6618        0.4121        0.3853        0.3205        0.8737        1.0696        0.8047        1.2476        0.9047        0.9968        1.0995        1.1820        1.8215        1.8423        2.9921        4.3424        4.2213        2.7649        3.1698        3.5960        4.2626        3.7133        4.4115        2.8391        1.1537        0.5405        0.5340        0.9606        0.7054        1.3012        0.3426        1.1779        2.0132        1.4122        1.0483        1.5275        1.0337        1.6359        1.9208        0.9377        0.5717        0.6550        0.7802        1.4164        1.5262        2.2157        2.0137        2.4964        2.5366        2.2192        3.8335        2.2388        1.5403        1.2877        1.8361        6.9414        6.5323        5.8176        5.1790        2.4785        2.1172        1.9828        2.3661        3.3525        3.7901        4.7241        6.2411        7.8004        9.1507       10.3747       11.6351       14.0870       15.3066       16.6526       16.5911       16.9515       18.0027       19.9117       49.5200       90.9341       50.9352       33.8256       30.5851       38.2585       32.0799       33.6459       34.1717       33.3023       38.6463       42.0670       52.0630       50.2976       46.0638       48.7993       53.1163       61.2738       58.5259       62.1481       64.5919       64.4147       67.1603       70.2964       77.6412       84.2923       81.5316       84.0052       91.8950      101.6215      106.8828      110.4295      109.2278      105.4630      108.6822      105.8004      108.1144      102.3882       94.2778       91.5425       87.3723       80.7347       79.5277       83.7554       96.0410       96.4967      109.2456      106.3968      120.2189      111.5429      115.8628       91.1708       90.0938       23.0429        0.0000        0.0000        0.0000        0.0000        0.0000        0.0000        0.0000        0.0000        0.0000        0.0000        0.0000        0.0000        0.0000        0.0000        0.0000        0.0000        0.0000        0.0000        0.0000        0.0000        0.0000        0.0000        0.0000        0.0000        0.0000        0.0000        0.0000        0.0000        0.0000        0.0000        0.0000        0.0000        0.0000        0.0000        0.0000        0.0000        0.0000        0.0000        0.0000        0.0000        0.0000        0.0000        0.0000        0.0000        0.0000        0.0000        0.0000        0.0000        0.0000        0.0000        0.0000        0.0000        0.0000
        0.0000        0.0000        0.0000        0.0000        0.0000        0.0000        0.0000        0.0000        0.0000        0.0000        0.0000        0.0000        0.0000        0.0000        0.0000        0.0000        0.0000        0.0000        0.0000        0.0000        0.0000       20.0479       25.8311       34.2743       29.8192       27.7658       26.2156       21.9173       16.6210       13.0510        9.3870        0.0797        0.0000        0.0943        0.0000        0.0000        0.0205        0.0000        0.0998        0.0930        1.1401        1.2712        2.8422        1.9791        0.5923        0.0220        0.0933        0.0418        0.0615        0.0580        0.0783        0.0437        0.0000        0.0062        0.0000        0.3772        0.5494        0.4069        0.1619        0.2176        0.1228        0.0748        0.2933        0.4011        1.4157        0.4259        1.1395        3.1111        4.2634        4.7475        3.9667        2.2217        1.5294        1.1689        1.2361        2.4472        3.1484        3.9336        3.5795        2.6442        2.2763        2.2823        2.0901        2.4398        3.1754        3.8685        2.3446        1.9490        0.5175        0.7147        0.1641        0.3088        0.2833        0.7391        0.8996        0.8505        0.9944        1.0841        1.1975        2.2618        0.6594        0.5548        0.4442        0.2888        1.0997        1.7475        1.8532        1.6024        1.9788        1.6002        0.9145        0.7010        0.7003        2.2010        3.5701        3.1953        1.9224        1.9238        2.4403        4.7154        9.1103        6.2340        7.2956        2.8282        2.3510        2.3639        2.8440        3.9725        4.5039        5.4081        6.7900        8.2326        9.4722       10.7675       12.2451       15.2220       17.1504       17.8652       20.4153       17.3213       20.0762       75.4753      122.3876       25.9673       23.4626       60.1249       53.5933       82.1197       56.5273       35.3455       33.4926       50.9254       48.1742       46.1881       39.7991       40.4894       46.1402       49.7656       53.7993       61.7780       59.4778       62.1549       64.4874       65.2148       70.7663       70.0896       72.9496       85.8679       86.8615       89.3401       93.9102      104.4697      109.0011      110.6952      107.7010      119.6201      124.9230      102.3018      110.6485       94.6987       93.7170       97.5633       98.6817       93.1096       82.4057      100.6858       89.3110       95.2291      100.4365      118.0480      118.6546      113.1572      115.5866      106.5357       93.1608       21.5368        0.0000        0.0000        0.0000        0.0000        0.0000        0.0000        0.0000        0.0000        0.0000        0.0000        0.0000        0.0000        0.0000        0.0000        0.0000        0.0000        0.0000        0.0000        0.0000        0.0000        0.0000        0.0000        0.0000        0.0000        0.0000        0.0000        0.0000        0.0000        0.0000        0.0000        0.0000        0.0000        0.0000        0.0000        0.0000        0.0000        0.0000        0.0000        0.0000        0.0000        0.0000        0.0000        0.0000        0.0000        0.0000        0.0000        0.0000        0.0000        0.0000        0.0000        0.0000        0.0000        0.0000
        0.0000        0.0000        0.0000        0.0000        0.0000        0.0000        0.0000        0.0000        0.0000        0.0000        0.0000        0.0000        0.0000        0.0000        0.0000        0.0000        0.0000        0.0000        0.0000        0.0000        0.0000       17.4249       20.3747       28.7034       30.6508       28.6167       24.9966       20.4690       16.7552       13.0438        9.3989        0.0506        0.0000        0.0000        0.0115        0.0000        0.0000        0.0174        0.0000        0.3329        0.0548        0.9218        1.0888        1.2129        0.4473        0.3462        0.7092        0.0525        0.0411        0.0414        0.4859        0.0000        0.0000        0.0031        0.0031        0.0000        0.3513        0.5868        0.1653        0.0128        0.0378        0.1960        0.0566        0.2737        0.3149        0.3203        0.8088        1.1993        1.2942        1.1286        0.8158        1.0991        1.3514        1.5140        3.4811        2.2966        2.4356        2.6315        2.7914        2.1349        2.3594        2.5841        2.4403        1.9478        3.1252        1.7878        1.6043        1.3469        0.3322        0.4083        0.3270        0.3213        0.2128        0.4463        0.6985        1.9179        1.5502        1.3585        0.3233        0.4001        0.7285        0.3255        0.2568        0.1361        0.7445        1.1979        1.3910        4.0777        1.9236        2.4168        1.2550        1.8559        4.3004        2.8987        2.2056        2.0300        2.2654        2.3622        2.4155        5.8982        7.6964        8.3808        8.2603        3.3728        2.8769        2.8662        3.4119        6.4189        5.2773        6.1956        7.4988        8.9334       10.1554       11.5045       13.2823       16.6557       18.5313       19.6647       19.9073       19.4158       20.4991       23.5388       25.8766       26.6208       26.4705       34.1743       63.4168       76.0801       52.7353       36.5163       34.5986       42.4363       37.7768       44.0533       41.0777       41.2420       43.2536       46.2297       54.0645       60.3814       60.9456       62.7734       64.9674       64.8025       68.9178       69.7906       76.7183       85.6837       91.3836       94.4470       97.7868      104.3786      107.2649      108.5406      104.7205      109.0454      103.8716      101.4984      105.8850       95.0138       93.2317      131.8032       92.6484      101.6477       98.5948      114.4544      120.9254      132.4187      109.1666      115.2346      105.4437      106.1272      116.9197      112.0961       93.7059       20.6031        0.0000        0.0000        0.0000        0.0000        0.0000        0.0000        0.0000        0.0000        0.0000        0.0000        0.0000        0.0000        0.0000        0.0000        0.0000        0.0000        0.0000        0.0000        0.0000        0.0000        0.0000        0.0000        0.0000        0.0000        0.0000        0.0000        0.0000        0.0000        0.0000        0.0000        0.0000        0.0000        0.0000        0.0000        0.0000        0.0000        0.0000        0.0000        0.0000        0.0000        0.0000        0.0000        0.0000        0.0000        0.0000        0.0000        0.0000        0.0000        0.0000        0.0000        0.0000        0.0000        0.0000
        0.0000        0.0000        0.0000        0.0000        0.0000        0.0000        0.0000        0.0000        0.0000        0.0000        0.0000        0.0000        0.0000        0.0000        0.0000        0.0000        0.0000        0.0000        0.0000        0.0000        0.0000       16.6007       20.9274       29.4142       25.6301       23.7952       20.2635       16.2451       12.8567        9.7565        7.0143        3.5090        1.1067        0.0000        0.0115        0.1216        0.0000        0.0000        0.0075        0.0000        0.0110        0.0000        0.8110        0.3511        1.3291        1.1861        1.0581        0.2200        0.0000        0.0000        0.0000        0.0000        0.0000        0.0671        0.0000        0.0000        0.1706        0.2066        0.0988        0.0102        0.0144        0.0505        0.0513        0.1381        0.1810        2.0603        0.6476        0.3541        0.3716        0.4420        0.6914        1.2085        1.0301        1.1335        1.4587        2.4326        2.6225        2.4624        2.5636        3.3105        3.2102        3.5470        3.5954        2.8598        1.8986        1.4587        1.2712        1.2580        0.3195        0.2657        0.2856        0.3243        0.3522        0.3684        0.2834        0.3711        0.2333        0.8109        0.5820        0.6533        0.4333        0.2104        0.2766        0.1410        0.1556        0.2898        1.0537        2.4568        0.7921        1.7113        0.6528        2.5021        0.7137        1.7179        1.6539        1.5239        2.0589        2.6822        4.4030        9.3564       11.1456       10.4070        7.3758        4.0941        3.5072        3.4710        4.0570        5.5120        6.1386        7.0955        8.4570        9.9449       11.2155       13.0220       14.6764       18.1835       20.3287       21.6811       22.1748       21.9113       22.6550       23.6421       27.1762       27.9898       29.5928       30.7132       33.7736       34.8673       35.5690       36.8038       37.3672       44.7314       44.4280       41.4801       43.1239       48.1935       52.9830       48.2094       52.4579       59.0830       61.8925       64.7182       66.8747       66.6311       69.3889       71.6382       73.4873       83.7855       86.0328       87.1777       84.9788       98.2108       94.8176       98.1431       98.1506       91.3168       90.5686       99.7314       93.5652       94.1759      103.6473      109.0777      114.2622      108.1193      116.3133      114.8528      110.9824      117.8469      119.8087      128.4664      125.6233      106.1250      109.7086      110.2060       93.7014        0.0000        0.0000        0.0000        0.0000        0.0000        0.0000        0.0000        0.0000        0.0000        0.0000        0.0000        0.0000        0.0000        0.0000        0.0000        0.0000        0.0000        0.0000        0.0000        0.0000        0.0000        0.0000        0.0000        0.0000        0.0000        0.0000        0.0000        0.0000        0.0000        0.0000        0.0000        0.0000        0.0000        0.0000        0.0000        0.0000        0.0000        0.0000        0.0000        0.0000        0.0000        0.0000        0.0000        0.0000        0.0000        0.0000        0.0000        0.0000        0.0000        0.0000        0.0000        0.0000        0.0000        0.0000
        0.0000        0.0000        0.0000        0.0000        0.0000        0.0000        0.0000        0.0000        0.0000        0.0000        0.0000        0.0000        0.0000        0.0000        0.0000        0.0000        0.0000        0.0000        0.0000        0.0000        0.0000        0.0000       52.8551       23.0964       22.7314       20.8942       15.9361        2.2724        1.6569        1.1779        0.8574        0.0181        0.0000        0.8084        1.7713        0.6761        0.8066        1.0110        1.3030        1.9300        2.2857        2.1576        1.5480        0.0876        0.3544        0.3408        0.5507        0.6076        0.3885        0.1138        0.4695        0.4680        0.0000        0.1350        0.0280        0.2956        0.0685        0.3770        0.6171        0.4507        0.1165        0.1789        0.2011        0.4468        0.1819        0.2593        0.5621        0.6576        0.7912        0.9414        1.1059        1.2988        1.8375        1.6184        1.8633        3.1913        3.9978        5.4889        5.3214        4.6777        5.4290        5.4688        5.3943        5.0760        3.8802        2.3823        2.2451        2.6807        1.4522        1.3402        1.0792        2.1893        1.5295        1.3576        0.5542        1.4546        0.6231        2.1118        1.9307        2.0305        0.6930        0.7615        0.9798        1.1341        0.6319        0.8934        1.9474        2.3249        4.2304        2.8247        1.3946        2.5242        1.3179        2.8869        1.3584        6.0120        8.1845        7.8162        9.2030        9.9061       11.1510       10.6063        9.0273        5.0202        4.1750        4.0517        4.7037        6.1984        6.8982        7.9131        9.3459       11.1654       12.6986       14.9383       16.9588       21.3359       23.9018       25.5180       26.2347       26.2162       27.4560       31.0977       30.2754       31.2935       34.2939       33.7100       39.2594       38.9700       43.6509       48.4781       46.4970       42.4144       43.2422       44.6619       46.0292       52.3321       50.4957       53.6468       57.2517       64.0208       68.5720       71.0531       72.4039       71.6409       78.2971       79.1073       76.7373       80.5234       88.9614       88.1137       89.0426       87.3981       87.3492       90.5421       92.7974       88.6795       90.2289       92.4511       95.1524      104.8668      109.0008      117.7281      112.9015      116.0491      123.4262      113.2926      115.3744      109.3722      115.0056      107.2274      107.0745      107.1026      114.2680      118.5323      118.8473       90.5099       99.5124      106.7586      117.0663        0.0000        0.0000        0.0000        0.0000        0.0000        0.0000        0.0000        0.0000        0.0000        0.0000        0.0000        0.0000        0.0000        0.0000        0.0000        0.0000        0.0000        0.0000        0.0000        0.0000        0.0000        0.0000        0.0000        0.0000        0.0000        0.0000        0.0000        0.0000        0.0000        0.0000        0.0000        0.0000        0.0000        0.0000        0.0000        0.0000        0.0000        0.0000        0.0000        0.0000        0.0000        0.0000        0.0000        0.0000        0.0000        0.0000        0.0000        0.0000        0.0000        0.0000
        0.0000        0.0000        0.0000        0.0000        0.0000        0.0000        0.0000        0.0000        0.0000        0.0000        0.0000        0.0000        0.0000        0.0000        0.0000        0.0000        0.0000        0.0000        0.0000        0.0000        0.0000        0.0000        0.0000        0.0000        0.0000        0.0000       11.3477        2.1173        0.9169        0.5157        0.3616        0.0208        0.0000        0.0000        0.0107        0.7843        1.2354        1.6153        1.9697        2.6979        3.2449        3.0153        2.1586        0.0617        0.2697        0.4703        0.5369        0.6031        0.3811        0.2101        0.3687        0.0263        0.0000        0.4859        0.1238        0.0074        0.0137        0.0594        0.3882        0.4452        0.4853        0.3186        0.1370        0.2106        0.1895        0.4030        1.2540        0.7582        1.1123        1.2511        1.1558        1.2522        1.7923        1.8896        2.0212        3.0414        3.7827        4.3971        4.8171        4.3275        4.6498        5.0696        4.8894        3.5430        3.7609        3.3093        2.2947        3.4955        2.2296        1.6243        1.7952        1.6355        1.1171        0.9166        1.4283        3.1963        0.4504        0.8962        4.2500        3.8944        4.0336        1.3740        0.3498        0.8226        0.6988        0.3840        0.3045        2.0532        2.1186        1.4503        1.5659        0.6793        0.5490        2.3252        2.5865        6.5522        9.9994       11.1477       10.8215       11.6546       13.2550       11.8505       10.2196        5.6916        4.7225        4.5555        5.2460        6.8851        7.6091        8.6843       10.1926       12.1209       13.5959       15.7312       18.6960       23.3914       26.2324       28.0507       28.9328       29.1993       30.2789       31.6493       35.7711       36.8538       35.7098       37.1274       38.2973       46.6510       48.2602       49.4668       50.8124       49.7653       46.0746       47.7664       49.2048       50.9406       53.4173       55.5637       58.5922       65.1300       68.1962       71.9890       77.3758       99.9285      100.3998      103.2752       81.3909       80.0987       78.2601       90.8208       93.0295       86.4262       77.9600       84.4285       85.7356       90.9956       89.1912       92.6839       92.1929      105.3106      116.7237      126.7444      132.6549      130.0874      109.9603      122.2003      109.4575      105.0786      103.0479      107.3405      110.5563      117.4683      127.8671      128.6749      133.4012       95.2909      108.7820      111.3547      115.4213        0.0000        0.0000        0.0000        0.0000        0.0000        0.0000        0.0000        0.0000        0.0000        0.0000        0.0000        0.0000        0.0000        0.0000        0.0000        0.0000        0.0000        0.0000        0.0000        0.0000        0.0000        0.0000        0.0000        0.0000        0.0000        0.0000        0.0000        0.0000        0.0000        0.0000        0.0000        0.0000        0.0000        0.0000        0.0000        0.0000        0.0000        0.0000        0.0000        0.0000        0.0000        0.0000        0.0000        0.0000        0.0000        0.0000        0.0000        0.0000        0.0000        0.0000
        0.0000        0.0000        0.0000        0.0000        0.0000        0.0000        0.0000        0.0000        0.0000        0.0000        0.0000        0.0000        0.0000        0.0000        0.0000        0.0000        0.0000        0.0000        0.0000        0.0000        0.0000        0.0000        0.0000        0.0000        0.0000        0.0000        0.0000        1.6667        0.7244        0.1728        0.1120        0.0305        0.1289        0.0000        0.0000        0.8739        1.2186        1.6545        2.1786        3.3603        4.0523        3.6707        2.9808        0.3678        0.6794        0.1206        0.1752        1.0443        1.0542        1.0557        1.2321        0.9850        0.5800        0.5529        0.7207        0.3725        0.0444        0.1259        0.1509        0.2755        0.0265        0.1338        0.0859        0.1743        0.2895        0.3776        0.9671        1.4378        1.4556        1.2902        1.6845        1.4407        1.5215        1.3036        1.6638        2.4863        2.9156        3.3052        3.8186        3.8506        4.4126        3.8726        3.6799        3.1603        2.6512        2.0250        2.2427        3.2026        3.9245        3.2380        3.1412        4.0592        1.7458        1.6762        0.8657        0.4486        0.1896        1.2357        1.2805        1.3703        0.2323        0.5952        0.6292        0.7333        0.6597        0.5170        0.7687        1.6732        1.3413        1.2986        1.1898        2.1779        3.3397        6.5755        4.6820        6.7594        9.6093       12.7261       11.3218       11.9571       12.7472       12.4095       10.9134        6.2681        5.4012        5.3117        6.0654        7.9617        8.7434        9.8726       11.4056       13.4058       15.1711       16.8719       19.3992       24.0995       26.8596       28.6961       32.3204       31.9138       34.0714       32.3343       36.6165       35.0732       37.0481       38.5461       42.5537       44.3133       45.7327       47.0626       47.7215       50.6158       47.4793       48.3383       51.0956       53.3048       54.6217       57.2364       60.2246       64.8014       68.8008       71.8381       75.0653       84.8651      113.7709       81.9849       81.4070       73.6578       74.3963       88.4736       96.9980       79.0546       74.6911       86.3777       84.5814       90.5394       87.0889       90.9524       95.4935      103.6410      106.1418      126.8394      115.9773      129.3361      114.8546      108.2811      109.4468      105.5252      113.2534      123.0880      119.7313      120.7100      115.2153      117.7488      123.0883       95.9626      102.5181      103.3590      106.7568       65.9359        0.0000        0.0000        0.0000        0.0000        0.0000        0.0000        0.0000        0.0000        0.0000        0.0000        0.0000        0.0000        0.0000        0.0000        0.0000        0.0000        0.0000        0.0000        0.0000        0.0000        0.0000        0.0000        0.0000        0.0000        0.0000        0.0000        0.0000        0.0000        0.0000        0.0000        0.0000        0.0000        0.0000        0.0000        0.0000        0.0000        0.0000        0.0000        0.0000        0.0000        0.0000        0.0000        0.0000        0.0000        0.0000        0.0000        0.0000        0.0000        0.0000
        0.0000        0.0000        0.0000        0.0000        0.0000        0.0000        0.0000        0.0000        0.0000        0.0000        0.0000        0.0000        0.0000        0.0000        0.0000        0.0000        0.0000        0.0000        0.0000        0.0000        0.0000        0.0000        0.0000        0.0000        0.0000        0.0000        0.0000        0.0000        0.0000        0.0000        0.1563        0.0796        0.0002        0.0000        0.0000        0.9068        1.2693        1.7564        2.3686        3.5788        4.3113        4.3338        3.4931        0.6717        0.3034        0.0000        0.0882        0.6650        0.5420        0.9803        0.9848        0.6542        0.8955        0.6512        0.8691        0.4071        0.1053        0.0270        0.2291        0.0348        0.0250        0.0903        0.0672        0.1873        0.2510        0.3695        0.7555        0.6739        0.7177        0.9653        1.0014        0.8863        0.8265        1.0090        1.2226        1.7026        2.0195        2.7726        2.8739        3.1288        3.2901        3.2888        2.9829        2.2484        2.0001        1.8544        2.2341        2.9082        3.3263        3.1627        2.2558        2.5197        1.6511        1.4528        1.6631        0.3866        0.1943        0.1671        0.0251        0.0347        0.0875        0.6559        0.2631        0.0740        0.3144        0.8362        0.7914        0.9608        1.1657        1.2639        1.9140        1.3032        2.5182        3.2446        5.5054        7.8504        8.1438        9.4680       10.4757       11.2186       12.2231       12.2381       11.2596        6.8286        6.6622        6.6231        7.2415        9.4619       10.3659       11.5366       13.0396       15.0753       16.5187       18.1399       20.0170       24.1752       26.6482       27.9291       28.4433       30.9284       32.6731       30.6135       32.8992       34.3103       36.5269       49.4033       42.0561       43.1192       44.4719       49.3682       46.8445       50.4992       47.3952       49.1048       51.0877       51.3872       53.7565       57.9083       60.5712       63.9504       66.4114       70.1352       76.2205      100.3208       92.1138       82.5503       81.2565       80.3694       76.5818       93.7454      108.7347      112.1464       83.3253       86.6616       82.6504       85.4334       88.4766       91.7718       99.6800      108.9771      116.4978      110.9429      116.8922      131.1199      118.4135      112.8959      106.5567       96.2039      105.3869      110.0320      126.3779      112.9751      109.3866      106.1230      122.5760       88.7131       94.8750       96.2616       98.2036       61.0261        0.0000        0.0000        0.0000        0.0000        0.0000        0.0000        0.0000        0.0000        0.0000        0.0000        0.0000        0.0000        0.0000        0.0000        0.0000        0.0000        0.0000        0.0000        0.0000        0.0000        0.0000        0.0000        0.0000        0.0000        0.0000        0.0000        0.0000        0.0000        0.0000        0.0000        0.0000        0.0000        0.0000        0.0000        0.0000        0.0000        0.0000        0.0000        0.0000        0.0000        0.0000        0.0000        0.0000        0.0000        0.0000        0.0000        0.0000        0.0000        0.0000
        0.0000        0.0000        0.0000        0.0000        0.0000        0.0000        0.0000        0.0000        0.0000        0.0000        0.0000        0.0000        0.0000        0.0000        0.0000        0.0000        0.0000        0.0000        0.0000        0.0000        0.0000        0.0000        0.0000        0.0000        0.0000        0.0000        0.0000        0.0000        0.0000        0.0000        0.0000        0.9757        1.3955        0.0000        0.0000        1.0014        1.3725        1.9331        2.6652        4.9003        5.9514        5.7096        4.1473        0.1853        0.0253        0.0000        0.0025        0.0828        0.0000        0.0000        0.0000        0.1914        0.3305        0.3777        0.2677        0.0306        0.1005        0.3157        0.0766        0.4671        0.4617        0.3024        0.1415        0.5221        0.5848        3.2087        2.7925        4.0235        1.8100        0.9417        0.6225        0.3098        0.0546        0.0249        0.7001        0.1778        0.3696        1.4792        0.3219        1.7417        1.4631        1.4253        1.4857        0.7604        0.6464        0.6473        1.1227        3.7697        3.3440        3.9623        2.4952        6.0990        2.4905        0.7406        1.1887        0.8932        0.1331        0.2828        0.5993        0.7229        0.3833        0.3713        0.6494        0.3703        0.9170        0.8375        0.2347        2.0204        1.2564        1.3734        4.9165        6.7399        7.6924       11.2661       15.6845       38.1601       24.7846       12.0605        9.2893        9.0724       10.0124       10.3134        9.9847        8.8093        8.4565        8.7761        9.8754       11.4973       12.5468       13.8495       15.3849       17.7599       19.2587       20.6157       21.9095       22.9882       23.2926       24.1634       24.5964       30.1240       34.5333       24.8546       26.8654       32.9526       35.4402       37.1539       46.1915       42.4864       39.7044       41.2770       42.2739       44.7028       46.2059       48.2198       49.0639       49.9526       51.0979       54.0796       59.2825      131.8405      106.3763       62.1694       87.4970      105.1020       83.0391       93.5765       91.2303       85.3815       82.4451       95.2654      169.8787       97.9653       74.2749       76.9722       80.6749       96.6854      109.6342      115.0284      115.2662      116.9309      126.6382      126.5554      118.2584      124.6740      116.3644      115.6614      120.3971      105.7677      114.0365      108.1778      112.7040       98.6969      101.7097      102.4586      110.6192       90.2748       93.8381       95.2465        0.0000        0.0000        0.0000        0.0000        0.0000        0.0000        0.0000        0.0000        0.0000        0.0000        0.0000        0.0000        0.0000        0.0000        0.0000        0.0000        0.0000        0.0000        0.0000        0.0000        0.0000        0.0000        0.0000        0.0000        0.0000        0.0000        0.0000        0.0000        0.0000        0.0000        0.0000        0.0000        0.0000        0.0000        0.0000        0.0000        0.0000        0.0000        0.0000        0.0000        0.0000        0.0000        0.0000        0.0000        0.0000        0.0000        0.0000        0.0000        0.0000        0.0000        0.0000
        0.0000        0.0000        0.0000        0.0000        0.0000        0.0000        0.0000        0.0000        0.0000        0.0000        0.0000        0.0000        0.0000        0.0000        0.0000        0.0000        0.0000        0.0000        0.0000        0.0000        0.0000        0.0000        0.0000        0.0000        0.0000        0.0000        0.0000        0.0000        0.0000        0.0000        0.0000        0.0000        0.0000        0.0000        0.0000        0.0000        0.0000        2.0715        2.8689        5.3223        6.5084        6.2164        4.6328        0.0816        0.0168        0.0037        0.0026        0.0091        0.0000        0.0587        0.0000        0.4320        0.5816        0.4782        0.2667        0.0000        0.0812        0.1684        0.1645        0.4317        2.4828        0.4690        0.6880        0.7484        0.6351        0.9840        2.4244        1.6339        1.3162        0.3549        0.0798        0.2397        0.0000        0.0069        0.0423        2.7658        1.1982        0.5997        0.2302        0.8016        1.3651        1.0981        1.0883        0.7791        0.6251        0.6597        0.9597        5.0205        2.3432        3.2833        2.4148        2.3623        0.9011        0.6029        0.4402        0.3148        0.1393        0.1628        0.1606        0.6759        0.1840        0.1536        0.2532        0.1319        0.1403        0.0000        0.6632        1.3947        1.5759        1.2089        1.3239        2.0657        2.6890        4.6126        9.6647       47.1291       28.9278       14.0838       14.2653        8.6197        9.6002       10.1261       10.2011        9.3912        9.4117        9.9834       11.1679       12.9482       14.1108       15.4079       16.9142       19.3149       20.7647       21.7539       22.3708       21.7702       22.5039       22.9455       23.1286       21.6183       24.0696       23.3407       25.5429       31.2644       33.9955       35.7636       36.9434       37.0568       38.1675       39.5399       41.1379       42.7424       44.5096       46.4917       48.1790       50.9842       50.9800       56.6010       57.1742       59.3204       67.1739       60.7452       77.1323       71.4286      120.3837      110.9343      111.8383      109.0448      108.9558      104.3968      103.9946      100.4750       87.0417       78.0394       82.4734       89.8537      113.1226      120.6205      114.7985      109.5274      133.4810      139.5264      149.3893      109.0088      113.5044      115.1225      116.1364      112.7303      118.2174      115.5583      123.0985      106.4516       99.6963      101.3492      106.0327       88.3216       86.8934        0.0000        0.0000        0.0000        0.0000        0.0000        0.0000        0.0000        0.0000        0.0000        0.0000        0.0000        0.0000        0.0000        0.0000        0.0000        0.0000        0.0000        0.0000        0.0000        0.0000        0.0000        0.0000        0.0000        0.0000        0.0000        0.0000        0.0000        0.0000        0.0000        0.0000        0.0000        0.0000        0.0000        0.0000        0.0000        0.0000        0.0000        0.0000        0.0000        0.0000        0.0000        0.0000        0.0000        0.0000        0.0000        0.0000        0.0000        0.0000        0.0000        0.0000        0.0000        0.0000
        0.0000        0.0000        0.0000        0.0000        0.0000        0.0000        0.0000        0.0000        0.0000        0.0000        0.0000        0.0000        0.0000        0.0000        0.0000        0.0000        0.0000        0.0000        0.0000        0.0000        0.0000        0.0000        0.0000        0.0000        0.0000        0.0000        0.0000        0.0000        0.0000        0.0000        0.0000        0.0000        0.0000        0.0000        0.0000        0.0000        0.0000        0.0000        0.0000        4.8961        6.0170        5.7704        4.1572        0.0238        0.0000        0.0000        0.0027        0.0266        0.0529        0.3164        0.1610        1.2179        1.1461        1.0759        0.8653        0.3241        0.0328        0.0830        0.0916        0.7330        0.0000        0.0000        0.0000        0.0691        0.0959        0.6610        0.7741        0.2932        0.2232        0.2470        0.2490        0.0120        0.0000        0.0069        0.0785        0.0951        0.3718        1.3737        3.4301        0.7963        1.0597        1.3239        1.5824        0.9444        1.2631        1.2910        2.5203        2.6856        3.2745        2.8786        2.5821        0.9687       14.0735        0.8586        0.7217        0.7121        0.8617        0.5509        0.2052        0.2116        0.0000        0.0226        0.0000        0.0000        0.0000        0.0000        0.0000        0.8255        1.0112        1.1701        1.6375        5.1548        3.0000        4.9301        7.3023       18.5346       15.3642       11.6857        8.1281        8.0415        9.0477        9.8434       10.5396       10.1341       10.6379       11.5282       12.8823       14.9447       16.2809       17.5075       19.6497       21.8944       21.9963       22.5326       22.6226       21.5900       21.9258       24.6363       24.8667       20.6523       22.8410       22.4262       24.6258       29.5766       33.1189       34.8787       35.0806       35.4201       36.0751       37.6169       39.4246       41.9411       43.7861       45.9437       47.7440       49.2795       57.0506       53.3037       70.5427       56.0400       80.6900       85.8757       77.6520      110.5934      134.1539      100.9530      114.6518      110.7970      119.2713      112.3070      103.7872       74.8450       76.2384       78.5866       88.5343      100.3437      107.5969      110.9949      105.7658      113.3458      135.2539      127.1367      113.8411      116.7085      107.3296      109.9128      121.4070      108.1349      112.3582      126.3444      118.7769      103.1672      100.7895      104.2385      103.2801       84.7116       89.1104        0.0000        0.0000        0.0000        0.0000        0.0000        0.0000        0.0000        0.0000        0.0000        0.0000        0.0000        0.0000        0.0000        0.0000        0.0000        0.0000        0.0000        0.0000        0.0000        0.0000        0.0000        0.0000        0.0000        0.0000        0.0000        0.0000        0.0000        0.0000        0.0000        0.0000        0.0000        0.0000        0.0000        0.0000        0.0000        0.0000        0.0000        0.0000        0.0000        0.0000        0.0000        0.0000        0.0000        0.0000        0.0000        0.0000        0.0000        0.0000        0.0000        0.0000        0.0000        0.0000
        0.0000        0.0000        0.0000        0.0000        0.0000        0.0000        0.0000        0.0000        0.0000        0.0000        0.0000        0.0000        0.0000        0.0000        0.0000        0.0000        0.0000        0.0000        0.0000        0.0000        0.0000        0.0000        0.0000        0.0000        0.0000        0.0000        0.0000        0.0000        0.0000        0.0000        0.0000        0.0000        0.0000        0.0000        0.0000        0.0000        0.0000        0.0000        0.0000        0.0000        4.4743        4.3305        3.1944        0.0000        0.0000        0.0000        0.0000        0.0453        0.0644        0.0705        0.0335        2.3112        2.4477        2.4693        1.7907        0.0352        0.0109        0.0134        0.0000        0.0000        0.0000        0.0000        0.0000        0.0542        0.0699        0.2982        0.7404        0.9467        0.5733        0.7229        0.6472        0.0000        0.0000        0.0000        0.6014        0.3942        1.6250        0.1150        0.2471        1.2833        1.5284        2.0698        2.9413        2.0550        2.1905        4.0769        2.4555        5.5907        4.3279        7.2209        3.4028        1.7446        1.4217        1.1677        0.5884        0.2073        0.1743        0.1149        0.0828        0.2975        0.0126        0.0231        0.2618        0.0688        0.0000        0.0000        0.0000        0.6608        0.8962        1.0952        1.2412        2.1794        1.1526        1.7221        2.8873       12.2812       10.6650        5.3424        6.3639        7.3804        8.4102        9.5221       10.9372       11.0639       12.1299       13.4349       15.0338       17.4890       19.6609       21.0502       20.7166       22.6352       22.8635       22.9940       24.8047       25.5596       26.2410       26.2036       21.6323       21.0610       23.5520       21.5576       28.8819       28.5814       30.1860       31.7734       33.0675       33.1909       34.1144       35.9452       38.8036       42.0026       43.9923       46.2235       48.1419       49.5369       55.5883       55.2110       57.3538       60.8198       61.1863       67.4224       79.0940       99.8138       96.2115      126.9576      128.5498      128.5068      125.2830      121.9409       92.2301       72.7859       71.2694       72.9951      102.3358      101.7644      118.5564      109.6903      127.1048      128.8112      130.9331      118.6632      106.5655      111.8509      112.7071      114.2078      116.7984      109.3332      108.3965      114.1485      115.3756      103.7750      103.7081      112.2892       93.9281       88.0532        0.0000        0.0000        0.0000        0.0000        0.0000        0.0000        0.0000        0.0000        0.0000        0.0000        0.0000        0.0000        0.0000        0.0000        0.0000        0.0000        0.0000        0.0000        0.0000        0.0000        0.0000        0.0000        0.0000        0.0000        0.0000        0.0000        0.0000        0.0000        0.0000        0.0000        0.0000        0.0000        0.0000        0.0000        0.0000        0.0000        0.0000        0.0000        0.0000        0.0000        0.0000        0.0000        0.0000        0.0000        0.0000        0.0000        0.0000        0.0000        0.0000        0.0000        0.0000        0.0000        0.0000
        0.0000        0.0000        0.0000        0.0000        0.0000        0.0000        0.0000        0.0000        0.0000        0.0000        0.0000        0.0000        0.0000        0.0000        0.0000        0.0000        0.0000        0.0000        0.0000        0.0000        0.0000        0.0000        0.0000        0.0000        0.0000        0.0000        0.0000        0.0000        0.0000        0.0000        0.0000        0.0000        0.0000        0.0000        0.0000        0.0000        0.0000        0.0000        0.0000        0.0000        0.0000        0.0000        0.0000        0.5790        0.3310        0.4784        1.0995        3.8174        5.0367        6.4126        7.9253       10.7707       12.4191       11.7758        9.1787        3.3558        1.9894        1.3089        0.8322        0.2804        0.4561        0.5729        0.2388        1.3970        2.8490        0.8997        3.7135        6.3388        6.4972        7.6991        8.2377        9.8197       10.4510        9.1357        9.9221        1.3088        0.1604        0.1395        0.3313        2.3414        3.2113        4.0835        9.1187       10.8096       12.7388       13.5754       13.5936       13.6301       13.7704       10.5258        9.1291        4.5348        6.4208        6.0749        2.1540        0.0000        0.0422        0.0000        0.0000        0.8577        1.1119        1.0416        0.7424        0.0467        0.0078        0.0080        0.0251        0.6502        0.7123        0.8497        0.9731        1.3588        1.3714        2.0360        3.3140        2.7925        6.7158        3.8467        4.6593        6.2479        7.2189        8.5711       10.3859       15.0433       17.1457       19.3495       21.6980       24.4004       26.6889       27.7722       27.6691       24.0455       23.9917       23.6569       23.1220       21.1585       20.9105       20.6399       20.4186       23.5166       18.7697       19.6290       21.3022       23.4682       25.4372       26.9252       28.0239       28.1320       29.3730       31.9102       34.3306       41.9677       45.1658       48.0265       50.1418       64.7886       65.3158       60.5050       56.8622       63.3539       63.4840       73.1353       70.1459       72.1404       97.5247      105.2256      108.3520      109.1931      106.1277       93.0598       73.6490       68.6210       70.8260       88.5596       95.8806      108.3816      109.1551      116.8160      119.5909      113.6767      111.6671      124.0976      122.8638      100.0668      101.6011      112.1211      118.9406      101.1148      102.3139      105.3512      114.8745       89.1833       91.6002       99.9357       79.4508       33.2541        0.0000        0.0000        0.0000        0.0000        0.0000        0.0000        0.0000        0.0000        0.0000        0.0000        0.0000        0.0000        0.0000        0.0000        0.0000        0.0000        0.0000        0.0000        0.0000        0.0000        0.0000        0.0000        0.0000        0.0000        0.0000        0.0000        0.0000        0.0000        0.0000        0.0000        0.0000        0.0000        0.0000        0.0000        0.0000        0.0000        0.0000        0.0000        0.0000        0.0000        0.0000        0.0000        0.0000        0.0000        0.0000        0.0000        0.0000        0.0000        0.0000        0.0000        0.0000        0.0000        0.0000
        0.0000        0.0000        0.0000        0.0000        0.0000        0.0000        0.0000        0.0000        0.0000        0.0000        0.0000        0.0000        0.0000        0.0000        0.0000        0.0000        0.0000        0.0000        0.0000        0.0000        0.0000        0.0000        0.0000        0.0000        0.0000        0.0000        0.0000        0.0000        0.0000        0.0000        0.0000        0.0000        0.0000        0.0000        0.0000        0.0000        0.0000        0.0000        0.0000        0.0000        0.0000        0.0000        0.0000        0.0000        0.3572        0.6943        1.4333        5.3167        7.0500        8.9259       10.7279       14.7219       16.7233       16.0705       12.3726        4.4449        2.6611        1.5946        1.1649        1.1002        1.3236        1.0895        1.0327        5.6693        4.3890        2.5263        3.9324        7.4553        8.8423       10.4297       12.8802       12.4498       12.0574       11.8760        9.3655        2.1613        0.2201        0.1701        0.3785        2.6610        3.4732        5.1811        7.4942       13.8550       17.5497       18.1648       17.0107       27.4671       30.9440       13.2511       10.1494        4.1055       14.6893       14.0392        1.9797        0.0000        0.1220        0.4359        0.1231        1.0499        1.8608        1.9280        1.0326        0.0406        0.0080        0.0165        0.0086        0.5904        0.7194        0.8609        0.9656        1.1854        1.2781        1.6225        2.0984        2.1647        2.7567        3.3761        4.1530        5.5937        6.6267        8.2936       10.6541       16.1941       19.0641       22.0747       24.4841       27.4931       30.0981       30.9684       30.1567       25.5310       24.8973       24.1033       23.2664       21.0433       20.5212       20.0484       19.6835       18.0778       18.0229       18.7245       20.2736       21.6070       23.2693       24.6960       25.8452       26.2955       27.5618       29.5309       33.0902       41.0509       44.9398       48.0946       50.4348       53.8275       67.1284       70.3746       58.6768       69.2182       65.3494       74.1921       70.3123       79.1927       91.6317      119.5999      120.5430      108.5032      105.5822       84.1322       82.4014      140.4356       96.0851      113.5441      100.1887      103.1411      113.7634      122.6670      123.4858      121.8030      118.7649      132.2141      123.1719      105.9446      113.1066       99.9972      111.3504      100.1349       96.9514      111.8708      117.2118      102.2147      103.2839       98.5862       81.4517       44.4593        0.0000        0.0000        0.0000        0.0000        0.0000        0.0000        0.0000        0.0000        0.0000        0.0000        0.0000        0.0000        0.0000        0.0000        0.0000        0.0000        0.0000        0.0000        0.0000        0.0000        0.0000        0.0000        0.0000        0.0000        0.0000        0.0000        0.0000        0.0000        0.0000        0.0000        0.0000        0.0000        0.0000        0.0000        0.0000        0.0000        0.0000        0.0000        0.0000        0.0000        0.0000        0.0000        0.0000        0.0000        0.0000        0.0000        0.0000        0.0000        0.0000        0.0000        0.0000        0.0000        0.0000
        0.0000        0.0000        0.0000        0.0000        0.0000        0.0000        0.0000        0.0000        0.0000        0.0000        0.0000        0.0000        0.0000        0.0000        0.0000        0.0000        0.0000        0.0000        0.0000        0.0000        0.0000        0.0000        0.0000        0.0000        0.0000        0.0000        0.0000        0.0000        0.0000        0.0000        0.0000        0.0000        0.0000        0.0000        0.0000        0.0000        0.0000        0.0000        0.0000        0.0000        0.0000        0.0000        0.0000        0.0000        0.0000        0.0000        1.4576        5.3565        7.2200        9.0142       10.7378       14.6349       16.7157       16.0848       12.7571        4.7567        3.1091        2.1074        1.9990        2.0460        1.5499        3.4552        3.6324        5.6156        4.8998        3.0083        1.9442        7.5081        9.7758       11.2687       12.1769       12.4951       13.1482       11.9594        8.4902        1.2922        0.5207        0.3296        1.1963        3.5874        5.7228        5.7093       10.8210       25.7875       21.6439       19.7331       19.5729       32.1934       25.0870       14.7986       15.5793        8.4998        6.5195        8.1843        2.3949        0.8150        0.3139        0.8959        1.5968        1.7853        2.2752        4.6147        1.9509        0.0000        0.0573        0.0168        0.0087        0.7447        0.9151        0.7805        1.0290        1.1235        1.8496        1.8539        1.9592        1.9180        2.9240        2.9028        3.6756        4.9861        5.8878        7.6269       10.1586       15.5734       18.5980       21.4681       24.2456       27.3842       30.1092       30.9779       30.0897       25.3967       24.6778       23.8243       22.9937       20.8885       20.3323       19.8711       19.5248       18.0665       18.0126       18.6280       19.9109       20.9583       22.3932       23.7525       25.2960       25.8409       27.2101       29.4330       32.6100       45.4103       45.0502       50.2890       55.8380       56.7864       52.8639       55.1092       72.5438       75.8186       71.3824       72.1666       77.2785       96.2804       98.9986      105.4089      103.2154       96.7158       96.1645       89.9072       83.8784       93.1922       84.3994       90.1436       95.2431       96.9108       91.7804      117.1727      117.2001      116.9689      130.3852      143.6004      128.2300      119.2039      123.1972      118.9949      104.9359      112.8161      112.5381       98.6413       98.6177       88.2639       85.6728       88.5885       76.6934       45.3027        0.0000        0.0000        0.0000        0.0000        0.0000        0.0000        0.0000        0.0000        0.0000        0.0000        0.0000        0.0000        0.0000        0.0000        0.0000        0.0000        0.0000        0.0000        0.0000        0.0000        0.0000        0.0000        0.0000        0.0000        0.0000        0.0000        0.0000        0.0000        0.0000        0.0000        0.0000        0.0000        0.0000        0.0000        0.0000        0.0000        0.0000        0.0000        0.0000        0.0000        0.0000        0.0000        0.0000        0.0000        0.0000        0.0000        0.0000        0.0000        0.0000        0.0000        0.0000        0.0000        0.0000
        0.0000        0.0000        0.0000        0.0000        0.0000        0.0000        0.0000        0.0000        0.0000        0.0000        0.0000        0.0000        0.0000        0.0000        0.0000        0.0000        0.0000        0.0000        0.0000        0.0000        0.0000        0.0000        0.0000        0.0000        0.0000        0.0000        0.0000        0.0000        0.0000        0.0000        0.0000        0.0000        0.0000        0.0000        0.0000        0.0000        0.0000        0.0000        0.0000        0.0000        0.0000        0.0000        0.0000        0.0000        0.0000        0.0000        0.0000        4.0772        5.5106        6.8410        8.0954       10.9701       12.4197       12.1543       10.0548        4.0341        3.1665        2.5533        2.6984        0.3371        0.9206        0.8244        0.3446        1.3405        2.9775        0.8381        0.3099        7.6672        8.6935       10.0480       10.9175       11.4219       13.2483       12.7304       11.7456        4.5231        2.9761        0.7574        0.8134        4.8074        4.8431        8.0450        9.8052       18.9410       25.1275       18.8552       17.8681       14.0787       13.7818       15.7762       11.7163       14.6490        2.2823        1.6094        3.6733        0.1424        0.0884        0.2674        1.0093        2.4790        3.4739        3.5802        2.9724        0.0089        0.1146        0.0271        0.0472        1.5591        1.1802        0.8730        1.9728        1.3038        1.3049        2.0131        1.8966        1.6495        1.9773        2.6001        3.9955        4.3191        5.0799        6.6293        8.7097       13.2146       15.8133       18.3918       21.0379       24.0549       26.6960       27.8042       27.4318       23.6279       23.3027       22.8203       22.2958       20.6020       20.3269       20.0811       19.9379       18.6560       18.7635       19.3955       20.5959       21.5534       22.8460       24.3379       26.2496       27.1434       28.8506       30.9672       33.8266       46.1775       45.5305       47.9227       52.3899       56.7353       59.6495       59.9681       56.9790       67.8946       82.7028       75.8029       89.0324       96.8754       98.1242      106.3168       79.8755       90.0399       96.1174       84.3243       73.7645       69.7575       67.9111       89.9115       80.4243       84.1117       91.9318      104.5691      110.2716      121.8846      132.4986      156.1577      153.4810      144.3699      149.5080      136.4248      116.3216      117.3205      111.4485       94.0626       99.0684       95.1389       94.6104       76.7932       71.9624        0.0000        0.0000        0.0000        0.0000        0.0000        0.0000        0.0000        0.0000        0.0000        0.0000        0.0000        0.0000        0.0000        0.0000        0.0000        0.0000        0.0000        0.0000        0.0000        0.0000        0.0000        0.0000        0.0000        0.0000        0.0000        0.0000        0.0000        0.0000        0.0000        0.0000        0.0000        0.0000        0.0000        0.0000        0.0000        0.0000        0.0000        0.0000        0.0000        0.0000        0.0000        0.0000        0.0000        0.0000        0.0000        0.0000        0.0000        0.0000        0.0000        0.0000        0.0000        0.0000        0.0000        0.0000
        0.0000        0.0000        0.0000        0.0000        0.0000        0.0000        0.0000        0.0000        0.0000        0.0000        0.0000        0.0000        0.0000        0.0000        0.0000        0.0000        0.0000        0.0000        0.0000        0.0000        0.0000        0.0000        0.0000        0.0000        0.0000        0.0000        0.0000        0.0000        0.0000        0.0000        0.0000        0.0000        0.0000        0.0000        0.0000        0.0000        0.0000        0.0000        0.0000        0.0000        0.0000        0.0000        0.0000        0.0000        0.0000        0.0000        0.0000        0.0000        0.0000        0.0000        2.8973        2.1058        2.3648        2.4102        2.1696        4.6167        4.1149        4.4676        5.0379        7.3195        8.2943        8.2564        7.6047        4.5700        3.1271        3.1541        0.0000        0.0000        5.0721        6.0964        6.7347       10.8359       12.0573       12.9314       12.4209       13.1125        7.3222        6.8552        7.8034        7.1315        7.8522       10.8805       14.6395       16.7517       19.4601       15.6564       12.8495        9.6486        8.0214        0.0000        0.0000        0.0000        0.0000        2.4479        2.8669        0.0000        0.1492        0.0563        0.0000        4.1219        5.5952        7.1944        4.9878        2.8746        2.1766        1.7157        1.4110        1.2304        0.7129        1.0221        1.3623        0.0902        0.2377        0.5880        0.6194        1.4562        1.9563        2.3172        3.6722        2.8688        3.4025        4.4559        5.7987        8.2696        9.8438       11.5615       13.3421       17.4347       19.6087       20.7436       20.8872       20.2335       20.4103       20.4613       20.3970       20.2801       20.1783       20.0895       20.0682       19.6526       19.6253       20.2003       21.4282       20.8233       21.9711       23.6635       25.9428       31.3880       33.8245       36.4744       39.2927       41.8852       45.4409       49.4138       49.4281       56.1846       51.7051       63.9936       54.3961       68.6956       78.3503       78.4034      103.4583       95.4904      105.5587       92.3375       95.9754       84.2692       83.7712       67.7893       58.1969       61.7238       61.5185       81.6705       73.1794       79.7375       77.8601       81.9898      100.0165       94.4800      100.0681      120.9020      140.4796      108.3691      107.1489      115.9777      116.9371       98.7878       74.1922       75.1830       97.7420      106.3334       66.5864        0.0000        0.0000        0.0000        0.0000        0.0000        0.0000        0.0000        0.0000        0.0000        0.0000        0.0000        0.0000        0.0000        0.0000        0.0000        0.0000        0.0000        0.0000        0.0000        0.0000        0.0000        0.0000        0.0000        0.0000        0.0000        0.0000        0.0000        0.0000        0.0000        0.0000        0.0000        0.0000        0.0000        0.0000        0.0000        0.0000        0.0000        0.0000        0.0000        0.0000        0.0000        0.0000        0.0000        0.0000        0.0000        0.0000        0.0000        0.0000        0.0000        0.0000        0.0000        0.0000        0.0000        0.0000        0.0000        0.0000
        0.0000        0.0000        0.0000        0.0000        0.0000        0.0000        0.0000        0.0000        0.0000        0.0000        0.0000        0.0000        0.0000        0.0000        0.0000        0.0000        0.0000        0.0000        0.0000        0.0000        0.0000        0.0000        0.0000        0.0000        0.0000        0.0000        0.0000        0.0000        0.0000        0.0000        0.0000        0.0000        0.0000        0.0000        0.0000        0.0000        0.0000        0.0000        0.0000        0.0000        0.0000        0.0000        0.0000        0.0000        0.0000        0.0000        0.0000        0.0000        0.0000        0.0000        0.0000        0.0000        0.0000        0.0000        0.0000        3.6488        4.0109        4.8617        0.0000        0.0000        0.0000       11.4633       10.1621        5.1426        4.1646        0.0000        0.0000        0.0000        0.0000        0.0000        0.0000        0.0000       12.1334       12.7840       12.0230       10.0393        9.0258        8.9468        9.8456        8.7845       10.2854       14.4617       20.6905       13.7719       19.4783       15.0855       10.6065       10.8106        0.0000        0.0000        0.0000        0.0000        0.0000        0.0000       15.6830        1.5174        0.0000        0.0000        0.0000        5.0044        7.1161        7.1511        6.0903        3.6449        2.8593        2.2272        1.8013        2.0618        2.2234        2.0981        1.6167        0.5136        2.1210        1.2940        0.9212        1.5364        2.0039        7.0554        7.3767        2.4057        4.9137        3.5405        4.7451        6.5926       12.8600        9.3497       11.1000       14.6894       16.7670       18.0473       18.5689       18.5750       19.1553       19.5690       19.8411       19.8673       20.0339       20.1941       20.3831       20.1961       20.3528       20.9558       22.0656       21.3078       22.3122       24.1016       26.7870       32.7075       38.8032       38.1174       40.3437       42.6105       45.0166       49.4921       49.2110       49.8097       54.7087       61.6852       61.7775       75.1161       89.0047       84.4010       90.5764       75.0246       83.8829       77.7984       61.5624       70.3590       81.4314       62.5789       61.5340       59.7793       69.2606       77.7572       74.5195       78.6798       83.3741      100.5721      115.6193      108.2514      106.8818      118.1045      119.2619      100.3100       94.0009      105.2515      102.8580       82.5982       77.8475       85.0116       98.9480       90.3417       61.7328        0.0000        0.0000        0.0000        0.0000        0.0000        0.0000        0.0000        0.0000        0.0000        0.0000        0.0000        0.0000        0.0000        0.0000        0.0000        0.0000        0.0000        0.0000        0.0000        0.0000        0.0000        0.0000        0.0000        0.0000        0.0000        0.0000        0.0000        0.0000        0.0000        0.0000        0.0000        0.0000        0.0000        0.0000        0.0000        0.0000        0.0000        0.0000        0.0000        0.0000        0.0000        0.0000        0.0000        0.0000        0.0000        0.0000        0.0000        0.0000        0.0000        0.0000        0.0000        0.0000        0.0000        0.0000        0.0000        0.0000
        0.0000        0.0000        0.0000        0.0000        0.0000        0.0000        0.0000        0.0000        0.0000        0.0000        0.0000        0.0000        0.0000        0.0000        0.0000        0.0000        0.0000        0.0000        0.0000        0.0000        0.0000        0.0000        0.0000        0.0000        0.0000        0.0000        0.0000        0.0000        0.0000        0.0000        0.0000        0.0000        0.0000        0.0000        0.0000        0.0000        0.0000        0.0000        0.0000        0.0000        0.0000        0.0000        0.0000        0.0000        0.0000        0.0000        0.0000        0.0000        0.0000        0.0000        0.0000        0.0000        0.0000        0.0000        0.0000        0.0000        0.0000        0.0000        0.0000        0.0000        0.0000       12.7192       11.4666        6.1214        5.3404        0.0000        0.0000        0.0000        0.0000        0.0000        0.0000        0.0000        0.0000       12.0748       11.0214        9.6702        9.0978        9.0504        9.6460       28.7157       16.1219       13.3530       14.5568        9.3913       11.4940        0.0000        0.0000        0.0000        0.0000        0.0000        0.0000        0.0000        0.0000        0.0000        0.0000        0.0000        0.0000        0.0000        0.0000        0.0000        6.7556        7.2382        6.2809        3.9244        3.2150        2.6004        2.0410        1.4955        1.8862        3.7736        1.8920        1.5046        1.2820        2.8294        1.7682        1.7107        2.4016        2.2361        2.1042        2.2443        2.2720        2.9128        3.9596        5.4712       11.5368       10.1392       12.7222       18.1608       18.2049       21.6237       21.4500       23.3137       18.4199       19.0825       19.5586       19.8588       20.2862       20.6421       20.9382       20.8442       21.0919       21.8520       23.1778       22.6355       23.8828       25.7587       28.5013       34.6673       40.8027       39.9600       41.7364       43.7126       47.3280       47.2371       49.2404       52.2682       59.7951       55.4453       56.9349       60.5134       73.2270       59.8008       64.9741       61.9209       58.8451       68.3940       58.7642       54.0042       58.4498       53.0038       60.3702       61.6741       62.1247       62.4165       66.2480       85.8694      104.1876      123.5958      126.0128      111.4234      114.8760      107.1839      101.0347       97.1844       99.6518       97.3111       90.9215       76.5872       84.3422       86.3392       84.0925       61.0686        0.0000        0.0000        0.0000        0.0000        0.0000        0.0000        0.0000        0.0000        0.0000        0.0000        0.0000        0.0000        0.0000        0.0000        0.0000        0.0000        0.0000        0.0000        0.0000        0.0000        0.0000        0.0000        0.0000        0.0000        0.0000        0.0000        0.0000        0.0000        0.0000        0.0000        0.0000        0.0000        0.0000        0.0000        0.0000        0.0000        0.0000        0.0000        0.0000        0.0000        0.0000        0.0000        0.0000        0.0000        0.0000        0.0000        0.0000        0.0000        0.0000        0.0000        0.0000        0.0000        0.0000        0.0000        0.0000        0.0000        0.0000
        0.0000        0.0000        0.0000        0.0000        0.0000        0.0000        0.0000        0.0000        0.0000        0.0000        0.0000        0.0000        0.0000        0.0000        0.0000        0.0000        0.0000        0.0000        0.0000        0.0000        0.0000        0.0000        0.0000        0.0000        0.0000        0.0000        0.0000        0.0000        0.0000        0.0000        0.0000        0.0000        0.0000        0.0000        0.0000        0.0000        0.0000        0.0000        0.0000        0.0000        0.0000        0.0000        0.0000        0.0000        0.0000        0.0000        0.0000        0.0000        0.0000        0.0000        0.0000        0.0000        0.0000        0.0000        0.0000        0.0000        0.0000        0.0000        0.0000        0.0000        0.0000        0.0000       11.7116        6.9235        0.0000        0.0000        0.0000        0.0000        0.0000        0.0000        0.0000        0.0000        0.0000        0.0000        9.0295        9.7555        7.6682        7.8342        8.7579       10.0534        8.8804        8.6234        9.5612        9.6057        0.0000        0.0000        0.0000        0.0000        0.0000        0.0000        0.0000        0.0000        0.0000        0.0000        0.0000        0.0000        0.0000        0.0000        0.0000        0.0000        0.0000        6.1431        8.7237        3.6880        3.3128        2.8060        2.1552        6.9063        4.3760        3.0468        1.2482        0.4562        0.8402        1.4978        0.8484        1.2228        1.3913        1.5712        2.1391        1.7674        2.1485        2.6195        3.6540        4.9029        5.8817       13.2180       17.1843       15.2773       18.2668       21.9313       18.0326       19.2820       18.2042       19.0551       19.7712       20.3430       21.0329       21.5130       21.8150       21.6595       21.9306       22.9628       24.8249       24.8307       26.5424       28.5874       31.0651       40.4752       44.3450       44.9352       46.1479       44.9970       48.1615       51.0520       52.6041       49.0683       49.2934       47.7692       48.8571       50.5348       53.7021       52.9256       58.0177       50.4785       64.2659       57.5912       47.1463       64.8602       61.6458       55.8702       56.4273       67.9274       64.6173       65.7474       99.3197       91.4303      112.9021      121.9617      113.6881      105.8141      101.7279       93.3495       90.2200       88.4591       93.1739       91.9849       84.9063       71.0095       68.6201       79.5850       59.1678        0.0000        0.0000        0.0000        0.0000        0.0000        0.0000        0.0000        0.0000        0.0000        0.0000        0.0000        0.0000        0.0000        0.0000        0.0000        0.0000        0.0000        0.0000        0.0000        0.0000        0.0000        0.0000        0.0000        0.0000        0.0000        0.0000        0.0000        0.0000        0.0000        0.0000        0.0000        0.0000        0.0000        0.0000        0.0000        0.0000        0.0000        0.0000        0.0000        0.0000        0.0000        0.0000        0.0000        0.0000        0.0000        0.0000        0.0000        0.0000        0.0000        0.0000        0.0000        0.0000        0.0000        0.0000        0.0000        0.0000        0.0000        0.0000
        0.0000        0.0000        0.0000        0.0000        0.0000        0.0000        0.0000        0.0000        0.0000        0.0000        0.0000        0.0000        0.0000        0.0000        0.0000        0.0000        0.0000        0.0000        0.0000        0.0000        0.0000        0.0000        0.0000        0.0000        0.0000        0.0000        0.0000        0.0000        0.0000        0.0000        0.0000        0.0000        0.0000        0.0000        0.0000        0.0000        0.0000        0.0000        0.0000        0.0000        0.0000        0.0000        0.0000        0.0000        0.0000        0.0000        0.0000        0.0000        0.0000        0.0000        0.0000        0.0000        0.0000        0.0000        0.0000        0.0000        0.0000        0.0000        0.0000        0.0000        0.0000        0.0000        0.0000        0.0000        0.0000        0.0000        0.0000        0.0000        0.0000        0.0000        0.0000        0.0000        0.0000        0.0000        5.3522        4.8383        4.1438        3.8611        3.3729        2.6487        1.2123        1.3800        1.4794        0.0000        0.0000        0.0000        0.0000        0.0000        0.0000        0.0000        0.0000        0.0000        0.0000        0.0000        0.0000        0.0000        0.0000        0.0000        0.0000        0.0000        0.0000       15.3076       14.2382        5.0930        4.9223        4.3518        3.2485        0.6203        0.1630        0.1295        0.2027        0.2469        0.3599        0.3842        0.5283        0.5263        0.7185        0.7545        0.8901        1.1021        1.2210        1.3916        2.7288        8.5276        5.6658       15.4029       12.2480       11.9807       16.4428       18.0453       18.3821       19.0815       18.6764       19.7205       20.6661       22.0695       23.0313       23.5843       23.7566       21.8312       23.4399       23.3153       25.6995       31.4412       34.1926       36.8925       39.6805       42.4890       46.7320       47.0111       47.9839       46.8813       47.9103       49.3494       52.8247       48.9201       46.7324       43.2452       43.7039       52.3693       53.0110       53.8674       53.8443       50.6169       50.7042       54.8200       51.6889       60.8304       63.9843       60.2047       81.2761       72.1713       66.2826       79.0186       82.6625       81.4870       90.5107       87.2095       81.5951       75.8291       78.1090       72.7858       73.8659       76.6195       82.3765       74.4369       76.5334       62.7457       56.5715       64.6106       55.9477        0.0000        0.0000        0.0000        0.0000        0.0000        0.0000        0.0000        0.0000        0.0000        0.0000        0.0000        0.0000        0.0000        0.0000        0.0000        0.0000        0.0000        0.0000        0.0000        0.0000        0.0000        0.0000        0.0000        0.0000        0.0000        0.0000        0.0000        0.0000        0.0000        0.0000        0.0000        0.0000        0.0000        0.0000        0.0000        0.0000        0.0000        0.0000        0.0000        0.0000        0.0000        0.0000        0.0000        0.0000        0.0000        0.0000        0.0000        0.0000        0.0000        0.0000        0.0000        0.0000        0.0000        0.0000        0.0000        0.0000        0.0000        0.0000
        0.0000        0.0000        0.0000        0.0000        0.0000        0.0000        0.0000        0.0000        0.0000        0.0000        0.0000        0.0000        0.0000        0.0000        0.0000        0.0000        0.0000        0.0000        0.0000        0.0000        0.0000        0.0000        0.0000        0.0000        0.0000        0.0000        0.0000        0.0000        0.0000        0.0000        0.0000        0.0000        0.0000        0.0000        0.0000        0.0000        0.0000        0.0000        0.0000        0.0000        0.0000        0.0000        0.0000        0.0000        0.0000        0.0000        0.0000        0.0000        0.0000        0.0000        0.0000        0.0000        0.0000        0.0000        0.0000        0.0000        0.0000        0.0000        0.0000        0.0000        0.0000        0.0000        0.0000        0.0000        0.0000        0.0000        0.0000        0.0000        0.0000        0.0000        0.0000        0.0000        0.0000        0.0000        0.0000        0.0000        0.0000        0.0000        0.0000        0.0000        0.0000        0.0000        0.0000        0.0000        0.0000        0.0000        0.0000        0.0000        0.0000        0.0000        0.0000        0.0000        0.0000        0.0000        0.0000        0.0000        0.0000        0.0000        0.0000        0.0000        0.0000       12.9474        8.9660        4.7873        5.0824        4.6531        3.4701        0.2214        0.1320        0.2269        0.3587        0.2911        0.4010        0.5601        0.5944        0.5684        2.2284        2.3881        3.7916        4.7321        4.0513        3.5900        3.9045        3.5228        4.2231        5.2690        6.7054       10.4034       12.4104       14.0771       15.4493       17.0461       18.3913       19.6752       20.9262       22.6247       23.8854       24.5957       24.7767       25.4578       22.8838       24.4022       27.2931       34.0727       37.4587       40.3295       42.8656       45.1748       47.5312       49.0594       49.7021       47.9147       49.3384       52.4197       48.4761       44.7431       45.0955       40.6570       42.5080       51.9229       54.7255       49.3773       45.7674       50.0604       52.1512       43.0681       49.9653       55.0580       62.7300       57.9748       79.1695       60.1516       65.8114       84.6084       89.7519       79.0521       72.7433       73.4099       73.4995       71.3465       72.7478       70.4072       71.0452       74.6096       76.1992       74.4235       68.9572       62.5280       59.2171       52.4936        0.0000        0.0000        0.0000        0.0000        0.0000        0.0000        0.0000        0.0000        0.0000        0.0000        0.0000        0.0000        0.0000        0.0000        0.0000        0.0000        0.0000        0.0000        0.0000        0.0000        0.0000        0.0000        0.0000        0.0000        0.0000        0.0000        0.0000        0.0000        0.0000        0.0000        0.0000        0.0000        0.0000        0.0000        0.0000        0.0000        0.0000        0.0000        0.0000        0.0000        0.0000        0.0000        0.0000        0.0000        0.0000        0.0000        0.0000        0.0000        0.0000        0.0000        0.0000        0.0000        0.0000        0.0000        0.0000        0.0000        0.0000        0.0000        0.0000
        0.0000        0.0000        0.0000        0.0000        0.0000        0.0000        0.0000        0.0000        0.0000        0.0000        0.0000        0.0000        0.0000        0.0000        0.0000        0.0000        0.0000        0.0000        0.0000        0.0000        0.0000        0.0000        0.0000        0.0000        0.0000        0.0000        0.0000        0.0000        0.0000        0.0000        0.0000        0.0000        0.0000        0.0000        0.0000        0.0000        0.0000        0.0000        0.0000        0.0000        0.0000        0.0000        0.0000        0.0000        0.0000        0.0000        0.0000        0.0000        0.0000        0.0000        0.0000        0.0000        0.0000        0.0000        0.0000        0.0000        0.0000        0.0000        0.0000        0.0000        0.0000        0.0000        0.0000        0.0000        0.0000        0.0000        0.0000        0.0000        0.0000        0.0000        0.0000        0.0000        0.0000        0.0000        0.0000        0.0000        0.0000        0.0000        0.0000        0.0000        0.0000        0.0000        0.0000        0.0000        0.0000        0.0000        0.0000        0.0000        0.0000        0.0000        0.0000        0.0000        0.0000        0.0000        0.0000        0.0000        0.0000        0.0000        0.0000        0.0000        0.0000        7.9416        7.1732        4.7276        5.2549        4.9979        4.3073        0.2531        0.2861        1.4209        0.6612        0.5031        1.0107        0.6834        0.7152        5.7748        5.9458        4.5473        4.6091        4.9188        4.1258        3.6666        2.7725        3.4327        4.1246        5.1398        6.5574       10.0392       11.9660       13.5779       14.9321       16.5123       17.8555       19.2838       20.8095       22.8321       24.3790       26.1456       27.5401       30.7155       30.3860       25.4595       28.4582       35.6458       40.3708       43.1383       43.8489       45.5424       47.3686       48.7587       49.3800       47.5709       48.1780       51.6362       47.1393       41.0389       39.1476       39.3337       40.7170       45.2564       41.0223       39.7048       39.2934       41.9130       44.7129       43.8895       55.0645       71.0785       62.1482       68.0988       69.3011       55.2686       62.4219       78.0137       71.5502       71.0853       69.4147       73.5907       73.6470       65.6346       62.8277       62.6122       65.7066       70.6247       65.8579       64.0549       74.8767       58.4861       54.4626       56.4019        0.0000        0.0000        0.0000        0.0000        0.0000        0.0000        0.0000        0.0000        0.0000        0.0000        0.0000        0.0000        0.0000        0.0000        0.0000        0.0000        0.0000        0.0000        0.0000        0.0000        0.0000        0.0000        0.0000        0.0000        0.0000        0.0000        0.0000        0.0000        0.0000        0.0000        0.0000        0.0000        0.0000        0.0000        0.0000        0.0000        0.0000        0.0000        0.0000        0.0000        0.0000        0.0000        0.0000        0.0000        0.0000        0.0000        0.0000        0.0000        0.0000        0.0000        0.0000        0.0000        0.0000        0.0000        0.0000        0.0000        0.0000        0.0000        0.0000
        0.0000        0.0000        0.0000        0.0000        0.0000        0.0000        0.0000        0.0000        0.0000        0.0000        0.0000        0.0000        0.0000        0.0000        0.0000        0.0000        0.0000        0.0000        0.0000        0.0000        0.0000        0.0000        0.0000        0.0000        0.0000        0.0000        0.0000        0.0000        0.0000        0.0000        0.0000        0.0000        0.0000        0.0000        0.0000        0.0000        0.0000        0.0000        0.0000        0.0000        0.0000        0.0000        0.0000        0.0000        0.0000        0.0000        0.0000        0.0000        0.0000        0.0000        0.0000        0.0000        0.0000        0.0000        0.0000        0.0000        0.0000        0.0000        0.0000        0.0000        0.0000        0.0000        0.0000        0.0000        0.0000        0.0000        0.0000        0.0000        0.0000        0.0000        0.0000        0.0000        0.0000        0.0000        0.0000        0.0000        0.0000        0.0000        0.0000        0.0000        0.0000        0.0000        0.0000        0.0000        0.0000        0.0000        0.0000        0.0000        0.0000        0.0000        0.0000        0.0000        0.0000        0.0000        0.0000        0.0000        0.0000        0.0000        0.0000        0.0000        2.9402        2.9046        3.3779        4.9140        5.7812        5.9853        8.2836        0.7610        1.2090        1.6945        1.1097        0.9041        0.9200        0.8326        0.9316        3.6109        4.1873        2.0113        3.4660        3.5677        3.0637        1.6788        1.9396        3.7865        4.5426        5.5375        6.8327       10.2480       12.0356       13.4506       14.5557       15.9193       17.0541       18.5417       20.3717       22.6391       24.5119       25.7574       28.2944       33.3779       31.6441       26.5191       29.1844       36.2201       40.4037       41.5908       42.7733       43.6618       44.6894       45.8561       47.1625       45.7483       46.6138       47.2523       48.5594       40.1537       38.9393       38.9147       37.8476       39.8668       44.9201       39.1044       41.6454       45.7037       41.3339       62.4070       65.8895       72.4266       49.3363       58.8547       53.0689       69.1355       67.1032       67.0372       67.2472       65.2859       60.3791       62.7220       61.1250       52.9580       54.5229       56.1608       61.5595       62.4988       58.7333       65.4004       71.5103       66.0695        0.0000        0.0000        0.0000        0.0000        0.0000        0.0000        0.0000        0.0000        0.0000        0.0000        0.0000        0.0000        0.0000       55.1223        0.0000        0.0000        0.0000       61.6887        0.0000        0.0000        0.0000        0.0000        0.0000        0.0000        0.0000        0.0000        0.0000        0.0000        0.0000        0.0000        0.0000        0.0000        0.0000        0.0000        0.0000        0.0000        0.0000        0.0000        0.0000        0.0000        0.0000        0.0000        0.0000        0.0000        0.0000        0.0000        0.0000        0.0000        0.0000        0.0000        0.0000        0.0000        0.0000        0.0000        0.0000        0.0000        0.0000        0.0000        0.0000        0.0000        0.0000
        0.0000        0.0000        0.0000        0.0000        0.0000        0.0000        0.0000        0.0000        0.0000        0.0000        0.0000        0.0000        0.0000        0.0000        0.0000        0.0000        0.0000        0.0000        0.0000        0.0000        0.0000        0.0000        0.0000        0.0000        0.0000        0.0000        0.0000        0.0000        0.0000        0.0000        0.0000        0.0000        0.0000        0.0000        0.0000        0.0000        0.0000        0.0000        0.0000        0.0000        0.0000        0.0000        0.0000        0.0000        0.0000        0.0000        0.0000        0.0000        0.0000        0.0000        0.0000        0.0000        0.0000        0.0000        0.0000        0.0000        0.0000        0.0000        0.0000        0.0000        0.0000        0.0000        0.0000        0.0000        0.0000        0.0000        0.0000        0.0000        0.0000        0.0000        0.0000        0.0000        0.0000        0.0000        0.0000        0.0000        0.0000        0.0000        0.0000        0.0000        0.0000        0.0000        0.0000        0.0000        0.0000        0.0000        0.0000        0.0000        0.0000        0.0000        0.0000        0.0000        0.0000        0.0000        0.0000        0.0000        0.0000        0.0000        0.0000        0.0000        3.0251        3.7046        4.3527        5.3769        6.6595        6.6839        9.3618       53.6571        3.1851        2.5828        2.5515        3.6646        3.7980        3.5110        3.7806        1.8615        1.6297        1.5477        1.6119        1.6879        1.8245        2.0656        2.4927        5.0287        6.2067        7.6342        9.3746       11.2829       13.0385       14.3577       15.3198       13.9851       14.8475       16.2236       18.0780       21.9544       24.0330       25.5228       29.1474       35.0293       26.9602       28.5821       31.0813       35.3482       38.1135       39.6801       40.1262       35.3993       35.4483       36.2738       37.8286       43.2137       44.3500       45.1498       43.9293       40.3644       39.1829       38.1801       38.2086       52.3352       59.5070       50.0935       52.9976       49.0192       55.9339       63.3891       65.1532       55.1588       62.1650       55.0176       81.8309       71.9492       65.7854       58.3857       59.0965       55.1094       53.4843       51.3057       50.9988       47.9569       48.4376       51.9689       55.4464       48.8447       49.5686       55.1782       63.1322       31.6375        0.0000        0.0000        0.0000        0.0000        0.0000        0.0000        0.0000        0.0000        0.0000        0.0000        0.0000        0.0000       73.1349       69.2793       74.6109        0.0000       90.0029       75.6651        0.0000        0.0000        0.0000        0.0000        0.0000        0.0000        0.0000        0.0000        0.0000        0.0000        0.0000        0.0000        0.0000        0.0000        0.0000        0.0000        0.0000        0.0000        0.0000        0.0000        0.0000        0.0000        0.0000        0.0000        0.0000        0.0000        0.0000        0.0000        0.0000        0.0000        0.0000        0.0000        0.0000        0.0000        0.0000        0.0000        0.0000        0.0000        0.0000        0.0000        0.0000        0.0000        0.0000
        0.0000        0.0000        0.0000        0.0000        0.0000        0.0000        0.0000        0.0000        0.0000        0.0000        0.0000        0.0000        0.0000        0.0000        0.0000        0.0000        0.0000        0.0000        0.0000        0.0000        0.0000        0.0000        0.0000        0.0000        0.0000        0.0000        0.0000        0.0000        0.0000        0.0000        0.0000        0.0000        0.0000        0.0000        0.0000        0.0000        0.0000        0.0000        0.0000        0.0000        0.0000        0.0000        0.0000        0.0000        0.0000        0.0000        0.0000        0.0000        0.0000        0.0000        0.0000        0.0000        0.0000        0.0000        0.0000        0.0000        0.0000        0.0000        0.0000        0.0000        0.0000        0.0000        0.0000        0.0000        0.0000        0.0000        0.0000        0.0000        0.0000        0.0000        0.0000        0.0000        0.0000        0.0000        0.0000        0.0000        0.0000        0.0000        0.0000        0.0000        0.0000        0.0000        0.0000        0.0000        0.0000        0.0000        0.0000        0.0000        0.0000        0.0000        0.0000        0.0000        0.0000        0.0000        0.0000        0.0000        0.0000        0.0000        0.0000        2.4808        3.0281        3.7570        4.5501        6.6242        6.5450        6.4710        6.2652       51.6951        3.5690        3.1111        3.2933        5.1055        4.8022        4.9178        3.9247        2.2085        1.8907        1.7138        1.7335        1.7484        1.9243        2.2151        2.6326        5.4292        6.7137        8.1187        9.7096       11.4855       13.0927       14.2269       14.9178       13.5486       14.2642       15.6816       17.7839       21.8209       24.1911       25.9404       27.1267       27.0646       28.0864       29.6642       31.8614       36.0176       38.6093       39.6848       39.1609       33.9272       33.4028       33.9300       35.4787       41.2031       42.7610       43.4726       42.9133       39.2577       44.5416       46.8502       55.7155       60.1176       49.5752       50.5824       58.1798       59.2358       65.1794       55.5470       48.7614       55.3101       56.9500       70.1864       69.7809       61.1909       59.6800       55.7447       48.5185       48.7064       48.2206       57.3248       53.5663       43.9210       47.2172       46.6772       46.1323       40.1119       46.1263       47.8443       49.5828       20.9188        0.0000        0.0000        0.0000        0.0000        0.0000        0.0000       86.4715       47.4413        0.0000        0.0000        0.0000        0.0000       49.6402       70.4240        0.0000        0.0000        0.0000        0.0000        0.0000        0.0000        0.0000        0.0000        0.0000        0.0000        0.0000        0.0000        0.0000        0.0000        0.0000        0.0000        0.0000        0.0000        0.0000        0.0000        0.0000        0.0000        0.0000        0.0000        0.0000        0.0000        0.0000        0.0000        0.0000        0.0000        0.0000        0.0000        0.0000        0.0000        0.0000        0.0000        0.0000        0.0000        0.0000        0.0000        0.0000        0.0000        0.0000        0.0000        0.0000        0.0000        0.0000
        0.0000        0.0000        0.0000        0.0000        0.0000        0.0000        0.0000        0.0000        0.0000        0.0000        0.0000        0.0000        0.0000        0.0000        0.0000        0.0000        0.0000        0.0000        0.0000        0.0000        0.0000        0.0000        0.0000        0.0000        0.0000        0.0000        0.0000        0.0000        0.0000        0.0000        0.0000        0.0000        0.0000        0.0000        0.0000        0.0000        0.0000        0.0000        0.0000        0.0000        0.0000        0.0000        0.0000        0.0000        0.0000        0.0000        0.0000        0.0000        0.0000        0.0000        0.0000        0.0000        0.0000        0.0000        0.0000        0.0000        0.0000        0.0000        0.0000        0.0000        0.0000        0.0000        0.0000        0.0000        0.0000        0.0000        0.0000        0.0000        0.0000        0.0000        0.0000        0.0000        0.0000        0.0000        0.0000        0.0000        0.0000        0.0000        0.0000        0.0000        0.0000        0.0000        0.0000        0.0000        0.0000        0.0000        0.0000        0.0000        0.0000        0.0000        0.0000        0.0000        0.0000        0.0000        0.0000        0.0000        0.0000        0.4623        3.2006        2.2194        2.8679        3.6011        4.4127        5.6877        6.4660        6.5635        5.8667        4.2469        3.8652        3.7010        4.0020        5.3085        5.5943        5.4395        4.6278        2.5893        2.1362        1.8953        1.8668        1.7381        1.9046        2.1768        2.6214        5.3747        6.5831        7.9032        9.3702       11.0516       12.5376       13.6501       14.4135       13.2181       14.0330       18.4806       17.8205       22.0153       24.5681       26.6152       28.1510       28.3513       29.6811       31.3277       33.3661       37.7782       39.9036       40.8839       39.8361       34.5139       33.5581       33.8339       35.2701       40.7308       42.3383       42.7987       42.1364       40.7194       51.1479       70.3914       61.7279       45.6169       42.7290       70.1112       76.2492       70.6584       61.8309       52.6397       75.5738       70.7439       85.5663       81.7509       79.6289       62.1170       73.7821       55.5898       52.4916       52.9459       51.7171       53.3030       51.5934       43.1132       38.5937       36.3457       34.7267       34.3587       37.2286       47.1913       37.9155        0.0000        0.0000        0.0000        0.0000        0.0000       75.0420       71.7038       68.7121       24.4285        0.0000        0.0000        0.0000        0.0000        0.0000        0.0000        0.0000        0.0000        0.0000        0.0000        0.0000        0.0000        0.0000        0.0000        0.0000        0.0000        0.0000        0.0000        0.0000        0.0000        0.0000        0.0000        0.0000        0.0000        0.0000        0.0000        0.0000        0.0000        0.0000        0.0000        0.0000        0.0000        0.0000        0.0000        0.0000        0.0000        0.0000        0.0000        0.0000        0.0000        0.0000        0.0000        0.0000        0.0000        0.0000        0.0000        0.0000        0.0000        0.0000        0.0000        0.0000        0.0000        0.0000
        0.0000        0.0000        0.0000        0.0000        0.0000        0.0000        0.0000        0.0000        0.0000        0.0000        0.0000        0.0000        0.0000        0.0000        0.0000        0.0000        0.0000        0.0000        0.0000        0.0000        0.0000        0.0000        0.0000        0.0000        0.0000        0.0000        0.0000        0.0000        0.0000        0.0000        0.0000        0.0000        0.0000        0.0000        0.0000        0.0000        0.0000        0.0000        0.0000        0.0000        0.0000        0.0000        0.0000        0.0000        0.0000        0.0000        0.0000        0.0000        0.0000        0.0000        0.0000        0.0000        0.0000        0.0000        0.0000        0.0000        0.0000        0.0000        0.0000        0.0000        0.0000        0.0000        0.0000        0.0000        0.0000        0.0000        0.0000        0.0000        0.0000        0.0000        0.0000        0.0000        0.0000        0.0000        0.0000        0.0000        0.0000        0.0000        0.0000        0.0000        0.0000        0.0000        0.0000        0.0000        0.0000        0.0000        0.0000        0.0000        0.0000        0.0000        0.0000        0.0000        0.0000        0.0000        0.0000        0.0000        0.0000        0.7391        1.8885        1.9007        2.5407        3.2392        4.0763        5.3306        6.1507        6.3846        5.9257        4.3870        4.0541        4.0851        4.4796        6.0718        6.5634        6.3572        5.4044        2.9932        2.4184        2.1523        1.9859        1.6364        1.8492        2.1059        2.5260        4.8454        5.8593        7.0239        8.3811        9.9842       11.3732       12.6220       13.7643       13.9122       14.1269       15.8455       18.1702       22.5191       25.1846       27.4586       29.4019       29.8890       31.5770       37.6124       35.4575       39.6675       45.6060       46.3850       42.4450       36.9120       36.1544       36.2072       36.8448       41.9021       42.4296       43.0358       50.9485       54.7113       59.2842       53.1025       50.8902       50.6199       55.0521       61.6970       73.5560       66.4303       69.0886       65.5224       65.6103       69.2476       72.4221       77.7455       83.8718       62.9653       61.9111       54.2501       51.0008       51.2040       47.4884       42.1840       41.6526       32.0065       28.6057       27.2614       29.6360       30.2852       46.2810       33.7247       27.9177        0.0000        0.0000        0.0000       17.2295       59.4970       63.7702       68.6971       67.8728       19.9705        0.0000        0.0000        0.0000        0.0000        0.0000        0.0000        0.0000        0.0000        0.0000        0.0000        0.0000        0.0000        0.0000        0.0000        0.0000        0.0000        0.0000        0.0000        0.0000        0.0000        0.0000        0.0000        0.0000        0.0000        0.0000        0.0000        0.0000        0.0000        0.0000        0.0000        0.0000        0.0000        0.0000        0.0000        0.0000        0.0000        0.0000        0.0000        0.0000        0.0000        0.0000        0.0000        0.0000        0.0000        0.0000        0.0000        0.0000        0.0000        0.0000        0.0000        0.0000        0.0000        0.0000
        0.0000        0.0000        0.0000        0.0000        0.0000        0.0000        0.0000        0.0000        0.0000        0.0000        0.0000        0.0000        0.0000        0.0000        0.0000        0.0000        0.0000        0.0000        0.0000        0.0000        0.0000        0.0000        0.0000        0.0000        0.0000        0.0000        0.0000        0.0000        0.0000        0.0000        0.0000        0.0000        0.0000        0.0000        0.0000        0.0000        0.0000        0.0000        0.0000        0.0000        0.0000        0.0000        0.0000        0.0000        0.0000        0.0000        0.0000        0.0000        0.0000        0.0000        0.0000        0.0000        0.0000        0.0000        0.0000        0.0000        0.0000        0.0000        0.0000        0.0000        0.0000        0.0000        0.0000        0.0000        0.0000        0.0000        0.0000        0.0000        0.0000        0.0000        0.0000        0.0000        0.0000        0.0000        0.0000        0.0000        0.0000        0.0000        0.0000        0.0000        0.0000        0.0000        0.0000        0.0000        0.0000        0.0000        0.0000        0.0000        0.0000        0.0000        0.0000        0.0000        0.0000        0.0000        0.0000        0.0000        0.3634       20.6423        2.0749        1.2930        1.7150        2.2244        2.9212        4.7365        5.5501        5.8501        5.6409        4.5535        4.3799        4.5297        5.0177        6.8045        7.3971        7.1942        6.1266        4.4348        3.6857        6.9962        2.8113        2.5562        2.4133        2.7129        3.3694        3.7353        4.1732        4.8962        5.7849        7.5919        8.6634        9.7829       11.0444       13.0346       14.4876       16.5295       19.1662       22.3913       24.9629       27.3242       29.5128       31.8541       38.9084       35.7573       37.5919       41.2627       47.3822       46.5277       44.1943       43.3176       42.7842       44.9968       44.9314       47.0878       50.4420       54.5365       56.3815       61.9276       44.0594       39.9017       49.2316       54.5432       58.4641       58.4698       54.6772       59.3047       67.9321       76.5173       67.2886       78.5316       79.9942       80.2745       70.2637       58.1244       58.1152       54.1227       44.5299       40.8446       36.8864       31.1659       27.7316       18.9521       14.8164       16.0638       17.0414       23.1609       12.6582        8.4007        0.0000        0.0000        0.0000        0.0000       22.2336       44.4228       49.7624       52.7635       51.9067       25.5430        0.0000        0.0000        0.0000        0.0000        0.0000        0.0000        0.0000        0.0000        0.0000        0.0000        0.0000        0.0000        0.0000        0.0000        0.0000        0.0000        0.0000        0.0000        0.0000        0.0000        0.0000        0.0000        0.0000        0.0000        0.0000        0.0000        0.0000        0.0000        0.0000        0.0000        0.0000        0.0000        0.0000        0.0000        0.0000        0.0000        0.0000        0.0000        0.0000        0.0000        0.0000        0.0000        0.0000        0.0000        0.0000        0.0000        0.0000        0.0000        0.0000        0.0000        0.0000        0.0000        0.0000
        0.0000        0.0000        0.0000        0.0000        0.0000        0.0000        0.0000        0.0000        0.0000        0.0000        0.0000        0.0000        0.0000        0.0000        0.0000        0.0000        0.0000        0.0000        0.0000        0.0000        0.0000        0.0000        0.0000        0.0000        0.0000        0.0000        0.0000        0.0000        0.0000        0.0000        0.0000        0.0000        0.0000        0.0000        0.0000        0.0000        0.0000        0.0000        0.0000        0.0000        0.0000        0.0000        0.0000        0.0000        0.0000        0.0000        0.0000        0.0000        0.0000        0.0000        0.0000        0.0000        0.0000        0.0000        0.0000        0.0000        0.0000        0.0000        0.0000        0.0000        0.0000        0.0000        0.0000        0.0000        0.0000        0.0000        0.0000        0.0000        0.0000        0.0000        0.0000        0.0000        0.0000        0.0000        0.0000        0.0000        0.0000        0.0000        0.0000        0.0000        0.0000        0.0000        0.0000        0.0000        0.0000        0.0000        0.0000        0.0000        0.0000        0.0000        0.0000        0.0000        0.0000        0.0000        0.0000        0.0000        0.5502        2.8388        0.2688        1.0778        1.4576        2.0441        2.5635        4.2746        5.1293        5.5565        5.5524        4.6885        4.7189        4.9894        5.5570        7.6301        8.3721        8.1745        7.0095        5.7076        4.1213        5.5818        3.6088        2.2965        2.3699        2.6410        3.2121        3.2619        3.7292        4.3412        5.1806        6.7926        7.7643        9.0121       10.5685       12.7918       14.5888       16.8333       19.5526       22.8512       25.4887       29.1203       30.5601       40.5066       35.5051       37.6134       39.4172       43.4370       45.5910       46.4632       46.4057       45.8682       45.6449       53.7350       56.5683       55.0708       52.6451       51.8363       55.0173       53.7348       41.5062       49.0981       57.4864       63.5920       55.2543       57.9302       59.6532       68.8481       79.1653       67.9671       70.8111       85.9685       82.1378       79.1715       75.5542       63.5747       51.2562       42.8192       41.2200       32.5205       26.6652       21.9992       19.7091       13.8354       12.7341       12.3982       18.3781        0.0000        0.0000        0.0000        0.0000        0.0000        0.0000       15.8788       17.4405       36.3967       43.2578       49.9228       50.7355        0.0000        0.0000        0.0000        0.0000        0.0000        0.0000        0.0000        0.0000        0.0000        0.0000        0.0000        0.0000        0.0000        0.0000        0.0000        0.0000        0.0000        0.0000        0.0000        0.0000        0.0000        0.0000        0.0000        0.0000        0.0000        0.0000        0.0000        0.0000        0.0000        0.0000        0.0000        0.0000        0.0000        0.0000        0.0000        0.0000        0.0000        0.0000        0.0000        0.0000        0.0000        0.0000        0.0000        0.0000        0.0000        0.0000        0.0000        0.0000        0.0000        0.0000        0.0000        0.0000        0.0000        0.0000
        0.0000        0.0000        0.0000        0.0000        0.0000        0.0000        0.0000        0.0000        0.0000        0.0000        0.0000        0.0000        0.0000        0.0000        0.0000        0.0000        0.0000        0.0000        0.0000        0.0000        0.0000        0.0000        0.0000        0.0000        0.0000        0.0000        0.0000        0.0000        0.0000        0.0000        0.0000        0.0000        0.0000        0.0000        0.0000        0.0000        0.0000        0.0000        0.0000        0.0000        0.0000        0.0000        0.0000        0.0000        0.0000        0.0000        0.0000        0.0000        0.0000        0.0000        0.0000        0.0000        0.0000        0.0000        0.0000        0.0000        0.0000        0.0000        0.0000        0.0000        0.0000        0.0000        0.0000        0.0000        0.0000        0.0000        0.0000        0.0000        0.0000        0.0000        0.0000        0.0000        0.0000        0.0000        0.0000        0.0000        0.0000        0.0000        0.0000        0.0000        0.0000        0.0000        0.0000        0.0000        0.0000        0.0000        0.0000        0.0000        0.0000        0.0000        0.0000        0.0000        0.0000        0.0000        0.0000        0.0000        1.7005        0.8730        0.1718        0.9231        1.3031        3.6688        2.3370        3.7586        4.5039        5.1207        5.5975        5.1246        5.5499        6.0242        6.5239        8.8469        9.5286        9.1810        7.7688        5.4986        4.2316        4.0006        3.4256        2.4337        2.5966        2.7927        3.2233        3.1576        3.4828        3.9974        4.7662        6.2767        7.1914        8.5183       10.2963       12.7036       14.7412       17.2250       20.1533       23.6494       27.5250       29.3462       32.1715       40.8170       42.7404       41.0416       41.7014       45.9627       47.8943       48.8769       48.9895       48.2023       53.5710       56.0424       56.8140       52.2037       47.3215       53.1957       51.0161       46.5221       44.5098       49.4669       54.9445       59.4479       60.8106       71.9533       69.6533       79.9616       77.6536       69.3307       65.6483       75.6931       77.7330       80.1966       71.6708       47.2657       37.7281       37.1802       39.9992       23.6917       19.6634       15.8203       13.5357       13.6173       15.5484        9.1939        0.0000        0.0000        0.0000        0.0000        0.0000        0.0000       10.8895       11.4436       14.3923       32.6067       42.0823       44.7168       44.0086        0.0000        0.0000        0.0000        0.0000        0.0000        0.0000        0.0000        0.0000        0.0000        0.0000        0.0000        0.0000        0.0000        0.0000        0.0000        0.0000        0.0000        0.0000        0.0000        0.0000        0.0000        0.0000        0.0000        0.0000        0.0000        0.0000        0.0000        0.0000        0.0000        0.0000        0.0000        0.0000        0.0000        0.0000        0.0000        0.0000        0.0000        0.0000        0.0000        0.0000        0.0000        0.0000        0.0000        0.0000        0.0000        0.0000        0.0000        0.0000        0.0000        0.0000        0.0000        0.0000        0.0000        0.0000
        0.0000        0.0000        0.0000        0.0000        0.0000        0.0000        0.0000        0.0000        0.0000        0.0000        0.0000        0.0000        0.0000        0.0000        0.0000        0.0000        0.0000        0.0000        0.0000        0.0000        0.0000        0.0000        0.0000        0.0000        0.0000        0.0000        0.0000        0.0000        0.0000        0.0000        0.0000        0.0000        0.0000        0.0000        0.0000        0.0000        0.0000        0.0000        0.0000        0.0000        0.0000        0.0000        0.0000        0.0000        0.0000        0.0000        0.0000        0.0000        0.0000        0.0000        0.0000        0.0000        0.0000        0.0000        0.0000        0.0000        0.0000        0.0000        0.0000        0.0000        0.0000        0.0000        0.0000        0.0000        0.0000        0.0000        0.0000        0.0000        0.0000        0.0000        0.0000        0.0000        0.0000        0.0000        0.0000        0.0000        0.0000        0.0000        0.0000        0.0000        0.0000        0.0000        0.0000        0.0000        0.0000        0.0000        0.0000        0.0000        0.0000        0.0000        0.0000        0.0000        0.0000        0.0000        0.0000        0.0000        0.0000        0.4400        0.0094        0.8400        1.1869        1.5777        1.9208        3.1227        3.7074        4.9310        5.7377        5.8291        6.8378        7.5182        7.8886       10.2721       10.7579       10.1935        8.5562        5.8919        4.3804        3.5545        3.4879        2.6783        2.8521        3.0920        3.4150        3.3161        3.4655        3.8954        4.6416        6.1348        8.5540        8.3547       10.2672       13.0886       14.9799       17.7035       20.9839       24.8175       28.0010       31.1627       35.3340       37.4224       45.2673       46.1770       47.8683       48.6383       50.8151       51.7497       52.3215       51.0293       55.7357       56.9723       56.6750       52.1047       45.0534       48.3801       49.2134       49.1173       43.9827       55.9647       60.5586       70.3756       76.4370       82.3742       77.8361       80.3929       83.0486       81.5928       69.4928       67.4257       77.0494       75.7673       62.1511       40.3255       33.5054       34.0665       25.3231       20.5535       17.4343       14.7581       15.6854       18.1276       15.9222        0.0000        0.0000        0.0000        0.0000        0.0000        0.0000        0.0000       11.2119        9.3886       12.5747       34.1079       40.3431       52.2941       41.3378        0.0000        0.0000        0.0000        0.0000        0.0000        0.0000        0.0000        0.0000        0.0000        0.0000        0.0000        0.0000        0.0000        0.0000        0.0000        0.0000        0.0000        0.0000        0.0000        0.0000        0.0000        0.0000        0.0000        0.0000        0.0000        0.0000        0.0000        0.0000        0.0000        0.0000        0.0000        0.0000        0.0000        0.0000        0.0000        0.0000        0.0000        0.0000        0.0000        0.0000        0.0000        0.0000        0.0000        0.0000        0.0000        0.0000        0.0000        0.0000        0.0000        0.0000        0.0000        0.0000        0.0000        0.0000
        0.0000        0.0000        0.0000        0.0000        0.0000        0.0000        0.0000        0.0000        0.0000        0.0000        0.0000        0.0000        0.0000        0.0000        0.0000        0.0000        0.0000        0.0000        0.0000        0.0000        0.0000        0.0000        0.0000        0.0000        0.0000        0.0000        0.0000        0.0000        0.0000        0.0000        0.0000        0.0000        0.0000        0.0000        0.0000        0.0000        0.0000        0.0000        0.0000        0.0000        0.0000        0.0000        0.0000        0.0000        0.0000        0.0000        0.0000        0.0000        0.0000        0.0000        0.0000        0.0000        0.0000        0.0000        0.0000        0.0000        0.0000        0.0000        0.0000        0.0000        0.0000        0.0000        0.0000        0.0000        0.0000        0.0000        0.0000        0.0000        0.0000        0.0000        0.0000        0.0000        0.0000        0.0000        0.0000        0.0000        0.0000        0.0000        0.0000        0.0000        0.0000        0.0000        0.0000        0.0000        0.0000        0.0000        0.0000        0.0000        0.0000        0.0000        0.0000        0.0000        0.0000        0.0000        0.0000        0.0000        3.3867        1.9089        0.2701        1.4776        0.0000        2.0651        2.9602        2.8870        1.9618        2.8895        2.7340        9.8633       12.0281       12.0969       11.7759       11.0673       11.4489       10.6740        9.0630        4.6719        3.4206        2.8430        2.9731        4.2918        4.4373        4.3995        4.2424        2.3696        2.5101        2.7645        3.1353        4.7690        5.4591        6.5754        8.2210       11.9798       14.0658       16.7207       19.9784       26.0888       29.6624       33.2712       36.6880       40.0656       43.1323       45.4071       47.4018       52.7507       53.9064       54.7377       54.6713       64.3318       60.6568       61.2121       58.6101       44.2277       42.3618       46.5353       40.6488       48.4488       54.8722       59.5163       67.6982       81.9215       96.8351       90.2057       85.4009       78.5296       92.5686       74.9099       66.4349       55.2063       52.6091       50.3630       45.0148       30.9716       26.8636       25.8652       20.0304       16.1130       14.5551       12.8487       16.5337        0.0000        0.0000        0.0000        0.0000        0.0000       27.5913        8.7352        0.0000       20.0010       18.1705       22.0315       28.1553       41.1735       53.1994       61.5739        0.0000        0.0000        0.0000        0.0000        0.0000        0.0000        0.0000        0.0000        0.0000        0.0000        0.0000        0.0000        0.0000        0.0000        0.0000        0.0000        0.0000        0.0000        0.0000        0.0000        0.0000        0.0000        0.0000        0.0000        0.0000        0.0000        0.0000        0.0000        0.0000        0.0000        0.0000        0.0000        0.0000        0.0000        0.0000        0.0000        0.0000        0.0000        0.0000        0.0000        0.0000        0.0000        0.0000        0.0000        0.0000        0.0000        0.0000        0.0000        0.0000        0.0000        0.0000        0.0000        0.0000        0.0000        0.0000
        0.0000        0.0000        0.0000        0.0000        0.0000        0.0000        0.0000        0.0000        0.0000        0.0000        0.0000        0.0000        0.0000        0.0000        0.0000        0.0000        0.0000        0.0000        0.0000        0.0000        0.0000        0.0000        0.0000        0.0000        0.0000        0.0000        0.0000        0.0000        0.0000        0.0000        0.0000        0.0000        0.0000        0.0000        0.0000        0.0000        0.0000        0.0000        0.0000        0.0000        0.0000        0.0000        0.0000        0.0000        0.0000        0.0000        0.0000        0.0000        0.0000        0.0000        0.0000        0.0000        0.0000        0.0000        0.0000        0.0000        0.0000        0.0000        0.0000        0.0000        0.0000        0.0000        0.0000        0.0000        0.0000        0.0000        0.0000        0.0000        0.0000        0.0000        0.0000        0.0000        0.0000        0.0000        0.0000        0.0000        0.0000        0.0000        0.0000        0.0000        0.0000        0.0000        0.0000        0.0000        0.0000        0.0000        0.0000        0.0000        0.0000        0.0000        0.0000        0.0000        0.0000        0.0000        0.0000        0.0000        0.0000        0.2400        0.0000        0.0000        0.0000        1.9506        2.7753        0.9262        0.8172        3.6595        2.2667       12.2317       12.0944       13.5135       14.0656       12.5765       12.7749       11.9040        9.6639        4.9692        3.6143        3.0922        3.2116        4.8809        5.2491        5.2073        5.3824        6.6523        2.5266        2.7501        3.5201        4.6346        6.2484        6.4514        8.2042       12.0790       14.2845       17.9826       20.7421       28.4522       31.2452       35.4353       39.1633       42.4274       45.6198       48.0450       49.2888       55.3825       58.1792       57.9174       58.3855       70.7686       67.6150       58.7961       49.9779       44.1427       46.4409       40.0455       39.6596       58.3354       67.0703       73.5820       81.2386       94.3326      105.6943       95.9970       84.0472       82.1042       93.5200       82.4347       72.3836       57.2660       51.0506       43.4032       37.0426       28.3516       26.2591       27.2909       26.6223       14.6854       17.3679       17.7822       12.9203        0.0000        0.0000        0.0000        0.0000        0.0000       33.6758       15.5728        5.2110       19.7068       21.7024       23.8625       30.4112       47.4355       47.3658       54.2288        0.0000        0.0000        0.0000        0.0000        0.0000        0.0000        0.0000        0.0000        0.0000        0.0000        0.0000        0.0000        0.0000        0.0000        0.0000        0.0000        0.0000        0.0000        0.0000        0.0000        0.0000        0.0000        0.0000        0.0000        0.0000        0.0000        0.0000        0.0000        0.0000        0.0000        0.0000        0.0000        0.0000        0.0000        0.0000        0.0000        0.0000        0.0000        0.0000        0.0000        0.0000        0.0000        0.0000        0.0000        0.0000        0.0000        0.0000        0.0000        0.0000        0.0000        0.0000        0.0000        0.0000        0.0000        0.0000
        0.0000        0.0000        0.0000        0.0000        0.0000        0.0000        0.0000        0.0000        0.0000        0.0000        0.0000        0.0000        0.0000        0.0000        0.0000        0.0000        0.0000        0.0000        0.0000        0.0000        0.0000        0.0000        0.0000        0.0000        0.0000        0.0000        0.0000        0.0000        0.0000        0.0000        0.0000        0.0000        0.0000        0.0000        0.0000        0.0000        0.0000        0.0000        0.0000        0.0000        0.0000        0.0000        0.0000        0.0000        0.0000        0.0000        0.0000        0.0000        0.0000        0.0000        0.0000        0.0000        0.0000        0.0000        0.0000        0.0000        0.0000        0.0000        0.0000        0.0000        0.0000        0.0000        0.0000        0.0000        0.0000        0.0000        0.0000        0.0000        0.0000        0.0000        0.0000        0.0000        0.0000        0.0000        0.0000        0.0000        0.0000        0.0000        0.0000        0.0000        0.0000        0.0000        0.0000        0.0000        0.0000        0.0000        0.0000        0.0000        0.0000        0.0000        0.0000        0.0000        0.0000        0.0000        0.0000        0.0000        0.0000        0.0000        0.0000        0.0000        0.0000        5.7809        2.0721        1.4737        0.7810        1.4365        2.7306       10.5076       13.7550       15.3697       15.5885       14.1097       14.2034       13.0972       10.7665        5.5016        3.8727        3.2430        3.6393        5.7475        6.3282        6.3643        5.9037        2.6926        2.7533        2.9515        3.8845        5.8771        5.7346        6.9803        9.7314       13.2811       15.7349       18.8178       22.9486       30.0807       33.6980       37.6749       43.1054       44.9767       48.4551       50.6451       57.6107       58.4132       61.3092       61.6659       66.4897       68.0463       63.1617       53.9398       53.1123       50.0208       44.7300       41.3827       46.3530       69.6480       81.2300       70.9480       69.0167       92.9791      104.1109      100.6101       94.0363       87.1441       79.2776       74.9279       68.9018       51.9923       49.0032       41.9256       34.7533       28.8935       23.5453       25.8997       30.6556       21.7355       17.4287        0.0000        0.0000        0.0000        0.0000        0.0000        0.0000       27.5310       29.1275        5.5423       10.9943       20.0216       22.4860       25.8705       30.4017       42.3260       46.9704       56.5180        0.0000        0.0000        0.0000        0.0000        0.0000        0.0000        0.0000        0.0000        0.0000        0.0000        0.0000        0.0000        0.0000        0.0000        0.0000        0.0000        0.0000        0.0000        0.0000        0.0000        0.0000        0.0000        0.0000        0.0000        0.0000        0.0000        0.0000        0.0000        0.0000        0.0000        0.0000        0.0000        0.0000        0.0000        0.0000        0.0000        0.0000        0.0000        0.0000        0.0000        0.0000        0.0000        0.0000        0.0000        0.0000        0.0000        0.0000        0.0000        0.0000        0.0000        0.0000        0.0000        0.0000        0.0000        0.0000
        0.0000        0.0000        0.0000        0.0000        0.0000        0.0000        0.0000        0.0000        0.0000        0.0000        0.0000        0.0000        0.0000        0.0000        0.0000        0.0000        0.0000        0.0000        0.0000        0.0000        0.0000        0.0000        0.0000        0.0000        0.0000        0.0000        0.0000        0.0000        0.0000        0.0000        0.0000        0.0000        0.0000        0.0000        0.0000        0.0000        0.0000        0.0000        0.0000        0.0000        0.0000        0.0000        0.0000        0.0000        0.0000        0.0000        0.0000        0.0000        0.0000        0.0000        0.0000        0.0000        0.0000        0.0000        0.0000        0.0000        0.0000        0.0000        0.0000        0.0000        0.0000        0.0000        0.0000        0.0000        0.0000        0.0000        0.0000        0.0000        0.0000        0.0000        0.0000        0.0000        0.0000        0.0000        0.0000        0.0000        0.0000        0.0000        0.0000        0.0000        0.0000        0.0000        0.0000        0.0000        0.0000        0.0000        0.0000        0.0000        0.0000        0.0000        0.0000        0.0000        0.0000        0.0000        0.0000        0.0000        0.0000        0.0000        0.0000        0.0000        0.0000        0.0000        2.0532        0.8699        0.9194        1.5804        2.8030       11.7273       15.2393       16.9811       17.1186       15.8274       16.0084       14.7578       12.1152        6.1876        4.3606        3.6821        4.2616        6.8517        7.6359        7.8654        7.5186        3.0649        3.1525        3.3481        3.6711        6.1555        6.7506        8.1233       11.1590       15.5370       18.3459       21.6411       25.3997       32.7392       36.9514       40.8193       45.2401       47.6275       51.8187       52.9992       54.0666       63.7710       68.8567       69.8587       71.0940       61.5813       59.2387       59.2083       57.2298       45.4941       45.2676       50.9053       59.3896       79.4836       86.3634       87.7140       85.9241       92.3295       88.7899       93.0225       83.1621       75.0099       73.3958       65.9839       59.0015       47.1858       38.3823       34.9471       31.6497       26.6068       21.1369       25.1863       28.7218       14.8512       11.9683        0.0000        0.0000        0.0000        0.0000        0.0000        0.0000        0.0000       20.5730        4.5785        1.3856       18.6918       19.4312       23.4871       27.1441       43.4959       52.5309       53.9434        0.0000        0.0000        0.0000        0.0000        0.0000        0.0000        0.0000        0.0000        0.0000        0.0000        0.0000        0.0000        0.0000        0.0000        0.0000        0.0000        0.0000        0.0000        0.0000        0.0000        0.0000        0.0000        0.0000        0.0000        0.0000        0.0000        0.0000        0.0000        0.0000        0.0000        0.0000        0.0000        0.0000        0.0000        0.0000        0.0000        0.0000        0.0000        0.0000        0.0000        0.0000        0.0000        0.0000        0.0000        0.0000        0.0000        0.0000        0.0000        0.0000        0.0000        0.0000        0.0000        0.0000        0.0000        0.0000
        0.0000        0.0000        0.0000        0.0000        0.0000        0.0000        0.0000        0.0000        0.0000        0.0000        0.0000        0.0000        0.0000        0.0000        0.0000        0.0000        0.0000        0.0000        0.0000        0.0000        0.0000        0.0000        0.0000        0.0000        0.0000        0.0000        0.0000        0.0000        0.0000        0.0000        0.0000        0.0000        0.0000        0.0000        0.0000        0.0000        0.0000        0.0000        0.0000        0.0000        0.0000        0.0000        0.0000        0.0000        0.0000        0.0000        0.0000        0.0000        0.0000        0.0000        0.0000        0.0000        0.0000        0.0000        0.0000        0.0000        0.0000        0.0000        0.0000        0.0000        0.0000        0.0000        0.0000        0.0000        0.0000        0.0000        0.0000        0.0000        0.0000        0.0000        0.0000        0.0000        0.0000        0.0000        0.0000        0.0000        0.0000        0.0000        0.0000        0.0000        0.0000        0.0000        0.0000        0.0000        0.0000        0.0000        0.0000        0.0000        0.0000        0.0000        0.0000        0.0000        0.0000        0.0000        0.0000        0.0000        0.0000        0.0000        0.0000        0.0000        0.0000        0.0000        0.0000        2.3477        1.7440        4.7860        7.5478       15.9260       20.6933       23.1463       23.4070       26.9309       24.5489       22.1015       17.7905        8.7053        5.8008        4.7153        5.5840       11.1966       11.0372       11.4018       10.8917        9.5598        9.6286        9.9453        9.7482        0.0000        0.0000       11.0170       14.5193       20.7799       24.8200       29.3260       34.3140       38.7810       43.5964       47.9265       52.1744       53.7900       57.8371       59.7747       61.1399       68.4230       74.0841       71.8806       62.5414       54.9759       52.9856       50.9217       51.2686       60.1061       71.7046       66.2565       78.4915       83.6137       95.5133       92.8316       80.4194       70.4889       67.2188       78.0234       61.9966       45.4331       42.6613       41.2960       39.6167       29.4305       23.3854       23.5152       21.2798       23.5563       25.3094       17.3012        0.0000        0.0000        0.0000        0.0000        0.0000        0.0000        0.0000        0.0000        0.0000        0.0000        0.0000        0.0000        0.0000       14.7069       13.4386       16.5707       18.2157       35.4360       46.0718        0.0000        0.0000        0.0000        0.0000        0.0000        0.0000        0.0000        0.0000        0.0000        0.0000        0.0000        0.0000        0.0000        0.0000        0.0000        0.0000        0.0000        0.0000        0.0000        0.0000        0.0000        0.0000        0.0000        0.0000        0.0000        0.0000        0.0000        0.0000        0.0000        0.0000        0.0000        0.0000        0.0000        0.0000        0.0000        0.0000        0.0000        0.0000        0.0000        0.0000        0.0000        0.0000        0.0000        0.0000        0.0000        0.0000        0.0000        0.0000        0.0000        0.0000        0.0000        0.0000        0.0000        0.0000        0.0000        0.0000
        0.0000        0.0000        0.0000        0.0000        0.0000        0.0000        0.0000        0.0000        0.0000        0.0000        0.0000        0.0000        0.0000        0.0000        0.0000        0.0000        0.0000        0.0000        0.0000        0.0000        0.0000        0.0000        0.0000        0.0000        0.0000        0.0000        0.0000        0.0000        0.0000        0.0000        0.0000        0.0000        0.0000        0.0000        0.0000        0.0000        0.0000        0.0000        0.0000        0.0000        0.0000        0.0000        0.0000        0.0000        0.0000        0.0000        0.0000        0.0000        0.0000        0.0000        0.0000        0.0000        0.0000        0.0000        0.0000        0.0000        0.0000        0.0000        0.0000        0.0000        0.0000        0.0000        0.0000        0.0000        0.0000        0.0000        0.0000        0.0000        0.0000        0.0000        0.0000        0.0000        0.0000        0.0000        0.0000        0.0000        0.0000        0.0000        0.0000        0.0000        0.0000        0.0000        0.0000        0.0000        0.0000        0.0000        0.0000        0.0000        0.0000        0.0000        0.0000        0.0000        0.0000        0.0000        0.0000        0.0000        0.0000        0.0000        0.0000        0.0000        0.0000        0.0000        0.0000        1.6675        1.9884        4.1594        6.0758       17.4194       22.5682       25.1231       25.5350       26.0062       26.4189       26.3624       19.5685        9.5915        6.7050        8.2286        6.7550       11.2909       13.0379       13.4358       13.9180       13.3173       12.5302       11.5381        0.0000        0.0000        0.0000        0.0000        0.0000        0.0000       28.4002       33.1722       38.1661       42.4667       47.2721       51.8198       55.7977       57.1195       63.6403       63.2762       64.8182       78.0579       80.1668       67.0054       61.5377       52.4016       51.2051       52.7519       55.2081       68.1700       74.0226       80.7386       88.9076       92.3702       95.9140       88.8296       77.8271       63.0225       69.0970       83.8867       62.0777       47.8339       43.8481       41.1689       40.2220       29.3591       24.2438       24.9123       27.4427       18.8051        0.0000        0.0000        0.0000        0.0000        0.0000        0.0000        0.0000        0.0000        0.0000        0.0000        0.0000        0.0000        0.0000        0.0000        0.0000       15.7341       10.8182       14.1003       17.9270       33.1504       39.5506       46.7388        0.0000        0.0000        0.0000        0.0000        0.0000        0.0000        0.0000        0.0000        0.0000        0.0000        0.0000        0.0000        0.0000        0.0000        0.0000        0.0000        0.0000        0.0000        0.0000        0.0000        0.0000        0.0000        0.0000        0.0000        0.0000        0.0000        0.0000        0.0000        0.0000        0.0000        0.0000        0.0000        0.0000        0.0000        0.0000        0.0000        0.0000        0.0000        0.0000        0.0000        0.0000        0.0000        0.0000        0.0000        0.0000        0.0000        0.0000        0.0000        0.0000        0.0000        0.0000        0.0000        0.0000        0.0000        0.0000
        0.0000        0.0000        0.0000        0.0000        0.0000        0.0000        0.0000        0.0000        0.0000        0.0000        0.0000        0.0000        0.0000        0.0000        0.0000        0.0000        0.0000        0.0000        0.0000        0.0000        0.0000        0.0000        0.0000        0.0000        0.0000        0.0000        0.0000        0.0000        0.0000        0.0000        0.0000        0.0000        0.0000        0.0000        0.0000        0.0000        0.0000        0.0000        0.0000        0.0000        0.0000        0.0000        0.0000        0.0000        0.0000        0.0000        0.0000        0.0000        0.0000        0.0000        0.0000        0.0000        0.0000        0.0000        0.0000        0.0000        0.0000        0.0000        0.0000        0.0000        0.0000        0.0000        0.0000        0.0000        0.0000        0.0000        0.0000        0.0000        0.0000        0.0000        0.0000        0.0000        0.0000        0.0000        0.0000        0.0000        0.0000        0.0000        0.0000        0.0000        0.0000        0.0000        0.0000        0.0000        0.0000        0.0000        0.0000        0.0000        0.0000        0.0000        0.0000        0.0000        0.0000        0.0000        0.0000        0.0000        0.0000        0.0000        0.0000        0.0000        0.0000        0.0000        0.0000        2.0470        3.8699        3.6786        6.0184       16.8450       21.5251       24.3873       24.7193       24.6052       24.9660       22.9868       18.5026        9.1912        6.0814        0.0000        6.2585       11.0620        0.0000        0.0000       13.0672       13.3377        0.0000        0.0000        0.0000        0.0000        0.0000        0.0000        0.0000        0.0000       30.9109       35.7999       40.7937       44.9392       49.8875       55.5240       59.5345       59.5245       64.4956       67.3324       70.2749       74.1025       76.1498       67.6792       65.2211       61.2767       61.6430       68.6856       74.0717       80.6465       80.1099       92.9163       95.8687       96.4271       90.3471       89.5454       74.8307       74.1799       72.8369       80.7009       53.9691       46.2797       48.0842       39.5986       34.9007        0.0000        0.0000        0.0000        0.0000        0.0000        0.0000        0.0000        0.0000        0.0000        0.0000        0.0000        0.0000        0.0000        0.0000        0.0000        0.0000        0.0000        0.0000        0.0000        0.0000        9.3493       10.8627       12.4276       17.3707       31.9807        0.0000        0.0000        0.0000        0.0000        0.0000        0.0000        0.0000        0.0000        0.0000        0.0000        0.0000        0.0000        0.0000        0.0000        0.0000        0.0000        0.0000        0.0000        0.0000        0.0000        0.0000        0.0000        0.0000        0.0000        0.0000        0.0000        0.0000        0.0000        0.0000        0.0000        0.0000        0.0000        0.0000        0.0000        0.0000        0.0000        0.0000        0.0000        0.0000        0.0000        0.0000        0.0000        0.0000        0.0000        0.0000        0.0000        0.0000        0.0000        0.0000        0.0000        0.0000        0.0000        0.0000        0.0000        0.0000        0.0000        0.0000
        0.0000        0.0000        0.0000        0.0000        0.0000        0.0000        0.0000        0.0000        0.0000        0.0000        0.0000        0.0000        0.0000        0.0000        0.0000        0.0000        0.0000        0.0000        0.0000        0.0000        0.0000        0.0000        0.0000        0.0000        0.0000        0.0000        0.0000        0.0000        0.0000        0.0000        0.0000        0.0000        0.0000        0.0000        0.0000        0.0000        0.0000        0.0000        0.0000        0.0000        0.0000        0.0000        0.0000        0.0000        0.0000        0.0000        0.0000        0.0000        0.0000        0.0000        0.0000        0.0000        0.0000        0.0000        0.0000        0.0000        0.0000        0.0000        0.0000        0.0000        0.0000        0.0000        0.0000        0.0000        0.0000        0.0000        0.0000        0.0000        0.0000        0.0000        0.0000        0.0000        0.0000        0.0000        0.0000        0.0000        0.0000        0.0000        0.0000        0.0000        0.0000        0.0000        0.0000        0.0000        0.0000        0.0000        0.0000        0.0000        0.0000        0.0000        0.0000        0.0000        0.0000        0.0000        0.0000        0.0000        0.0000        0.0000        0.0000        0.0000        0.0000        0.0000        0.0000        2.6495        3.4025        6.8144        8.1901       15.2124       19.5212       21.1577       19.3521       19.5415       19.6828       18.0886        0.0000        0.0000        0.0000        0.0000        0.0000        0.0000        0.0000        0.0000        0.0000        0.0000        0.0000        0.0000        0.0000        0.0000        0.0000        0.0000        0.0000        0.0000        0.0000       37.3578       42.2619       46.3412       51.3248       55.7487       61.1771       61.4638       65.9265       73.0003       81.2881       74.9468       75.7075       72.6539       71.2272       71.2680       81.7924       85.1547       84.8255       87.9426       94.1036      108.6821      102.9045      106.3430       97.8699       89.7946       79.2086       79.9261       78.4582       66.9344       61.4084       51.8065       52.3224       33.2352        0.0000        0.0000        0.0000        0.0000        0.0000        0.0000        0.0000        0.0000        0.0000        0.0000        0.0000        0.0000        0.0000        0.0000        0.0000        0.0000        0.0000        0.0000        0.0000        0.0000        0.0000        0.0000       13.6224       10.9373       14.8181        0.0000       31.7461       55.8789        0.0000        0.0000        0.0000        0.0000        0.0000        0.0000        0.0000        0.0000        0.0000        0.0000        0.0000        0.0000        0.0000        0.0000        0.0000        0.0000        0.0000        0.0000        0.0000        0.0000        0.0000        0.0000        0.0000        0.0000        0.0000        0.0000        0.0000        0.0000        0.0000        0.0000        0.0000        0.0000        0.0000        0.0000        0.0000        0.0000        0.0000        0.0000        0.0000        0.0000        0.0000        0.0000        0.0000        0.0000        0.0000        0.0000        0.0000        0.0000        0.0000        0.0000        0.0000        0.0000        0.0000        0.0000        0.0000
        0.0000        0.0000        0.0000        0.0000        0.0000        0.0000        0.0000        0.0000        0.0000        0.0000        0.0000        0.0000        0.0000        0.0000        0.0000        0.0000        0.0000        0.0000        0.0000        0.0000        0.0000        0.0000        0.0000        0.0000        0.0000        0.0000        0.0000        0.0000        0.0000        0.0000        0.0000        0.0000        0.0000        0.0000        0.0000        0.0000        0.0000        0.0000        0.0000        0.0000        0.0000        0.0000        0.0000        0.0000        0.0000        0.0000        0.0000        0.0000        0.0000        0.0000        0.0000        0.0000        0.0000        0.0000        0.0000        0.0000        0.0000        0.0000        0.0000        0.0000        0.0000        0.0000        0.0000        0.0000        0.0000        0.0000        0.0000        0.0000        0.0000        0.0000        0.0000        0.0000        0.0000        0.0000        0.0000        0.0000        0.0000        0.0000        0.0000        0.0000        0.0000        0.0000        0.0000        0.0000        0.0000        0.0000        0.0000        0.0000        0.0000        0.0000        0.0000        0.0000        0.0000        0.0000        0.0000        0.0000        0.0000        0.0000        0.0000        0.0000        0.0000        0.0000        0.0000        0.0000        0.0000        7.8274        9.8674        7.2043        9.3543        9.1618        8.9918        8.0303        8.0409        7.4248        6.1395        0.0000        0.0000        0.0000        0.0000        0.0000        0.0000        0.0000        0.0000        0.0000        0.0000        0.0000        0.0000        0.0000        0.0000        0.0000        0.0000        0.0000        0.0000       37.9162       42.8016       48.9679       54.8751       59.4236       63.7255       66.4173       70.8765       75.6747       82.3868       75.7193       73.1638       71.9275       73.3575      101.1276      100.9289       98.7571       94.0621       88.4716       91.1575       91.5053       91.5612      102.9956       93.5861       83.8042       71.1223       69.9781       65.0835       57.2721       45.6036       10.7400       15.6600        0.0000        0.0000        0.0000        0.0000        0.0000        0.0000        0.0000        0.0000        0.0000        0.0000        0.0000        0.0000        0.0000        0.0000        0.0000        0.0000        0.0000        0.0000        0.0000        0.0000        0.0000        0.0000        0.0000        0.0000       16.2981       16.9220        0.0000       31.8384       55.5138        0.0000        0.0000        0.0000        0.0000        0.0000        0.0000        0.0000        0.0000        0.0000        0.0000        0.0000        0.0000        0.0000        0.0000        0.0000        0.0000        0.0000        0.0000        0.0000        0.0000        0.0000        0.0000        0.0000        0.0000        0.0000        0.0000        0.0000        0.0000        0.0000        0.0000        0.0000        0.0000        0.0000        0.0000        0.0000        0.0000        0.0000        0.0000        0.0000        0.0000        0.0000        0.0000        0.0000        0.0000        0.0000        0.0000        0.0000        0.0000        0.0000        0.0000        0.0000        0.0000        0.0000        0.0000        0.0000
        0.0000        0.0000        0.0000        0.0000        0.0000        0.0000        0.0000        0.0000        0.0000        0.0000        0.0000        0.0000        0.0000        0.0000        0.0000        0.0000        0.0000        0.0000        0.0000        0.0000        0.0000        0.0000        0.0000        0.0000        0.0000        0.0000        0.0000        0.0000        0.0000        0.0000        0.0000        0.0000        0.0000        0.0000        0.0000        0.0000        0.0000        0.0000        0.0000        0.0000        0.0000        0.0000        0.0000        0.0000        0.0000        0.0000        0.0000        0.0000        0.0000        0.0000        0.0000        0.0000        0.0000        0.0000        0.0000        0.0000        0.0000        0.0000        0.0000        0.0000        0.0000        0.0000        0.0000        0.0000        0.0000        0.0000        0.0000        0.0000        0.0000        0.0000        0.0000        0.0000        0.0000        0.0000        0.0000        0.0000        0.0000        0.0000        0.0000        0.0000        0.0000        0.0000        0.0000        0.0000        0.0000        0.0000        0.0000        0.0000        0.0000        0.0000        0.0000        0.0000        0.0000        0.0000        0.0000        0.0000        0.0000        0.0000        0.0000        0.0000        0.0000        0.0000        0.0000        0.0000        0.0000        0.0000        6.1669        7.7551        6.5762        6.1180        5.9102        5.1200        5.0037        4.5964        3.8764        0.0000        0.0000        0.0000        0.0000        0.0000        0.0000        0.0000        0.0000        0.0000        0.0000        0.0000        0.0000        0.0000        0.0000        0.0000        0.0000        0.0000        0.0000        0.0000        0.0000       50.7650       56.5216       61.4141       65.8477       68.0214       75.2040       81.4312       80.9688       74.5206       76.9218       78.9156       89.8845      109.4495      114.0204      105.5331      102.1553       95.8354       97.5656       99.4697       90.7691       98.4144       95.0813       81.3066       77.7842       59.5448        0.0000        0.0000       49.6727        0.0000        0.0000        0.0000        0.0000        0.0000        0.0000        0.0000        0.0000        0.0000        0.0000        0.0000        0.0000        0.0000        0.0000        0.0000        0.0000        0.0000        0.0000        0.0000        0.0000        0.0000        0.0000        0.0000        0.0000        0.0000        0.0000       11.9434       12.8284        0.0000        0.0000        0.0000        0.0000        0.0000        0.0000        0.0000        0.0000        0.0000        0.0000        0.0000        0.0000        0.0000        0.0000        0.0000        0.0000        0.0000        0.0000        0.0000        0.0000        0.0000        0.0000        0.0000        0.0000        0.0000        0.0000        0.0000        0.0000        0.0000        0.0000        0.0000        0.0000        0.0000        0.0000        0.0000        0.0000        0.0000        0.0000        0.0000        0.0000        0.0000        0.0000        0.0000        0.0000        0.0000        0.0000        0.0000        0.0000        0.0000        0.0000        0.0000        0.0000        0.0000        0.0000        0.0000        0.0000        0.0000        0.0000
[truncated: 212,709 more chars]
