# Supplementary material for: Multidimensional evaluation of the TRMM 3B43V7 satellite-based precipitation product in mainland China from 1998–2016
Source: PeerJ. 2020 Feb 20;8:e8615. doi: 10.7717/peerj.8615 (PMC7036276; doi:10.7717/peerj.8615)
Supplement: Supplemental Information 2 [file peerj-08-8615-s002.zip › TRMM_3B43 data/TRMM 3B43 data-Year-Month/2002-01.txt]

ncols         249
nrows         175
xllcorner     73.250
yllcorner     6.500
cellsize      0.25000
        0.0000        0.0000        0.0000        0.0000        0.0000        0.0000        0.0000        0.0000        0.0000        0.0000        0.0000        0.0000        0.0000        0.0000        0.0000        0.0000        0.0000        0.0000        0.0000        0.0000        0.0000        0.0000        0.0000        0.0000        0.0000        0.0000        0.0000        0.0000        0.0000        0.0000        0.0000        0.0000        0.0000        0.0000        0.0000        0.0000        0.0000        0.0000        0.0000        0.0000        0.0000        0.0000        0.0000        0.0000        0.0000        0.0000        0.0000        0.0000        0.0000        0.0000        0.0000        0.0000        0.0000        0.0000        0.0000        0.0000        0.0000        0.0000        0.0000        0.0000        0.0000        0.0000        0.0000        0.0000        0.0000        0.0000        0.0000        0.0000        0.0000        0.0000        0.0000        0.0000        0.0000        0.0000        0.0000        0.0000        0.0000        0.0000        0.0000        0.0000        0.0000        0.0000        0.0000        0.0000        0.0000        0.0000        0.0000        0.0000        0.0000        0.0000        0.0000        0.0000        0.0000        0.0000        0.0000        0.0000        0.0000        0.0000        0.0000        0.0000        0.0000        0.0000        0.0000        0.0000        0.0000        0.0000        0.0000        0.0000        0.0000        0.0000        0.0000        0.0000        0.0000        0.0000        0.0000        0.0000        0.0000        0.0000        0.0000        0.0000        0.0000        0.0000        0.0000        0.0000        0.0000        0.0000        0.0000        0.0000        0.0000        0.0000        0.0000        0.0000        0.0000        0.0000        0.0000        0.0000        0.0000        0.0000        0.0000        0.0000        0.0000        0.0000        0.0000        0.0000        0.0000        0.0000        0.0000        0.0000        0.0000        0.0000        0.0000        0.0000        0.0000        0.0000        0.0000        0.0000        0.0000        0.0000        0.0000        0.0000        0.0000        0.0000        0.0000        0.0000        0.0000        0.0000        0.0000        0.0000        0.0000        0.0000        0.0000        0.0000        0.0000        8.7249       10.3674       12.8453        0.0000        0.0000        0.0000       18.9809       20.6928       21.9886       22.4585       22.5636       23.1360       23.1630       22.5494       23.0929       22.4243       21.3504       20.6344       18.1325       15.6532       14.5187       14.6969       14.3522       14.0431       14.1645       14.6154       14.4373       14.8009       14.1248       15.1199       16.7472       16.9907       17.4268       17.3473       16.2845       16.1934       16.8858       17.6471       19.7725       20.6815       21.3262       21.7315       22.8885       23.5057       22.1331       21.6517        0.0000        0.0000        0.0000        0.0000        0.0000        0.0000        0.0000        0.0000        0.0000        0.0000        0.0000        0.0000        0.0000        0.0000        0.0000        0.0000        0.0000        0.0000        0.0000        0.0000        0.0000        0.0000        0.0000        0.0000        0.0000        0.0000        0.0000        0.0000        0.0000        0.0000
        0.0000        0.0000        0.0000        0.0000        0.0000        0.0000        0.0000        0.0000        0.0000        0.0000        0.0000        0.0000        0.0000        0.0000        0.0000        0.0000        0.0000        0.0000        0.0000        0.0000        0.0000        0.0000        0.0000        0.0000        0.0000        0.0000        0.0000        0.0000        0.0000        0.0000        0.0000        0.0000        0.0000        0.0000        0.0000        0.0000        0.0000        0.0000        0.0000        0.0000        0.0000        0.0000        0.0000        0.0000        0.0000        0.0000        0.0000        0.0000        0.0000        0.0000        0.0000        0.0000        0.0000        0.0000        0.0000        0.0000        0.0000        0.0000        0.0000        0.0000        0.0000        0.0000        0.0000        0.0000        0.0000        0.0000        0.0000        0.0000        0.0000        0.0000        0.0000        0.0000        0.0000        0.0000        0.0000        0.0000        0.0000        0.0000        0.0000        0.0000        0.0000        0.0000        0.0000        0.0000        0.0000        0.0000        0.0000        0.0000        0.0000        0.0000        0.0000        0.0000        0.0000        0.0000        0.0000        0.0000        0.0000        0.0000        0.0000        0.0000        0.0000        0.0000        0.0000        0.0000        0.0000        0.0000        0.0000        0.0000        0.0000        0.0000        0.0000        0.0000        0.0000        0.0000        0.0000        0.0000        0.0000        0.0000        0.0000        0.0000        0.0000        0.0000        0.0000        0.0000        0.0000        0.0000        0.0000        0.0000        0.0000        0.0000        0.0000        0.0000        0.0000        0.0000        0.0000        0.0000        0.0000        0.0000        0.0000        0.0000        0.0000        0.0000        0.0000        0.0000        0.0000        0.0000        0.0000        0.0000        0.0000        0.0000        0.0000        0.0000        0.0000        0.0000        0.0000        0.0000        0.0000        0.0000        0.0000        0.0000        0.0000        0.0000        0.0000        0.0000        0.0000        0.0000        0.0000        0.0000        0.0000        0.0000        0.0000        0.0000        7.0507        8.1206        9.4306       11.0859       12.4224       13.7553       15.0028       18.3241       19.9358       21.0797       22.3038       23.0706       23.9428       23.4630       22.2551       22.4260       21.0865       19.9325       18.4220       15.9898       14.9507       13.5368       13.4755       13.2989       13.1985       14.0060       14.9071       14.4712       14.6744       14.6279       15.0627       17.1146       16.8898       17.1100       16.9794       15.6577       16.0943       16.1159       17.2370       20.4215       21.6619       22.3831       23.1182       24.0098       23.9862       24.2480       22.7034       19.1281       17.8250       17.2690       17.8353       20.7487       21.4429       22.0547        0.0000        0.0000        0.0000        0.0000        0.0000        0.0000        0.0000        0.0000        0.0000        0.0000        0.0000        0.0000        0.0000        0.0000        0.0000        0.0000        0.0000        0.0000        0.0000        0.0000        0.0000        0.0000        0.0000
        0.0000        0.0000        0.0000        0.0000        0.0000        0.0000        0.0000        0.0000        0.0000        0.0000        0.0000        0.0000        0.0000        0.0000        0.0000        0.0000        0.0000        0.0000        0.0000        0.0000        0.0000        0.0000        0.0000        0.0000        0.0000        0.0000        0.0000        0.0000        0.0000        0.0000        0.0000        0.0000        0.0000        0.0000        0.0000        0.0000        0.0000        0.0000        0.0000        0.0000        0.0000        0.0000        0.0000        0.0000        0.0000        0.0000        0.0000        0.0000        0.0000        0.0000        0.0000        0.0000        0.0000        0.0000        0.0000       31.3658        0.0000       21.6505       16.4056        0.0000        0.0000        0.0000        0.0000        0.0000        0.0000        0.0000        0.0000        0.0000        0.0000        0.0000        0.0000        0.0000        0.0000        0.0000        0.0000        0.0000        0.0000        0.0000        0.0000        0.0000        0.0000        0.0000        0.0000        0.0000        0.0000        0.0000        0.0000        0.0000        0.0000        0.0000        0.0000        0.0000        0.0000        0.0000        0.0000        0.0000        0.0000        0.0000        0.0000        0.0000        0.0000        0.0000        0.0000        0.0000        0.0000        0.0000        0.0000        0.0000        0.0000        0.0000        0.0000        0.0000        0.0000        0.0000        0.0000        0.0000        0.0000        0.0000        0.0000        0.0000        0.0000        0.0000        0.0000        0.0000        0.0000        0.0000        0.0000        0.0000        0.0000        0.0000        0.0000        0.0000        0.0000        0.0000        0.0000        0.0000        0.0000        0.0000        0.0000        0.0000        0.0000        0.0000        0.0000        0.0000        0.0000        0.0000        0.0000        0.0000        0.0000        0.0000        0.0000        0.0000        0.0000        0.0000        0.0000        0.0000        0.0000        0.0000        0.0000        0.0000        0.0000        0.0000        0.0000        0.0000        0.0000        0.0000        0.0000        0.0000        0.0000        0.0000        0.0000        6.1838        6.6300        7.4723        8.4513       10.7752       11.9132       13.3965       15.1765       17.4007       18.8007       19.9704       21.3176       21.8503       22.8757       23.1626       21.9217       21.6273       20.3267       18.9758       16.9215       14.3280       14.0411       13.2207       13.2010       13.1765       13.5985       14.2418       15.1298       16.2386       15.4565       15.9743       16.7595       17.4485       16.8413       16.7261       17.1338       16.6460       17.4932       17.1796       17.5559       20.3604       21.5709       22.3072       22.9702       24.9203       24.6433       24.5529       23.4229       19.2731       17.9729       17.8230       18.2498       21.9167       22.4710       22.3800       22.4298        0.0000        0.0000        0.0000        0.0000        0.0000        0.0000        0.0000        0.0000        0.0000        0.0000        0.0000        0.0000        0.0000        0.0000        0.0000        0.0000        0.0000        0.0000        0.0000        0.0000        0.0000        0.0000
        0.0000        0.0000        0.0000        0.0000        0.0000        0.0000        0.0000        0.0000        0.0000        0.0000        0.0000        0.0000        0.0000        0.0000        0.0000        0.0000        0.0000        0.0000        0.0000        0.0000        0.0000        0.0000        0.0000        0.0000        0.0000        0.0000        0.0000        0.0000        0.0000        0.0000        0.0000        0.0000        0.0000        0.0000        0.0000        0.0000        0.0000        0.0000        0.0000        0.0000        0.0000        0.0000        0.0000        0.0000        0.0000        0.0000        0.0000        0.0000        0.0000        0.0000        0.0000        0.0000        0.0000       46.3010       41.3336       32.7972       29.2816       24.2140       19.0104        5.3172        0.0000        0.0000        0.0000        0.0000        0.0000        0.0000        0.0000        0.0000        0.0000        0.0000        0.0000        0.0000        0.0000        0.0000        0.0000        0.0000        0.0000        0.0000        0.0000        0.0000        0.0000        0.0000        0.0000        0.0000        0.0000        0.0000        0.0000        0.0000        0.0000        0.0000        0.0000        0.0000        0.0000        0.0000        0.0000        0.0000        0.0000        0.0000        0.0000        0.0000        0.0000        0.0000        0.0000        0.0000        0.0000        0.0000        0.0000        0.0000        0.0000        0.0000        0.0000        0.0000        0.0000        0.0000        0.0000        0.0000        0.0000        0.0000        0.0000        0.0000        0.0000        0.0000        0.0000        0.0000        0.0000        0.0000        0.0000        0.0000        0.0000        0.0000        0.0000        0.0000        0.0000        0.0000        0.0000        0.0000        0.0000        0.0000        0.0000        0.0000        0.0000        0.0000        0.0000        0.0000        0.0000        0.0000        0.0000        0.0000        0.0000        0.0000        0.0000        0.0000        0.0000        0.0000        0.0000        0.0000        0.0000        0.0000        0.0000        0.0000        0.0000        0.0000        0.0000        0.0000        0.0000        0.0000        0.0000        0.0000        0.0000        0.0000        4.7468        5.7387        6.3320        6.8291        7.6684        9.5785       10.3617       11.5589       12.8156       15.3649       17.3291       18.1974       19.2224       20.6557       21.2415       21.2995       20.6735       21.4709       20.8452       18.9950       16.7143       13.4904       11.6156       11.5703       12.3022       12.0329       12.2176       13.6121       15.4709       17.5641       17.0702       16.8646       17.1093       17.1531       17.3886       17.4671       17.0986       17.2662       18.6171       17.5248       17.7410       19.6639       20.6151       21.8342       22.3145       24.3224       24.5706       24.6931       23.5389       19.4724       18.4149       18.2689       18.2630       21.3095       21.9482       21.6368       21.1100       21.0240       19.4863        0.0000        0.0000        0.0000        0.0000        0.0000        0.0000        0.0000        0.0000        0.0000        0.0000        0.0000        0.0000        0.0000        0.0000        0.0000        0.0000        0.0000        0.0000        0.0000        0.0000
        0.0000        0.0000        0.0000        0.0000        0.0000        0.0000        0.0000        0.0000        0.0000        0.0000        0.0000        0.0000        0.0000        0.0000        0.0000        0.0000        0.0000        0.0000        0.0000        0.0000        0.0000        0.0000        0.0000        0.0000        0.0000        0.0000        0.0000        0.0000        0.0000        0.0000        0.0000        0.0000        0.0000        0.0000        0.0000        0.0000        0.0000        0.0000        0.0000        0.0000        0.0000        0.0000        0.0000        0.0000        0.0000        0.0000        0.0000        0.0000        0.0000        0.0000        0.0000        0.0000        0.0000       43.3454       40.4073       36.6904       33.4928       27.9649       22.0638       14.0404        0.0000        0.0000        0.0000        0.0000        0.0000        0.0000        0.0000        0.0000        0.0000        0.0000        0.0000        0.0000        0.0000        0.0000        0.0000        0.0000        0.0000        0.0000        0.0000        0.0000        0.0000        0.0000        0.0000        0.0000        0.0000        0.0000        0.0000        0.0000        0.0000        0.0000        0.0000        0.0000        0.0000        0.0000        0.0000        0.0000        0.0000        0.0000        0.0000        0.0000        0.0000        0.0000        0.0000        0.0000        0.0000        0.0000        0.0000        0.0000        0.0000        0.0000        0.0000        0.0000        0.0000        0.0000        0.0000        0.0000        0.0000        0.0000        0.0000        0.0000        0.0000        0.0000        0.0000        0.0000        0.0000        0.0000        0.0000        0.0000        0.0000        0.0000        0.0000        0.0000        0.0000        0.0000        0.0000        0.0000        0.0000        0.0000        0.0000        0.0000        0.0000        0.0000        0.0000        0.0000        0.0000        0.0000        0.0000        0.0000        0.0000        0.0000        0.0000        0.0000        0.0000        0.0000        0.0000        0.0000        0.0000        0.0000        0.0000        0.0000        0.0000        0.0000        0.0000        0.0000        0.0000        0.0000        0.0000        0.0000        0.0000        0.0000        5.0864        5.6839        5.7789        6.2157        6.7153        6.5550        7.3118        8.1788        9.6642       12.5405       13.8346       15.3502       16.8835       19.5627       20.2880       20.5843       19.7377       18.2690       17.5266       16.5720       14.8697       12.3914       10.9360       10.7687       10.3196       10.8941       11.1216       13.1105       14.2894       16.1256       16.8719       17.4346       17.4930       17.0740       17.3086       17.2840       17.1962       16.3796       16.9896       16.9771       17.4479       18.3149       18.7696       19.6319       20.5843       21.6976       22.4455       21.8265       21.5240       19.6399       19.2298       19.5603       18.5041       19.7876       20.1219       19.4833       18.2549       14.2074       13.6890       12.8917       11.2599        0.0000        0.0000        0.0000        0.0000        0.0000        0.0000        0.0000        0.0000        0.0000        0.0000        0.0000        0.0000        0.0000        0.0000        0.0000        0.0000        0.0000        0.0000
        0.0000        0.0000        0.0000        0.0000        0.0000        0.0000        0.0000        0.0000        0.0000        0.0000        0.0000        0.0000        0.0000        0.0000        0.0000        0.0000        0.0000        0.0000        0.0000        0.0000        0.0000        0.0000        0.0000        0.0000        0.0000        0.0000        0.0000        0.0000        0.0000        0.0000        0.0000        0.0000        0.0000        0.0000        0.0000        0.0000        0.0000        0.0000        0.0000        0.0000        0.0000        0.0000        0.0000        0.0000        0.0000        0.0000        0.0000        0.0000        0.0000        0.0000       47.8966       47.5240       48.0766       46.3439       43.1320       40.3601       36.9150       32.0999       26.2120       16.6454       11.8909        9.8769        0.0000        0.0000        0.0000        0.0000        0.0000        0.0000        0.0000        0.0000        0.0000        0.0000        0.0000        0.0000        0.0000        0.0000        0.0000        0.0000        0.0000        0.0000        0.0000        0.0000        0.0000        0.0000        0.0000        0.0000        0.0000        0.0000        0.0000        0.0000        0.0000        0.0000        0.0000        0.0000        0.0000        0.0000        0.0000        0.0000        0.0000        0.0000        0.0000        0.0000        0.0000        0.0000        0.0000        0.0000        0.0000        0.0000        0.0000        0.0000        0.0000        0.0000        0.0000        0.0000        0.0000        0.0000        0.0000        0.0000        0.0000        0.0000        0.0000        0.0000        0.0000        0.0000        0.0000        0.0000        0.0000        0.0000        0.0000        0.0000        0.0000        0.0000        0.0000        0.0000        0.0000        0.0000        0.0000        0.0000        0.0000        0.0000        0.0000        0.0000        0.0000        0.0000        0.0000        0.0000        0.0000        0.0000        0.0000        0.0000        0.0000        0.0000        0.0000        0.0000        0.0000        0.0000        0.0000        0.0000        0.0000        0.0000        0.0000        0.0000        0.0000        0.0000        0.0000        0.0000        0.0000        0.0000        0.0000        4.6865        4.8935        5.2921        5.7180        5.8912        5.6111        5.5259        5.4665        6.2706        7.8823       10.5663       12.0011       13.4048       15.1159       17.9053       18.6905       18.8906       18.1061       16.9439       16.1215       14.6465       13.3451       11.3242        9.4609        8.9771        9.1816        9.3662       10.7090       12.3365       13.0832       14.2546       15.7383       16.5381       16.7500       16.4772       16.6592       16.5256       16.5684       15.5208       15.5506       15.3263       16.4906       17.1851       18.4417       18.7407       19.0509       20.1735       20.7289       20.9454       20.5523       19.6264       19.3302       19.3106       19.3138       20.7555       20.6584       20.1620       17.9838       13.3981       11.5607       11.7211       10.7892        0.0000        0.0000        0.0000        0.0000        0.0000        0.0000        0.0000        0.0000        0.0000        0.0000        0.0000        0.0000        0.0000        0.0000       29.2497       32.1949       35.0553        0.0000
        0.0000        0.0000        0.0000        0.0000        0.0000        0.0000        0.0000        0.0000        0.0000        0.0000        0.0000        0.0000        0.0000        0.0000        0.0000        0.0000        0.0000        0.0000        0.0000        0.0000        0.0000        0.0000        0.0000        0.0000        0.0000        0.0000        0.0000        0.0000        0.0000        0.0000        0.0000        0.0000        0.0000        0.0000        0.0000        0.0000        0.0000        0.0000        0.0000        0.0000        0.0000        0.0000        0.0000        0.0000        0.0000        0.0000        0.0000        0.0000       47.8674       47.5576       46.2514       46.0076       46.4766       44.6409       42.5753       40.5455       36.9583       32.7190       27.7352       19.4526       14.8561       11.3133        8.9651        0.0000        0.0000        0.0000        0.0000        0.0000        0.0000        0.0000        0.0000        0.0000        0.0000        0.0000        0.0000        0.0000        0.0000        0.0000        0.0000        0.0000        0.0000        0.0000        0.0000        0.0000        0.0000        0.0000        0.0000        0.0000        0.0000        0.0000        0.0000        0.0000        0.0000        0.0000        0.0000        0.0000        0.0000        0.0000        0.0000        0.0000        0.0000        0.0000        0.0000        0.0000        0.0000        0.0000        0.0000        0.0000        0.0000        0.0000        0.0000        0.0000        0.0000        0.0000        0.0000        0.0000        0.0000        0.0000        0.0000        0.0000        0.0000        0.0000        0.0000        0.0000        0.0000        0.0000        0.0000        0.0000        0.0000        0.0000        0.0000        0.0000        0.0000        0.0000        0.0000        0.0000        0.0000        0.0000        0.0000        0.0000        0.0000        0.0000        0.0000        0.0000        0.0000        0.0000        0.0000        0.0000        0.0000        0.0000        0.0000        0.0000        0.0000        0.0000        0.0000        0.0000        0.0000        0.0000        0.0000        0.0000        0.0000        0.0000        0.0000        0.0000        0.0000        0.0000        0.0000        0.0000        4.6862        4.6473        4.7938        5.0763        5.4161        5.2967        4.8990        4.5800        4.6316        5.3321        6.5079        8.8645       10.6137       12.6473       14.0032       16.0898       17.2487       17.8373       17.5349       16.5284       15.3322       14.2565       13.2167       11.7267       10.7056        9.5917        9.9242        9.8992       10.3390       11.3848       12.6763       14.0339       15.4445       16.1970       16.9661       15.6932       15.7169       15.6702       15.8401       15.2078       14.7688       14.6625       15.3038       15.7278       16.9337       17.1242       16.4158       19.0357       19.2501       20.0152       20.2435       19.4213       19.5167       18.2815       18.1482       19.1097       19.9250       19.8707       18.4569       13.7383       11.9503       11.1439       11.2346        9.3443        0.0000        0.0000        0.0000        0.0000        0.0000        0.0000        0.0000        0.0000        0.0000       22.0607       24.5929       25.8280       28.6001       32.0414       36.5879       41.3895       45.7308
        0.0000        0.0000        0.0000        0.0000        0.0000        0.0000        0.0000        0.0000        0.0000        0.0000        0.0000        0.0000        0.0000        0.0000        0.0000        0.0000        0.0000        0.0000        0.0000        0.0000        0.0000        0.0000        0.0000        0.0000        0.0000        0.0000        0.0000        0.0000        0.0000        0.0000        0.0000        0.0000        0.0000        0.0000        0.0000        0.0000        0.0000        0.0000        0.0000        0.0000        0.0000        0.0000        0.0000        0.0000        0.0000        0.0000        0.0000        0.0000       42.5543       41.8103       40.4699       40.1856       40.4516       37.9954       35.3089       34.4555       32.0474       30.0886       27.1713       20.9021       16.1891       12.7368        8.8023        4.0227        3.0290        3.3724        2.8420        0.0000        0.0000        0.0000        0.0000        0.0000        0.0000        0.0000        0.0000        0.0000        0.0000        0.0000        0.0000        0.0000        0.0000        0.0000        0.0000        0.0000        0.0000        0.0000        0.0000        0.0000        0.0000        0.0000        0.0000        0.0000        0.0000        0.0000        0.0000        0.0000        0.0000        0.0000        0.0000        0.0000        0.0000        0.0000        0.0000        0.0000        0.0000        0.0000        0.0000        0.0000        0.0000        0.0000        0.0000        0.0000        0.0000        0.0000        0.0000        0.0000        0.0000        0.0000        0.0000        0.0000        0.0000        0.0000        0.0000        0.0000        0.0000        0.0000        0.0000        0.0000        0.0000        0.0000        0.0000        0.0000        0.0000        0.0000        0.0000        0.0000        0.0000        0.0000        0.0000        0.0000        0.0000        0.0000        0.0000        0.0000        0.0000        0.0000        0.0000        0.0000        0.0000        0.0000        0.0000        0.0000        0.0000        0.0000        0.0000        0.0000        0.0000        0.0000        0.0000        0.0000        0.0000        0.0000        0.0000        0.0000        0.0000        0.0000        0.0000        0.0000        4.2132        4.1719        4.3959        4.7011        4.7903        4.6567        4.5339        4.4761        4.7063        5.0819        5.7781        8.3452       10.0307       11.7122       12.6530       14.2408       15.6995       16.1347       16.2826       15.8694       15.7640       14.6416       12.8564       11.4070       11.3434       10.8043        9.6716        9.8751       10.9477       11.2021       11.6670       13.3331       13.8350       13.9868       15.1742       15.1747       14.9068       14.7052       14.8885       14.1980       14.0007       14.6520       14.1253       14.7544       15.3417       15.4368       15.6509       17.4754       17.7463       18.6025       19.9141       19.9042       18.9936       18.1503       17.3487       17.9036       18.8854       18.4345       17.4812       13.6820       13.2249       12.9975       12.7857        0.0000        0.0000        0.0000        0.0000        0.0000        0.0000       14.1943       13.4546       19.0225       21.2692       24.3244       26.9806       29.5329       31.9720       32.9317       37.5170        0.0000        0.0000
        0.0000        0.0000        0.0000        0.0000        0.0000        0.0000        0.0000        0.0000        0.0000        0.0000        0.0000        0.0000        0.0000        0.0000        0.0000        0.0000        0.0000        0.0000        0.0000        0.0000        0.0000        0.0000        0.0000        0.0000        0.0000        0.0000        0.0000        0.0000        0.0000        0.0000        0.0000        0.0000        0.0000        0.0000        0.0000        0.0000        0.0000        0.0000        0.0000        0.0000        0.0000        0.0000        0.0000        0.0000        0.0000        0.0000        0.0000        0.0000       30.0694       29.8759       29.9459       26.7890       25.6485       25.1951       23.4239       24.5945       23.5833       24.8205       22.1284       22.1442       15.7712       14.1442       13.0300       11.3902        9.4926        8.2240        6.5307        5.9821        4.3102        0.0000        0.0000        0.0000        0.0000        0.0000        0.0000        0.0000        0.0000        0.0000        0.0000        0.0000        0.0000        0.0000        0.0000        0.0000        0.0000        0.0000        0.0000        0.0000        0.0000        0.0000        0.0000        0.0000        0.0000        0.0000        0.0000        0.0000        0.0000        0.0000        0.0000        0.0000        0.0000        0.0000        0.0000        0.0000        0.0000        0.0000        0.0000        0.0000        0.0000        0.0000        0.0000        0.0000        0.0000        0.0000        0.0000        0.0000        0.0000        0.0000        0.0000        0.0000        0.0000        0.0000        0.0000        0.0000        0.0000        0.0000        0.0000        0.0000        0.0000        0.0000        0.0000        0.0000        0.0000        0.0000        0.0000        0.0000        0.0000        0.0000        0.0000        0.0000        0.0000        0.0000        0.0000        0.0000        0.0000        0.0000        0.0000        0.0000        0.0000        0.0000        0.0000        0.0000        0.0000        0.0000        0.0000        0.0000        0.0000        0.0000        0.0000        0.0000        0.0000        0.0000        0.0000        0.0000        0.0000        0.0000        0.0000        0.0000        4.7492        4.5398        4.9068        5.6322        6.3880        6.5673        5.5653        5.7763        6.3293        7.3469        7.5971        7.6740        8.2754        9.2255        9.8634       11.0971       12.3145       12.9559       13.4378       14.1572       13.7647       13.4174       12.1337       10.6671        9.8318        8.4178        8.7864        8.2008        8.1525        8.3462        8.5847        8.9359        9.9002       11.2111       12.4936       12.6767       12.1840       11.6117       11.7917       13.4095       14.0650       14.8680       15.0436       13.5109       14.2514       14.5332       14.6909       15.9356       16.4191       17.4950       18.3398       19.3176       19.9364       15.7646       15.4441       14.8396       14.9632       14.2599       14.5756       14.9532       15.1734       15.8034       15.7714       16.3412       16.6118       18.3932       18.5804       17.4439       17.9481       18.4172       19.4316       20.0273       22.7087       25.2234       26.9207       28.9086       30.2986       32.0155       35.2032        0.0000        0.0000
        0.0000        0.0000        0.0000        0.0000        0.0000        0.0000        0.0000        0.0000        0.0000        0.0000        0.0000        0.0000        0.0000        0.0000        0.0000        0.0000        0.0000        0.0000        0.0000        0.0000        0.0000        0.0000        0.0000        0.0000        0.0000        0.0000        0.0000        0.0000        0.0000        0.0000        0.0000        0.0000        0.0000        0.0000        0.0000        0.0000        0.0000        0.0000        0.0000        0.0000        0.0000        0.0000        0.0000        0.0000        0.0000        0.0000        0.0000        0.0000       24.8147       23.7593       21.9645       19.6419       18.6456       18.8303       17.8716       21.7580       19.4277       16.3511       16.2651       21.2505       22.4907       21.1632       18.0451       17.8758       15.4976       12.5927        9.5738        7.7936        5.8708        5.6311        0.0000        0.0000        0.0000        0.0000        0.0000        0.0000        0.0000        0.0000        0.0000        0.0000        0.0000        0.0000        0.0000        0.0000        0.0000        0.0000        0.0000        0.0000        0.0000        0.0000        0.0000        0.0000        0.0000        0.0000        0.0000        0.0000        0.0000        0.0000        0.0000        0.0000        0.0000        0.0000        0.0000        0.0000        0.0000        0.0000        0.0000        0.0000        0.0000        0.0000        0.0000        0.0000        0.0000        0.0000        0.0000        0.0000        0.0000        0.0000        0.0000        0.0000        0.0000        0.0000        0.0000        0.0000        0.0000        0.0000        0.0000        0.0000        0.0000        0.0000        0.0000        0.0000        0.0000        0.0000        0.0000        0.0000        0.0000        0.0000        0.0000        0.0000        0.0000        0.0000        0.0000        0.0000        0.0000        0.0000        0.0000        0.0000        0.0000        0.0000        0.0000        0.0000        0.0000        0.0000        0.0000        0.0000        0.0000        0.0000        0.0000        0.0000        0.0000        0.0000        0.0000        0.0000        0.0000        0.0000        0.0000        0.0000        0.0000        4.2426        4.4054        5.3012        6.2258        6.3251        0.0000        6.0529        7.7539        7.7804        0.0000        0.0000        0.0000        8.3973        8.5292       10.2890       11.4766       11.8146       12.4216       13.2496       12.2208       11.8152       11.2956        9.7159        9.0153        8.6680        9.5448        8.6926        8.5299        8.2385        7.6992        7.7403        8.8313        8.9169        9.2623        9.5379       10.1013       10.5147       10.9512       13.0766       13.9063       14.2529       13.6753       12.2022       12.6484       13.4147       14.6352       17.5479       17.5936       17.2169       18.5143       19.9638       19.5876       15.8779       15.5458       15.1019       15.2768       15.2756       15.6298       16.3679       17.0094       18.5929       19.5196       19.7552       21.1132       23.0121       24.8497       22.2204       22.5390       23.4343       23.9218       25.5227       26.8508       26.6033       27.1771       30.3018       31.2013       30.6531       33.1918        0.0000        0.0000
        0.0000        0.0000        0.0000        0.0000        0.0000        0.0000        0.0000        0.0000        0.0000        0.0000        0.0000        0.0000        0.0000        0.0000        0.0000        0.0000        0.0000        0.0000        0.0000        0.0000        0.0000        0.0000        0.0000        0.0000        0.0000        0.0000        0.0000        0.0000        0.0000        0.0000        0.0000        0.0000        0.0000        0.0000        0.0000        0.0000        0.0000        0.0000       33.9299       32.4772       32.3540        0.0000        0.0000        0.0000        0.0000        0.0000        0.0000        0.0000       19.1431       17.6484       16.7087       15.4467       14.5999       15.6656       15.4701       16.1928       16.2455       18.7398       19.3082       20.5513       20.0135       19.3519       16.1812       15.8410       14.1557       11.1450        9.7197        7.9493        6.5879        4.8341        0.0000        0.0000        0.0000        0.0000        0.0000        0.0000        0.0000        0.0000        0.0000        0.0000        0.0000        0.0000        0.0000        0.0000        0.0000        0.0000        0.0000        0.0000        0.0000        0.0000        0.0000        0.0000        0.0000        0.0000        0.0000        0.0000        0.0000        0.0000        0.0000        0.0000        0.0000        0.0000        0.0000        0.0000        0.0000        0.0000        0.0000        0.0000        0.0000        0.0000        0.0000        0.0000        0.0000        0.0000        0.0000        0.0000        0.0000        0.0000        0.0000        0.0000        0.0000        0.0000        0.0000        0.0000        0.0000        0.0000        0.0000        0.0000        0.0000        0.0000        0.0000        0.0000        0.0000        0.0000        0.0000        0.0000        0.0000        0.0000        0.0000        0.0000        0.0000        0.0000        0.0000        0.0000        0.0000        0.0000        0.0000        0.0000        0.0000        0.0000        0.0000        0.0000        0.0000        0.0000        0.0000        0.0000        0.0000        0.0000        0.0000        0.0000        0.0000        0.0000        0.0000        0.0000        0.0000        0.0000        0.0000        0.0000        0.0000        0.0000        0.0000        0.0000        0.0000        0.0000        0.0000        0.0000        0.0000        0.0000        0.0000        0.0000        0.0000        0.0000        0.0000       10.6786       12.0659       11.9645       12.0286       12.7486       11.9460       11.6781       11.0939        9.6430        9.1768        9.3480        9.1761        8.1884        8.2282        8.8085        8.7351        9.3714        9.0305        8.7853        9.7938        9.4385        9.3811        9.7411       10.8298       13.8321       14.3469       14.2263       13.5226       12.8739       13.0857       14.1660       16.5507       18.5121       18.5947       18.4331       18.2293       20.0840       19.2759       20.6021       19.1859       16.7431       17.9273       18.2915       20.5067       20.2068       21.5695       24.1229       23.6773       23.5647       24.3869       25.9470       26.6012       24.9932       26.0975       25.1949       27.0866       27.7566       28.0046       25.4300       29.3788       32.2165       34.0424       33.2285        0.0000        0.0000        0.0000
        0.0000        0.0000        0.0000        0.0000        0.0000        0.0000        0.0000        0.0000        0.0000        0.0000        0.0000        0.0000        0.0000        0.0000        0.0000        0.0000        0.0000        0.0000        0.0000        0.0000        0.0000        0.0000        0.0000        0.0000        0.0000        0.0000        0.0000        0.0000        0.0000        0.0000        0.0000        0.0000        0.0000        0.0000        0.0000        0.0000        0.0000        0.0000       34.9587       31.1247       26.5367       26.3131       27.3469       30.3517       27.1901       21.5195       20.6613       18.4049       16.1707       14.9320       14.2204       12.4935       12.1707       12.1463       13.1976       16.8314       18.3668       18.1474       16.8096       15.9788       14.4674       13.6992       12.8613       12.2688       11.0124       10.5607        9.9763        9.8580        7.6067        5.6712        4.3864        3.2795        0.0000        0.0000        0.0000        0.0000        0.0000        0.0000        0.0000        0.0000        0.0000        0.0000        0.0000        0.0000        0.0000        0.0000        0.0000        0.0000        0.0000        0.0000        0.0000        0.0000        0.0000        0.0000        0.0000        0.0000        0.0000        0.0000        0.0000        0.0000        0.0000        0.0000        0.0000        0.0000        0.0000        0.0000        0.0000        0.0000        0.0000        0.0000        0.0000        0.0000        0.0000        0.0000        0.0000        0.0000        0.0000        0.0000        0.0000        0.0000        0.0000        0.0000        0.0000        0.0000        0.0000        0.0000        0.0000        0.0000        0.0000        0.0000        0.0000        0.0000        0.0000        0.0000        0.0000        0.0000        0.0000        0.0000        0.0000        0.0000        0.0000        0.0000        0.0000        0.0000        0.0000        0.0000        0.0000        0.0000        0.0000        0.0000        0.0000        0.0000        0.0000        0.0000        0.0000        0.0000        0.0000        0.0000        0.0000        0.0000        0.0000        0.0000        0.0000        0.0000        0.0000        0.0000        0.0000        0.0000        0.0000        0.0000        0.0000        0.0000        0.0000        0.0000        0.0000        0.0000        0.0000        0.0000        0.0000        0.0000        0.0000        0.0000        0.0000        0.0000       11.5304       11.5523       11.1196       12.3980       12.0724       11.7764       11.2366       10.5144       10.2317        9.3520        9.4752        8.7712        8.4504        8.6777        9.1613        9.2016        9.4281       10.8543       10.1232        9.8578       10.3092       10.3780       10.9094       13.5380       14.2482       14.9454       15.0911       14.3002       14.1574       15.7242       16.4251       18.2476       18.6356       18.8282       17.9009       18.4639       18.4431       19.8855       22.3318       21.2215       22.1992       21.1291       23.9499       23.0535       24.9889       27.0676       27.8429       27.9580       27.4053       27.9697       27.6865       26.8810       28.6020       30.4437       31.2962       30.3314       32.6141       33.9422       34.2680       36.6897       37.4285        0.0000        0.0000        0.0000        0.0000
        0.0000        0.0000        0.0000        0.0000        0.0000        0.0000        0.0000        0.0000        0.0000        0.0000        0.0000        0.0000        0.0000        0.0000        0.0000        0.0000        0.0000        0.0000        0.0000        0.0000        0.0000        0.0000        0.0000        0.0000        0.0000        0.0000        0.0000        0.0000        0.0000        0.0000        0.0000        0.0000        0.0000        0.0000        0.0000        0.0000        0.0000       33.8570       34.9388       35.6241       30.8427       28.2959       25.7121       21.0062       18.6146       17.7360       21.5308       17.8114       13.4035       12.3601       12.3615       12.7273       10.6757        9.5057       11.9996       14.9731       15.5714       10.5405        8.5732        9.7921        9.9502        9.9476        9.5458       11.3066       11.6069       12.0551       12.2872       11.4605        9.4677        7.0945        5.0252        3.0664        0.0000        0.0000        0.0000        0.0000        0.0000        0.0000        0.0000        0.0000        0.0000        0.0000        0.0000        0.0000        0.0000        0.0000        0.0000        0.0000        0.0000        0.0000        0.0000        0.0000        0.0000        0.0000        0.0000        0.0000        0.0000        0.0000        0.0000        0.0000        0.0000        0.0000        0.0000        0.0000        0.0000        0.0000        0.0000        0.0000        0.0000        0.0000        0.0000        0.0000        0.0000        0.0000        0.0000        0.0000        0.0000        0.0000        0.0000        0.0000        0.0000        0.0000        0.0000        0.0000        0.0000        0.0000        0.0000        0.0000        0.0000        0.0000        0.0000        0.0000        0.0000        0.0000        0.0000        0.0000        0.0000        0.0000        0.0000        0.0000        0.0000        0.0000        0.0000        0.0000        0.0000        0.0000        0.0000        0.0000        0.0000        0.0000        0.0000        0.0000        0.0000        0.0000        0.0000        0.0000        0.0000        0.0000        0.0000        0.0000        0.0000        0.0000        0.0000        0.0000        0.0000        0.0000        0.0000        0.0000        0.0000        0.0000        0.0000        0.0000        0.0000        0.0000        0.0000        0.0000        0.0000        0.0000        0.0000        6.6785        8.0626       10.5412       11.5532       12.7192        0.0000       14.3548       14.0264       12.0663       10.6416        9.8077       11.4652       10.6180       10.9720       10.0545        9.6679       10.2007       10.1466       10.0863        9.3782        9.0611       10.0278       10.9198       10.9971       11.3892       11.6023       11.5068       12.3641       13.6276       13.4392       13.8034       14.3337       14.9133       15.5628       16.3805       17.0040       15.4662       16.4292       17.5740       17.4189       18.6030       19.6325       20.5323       21.7939       19.7212       20.5137       19.8681       21.2235       22.5146       24.6103       26.9492       27.9962       23.6118       24.3333       24.0575       26.6558       27.0126       27.8682       27.7976       27.7423       32.1250       37.4793       37.6110       36.9363       35.7570       37.7296        0.0000        0.0000        0.0000        0.0000
        0.0000        0.0000        0.0000        0.0000        0.0000        0.0000        0.0000        0.0000        0.0000        0.0000        0.0000        0.0000        0.0000        0.0000        0.0000        0.0000        0.0000        0.0000        0.0000        0.0000        0.0000        0.0000        0.0000        0.0000        0.0000        0.0000        0.0000        0.0000        0.0000        0.0000        0.0000        0.0000        0.0000        0.0000        0.0000        0.0000        0.0000       36.4294       33.5515       31.3281       28.1916       25.8994       23.5752       18.7165       16.4484       14.7119       13.2645       10.5571        9.2668        9.4280        8.2824        8.1637        7.3497        7.4161        7.0286        6.8333        6.9927        7.0280        7.1305        9.4796        9.9361        9.9829        9.5657       12.2769       11.8488       11.1029       11.0308       10.4411        8.2433        7.2193        5.1916        2.7880        1.8479        0.0000        0.0000        0.0000        0.0000        0.0000        0.0000        0.0000        0.0000        0.0000        0.0000        0.0000        0.0000        0.0000        0.0000        0.0000        0.0000        0.0000        0.0000        0.0000        0.0000        0.0000        0.0000        0.0000        0.0000        0.0000        0.0000        0.0000        0.0000        0.0000        0.0000        0.0000        0.0000        0.0000        0.0000        0.0000        0.0000        0.0000        0.0000        0.0000        0.0000        0.0000        0.0000        0.0000        0.0000        0.0000        0.0000        0.0000        0.0000        0.0000        0.0000        0.0000        0.0000        0.0000        0.0000        0.0000        0.0000        0.0000        0.0000        0.0000        0.0000        0.0000        0.0000        0.0000        0.0000        0.0000        0.0000        0.0000        0.0000        0.0000        0.0000        0.0000        0.0000        0.0000        0.0000        0.0000        0.0000        0.0000        0.0000        0.0000        0.0000        0.0000        0.0000        0.0000        0.0000        0.0000        0.0000        0.0000        0.0000        0.0000        0.0000        0.0000        0.0000        0.0000        0.0000        0.0000        0.0000        0.0000        0.0000        0.0000        0.0000        0.0000        0.0000        3.0160        3.2242        4.1552        5.5036        7.0314        8.3872        9.4732       10.0883       11.9635       13.8259       14.5720       13.2603       11.3976       10.0515       10.4433       13.1009       17.0823       14.8668       13.3440       12.1889       10.4647        9.6066        9.6797        9.5729       10.2116       10.5869       10.3959        9.7106       10.3292       11.1568       11.0681       11.2040       13.0590       13.6979       14.1207       14.2842       14.5389       15.2449       16.1808       17.1917       15.8846       17.5156       19.2758       20.1139       22.9678       24.2995       23.8666       24.4807       20.9560       20.4770       21.9337       24.3835       27.7477       28.6052       30.8792       33.6282       26.2380       27.3165       28.4300       28.0473       27.6166       29.4408       32.8204       31.4125       35.9209       36.7268       38.4068       38.5546       38.6205        0.0000        0.0000        0.0000        0.0000        0.0000
        0.0000        0.0000        0.0000        0.0000        0.0000        0.0000        0.0000        0.0000        0.0000        0.0000        0.0000        0.0000        0.0000        0.0000        0.0000        0.0000        0.0000        0.0000        0.0000        0.0000        0.0000        0.0000        0.0000        0.0000        0.0000        0.0000        0.0000        0.0000        0.0000        0.0000        0.0000        0.0000        0.0000        0.0000        0.0000        0.0000       37.9697       34.4379       32.0017       27.9096       26.0219       23.8255       21.7002       16.8079       14.8010       12.9907       11.6383        9.2754        7.9475        7.1877        7.0429        7.0847        6.5907        6.1275        5.7284        6.1286        6.4364        6.4142        6.3505        8.7518       10.7059       10.2274        9.3728       11.8781       10.9885       11.9329       10.5531        8.8629        7.1856        5.8748        4.6840        2.5783        0.0000        0.0000        0.0000        0.0000        0.0000        0.0000        0.0000        0.0000        0.0000        0.0000        0.0000        0.0000        0.0000        0.0000        0.0000        0.0000        0.0000        0.0000        0.0000        0.0000        0.0000        0.0000        0.0000        0.0000        0.0000        0.0000        0.0000        0.0000        0.0000        0.0000        0.0000        0.0000        0.0000        0.0000        0.0000        0.0000        0.0000        0.0000        0.0000        0.0000        0.0000        0.0000        0.0000        0.0000        0.0000        0.0000        0.0000        0.0000        0.0000        0.0000        0.0000        0.0000        0.0000        0.0000        0.0000        0.0000        0.0000        0.0000        0.0000        0.0000        0.0000        0.0000        0.0000        0.0000        0.0000        0.0000        0.0000        0.0000        0.0000        0.0000        0.0000        0.0000        0.0000        0.0000        0.0000        0.0000        0.0000        0.0000        0.0000        0.0000        0.0000        0.0000        0.0000        0.0000        0.0000        0.0000        0.0000        0.0000        0.0000        0.0000        0.0000        0.0000        0.0000        0.0000        0.0000        0.0000        0.0000        0.0000        0.0000        0.0000        2.2303        2.4347        2.8292        3.4330        4.2365        4.2732        4.7937        6.4526        7.7854        8.3930        9.4819       11.3722       11.9206       11.6881       11.3439        9.6774       10.0565       12.0514       13.2645       14.7968       12.4147       13.5273       13.3334        9.5542        9.2962        9.6035       10.0634        9.6420        9.1633        8.7790        9.3031        9.9726       10.7357       10.6880       10.6620       11.7773       12.8348       13.6729       14.0794       15.3978       16.2663       17.2970       18.6315       17.1694       19.8310       22.9700       23.3873       25.7277       26.9385       26.0507       25.7832       23.3018       23.1125       24.1028       25.2777       27.8728       30.3408       33.1194       33.6509       27.6499       29.0903       29.7497       30.9214       30.0670       30.6084       32.3253       36.2532       37.3192       41.5490       41.3643       41.6219       40.0930        0.0000        0.0000        0.0000        0.0000        0.0000
        0.0000        0.0000        0.0000        0.0000        0.0000        0.0000        0.0000        0.0000        0.0000        0.0000        0.0000        0.0000        0.0000        0.0000        0.0000        0.0000        0.0000        0.0000        0.0000        0.0000        0.0000        0.0000        0.0000        0.0000        0.0000        0.0000        0.0000        0.0000        0.0000        0.0000        0.0000        0.0000        0.0000        0.0000        0.0000       33.1699       27.8197       24.5891       23.6333       23.0975       21.8961       20.4767       18.8314       14.9937       13.3664       12.3597       11.4009        8.9107        7.7137        7.0789        6.9679        6.7379        6.3128        5.6882        5.2306        5.7631        5.5660        6.0751        6.5387        8.4290        9.1402        7.9873        8.0420        9.5545        9.6233        8.2438        7.9848        7.6702        5.9614        5.0591        4.1100        2.3352        0.0000        0.0000        0.0000        0.0000        0.0000        0.0000        0.0000        0.0000        0.0000        0.0000        0.0000        0.0000        0.0000        0.0000        0.0000        0.0000        0.0000        0.0000        0.0000        0.0000        0.0000        0.0000        0.0000        0.0000        0.0000        0.0000        0.0000        0.0000        0.0000        0.0000        0.0000        0.0000        0.0000        0.0000        0.0000        0.0000        0.0000        0.0000        0.0000        0.0000        0.0000        0.0000        0.0000        0.0000        0.0000        0.0000        0.0000        0.0000        0.0000        0.0000        0.0000        0.0000        0.0000        0.0000        0.0000        0.0000        0.0000        0.0000        0.0000        0.0000        0.0000        0.0000        0.0000        0.0000        0.0000        0.0000        0.0000        0.0000        0.0000        0.0000        0.0000        0.0000        0.0000        0.0000        0.0000        0.0000        0.0000        0.0000        0.0000        0.0000        0.0000        0.0000        0.0000        0.0000        0.0000        0.0000        0.0000        0.0000        0.0000        0.0000        0.0000        0.0000        0.0000        0.0000        0.0000        0.0000        0.0000        0.0000        0.0000        1.7977        1.7037        1.7560        2.3132        2.4504        2.0020        2.1315        3.1747        4.6313        5.9371        6.8686        6.4731        7.6548        8.6253        9.2739        8.8734        7.0853        7.7714        8.9901        9.9333       10.3916       11.0641       10.9685        9.2932        8.4606        8.7148        8.8973        8.7788        8.7467        8.3605        8.1903        8.6535        9.4855        9.9944       10.7777       11.5794       12.1378       13.1541       13.3959       14.0605       17.5993       18.6262       19.8016       22.1977       21.3838       23.0601       24.6253       25.2468       28.8068       29.8034       29.9750       31.1388       27.4950       27.7073       28.4907       31.3180       32.1620       34.5561       34.0418       31.3478       30.3468       33.6768       31.0867       31.4775       33.0073       35.3657       38.8943       40.0971       39.4073       41.7594       44.9233       45.5134       45.6926        0.0000        0.0000        0.0000        0.0000        0.0000
        0.0000        0.0000        0.0000        0.0000        0.0000        0.0000        0.0000        0.0000        0.0000        0.0000        0.0000        0.0000        0.0000        0.0000        0.0000        0.0000        0.0000        0.0000        0.0000        0.0000        0.0000        0.0000        0.0000        0.0000        0.0000        0.0000        0.0000        0.0000        0.0000        0.0000        0.0000        0.0000        0.0000        0.0000        0.0000       15.7374       13.5185       11.8808       11.5388       15.5721       15.2856       14.7983       15.2270       13.3254       11.9695       11.6953       10.6115        9.1705        8.2779        7.6248        7.2526        6.9205        7.3068        7.5147        7.0936        4.5199        4.5613        5.5418        6.2256        8.9167        8.3375        7.3062        6.7005        5.9585        5.5371        4.7388        4.2738        4.8017        4.1642        4.0917        3.8934        3.3862        0.0000        0.0000        0.0000        0.0000        0.0000        0.0000        0.0000        0.0000        0.0000        0.0000        0.0000        0.0000        0.0000        0.0000        0.0000        0.0000        0.0000        0.0000        0.0000        0.0000        0.0000        0.0000        0.0000        0.0000        0.0000        0.0000        0.0000        0.0000        0.0000        0.0000        0.0000        0.0000        0.0000        0.0000        0.0000        0.0000        0.0000        0.0000        0.0000        0.0000        0.0000        0.0000        0.0000        0.0000        0.0000        0.0000        0.0000        0.0000        0.0000        0.0000        0.0000        0.0000        0.0000        0.0000        0.0000        0.0000        0.0000        0.0000        0.0000        0.0000        0.0000        0.0000        0.0000        0.0000        0.0000        0.0000        0.0000        0.0000        0.0000        0.0000        0.0000        0.0000        0.0000        0.0000        0.0000        0.0000        0.0000        0.0000        0.0000        0.0000        0.0000        0.0000        0.0000        0.0000        0.0000        0.0000        0.0000        0.0000        0.0000        0.0000        0.0000        0.0000        0.0000        0.0000        0.0000        0.0000        0.0000        0.0000        1.7257        1.0301        1.2828        0.9568        1.4620        1.7307        1.7088        1.4208        1.5685        3.0367        3.6264        3.4672        3.0712        4.1758        4.6821        5.4579        5.8843        4.2222        3.6609        3.9726        3.7028        4.6625        5.4659        5.9555        6.0397        7.0175        7.3877        7.5796        7.7193        8.3554        8.1296        7.7992        7.6233        7.6641        8.4815        9.0253       10.8246       13.9607       13.1985       12.9393       14.4326       17.9406       18.4741       20.3132       23.4505       22.1636       23.5316       26.3095       27.9087       25.4182       26.0900       27.6723       30.9329       33.2380       32.8455       33.9846       33.5079       32.4550       33.0981       33.3839       34.1951       33.4981       35.6282       33.8553       35.3362       36.3432       38.3540       38.2788       39.5120       48.1664       51.7640       53.6062       55.5250        0.0000        0.0000        0.0000        0.0000        0.0000        0.0000
        0.0000        0.0000        0.0000        0.0000        0.0000        0.0000        0.0000        0.0000        0.0000        0.0000        0.0000        0.0000        0.0000        0.0000        0.0000        0.0000        0.0000        0.0000        0.0000        0.0000        0.0000        0.0000        0.0000        0.0000        0.0000        0.0000        0.0000        0.0000        0.0000        0.0000        0.0000        0.0000        0.0000        0.0000        0.0000       12.8230       10.4160        9.1347        9.5992       12.5808       13.3142       12.4997       11.6309       11.5550       11.1670       10.3413        9.6688        8.9396        8.0863        7.7613        8.7024        9.8218        8.4359        8.0295        7.4445        5.3625        6.8097        7.3923        5.3778        7.2953        7.6645        8.5078        7.9144        6.6901        6.0208        4.5065        3.7488        4.3637        4.3524        4.1468        3.4429        0.0000        0.0000        0.0000        0.0000        0.0000        0.0000        0.0000        0.0000        0.0000        0.0000        0.0000        0.0000        0.0000        0.0000        0.0000        0.0000        0.0000        0.0000        0.0000        0.0000        0.0000        0.0000        0.0000        0.0000        0.0000        0.0000        0.0000        0.0000        0.0000        0.0000        0.0000        0.0000        0.0000        0.0000        0.0000        0.0000        0.0000        0.0000        0.0000        0.0000        0.0000        0.0000        0.0000        0.0000        0.0000        0.0000        0.0000        0.0000        0.0000        0.0000        0.0000        0.0000        0.0000        0.0000        0.0000        0.0000        0.0000        0.0000        0.0000        0.0000        0.0000        0.0000        0.0000        0.0000        0.0000        0.0000        0.0000        0.0000        0.0000        0.0000        0.0000        0.0000        0.0000        0.0000        0.0000        0.0000        0.0000        0.0000        0.0000        0.0000        0.0000        0.0000        0.0000        0.0000        0.0000        0.0000        0.0000        0.0000        0.0000        0.0000        0.0000        0.0000        0.0000        0.0000        2.1941        1.6074        0.0000        1.7373        1.6852        1.6212        1.5006        1.6401        1.3492        1.3602        1.4815        1.6418        1.8794        1.8881        2.8986        3.1728        2.9819        2.8296        2.9396        3.0986        3.7420        3.8868        2.0730        2.4096        2.2029        2.7600        3.4630        4.1473        4.7409        5.7141        6.3096        7.1802        7.3108        7.9059        8.1716        7.9608        7.8360        8.7917        7.4126        6.5418        6.2839        6.8647       10.2458       10.7102       11.5912       13.0501       14.6330       15.7231       18.0747       20.0273       21.1988       20.9680       23.7126       28.1018       27.6168       28.1122       29.9568       34.4534       35.7328       34.6734       36.0919       35.6266       35.8071       38.0437       39.9765       39.6194       38.9667       38.6566       38.8557       40.4498       39.7280       39.9583       40.0970       43.0919       53.5181       56.4998       56.6314        0.0000        0.0000        0.0000        0.0000        0.0000        0.0000        0.0000
        0.0000        0.0000        0.0000        0.0000        0.0000        0.0000        0.0000        0.0000        0.0000        0.0000        0.0000        0.0000        0.0000        0.0000        0.0000        0.0000        0.0000        0.0000        0.0000        0.0000        0.0000        0.0000        0.0000        0.0000        0.0000        0.0000        0.0000        0.0000        0.0000       62.0207       52.8067       31.1944       24.8235       19.9893       16.9020       10.7319        9.0277        8.3026        8.3833       11.4849       11.8948       11.1008       10.6820       11.0206       11.1058       10.0767        9.8770        9.4477       10.3223       10.1989       10.2875        8.9490        8.5254        8.4773        7.0843        4.0362        4.7399        6.8197        5.2007        9.5984        9.1585        8.1904        7.1568        5.8795        5.3582        4.7194        3.9383        5.2679        3.7936        3.1359        2.6560        2.5528        2.1168        0.0000        0.0000        0.0000        0.0000        0.0000        0.0000        0.0000        0.0000        0.0000        0.0000        0.0000        0.0000        0.0000        0.0000        0.0000        0.0000        0.0000        0.0000        0.0000        0.0000        0.0000        0.0000        0.0000        0.0000        0.0000        0.0000        0.0000        0.0000        0.0000        0.0000        0.0000        0.0000        0.0000        0.0000        0.0000        0.0000        0.0000        0.0000        0.0000        0.0000        0.0000        0.0000        0.0000        0.0000        0.0000        0.0000        0.0000        0.0000        0.0000        0.0000        0.0000        0.0000        0.0000        0.0000        0.0000        0.0000        0.0000        0.0000        0.0000        0.0000        0.0000        0.0000        0.0000        0.0000        0.0000        0.0000        0.0000        0.0000        0.0000        0.0000        0.0000        0.0000        0.0000        0.0000        0.0000        0.0000        0.0000        0.0000        0.0000        0.0000        0.0000        0.0000        0.0000        0.0000        0.0000        0.0000        0.0000        0.0000        0.0000        0.0000        0.0000        2.0106        1.8129        1.4980        2.1195        2.1933        1.9213        1.8370        1.5041        1.5074        1.0191        1.1822        1.6011        2.3339        1.9424        2.5525        2.9159        2.6987        2.4898        2.2759        2.8463        2.5038        2.2018        2.3178        1.4957        1.0234        1.3617        2.5944        3.2834        3.8631        4.7859        5.3551        6.0807        7.6088        7.6576        7.5032        7.3537        7.1318        7.6100        7.9152        6.0137        5.0994        5.1847        5.5449        6.6090        7.2412        9.3756       11.2118       14.3337       14.0977       16.2556       19.3891       20.2338       20.9362       22.8740       26.5554       26.9744       31.2727       33.9177       35.8905       37.2367       37.4395       38.2686       41.5044       41.8023       45.3871       46.6487       46.8467       44.3373       44.7970       44.9588       46.0473       45.0388       44.0240       44.9738       47.6278       56.5721       60.8438        0.0000        0.0000        0.0000        0.0000        0.0000        0.0000        0.0000        0.0000
        0.0000        0.0000        0.0000        0.0000        0.0000        0.0000        0.0000        0.0000        0.0000        0.0000        0.0000        0.0000        0.0000        0.0000        0.0000        0.0000        0.0000        0.0000        0.0000        0.0000        0.0000        0.0000        0.0000        0.0000        0.0000        0.0000       57.8623       56.9510       55.8752       52.0010       44.8999       27.5866       22.7057       19.1340       16.4277       11.0166        9.4334        9.2567        9.9829       11.6438       11.9126       11.3900       11.9373       13.1746       14.5416       13.6971       13.1084       11.6904       13.7116       10.7508       11.2962        8.9516       10.1841        8.2701        7.4529        5.1161        6.7017        7.2496        8.3169        9.8278       10.5036       10.1936        8.2412        5.4959        4.5982        4.2167        4.0140        4.0638        3.7766        3.4673        2.8299        2.5355        2.3066        2.1672        2.2002        1.7228        1.4788        1.1762        1.4211        1.2644        1.2835        1.2323        0.0000        0.0000        0.0000        0.0000        0.0000        0.0000        0.0000        0.0000        0.0000        0.0000        0.0000        0.0000        0.0000        0.0000        0.0000        0.0000        0.0000        0.0000        0.0000        0.0000        0.0000        0.0000        0.0000        0.0000        0.0000        0.0000        0.0000        0.0000        0.0000        0.0000        0.0000        0.0000        0.0000        0.0000        0.0000        0.0000        0.0000        0.0000        0.0000        0.0000        0.0000        0.0000        0.0000        0.0000        0.0000        0.0000        0.0000        0.0000        0.0000        0.0000        0.0000        0.0000        0.0000        0.0000        0.0000        0.0000        0.0000        0.0000        0.0000        0.0000        0.0000        0.0000        0.0000        0.0000        0.0000        0.0000        0.0000        0.0000        0.0000        0.0000        0.0000        1.6129        1.2289        1.6004        2.2019        2.7237        0.0000        0.0000        0.0000        0.0000        1.9970        1.9732        1.7827        1.4515        1.2890        1.6536        2.0684        2.0167        1.9948        2.1106        1.4676        1.1091        1.3253        1.6508        1.6435        1.8425        2.4855        2.7081        2.6660        2.2529        1.7222        1.5984        1.8596        2.1369        2.1889        1.9164        1.9586        2.2367        3.4197        3.3760        3.9303        4.2486        5.1604        5.8414        6.4089        6.5183        6.4577        6.4855        6.2776        6.4430        6.3278        5.5926        5.1385        5.2819        5.5193        6.2990        6.3810        7.8306        9.5610       13.0537       13.7889       15.9163       17.8552       19.6047       21.6529       25.3041       29.8250       26.7062       31.4836       36.1369       38.8791       39.5243       40.9431       41.8804       45.8962       48.0117       52.9316       55.0803       54.6869       52.4510       53.6562       54.6468       54.9608       53.0659       52.8069       52.9636       54.8383       62.4522       63.4913        0.0000        0.0000        0.0000        0.0000        0.0000        0.0000        0.0000        0.0000
        0.0000        0.0000        0.0000        0.0000        0.0000        0.0000        0.0000        0.0000        0.0000        0.0000        0.0000        0.0000        0.0000        0.0000        0.0000        0.0000        0.0000        0.0000        0.0000        0.0000        0.0000        0.0000        0.0000        0.0000        0.0000       45.0821       42.7528       30.1846       28.8301       26.8568       24.3648       27.1118       23.7451       21.2124       19.5924       16.2851       14.1752       12.9842       11.9188       12.3680       12.4063       13.6732       12.9522       12.6131       13.6672       13.1609       11.5266       12.3469       11.9322       11.7577       14.7175       11.3169       10.1186        9.4144        9.5866        8.4985        8.7290       10.4634       12.5671       14.5065       14.2783       11.5193        9.6308        7.6221        5.9147        5.1525        6.1330        5.8924        5.2204        4.8716        4.6319        3.8901        2.7080        2.3837        2.1060        2.2788        3.2783        2.7248        2.7550        3.1182        3.4372        3.2192        2.8651        2.1771        0.0000        0.0000        0.0000        0.0000        0.0000        0.0000        0.0000        0.0000        0.0000        0.0000        0.0000        0.0000        0.0000        0.0000        0.0000        0.0000        0.0000        0.0000        0.0000        0.0000        0.0000        0.0000        0.0000        0.0000        0.0000        0.0000        0.0000        0.0000        0.0000        0.0000        0.0000        0.0000        0.0000        0.0000        0.0000        0.0000        0.0000        0.0000        0.0000        0.0000        0.0000        0.0000        0.0000        0.0000        0.0000        0.0000        0.0000        0.0000        0.0000        0.0000        0.0000        0.0000        0.0000        0.0000        0.0000        0.0000        0.0000        0.0000        0.0000        0.0000        0.0000        0.0000        0.0000        0.0000        0.0000        0.0000        0.0000        0.0000        1.0703        1.1258        1.5246        1.2524        1.3117        1.8719        2.3068        1.8581        1.7607        2.2854        2.3326        2.1985        1.4715        1.0863        1.0494        1.9084        2.0420        1.7510        1.6318        1.6523        1.6243        1.3895        1.3236        1.5035        1.2862        1.8956        2.2339        2.5859        2.2115        1.6365        1.2029        0.3454        1.0141        0.7559        0.9004        1.3413        2.3176        2.4810        3.0154        2.5647        3.1748        3.5341        2.6398        4.3802        4.0604        4.2770        4.0920        4.6885        5.4242        6.1571        5.5383        4.9634        4.4364        4.9466        5.9742        5.7817        6.0623        7.2086        9.1996       12.4659       14.6928       16.8535       19.0766       21.6616       26.3693       31.0102       34.7313       29.9142       31.5380       39.7112       41.6127       38.4887       45.0465       45.3252       53.2937       61.1113       67.3442       70.6726       72.8765       71.8224       72.5913       73.8517        0.0000        0.0000       73.4638       72.4150       73.6451       69.7421        0.0000        0.0000        0.0000        0.0000        0.0000        0.0000        0.0000        0.0000        0.0000
        0.0000        0.0000        0.0000        0.0000        0.0000        0.0000        0.0000        0.0000        0.0000        0.0000        0.0000        0.0000        0.0000        0.0000        0.0000        0.0000        0.0000        0.0000        0.0000        0.0000        0.0000        0.0000        0.0000        0.0000        0.0000        0.0000       35.5760       25.5154       22.9416       20.0707       19.1084       23.0237       22.7750       22.4089       21.3936       16.3043       14.6348       13.4248       13.5117       14.5834       13.2695       14.0489       13.7775       12.6831       11.6961       10.8617       12.5974       12.9631       11.7244       11.9588       18.1942       16.4340       12.8521       13.6090       13.2002        9.3115        9.9054       12.4255       12.7566       12.3883       12.8620       11.5288       10.7762       10.4500        9.6993        6.8136        7.0302        5.9237        6.1571        5.3231        4.8946        4.9430        3.4780        2.5519        2.0196        1.6750        1.7087        1.6776        2.1755        2.4876        3.5896        3.1012        3.3386        3.6244        2.6107        2.4488        0.0000        0.0000        0.0000        0.0000        0.0000        0.0000        0.0000        0.0000        0.0000        0.0000        0.0000        0.0000        0.0000        0.0000        0.0000        0.0000        0.0000        0.0000        0.0000        0.0000        0.0000        0.0000        0.0000        0.0000        0.0000        0.0000        0.0000        0.0000        0.0000        0.0000        0.0000        0.0000        0.0000        0.0000        0.0000        0.0000        0.0000        0.0000        0.0000        0.0000        0.0000        0.0000        0.0000        0.0000        0.0000        0.0000        0.0000        0.0000        0.0000        0.0000        0.0000        0.0000        0.0000        0.0000        0.0000        0.0000        0.0000        0.0000        0.0000        0.0000        0.0000        0.0000        0.0000        0.0000        0.0000        0.0000        0.6719        0.4650        1.0485        1.4840        1.6580        1.7818        2.0563        1.8288        1.8513        2.1436        2.2374        2.5735        2.0766        1.4401        1.2355        1.6160        1.7916        1.8298        2.0200        1.8364        1.9766        1.5913        1.5449        1.9344        1.6874        1.8810        2.2273        2.5023        2.5637        1.5445        0.9794        0.8208        1.1516        1.5460        2.0669        3.1429        3.7144        3.0673        3.7431        3.5204        3.5190        3.3437        2.4476        3.3407        3.8502        4.7292        4.4372        4.5345        4.5524        4.9220        3.9122        3.8511        3.8588        4.1567        4.2310        5.1900        5.5921        6.3689        8.6460       11.9370       13.3555       15.8335       19.0385       22.2048       28.5262       30.5071       32.5339       29.3987       33.3482       37.9597       42.7643       39.9857       44.7077       48.1753       55.3252       66.9625       74.3753       78.4979       81.2005       81.0728       82.5924        0.0000        0.0000        0.0000        0.0000        0.0000        0.0000        0.0000        0.0000        0.0000        0.0000        0.0000        0.0000        0.0000        0.0000        0.0000        0.0000
        0.0000        0.0000        0.0000        0.0000        0.0000        0.0000        0.0000        0.0000        0.0000        0.0000        0.0000        0.0000        0.0000        0.0000        0.0000        0.0000        0.0000        0.0000        0.0000        0.0000        0.0000        0.0000        0.0000        0.0000        0.0000        0.0000        0.0000       20.8711       18.5712       17.8704       17.5284       22.7107       23.1111       22.6991       21.0189       17.3581       16.5660       15.1930       16.9857       17.0008       14.8177       13.6842       15.2224       13.7090       14.4391       13.0888       17.9350       20.8197       14.6495       17.0964       17.1068       16.5326       14.1385       12.6377       15.1433       13.1162       12.9536       13.5526       12.5685       10.8997       12.6598       10.3728        9.0102        9.2735        8.7759        8.1438        5.6448        6.6253        6.9240        5.6054        4.6892        4.8226        4.2179        2.8198        1.9520        2.0145        2.0313        1.7101        1.9296        2.8271        2.5048        2.1152        1.7815        2.4536        2.8457        2.4888        2.0546        1.9591        1.9168        1.7710        0.0000        0.0000        0.0000        0.0000        0.0000        0.0000        0.0000        0.0000        0.0000        0.0000        0.0000        0.0000        0.0000        0.0000        0.0000        0.0000        0.0000        0.0000        0.0000        0.0000        0.0000        0.0000        0.0000        0.0000        0.0000        0.0000        0.0000        0.0000        0.0000        0.0000        0.0000        0.0000        0.0000        0.0000        0.0000        0.0000        0.0000        0.0000        0.0000        0.0000        0.0000        0.0000        0.0000        0.0000        0.0000        0.0000        0.0000        0.0000        0.0000        0.0000        0.0000        0.0000        0.0000        0.0000        0.0000        0.0000        0.0000        0.0000        0.0000        0.0000        0.0000        0.7692        0.9230        1.0920        1.0926        1.3604        1.9207        2.6342        2.2705        1.6527        2.0583        2.1050        2.1492        2.3270        2.1476        2.1694        1.6344        2.0567        1.9855        2.1319        2.2775        2.4317        1.9787        1.7376        1.5890        1.9047        1.7544        2.2076        2.1851        2.6053        2.1587        1.7486        1.9543        1.9223        2.1508        2.3087        2.9700        3.6705        1.1224        1.6802        2.0180        2.2045        2.6486        2.6366        2.9352        3.1506        4.0602        3.5654        3.6332        3.8785        3.7284        3.7883        3.4883        3.5304        3.7576        3.9959        4.0600        4.9972        5.9512        6.9519        8.6033       11.3449       12.6149       14.9437       18.2780       21.3325       26.1882       28.1813       31.1500       31.4384       32.7204       40.0377       41.6919       39.1139       42.5265       49.3290       56.0194       71.1646       79.5310       83.9864       85.4387       85.6206       86.5301        0.0000        0.0000        0.0000        0.0000        0.0000        0.0000        0.0000        0.0000        0.0000        0.0000        0.0000        0.0000        0.0000        0.0000        0.0000        0.0000
        0.0000        0.0000        0.0000        0.0000        0.0000        0.0000        0.0000        0.0000        0.0000        0.0000        0.0000        0.0000        0.0000        0.0000        0.0000        0.0000        0.0000        0.0000        0.0000        0.0000        0.0000        0.0000        0.0000        0.0000        0.0000        0.0000        0.0000       21.8588       19.2964       19.8688       20.1715       23.2584       23.5812       25.8970       25.6764       21.4542       23.7029       20.0115       20.2502       20.6689       15.9374       12.5016       11.9900       16.8918       14.1447       14.3218       18.9024       15.8892       11.4587       12.7608       11.7879       13.3458       12.1142        9.2173       12.0706       14.5263       12.1690        8.5196       10.1207       10.5907       11.3027        9.9503        7.1262        6.3967        6.9428        6.7052        6.6145        6.0651        6.6206        6.0238        3.9996        2.4417        2.8062        2.1829        2.0615        3.3660        3.5295        2.4311        2.3705        2.4629        1.8290        2.0791        2.4625        2.5728        1.8473        2.2413        3.1248        1.7689        1.7070        2.2739        0.0000        0.0000        0.0000        0.0000        0.0000        0.0000        0.0000        0.0000        0.0000        0.0000        0.0000        0.0000        0.0000        0.0000        0.0000        0.0000        0.0000        0.0000        0.0000        0.0000        0.0000        0.0000        0.0000        0.0000        0.0000        0.0000        0.0000        0.0000        0.0000        0.0000        0.0000        0.0000        0.0000        0.0000        0.0000        0.0000        0.0000        0.0000        0.0000        0.0000        0.0000        0.0000        0.0000        0.0000        0.0000        0.0000        0.0000        0.0000        0.0000        0.0000        0.0000        0.0000        0.0000        0.0000        0.0000        0.0000        0.0000        0.0000        0.0000        0.0000        0.0000        0.0000        0.3699        0.2959        0.5929        0.9132        1.6404        3.1385        3.0010        1.8837        1.9758        2.2961        2.3662        2.2833        2.3223        2.2403        2.1788        2.5315        2.5636        2.5128        2.4939        2.6460        2.4424        2.1684        2.0150        1.9163        1.7339        1.9689        2.0477        2.6848        2.0924        1.7623        1.9890        1.5982        1.1761        1.5278        2.2610        1.1809        1.1510        1.2442        1.7480        1.6944        2.5288        2.2077        2.3327        3.0698        3.5385        2.2790        3.3512        4.3340        3.9691        3.7456        4.0481        4.0572        3.8235        4.0942        4.4300        4.9296        6.5017        7.9268        9.4233       11.6396       13.5848       15.2041       18.5807       20.7702       24.6489       27.3835       29.4179       27.4564       31.2751       36.6215       42.2202       39.8561       43.8952       49.3866       57.2918       75.3311       85.4075       88.9966       87.3087       85.8000       85.9835        0.0000        0.0000        0.0000        0.0000        0.0000        0.0000        0.0000        0.0000        0.0000        0.0000        0.0000        0.0000        0.0000        0.0000        0.0000        0.0000
        0.0000        0.0000        0.0000        0.0000        0.0000        0.0000        0.0000        0.0000        0.0000        0.0000        0.0000        0.0000        0.0000        0.0000        0.0000        0.0000        0.0000        0.0000        0.0000        0.0000        0.0000        0.0000        0.0000        0.0000        0.0000        0.0000        0.0000        0.0000       26.3476       28.6763       26.2191       30.3130       30.2706       30.9795       36.1681       31.0820       26.7149       25.0969       25.7534       24.9110       22.4190       13.2129        9.3261       10.7395       14.8605       18.8983       19.9619       13.3392       12.8555       15.9007       15.5911       14.7931       12.4904       10.5094       10.0102       10.0905       11.1535       12.5722       13.4599        9.8285        8.0997        9.3752        6.6650        8.7005        5.7425        4.6560        5.3395        6.7230        7.1581        7.0449        4.5155        1.5917        1.6722        1.9038        2.9257        2.9648        3.2510        3.3001        2.3360        2.0174        1.9012        2.4142        2.1103        1.8988        2.0778        2.6663        1.4666        2.0185        1.7883        2.1500        2.3969        0.0000        0.0000        0.0000        0.0000        0.0000        0.0000        0.0000        0.0000        0.0000        0.0000        0.0000        0.0000        0.0000        0.0000        0.0000        0.0000        0.0000        0.0000        0.0000        0.0000        0.0000        0.0000        0.0000        0.0000        0.0000        0.0000        0.0000        0.0000        0.0000        0.0000        0.0000        0.0000        0.0000        0.0000        0.0000        0.0000        0.0000        0.0000        0.0000        0.0000        0.0000        0.0000        0.0000        0.0000        0.0000        0.0000        0.0000        0.0000        0.0000        0.0000        0.0000        0.0000        0.0000        0.0000        0.0000        0.0000        0.0000        0.0000        0.0000        0.0000        0.0000        0.0000        0.2295        0.2433        0.6877        2.1699        2.7894        3.7739        3.3627        3.4515        3.6255        3.2856        4.4220        3.9945        3.7719        3.5875        2.8580        3.2199        2.9000        2.8503        2.9774        2.4803        2.3856        2.7055        2.1075        1.6842        1.6614        1.8145        1.0597        0.7203        0.9099        1.2047        0.7818        1.2289        1.3454        0.9698        0.7178        0.8711        1.0986        1.7736        1.7887        1.8830        1.7812        1.9214        3.4097        4.2985        3.7765        4.0599        5.2011        4.8475        4.9418        5.1222        6.3077        5.9535        5.8266        6.3990        7.7716        9.0955       10.6294       12.5361       11.7324       14.7650       17.1566       19.6694       18.1169       22.2125       24.2507       26.0092       24.7356       27.8768       34.7538       41.3822       45.5446       50.4892       58.6449       68.8560       82.2914       91.2789       95.0022       92.0571       79.8454       79.6290        0.0000        0.0000        0.0000        0.0000        0.0000        0.0000        0.0000        0.0000        0.0000        0.0000        0.0000        0.0000        0.0000        0.0000        0.0000        0.0000
        0.0000        0.0000        0.0000        0.0000        0.0000        0.0000        0.0000        0.0000        0.0000        0.0000        0.0000        0.0000        0.0000        0.0000        0.0000        0.0000        0.0000        0.0000        0.0000        0.0000        0.0000        0.0000        0.0000        0.0000        0.0000        0.0000        0.0000        0.0000       23.2370       23.1542       27.2205       32.4632       35.3122       34.0652       34.9947       31.8097       35.9233       32.0619       24.2905       26.8703       23.4358       17.6228       14.2740       17.9184       15.3207       11.0781        7.5986        8.3909       10.0528       15.2902       16.2863       12.4027       11.3953        9.4209       11.0105       10.6741        9.8434       13.9285       14.7473       10.1765        8.2673        5.0151        6.3700        6.4780        4.6517        4.1924        3.8253        5.3031        5.8690        5.8399        3.8908        1.8713        1.6900        2.2673        3.3805        2.9568        3.3060        2.7149        2.1016        1.7565        1.8584        2.0248        1.9461        1.7462        1.9531        2.0784        2.7982        2.1071        1.6324        2.5382        2.3476        0.0000        0.0000        0.0000        0.0000        0.0000        0.0000        0.0000        0.0000        0.0000        0.0000        0.0000        0.0000        0.0000        0.0000        0.0000        0.0000        0.0000        0.0000        0.0000        0.0000        0.0000        0.0000        0.0000        0.0000        0.0000        0.0000        0.0000        0.0000        0.0000        0.0000        0.0000        0.0000        0.0000        0.0000        0.0000        0.0000        0.0000        0.0000        0.0000        0.0000        0.0000        0.0000        0.0000        0.0000        0.0000        0.0000        0.0000        0.0000        0.0000        0.0000        0.0000        0.0000        0.0000        0.0000        0.0000        0.0000        0.0000        0.0000        0.0000        0.0000        0.4992        0.5867        0.8090        0.7831        1.2096        1.8601        1.8778        2.7243        3.0694        3.6560        3.8692        3.1886        4.0237        4.0103        3.2466        3.4668        3.4826        3.6391        3.4677        2.9808        3.2154        2.7534        2.5089        2.9284        1.7185        1.9088        1.8234        1.7767        0.9726        0.6916        0.5832        0.7978        0.3499        0.3097        0.4009        0.7444        0.8934        1.3837        1.5073        1.3486        1.6824        1.4956        1.9376        3.2552        4.4707        4.8948        4.0729        3.6371        4.8489        4.2855        4.8537        5.5184        6.1807        6.5652        6.8301        7.6818        8.7792       10.6362       12.1076       14.5562       13.7615       16.0910       17.4225       19.5009       17.6987       20.7363       23.8296       26.3301       25.1072       28.0480       33.0597       40.5110       46.9995       52.8108       61.3236       70.9814       84.0848       92.8738       95.8324       93.2502       79.8478       78.4547        0.0000        0.0000        0.0000        0.0000        0.0000        0.0000        0.0000        0.0000        0.0000        0.0000        0.0000        0.0000        0.0000        0.0000        0.0000        0.0000
        0.0000        0.0000        0.0000        0.0000        0.0000        0.0000        0.0000        0.0000        0.0000        0.0000        0.0000        0.0000        0.0000        0.0000        0.0000        0.0000        0.0000        0.0000        0.0000        0.0000        0.0000        0.0000        0.0000        0.0000        0.0000        0.0000        0.0000        0.0000       23.4969       22.8075       27.1883       33.0073       32.3608       32.1002       32.3409       28.7050       31.3926       32.2738       30.4407       22.1306       27.5224       20.6897       20.9190       25.0457       19.7823       12.2692        7.8676        7.3760        7.3963        7.4474        9.0336       10.3791        8.4219       10.4159       12.4412       10.1769       12.7700       12.7189       14.5539        9.2648        7.4691        5.6834        4.5003        5.2278        3.8968        3.6415        3.1406        3.3886        3.0509        3.0295        3.0720        0.8877        1.5125        2.2277        3.3521        3.2505        2.9926        2.3768        1.4657        1.5674        1.6884        1.4778        1.3869        1.8649        1.5877        1.7871        1.6351        1.3418        2.0812        2.4593        2.3862        3.5066        0.0000        0.0000        0.0000        0.0000        0.0000        0.0000        0.0000        0.0000        0.0000        0.0000        0.0000        0.0000        0.0000        0.0000        0.0000        0.0000        0.0000        0.0000        0.0000        0.0000        0.0000        0.0000        0.0000        0.0000        0.0000        0.0000        0.0000        0.0000        0.0000        0.0000        0.0000        0.0000        0.0000        0.0000        0.0000        0.0000        0.0000        0.0000        0.0000        0.0000        0.0000        0.0000        0.0000        0.0000        0.0000        0.0000        0.0000        0.0000        0.0000        0.0000        0.0000        0.0000        0.0000        0.0000        0.0000        0.0000        0.0000        0.0000        1.0491        0.7855        1.1720        1.0657        0.7729        1.6609        1.3375        1.1615        1.9436        2.1259        2.7378        3.2223        3.2719        4.8696        4.1591        3.5363        3.3284        3.6296        3.2461        3.4154        3.7332        4.3486        3.5667        2.9645        2.4502        1.6412        1.5046        1.4999        0.9999        0.5469        0.4846        0.5087        0.4868        0.4788        0.6813        0.8356        1.5033        2.1178        1.5371        1.4683        2.2984        1.6200        2.0913        3.0368        3.8577        4.5408        3.7487        3.3698        3.3418        4.0485        4.0630        4.5829        5.3135        7.2406        8.1658        8.4915        9.1187        9.9251       10.8045       11.0967       12.8977       12.1989       14.0337       15.4331       19.7633       17.8904       20.2071       23.8010       27.6321       27.1541       29.8702       34.1656       43.9566       49.2998       52.8848       59.0565       66.9713       82.4135       91.8664       95.7661       95.3916       83.1181       82.5251       82.1671        0.0000        0.0000        0.0000        0.0000        0.0000        0.0000        0.0000        0.0000        0.0000        0.0000        0.0000        0.0000        0.0000        0.0000        0.0000
        0.0000        0.0000        0.0000        0.0000        0.0000        0.0000        0.0000        0.0000        0.0000        0.0000        0.0000        0.0000        0.0000        0.0000        0.0000        0.0000        0.0000        0.0000        0.0000        0.0000        0.0000        0.0000        0.0000        0.0000        0.0000        0.0000        0.0000       24.7359       21.8594       22.6615       25.0300       30.1686       31.2304       27.5991       26.8126       23.9353       25.0875       25.9579       25.4542       23.6208       21.7170       19.8373       15.3856       12.2155       10.0343        7.8016        6.2565        5.9055        5.0773        5.2571        5.3554        5.6558        4.4807        4.3333        4.1226        4.9536        5.7850        9.0010        8.5703        5.4738        3.3309        2.4659        2.3581        2.9172        2.3032        2.2891        2.0718        2.3331        2.2856        2.2641        1.7493        0.8147        1.0092        1.9589        1.8818        1.9670        2.0475        1.5249        1.2499        1.4680        1.2001        1.2324        1.1453        1.2158        1.1723        1.2038        1.1049        1.0981        2.0572        3.2092        3.3345        3.9167        2.7163        0.0000        0.0000        0.0000        0.0000        0.0000        0.0000        0.0000        0.0000        0.0000        0.0000        0.0000        0.0000        0.0000        0.0000        0.0000        0.0000        0.0000        0.0000        0.0000        0.0000        0.0000        0.0000        0.0000        0.0000        0.0000        0.0000        0.0000        0.0000        0.0000        0.0000        0.0000        0.0000        0.0000        0.0000        0.0000        0.0000        0.0000        0.0000        0.0000        0.0000        0.0000        0.0000        0.0000        0.0000        0.0000        0.0000        0.0000        0.0000        0.0000        0.0000        0.0000        0.0000        0.0000        0.0000        0.0000        0.0000        1.0693        1.2078        0.7397        1.0385        1.3239        0.8027        1.6182        1.0187        1.2649        1.5250        1.4195        2.1006        1.9875        2.1573        2.9776        2.9013        2.6120        2.4882        2.6234        2.5949        2.8160        3.1114        3.8668        3.4751        3.1537        2.1478        1.2814        1.1914        1.1803        0.6408        0.7971        0.9452        1.1428        1.5694        1.4124        1.2582        1.3632        1.3017        0.9612        0.8328        1.1236        1.1490        1.5215        1.8909        2.2494        2.6530        2.8565        2.6871        3.0760        3.2194        3.9868        4.4905        4.8873        5.1962        6.5668        7.4201        8.4236        9.5100       10.8184       10.6197       11.1524       12.3040       12.0499       13.2747       15.1792       19.8563       18.2510       20.5196       23.0737       30.3680       29.1464       33.4874       37.2784       44.4503       48.9660       53.6155       57.9426       65.7461       81.9204       90.5399       96.2968       99.5131       89.6669       92.0132        0.0000        0.0000        0.0000        0.0000        0.0000        0.0000        0.0000        0.0000        0.0000        0.0000        0.0000        0.0000        0.0000        0.0000        0.0000        0.0000
        0.0000        0.0000        0.0000        0.0000        0.0000        0.0000        0.0000        0.0000        0.0000        0.0000        0.0000        0.0000        0.0000        0.0000        0.0000        0.0000        0.0000        0.0000        0.0000        0.0000        0.0000        0.0000        0.0000        0.0000        0.0000        0.0000        0.0000       22.3657       20.9173       20.0077       21.0717       18.6627       19.9691       21.7576       21.9612       12.8719       12.6815       12.3873       13.8560       16.7957       15.7125       16.2023       10.7428        9.7502       12.9576        7.5606        5.0729        4.5975        3.6530        3.4758        3.2907        3.6685        2.4348        2.0806        1.9993        2.5353        2.7130        2.7888        3.4832        3.8203        3.5869        1.7244        1.4200        1.3565        0.7729        0.4529        0.2098        0.8239        0.7395        0.6684        0.6070        0.6619        1.7869        2.0934        2.4484        1.8853        1.4891        0.9933        0.8885        0.5915        0.5726        0.4874        0.5229        0.9613        1.1905        1.5751        1.5272        1.5396        2.4207        3.2255        2.5403        1.2939        1.3986        1.8634        2.1119        1.4533        1.1466        1.5053        1.3676        1.8021        2.1453        0.0000        0.0000        0.0000        0.0000        0.0000        0.0000        1.9505        2.0856        1.5254        1.6143        0.0000        0.0000        0.0000        0.0000        0.0000        0.0000        0.0000        0.0000        0.0000        0.0000        0.0000        0.0000        0.0000        0.0000        0.0000        0.0000        0.0000        0.0000        0.0000        0.0000        0.0000        0.0000        0.0000        0.0000        0.0000        0.0000        0.0000        0.0000        0.0000        0.0000        0.0000        0.0000        0.0000        0.0000        0.0000        0.0000        1.5756        1.2562        1.3477        1.6368        1.6090        1.3113        1.7475        1.6923        1.2559        1.0137        1.2435        1.2120        1.4628        1.3782        1.3810        1.2036        1.9085        2.2741        2.0749        2.0363        2.0014        1.7858        1.6409        1.7927        1.8173        2.1368        2.1345        1.6557        1.5099        1.4586        1.4534        1.0545        1.0621        1.0733        1.2804        1.4634        1.0052        1.0332        1.0082        0.9479        1.2721        1.1565        1.1656        1.4384        1.5932        1.7872        1.9850        1.7630        1.9942        2.1045        2.4136        2.8319        4.6905        5.4972        6.1029        6.4846        7.0319        8.3361        8.6586        9.6783        9.9288       10.7715       11.4496       13.0565       14.6188       15.8844       17.3761       19.9080       22.7032       25.4452       28.7066       36.2324       43.6094       49.0073       53.0755       58.4013       56.7183       58.9741       64.1273       71.9493       78.5314       86.3888       94.4745       99.8084      112.7360      118.1677        0.0000        0.0000        0.0000        0.0000        0.0000        0.0000        0.0000        0.0000        0.0000        0.0000        0.0000        0.0000        0.0000        0.0000        0.0000        0.0000
        0.0000        0.0000        0.0000        0.0000        0.0000        0.0000        0.0000        0.0000        0.0000        0.0000        0.0000        0.0000        0.0000        0.0000        0.0000        0.0000        0.0000        0.0000        0.0000        0.0000        0.0000        0.0000        0.0000        0.0000        0.0000        0.0000       21.9912       26.8694       19.2668       18.3869       17.0514       15.8164       16.1331       15.2432       13.9259        7.7582        5.8313        5.1990        5.9914       10.4335       15.8484       14.4957       11.3275        6.5996        6.1674        8.0569        6.2859        4.1090        2.8635        2.2968        2.5328        2.7076        1.6373        2.0948        1.8272        1.6259        1.7615        1.4242        1.2671        2.0619        2.3216        1.4122        0.9075        1.2901        0.6545        0.2929        0.1635        0.6812        0.3233        0.3018        0.3204        0.7764        2.2315        2.4374        2.1218        1.1540        0.8776        0.9507        0.6421        0.3358        0.2908        0.3465        0.6868        1.2287        1.6421        2.1870        2.1296        2.6500        2.3461        2.2238        1.2804        1.1447        1.6583        2.2765        2.0235        1.4724        2.0603        1.5686        1.8446        2.3623        1.8109        1.6169        2.0890        4.5645        3.7473        4.2107        4.5075        2.1260        1.9297        1.8084        1.3903        1.0571        0.9625        0.8249        0.6658        0.0000        0.0000        0.0000        0.0000        0.0000        0.0000        0.0000        0.0000        0.0000        0.0000        0.0000        0.0000        0.0000        0.0000        0.0000        0.0000        0.0000        0.0000        0.0000        0.0000        0.0000        2.1577        1.7527        1.6759        2.3456        1.8623        2.4855        1.8624        1.1970        0.8032        0.6321        0.6661        0.9904        1.2301        1.6191        1.6259        1.2371        1.2456        1.0379        0.8270        1.2416        0.8973        0.9426        1.1242        1.4028        1.2821        1.5337        1.4906        1.7328        2.3025        1.8918        2.2265        2.3827        2.2116        1.5703        1.5361        1.6506        2.3860        2.1379        1.6729        1.4841        1.3842        1.3495        0.8388        0.9269        1.4227        2.0069        0.7875        0.7730        1.1047        1.2890        1.3172        1.0761        1.0882        1.3553        1.4193        1.3603        1.3096        1.3981        1.6559        1.7634        1.9592        2.3210        3.8142        5.5299        6.3031        7.1977        7.7145        8.2464        9.1122        9.5978        9.7007       10.0744       10.9951       11.9022       14.0124       15.7851       16.4957       17.6406       21.0911       23.7926       27.9157       30.6973       37.1553       46.0367       51.7563       55.0426       60.5460       56.8002       58.1412       63.7406       70.5084       77.2246       84.5924       94.2945      101.1091        0.0000        0.0000        0.0000        0.0000        0.0000        0.0000        0.0000        0.0000        0.0000        0.0000        0.0000        0.0000        0.0000        0.0000        0.0000        0.0000        0.0000        0.0000
        0.0000        0.0000        0.0000        0.0000        0.0000        0.0000        0.0000        0.0000        0.0000        0.0000        0.0000        0.0000        0.0000        0.0000        0.0000        0.0000        0.0000        0.0000        0.0000        0.0000        0.0000        0.0000        0.0000        0.0000        0.0000        0.0000       19.4514       18.0727       17.8116       16.3798       16.6373       17.8377       14.7457       12.2385       10.9796        6.0720        4.6397        4.5224        4.9166        7.4289        9.3284       10.3078        6.3730        5.5190        5.4140        5.0135        4.4109        3.4721        2.5995        1.9031        1.5821        2.1012        1.9589        1.5759        1.3681        1.0917        1.1343        1.2672        0.8527        0.5826        1.1193        1.2099        0.4907        0.2845        0.1446        0.0631        0.1420        0.1456        0.1564        0.1566        0.2075        1.2934        2.0771        1.3202        0.9204        0.6486        0.7758        0.9382        0.6005        0.4895        0.6065        1.2615        1.5654        1.7479        1.8924        2.0738        2.0927        2.1587        2.0187        2.0571        1.1305        1.5480        2.2946        1.9769        1.8720        2.0036        2.5215        1.6233        1.6578        1.8497        1.4183        1.6971        2.4653        5.1140        5.2211        4.9787        4.5118        2.1291        2.3284        2.1332        1.5881        1.0980        0.8096        0.7679        0.8697        1.2932        1.0385        1.1103        0.0000        0.0000        0.0000        0.0000        0.0000        0.0000        0.0000        0.0000        0.0000        0.0000        0.0000        0.0000        1.2567        2.0822        1.9547        2.0049        2.2982        1.8051        2.1433        2.1833        1.2164        2.7529        3.0222        1.8437        2.1587        1.2553        1.1258        0.6212        0.7987        1.3611        1.2979        1.2992        1.4196        1.2631        1.1115        0.9015        0.7948        0.6214        0.5874        1.0434        1.4065        0.9668        1.5689        1.3369        1.1288        1.1012        1.9753        2.1014        2.4248        1.6626        1.7007        1.4433        1.1287        1.2967        1.4654        0.9306        0.9837        1.1752        1.4852        0.9637        0.8749        0.8435        1.7419        1.3350        1.2818        1.3502        1.2769        1.1274        1.3906        1.4510        2.0343        2.0425        1.4644        1.1834        1.4862        1.6136        1.7992        2.2308        3.0411        3.8051        4.5079        6.6516        7.1410        8.0666        9.2464       10.7138       10.6904       10.3744       11.2124       11.3787       12.5284       13.9267       16.0113       17.0160       18.0876       19.7018       22.9818       24.8163       27.9890       31.7219       37.9630       45.6590       51.1192       54.7308       57.2966       53.6236       56.7178       60.8540       67.1798        0.0000       82.0326       94.5179       99.9636        0.0000        0.0000        0.0000        0.0000        0.0000        0.0000        0.0000        0.0000        0.0000        0.0000        0.0000        0.0000        0.0000        0.0000        0.0000        0.0000        0.0000        0.0000
        0.0000        0.0000        0.0000        0.0000        0.0000        0.0000        0.0000        0.0000        0.0000        0.0000        0.0000        0.0000        0.0000        0.0000        0.0000        0.0000        0.0000        0.0000        0.0000        0.0000        0.0000        0.0000        0.0000        0.0000        0.0000       16.9712       15.7172       14.3010       14.7974       14.7279       15.1242       14.8845       12.3166       10.5938        9.2827        5.5841        4.8769        4.7345        4.3366        5.4426        7.7634       12.8904        8.0780        6.4692        6.1186        4.1383        2.8961        2.5820        1.9372        1.6222        1.6154        1.2425        1.3304        0.9394        1.0057        1.7271        1.5886        1.1708        0.9754        0.3066        0.5147        0.6714        0.5878        0.7118        0.4527        0.8008        0.2879        0.2137        0.2193        0.2030        0.2422        0.8597        2.5462        1.6630        1.5028        1.2994        1.7731        1.8450        1.3147        1.1902        0.5474        0.6956        1.7587        1.8925        1.9181        1.8398        1.7270        2.0689        2.1586        1.4011        1.1975        1.4185        2.9524        3.4359        3.5056        2.7595        1.8773        1.6668        2.1620        2.1588        2.4667        3.2827        3.7995        4.9920        4.8662        3.8369        3.8803        2.1950        2.2927        1.7759        1.2361        0.8405        0.7924        0.8622        0.8970        1.1636        1.2033        0.9571        0.8170        1.4501        1.3685        0.0000        0.0000        0.0000        0.0000        0.0000        0.0000        0.0000        0.0000        1.3658        1.2086        1.4753        2.1738        2.4127        1.9786        1.2714        1.0913        1.8281        2.3205        3.2489        3.0351        1.8787        2.4373        1.1324        0.7867        0.8340        1.1455        1.3861        1.0240        1.0099        0.9557        0.9542        0.7941        0.6400        0.5660        0.3026        0.4796        0.3028        0.6788        1.2542        1.3324        1.0676        0.6838        1.2324        1.8423        1.9890        1.8433        1.1339        1.3044        1.4944        1.1648        0.7452        1.1587        0.5705        0.7053        1.0933        0.8489        0.8462        0.8444        0.6226        1.2701        2.0267        1.3269        1.0887        1.3377        1.2148        1.2204        2.0092        1.9699        1.5824        1.6040        1.1545        1.2894        1.5573        1.8396        2.4332        2.9743        3.6681        4.4669        6.5418        7.5792        8.7797       10.3590       11.6808       11.9379       12.0947       13.2722       13.4288       14.9954       15.7358       17.5499       19.0940       20.5764       23.6755       24.7824       25.3713       27.3372       32.1599       37.5517       42.5285       50.7606       51.5909       54.3301       51.1793       52.7216        0.0000        0.0000        0.0000        0.0000        0.0000        0.0000        0.0000        0.0000        0.0000        0.0000        0.0000        0.0000        0.0000        0.0000        0.0000        0.0000        0.0000        0.0000        0.0000        0.0000        0.0000        0.0000        0.0000        0.0000
        0.0000        0.0000        0.0000        0.0000        0.0000        0.0000        0.0000        0.0000        0.0000        0.0000        0.0000        0.0000        0.0000        0.0000        0.0000        0.0000        0.0000        0.0000        0.0000        0.0000        0.0000        0.0000        7.8851        8.3548        9.5024       13.4133       12.4228       15.9219       21.7913       14.3396        8.7763        8.2972        8.1666        8.8738       10.0770        7.7783        6.2570        8.1858        5.8233        3.8784        4.7622        5.7109        3.5447        4.8942        2.2540        0.8854        1.0116        2.4649        1.9028        1.5499        1.4863        1.8569        2.0790        1.7212        1.8061        1.9721        1.8156        1.8403        1.1470        0.7924        0.4285        0.6987        1.0756        2.4018        2.3283        1.0124        0.7747        0.9173        0.4831        0.5647        0.7395        2.7073        2.1524        1.4844        1.3647        1.3142        1.6009        1.1801        0.8875        0.6553        1.5856        2.3893        2.0856        1.7598        1.7268        1.4163        1.4895        1.5537        2.2046        1.6636        1.2780        1.5252        2.7048        2.6260        2.1313        1.6071        1.3950        1.6851        1.7123        2.3948        3.0249        2.8073        2.5028        5.0966        6.1117        4.7278        4.5536        2.6682        2.5831        2.6848        1.4293        1.2629        1.4036        1.3926        1.3349        1.9018        1.5355        1.4252        1.5684        2.2286        1.8272        1.5442        1.6029        2.4283        1.9246        1.5582        2.2493        1.2995        1.3858        1.6488        2.0649        2.6910        1.8729        1.1385        1.7653        1.4479        1.0616        0.4189        0.6675        2.3131        2.8192        3.4342        3.0661        2.1895        1.8931        1.6677        1.7788        1.1929        1.0278        1.0389        0.9292        1.3732        1.4903        1.4294        1.4072        0.9413        0.3349        0.4445        1.2514        1.6630        1.8782        2.0997        1.9136        2.0267        2.0001        1.9921        1.9099        2.3672        2.4835        2.2264        1.7587        0.8053        0.7054        0.7424        0.4322        0.5541        0.5645        0.5648        0.7107        1.2112        1.8441        2.2125        1.6409        1.6167        1.8101        1.9388        2.2261        2.6520        2.0682        1.7599        1.8842        1.1182        1.1083        1.2356        1.7478        3.2749        3.7826        5.7677        6.8167        7.5700        8.7999       10.4414       11.4266       11.7109       13.1229       15.2124       16.9661       17.6150       18.6229       18.6775       19.7267       20.9082       21.4291       23.7051       28.1037       27.7087       30.0273       34.4689       37.0533       42.0686       49.6742       50.1632       52.0436       49.7131        0.0000        0.0000        0.0000        0.0000        0.0000        0.0000        0.0000        0.0000        0.0000        0.0000        0.0000        0.0000        0.0000        0.0000        0.0000        0.0000        0.0000        0.0000        0.0000        0.0000        0.0000        0.0000        0.0000        0.0000        0.0000
        0.0000        0.0000        0.0000        0.0000        0.0000        0.0000        0.0000        0.0000        0.0000        0.0000        0.0000        0.0000        0.0000        0.0000        0.0000        0.0000        0.0000        0.0000       11.0745        8.8483       10.4353       11.0966        7.3385        5.2435        8.0368        4.9857        5.1431        6.5985       23.9907       18.3284        8.9694        6.3007        5.5361        5.0510        4.9924        3.8936        2.8053        2.5769        3.3891        2.2687        1.8713        1.9794        2.1318        1.8098        1.1742        1.0250        1.2316        2.7777        3.5107        2.2158        2.3831        2.1399        2.7673        2.4619        2.1637        1.9797        1.4816        1.4379        0.9929        0.6927        1.3943        2.0053        2.0287        2.6844        2.1770        1.7754        2.2236        1.8670        0.9091        0.6805        0.5012        1.1317        0.7912        1.1812        2.7274        1.8447        1.6804        0.7185        0.5915        1.4061        2.5902        2.0460        1.8054        1.8564        1.4011        1.6696        1.3635        1.5625        1.6882        1.8354        1.7328        2.3114        2.2778        2.1019        2.3448        2.1862        2.0922        2.1277        1.8056        2.5304        1.9148        2.1916        2.1693        4.0560        4.6159        3.8801        4.2950        1.7396        2.2733        2.2140        1.4617        1.5688        1.9397        1.7093        1.6370        1.3004        1.2563        1.2146        1.1063        1.4515        1.3374        1.0745        1.3109        2.1711        2.5818        2.8219        2.3120        1.8125        1.6672        2.8082        3.1248        2.0880        2.3796        1.6665        1.0265        1.1637        0.9815        1.0026        0.9746        2.7475        4.0460        2.7083        2.0185        2.4351        2.2290        1.7948        1.9265        1.7897        1.3400        0.8169        0.7707        1.2584        1.5453        1.5094        1.1832        0.8357        0.3822        1.3890        2.2062        2.3998        2.3603        2.3453        2.1084        1.9963        2.0064        1.9596        1.7325        2.3535        2.4870        2.3657        1.8574        0.9684        0.6424        0.5885        0.6788        0.6054        0.7450        1.2014        1.8296        2.1068        1.8384        2.0139        1.3426        1.7411        1.8883        1.9708        2.1035        2.4545        2.1858        1.9673        1.6717        1.0365        1.1929        1.1446        2.1523        3.9776        5.1304        6.4363        7.7316        8.2652        9.8786       11.4852       12.8604       13.2203       14.5562       16.1504       19.0909       20.8340       21.2971       21.4022       21.2125       20.5043       22.1605       25.0804       28.9379       28.7441       30.9217       31.6799       35.5217       41.7080       47.8901        0.0000        0.0000        0.0000        0.0000        0.0000        0.0000        0.0000        0.0000        0.0000        0.0000        0.0000        0.0000        0.0000        0.0000        0.0000        0.0000        0.0000        0.0000        0.0000        0.0000        0.0000        0.0000        0.0000        0.0000        0.0000        0.0000        0.0000        0.0000
        0.0000        0.0000        0.0000        0.0000        0.0000        0.0000        0.0000        0.0000        0.0000        0.0000        0.0000        0.0000        0.0000        0.0000        0.0000        9.2749        8.8972        6.9114        5.0574       11.1776        8.4308        2.9410        2.4312        3.1769        3.2056        3.3089        4.0875        8.3481        5.1239        5.6327       10.0319        5.0949        4.7340        4.0601        3.6965        2.8130        2.5656        2.1660        2.1437        2.6598        3.5883        5.4242        7.8408       11.3283        4.9262        3.7434        2.5628        2.8965        3.6405        2.9102        2.9905        3.3327        2.9495        2.2803        2.1956        1.7843        1.5239        1.5322        1.6258        2.1507        1.6643        1.2085        1.5311        2.0772        1.7295        1.0466        2.0167        1.7019        1.2434        0.7643        0.5939        1.1468        0.9508        1.1800        2.7455        2.0941        1.6478        2.1186        2.1633        2.3995        2.0422        1.9121        2.3498        1.7640        1.7846        1.5086        1.2884        1.8143        1.8950        1.5962        1.5728        1.8433        2.1855        2.3459        1.8974        1.9455        1.7019        1.6391        1.1213        1.2398        1.4977        1.1227        0.9712        3.4837        3.3047        2.8617        2.8683        1.6106        1.7164        1.5433        1.1851        1.1768        1.4415        1.0901        0.9655        1.3510        1.2236        1.3374        1.0175        1.3204        1.3494        1.1539        1.1968        1.4888        1.7293        1.8073        1.6972        1.3276        1.5754        2.1186        1.6994        1.2994        1.8894        1.4382        1.4439        1.2773        1.1846        1.0552        1.6316        2.9292        3.8250        2.9991        2.6077        2.0812        2.1358        1.9039        1.6528        1.9484        1.9764        1.5037        1.3893        1.5170        1.4067        1.4805        1.3457        1.3399        1.3207        1.8961        2.5370        2.6587        1.8457        1.2974        0.7507        0.9237        1.1067        1.3026        1.7551        2.5394        2.7212        2.4415        1.9248        0.9263        0.6176        0.6268        0.5762        1.1118        1.3906        1.5579        1.5160        1.4474        1.1559        0.8353        0.8333        1.1613        1.3268        1.5681        1.8073        1.9265        2.1650        2.1553        1.8907        1.0856        1.0828        1.4402        2.3903        4.7929        5.8414        6.7213        7.8791        9.9044       12.0001       13.6711       14.6682       16.6826       18.1106       19.0456       21.4525       23.1953       24.0333       24.6051       24.2668       23.0544       25.0917       25.5970        0.0000       25.4282       27.3462       30.1764       32.6888       39.8174       44.1744        0.0000        0.0000        0.0000        0.0000        0.0000        0.0000        0.0000        0.0000        0.0000        0.0000        0.0000        0.0000        0.0000        0.0000        0.0000        0.0000        0.0000        0.0000        0.0000        0.0000        0.0000        0.0000        0.0000        0.0000        0.0000        0.0000        0.0000        0.0000
        0.0000        0.0000        0.0000        0.0000        0.0000        0.0000        0.0000        0.0000        0.0000        0.0000        0.0000        0.0000        0.0000        9.6614        9.2696        8.8042        8.3236        6.6226        5.4585        4.6292        3.1604        3.0260        2.2658        2.6839        2.7244        2.8573        3.0211        3.7818        4.7707        4.6326        4.2831        6.6680        6.7785        5.5654        5.1770        3.0142        2.6354        3.6299        5.5178        6.9844        9.0258        6.8305        8.3527        8.4156        6.1505        1.1500        0.8281        1.8016        2.1211        3.2011        2.7791        2.9219        2.8635        2.6841        2.3185        1.4747        1.2538        1.1374        1.2180        1.6101        1.8284        1.7514        1.7368        1.8286        1.4602        1.5323        1.1186        0.9944        1.0424        1.0025        0.8804        1.5933        1.7818        2.4024        1.6644        1.5769        1.3744        1.5626        2.7903        2.5937        2.2539        2.3772        1.8227        1.8377        1.5006        1.6208        1.7953        2.6439        3.0374        2.4116        1.5601        1.1463        2.2990        2.5259        1.6275        1.9359        1.5090        1.2201        1.2793        1.4023        1.2808        0.6802        0.7695        2.3527        2.7361        2.7646        2.2894        1.3418        1.4879        1.5747        1.3604        1.0621        0.9636        0.8574        0.6283        1.4824        1.4345        1.3719        1.4851        1.3097        0.7204        0.8653        0.9390        1.4243        1.3342        1.1728        0.9067        0.8937        1.0008        2.6715        2.6604        2.3897        2.6733        2.1850        2.1622        2.2015        2.0995        2.1470        2.4926        3.8910        3.7533        2.5466        2.3375        1.8373        1.8532        1.9404        2.0488        2.3861        1.4809        0.8065        0.8129        1.3386        1.8700        2.4269        1.7766        1.3363        1.8623        1.3268        1.7586        1.3631        1.1698        0.6008        0.5426        0.7733        0.9298        1.0602        1.3417        1.8045        2.0192        1.9240        1.7146        0.9769        0.8626        1.0924        1.6341        1.5248        1.5107        1.3763        1.0355        0.7713        0.4216        0.4581        1.1457        0.9754        1.0770        1.3695        1.6344        2.1787        2.4297        1.9962        1.9552        1.6156        1.5986        2.1008        3.6415        6.4657        7.2074        8.4786       10.8104       12.3659       13.6640       14.4200       15.9291       18.3589       19.8571       20.8687       23.5894       26.0940       27.6645       27.7525       27.9115       26.7394       26.7758        0.0000        0.0000        0.0000        0.0000        0.0000        0.0000        0.0000        0.0000        0.0000        0.0000        0.0000        0.0000        0.0000        0.0000        0.0000        0.0000        0.0000        0.0000        0.0000        0.0000        0.0000        0.0000        0.0000        0.0000        0.0000        0.0000        0.0000        0.0000        0.0000        0.0000        0.0000        0.0000        0.0000        0.0000        0.0000        0.0000
        0.0000        0.0000        0.0000        0.0000        0.0000        0.0000        0.0000        0.0000        0.0000       16.5871        0.0000        0.0000       16.2260       10.4575       10.2746       13.9137       13.8144        7.3135        6.4819        5.1467        4.2482        4.8299        4.1456        3.2965        3.1124        3.0789        3.1044        2.1571        3.1904        3.1439        3.0982        3.2164        3.0666        3.6847        4.2135        3.5565        4.7528        5.5128        5.9685        5.7368        4.7238        5.4350        4.7440        2.0365        1.2992        1.4107        1.1603        1.6340        1.6172        1.2973        2.1836        1.7077        2.2588        1.7389        1.6048        1.0430        0.8703        0.8041        0.9117        1.0887        1.9584        2.3390        1.7399        1.6152        1.0231        1.0613        0.8990        2.8654        2.8961        3.8172        2.5220        3.7325        3.2402        2.8024        0.9239        0.6741        0.7531        1.7383        4.2666        2.9850        1.9592        1.4036        2.3163        2.4505        2.1937        2.3339        2.3579        1.7395        1.8261        2.1679        1.5292        1.1883        2.0442        2.5041        2.0994        1.7887        1.7682        1.3636        0.9486        0.8515        0.8147        0.7358        0.7282        1.6369        2.0321        2.0990        2.2136        0.9807        1.1648        1.4307        1.6424        1.2324        1.7338        0.9062        0.6799        0.9688        1.1975        1.7071        1.5433        1.3907        1.1893        1.5033        1.6053        1.4533        1.0165        0.5048        0.4261        0.2941        0.4989        0.5798        0.4504        0.3617        0.6538        1.2017        1.1428        2.0995        2.2088        2.2324        2.1125        2.0592        1.4455        1.6401        1.5380        1.2676        1.0116        0.7217        0.6473        1.1377        0.6920        0.7379        0.6337        1.2387        1.6890        2.4012        2.6280        2.8556        2.1755        1.8071        0.9075        0.7739        1.1970        0.6532        0.3466        0.4189        0.5230        0.5728        0.5409        1.1191        1.3706        1.5827        1.5614        0.9390        1.5102        1.6603        2.0790        1.5326        1.1350        0.8904        0.6288        0.4191        0.3586        0.1942        0.8409        0.9034        0.7269        0.9317        1.3073        3.0723        2.5458        2.4403        2.2591        3.1430        4.1628        4.3326        6.4755        6.1334        7.2016        9.2568       11.9474       13.9536       14.8816       16.9436       18.1363       20.1953       22.7097       23.4250       26.3654       29.1312       31.7666       31.4846       31.0896       28.5732        0.0000        0.0000        0.0000        0.0000        0.0000        0.0000        0.0000        0.0000        0.0000        0.0000        0.0000        0.0000        0.0000        0.0000        0.0000        0.0000        0.0000        0.0000        0.0000        0.0000        0.0000        0.0000        0.0000        0.0000        0.0000        0.0000        0.0000        0.0000        0.0000        0.0000        0.0000        0.0000        0.0000        0.0000        0.0000        0.0000        0.0000
        0.0000        0.0000        0.0000        0.0000        0.0000       32.0515       32.3550       23.3105       18.3103       15.4474       15.0656       16.3493       12.1174        8.9600       11.3876       15.2955        6.8990        4.8253        3.7682        4.0573        5.4077        3.7560        4.0698        3.0161        2.4533        2.4306        2.3754        2.3224        1.6956        1.6996        3.4217        2.8515        2.2311        2.0055        3.2142        3.1418        2.9960        4.6392        8.0415        8.0065        7.1108        5.3214        4.7077        1.7731        2.7868        3.1214        1.6634        1.3053        1.3292        1.1475        1.2066        1.3066        1.2179        1.6781        1.6490        0.9454        0.8099        0.8350        0.8722        1.2314        1.7102        1.2077        1.1651        1.4258        1.8338        0.9953        0.9189        1.8010        1.8914        2.2115        3.1110        4.0458        3.4591        2.9037        2.4305        1.5330        1.3749        1.2464        2.5442        1.5985        2.0685        2.0708        2.2705        2.5179        1.0957        0.9313        1.9948        1.1492        1.6826        1.4389        0.8575        1.3022        1.3100        1.3848        1.4560        1.6616        1.3527        0.9980        0.8428        1.0296        1.1182        1.1408        0.7668        1.5970        1.5702        2.3327        2.0688        2.0488        1.7426        1.8203        2.4741        1.7851        1.0970        0.8627        0.7242        1.3438        1.1886        1.3467        1.2955        2.1643        2.0538        1.5263        1.2754        1.3753        1.2703        0.5686        0.3847        1.0991        1.0915        1.4208        0.8195        0.9299        0.7440        1.0709        1.0308        1.0791        1.5252        1.6212        0.5045        0.3463        0.8285        0.8449        0.8689        1.0556        1.2887        0.7812        0.6664        0.6152        0.3342        0.5126        0.4988        0.9760        2.0210        2.0920        2.2025        1.3887        1.1780        1.2133        0.9530        0.6698        1.0776        1.1566        0.3970        0.3325        0.8647        0.8209        0.9249        1.2463        1.4806        1.3458        1.3742        1.5000        1.9653        1.8192        1.3546        0.4813        0.4819        0.3001        0.3072        0.1485        0.2651        0.2395        0.7454        1.2000        0.4691        0.6738        1.0824        2.1492        2.0159        2.8017        3.3056        3.6217        0.0000        0.0000        5.5798        6.0351        7.5945        9.8219       11.6736       13.8792       16.7505       20.2213       21.4393       22.6838       25.9681       26.5429       29.0763       31.9680       33.2797       33.2498       32.7603        0.0000        0.0000        0.0000        0.0000        0.0000        0.0000        0.0000        0.0000        0.0000        0.0000        0.0000        0.0000        0.0000        0.0000        0.0000        0.0000        0.0000        0.0000        0.0000        0.0000        0.0000        0.0000        0.0000        0.0000        0.0000        0.0000        0.0000        0.0000        0.0000        0.0000        0.0000        0.0000        0.0000        0.0000        0.0000        0.0000        0.0000        0.0000
        0.0000        0.0000        0.0000        0.0000       32.4384       32.7946       52.7662       24.9732       16.2776       13.5052       11.0958       12.7401        8.9947        7.9080        7.9588        7.1255        5.1305        3.8448        3.4820        3.8987        5.2366        3.9243        2.6781        3.2066        2.0698        2.0207        1.9844        1.4772        1.3551        2.4418        3.4660        3.6404        4.5775        3.9227        2.1189        3.2966        4.4206        3.4077        5.1641        4.7536        2.0022        2.1982        2.6610        2.0921        1.5885        2.1840        1.8339        1.8600        1.6542        1.5605        1.5586        1.6135        1.1698        1.1600        0.8614        0.5084        0.5682        0.8058        0.5571        0.7650        0.9859        0.8509        1.0654        2.4841        1.1503        1.3007        1.3177        2.1741        1.2586        0.7525        0.6037        0.7517        0.8078        1.0860        0.8555        0.6426        0.8797        0.8690        1.6683        2.1269        2.2962        1.5916        0.5462        0.4085        0.9216        1.5798        1.2636        0.9119        1.0651        0.8414        0.7421        1.4888        1.5525        1.5288        1.3877        1.8053        1.2176        0.9563        0.9174        1.1435        1.0900        1.2003        1.1346        2.3040        2.9323        3.5823        2.5199        1.7117        1.2859        1.4436        0.7193        0.8187        0.6139        0.6487        0.9906        1.3850        1.2178        1.3993        1.1942        1.7291        1.8758        1.6676        1.5482        0.8768        0.7822        0.8722        0.9031        0.7048        1.2170        1.0326        0.9965        1.0341        1.0338        0.7366        0.7209        0.6347        0.8328        0.7313        0.2705        0.4267        0.5674        0.7459        0.6452        1.1678        0.8579        0.8268        0.6376        1.0207        0.9261        0.4167        0.2089        0.6295        0.9536        1.3197        1.6899        1.1867        1.0235        0.7718        0.8327        0.6756        1.0481        0.9347        0.8118        0.6419        0.6545        0.7047        0.8378        1.1969        1.2756        1.4614        1.8565        1.6566        0.8837        1.1030        0.3897        0.3569        0.3626        0.2531        0.1995        0.0801        0.1833        0.8522        0.8073        2.0311        0.6185        0.5880        0.9941        1.7404        1.5818        2.4672        3.5839        0.0000        0.0000        0.0000        4.5733        5.2123        7.6056       10.4479       12.2595       14.5057       20.0300       22.7801       24.6404       23.9562       26.0414       27.4501       30.4858       32.8983        0.0000        0.0000        0.0000        0.0000        0.0000        0.0000        0.0000        0.0000        0.0000        0.0000        0.0000        0.0000        0.0000        0.0000        0.0000        0.0000        0.0000        0.0000        0.0000        0.0000        0.0000        0.0000        0.0000        0.0000        0.0000        0.0000        0.0000        0.0000        0.0000        0.0000        0.0000        0.0000        0.0000        0.0000        0.0000        0.0000        0.0000        0.0000        0.0000        0.0000        0.0000
        0.0000        0.0000       45.3768       41.5318       38.3450       38.5698       34.9451       14.1257       11.9788       10.5861        8.6427        8.7510        9.3181        7.3270        6.5894        5.2710        4.4063        4.3868        4.0319        4.5633        3.7800        2.3900        3.2000        4.8548        5.3400        1.7695        1.9031        1.4237        1.2283        6.6155        8.3413        6.0764        6.2147        3.4356        3.7736        3.1063        4.3502        4.2634        2.9962        2.3522        1.8254        1.8770        1.8596        1.2502        1.4966        2.0010        1.9215        1.9897        2.5042        2.3816        2.0700        1.5400        1.3598        1.1620        0.9906        0.7804        0.9114        0.7179        0.5214        0.6548        0.8535        1.2917        0.9480        0.9885        1.3205        1.4612        0.9720        0.8522        0.7475        0.6549        0.8352        1.6769        1.9162        4.0507        1.3546        0.7325        1.4747        3.2403        2.4172        1.9395        1.8043        0.8245        0.6007        0.8689        1.1374        2.4623        1.7304        1.5923        0.9278        0.9986        1.3729        1.8833        2.8257        1.6878        1.3528        1.4936        1.2561        1.2716        1.0187        0.9615        0.9661        1.1463        1.5326        2.5336        3.2428        3.3359        2.9261        1.3158        1.2710        0.9910        0.8867        0.6869        0.6581        0.9514        1.0338        1.1206        0.9478        0.7619        1.4904        1.4650        1.0395        0.6169        0.5588        0.4600        0.8925        0.5659        0.9340        0.9674        0.8130        0.9929        1.1046        0.5468        0.6572        0.5191        0.2391        0.4382        0.3192        0.4464        0.0951        0.4446        0.2768        0.5053        1.0315        1.5461        1.2582        1.0951        1.4449        1.3928        1.5127        1.1148        1.0436        1.2362        1.4199        1.7826        1.6040        0.9248        0.7949        0.7703        0.9880        0.5907        0.5474        0.5634        0.9251        0.7569        0.9635        1.0451        1.0490        1.4615        1.6318        1.9523        1.8883        1.1711        1.0288        0.5793        0.3532        0.2539        0.2837        1.0179        0.5102        0.7113        0.9659        1.4460        1.2315        1.7520        0.6497        0.8260        0.7871        1.2652        1.7946        2.2834        0.0000        0.0000        0.0000        3.4083        4.1902        5.0944        6.5880       10.7176       13.6104       16.3240       20.0975       21.0345       24.1208       24.2323       27.7291       29.3084       31.4229        0.0000        0.0000        0.0000        0.0000        0.0000        0.0000        0.0000        0.0000        0.0000        0.0000        0.0000        0.0000        0.0000        0.0000        0.0000        0.0000        0.0000        0.0000        0.0000        0.0000        0.0000        0.0000        0.0000        0.0000        0.0000        0.0000        0.0000        0.0000        0.0000        0.0000        0.0000        0.0000        0.0000        0.0000        0.0000        0.0000        0.0000        0.0000        0.0000        0.0000        0.0000        0.0000
        0.0000       36.0190       32.3513       22.9974       24.5049       16.1460       20.0106       11.4368       19.4363       18.2356        8.5294       20.1536       15.3586        9.7773        8.2814       11.7378        5.7685        7.1323        3.8667        5.5314        5.8868        2.1900        2.5400        2.7199        2.9249        1.1431        1.5335        1.8352        5.9799       11.2595        9.2104        6.8203        2.8924        3.2529        5.7331        3.7825        3.4501        3.3965        3.9861        2.6781        2.0763        1.9957        1.8113        2.0918        2.3709        3.1850        2.9601        1.7056        2.0265        1.8368        1.7335        1.3900        1.4251        1.1339        0.7622        1.0174        0.7916        0.9756        0.9506        0.7591        0.7033        1.5056        1.0927        1.6194        1.2314        2.3540        1.9679        3.1191        2.0238        3.4636        2.9878        2.6052        2.4666        3.1623        2.5183        1.5704        1.7007        1.4004        0.7988        0.7275        1.3318        1.2909        0.8614        0.8446        1.3507        2.1644        2.3430        2.1894        1.2260        1.1411        1.4895        2.5299        1.9542        2.0408        2.1311        1.9624        1.5541        1.3366        1.0073        0.8745        1.3097        1.5021        1.5358        2.6289        2.3118        2.4497        2.0487        2.0404        3.2322        2.3394        1.4199        1.1956        1.2545        1.4438        1.5853        1.4221        0.8652        0.6772        0.7258        0.7031        0.6930        0.5027        0.5592        0.3644        0.5609        0.3427        0.6846        0.9723        0.8274        1.0522        1.2570        1.3181        1.0410        1.0382        1.1078        1.2622        1.0473        0.6772        0.9402        0.9475        0.7952        0.7383        0.7029        1.2281        1.8721        2.2132        2.1938        1.7243        1.2455        0.8600        1.1663        1.2015        1.3812        1.3593        1.1830        1.0591        0.6309        0.7568        1.0644        1.2744        1.2321        1.0366        1.3496        1.1215        1.2041        1.4829        1.3868        1.1487        1.6313        0.9890        0.9250        0.6320        0.3420        0.1792        0.4378        0.5042        0.3221        0.3928        0.5720        0.7960        0.8737        0.8650        0.8568        1.1162        1.1801        0.9869        0.6108        2.9813        0.0000        0.0000        0.0000        0.0000        3.1872        2.1959        3.0414        4.2237        6.7083        7.6194       10.1226       13.1073       16.1726       17.6479       23.2841       25.3178       27.8407       29.2373        0.0000        0.0000        0.0000        0.0000        0.0000        0.0000        0.0000        0.0000        0.0000        0.0000        0.0000        0.0000        0.0000        0.0000        0.0000        0.0000        0.0000        0.0000        0.0000        0.0000        0.0000        0.0000        0.0000        0.0000        0.0000        0.0000        0.0000        0.0000        0.0000        0.0000        0.0000        0.0000        0.0000        0.0000        0.0000        0.0000        0.0000        0.0000        0.0000        0.0000        0.0000        0.0000        0.0000
        0.0000       27.1299       24.4355       17.2582       14.8572       12.7583       36.1954       25.3554       41.2625       32.7219       23.9291       19.8110        9.2831       11.8072        8.6545        5.9452        4.9933        8.0263       12.3759       13.1225       10.1611        8.3159        3.6723        2.2001        6.9055        7.9626        7.9921        8.5755        9.2499        3.5166        1.5028        4.4001        2.8153        5.1266        5.6448        2.8927        2.9633        3.6336        6.1278        5.0599        3.3602        4.4709        5.3145        5.1678        5.1893        3.6836        3.3790        2.7607        2.9256        2.6549        2.4284        2.2503        1.7697        1.8970        1.5768        0.7953        1.6316        1.8880        1.4661        0.7415        0.9269        1.7097        1.5956        1.9744        2.5935        2.3413        2.6669        4.0754        4.5893        4.4030        4.1595        5.4914        4.1582        4.2430        2.6768        3.1594        1.4071        1.3423        1.5185        0.6675        1.3923        1.1652        2.4271        2.0073        1.9479        2.8417        1.5938        1.9495        1.7369        1.9606        1.6512        1.6853        1.5076        1.6796        1.4253        1.7659        1.1702        1.0097        1.3567        2.0418        2.3212        2.2336        2.0448        2.6904        2.4367        2.0517        2.1873        2.8943        2.5827        1.4781        1.5550        3.1992        2.7491        3.3992        2.5912        1.1502        1.0148        0.7107        0.6379        0.6139        0.4994        0.6497        0.6457        0.5833        0.8902        0.7682        0.9681        1.3428        1.6696        2.0926        2.3434        2.1529        1.6255        1.3752        1.0241        0.9302        0.8612        0.9971        1.3533        1.1197        0.9758        0.8252        0.8273        1.5917        1.5283        1.7132        2.1808        1.3627        1.3977        1.0973        1.3986        1.0697        1.3049        0.8198        0.5421        0.6002        0.5004        0.7966        1.1780        1.0328        1.3858        1.5749        1.6137        1.2016        1.5469        1.4709        1.4351        1.7103        1.3907        0.6877        0.6008        0.3734        0.3435        0.1678        0.2319        0.2172        0.7206        0.8329        0.5466        0.9904        0.8520        1.3720        0.9372        0.8248        0.4438        0.5380        0.0000        0.0000        0.0000        0.0000        0.0000        3.5267        1.4178        3.0203        2.7772        6.2815        8.8820        7.2723        8.2530       13.2979       17.4316       21.6333       26.2068       26.5244        0.0000        0.0000        0.0000        0.0000        0.0000        0.0000        0.0000        0.0000        0.0000        0.0000        0.0000        0.0000        0.0000        0.0000        0.0000        0.0000        0.0000        0.0000        0.0000        0.0000        0.0000        0.0000        0.0000        0.0000        0.0000        0.0000        0.0000        0.0000        0.0000        0.0000        0.0000        0.0000        0.0000        0.0000        0.0000        0.0000        0.0000        0.0000        0.0000        0.0000        0.0000        0.0000        0.0000        0.0000        0.0000
       21.5097       21.1232       19.5687       16.7509       16.9823       21.5894       25.3185       18.6946       14.8717       27.0157       28.6525       25.9686       22.7888       12.3360        9.1357        8.6650        7.7246        9.5563        8.9777        8.1896        1.5709        1.4448        1.7155        6.0427        5.4021        4.1476        6.1233       11.1523       14.9446       13.8198       14.2350        5.0110        6.2257        6.2419        7.3147        4.5105        3.6524        3.3881        4.7473        7.7491        5.1706        6.1031        6.4503        6.4503        6.9281        7.0864        3.9200        2.7761        2.9056        2.9323        3.2980        2.7420        2.3663        1.9508        1.8375        2.0693        2.2042        1.8209        1.3873        1.9796        0.9380        1.2905        1.5485        3.3050        3.1887        2.3564        2.2097        2.8192        3.9502        2.7597        3.2079        3.4998        2.6252        4.9478        3.9577        2.9549        2.6480        3.3306        2.4224        1.8094        0.9905        1.6125        1.8473        2.1902        1.9935        1.7381        1.4993        2.5562        2.7466        2.2810        1.9736        2.6768        2.4569        2.3444        1.5575        1.3305        1.5914        2.1974        1.6873        2.4143        2.1290        2.0070        2.3065        3.2343        3.1634        3.1568        2.9276        3.7130        3.6076        3.6140        2.3143        2.4240        2.7366        1.3902        1.4970        1.2069        1.0639        0.5360        0.7307        1.0348        1.0812        1.3590        1.2781        1.4178        1.2505        1.3629        1.3905        1.9576        2.0128        2.4529        2.6623        1.9768        1.7161        1.2707        0.8230        1.0731        1.2981        1.1784        1.8039        1.6363        1.5920        1.2031        0.6769        1.5705        2.9589        2.6954        1.3958        1.0296        1.6898        1.3516        1.0234        0.9279        1.4106        0.7545        0.6332        0.6572        0.6215        0.3957        0.8452        1.7286        2.0702        2.1741        2.0833        1.2307        1.3968        1.4459        1.5856        0.9699        0.6209        0.3693        0.3969        0.1830        0.1361        0.1602        0.5347        0.0845        0.2584        0.4470        0.5150        0.7245        0.9739        1.0859        1.2535        0.7852        0.8288        0.0000        0.0000        0.0000        0.0000        0.0000        0.0000        2.2619        2.3592        3.5269       11.3486       10.3976        6.3943        7.6619       10.1097       13.9273       18.8053        0.0000        0.0000        0.0000        0.0000        0.0000        0.0000        0.0000        0.0000        0.0000        0.0000        0.0000        0.0000        0.0000        0.0000        0.0000        0.0000        0.0000        0.0000        0.0000        0.0000        0.0000        0.0000        0.0000        0.0000        0.0000        0.0000        0.0000        0.0000        0.0000        0.0000        0.0000        0.0000        0.0000        0.0000        0.0000        0.0000        0.0000        0.0000        0.0000        0.0000        0.0000        0.0000        0.0000        0.0000        0.0000        0.0000        0.0000        0.0000
       17.5436       15.1615       14.1177       14.3169       12.7284       13.7064       19.1260       18.7125       15.0636       28.6281       21.5812       19.4437       16.2583        5.7372        4.9468        6.5352        6.0140        4.0423        4.1297        2.4853        2.3572        2.5029        8.1188       14.6188        3.1532        3.8412        6.0328        8.9840        9.6692       14.4451       13.5273       11.8834        9.5958        9.7514        9.3628        9.2750        7.9177        6.1430        3.8645        6.2718        7.7949        9.3283        9.2998        8.0792        8.3734        8.4671        3.8281        2.6186        2.6385        2.8482        3.6820        2.5991        1.9677        2.2059        3.0722        2.1541        2.2067        1.8122        1.5184        1.5825        0.7645        0.7202        0.5026        1.5190        2.1946        1.5114        1.2273        1.8250        2.1806        2.2182        1.7881        2.1559        3.6439        4.5688        4.3757        2.7847        1.9947        1.4307        1.0886        0.6851        1.2225        1.1976        1.6577        2.1570        1.6824        1.7904        1.8686        2.4635        3.0693        3.4601        3.3385        3.4572        3.4919        2.7179        2.0250        2.3646        3.1764        2.3493        2.2712        3.1750        3.1506        2.6366        2.5877        2.5227        2.6633        3.1585        2.7341        4.4305        4.6733        5.0901        3.0340        2.2700        2.2542        1.3044        1.1951        0.9382        0.8016        1.2700        1.2045        1.3898        1.7276        2.0780        1.6682        1.2924        1.6531        2.3133        2.4486        2.6807        2.6193        2.7881        2.3848        2.2462        1.4081        1.4192        1.2779        1.0689        1.1076        1.2519        1.1686        1.0227        1.0791        1.1193        0.6775        1.9883        1.2679        0.8277        1.3695        1.2847        1.0921        1.1527        0.7991        1.2741        1.4185        1.2039        1.0417        1.0301        0.7297        0.9093        2.1459        2.5760        3.1291        2.4520        2.0704        1.2474        1.0971        1.4253        1.1797        0.4780        0.5358        0.1546        0.2601        0.1827        0.0000        0.0411        0.3808        0.1534        0.1938        0.7640        0.7858        0.9897        1.2668        1.4899        1.5101        1.8984        0.0000        0.0000        0.0000        0.0000        0.0000        0.0000       11.8200        2.8250        5.6491        6.8410        6.5138        3.6720        5.5206        7.8610       12.9877       15.1213       18.5164        0.0000        0.0000        0.0000        0.0000        0.0000        0.0000        0.0000        0.0000        0.0000        0.0000        0.0000        0.0000        0.0000        0.0000        0.0000        0.0000        0.0000        0.0000        0.0000        0.0000        0.0000        0.0000        0.0000        0.0000        0.0000        0.0000        0.0000        0.0000        0.0000        0.0000        0.0000        0.0000        0.0000        0.0000        0.0000        0.0000        0.0000        0.0000        0.0000        0.0000        0.0000        0.0000        0.0000        0.0000        0.0000        0.0000        0.0000        0.0000
       15.1188        7.0826       13.6799       10.1460        9.6205        9.1484       11.2744       11.6772       10.7966       17.1746       29.5629       20.3700       16.0787        7.7726        5.8356       12.9689        9.9049        7.5416        4.7367        5.4249        4.9950        4.8869        6.6388        8.7612        8.2815        5.0625        5.1651        8.0664        6.6975        5.6638       10.0814       15.6424       13.2766       13.3375       13.3987        9.3361        6.8373        8.1454        8.3719        7.1148        7.4532        6.8567        8.3148       10.0723       13.8334       12.9111        8.4732        2.3497        3.0803        3.8227        2.9281        3.9667        6.1628        6.9147        6.2730        2.2202        1.8285        2.2624        1.8281        2.5849        2.1279        1.0736        0.7120        0.9540        1.5952        1.6970        1.8136        2.1732        1.7904        2.2408        2.0659        2.5739        3.8442        3.8971        3.1860        2.9937        2.3633        1.5993        1.1202        1.4165        2.9677        2.2484        1.9896        1.9580        2.0968        1.7730        2.2322        3.0452        2.7954        4.3862        4.5262        4.8146        5.0031        4.5298        4.0179        4.3088        5.2850        4.4529        4.1523        4.9587        5.4007        3.6077        3.0985        3.2944        3.1410        2.0576        2.0715        2.4681        2.6836        2.4418        2.2656        2.1484        1.6258        1.4351        1.1968        0.6748        0.6475        1.3449        1.9016        1.7874        1.8024        1.8102        2.0564        2.2862        2.8753        2.1315        2.2536        2.8751        2.8039        2.6812        3.4605        3.2562        2.2033        1.7663        1.3616        1.0216        0.8286        1.0488        0.9129        1.1316        0.9891        0.6921        0.6586        0.2859        0.1304        1.3998        1.3780        1.2942        1.5761        1.6048        1.6204        1.9481        2.2253        2.0172        1.4689        1.1541        1.6417        1.3472        1.7066        2.6492        2.5510        1.8830        1.8800        1.9977        2.7867        2.2363        1.3030        0.6181        0.4969        0.5088        0.3093        0.1294        0.2007        0.0776        0.0889        0.1757        0.2648        0.5482        0.6720        1.7837        2.2733        3.2700        0.0000        0.0000        0.0000        0.0000        0.0000        0.0000        0.0000        0.0000       21.4200        5.4866        3.8063        1.5876        2.8775        2.7000        0.0000       10.9200       23.7900       33.0000       42.7200        0.0000        0.0000        0.0000        0.0000        0.0000        0.0000        0.0000        0.0000        0.0000        0.0000        0.0000        0.0000        0.0000        0.0000        0.0000        0.0000        0.0000        0.0000        0.0000        0.0000        0.0000        0.0000        0.0000        0.0000        0.0000        0.0000        0.0000        0.0000        0.0000        0.0000        0.0000        0.0000        0.0000        0.0000        0.0000        0.0000        0.0000        0.0000        0.0000        0.0000        0.0000        0.0000        0.0000        0.0000        0.0000        0.0000        0.0000        0.0000
        7.1920        5.9618        9.7086        9.1786        9.5150       13.0068       15.4005       16.8996       14.0067        9.6544        7.2209        8.3791        7.0150        7.4485        5.9102        8.6288        7.4829       10.0047       20.6160        6.2411        6.2990        6.1197       10.3257        7.2546        5.6766        6.0281        6.9509        5.0208        3.8749        3.4910        8.2801       10.3767       11.4846       12.6747       11.1493        8.8895        8.5930        7.4256        7.2656        3.9188        2.8846        3.4945        4.4008        7.8799       10.9208       11.1345       10.2634        8.5298        5.6417        4.2524        4.2536        3.5865        2.4984        3.5282        3.6020        2.0766        2.1434        2.0421        1.9415        3.1661        2.4025        0.8531        0.7880        1.2936        1.2241        1.2996        2.0654        2.4752        1.9825        2.9531        3.3134        2.8976        4.4336        4.0768        2.1144        1.8346        1.7749        1.7485        1.5860        1.5715        3.0901        1.9058        2.1412        1.8627        1.7055        2.3119        2.6867        3.1138        3.5610        4.1760        4.9673        5.1774        5.3507        5.0732        4.7163        5.2374        6.1127        5.2942        4.6686        4.9087        5.2753        4.6918        4.9276        4.8634        3.9497        2.8017        2.1085        2.2866        2.8847        2.9143        2.6628        1.9399        1.4457        1.3740        1.4336        1.5853        1.1054        1.5899        1.5289        1.2812        1.1122        1.4087        2.4016        2.3867        2.5312        2.0219        2.4442        2.7327        2.8726        2.9722        2.7802        2.2919        2.1318        2.1096        1.5802        1.3076        1.9286        1.7755        1.6020        0.8040        0.7538        0.9163        0.5878        0.2776        0.0882        0.7455        1.9302        1.9280        1.8499        1.5938        1.9046        2.3476        2.2384        2.1155        1.8999        1.0704        0.9984        1.2708        1.0974        1.6711        1.7761        1.7616        1.9036        3.0463        3.6832        2.3333        2.0486        1.1039        0.9311        0.9522        0.4904        0.3164        0.2901        0.1559        0.4968        0.3281        0.4479        0.9721        1.1098        0.0000        0.0000        0.0000        0.0000        0.0000        0.0000        0.0000        0.0000        0.0000        0.0000        0.0000       33.1800        5.7794        4.0169        1.7968        0.0000        0.0000        0.0000        0.0000        0.0000        0.0000        0.0000        0.0000        0.0000        0.0000        0.0000        0.0000        0.0000        0.0000        0.0000        0.0000        0.0000        0.0000        0.0000        0.0000        0.0000        0.0000        0.0000        0.0000        0.0000        0.0000        0.0000        0.0000        0.0000        0.0000        0.0000        0.0000        0.0000        0.0000        0.0000        0.0000        0.0000        0.0000        0.0000        0.0000        0.0000        0.0000        0.0000        0.0000        0.0000        0.0000        0.0000        0.0000        0.0000        0.0000        0.0000        0.0000        0.0000        0.0000        0.0000
        0.0000        0.0000       13.9171        7.5036        0.0000        8.1329       12.1726        9.9655        7.1791        7.4040        5.5614        7.4717        8.5678        8.1883        9.4246       10.6502       11.1380       11.4542       12.9409        9.3401        7.9605        7.3996        8.2326        6.6197        6.1625        6.1060        8.2055        9.2036        7.1885        7.3918        6.8421        7.9731        5.5742        4.6813        7.1024        7.3408        8.0525        5.0838        6.9219        8.7991       10.1285       11.9051       14.2816       15.7807       13.1072       10.9772        8.5941        7.9545        5.3542        3.9249        4.6026        1.5717        1.7002        2.6469        3.5589        2.1171        2.2803        1.0420        0.8278        1.5996        1.2952        0.6721        0.6225        1.3490        1.5043        1.5879        2.0659        1.9789        2.4407        2.8767        3.5095        3.5287        4.3765        4.0220        2.8785        2.1063        2.6996        3.1953        2.6872        3.8675        4.0906        3.4665        3.1068        1.8925        1.8545        3.1219        3.6775        4.3178        3.7386        4.3044        5.1478        5.1377        5.6296        5.7619        6.3364        6.7708        7.3041        6.4822        5.6346        5.0558        4.7332        4.3547        5.7382        5.6663        4.6103        3.9571        3.3356        2.6279        2.6803        2.9026        2.9475        2.5489        2.2906        1.9782        1.6121        1.5764        1.3556        1.3392        1.3350        1.2100        1.2476        1.6870        2.4276        2.5976        2.4013        2.5834        2.9631        4.7113        3.7081        2.7736        2.4161        2.4387        2.5822        2.5826        2.3185        1.9577        1.6656        1.3353        0.9492        0.5860        0.5514        0.5228        0.4185        1.2285        1.0387        1.0052        0.9081        1.4443        1.3874        1.4950        1.8283        2.3236        2.4572        2.2521        1.7014        0.5623        0.5864        0.8817        0.8500        1.4878        1.8954        2.2192        3.2227        3.3085        3.0186        2.4771        1.9376        1.2442        0.9464        0.9209        0.8167        0.3513        0.1619        0.1978        0.8017        0.4960        0.4458        0.7623        1.1292        2.3284        0.0000        0.0000        4.1966        0.0000        0.0000        0.0000        0.0000        0.0000        0.0000       28.8900       29.4000       11.0917        0.0000        0.0000        0.0000        0.0000        0.0000        0.0000        0.0000        0.0000        0.0000        0.0000        0.0000        0.0000        0.0000        0.0000        0.0000        0.0000        0.0000        0.0000        0.0000        0.0000        0.0000        0.0000        0.0000        0.0000        0.0000        0.0000        0.0000        0.0000        0.0000        0.0000        0.0000        0.0000        0.0000        0.0000        0.0000        0.0000        0.0000        0.0000        0.0000        0.0000        0.0000        0.0000        0.0000        0.0000        0.0000        0.0000        0.0000        0.0000        0.0000        0.0000        0.0000        0.0000        0.0000        0.0000        0.0000        0.0000        0.0000
        0.0000        0.0000        0.0000        0.0000        0.0000       11.4762        6.0707        5.7278        7.8507       11.7669        6.7494       11.1671       16.8139        8.0202        5.8151       10.0414       13.8344       19.3894       16.2249       12.8648       13.5240        8.3810        9.8610        8.8179        7.5837        6.7559        7.8856        9.4551        5.4309        4.9483        4.1395        4.2842        5.9267        1.6910        3.1691        6.6731        8.2061        8.6630        8.4257        9.0360       10.3584       10.1343       13.4989       15.2825       10.9938        9.8125        7.4277        7.3008        4.9439        2.1626        1.5778        2.6106        1.9603        1.6071        2.8162        1.8491        1.2722        0.8786        0.4990        1.2701        1.1421        0.9363        1.4702        1.8489        1.9314        1.6305        1.9690        3.1939        2.8044        2.6763        2.5785        2.9620        3.4497        4.7744        3.4826        4.6199        5.2105        3.6564        3.4836        4.5506        4.1978        3.8785        2.6315        1.9579        2.4114        3.1541        3.9422        5.0886        4.9623        4.9200        5.0129        5.2022        5.8477        5.8795        6.6731        7.1252        7.0283        7.0475        6.7307        6.4848        7.7072        7.6798        7.5205        6.4027        4.9190        4.0376        4.0515        5.1397        3.8992        4.0189        3.4083        3.5254        3.0690        2.6921        2.5997        2.9330        3.2379        3.4574        2.4754        1.5907        1.7287        3.1717        3.2588        3.3670        3.3573        3.3560        3.1061        4.0543        2.9740        2.6232        3.3640        2.9424        2.6595        2.4545        2.4559        1.3761        1.4779        1.6112        1.4126        0.5738        0.5726        0.6089        0.5871        0.6636        0.2812        1.0359        1.3905        2.2513        2.1378        2.1565        2.3454        2.6957        3.0119        2.6606        2.0057        1.1752        1.0723        1.1796        0.3804        1.7275        2.0439        2.4267        2.3277        1.8504        1.7414        1.8087        2.1282        1.1697        1.0817        1.0074        0.9835        0.2944        0.5965        0.5910        0.2618        1.1220        0.9235        0.8956        1.4079        3.1470        3.6228        4.4875        4.4292        2.1682        0.0000        0.0000        0.0000        0.0000       10.4700       12.6900       15.9300        8.8661        0.0000        0.0000        0.0000        0.0000        0.0000        0.0000        0.0000        0.0000        0.0000        0.0000        0.0000        0.0000        0.0000        0.0000        0.0000        0.0000        0.0000        0.0000        0.0000        0.0000        0.0000        0.0000        0.0000        0.0000        0.0000        0.0000        0.0000        0.0000        0.0000        0.0000        0.0000        0.0000        0.0000        0.0000        0.0000        0.0000        0.0000        0.0000        0.0000        0.0000        0.0000        0.0000        0.0000        0.0000        0.0000        0.0000        0.0000        0.0000        0.0000        0.0000        0.0000        0.0000        0.0000        0.0000        0.0000        0.0000        0.0000
        0.0000        0.0000        0.0000        0.0000        0.0000        6.1387        8.9825        8.8209       20.5939       12.8156       25.3718       14.8840       20.3310       18.1886       14.8817       17.2838       21.6417       22.6407       21.3904       17.1632       16.7573       20.3634       18.0854       10.5532        6.1723        5.7988        5.6318        4.3507        4.2203        4.0142        3.7250        4.9615        5.5829        6.2763        6.1841        8.2389        8.5067        9.2130        6.4328        7.8090        9.7537        8.6998       13.0423       11.2532        5.9744        5.1802        9.7488        9.3595        4.4574        2.5728        1.9340        3.6124        6.1210        7.4759        3.1693        3.2200        5.8610        3.1184        2.0113        2.2177        3.2224        3.8597        3.8897        4.2540        4.2582        3.3614        2.4168        2.7811        2.3953        2.4976        2.6833        3.2147        3.3962        3.9565        6.3588        7.3830        5.5350        4.3716        4.1637        2.3848        2.4745        2.3618        2.5157        2.6787        3.4616        3.5673        3.5569        4.3738        4.1696        4.3540        4.8052        5.5712        6.3642        6.5315        7.4164        8.1875        7.6388        7.6426        7.7077        6.9477        7.9717        7.7703        6.3805        5.5605        4.5379        4.1444        4.8844        4.8404        4.2953        3.8279        4.6498        5.1202        4.9772        4.6607        4.3762        4.0296        3.9947        4.0648        3.7380        3.1678        3.3027        3.0219        3.6958        3.6399        3.0943        3.1468        2.7208        2.8400        2.1559        2.3920        2.2716        2.2552        2.2165        2.0126        2.0352        2.4841        2.2560        1.7938        1.3654        1.7717        1.5891        1.8607        1.7763        2.1568        1.5072        1.7158        2.3517        3.8185        4.0245        3.9674        3.6265        3.6368        3.7411        3.7137        2.9060        3.1449        2.4662        0.9150        1.6219        1.7930        2.0882        1.5118        1.1107        0.5166        0.9529        1.1467        1.1639        1.0840        1.3162        0.9726        0.6571        0.6243        0.7131        0.8713        1.0679        1.0573        1.3020        1.6447        2.2951        3.9837        4.9230        5.7893        6.1463        6.8758        0.0000        0.0000        0.0000        4.3586        3.6822        3.7382        3.9714        6.0235        7.0629        0.0000        0.0000        0.0000        0.0000        0.0000        0.0000        0.0000        0.0000        0.0000        0.0000        0.0000        0.0000        0.0000        0.0000        0.0000        0.0000        0.0000        0.0000        0.0000        0.0000        0.0000        0.0000        0.0000        0.0000        0.0000        0.0000        0.0000        0.0000        0.0000        0.0000        0.0000        0.0000        0.0000        0.0000        0.0000        0.0000        0.0000        0.0000        0.0000        0.0000        0.0000        0.0000        0.0000        0.0000        0.0000        0.0000        0.0000        0.0000        0.0000        0.0000        0.0000        0.0000        0.0000        0.0000        0.0000        0.0000
        0.0000        0.0000        0.0000        0.0000        0.0000        4.8937        7.2072       13.8636       15.9035       12.2839       13.4658       25.2626       16.2816       20.5903       29.3432       24.2208       14.7859        9.8632       12.4682       17.5606       13.7287       13.5027       11.1283       10.9349        8.2930        7.6354        6.1308        4.5304        4.1429        3.8853        4.7124        5.2522        5.6269       10.5339        6.8954        7.4398        8.3836        6.8408        8.4809       10.5752        6.8741        7.5678        6.8252        6.3935        4.7512        4.6772        3.2922        1.5316        3.3755        4.3904        3.3072        4.5028        4.2783        5.6490        5.1806        2.9742        5.0279        1.7948        1.5546        2.2431        1.0256        2.4105        3.7862        3.8994        4.4010        4.0743        4.3211        4.2351        4.2754        3.2697        2.7872        3.1750        2.8790        2.8939        3.6999        4.3431        4.6409        6.1481        6.5500        3.7763        3.7981        4.5574        2.5141        3.2418        4.4952        3.6688        4.1205        4.7801        4.5744        4.6437        5.0409        5.9233        6.7402        7.2564        7.8993        9.3624        9.1943        8.8290        8.1297        7.7387        8.1508        7.8514        6.9808        6.6372        5.3364        4.7579        4.8544        5.2915        5.2110        5.1761        5.4690        6.2637        6.5855        5.9878        5.2619        5.0271        4.4291        4.3280        3.6478        3.4490        3.2885        3.2116        4.1415        3.0643        3.1306        3.0038        2.0816        2.1593        2.4571        2.0895        2.2361        2.2565        2.6587        2.7155        2.5178        2.5085        2.8433        1.9629        1.8530        2.0626        2.1942        2.3359        3.4190        3.6341        3.3921        2.9064        3.3030        4.2433        3.8577        3.8987        3.9798        3.8011        2.9123        2.9920        2.5397        3.6443        2.1470        0.6487        1.6822        1.8293        1.5855        1.0502        0.9877        1.9799        1.2567        1.5963        1.6465        1.2445        1.2117        1.1312        0.9475        1.4560        1.5921        1.5751        1.3805        1.3780        1.6265        2.0548        2.7257        4.4292        5.6753        6.1312        6.3199        7.1102        0.0000        0.0000        5.8584        4.1411        4.0100        4.0942        4.4949        7.0377        7.9673        9.1323        8.4999       10.0582        9.9221       11.8685        0.0000        0.0000        0.0000        0.0000        0.0000        0.0000        0.0000        0.0000        0.0000        0.0000        0.0000        0.0000        0.0000        0.0000        0.0000        0.0000        0.0000        0.0000        0.0000        0.0000        0.0000        0.0000        0.0000        0.0000        0.0000        0.0000        0.0000        0.0000        0.0000        0.0000        0.0000        0.0000        0.0000        0.0000        0.0000        0.0000        0.0000        0.0000        0.0000        0.0000        0.0000        0.0000        0.0000        0.0000        0.0000        0.0000        0.0000        0.0000        0.0000        0.0000        0.0000
        0.0000        0.0000        0.0000        0.0000        5.9385        6.4816       12.9076       21.7718       12.1596       13.3882       30.6204       17.0086       12.6537        9.2724       10.6708       12.6704       15.0758       12.2231       18.0099       13.1337       12.4791       11.5786       10.5822        7.9531        7.3013        7.6083       13.3829       18.5918        9.7597        6.7803        6.4772        5.8106        5.0038        4.8416        7.1794        9.0398        9.6422        8.8864       10.1283        8.0166        6.6237        5.5650        5.6372        3.2717        3.3939        3.1892        3.7413        1.5123        1.9901        2.7580        3.2415        4.9767        2.6347        1.7263        2.8486        2.5529        3.9066        1.6624        0.7479        2.7238        1.9060        1.1047        1.7534        3.8577        4.3807        3.9630        4.1225        5.1796        3.9868        3.2571        2.9755        2.8902        2.5897        2.3999        3.5548        5.0540        7.6058        8.2721        6.3758        3.9811        3.3284        3.5359        3.1057        3.2170        4.3557        5.1109        5.0129        3.9622        4.9233        5.0428        5.5188        5.9346        6.8374        7.7884        8.1445        8.9045        8.6072        8.3870        8.0160        7.7889        7.4960        7.3414        6.2891        5.8554        5.8140        5.2645        5.4190        6.0043        4.8689        4.9764        6.0365        6.5962        6.6891        6.6683        6.1167        5.6751        5.0699        4.7801        4.3379        3.7636        3.3992        3.2314        3.4981        3.2160        3.0520        3.2504        3.2023        3.9085        4.5850        4.2737        3.5235        3.0147        2.7486        2.5655        2.4333        2.4957        2.6374        3.1784        3.2046        3.3899        3.8005        3.5458        3.5622        5.2202        4.2886        3.1641        2.9755        4.2853        4.0284        4.4176        4.0616        3.5675        2.8031        2.9006        2.5939        1.8215        0.8123        0.7465        2.4234        3.2707        3.3826        1.8574        1.3444        2.3378        2.1081        1.5075        1.7842        1.8716        1.5282        2.3264        1.2211        1.1767        1.1994        2.5379        3.0556        2.6161        2.1358        2.6016        3.2545        4.6121        5.4753        6.4405        7.6152        6.6496        0.0000        6.4432        6.0606        4.7352        4.5656        4.3349        5.1121        9.9582        8.9716        9.3447        9.3585        7.8305       11.9264       14.3849       13.7290        0.0000        0.0000        0.0000        0.0000        0.0000        0.0000        0.0000        0.0000        0.0000        0.0000        0.0000        0.0000        0.0000        0.0000        0.0000        0.0000        0.0000        0.0000        0.0000        0.0000        0.0000        0.0000        0.0000        0.0000        0.0000        0.0000        0.0000        0.0000        0.0000        0.0000        0.0000        0.0000        0.0000        0.0000        0.0000        0.0000        0.0000        0.0000        0.0000        0.0000        0.0000        0.0000        0.0000        0.0000        0.0000        0.0000        0.0000        0.0000        0.0000        0.0000
        0.0000        0.0000        0.0000        0.0000        4.8625        5.3215       19.0844       23.6980       13.1290       12.5031        9.8257        8.8594        8.2638       10.9136        8.0002        9.3839        8.5412       10.0281       11.0538       12.2095       11.6303       11.0707       10.4195        8.2214        9.5750        9.7943        8.4453        8.2119        6.5700        7.7130        7.9540        8.4847        8.3699        9.3960        8.2684        6.6887        5.5990        5.1133        6.5769        4.3322        5.7474        6.1650        4.3436        3.0591        2.9433        3.2690        3.0723        2.8622        2.7025        2.8751        1.8146        2.9107        2.9835        3.4484        3.5312        2.1439        2.4769        2.5066        3.9011        4.0710        1.9965        1.8705        2.1871        4.2509        4.2033        4.6042        3.4812        3.5273        2.8888        2.6156        2.5823        2.6610        2.4426        3.0138        3.9991        2.9511        3.6444        6.7214        5.5140        2.5703        1.5198        1.9504        2.7321        3.0512        3.0624        2.9726        3.4133        3.6048        4.5971        5.9388        6.5006        7.3860        7.3073        7.2403        6.9522        8.3134        8.7183        8.6664        7.8609        6.6640        6.6749        5.9396        5.5026        5.2743        5.4713        5.9250        5.8745        5.8010        5.9817        5.3549        5.5995        6.0385        6.5578        6.7331        6.2132        5.9481        5.8626        5.7551        5.4589        4.0525        3.7835        3.6366        3.4334        3.6159        3.7365        3.7981        3.8048        4.9793        4.6663        4.5104        4.1246        3.8412        2.9095        3.3469        2.8883        3.4205        3.3703        3.5590        3.9276        3.9404        4.1968        4.2553        5.1276        4.9469        3.6238        3.2935        3.2212        4.5302        4.7519        4.8617        4.7304        5.0202        3.3288        2.9208        2.7881        2.7240        2.2717        2.2915        2.0583        3.5355        4.1060        2.1761        2.3681        3.1696        2.8812        2.1773        1.9820        2.1871        2.1003        1.8574        1.9747        2.5288        2.4744        3.3663        4.1974        3.4743        3.3802        3.5551        3.7944        5.2852        6.5586        7.2986        6.9846        6.6797        7.0768        7.8297        8.9743        5.8768        5.6768        5.4248        6.0132       11.0998        9.1656       11.3495       10.1403        9.1512       11.0675       17.8085       12.2760        0.0000        0.0000        0.0000        0.0000        0.0000        0.0000        0.0000        0.0000        0.0000        0.0000        0.0000        0.0000        0.0000        0.0000        0.0000        0.0000        0.0000        0.0000        0.0000        0.0000        0.0000        0.0000        0.0000        0.0000        0.0000        0.0000        0.0000        0.0000        0.0000        0.0000        0.0000        0.0000        0.0000        0.0000        0.0000        0.0000        0.0000        0.0000        0.0000        0.0000        0.0000        0.0000        0.0000        0.0000        0.0000        0.0000        0.0000        0.0000        0.0000        0.0000
        0.0000        0.0000        0.0000        0.0000        2.6848        5.4758       14.9189        9.1157        6.0627       12.0242        8.2254        6.9606        6.2175        2.6745        2.7392        8.1597        9.3380       10.8658       16.2486       12.9978       11.1350       11.4996       12.4750       13.2008        8.1584        7.7097        8.6813        8.2947        7.8962       10.0855       14.3013       16.2808       15.1093       21.4673       18.1046        1.4977        3.1138        3.6468        6.7801        5.0182        5.3849        6.8077        5.9150        7.1075        4.9199        3.2589        3.7714        5.3153        6.4519        7.1924        7.7840        6.0364        5.5377        6.0707        6.1163        7.2257        6.8512        1.9922        2.6040        3.2891        2.0993        4.2842        5.0479        4.9726        6.6128        6.6819        6.2724        4.6840        3.5526        2.9096        2.5441        1.9175        2.8254        3.9279        4.4578        2.5928        4.1043        4.1292        3.8427        2.8186        2.7207        2.6988        4.9704        4.2198        2.9078        2.5091        3.4188        3.2493        2.6217        3.6389        4.2462        5.8333        7.9968        8.9792        7.9515        9.2768       11.1623        9.5451        8.2980        6.9863        6.0243        5.6255        5.4087        5.2590        5.7282        5.6858        6.1210        7.6535        6.1762        7.1416        6.5514        6.3429        6.2643        6.7257        6.7593        7.6375        8.2184        6.4971        4.2952        3.5688        3.4019        3.1634        2.9672        3.1662        3.5811        3.2172        3.1883        3.5678        3.1662        3.1705        3.6746        3.9987        3.6252        3.2906        3.7739        4.4019        3.6545        3.7254        3.7517       11.1248       11.1655       13.1519        9.7506        8.6422        9.3696        9.2110        9.0712        7.4632        7.5837        7.0024        6.8261        4.1864        4.1318        3.5402        2.7670        2.7648        2.3455        2.9766        3.4080        4.2914        4.0375        2.7537        3.0345        3.2878        3.5049        3.4099        3.9031        4.8923        5.4766        5.6309        3.9888        3.2036        3.6319        4.1171        3.8625        3.9002        3.8623        4.9425        4.8022        6.0797        7.1209        7.4374        7.6816        8.9390        8.7911        9.0598        9.9327        9.2801        9.5066        9.3767        9.8941        8.0651        7.9260        7.9800        8.2488        6.8999       10.2984       13.7370       10.2088        0.0000        0.0000        0.0000        0.0000        0.0000        0.0000        0.0000        0.0000        0.0000        0.0000        0.0000        0.0000        0.0000        0.0000        0.0000        0.0000        0.0000        0.0000        0.0000        0.0000        0.0000        0.0000        0.0000        0.0000        0.0000        0.0000        0.0000        0.0000        0.0000        0.0000        0.0000        0.0000        0.0000        0.0000        0.0000        0.0000        0.0000        0.0000        0.0000        0.0000        0.0000        0.0000        0.0000        0.0000        0.0000        0.0000        0.0000        0.0000        0.0000        0.0000
        0.0000        0.0000        0.0000        0.0000        0.0000        0.0000        0.0000        0.0000        8.3217        7.4417        4.8396        3.0505        2.3597        2.3036        2.9491        7.8192       10.6363       20.1941       20.3260       12.9676       12.5212       10.9012        9.6402       11.1050       11.7628       10.1279       16.1758       16.9815        9.9217       10.4012        9.6226        4.9712        7.8863        5.3557        5.3005        2.3236        2.2621        2.9895        5.6729        2.7758        2.1468        2.1095        2.5410        2.4860        3.8026        2.2288        2.3465        2.7967        3.6896        5.4855        6.5685        4.7756        5.1980        4.9322        5.3951        4.2063        5.2091        1.2461        0.8688        1.5467        1.5448        2.5279        4.8362        6.6586        5.2540        5.3963        3.5305        4.9315        2.8369        2.9206        1.9112        1.8975        2.4336        2.2933        2.0038        2.1638        1.4328        1.8908        1.7406        2.5954        3.0047        2.2622        3.7517        3.0997        2.0452        2.2164        2.7382        2.5952        2.6469        2.7211        4.3982        5.0521        4.9390        6.2365        7.3818        8.1572        8.4362        8.5520        7.9959        7.7926        6.5344        5.6990        5.0833        5.0451        5.6023        6.7082        5.9553        6.0614        6.0537        6.5263        6.1406        6.2416        5.8941        6.2386        6.3210        6.7931        6.4054        5.3405        4.6543        3.9316        3.6371        3.4721        3.1791        3.3167        3.2460        3.1051        2.9168        2.8220        2.9876        3.3317        3.5292        4.1684        3.5641        3.6931        4.1131        4.4225        3.7269        3.6252        4.0698        5.4809        6.1949        9.6573       14.4365       12.7757        9.0796        8.1856       10.3559        7.9494        7.6607        7.7311        7.5115        4.5874        4.4582        3.7705        3.3660        3.6972        3.6322        3.4226        4.2588        6.0953        6.9736        3.7170        4.9267        3.7812        4.1173        4.7346        6.1951        5.7293        6.5898        5.3891        4.8350        3.9998        4.2607        6.0030        5.1007        5.9706        5.6695        5.5666        6.3134        9.0425        7.7104        7.5457        8.8201       10.9245       15.1313       12.1949       11.5306       10.8074       14.6615       12.0783       10.7707       11.6377       10.6976       13.6546       12.3023        6.7011       13.2138        0.0000        0.0000        0.0000        0.0000        0.0000        0.0000        0.0000        0.0000        0.0000        0.0000        0.0000        0.0000        0.0000        0.0000        0.0000        0.0000        0.0000        0.0000        0.0000        0.0000        0.0000        0.0000        0.0000        0.0000        0.0000        0.0000        0.0000        0.0000        0.0000        0.0000        0.0000        0.0000        0.0000        0.0000        0.0000        0.0000        0.0000        0.0000        0.0000        0.0000        0.0000        0.0000        0.0000        0.0000        0.0000        0.0000        0.0000        0.0000        0.0000        0.0000        0.0000        0.0000
        0.0000        0.0000        0.0000        0.0000        0.0000        0.0000        0.0000        0.0000        0.0000        0.0000        1.8535        2.4337        2.4098        2.3510        2.4313       13.6245       33.2988       32.1864       12.6779        9.6511        9.8742        9.8446        9.0701        8.8037       17.4936       16.2352       12.6612       15.8322       14.2496        8.0929        7.3629        6.3793        4.6364        5.1091        4.2042        4.2727        4.4626        3.7952        2.8962        1.4899        3.5890        2.4597        3.5437        2.6573        1.3880        1.0743        1.3242        1.3973        1.8136        2.0994        1.2012        1.4321        3.5159        3.6660        3.4419        4.0507        3.0302        0.2648        0.5715        1.1120        1.5475        1.5979        1.9935        4.3504        6.0809        3.1645        6.6068        7.3912        2.8037        1.2589        0.5911        1.4870        1.1452        1.2141        0.8086        0.8168        0.9284        1.6145        1.5319        1.7822        1.5441        1.4703        1.0898        1.4148        1.3155        1.5342        2.3146        3.4474        2.2001        2.3302        3.1190        3.8532        4.8921        5.3018        5.5327        7.5538        9.8638       10.4077        8.7879        7.4750        6.2783        5.6383        5.7699        4.7908        4.8894        4.4338        5.3860        4.8359        5.9286        5.7126        6.9707        8.0116        7.2676        6.0602        6.1271        5.9186        5.6864        5.0036        4.7139        3.9326        3.9476        3.5769        3.4211        3.5355        3.5393        3.2462        2.8410        3.7406        3.6542        4.0840        4.2205        4.0237        3.9402        4.1287        3.8554        3.8823        4.0271        3.7702        3.5979        6.7904       10.8368       12.1687       14.7881       10.7455        6.2080        6.3640        5.3956        6.8393        6.4749        7.8983        9.9591        6.0253        4.9380        4.7111        4.2314        4.0999        3.3561        3.9178        3.9500        5.1808        5.9123        4.3323        5.4862        5.9980        4.4487        4.8493        6.2017        6.7023        6.4460        6.5006        5.6071        5.2537        4.8221        6.5440        7.1194        8.3059        6.2825       12.4828        8.0220       13.3195        9.6085       12.3529       13.8025       10.6960       11.5073       12.0738       11.8560       12.1248       14.7093       14.4014       11.6928       12.3654       11.1890        9.5333        0.0000        0.0000        0.0000        0.0000        0.0000        0.0000        0.0000        0.0000        0.0000        0.0000        0.0000        0.0000        0.0000        0.0000        0.0000        0.0000        0.0000        0.0000        0.0000        0.0000        0.0000        0.0000        0.0000        0.0000        0.0000        0.0000        0.0000        0.0000        0.0000        0.0000        0.0000        0.0000        0.0000        0.0000        0.0000        0.0000        0.0000        0.0000        0.0000        0.0000        0.0000        0.0000        0.0000        0.0000        0.0000        0.0000        0.0000        0.0000        0.0000        0.0000        0.0000        0.0000        0.0000        0.0000        0.0000
        0.0000        0.0000        0.0000        0.0000        0.0000        0.0000        0.0000        0.0000        0.0000        0.0000        2.8165        8.3036        3.2526        5.7616       14.4998       38.9285       23.5748       10.3549        9.2367       10.7496        8.2772        8.2618        8.2941       12.2016       15.9916       14.2064       13.5484       12.9281        9.7320        7.0189        7.1643        6.9147        5.3124        6.2097        6.0141        6.1271       10.0777        4.0465        4.6731        1.2467        1.0081        1.0947        1.3836        1.8673        2.5946        1.7450        2.1431        1.1319        1.1963        1.0280        1.1760        1.1307        0.8182        2.0925        2.5965        2.7674        4.3322        0.5332        0.2026        0.3238        0.9733        2.7018        1.0759        3.1726        3.5817        4.2142        4.9908        6.1970        5.0010        2.0890        1.0666        2.2117        0.7185        0.9107        1.5301        1.0750        0.8419        0.9023        0.7921        1.1513        0.8993        1.0805        0.9784        1.2270        1.0877        2.2966        2.4926        1.7935        1.7934        2.2610        2.9798        3.6561        4.1580        4.7844        5.4037        7.6589        9.6855       10.3843        8.7501        7.9736        6.0419        5.1413        5.6718        5.2904        4.1949        4.2562        4.4658        5.2127        6.5564        7.3974        6.3984        5.2565        5.3681        5.5233        5.7567        5.7711        5.1442        4.5352        4.3368        4.6583        4.8845        3.9789        3.8640        3.5461        3.8533        3.2482        4.1994        6.0392        5.3160        4.8760        5.3037        5.6266        4.7212        4.7595        4.3709        3.4597        3.6084        3.9388        4.8817        9.4735        9.9546        9.6511       11.1314        5.5410        4.6321        7.0145        6.4449        7.6562        8.1006        8.2084        7.5754        6.5379        6.3405        5.9665        4.7303        4.1226        3.9793        4.0422        4.9991        5.4370        8.4806        9.7332        9.2248        7.6101        6.2663        6.2555        8.2856        8.4637        8.9795        9.3208        8.2272        5.6217        4.5354        6.0412        7.3564        8.9179       10.5628       12.8316       14.7896       16.2519       13.9961       17.0777       11.6442       10.3860       11.4896       10.4020       11.3050       12.0391       12.8647       12.8892       13.0982       11.4420       18.3891        0.0000        0.0000        0.0000        0.0000        0.0000        0.0000        0.0000        0.0000        0.0000        0.0000        0.0000        0.0000        0.0000        0.0000        0.0000        0.0000        0.0000        0.0000        0.0000        0.0000        0.0000        0.0000        0.0000        0.0000        0.0000        0.0000        0.0000        0.0000        0.0000        0.0000        0.0000        0.0000        0.0000        0.0000        0.0000        0.0000        0.0000        0.0000        0.0000        0.0000        0.0000        0.0000        0.0000        0.0000        0.0000        0.0000        0.0000        0.0000        0.0000        0.0000        0.0000        0.0000        0.0000        0.0000        0.0000        0.0000
        0.0000        0.0000        0.0000        0.0000        0.0000        0.0000        0.0000        0.0000        0.0000        0.0000       13.6627        8.1390       18.8762       38.6821       47.4196       70.9992       57.6254       62.0822       24.3031        4.8241        3.3801        2.0057        3.2374       26.6583       29.4279       26.5206       23.1007       20.0886       11.2334        4.6244        7.2324        7.8208       10.1981        9.1243       11.7785       11.2692        7.7784        5.6163        9.7995        6.7134        2.2183        2.0880        2.2982        1.8299        1.7752        1.7711        2.1897        3.9867        3.2745        2.3568        1.5926        0.6328        0.8788        1.7455        3.6943        5.5365        5.1405        4.9168        3.3331        3.0824        3.1052        4.3827        2.1982        1.4563        2.8491        2.0876        2.6599        4.0733        1.9749        2.4282        1.7285        2.2291        1.3703        2.0853        2.2072        1.8150        1.5496        1.2903        2.1024        1.9759        1.0781        0.9442        1.3609        1.6905        1.1238        1.2630        1.4299        1.0488        1.6267        1.6429        1.9799        3.0940        3.4010        5.1825        4.6771        4.4704        4.9809        4.9303        6.4997        8.1262        7.8419        5.8317        6.6266        7.2406        3.7246        3.5070        4.2448        6.4237        8.3588        8.2270        5.3102        3.6345        3.7501        4.4701        4.9905        5.5169        4.0235        3.9914        4.1499        4.5684        4.4694        4.5376        5.0614        5.2382        5.3176        5.4227        5.9541        7.3468        6.5753        5.8690        5.9960        5.1699        4.3352        3.9788        4.1117        4.1615        4.6006        5.0931        5.1200        7.0964        7.4531        7.7067        7.2099        7.2025        7.5694        8.2027        9.2956       11.2361       10.8164       11.7634       12.2183        9.7398        9.3290        8.4935        8.3953        6.6808        4.7121        4.8740        6.7391        9.6038        9.9521        8.1354        8.1477        9.5269        8.5066       10.1404        8.8537        9.1460        9.4840        9.0160        7.3523        7.6467        5.4667        6.6947        8.1725       15.1551       19.9415       22.1564       26.0123       21.0336       16.9438       16.7242       14.4023        7.1414        6.4967        9.4354        9.7515       11.7068       13.2605       13.7467        0.0000        0.0000        0.0000        0.0000        0.0000        0.0000        0.0000        0.0000        0.0000        0.0000        0.0000        0.0000        0.0000        0.0000        0.0000        0.0000        0.0000        0.0000        0.0000        0.0000        0.0000        0.0000        0.0000        0.0000        0.0000        0.0000        0.0000        0.0000        0.0000        0.0000        0.0000        0.0000        0.0000        0.0000        0.0000        0.0000        0.0000        0.0000        0.0000        0.0000        0.0000        0.0000        0.0000        0.0000        0.0000        0.0000        0.0000        0.0000        0.0000        0.0000        0.0000        0.0000        0.0000        0.0000        0.0000        0.0000        0.0000        0.0000        0.0000
        0.0000        0.0000        0.0000        0.0000        0.0000        0.0000        0.0000        0.0000        0.0000        0.0000        0.0000        9.7303       16.3388       21.0286       19.3945       37.0229       37.5931       31.0403        9.3125        6.1208        2.5618        1.1936        2.1640       10.5424       10.6198        4.9567        4.3610        1.5647        2.2619        3.9214       11.1061        8.7336        6.4333        5.0212       11.4041        2.5121        3.2479        2.3462        3.5642        7.4075        8.7719        4.4681        1.5769        1.8376        2.1924        3.5442        2.6008        2.0113        2.5222        1.6219        0.7219        1.1619        1.6313        2.7286        3.8003        4.4758        3.0241        5.6330        7.7033        5.6440        5.6258        2.4202        1.0321        0.8354        0.8329        1.3304        3.7081        1.7376        1.6063        3.3308        3.9082        2.7717        1.6923        1.3365        1.5795        1.3457        1.1719        1.2919        3.5897        2.2309        1.6684        1.7329        1.2445        1.4770        1.6695        1.2450        1.1478        0.9057        0.7160        0.7353        1.4197        3.3345        1.4439        2.3525        3.5826        4.4424        4.2208        4.8005        5.7626        5.0575        4.2126        3.9077        5.7577        6.3926        5.4040        4.5670        5.8032        6.0574        5.4811        4.0927        3.5751        3.6147        3.5574        4.4647        4.4461        3.7936        3.6588        4.0080        3.7637        5.5241        6.2038        4.5236        4.3276        4.6149        3.9880        3.7151        4.7085        4.9149        4.7516        5.2503        6.6973        6.2691        4.2752        4.6462        4.9612        4.5878        5.1740        5.6538        5.5015        8.1205        8.4581        8.1332        8.8466        8.8343        8.6092        9.1127       10.1514       14.1805       13.7451       13.1699       11.6851       10.8132        9.8867        9.7614        9.6230        8.8367        6.7689        7.6424        7.7467        8.4856        8.6879        8.9642        8.0323        9.1946        8.6281        8.2744        9.9508        7.0404        6.5971        8.3943        5.5491        5.1243        6.9114        9.7276       13.1669       17.3484       19.5573       22.5959       23.6612       23.1209       23.1116       25.5307       19.2617        8.7172        6.0876        6.7201        9.2459       13.0103       14.4429        0.0000        0.0000        0.0000        0.0000        0.0000        0.0000        0.0000        0.0000        0.0000        0.0000        0.0000        0.0000        0.0000        0.0000        0.0000        0.0000        0.0000        0.0000        0.0000        0.0000        0.0000        0.0000        0.0000        0.0000        0.0000        0.0000        0.0000        0.0000        0.0000        0.0000        0.0000        0.0000        0.0000        0.0000        0.0000        0.0000        0.0000        0.0000        0.0000        0.0000        0.0000        0.0000        0.0000        0.0000        0.0000        0.0000        0.0000        0.0000        0.0000        0.0000        0.0000        0.0000        0.0000        0.0000        0.0000        0.0000        0.0000        0.0000        0.0000        0.0000
        0.0000        0.0000        0.0000        0.0000        0.0000        0.0000        0.0000        0.0000        0.0000        0.0000        0.0000        0.0000        0.0000        0.0000       14.1193       17.3411       11.3764        6.5709        5.0854        4.7925        5.1765        6.5441        5.1664        6.0273        1.4508        1.4146        1.3080        0.8387        2.5324       10.8673       16.4790        9.3768        8.8298        8.0086       10.3309        7.7733        5.1324        8.0505        7.6121        5.0754        4.8058        2.4815        1.9575        1.9089        3.2873        3.5211        3.1317        1.6921        1.4059        0.3607        0.6328        1.2859        1.5089        2.4594        4.5940        5.1285        3.5110        4.4443        6.3594        4.9894        3.7494        4.9910        2.4727        1.0416        0.7013        1.1101        2.1311        0.9409        0.9527        1.1368        1.7794        3.1027        3.5072        1.9862        1.9888        1.9744        1.6445        2.8137        3.4119        2.6776        2.5339        2.3007        1.9460        2.1361        2.5059        1.3652        1.1428        1.1289        1.4113        1.0766        1.2172        1.8729        1.6329        2.4322        4.8892        5.0224        5.6021        6.0617        5.1725        5.8949        5.2165        5.3503        6.3653        5.7144        3.9606        3.2539        4.2648        6.8300        5.9961        4.0715        3.3080        3.6166        5.9358        5.0269        4.2060        4.0574        4.2858        4.4731        4.5064        6.1550        4.8647        3.5538        3.3839        3.1937        3.1917        4.2743        4.4158        3.9335        4.1544        4.1839        5.1336        4.1850        4.5300        4.9445        4.4079        5.0384        5.5420        5.8428        5.9097        9.6223        8.0625        9.2168        9.3905        8.7386       10.5652       11.4014       11.7289       14.6659       14.9211       14.2064       12.3929       11.5255       10.6637        9.8205        8.3919        5.9677        5.9923        8.3008        9.8880       10.6322       10.5740       10.5158        7.6182        8.3693        9.9814       10.2425        9.3966        7.0551       10.5973       12.3624        5.9028        5.3774        5.5679        8.1959       12.5318       22.2942       23.5781       27.7251       25.9754       21.3730       22.4166       22.3093       16.0439        7.8430        6.1850        6.7151        0.0000        0.0000        0.0000        0.0000        0.0000        0.0000        0.0000        0.0000        0.0000        0.0000        0.0000        0.0000        0.0000        0.0000        0.0000        0.0000        0.0000        0.0000        0.0000        0.0000        0.0000        0.0000        0.0000        0.0000        0.0000        0.0000        0.0000        0.0000        0.0000        0.0000        0.0000        0.0000        0.0000        0.0000        0.0000        0.0000        0.0000        0.0000        0.0000        0.0000        0.0000        0.0000        0.0000        0.0000        0.0000        0.0000        0.0000        0.0000        0.0000        0.0000        0.0000        0.0000        0.0000        0.0000        0.0000        0.0000        0.0000        0.0000        0.0000        0.0000        0.0000        0.0000        0.0000
        0.0000        0.0000        0.0000        0.0000        0.0000        0.0000        0.0000        0.0000        0.0000        0.0000        0.0000        0.0000        0.0000        0.0000        0.0000        0.0000        0.0000        0.0000        6.1206        8.7627        8.1062        3.8527        2.1079        1.6598        1.6741        0.8211        1.0100        4.4303        7.7668        7.6650       12.4667       12.8569       19.8486       16.0288       13.6125       11.0010       16.0066       13.8413       11.8509        0.9759        1.6921        4.4545        1.8280        2.2491        3.4978        2.1154        0.6418        0.8511        1.9219        2.0811        1.8087        3.1607        2.3838        2.9940        2.8130        2.5434        1.9375        1.9683        3.2198        4.3113        2.5395        2.0219        2.2618        2.0585        1.6385        1.2128        1.6602        0.8343        0.4833        0.5928        0.6670        2.4154        2.2627        2.2960        1.9701        2.0468        1.8749        2.2008        2.2270        3.2491        4.3148        2.8845        2.1165        2.3315        2.6806        3.5269        3.0653        2.7316        2.4881        1.3508        1.3253        1.7238        1.6682        4.6313        4.4747        5.0731        8.3467        7.4791        6.1267        7.2440        6.5901        5.7319        6.7623        5.4254        4.4065        3.7486        5.3453        7.8225        7.3799        6.3688        5.9033        5.7662        7.2876        4.8157        3.8111        4.7156        5.0433        4.4985        4.0122        4.6029        4.1081        3.0514        3.6810        3.7281        4.3690        3.8466        4.0784        3.5933        3.5112        3.4702        4.1123        5.3764        5.4163        4.7755        5.2407        5.6715        6.2089        6.4239        6.2773        7.9326        9.2739       10.1103       10.5294       11.0439       10.7270       11.4105       12.4266       14.0291       13.7997       13.9767       13.0074       11.2397       10.9096        9.4119        8.9337        7.2048        6.1426        6.7826        6.9915        8.1113        9.9926        9.7533        7.3558       13.1218        8.8362        8.9647       10.0747        9.6634        9.8885        6.7375        7.0884        5.4297        6.0327        8.2395        9.9153       16.4881       19.2556       22.1335       23.4039       20.7753       18.6276       20.2937       15.2271        8.0901        6.5249        9.0266        0.0000        0.0000        0.0000        0.0000        0.0000        0.0000        0.0000        0.0000        0.0000        0.0000        0.0000        0.0000        0.0000        0.0000        0.0000        0.0000        0.0000        0.0000        0.0000        0.0000        0.0000        0.0000        0.0000        0.0000        0.0000        0.0000        0.0000        0.0000        0.0000        0.0000        0.0000        0.0000        0.0000        0.0000        0.0000        0.0000        0.0000        0.0000        0.0000        0.0000        0.0000        0.0000        0.0000        0.0000        0.0000        0.0000        0.0000        0.0000        0.0000        0.0000        0.0000        0.0000        0.0000        0.0000        0.0000        0.0000        0.0000        0.0000        0.0000        0.0000        0.0000        0.0000        0.0000
        0.0000        0.0000        0.0000        0.0000        0.0000        0.0000        0.0000        0.0000        0.0000        0.0000        0.0000        0.0000        0.0000        0.0000        0.0000        0.0000        0.0000        0.0000        0.0000       13.4799        6.9563        5.4291        3.9139        1.6880       11.2690        0.9671       27.8785        9.3387        8.2605       40.3167       29.9045       34.9186       33.6709       37.5885       34.4159       27.9897       20.1929        7.5969        6.2412       15.6463       10.1658       10.7583        7.5598        6.2660        6.1337        5.2371        3.3420        4.9140        5.5440        4.0500        4.9080        4.8060        7.4160        6.6240        6.6960        4.7887        2.8476        2.4454        2.5190        2.0890        1.4084        1.6967        2.1993        3.9158        4.1692        3.2940        4.5280        2.5069        1.7509        1.4480        1.9116        3.2893        2.8164        3.6734        3.7304        2.8854        2.6395        1.9365        2.0383        1.3580        1.7818        1.0446        1.0048        1.3570        1.6826        1.6556        1.7428        2.4818        3.8861        2.4178        0.9695        1.7057        2.9853        4.2859        5.1799        4.3778        7.7889        7.6021        7.0343        5.8359        4.5493        4.5284        5.2618        5.0515        5.8261        5.5725        6.1463        7.5282        7.6281        6.4580        5.0542        6.1800        7.5931        5.6100        4.6991        5.4359        5.0923        5.2134        5.2671        5.0358        4.3851        3.3258        3.3112        2.7119        3.4680        3.3688        2.8604        1.9887        2.0912        2.3967        2.8984        5.3580        6.2671        6.2915        6.8218        7.5952        8.2083        8.4024        8.0248        7.7703        6.9327        7.1714        7.5899        9.3632        8.6321        8.9772        9.5029       11.3818       11.1581       14.0997       10.4313       10.2476        9.2141        8.4718        8.3690        6.5807        5.7341        5.6895        5.9756        8.2115        9.0807        9.0636        9.4406       13.1799       12.7305       14.1218       14.4537       13.6370       19.0187       18.1720       11.1937        5.4266        5.8294       13.1615        9.3440       13.2045       14.2210       18.4530       16.4122       16.1067       16.0673       10.6753        9.1605        5.6924        5.2603        6.7928        0.0000        0.0000        0.0000        0.0000        0.0000        0.0000        0.0000        0.0000        0.0000        0.0000        0.0000        0.0000        0.0000        0.0000        0.0000        0.0000        0.0000        0.0000        0.0000        0.0000        0.0000        0.0000        0.0000        0.0000        0.0000        0.0000        0.0000        0.0000        0.0000        0.0000        0.0000        0.0000        0.0000        0.0000        0.0000        0.0000        0.0000        0.0000        0.0000        0.0000        0.0000        0.0000        0.0000        0.0000        0.0000        0.0000        0.0000        0.0000        0.0000        0.0000        0.0000        0.0000        0.0000        0.0000        0.0000        0.0000        0.0000        0.0000        0.0000        0.0000        0.0000        0.0000        0.0000
        0.0000        0.0000        0.0000        0.0000        0.0000        0.0000        0.0000        0.0000        0.0000        0.0000        0.0000        0.0000        0.0000        0.0000        0.0000        0.0000        0.0000        0.0000        0.0000        8.6733       12.1919       14.1612        6.4446       27.1959        0.5329        1.7175        0.4847        1.5080       22.9140       17.3407       18.0491       18.1411       16.7920       14.6346       20.5443       11.6846        2.4429        0.7962        3.0464        1.3305        4.3338        1.8507        1.9496        3.9265        4.0323        2.9400        4.2900        5.3220        3.3120        2.7120        1.7640        2.2260        3.5700        2.7660        1.2840        3.4671        3.1163        2.8207        1.2546        0.4997        1.2255        1.7654        2.3192        3.8610        6.2970        9.0337       10.3162        6.1598        5.3839        4.3896        4.2690        3.9111        4.5887        5.9847        7.1639        4.5343        3.0395        2.5751        1.8700        1.3477        1.3252        1.2238        1.0902        1.2769        1.4802        1.4139        1.9311        2.3882        1.7602        1.7762        1.0341        2.3000        3.9895        5.1020        5.0467        5.2738        4.3197        5.3980        5.4063        4.2011        4.3033        4.2230        4.3982        5.8514        5.4497        5.3474        6.3931        7.6866        6.7894        5.5985        7.0530        7.9985        7.7010        5.3963        5.1860        6.2074        5.9861        5.9975        5.8897        5.7243        4.5731        4.2315        3.4269        2.9371        3.0953        3.3082        2.1525        1.8805        1.9806        2.3350        3.6166        6.0389        6.0335        6.8177        7.5325        8.2499        8.9246        8.9429        8.3917        8.4328        7.9221        8.8438        7.8193        7.3571        6.3486        6.9263        8.8101       10.3506       10.6320       10.6203       14.7299       16.6283       10.6267        8.0418        8.1434        6.5216        5.8075        5.6860        6.4120        8.6503        9.1247        8.5842        9.3204       17.3695       19.7784       13.5838       15.8748       20.9127       31.1035       26.2930       18.3148        8.8883        5.8433        7.0964       10.2847       14.3692       12.2862       12.3499       17.7479       10.2039       10.8512       10.4410        9.7152        5.6864        5.5739        5.8577        7.8295        9.5296        0.0000        0.0000        0.0000        0.0000        0.0000        0.0000        0.0000        0.0000        0.0000        0.0000        0.0000        0.0000        0.0000        0.0000        0.0000        0.0000        0.0000        0.0000        0.0000        0.0000        0.0000        0.0000        0.0000        0.0000        0.0000        0.0000        0.0000        0.0000        0.0000        0.0000        0.0000        0.0000        0.0000        0.0000        0.0000        0.0000        0.0000        0.0000        0.0000        0.0000        0.0000        0.0000        0.0000        0.0000        0.0000        0.0000        0.0000        0.0000        0.0000        0.0000        0.0000        0.0000        0.0000        0.0000        0.0000        0.0000        0.0000        0.0000        0.0000        0.0000        0.0000
        0.0000        0.0000        0.0000        0.0000        0.0000        0.0000        0.0000        0.0000        0.0000        0.0000        0.0000        0.0000        0.0000        0.0000        0.0000        0.0000        0.0000        0.0000        0.0000        0.0000        9.4013        6.1882        9.0826        2.8108        7.5646        2.0654        3.3498        4.4925        7.3064       10.5335        4.7751        1.2448        2.1614        5.3129        2.9475        0.2612        0.4594        0.7337        0.6978        1.3248        2.5446        4.0449        4.7643        3.3773        5.4786        7.4820        8.3040        5.7060        4.5540        2.8740        2.4480        2.0640        2.5080        1.4940        0.3480        0.6486        0.3959        0.4855        0.3049        0.7387        1.1344        1.2091        2.4177        4.7664        6.9365       10.3915        9.7210        8.2579        6.8173        5.7860        6.0621        4.8034        4.3828        4.5797        5.6239        4.1085        4.0345        3.4297        2.3431        1.1587        1.5325        2.1761        3.2817        3.0426        2.7435        1.9525        2.7180        3.9635        2.8856        1.4188        1.2513        3.1688        2.7549        3.3390        3.8335        4.5331        6.1868        5.2724        4.8203        4.6431        5.2504        5.3477        5.1682        6.8097        7.7176        6.7918        7.6405        7.4364        5.5527        5.8375        6.8313        5.9758        3.9322        3.9382        4.0622        6.4790        6.1937        6.3153        6.2855        6.0198        4.8485        3.2734        3.5493        2.0296        1.9817        3.4890        2.5897        1.9658        1.8940        5.2568        5.8076        5.8610        6.1749        6.8277        7.4824        8.3332        8.9834        8.9207        8.2587        7.7554        5.8716        5.7776        6.1178        7.0309       12.7652       40.6953       28.8187       15.1840       16.1892       14.0756       32.4350       15.4084        9.3248        8.4422        8.6869        6.6632        5.5497        6.3781        7.0109        9.2249        9.5583        9.6589       10.8513       13.0328       11.1948       13.1441       19.8684       20.5641       27.8504       28.5740       25.7485       15.5854        7.9938        7.3622        8.0256       16.0741       29.3109       17.5799       12.0496       10.0539       10.4440       10.7884       11.9667        7.2758       13.0499        7.1281        7.4084        8.5352       10.3824        0.0000        0.0000        0.0000        0.0000        0.0000        0.0000        0.0000        0.0000        0.0000        0.0000        0.0000        0.0000        0.0000        0.0000        0.0000        0.0000        0.0000        0.0000        0.0000        0.0000        0.0000        0.0000        0.0000        0.0000        0.0000        0.0000        0.0000        0.0000        0.0000        0.0000        0.0000        0.0000        0.0000        0.0000        0.0000        0.0000        0.0000        0.0000        0.0000        0.0000        0.0000        0.0000        0.0000        0.0000        0.0000        0.0000        0.0000        0.0000        0.0000        0.0000        0.0000        0.0000        0.0000        0.0000        0.0000        0.0000        0.0000        0.0000        0.0000        0.0000
        0.0000        0.0000        0.0000        0.0000        0.0000        0.0000        0.0000        0.0000        0.0000        0.0000        0.0000        0.0000        0.0000        0.0000        0.0000        0.0000        0.0000        0.0000        0.0000        0.0000        0.0000       10.7297        9.1226        4.3602        4.7346        3.5045        2.2543        0.9031        0.1446        2.8227        2.7460        0.8326        2.6916        7.2172       11.0150        0.0591        1.3315        5.9558        9.6310        8.3876        7.4909        3.0596        2.3120        6.8688        8.0144        5.6673        3.1563        2.3400        1.0860        0.8220        0.3360        1.0860        2.5080        1.1220        1.2720        0.8203        0.2277        0.6306        1.5054        2.1649        2.4744        2.4150        2.8480        3.8756        5.1915        7.9943       10.1045        5.7828        2.9221        3.5503        5.3180        4.7662        6.1567        6.3940        6.6639        5.3537        5.3086        4.4188        2.4780        1.8009        2.3725        2.5775        5.2978        3.4878        4.2423        4.8837        4.7118        7.1982        6.4452        3.6150        2.1743        4.0481        3.7361        4.6379        4.5499        5.3381        6.2283        6.1116        8.6328        6.0107        7.5567        6.2194        6.2321        8.2871        9.2064        9.2511        8.6399        6.4745        7.5460        9.5943        7.0219        4.9550        4.5122        4.6476        4.5784        4.5311        4.5493        5.7589        5.7455        5.6138        5.3195        6.2192        3.9291        6.2210        7.3603        7.3061        7.1337        1.6963        1.7817        2.1161        2.7182        4.7044        5.5570        6.2708        6.8904        7.6540        8.1452        8.1181        7.5631        5.4697        5.0985        5.3302        6.3659       11.9249       92.1364       48.5972       11.5667        9.9667       10.8463       22.4108       19.4730       19.7729       12.7329       11.9382        9.6944        6.9698        5.1449        6.6120        6.0412        7.7905        8.5866        8.4273       10.3418       13.4143        9.3925       10.9591       14.3544       19.0488       17.0420       19.9489       19.5154       13.7464       10.4127       11.4811        9.4782       11.2286       13.1351       11.2396       16.0070       12.5523       13.0232       14.5317       16.0036        8.3170        8.0042        7.9571        7.5057       13.1514       15.3533       10.2626        0.0000        0.0000        0.0000        0.0000        0.0000        0.0000        0.0000        0.0000        0.0000        0.0000        0.0000        0.0000        0.0000        0.0000        0.0000        0.0000        0.0000        0.0000        0.0000        0.0000        0.0000        0.0000        0.0000        0.0000        0.0000        0.0000        0.0000        0.0000        0.0000        0.0000        0.0000        0.0000        0.0000        0.0000        0.0000        0.0000        0.0000        0.0000        0.0000        0.0000        0.0000        0.0000        0.0000        0.0000        0.0000        0.0000        0.0000        0.0000        0.0000        0.0000        0.0000        0.0000        0.0000        0.0000        0.0000        0.0000        0.0000        0.0000        0.0000
        0.0000        0.0000        0.0000        0.0000        0.0000        0.0000        0.0000        0.0000        0.0000        0.0000        0.0000        0.0000        0.0000        0.0000        0.0000        0.0000        0.0000        0.0000        0.0000        0.0000        0.0000       14.9723        6.3263       14.0863       15.1368       10.5129       20.8476        9.4260        2.2907        5.6298        5.1394        7.7867        6.4506       18.9212       10.3371       24.9342       24.7114       29.3600       22.6543        3.8447        3.6930        3.7880        5.1550        4.7154        8.1703        3.8796        2.6802        2.5327        1.9227        1.7567        0.8320        1.8990        2.1871        3.6099        4.5400        2.5373        2.7524        4.5360        6.4518        4.2846        3.0508        3.3033        4.2192        5.4986        4.5895        2.5324        1.7068        3.8606        3.5644        3.3894        3.7016        6.3377        5.3560        4.9565        5.5491        5.7982        4.1239        4.0904        4.4870        4.9069        3.1358        3.3071        6.2320        7.1507        7.3216        7.5353        6.5560        7.2070        6.4560        5.5659        4.2984        5.5256        4.5734        4.8839        4.2898        4.8531        5.5497        5.5748        9.0808        7.9380        6.2627        7.1152        9.1474       11.1863       10.0385        8.5448        7.4839        7.6530        7.2270        7.6219        7.2538        6.7928        6.0113        6.1588        6.4721        5.8492        6.0209        6.0547        6.4182        6.7790        7.0902        6.0289        5.0892        3.7212        4.8193        5.2147        1.4435        1.6758        1.5546        1.6789        2.0956        3.1355        3.6652        4.2282        4.5775        5.8603        7.1220        7.5397        5.9640        6.2377        5.3428        6.8295        5.8348       18.5544       48.4820        8.7240        7.9796        9.6527       13.6210       19.6870       16.3656       19.1288       18.7609       13.1934       14.8358        6.6880        4.3701        2.9978        2.9157        2.8013        3.0027        3.0653        4.1545        8.5924        8.1766       10.4796        7.5826       13.0555       16.1230       12.3034       15.9547       18.0215       22.2717       19.3206       16.7297       23.8901       16.5689       16.0677       25.7255       32.7184       33.3906       23.6945       14.9570       12.9507       15.4668        9.9790        9.8815       12.3223       12.0161       12.6262        0.0000        0.0000        0.0000        0.0000        0.0000        0.0000        0.0000        0.0000        0.0000        0.0000        0.0000        0.0000        0.0000        0.0000        0.0000        0.0000        0.0000        0.0000        0.0000        0.0000        0.0000        0.0000        0.0000        0.0000        0.0000        0.0000        0.0000        0.0000        0.0000        0.0000        0.0000        0.0000        0.0000        0.0000        0.0000        0.0000        0.0000        0.0000        0.0000        0.0000        0.0000        0.0000        0.0000        0.0000        0.0000        0.0000        0.0000        0.0000        0.0000        0.0000        0.0000        0.0000        0.0000        0.0000        0.0000        0.0000        0.0000        0.0000        0.0000
        0.0000        0.0000        0.0000        0.0000        0.0000        0.0000        0.0000        0.0000        0.0000        0.0000        0.0000        0.0000        0.0000        0.0000        0.0000        0.0000        0.0000        0.0000        0.0000        0.0000        0.0000       39.1232       29.0575       10.4694        7.5452        2.9110        6.4520        1.0082        0.5381        4.7654       16.3173       11.1889        6.4324       12.6318       11.7265       24.9352       22.0317       25.8278        8.3559        2.6879        1.9193        4.7125        5.4508        1.6830        3.0463        0.3487        0.3771        1.3565        1.7426        3.3821        2.7241        3.1974        4.8148        5.1187        4.1853        3.3106        5.1900        8.1682        7.2761        3.3059        4.2283        3.6663        1.8365        1.3523        1.0956        2.3355        2.7654        2.4353        3.7037        3.7684        6.0156        5.6322        4.5967        3.9307        4.7724        4.5446        3.7655        3.1111        2.5552        2.9206        3.2097        3.6174        5.8395        6.8494        6.6211        7.4467        7.5790        7.1138        5.8245        6.0358        5.6418        4.7263        5.2030        4.7422        4.8812        7.2521        7.0596        6.4070        8.7386        9.4101        8.3185        8.9895        7.0671        7.0444        7.7511       10.0672        9.6141        7.7509        7.8475        9.6981        8.1582        7.8488        6.4652        6.3005        6.4801        6.1200        6.1124        6.3494        6.3112        6.3833        5.8500        5.6049        5.8694        2.4557        7.4937        4.6094        1.6453        1.5588        1.3517        1.5615        1.9239        2.8569        3.4107        3.8038        4.0221        4.9986        5.3704        5.4082        5.0955        4.6949        4.3822        4.3924        4.7705        5.9933        6.2064        6.7883        8.2527        8.7344        9.4958        9.6772        8.6326        7.9269        9.9607        8.5710       10.3713        5.3262        2.6654        1.8371        1.8050        2.2204        2.2408        2.2280        3.8157        7.6703        6.9296        6.6275        6.0820        9.4771       15.2045       17.9328       20.3988       22.9358       26.9873       24.1999       15.8703       12.4852       18.7050       19.3706       21.1946       39.6394       35.7351       20.8533       17.0013       13.5080       12.8880       12.0643       10.9109       10.3875       10.2785       10.7422        0.0000        0.0000        0.0000        0.0000        0.0000        0.0000        0.0000        0.0000        0.0000        0.0000        0.0000        0.0000        0.0000        0.0000        0.0000        0.0000        0.0000        0.0000        0.0000        0.0000        0.0000        0.0000        0.0000        0.0000        0.0000        0.0000        0.0000        0.0000        0.0000        0.0000        0.0000        0.0000        0.0000        0.0000        0.0000        0.0000        0.0000        0.0000        0.0000        0.0000        0.0000        0.0000        0.0000        0.0000        0.0000        0.0000        0.0000        0.0000        0.0000        0.0000        0.0000        0.0000        0.0000        0.0000        0.0000        0.0000        0.0000        0.0000        0.0000
        0.0000        0.0000        0.0000        0.0000        0.0000        0.0000        0.0000        0.0000        0.0000        0.0000        0.0000        0.0000        0.0000        0.0000        0.0000        0.0000        0.0000        0.0000        0.0000        0.0000        0.0000       17.0404        6.5436        8.9307        4.9788        6.0457        9.9775        0.4796        4.0575       21.9477        3.9685        7.4163       13.8461       17.4543       24.1547       18.3522       20.6384        5.4714        4.2509        2.4451        4.4652        5.3862        3.1196        0.3406        0.5469        0.9070        1.2644        2.4119        2.8451        1.6866        4.0733        3.8830        4.8349        4.3184        4.4424        5.9902        6.3040        4.1549        4.6032        2.9620        0.8216        0.5099        1.1458        1.4150        1.8062        2.1830        2.3356        2.7694        5.4665        6.9761        8.3226        4.5684        4.5450        4.4869        4.1607        3.5278        4.0302        3.5623        3.2611        4.9223        5.7386        6.4963        7.0913        7.8955        8.4817        9.0053        8.8801       10.0999        8.6507        7.9547        7.6996        7.7091        5.3386        5.0426        6.5381        9.6312        7.1163        5.7912        7.3240        7.5223        7.0767        7.3517        7.8392        7.1724        8.4154       10.8962       10.8633        8.4302        8.4848        9.3628        7.0798        6.8235        6.6614        6.4884        6.7820        6.6976        6.8797        7.8705        8.5772        6.9469        7.9334        6.4225        5.4495        2.8612        2.0269        1.7523        1.5814        2.1203        1.7170        1.6259        1.9409        2.7958        3.2430        3.6923        3.8525        4.6771        4.9829        5.0262        4.7464        4.3239        4.1123        4.0715        4.3954        5.2263        5.2885        5.7494        6.3632        7.8647        9.8767       10.7776        8.4852        7.1498        6.5920        5.7081        5.2397        3.0681       11.2465        2.1168        1.7235        1.8126        1.8007        1.6537        2.0252        5.3677        3.7063        6.0410        6.1750       10.0579       12.0931       13.0007       16.6029       21.8489       29.1394       19.2552       14.3393       17.4786       29.3983       23.6910       26.2697       21.5839       27.7888       20.7050       18.5966       17.7617       14.1429       13.0922       12.3860       11.0772       10.3952       11.0562       12.8159        0.0000        0.0000        0.0000        0.0000        0.0000        0.0000        0.0000        0.0000        0.0000        0.0000        0.0000        0.0000        0.0000        0.0000        0.0000        0.0000        0.0000        0.0000        0.0000        0.0000        0.0000        0.0000        0.0000        0.0000        0.0000        0.0000        0.0000        0.0000        0.0000        0.0000        0.0000        0.0000        0.0000        0.0000        0.0000        0.0000        0.0000        0.0000        0.0000        0.0000        0.0000        0.0000        0.0000        0.0000        0.0000        0.0000        0.0000        0.0000        0.0000        0.0000        0.0000        0.0000        0.0000        0.0000        0.0000        0.0000        0.0000        0.0000
        0.0000        0.0000        0.0000        0.0000        0.0000        0.0000        0.0000        0.0000        0.0000        0.0000        0.0000        0.0000        0.0000        0.0000        0.0000        0.0000        0.0000        0.0000        0.0000        0.0000        0.0000        0.0000        8.7440        4.7944        2.3053       11.0437        1.9768        2.0809       11.4201        2.9872        5.8676       16.8686       19.2472       18.2692       15.6371        5.2537        6.2433        8.3202        2.6216        1.4512        9.3545        4.3890        2.5083        3.1022        3.0165        2.2946        1.1679        0.5952        0.4057        0.6567        4.9068        5.2209        5.2113        6.2775        5.6045        2.7830        2.6675        2.9000        4.5845        2.2072        1.2666        1.3782        4.1135        5.0204        4.6077        3.2808        2.2038        2.4969        2.5922        2.7903        6.2033        5.4232        4.6429        5.3598        8.4875        6.2146        4.4000        6.7327        8.3656        9.0328        9.5707        7.6771        7.9120       10.1436       11.1600       11.5327       11.7326       10.1841        9.0499        6.4821        5.8226        6.9711        7.5607        5.4382        7.1751        7.1691        6.2951        5.3369        5.8838        6.9805        7.5631        8.1173        9.3756        9.4681        8.0113        9.1276        9.7633        8.0291        8.5184        6.8625        6.6517        6.7944        6.9044        6.8818        6.8634        6.3973        6.6584        8.8746        9.3373        8.4194        9.5639        7.9886        6.0854        3.6952        2.6724        3.1507        1.9418        1.8658        1.8350        1.8500        2.1202        2.9584        3.3728        3.6104        3.8038        4.6455        5.2023        5.0919        4.6584        4.2751        4.0400        3.9499        4.0400        5.2072        5.3951        5.0811        5.6775        7.0994        8.9347        9.3429        7.8991        6.6935        6.4145        5.9360        5.3385        3.1981        3.9364        2.2544        2.9215        4.6496        3.9460        2.5756        2.8986        7.4447        6.1584        5.8377        7.7567       14.2067       18.0856       15.0597       19.5592       15.1710       17.5156       20.1751       21.0710       21.2394       28.1821       25.3852       27.3643       21.9732       20.4836       19.9755       18.6310       18.8802       16.2623       17.9382       13.6257       12.4606       11.6120       12.8525       13.0686        0.0000        0.0000        0.0000        0.0000        0.0000        0.0000        0.0000        0.0000        0.0000        0.0000        0.0000        0.0000        0.0000        0.0000        0.0000        0.0000        0.0000        0.0000        0.0000        0.0000        0.0000        0.0000        0.0000        0.0000        0.0000        0.0000        0.0000        0.0000        0.0000        0.0000        0.0000        0.0000        0.0000        0.0000        0.0000        0.0000        0.0000        0.0000        0.0000        0.0000        0.0000        0.0000        0.0000        0.0000        0.0000        0.0000        0.0000        0.0000        0.0000        0.0000        0.0000        0.0000        0.0000        0.0000        0.0000        0.0000        0.0000        0.0000
        0.0000        0.0000        0.0000        0.0000        0.0000        0.0000        0.0000        0.0000        0.0000        0.0000        0.0000        0.0000        0.0000        0.0000        0.0000        0.0000        0.0000        0.0000        0.0000        0.0000        0.0000       35.7725       20.6894        9.5198        8.7342        2.1815        2.7892        3.3805        3.7100       17.2492       23.0149       18.9812       14.6879       18.1955        8.4231        6.8888        4.3018        2.3226        5.6220        9.7147        5.8375        6.3106        4.5143        5.2005        3.6591        4.0155        1.3517        1.0443        3.7318        7.9179        7.4434        4.9405        2.8629        2.8316        3.4458        3.1889        2.7390        3.4349        3.3637        4.2283        4.1770        5.6398        5.4523        5.6300        4.8988        6.0482        6.4489        4.9604        4.1026        3.9158        4.3897        4.3437        4.1767        4.6914        5.0629        7.2698        9.1051        8.6333       10.2221       11.3573       12.5266       12.1465       11.8497       12.3098       12.8025       13.5124       13.1675       11.3241       11.8501       10.0863        9.4025       10.9118        8.5430        7.5894        6.8347        6.9323        7.0463        6.7089        6.1076        6.5891        7.0492        9.6292        8.5505        9.4066        9.4770        7.4349        7.2333        9.7132        8.4937        7.8494        7.4830       10.5957        7.0594        7.8833        7.3390        8.2535        9.4038       12.0278       10.6430        9.5725        9.9429        9.3838       10.9742        5.0775        4.5096        5.2674        3.6109        3.1371        6.4257        5.9166        4.4614        2.9244        3.2710        3.4089        3.7632        4.2540        4.5139        4.5281        4.1620        4.2212        3.9198        3.7348        3.8599        3.4284        3.2307        4.9077        4.8974        5.6162        5.6315        5.8542        5.9105        6.9568        8.5100        6.8648        6.2296        5.6528        4.9636        4.8521        5.9529       10.9604       15.0878        8.8945        7.0928       12.5389       10.0949        6.7063       12.8088       13.9781       16.1466       19.1181       16.9189       12.6365       32.4569       40.0509       30.4962       22.9125       20.7728       23.6387       32.7651       23.8236       23.3179       24.1357       21.8542       19.8053       18.6625       17.0812       16.1636       16.3896       14.2418       14.5312       14.9108       15.3412        0.0000        0.0000        0.0000        0.0000        0.0000        0.0000        0.0000        0.0000        0.0000        0.0000        0.0000        0.0000        0.0000        0.0000        0.0000        0.0000        0.0000        0.0000        0.0000        0.0000        0.0000        0.0000        0.0000        0.0000        0.0000        0.0000        0.0000        0.0000        0.0000        0.0000        0.0000        0.0000        0.0000        0.0000        0.0000        0.0000        0.0000        0.0000        0.0000        0.0000        0.0000        0.0000        0.0000        0.0000        0.0000        0.0000        0.0000        0.0000        0.0000        0.0000        0.0000        0.0000        0.0000        0.0000        0.0000        0.0000        0.0000
        0.0000        0.0000        0.0000        0.0000        0.0000        0.0000        0.0000        0.0000        0.0000        0.0000        0.0000        0.0000        0.0000        0.0000        0.0000        0.0000        0.0000        0.0000        0.0000        0.0000       41.2271       29.8411       23.9564       10.1444        3.9669        1.8222        1.2421        1.7249        4.1640       20.9201       22.5711       12.0394       15.8008       11.8393        8.7245        9.7377        7.7786        8.2676        9.7102        7.9292        5.2252        2.2311        2.5670        3.7404        1.7379        1.5679        1.6991        7.2958        6.7878        5.2532        2.9926        0.8473        1.0374        1.3806        2.4950        2.1433        3.2669        4.5223        5.1438        5.9689        6.4589        5.2428        5.0415        6.4259        6.7734        6.0675        6.8033        6.8793        5.8168        5.4026        4.5256        4.6877        4.4773        4.7149        5.2137        7.0127        9.9216       10.3702       11.5363       12.9847       13.4120       14.2763       14.6490       14.1157       13.8740       15.1016       13.8203       12.3652       12.6973       10.4792       10.5440        9.3552        8.0145        6.5580        5.2414        6.7901        8.0480        5.9798        5.6467        6.1962        6.9488        7.2207        7.3456        7.1972        7.2877        6.4463        6.9444        8.2444        6.8657        5.8126        6.5020        6.2974        5.8134        6.0781        6.0560        7.6944        8.2089       14.3141        8.6535        9.9228       11.1380       12.6411       10.9880        6.0488        5.7917        4.5697        5.3937        5.5555        5.9394        3.3907        4.1456        3.5796        3.4983        3.6901        3.8396        4.4994        4.9891        4.4031        3.9154        3.7993        3.7547        3.5724        3.2761        2.7094        2.8699        2.8963        3.0859        4.3686        4.9122        5.9941        6.8207        7.7218        9.7467        6.5124        6.6118        6.2564        5.9214        5.5712        5.5546        4.4122        4.5912        4.6636        6.1958       10.6664        7.6496       12.4567       12.3293       11.2386       15.8813       16.8041       15.9885       28.1649       18.1263       28.6216       24.4651       26.2576       28.9198       23.8572       23.0051       25.6887       24.4091       24.1757       22.8543       21.7810       21.4812       19.2922       17.8143       17.8273       18.2138       17.3494       16.8813       16.2448       17.5862        0.0000        0.0000        0.0000        0.0000        0.0000        0.0000        0.0000        0.0000        0.0000        0.0000        0.0000        0.0000        0.0000        0.0000        0.0000        0.0000        0.0000        0.0000        0.0000        0.0000        0.0000        0.0000        0.0000        0.0000        0.0000        0.0000        0.0000        0.0000        0.0000        0.0000        0.0000        0.0000        0.0000        0.0000        0.0000        0.0000        0.0000        0.0000        0.0000        0.0000        0.0000        0.0000        0.0000        0.0000        0.0000        0.0000        0.0000        0.0000        0.0000        0.0000        0.0000        0.0000        0.0000        0.0000        0.0000        0.0000
        0.0000        0.0000        0.0000        0.0000        0.0000        0.0000        0.0000        0.0000        0.0000        0.0000        0.0000        0.0000        0.0000        0.0000        0.0000        0.0000        0.0000        0.0000        0.0000        0.0000       41.5928       30.9336       23.1449       10.0549        6.2657       10.5923        9.7060        5.0018       14.4095       16.8613       18.3408        6.5182        2.0540        7.2992       16.0735       10.1459        5.6742        7.2011        4.4664        1.6210        2.3944        2.3938        0.9915        2.3025        3.4569        4.4508        3.8834        2.0511        0.4221        0.4854        0.9183        0.7699        1.0014        3.1027        6.4866        3.9851        4.6943        3.9937        2.6016        2.7447        6.5504        7.5238        5.5164        6.1118        6.7963        6.0100        6.2060        5.5008        6.1933        6.1349        5.6493        5.3156        4.7088        4.7042        5.3665        5.4814        6.4064        8.4079        9.5612       10.7465       12.0459       11.8923       11.9075       12.2545       12.4736       12.3546       12.9149       12.4138       10.7773        9.7651        9.6978       10.0304        6.5523        4.8368        5.0632        5.3139        9.0612        5.9115        5.6873        6.1151        5.6795        4.7336        5.2726        7.0066        7.4684        6.9518        7.0333        5.9561        6.0932        7.1525        8.0624        5.2891        5.0477        5.3482        7.9028       10.7774        9.4177        6.1103        7.1473       10.2495       11.0193       10.9055        9.9854        7.1298        7.7628        8.4018        5.2814        4.6734        4.9561        4.4872        4.3713        4.3267        4.3861        4.4604        4.5050        4.8847        4.9195        4.5436        4.2755        3.9077        3.6121        3.4376        3.3394        2.6141        2.5688        2.6904        3.2065        4.6737        5.0132        5.4034        5.9062        7.0912        6.7650        6.3272        6.1645        6.3268        6.4569        5.8685        5.3293        5.0460        4.7565        4.9414        6.2066        7.9175       10.9227       15.1812       16.7318       11.7399       15.1392       17.3171       20.5368       22.8432       17.6924       33.4285       32.5002       29.7807       38.2544       31.3623       32.2410       26.3526       26.6242       26.5489       25.2796       22.9727       22.0367       20.9737       20.6254       19.4353       19.8878       20.1593       22.8412       19.7735       18.1220       18.2714        0.0000        0.0000        0.0000        0.0000        0.0000        0.0000        0.0000        0.0000        0.0000        0.0000        0.0000        0.0000        0.0000        0.0000        0.0000        0.0000        0.0000        0.0000        0.0000        0.0000        0.0000        0.0000        0.0000        0.0000        0.0000        0.0000        0.0000        0.0000        0.0000        0.0000        0.0000        0.0000        0.0000        0.0000        0.0000        0.0000        0.0000        0.0000        0.0000        0.0000        0.0000        0.0000        0.0000        0.0000        0.0000        0.0000        0.0000        0.0000        0.0000        0.0000        0.0000        0.0000        0.0000        0.0000        0.0000
        0.0000        0.0000        0.0000        0.0000        0.0000        0.0000        0.0000        0.0000        0.0000        0.0000        0.0000        0.0000        0.0000        0.0000        0.0000        0.0000        0.0000        0.0000        0.0000        0.0000       39.8557       31.7051       31.7894       24.1763       24.8436       20.3882       15.7505        4.6056        3.9813        9.7890        5.7208        2.1846        4.5276        6.5881        3.3200        0.5062        3.6381        1.2071        1.7886        1.7656        2.1322        2.8623        2.5813        2.4306        2.5705        0.4520        2.9334        1.2983        1.5081        3.1318        4.9275        2.8792        2.7320        8.7203        9.2600        6.6265        5.4164        4.7040        4.0980        5.5669        9.8073        8.3973        5.5780        5.2745        6.2097        5.4597        6.1689        6.1448        7.3120        6.6472        5.8988        5.9189        6.0473        5.1113        5.3418        5.8518        6.5773        9.7082        9.1997       11.9563       12.4584       13.0795       13.6535       12.6985       11.9447       11.6070       10.4915        9.8232        8.8370        9.5355        9.9038        7.0117        6.4807        5.7882        4.9383        5.8532        4.8795        4.3911        4.9338        6.3764        5.1529        4.7633        5.2011        6.3264        7.7062        7.0560        7.4816        7.8233        6.9913        7.0722        7.5489        5.3035        4.6176        4.9751        5.0691        5.8812        4.7604        5.7453        8.0468       10.0691       12.2601       12.0779       10.8106        8.0753       10.2541        6.8429        6.4546        9.1474        6.2499        5.8500        5.7488        5.9893        5.8982        5.8440        5.6952        5.9533        5.8382        5.0479        4.9892        4.8562        4.3945        4.6809        5.5817       13.7157        6.8361        3.5223        3.7189        5.4642        5.3784        5.7058        6.4441        7.4835        6.9353        6.6497        6.7319        9.8563       10.2538        6.9299        5.6531        6.1572        7.8966        7.9847       10.0782       10.7995       14.6924       18.0013       19.9301       16.0342       19.6063       22.8095       21.0551       19.5610       21.5678       41.0460       32.6488       33.4204       28.8736       27.5874       28.2793       29.7108       30.5821       30.2387       29.2543       27.1734       25.9088       25.1657       27.6206       22.9583       24.3087       23.4525       23.5563       24.4878       22.4795       20.8338       20.3513        0.0000        0.0000        0.0000        0.0000        0.0000        0.0000        0.0000        0.0000        0.0000        0.0000        0.0000        0.0000        0.0000        0.0000        0.0000        0.0000        0.0000        0.0000        0.0000        0.0000        0.0000        0.0000        0.0000        0.0000        0.0000        0.0000        0.0000        0.0000        0.0000        0.0000        0.0000        0.0000        0.0000        0.0000        0.0000        0.0000        0.0000        0.0000        0.0000        0.0000        0.0000        0.0000        0.0000        0.0000        0.0000        0.0000        0.0000        0.0000        0.0000        0.0000        0.0000        0.0000        0.0000        0.0000
        0.0000        0.0000        0.0000        0.0000        0.0000        0.0000        0.0000        0.0000        0.0000        0.0000        0.0000        0.0000        0.0000        0.0000        0.0000        0.0000        0.0000        0.0000        0.0000        0.0000        0.0000       70.9958       66.8620       75.4513       66.5491       56.1769       50.5883       39.5499       33.8886       33.4554       26.2710        5.5907        1.7070        0.7647        2.0788        1.7597        4.9224        4.9222        3.5344        2.3712        7.5274        4.7247        2.0677        2.2883        3.3051        4.4900        1.7644        0.5972        4.5993        2.8197        0.8651        3.6094        6.2975        9.5852        7.3858        6.6454        5.4781        3.4492        3.1675        5.1970        5.0282        5.1708        6.1805        6.2725        5.9086        6.2868        6.9853        6.8586        6.2721        5.6896        5.5215        6.9535        9.7422        8.6167        6.9094        8.1990        8.8679       11.1365       17.2897       18.5834       18.1265       15.5101       15.4832       13.5342       14.7121       11.4226       10.3852       10.3587       10.9002       11.7523       11.4263       12.5214        9.8361        9.6513        9.9317       11.7546        9.5407        6.7584        5.7624        5.6279        5.0690       10.1655       11.9686       12.0293        9.4066        8.1416        9.2830       12.3748       14.5558       11.8506        9.8275        6.2635        4.1161        4.2425        3.9576        6.7628        4.5086        5.5712        6.5878       10.2371       12.3665       12.9680       12.3293       10.1421        7.8135        8.0575        7.7752        8.0491        8.1667        8.1885        8.1764        8.2455        8.3069        8.1651        7.9407        7.9509        7.5407        8.1923        7.1742        6.6271        6.1386        6.6502       10.2957       45.8353       12.7847        6.5178        6.5491        7.5159        8.4584        7.4928        8.3639        9.5479        7.6058       10.1083       11.5759       16.2074       14.5708       11.0030        6.3250        5.5028        9.1052        9.0876       10.0816       13.4606       15.4357       15.2410       22.6095       22.1880       22.1721       24.5862       24.4260       27.9789       31.2491       33.1453       33.8666       29.1394       29.8119       31.2780       31.4722       33.9160       34.9405       38.0362       35.3250       32.0474       32.1841       30.4659       29.4044       26.4035       28.2972       27.2597       32.3880       28.1818       30.6109       25.5608       22.3130        8.4300        0.0000        0.0000        0.0000        0.0000        0.0000        0.0000        0.0000        0.0000        0.0000        0.0000        0.0000        0.0000        0.0000        0.0000        0.0000        0.0000        0.0000        0.0000        0.0000        0.0000        0.0000        0.0000        0.0000        0.0000        0.0000        0.0000        0.0000        0.0000        0.0000        0.0000        0.0000        0.0000        0.0000        0.0000        0.0000        0.0000        0.0000        0.0000        0.0000        0.0000        0.0000        0.0000        0.0000        0.0000        0.0000        0.0000        0.0000        0.0000        0.0000        0.0000        0.0000        0.0000        0.0000
        0.0000        0.0000        0.0000        0.0000        0.0000        0.0000        0.0000        0.0000        0.0000        0.0000        0.0000        0.0000        0.0000        0.0000        0.0000        0.0000        0.0000        0.0000        0.0000        0.0000        0.0000       83.0498       79.7314       85.4179       83.0231       72.9104       61.6751       53.6133       51.8044       38.8859       30.7117        3.8715        2.8469        2.0320        8.1038       11.6349        8.6346       12.8678       11.6165       11.4490        8.5405        4.4878        3.7432        1.1485        3.6905        2.2228        1.0017        2.0222        3.0807        4.0724        3.4958        5.5986        8.6885       14.7471       12.9742        8.7504        6.1628        5.0243        5.7354        5.4429        4.5604        4.9592        4.9211        5.6943        5.8090        6.0408        6.1920        5.1927        6.9716        7.2874        7.4825        7.3320        7.3651        8.3793        9.4997        9.4399        9.9907       10.8734       13.4702       13.9941       13.9312       14.5429       17.7468       17.7915       15.6664       11.7140       11.7563       12.5861       10.4204        9.6180       14.2800        8.9682        7.4915        8.2443        8.2988       13.7506       10.5556        8.4300        6.8106        6.2972        6.4620        7.7608        9.8589        9.9729       11.7236       11.1012        9.5197       11.8335       13.2182       12.0257       10.2827        6.1336        3.8531        3.9248        2.5270        3.1046        2.6790        3.4242        4.3457       10.7322       13.3903       16.4560       14.2912       20.8531        8.6945        8.3222        8.5035       10.8605       12.4476       12.9541       16.7098       14.0530       12.2698       10.7242        9.1210        8.8290        8.3734        8.2518        7.8980        8.6615        7.0042       13.8716       44.0195       17.3225        7.2095        9.2003        9.2779       20.5989       19.8016        9.2918       11.1078       10.9262       12.6414       13.0503        9.9989       17.1685       11.9275        8.3113        6.5549        5.9397        6.0156       11.9305       11.3361       23.0293       15.0848       15.8318       24.3435       22.4194       25.4374       26.9240       27.9193       34.3263       39.7900       41.8322       42.4495       35.0771       35.0808       33.9860       35.2267       37.4581       39.1558       41.2355       51.3525       44.7642       34.7552       35.7681       41.3997       40.6901       27.5861       27.8965       41.7852       35.4082       37.0636       29.8314       24.8044       13.5000        0.0000        0.0000        0.0000        0.0000        0.0000        0.0000        0.0000        0.0000        0.0000        0.0000        0.0000        0.0000        0.0000        0.0000        0.0000        0.0000        0.0000        0.0000        0.0000        0.0000        0.0000        0.0000        0.0000        0.0000        0.0000        0.0000        0.0000        0.0000        0.0000        0.0000        0.0000        0.0000        0.0000        0.0000        0.0000        0.0000        0.0000        0.0000        0.0000        0.0000        0.0000        0.0000        0.0000        0.0000        0.0000        0.0000        0.0000        0.0000        0.0000        0.0000        0.0000        0.0000        0.0000
        0.0000        0.0000        0.0000        0.0000        0.0000        0.0000        0.0000        0.0000        0.0000        0.0000        0.0000        0.0000        0.0000        0.0000        0.0000        0.0000        0.0000        0.0000        0.0000        0.0000        0.0000       75.5449       76.6886       89.2892       89.0423       84.1763       70.6916       62.2421       58.5059       46.6055       41.5926        5.8027        4.0513        7.2122       12.8509       17.1245       15.0459       14.3815        8.4549       12.1508        2.9430        2.1784        1.2098        4.9188        4.6913        0.7195        4.2712        6.0988        6.0269       12.9297       14.9310       14.1862        8.7243       10.9597       19.3217        6.3083        5.2850        5.5138        4.5355        6.7177        5.5850        5.4020        5.3705        5.1256        5.8155        5.6334        5.7051        5.6079        5.7282        9.4338        9.8169        8.9744        7.1920        6.9082        6.8150        7.2520       11.6626       11.0058       11.6170       14.2093       14.3849       15.3683       18.0172       18.6464       13.7185       14.5247       15.0910       15.7103       12.5682        7.7916        7.4224        6.0137        5.0156        4.9447        4.6100       13.2644       13.2868       12.5777        8.5121        7.0522        3.8529        5.3704       12.2267        8.3825        8.5647        9.5162        9.1066       11.1151       12.2451       11.0057       13.7067        5.5269        3.7244        3.6972        3.0314        2.9318        2.9384        4.1655        5.3686       12.7578       14.6283       15.4602       15.8087       12.7872        9.9214        9.5828        9.7830       10.7191       12.5120       15.5246       18.1507       14.5184       14.8957       12.0349       12.0210       10.9826        9.8562       10.3347        9.7080        8.5576        7.9763        7.3647        8.3288        8.1058       10.2496       10.9057       12.3455       23.0115       20.9854       11.4097       10.3940       10.9827       11.3992       10.7518        8.4808        8.6491        7.7911        7.5671        8.0544        8.8928        7.6524       11.4782       12.4262       15.5822       12.3742       15.7003       16.3136       21.4707       23.7213       29.1747       33.6259       37.6759       40.5582       43.5528       50.7106       35.4220       37.3235       44.4480       38.7375       41.2673       45.5724       53.9644       55.4680       48.7892       37.7467       38.4387       45.8652       44.9858       32.3116       35.4195       37.4865       40.2191       36.2722       36.7290       39.0195       19.3800        0.0000        0.0000        0.0000        0.0000        0.0000        0.0000        0.0000        0.0000        0.0000        0.0000        0.0000        0.0000        0.0000        0.0000        0.0000        0.0000        0.0000        0.0000        0.0000        0.0000        0.0000        0.0000        0.0000        0.0000        0.0000        0.0000        0.0000        0.0000        0.0000        0.0000        0.0000        0.0000        0.0000        0.0000        0.0000        0.0000        0.0000        0.0000        0.0000        0.0000        0.0000        0.0000        0.0000        0.0000        0.0000        0.0000        0.0000        0.0000        0.0000        0.0000        0.0000        0.0000        0.0000
        0.0000        0.0000        0.0000        0.0000        0.0000        0.0000        0.0000        0.0000        0.0000        0.0000        0.0000        0.0000        0.0000        0.0000        0.0000        0.0000        0.0000        0.0000        0.0000        0.0000        0.0000       64.4695       67.3069       88.2769       96.7053       91.9696       82.5665       64.1561       57.4642       49.7946       34.4806        5.8385        6.4167        4.9090        7.8139        9.3560       18.9946       28.3125       13.2975       17.0281        9.7224        6.0487        6.6702        3.6215        0.4298        0.6737        0.7665        6.7921        7.8165       13.4078       13.2925        6.2734        4.0549       10.3454       12.2597        5.3420        2.7820        2.6085        2.1134        5.5601        3.3081        5.3990        4.7102        5.4608        7.5657        6.1976        9.0840       14.1641       14.1892       11.0259       11.0301        7.7330        5.4044        5.8241        6.7153        8.4713       11.8405       12.8434       15.0309       14.9962       14.6098       13.9168       12.3472       12.6713       12.8200       10.2867        9.8683        7.5125        5.8076        4.5175        4.4949        5.3837        5.0867        4.8756        4.7443        5.7472        5.4483       10.7260       12.5484       10.3673        2.7791        2.7342        7.1222        6.7189        6.5892        7.0584        6.8403        8.5482       10.1804       10.8740        8.5049        5.4728        5.4069        5.8837        6.5081        7.3398        7.8284        7.8095        8.3984       14.0201       16.2371       16.7179       15.7274       13.8397       11.3663       11.0667       11.1999       12.1928       12.2402       13.8426       13.9291       13.4260       15.7939       13.2287       13.1079       11.7935       11.0322       10.7986       10.9821       12.4413       11.8544        8.5235        9.1840        9.6738       10.5758       11.2400       12.5621       11.4022       13.6429       11.6315       11.2108       12.3706       10.7812       10.4014        9.0964       10.0259       12.4778       10.4813       15.8226       15.4660       11.8630       12.0875       16.8489       16.6815       21.6634       22.1953       20.5022       27.2492       31.6243       40.1849       37.9907       45.0622       47.8792       49.7515       54.1211       40.1567       40.5901       42.0979       47.2195       48.4962       55.1027       57.0306       62.1265       55.5474       50.0056       54.2193       52.4954       62.8687       41.3393       43.2038       42.4167       39.1395       40.4489       42.3058       47.8691        0.0000        0.0000        0.0000        0.0000        0.0000        0.0000        0.0000        0.0000        0.0000        0.0000        0.0000        0.0000        0.0000        0.0000        0.0000        0.0000        0.0000        0.0000        0.0000        0.0000        0.0000        0.0000        0.0000        0.0000        0.0000        0.0000        0.0000        0.0000        0.0000        0.0000        0.0000        0.0000        0.0000        0.0000        0.0000        0.0000        0.0000        0.0000        0.0000        0.0000        0.0000        0.0000        0.0000        0.0000        0.0000        0.0000        0.0000        0.0000        0.0000        0.0000        0.0000        0.0000        0.0000        0.0000
        0.0000        0.0000        0.0000        0.0000        0.0000        0.0000        0.0000        0.0000        0.0000        0.0000        0.0000        0.0000        0.0000        0.0000        0.0000        0.0000        0.0000        0.0000        0.0000        0.0000        0.0000        0.0000       71.3318       98.5832      105.4402      104.1206       91.6057       75.8036       66.7127       54.2664       40.0144        3.2276        1.0475        0.8947        2.0767       12.4397       16.3562       19.3686       17.9130       18.8431       17.8110       16.9378       12.3678        4.9642        5.5299        6.6446        6.3985        7.5555        4.4309        2.9615        0.7536        0.5655        1.6292        5.8199        0.9811        2.4059        2.7950        3.0087        4.9082        4.4813        4.0842        4.6875        4.2774        5.1444        6.1116        8.1061        8.8114        9.2582        8.9338       10.0231        9.9731        7.2599        6.9649        7.2544        8.7389       13.1080       14.2042       12.7784       16.5856       17.6495       16.4414       15.3348       14.7552       13.4548       12.8101        8.8281        8.0356        7.0719        9.7594        7.5860        6.9017        7.4176        8.6535        6.3826        6.6009       11.1939       10.1717       13.7618       15.8967       11.1709        4.9432        3.3840        3.0526        4.7916        5.0918        4.8744        5.7445        7.4789       10.6521       11.1452        9.3283        9.5443       11.5373       13.5252       13.1928       10.1493       11.4889       13.4467       17.5220       18.1071       18.0366       17.9763       17.0187       14.7605       13.9512       13.6721       15.6046       15.5412       15.4595       15.6971       15.2677       13.6385       16.1210       18.4226       17.2579       11.1827       11.0381       10.0194        9.2587        8.9827       11.2503        8.3744        8.7447       11.1660       12.4904       14.2532       14.2453       18.1864       17.1797       16.8407       17.6898       16.8899       15.8748       14.8802       17.0837       14.3242       16.0963       14.4101       14.4703       17.5927       17.1760       18.0476       26.3368       28.5684       35.1162       36.8517       29.6437       37.8486       36.7451       39.7111       51.1259       37.2584       51.7449       49.6553       51.5452       58.8829       66.5234       64.2162       71.8783       66.9277       75.2263       72.9404       76.6705       69.8082       66.5405       72.8972       74.8204       95.1363       86.0191       59.1100       58.4283       54.2663       53.9391       59.6518       81.3038       68.9844       72.9687       76.4160       74.8784        0.0000        0.0000        0.0000        0.0000        0.0000        0.0000        0.0000        0.0000        0.0000        0.0000        0.0000        0.0000        0.0000        0.0000        0.0000        0.0000        0.0000        0.0000        0.0000        0.0000        0.0000        0.0000        0.0000        0.0000        0.0000        0.0000        0.0000        0.0000        0.0000        0.0000        0.0000        0.0000        0.0000        0.0000        0.0000        0.0000        0.0000        0.0000        0.0000        0.0000        0.0000        0.0000        0.0000        0.0000        0.0000        0.0000        0.0000        0.0000        0.0000        0.0000
        0.0000        0.0000        0.0000        0.0000        0.0000        0.0000        0.0000        0.0000        0.0000        0.0000        0.0000        0.0000        0.0000        0.0000        0.0000        0.0000        0.0000        0.0000        0.0000        0.0000        0.0000        0.0000        0.0000        0.0000        0.0000        0.0000       95.5077       80.5847       70.5805       57.4308       41.5582        2.5075        1.0068        2.3133        3.3145       15.8486       19.6566       22.8922       22.2127       23.2471       23.4808       20.3515       14.7682        6.4334       11.0096        6.4668        6.1907        6.3800        5.1135        3.6187        1.5285        1.5677        2.6132        4.1612        1.3015        2.8257        3.2695        3.6932        3.9299        4.3496        4.7649        2.7560        2.7918        6.6529        6.2061        8.9275        9.3360        8.8696        8.3367        7.6850        6.4902        5.3931        6.1359        8.8200       10.4021       14.8565       14.4440       14.3633       13.7374       13.6158       14.5446       13.4205       12.3944       12.0404        9.8167        7.3753        6.5550        8.3797        8.5858       10.2494       11.6108        8.5050        5.5673        4.5886        7.0475       10.8896        7.5615        7.5886       10.1180        7.9947       10.8116        8.2444        2.2130        2.4230        2.8130        2.7904        3.6438        4.9685        8.0808        6.2062        8.7045        8.3647        8.5049       12.6267       16.1813       11.6168       12.9054       15.6685       16.9393       18.0464       18.9763       18.9809       18.2373       16.1768       15.5960       15.1873       15.2039       14.7506       14.7061       16.3994       14.7197       16.8781       18.9637       21.3110       25.6856       20.8854       12.1828       11.2680       10.5942        8.9894        8.9330        9.1537       10.4807       13.9576       15.5992       20.9772       16.8316       21.3327       23.2657       26.4886       21.3167       28.0952       23.8101       24.0207       22.7601       28.1490       20.9693       18.0300       20.0370       24.8281       21.9088       28.0524       32.6015       35.5344       54.1442       40.4654       33.2532       31.5660       43.0782       42.2346       51.5924       40.7414       43.7109       51.9813       57.5372       71.8736       87.5596       86.0557       80.5012       88.9003       86.9689       88.1074       92.4537       89.1257       82.3416       94.1680       91.1904       95.0099       91.3828       86.3316       83.3102       62.8903       68.6332       89.5297       85.1683       75.2846       75.0621       77.3019       78.6413        0.0000        0.0000        0.0000        0.0000        0.0000        0.0000        0.0000        0.0000        0.0000        0.0000        0.0000        0.0000        0.0000        0.0000        0.0000        0.0000        0.0000        0.0000        0.0000        0.0000        0.0000        0.0000        0.0000        0.0000        0.0000        0.0000        0.0000        0.0000        0.0000        0.0000        0.0000        0.0000        0.0000        0.0000        0.0000        0.0000        0.0000        0.0000        0.0000        0.0000        0.0000        0.0000        0.0000        0.0000        0.0000        0.0000        0.0000        0.0000        0.0000        0.0000
        0.0000        0.0000        0.0000        0.0000        0.0000        0.0000        0.0000        0.0000        0.0000        0.0000        0.0000        0.0000        0.0000        0.0000        0.0000        0.0000        0.0000        0.0000        0.0000        0.0000        0.0000        0.0000        0.0000        0.0000        0.0000        0.0000        0.0000       80.9643       73.3558       62.7836       47.7077        4.1965        3.2877        3.1049        2.2307       23.7003       27.8710       29.5710       28.3805       29.4775       27.7988       24.7624       18.9608        8.6380        7.3095       10.6898       10.1104        6.4452        5.4741        6.3862        4.3712        2.2606        7.3802        4.3885        1.7303        1.8685        2.7633        3.9166        5.0770        4.6649        3.4618        2.8524        4.5712        6.4734        4.6296        6.7996        7.8176        8.0507        7.5231        6.7799        6.8347        6.1898        5.2040        6.6642        9.1755        9.0986        8.5715        9.8411       10.0832       10.6735       11.2422       11.6666       11.4483       12.1111        8.3418        6.1842        6.0532        6.6846        6.5403        5.8130        5.3001        5.2057        5.1620        5.2897        8.2909        9.1179        7.5160        5.9267        8.2810        8.1133       10.8864        6.1676        2.3633        1.9949        2.1793        4.4190        3.1440        2.9493        3.0745        3.5899        5.8018        6.6407        6.7145        8.8471       10.0355       12.0923       13.8171       15.5961       17.5093       18.9024       19.4088       19.6295       19.3012       17.2774       17.0115       16.8435       16.8233       16.4460       16.2109       16.2828       16.3310       18.8593       19.1061       22.2608       19.7494       13.7692       13.7150       13.0913       13.6643       11.7423       11.1213       11.1271       12.1087       16.1981       17.6893       18.0794       21.2678       26.3785       26.2769       27.9007       21.3744       27.4008       30.7774       27.7918       37.6975       36.8582       13.1506       14.0662       22.1381       22.0841       25.7074       27.0050       32.5921       43.7114       49.7665       42.0943       36.3334       32.0986       41.0711       38.3260       39.6700       40.7240       51.0076       61.8539       59.6422       82.3947       91.6974      100.0962       97.1511      104.6437      102.2203       92.3643      102.4490      100.8198       94.2684       97.9093       98.6009      100.2771       96.0888       82.0063       95.0664       96.6666       78.9560       81.6745       80.5733       75.0061       75.0804       78.7470       80.1327       60.8400        0.0000        0.0000        0.0000        0.0000        0.0000        0.0000        0.0000        0.0000        0.0000        0.0000        0.0000        0.0000        0.0000        0.0000        0.0000        0.0000        0.0000        0.0000        0.0000        0.0000        0.0000        0.0000        0.0000        0.0000        0.0000        0.0000        0.0000        0.0000        0.0000        0.0000        0.0000        0.0000        0.0000        0.0000        0.0000        0.0000        0.0000        0.0000        0.0000        0.0000        0.0000        0.0000        0.0000        0.0000        0.0000        0.0000        0.0000        0.0000        0.0000
        0.0000        0.0000        0.0000        0.0000        0.0000        0.0000        0.0000        0.0000        0.0000        0.0000        0.0000        0.0000        0.0000        0.0000        0.0000        0.0000        0.0000        0.0000        0.0000        0.0000        0.0000        0.0000        0.0000        0.0000        0.0000        0.0000        0.0000        0.0000        0.0000        0.0000       57.8308        7.6304        5.8170        5.0253        4.7800       39.3596       41.5435       40.4566       36.9844       34.4758       29.8756       25.1372       21.5758       10.5218        7.6072        9.3880        9.9440        5.5203        6.3104        9.9185        9.3798        8.1499        6.1969        3.9778        3.7994        3.0585        2.1543        2.5841        5.1552        6.2830        2.0633        1.3920        4.3573        4.6574        3.4657        6.0598        6.1650        6.4154        4.8397        3.8858        2.9265        2.3218        2.7749        2.8942        3.2154        5.1511        6.3354        7.9982        9.6270        9.3784        9.5930        9.7051        9.3215        8.4679        6.7749        5.8785        6.0434        7.7484       12.3959        6.8872        5.7678        6.0540        7.0834        5.9095        5.9303        5.8505        4.7488        9.6329        3.6632        2.4423        1.5734        1.5383        2.1821        3.6897        3.0824        2.0876        2.0604        4.0108        3.6457        3.8870        5.0740        5.9445        6.9301        7.5893        9.5977       12.7294       13.1321       14.9569       17.4275       17.4875       20.1420       21.1234       19.6463       17.8477       17.9562       18.0505       18.2919       18.0223       18.0337       18.1431       18.2692       19.0583       19.1324       18.6261       17.6017       15.1777       14.2912       14.6023       14.8020       17.6579       13.4705       13.6559       15.1845       17.1372       17.9927       29.3409       37.7045       33.9092       29.3504       31.2518       29.8849       28.8572       31.9646       15.4096       22.9109       35.0268       25.7624       25.7251       19.4151       31.6309       35.7779       28.1007       33.6178       39.6960       38.5092       33.6910       34.2890       43.2516       43.4463       36.3068       44.7111       54.4144       59.2392       60.8046       64.9888       84.1115      101.7109      121.0705      122.5903      113.2911      104.2013      102.1391      109.1510       97.2434       98.3480       99.5202       96.7071       90.8189       96.6655       85.0686       93.7633       86.7075       82.0685       80.6028       78.5578       68.4698       72.1226       77.7290       77.8031       61.2000        0.0000        0.0000        0.0000        0.0000        0.0000        0.0000        0.0000        0.0000        0.0000        0.0000        0.0000        0.0000        0.0000        0.0000        0.0000        0.0000        0.0000        0.0000        0.0000        0.0000        0.0000        0.0000        0.0000        0.0000        0.0000        0.0000        0.0000        0.0000        0.0000        0.0000        0.0000        0.0000        0.0000        0.0000        0.0000        0.0000        0.0000        0.0000        0.0000        0.0000        0.0000        0.0000        0.0000        0.0000        0.0000        0.0000        0.0000        0.0000        0.0000
        0.0000        0.0000        0.0000        0.0000        0.0000        0.0000        0.0000        0.0000        0.0000        0.0000        0.0000        0.0000        0.0000        0.0000        0.0000        0.0000        0.0000        0.0000        0.0000        0.0000        0.0000        0.0000        0.0000        0.0000        0.0000        0.0000        0.0000        0.0000        0.0000        0.0000        0.0000       69.2007       63.0006        0.0000        0.0000       65.9058       68.1622       64.6031       54.7284       31.7953       24.5914       19.2959       15.5126        6.5611        4.2895        4.0181        5.4293       16.6204       19.0600       20.4950       17.6908        9.5468        6.0284        6.9288        6.2285        2.0643        1.8917        0.9247        2.5300        2.8964        1.1109        1.4503        1.7075        2.1881        2.0786        4.2770        2.4329        4.9058        5.9060        2.2662        0.9207        0.9667        1.1053        1.8144        1.6743        5.3974        8.8016        7.9894        8.8648       10.0832       10.6009        8.9093        7.4849       12.2914        8.0576        8.5748        7.6488        8.9767        8.3002        7.6204       11.1277       18.3438       15.3423       11.1624       14.7846       13.0551        9.6526       13.9562        5.7534        4.6264        6.1692        6.4829        5.4939        5.3895        4.6861        4.4157        3.7095        3.9917        5.2747        6.2959        9.0084       12.5334        6.4224       12.2097       18.2767       13.1726       12.7295       13.6709       15.0384       17.7604       20.6830       21.8069       20.5588       18.8884       19.2207       19.5125       19.8720       20.3584       20.7004       20.9026       20.9718       21.4330       21.6532       21.9665       20.9445       20.2258       18.0524       18.1591       18.1583       16.4092       15.5659       18.7331       20.0731       19.1216       20.0080       24.0584       32.1721       34.2066       39.4825       44.6735       34.5295       43.9910       30.3598       29.6152       28.6336       32.1551       27.2625       32.9285       34.1996       65.5766       43.3095       38.7330       39.4535       36.6990       32.1848       34.4377       32.5455       39.9188       44.7210       45.2748       49.8439       75.2294       73.7322       65.7619       78.6242       89.2453      110.6379      125.9883      115.6367      108.5184      114.6906      122.5860      110.2681      109.6609      114.6775      113.8652      104.3429      102.4468       97.0222       95.0952      103.4652       99.6830       95.4083       87.2308       76.3571       82.3684       85.5866       93.3380        0.0000        0.0000        0.0000        0.0000        0.0000        0.0000        0.0000        0.0000        0.0000        0.0000        0.0000        0.0000        0.0000        0.0000        0.0000        0.0000        0.0000        0.0000        0.0000        0.0000        0.0000        0.0000        0.0000        0.0000        0.0000        0.0000        0.0000        0.0000        0.0000        0.0000        0.0000        0.0000        0.0000        0.0000        0.0000        0.0000        0.0000        0.0000        0.0000        0.0000        0.0000        0.0000        0.0000        0.0000        0.0000        0.0000        0.0000        0.0000        0.0000        0.0000        0.0000
        0.0000        0.0000        0.0000        0.0000        0.0000        0.0000        0.0000        0.0000        0.0000        0.0000        0.0000        0.0000        0.0000        0.0000        0.0000        0.0000        0.0000        0.0000        0.0000        0.0000        0.0000        0.0000        0.0000        0.0000        0.0000        0.0000        0.0000        0.0000        0.0000        0.0000        0.0000        0.0000        0.0000        0.0000        0.0000        0.0000        0.0000       77.7588       65.0091       36.3414       26.8881       20.2014       15.9316        6.6568        4.4856        4.8045        6.3827       20.8448       25.7793       26.7716       19.9202       11.7468        6.9380        5.6967        3.2679        2.5489        3.1963        2.3411        2.8769        1.7800        2.1134        0.5531        1.8712        1.4497        1.3587        0.5615        0.8215        2.1279        0.8719        2.5540        0.2224        0.6437        1.8752        0.7765        0.1919        1.8528        3.8476        1.4543        1.7222        2.8371        4.2060        4.8169        5.5761        6.8875        4.8442        4.7725        7.2684       15.5469        6.4424        6.4519        9.3581       14.1436       10.4363        8.1668       14.8627       16.1442        8.9281        7.4576       13.9942        6.6443        4.3117        3.1977        6.4712        7.5801        5.3354        3.8887        5.5230        4.6728        7.3633        9.5718        7.2235        9.4923        8.0537       13.2948       18.8164       12.4327       11.4036       12.3449       14.1579       16.0210       17.8182       19.1551       19.5474       19.5401       20.2392       20.8426       21.3615       22.0393       22.8106       22.9152       25.4370       25.0912       23.3670       23.4053       25.1387       21.0147       21.7629       20.2113       21.5308       25.8779       20.5904       21.0702       19.2189       22.6332       22.3957       29.8365       23.7109       35.2807       41.0865       38.2281       39.2632       49.3271       33.5396       30.2944       35.6677       31.3269       30.8135       32.0706       38.1316       41.3715       49.7472       43.4340       39.5699       47.4002       36.8030       37.1772       37.4253       47.8167       46.7374       44.8637       55.4230       62.7879       73.7187       68.0314       74.3587       97.0931       93.3258       92.2505      114.4307      117.3490      117.7062      131.1864      124.6647      106.6165      104.2154       98.8914       97.9284       89.2113       87.3626       87.5376       90.2805      102.2812       97.1800       85.8237       80.6261       77.1093       85.6104        0.0000        0.0000        0.0000        0.0000        0.0000        0.0000        0.0000        0.0000        0.0000        0.0000        0.0000        0.0000        0.0000        0.0000        0.0000        0.0000        0.0000        0.0000        0.0000        0.0000        0.0000        0.0000        0.0000        0.0000        0.0000        0.0000        0.0000        0.0000        0.0000        0.0000        0.0000        0.0000        0.0000        0.0000        0.0000        0.0000        0.0000        0.0000        0.0000        0.0000        0.0000        0.0000        0.0000        0.0000        0.0000        0.0000        0.0000        0.0000        0.0000        0.0000        0.0000        0.0000
        0.0000        0.0000        0.0000        0.0000        0.0000        0.0000        0.0000        0.0000        0.0000        0.0000        0.0000        0.0000        0.0000        0.0000        0.0000        0.0000        0.0000        0.0000        0.0000        0.0000        0.0000        0.0000        0.0000        0.0000        0.0000        0.0000        0.0000        0.0000        0.0000        0.0000        0.0000        0.0000        0.0000        0.0000        0.0000        0.0000        0.0000        0.0000        0.0000       39.8898       30.1852       23.6072       19.7321        8.8059        6.8890        7.0253        9.0079       26.1891       31.3001       30.4296       25.5876       10.9586        6.4247        4.8968        4.1285        2.2015        1.7082        1.9223        1.7653        1.5520        0.5617        0.7134        0.7128        0.4054        0.2230        0.3420        2.0413        1.7319        0.1460        0.0969        0.1464        0.7207        0.8110        0.1937        0.0000        0.9692        4.7159        2.6724        3.2474        2.8683        4.2944        4.6217        4.3471        4.9255        4.8580        4.2883        4.0622       10.4615        8.3958        6.5823        6.4790       10.8818       15.8941       14.1073        6.8184       10.4449       13.6844        9.4109        8.6020        4.9567        4.3900        3.5706        4.6829        5.8477        4.8350        3.3494        4.9958        6.4225        3.1797        4.7524        2.8660        8.2847       13.7592       26.1171       19.5039       10.7383       11.5810       14.0760       14.3600       15.1766       16.9166       18.0790       19.0361       20.2794       21.5885       22.3003       23.0822       23.9270       24.5720       27.7040       27.4527       27.7900       26.2012       24.3267       23.1190       21.6240       22.6681       21.9361       21.5530       18.4565       19.4903       22.3255       25.1105       24.9959       27.4695       31.5930       45.9235       53.4409       59.0238       53.4072       53.2775       58.1263       38.5311       34.0255       40.2849       39.7235       33.3497       35.3568       41.9257       36.7052       43.1532       37.2056       52.4571       44.8879       41.4615       37.5345       37.3087       44.0942       43.4887       51.0195       58.2680       63.3937       65.8135       70.1171       74.7885       87.8560       87.4194       97.0135      118.5066      128.4677      135.5434      134.3921      121.0334      110.6046       98.6788       88.2578       90.3227       88.7526       97.8912      101.3037       95.9622      104.1237       96.6775       77.4520       74.6570       78.8056       74.4060        0.0000        0.0000        0.0000        0.0000        0.0000        0.0000        0.0000        0.0000        0.0000        0.0000        0.0000        0.0000        0.0000        0.0000        0.0000        0.0000        0.0000        0.0000        0.0000        0.0000        0.0000        0.0000        0.0000        0.0000        0.0000        0.0000        0.0000        0.0000        0.0000        0.0000        0.0000        0.0000        0.0000        0.0000        0.0000        0.0000        0.0000        0.0000        0.0000        0.0000        0.0000        0.0000        0.0000        0.0000        0.0000        0.0000        0.0000        0.0000        0.0000        0.0000        0.0000        0.0000
        0.0000        0.0000        0.0000        0.0000        0.0000        0.0000        0.0000        0.0000        0.0000        0.0000        0.0000        0.0000        0.0000        0.0000        0.0000        0.0000        0.0000        0.0000        0.0000        0.0000        0.0000        0.0000        0.0000        0.0000        0.0000        0.0000        0.0000        0.0000        0.0000        0.0000        0.0000        0.0000        0.0000        0.0000        0.0000        0.0000        0.0000        0.0000        0.0000        0.0000       34.5821       29.4141       26.3370       12.9551       11.2296       10.9869       12.3790       34.3923       37.9716       36.9232       30.7004       12.2312        9.5728        7.5749        6.5136        0.7622        0.1804        0.5174        0.6344        2.1773        0.9909        1.0934        0.9706        0.8053        1.3553        2.6310        0.3134        0.6362        2.0861        0.0860        1.1578        0.3158        0.0363        0.0000        0.4435        1.2036        1.7328        1.4519        1.8955        3.3942        4.7181        5.8258        7.2873        7.5378        7.3239        6.8910        7.1251        8.4421        8.4124       10.3842       10.9002       12.2490       17.2097       21.7003       13.2064       12.1995       11.4184       10.0872       12.0917        7.9349        8.2707        6.0541        7.2249        7.5833        4.7361        5.1124        4.6662        3.1001        4.6761        4.5377        4.4653        9.1166        9.4373       10.5366       14.0376       10.4730       10.5964       12.8074       15.6127       16.8363       17.7215       17.9665       19.5982       20.7955       22.3019       23.3631       24.6912       25.6336       26.6966       26.6621       25.8228       28.1929       24.3026       23.3471       22.4908       25.3831       21.4513       21.7357       21.9646       20.8369       24.2682       24.8061       29.0872       28.1790       36.5008       41.1690       38.4191       57.3447       54.0457       49.9235       65.9585       50.6091       37.7114       35.3732       30.7479       35.1606       40.2011       39.8815       37.4664       42.0919       41.7984       46.8499       61.6457       45.1123       43.5323       46.9140       57.9890       50.2479       52.6004       57.1491       61.6883       73.2841       76.7241       77.4398       78.9710       89.3835       89.3633       98.7550      124.1610      136.5996      127.3713      134.4342      118.8001      106.8557      101.9581       92.3028       89.4812      104.1221      103.2061      111.5986       99.5961       95.2802       91.3598       72.5960       73.6927       82.0355        0.0000        0.0000        0.0000        0.0000        0.0000        0.0000        0.0000        0.0000        0.0000        0.0000        0.0000        0.0000        0.0000        0.0000        0.0000        0.0000        0.0000        0.0000        0.0000        0.0000        0.0000        0.0000        0.0000        0.0000        0.0000        0.0000        0.0000        0.0000        0.0000        0.0000        0.0000        0.0000        0.0000        0.0000        0.0000        0.0000        0.0000        0.0000        0.0000        0.0000        0.0000        0.0000        0.0000        0.0000        0.0000        0.0000        0.0000        0.0000        0.0000        0.0000        0.0000        0.0000        0.0000
        0.0000        0.0000        0.0000        0.0000        0.0000        0.0000        0.0000        0.0000        0.0000        0.0000        0.0000        0.0000        0.0000        0.0000        0.0000        0.0000        0.0000        0.0000        0.0000        0.0000        0.0000        0.0000        0.0000        0.0000        0.0000        0.0000        0.0000        0.0000        0.0000        0.0000        0.0000        0.0000        0.0000        0.0000        0.0000        0.0000        0.0000        0.0000        0.0000        0.0000        0.0000        0.0000        0.0000       39.0742       35.8407       35.7212       38.9414       47.0521       50.5779       48.5579       41.5614       29.6020       22.8532       18.6727       16.5547       14.0909       12.0872       10.3932        8.9316        5.1930        4.0021        3.3500        2.8808        3.1383        4.0837        3.3848        3.2566        4.7359        4.5154        3.0614        2.3223        2.4994        1.3541        2.8801        4.0560        3.1362        3.0883        2.2322        2.1609        9.1040       13.1877       14.3586       19.1159       27.0667       28.3577       30.6028       31.0351       28.5763       30.7136       34.5478       31.1195       32.9669       43.3628       39.1104       35.3632       29.3758       23.5123       21.7955       20.4686       18.9358       16.3106       13.1026       12.1153        6.3517        4.2341        3.9551        5.1955        2.6321        2.5779        3.0465        2.5334        7.3082        9.4308       10.7228       14.4808       10.5224       11.2358       14.2080       11.1322       14.0651       15.6805       17.4466       19.4303       23.9759       25.3776       26.5251       28.0309       30.5621       32.2269       32.3143       32.2155       27.5180       26.2059       25.6127       26.2012       25.7824       24.2849       28.2595       30.6866       37.2975       34.0863       36.6485       33.6601       35.8073       42.2097       35.3545       41.1100       39.5506       31.5182       36.0453       34.3079       37.4674       33.4962       35.7628       37.2683       37.6207       50.7008       46.5808       37.6683       42.1292       48.4453       55.6543       60.8287       51.2504       55.4517       60.3615       64.3930       70.6283       74.0582       73.4291       73.7567       76.0674       81.6539       90.1383       98.0337      103.6759      112.3297      120.1377      129.5474      136.8922      149.9373      140.1211      133.1949      134.1458      130.5743      106.2015      104.8654      105.1800      115.5856      119.2565      113.1868      109.3144       98.2369       89.8092       82.3356       82.7700        0.0000        0.0000        0.0000        0.0000        0.0000        0.0000        0.0000        0.0000        0.0000        0.0000        0.0000        0.0000        0.0000        0.0000        0.0000        0.0000        0.0000        0.0000        0.0000        0.0000        0.0000        0.0000        0.0000        0.0000        0.0000        0.0000        0.0000        0.0000        0.0000        0.0000        0.0000        0.0000        0.0000        0.0000        0.0000        0.0000        0.0000        0.0000        0.0000        0.0000        0.0000        0.0000        0.0000        0.0000        0.0000        0.0000        0.0000        0.0000        0.0000        0.0000        0.0000        0.0000        0.0000
        0.0000        0.0000        0.0000        0.0000        0.0000        0.0000        0.0000        0.0000        0.0000        0.0000        0.0000        0.0000        0.0000        0.0000        0.0000        0.0000        0.0000        0.0000        0.0000        0.0000        0.0000        0.0000        0.0000        0.0000        0.0000        0.0000        0.0000        0.0000        0.0000        0.0000        0.0000        0.0000        0.0000        0.0000        0.0000        0.0000        0.0000        0.0000        0.0000        0.0000        0.0000        0.0000        0.0000        0.0000       45.9466       46.0932       48.4223       56.5825       59.1288       56.4556       49.0639       35.5998       28.6492       24.0998       21.6600       18.6349       16.6752       14.2873       11.7343        8.2847        6.1986        4.4027        4.2104        4.0607        4.2683        4.1827        5.4870        6.0301        6.5744        7.5807        2.7929        1.0496        2.6612        1.7225        3.2650        2.2632        0.8976        2.1812        2.0211        8.7107       11.8444       13.0414       17.8674       34.1719       37.6309       42.5204       43.4016       40.1366       44.1279       48.2465       44.5072       35.9196       38.8846       43.9349       35.9067       33.2122       25.8424       23.5133       19.8551       20.6368       20.3662       19.3678       15.4625        5.8173        4.1245        5.6194        5.2387        2.6245        2.2483        2.5332        2.3082        5.6173        7.2032        9.0482       10.2195        7.3579        7.9190        8.9371       10.2687       19.7399       19.1078       17.0581       19.1296       23.3835       25.6252       27.7776       29.6292       32.4082       34.3314       34.1200       31.7823       25.1621       24.3463       26.2824       29.8441       23.4709       20.1145       22.2683       29.7590       38.5717       38.5181       32.8700       29.8314       36.1041       37.5881       36.1343       35.5841       41.4948       39.4641       36.5629       37.2845       40.9648       37.4092       38.1096       41.9719       39.0661       39.2829       37.1140       51.2545       49.5786       53.4084       72.9422       80.1642       53.3571       57.9641       66.2628       70.4111       75.1074       79.0643       74.4683       78.4106      104.8775      102.6378       94.8350      102.1229      102.6026      106.0530      122.8437      134.7802      147.4125      157.4404      156.2745      133.5294      149.1216      140.7248      117.9210      115.0681      113.9955      127.0061      115.7846      112.3008      108.5630       92.9846       88.6737       78.2385       93.3900        0.0000        0.0000        0.0000        0.0000        0.0000        0.0000        0.0000        0.0000        0.0000        0.0000        0.0000        0.0000        0.0000        0.0000        0.0000        0.0000        0.0000        0.0000        0.0000        0.0000        0.0000        0.0000        0.0000        0.0000        0.0000        0.0000        0.0000        0.0000        0.0000        0.0000        0.0000        0.0000        0.0000        0.0000        0.0000        0.0000        0.0000        0.0000        0.0000        0.0000        0.0000        0.0000        0.0000        0.0000        0.0000        0.0000        0.0000        0.0000        0.0000        0.0000        0.0000        0.0000        0.0000
        0.0000        0.0000        0.0000        0.0000        0.0000        0.0000        0.0000        0.0000        0.0000        0.0000        0.0000        0.0000        0.0000        0.0000        0.0000        0.0000        0.0000        0.0000        0.0000        0.0000        0.0000        0.0000        0.0000        0.0000        0.0000        0.0000        0.0000        0.0000        0.0000        0.0000        0.0000        0.0000        0.0000        0.0000        0.0000        0.0000        0.0000        0.0000        0.0000        0.0000        0.0000        0.0000        0.0000        0.0000        0.0000        0.0000       52.4824       60.1344       61.8216       58.9652       51.4400       37.3336       30.9660       27.0496       25.4656       23.7569       22.1234       19.7366       16.9793       11.4864        9.1999        7.3711        8.6307        9.5925        8.0114        7.4805        4.3049        2.7682        2.5046        3.5861        1.2264        1.4992        0.5628        1.5920        1.1289        1.6212        1.2195        2.1270        3.0589        9.0020       10.3124       14.3418       19.7126       35.3447       43.2583       59.3165       55.2240       57.1287       74.4843       55.1377       45.6002       34.2621       37.3103       44.2790       38.5552       28.9769       28.4202       24.6080       24.1397       25.2097       26.8820       27.1153       17.2114        7.3578        5.0344        5.6812        4.0062        3.7507        3.1247        2.6839        2.5988        5.4774        6.2925        6.9030        7.8016        7.1703        7.6942        8.7892       10.0133       14.1365       14.6095       16.5650       18.6268       22.7929       25.0020       27.1647       29.0350       31.9981       34.0203       33.8542       31.1049       24.0573       21.8734       24.0900       24.3297       25.8407       26.1545       21.5609       25.0564       23.5426       26.1529       24.5205       22.1125       33.7981       46.2176       43.8776       36.9674       38.0649       32.9500       31.6505       30.9182       38.3983       40.9943       41.9601       43.9324       50.4990       55.4306       52.9519       54.6804       58.3546       61.5851       78.2338       82.6791       60.7040       61.6045       71.5115       75.3705       75.5089       73.1122       83.3934       84.7954       88.3414       88.3565       96.7570       98.7264      100.8528      111.3470      121.0759      135.6124      156.8147      160.2935      130.0854      118.4556      122.7877      121.8009      115.6138      108.3207      120.5351      137.3453      114.2483      106.8915       99.8710       88.0787       89.3081       79.3021       61.1400        0.0000        0.0000        0.0000        0.0000        0.0000        0.0000        0.0000        0.0000        0.0000        0.0000        0.0000        0.0000        0.0000        0.0000        0.0000        0.0000        0.0000        0.0000        0.0000        0.0000        0.0000        0.0000        0.0000        0.0000        0.0000        0.0000        0.0000        0.0000        0.0000        0.0000        0.0000        0.0000        0.0000        0.0000        0.0000        0.0000        0.0000        0.0000        0.0000        0.0000        0.0000        0.0000        0.0000        0.0000        0.0000        0.0000        0.0000        0.0000        0.0000        0.0000        0.0000        0.0000        0.0000
        0.0000        0.0000        0.0000        0.0000        0.0000        0.0000        0.0000        0.0000        0.0000        0.0000        0.0000        0.0000        0.0000        0.0000        0.0000        0.0000        0.0000        0.0000        0.0000        0.0000        0.0000        0.0000        0.0000        0.0000        0.0000        0.0000        0.0000        0.0000        0.0000        0.0000        0.0000        0.0000        0.0000        0.0000        0.0000        0.0000        0.0000        0.0000        0.0000        0.0000        0.0000        0.0000        0.0000        0.0000        0.0000        0.0000        0.0000       57.5148       58.1579       55.3695       48.9304       35.9670       30.6111       27.7923       27.7557       26.9456       26.5032       24.6564       21.6559       13.6439       11.9501        9.8770        8.9944        9.9236        7.9316        6.2516        5.0155        0.5787        0.3163        0.3214        0.1736        0.2797        0.0368        0.0172        1.7391        2.2447        3.2418        0.7342        1.4030        9.3923       11.6988       15.5387       20.1119       36.3435       47.9137       59.8068       57.3552       65.0206       54.3456       46.5332       40.5583       39.7810       43.1539       48.0081       36.7726       31.6007       29.5095       26.2259       26.6106       25.3382       27.1471       26.3982       22.1303       10.3525        8.1677        6.6743        5.8756        5.3068        4.3627        3.9700        3.5000        6.0015        6.4338        7.2256        6.4502        7.2623        7.9947        9.0130        9.9633       13.3488       14.3321       16.6617       17.5620       21.1584       23.0243       24.8614       26.7131       29.6572       32.2223       32.9374       32.5893       24.9020       19.9382       19.4329       19.3093       17.9725       19.1992       19.0638       22.3703       22.1025       20.7592       27.8823       33.0443       34.2890       33.3977       29.6195       35.9750       31.7584       32.2605       34.3589       38.7386       47.1973       49.9741       50.2764       55.6997       71.2922       76.3630       61.3677       56.0306       59.4677       63.8461       85.8095       92.4872       66.3493       64.8832       72.2821       73.7352       73.3808       75.4050       78.1989       86.4288       88.5627       90.1015       92.5033       94.2863      115.1697      132.1936      133.3615      149.8620      151.6458      140.2450      126.4738      121.2721      116.4303      124.5992      112.9162      117.2165      111.1858      105.8834      101.5093       90.5603       84.1836       79.4844       72.5727       78.7206        0.0000        0.0000        0.0000        0.0000        0.0000        0.0000        0.0000        0.0000        0.0000        0.0000        0.0000        0.0000        0.0000        0.0000        0.0000        0.0000        0.0000        0.0000        0.0000        0.0000        0.0000        0.0000        0.0000        0.0000        0.0000        0.0000        0.0000        0.0000        0.0000        0.0000        0.0000        0.0000        0.0000        0.0000        0.0000        0.0000        0.0000        0.0000        0.0000        0.0000        0.0000        0.0000        0.0000        0.0000        0.0000        0.0000        0.0000        0.0000        0.0000        0.0000        0.0000        0.0000        0.0000        0.0000
        0.0000        0.0000        0.0000        0.0000        0.0000        0.0000        0.0000        0.0000        0.0000        0.0000        0.0000        0.0000        0.0000        0.0000        0.0000        0.0000        0.0000        0.0000        0.0000        0.0000        0.0000        0.0000        0.0000        0.0000        0.0000        0.0000        0.0000        0.0000        0.0000        0.0000        0.0000        0.0000        0.0000        0.0000        0.0000        0.0000        0.0000        0.0000        0.0000        0.0000        0.0000        0.0000        0.0000        0.0000        0.0000        0.0000        0.0000        0.0000        0.0000        0.0000       38.3477       29.0787       26.2743       25.6731       25.9231       37.0154       37.5768       36.1718       32.4220       27.1552       23.2510       20.1745       17.9096       16.3588       14.1405       12.0408        0.0000        0.0000        7.0336        5.3274        3.6356        0.7173        0.7230        2.5902        4.0815        3.1837        0.8633        2.0193        4.3950       15.7218       17.8029       24.0269       31.3603       31.1214       42.9772       39.6935       36.8710       45.3123       37.3847        0.0000        0.0000        0.0000        0.0000       60.7591       57.4478       63.7003       45.9598       40.2315        0.0000       57.4481       58.1919       49.2821       42.1890       29.8329       24.4446       17.8555       24.2204        7.8211        6.3354        5.3270        5.2653        5.8502        5.3902        7.0388        6.6624        8.0556        9.0553       10.3034       11.3879       12.8098       14.1941       15.3710       16.5662       17.4950       18.8295       20.9207       21.9638       26.8798       28.9412       27.6213       25.8077       18.9200       16.2286       15.3195       15.1937       16.1013       17.9898       19.3548       20.2624       20.8899       21.1802       24.0063       28.0473       26.2454       25.4731       22.8551       29.2091       36.6277       40.4514       43.9883       44.4574       44.0473       46.6683       50.8363       53.8654       64.5951       68.0993       74.5721       67.4983       71.2815       83.4575       86.1338       88.2897       78.2282       91.9325       92.7200       91.6253       83.6219       90.3466       89.7406      108.9098      101.6191       96.5242      102.8719      106.8525      131.9711      140.3696      152.3158      153.3423      131.8718      129.3924      128.7972      130.5738      131.4969      138.8027      137.5240      121.4213      125.3280      102.0296      114.7146       99.4379       97.7280       79.7005        0.0000        0.0000        0.0000        0.0000        0.0000        0.0000        0.0000        0.0000        0.0000        0.0000        0.0000        0.0000        0.0000        0.0000        0.0000        0.0000        0.0000        0.0000        0.0000        0.0000        0.0000        0.0000        0.0000        0.0000        0.0000        0.0000        0.0000        0.0000        0.0000        0.0000        0.0000        0.0000        0.0000        0.0000        0.0000        0.0000        0.0000        0.0000        0.0000        0.0000        0.0000        0.0000        0.0000        0.0000        0.0000        0.0000        0.0000        0.0000        0.0000        0.0000        0.0000        0.0000        0.0000        0.0000        0.0000        0.0000
        0.0000        0.0000        0.0000        0.0000        0.0000        0.0000        0.0000        0.0000        0.0000        0.0000        0.0000        0.0000        0.0000        0.0000        0.0000        0.0000        0.0000        0.0000        0.0000        0.0000        0.0000        0.0000        0.0000        0.0000        0.0000        0.0000        0.0000        0.0000        0.0000        0.0000        0.0000        0.0000        0.0000        0.0000        0.0000        0.0000        0.0000        0.0000        0.0000        0.0000        0.0000        0.0000        0.0000        0.0000        0.0000        0.0000        0.0000        0.0000        0.0000        0.0000        0.0000        0.0000        0.0000        0.0000        0.0000       40.0535       43.5267       43.0345        0.0000        0.0000        0.0000       25.0983       22.4083       21.0344       16.9259        0.0000        0.0000        0.0000        0.0000        0.0000        0.0000        0.0000        0.4877        0.2949        0.4046        1.2656        1.8882        3.0596        4.5666       15.3295       20.3609       29.7305       40.0929       28.4150       37.1392       37.5000       32.9020       32.4178        0.0000        0.0000        0.0000        0.0000        0.0000        0.0000       70.2317       53.8864        0.0000        0.0000        0.0000       59.2220       65.9081       62.6010       52.2204       36.0246       30.5363       27.7943       28.2683        9.5819        7.6175        7.7716        6.0417        7.1959        6.7175        6.7521        7.5981        9.0142        9.6875       10.8943       11.7246       12.8319       13.6153       14.5264       15.6088       18.0129       17.3701       18.8289       22.2683       24.6436       25.5636       25.1992       23.9791       18.2662       16.4089       14.1902       18.8918       18.3724       22.3596       22.1378       16.0935       19.5096       20.4810       17.9819       20.1832       29.5228       21.5502       21.5824       25.4518       36.7878       42.7316       48.6406       46.4081       44.4205       46.3435       46.6025       50.9515       77.9329       72.7587       76.7946       76.5017       80.8606       79.8649       93.5596       93.9901       79.6502       99.0662       99.5485       89.0241       89.4173       91.7210       99.2223      115.4737       99.6368      100.5101      100.9801      109.8307      145.9577      173.0819      164.3362      149.5008      128.6099      129.3294      133.0733      136.3091      120.6996      119.1882      113.0801      113.0472      112.8683      105.1069      105.9354       92.7312       81.1615       76.7575        0.0000        0.0000        0.0000        0.0000        0.0000        0.0000        0.0000        0.0000        0.0000        0.0000        0.0000        0.0000        0.0000        0.0000        0.0000        0.0000        0.0000        0.0000        0.0000        0.0000        0.0000        0.0000        0.0000        0.0000        0.0000        0.0000        0.0000        0.0000        0.0000        0.0000        0.0000        0.0000        0.0000        0.0000        0.0000        0.0000        0.0000        0.0000        0.0000        0.0000        0.0000        0.0000        0.0000        0.0000        0.0000        0.0000        0.0000        0.0000        0.0000        0.0000        0.0000        0.0000        0.0000        0.0000        0.0000        0.0000
        0.0000        0.0000        0.0000        0.0000        0.0000        0.0000        0.0000        0.0000        0.0000        0.0000        0.0000        0.0000        0.0000        0.0000        0.0000        0.0000        0.0000        0.0000        0.0000        0.0000        0.0000        0.0000        0.0000        0.0000        0.0000        0.0000        0.0000        0.0000        0.0000        0.0000        0.0000        0.0000        0.0000        0.0000        0.0000        0.0000        0.0000        0.0000        0.0000        0.0000        0.0000        0.0000        0.0000        0.0000        0.0000        0.0000        0.0000        0.0000        0.0000        0.0000        0.0000        0.0000        0.0000        0.0000        0.0000        0.0000        0.0000        0.0000        0.0000        0.0000        0.0000       27.1779       24.2938       21.0128       18.1123        0.0000        0.0000        0.0000        0.0000        0.0000        0.0000        0.0000        0.0000        0.5128        0.7160        2.0114        0.9599        2.1521        4.7278       32.8880       25.7329       24.3750       30.1073       36.0509       29.6478        0.0000        0.0000        0.0000        0.0000        0.0000        0.0000        0.0000        0.0000        0.0000        0.0000        0.0000        0.0000        0.0000        0.0000        0.0000       61.6713       68.9439       57.8414       35.7145       31.4523       33.2629       30.1017       16.9358        8.4318        7.4949        7.3536        7.1290        8.0011        7.2891        7.9681        9.7343       11.6466       11.8618       11.7692       12.7740       13.2627       13.9888       14.7237       15.1547       16.9582       16.8314       18.7105       22.8406       29.5386       27.2320       25.2423       18.3150       17.3697       22.5702       23.8936       17.8849       18.9576       18.4794       16.9185       19.9659       24.3155       26.5052       24.4687       23.1909       23.1024       24.6418       29.2223       41.9424       47.2602       50.4100       49.1877       45.0755       46.1071       47.1552       49.4489       64.5699       71.6755       80.1890       82.7537       77.6853       85.8752       89.2389       92.9747       90.2095      114.0526      109.5903       93.8478       90.8349       99.7173      110.5350      117.9745      115.7363      115.6212      125.5005      134.3561      150.7575      156.1871      156.7287      144.4785      124.4110      122.5728      125.1427      114.2881      109.3313      111.0579      106.2936       98.2141       99.4058      128.5508      125.9478      126.5954       98.4457        0.0000        0.0000        0.0000        0.0000        0.0000        0.0000        0.0000        0.0000        0.0000        0.0000        0.0000        0.0000        0.0000        0.0000        0.0000        0.0000        0.0000        0.0000        0.0000        0.0000        0.0000        0.0000        0.0000        0.0000        0.0000        0.0000        0.0000        0.0000        0.0000        0.0000        0.0000        0.0000        0.0000        0.0000        0.0000        0.0000        0.0000        0.0000        0.0000        0.0000        0.0000        0.0000        0.0000        0.0000        0.0000        0.0000        0.0000        0.0000        0.0000        0.0000        0.0000        0.0000        0.0000        0.0000        0.0000        0.0000        0.0000
        0.0000        0.0000        0.0000        0.0000        0.0000        0.0000        0.0000        0.0000        0.0000        0.0000        0.0000        0.0000        0.0000        0.0000        0.0000        0.0000        0.0000        0.0000        0.0000        0.0000        0.0000        0.0000        0.0000        0.0000        0.0000        0.0000        0.0000        0.0000        0.0000        0.0000        0.0000        0.0000        0.0000        0.0000        0.0000        0.0000        0.0000        0.0000        0.0000        0.0000        0.0000        0.0000        0.0000        0.0000        0.0000        0.0000        0.0000        0.0000        0.0000        0.0000        0.0000        0.0000        0.0000        0.0000        0.0000        0.0000        0.0000        0.0000        0.0000        0.0000        0.0000        0.0000       23.4774       20.1388        0.0000        0.0000        0.0000        0.0000        0.0000        0.0000        0.0000        0.0000        0.0000        0.0000        3.1669        3.8534        1.8719        2.6051        4.6521       15.5568       17.4845       21.7414       27.1531       29.8475        0.0000        0.0000        0.0000        0.0000        0.0000        0.0000        0.0000        0.0000        0.0000        0.0000        0.0000        0.0000        0.0000        0.0000        0.0000        0.0000        0.0000       83.8352       68.5763       34.0081       31.1579       26.2753       26.7466       32.7515        9.1535        7.7633       10.3078        9.0041        9.0583       10.1185        9.6893       10.7216       12.3575       12.8542       14.7114       13.8723       13.6279       14.6224       14.6265       15.4206       15.0451       15.7955       16.8910       22.3050       23.7918       25.4435       22.1165       14.3049       12.6104       15.7246       18.1854       15.8646       16.5374       20.9141       18.4504       19.5971       21.9583       21.7564       26.5448       24.8113       28.5210       29.3737       35.5451       47.3634       51.6125       55.6443       54.9168       49.4798       48.5503       46.7912       49.1348       65.1695       63.9365       75.5035       79.2959       88.3732       91.9614       95.0599      104.2899      103.2027       94.1717      103.7268      107.7774       97.5562      107.1017      114.8564      122.8538      123.7028      119.9112      129.0806      133.3518      137.8369      146.6752      144.3049      138.2221      126.4511      123.7073      117.9217      118.9702      109.3645      102.1425      103.3099       96.5498      117.6946      150.8249      145.3853      111.8262        0.0000        0.0000        0.0000        0.0000        0.0000        0.0000        0.0000        0.0000        0.0000        0.0000        0.0000        0.0000        0.0000        0.0000        0.0000        0.0000        0.0000        0.0000        0.0000        0.0000        0.0000        0.0000        0.0000        0.0000        0.0000        0.0000        0.0000        0.0000        0.0000        0.0000        0.0000        0.0000        0.0000        0.0000        0.0000        0.0000        0.0000        0.0000        0.0000        0.0000        0.0000        0.0000        0.0000        0.0000        0.0000        0.0000        0.0000        0.0000        0.0000        0.0000        0.0000        0.0000        0.0000        0.0000        0.0000        0.0000        0.0000        0.0000
        0.0000        0.0000        0.0000        0.0000        0.0000        0.0000        0.0000        0.0000        0.0000        0.0000        0.0000        0.0000        0.0000        0.0000        0.0000        0.0000        0.0000        0.0000        0.0000        0.0000        0.0000        0.0000        0.0000        0.0000        0.0000        0.0000        0.0000        0.0000        0.0000        0.0000        0.0000        0.0000        0.0000        0.0000        0.0000        0.0000        0.0000        0.0000        0.0000        0.0000        0.0000        0.0000        0.0000        0.0000        0.0000        0.0000        0.0000        0.0000        0.0000        0.0000        0.0000        0.0000        0.0000        0.0000        0.0000        0.0000        0.0000        0.0000        0.0000        0.0000        0.0000        0.0000        0.0000        0.0000        0.0000        0.0000        0.0000        0.0000        0.0000        0.0000        0.0000        0.0000        0.0000        0.0000        3.3141        2.1714        2.5524        3.9632        6.6150       12.0619       14.5699       16.7234       21.4019        0.0000        0.0000        0.0000        0.0000        0.0000        0.0000        0.0000        0.0000        0.0000        0.0000        0.0000        0.0000        0.0000        0.0000        0.0000        0.0000        0.0000        0.0000       67.9689       77.1734       34.3510       26.6484       25.2092       20.7295       15.3167       13.0105       11.7771       13.7667       12.7597       11.6175       12.2643       12.7741       15.3304       17.1259       16.8616       17.4450       14.5228       13.4973       14.0077       14.0910       14.5608       13.9417       14.2105       15.4665       19.4458       19.0984       18.1469       16.4093       11.8447       10.4065        9.8536       10.6930       23.2978       30.7095       21.3607       21.4443       19.2497       24.6924       27.8976       31.1067       34.1207       39.8193       46.8928       54.9599       57.5343       59.9794       59.8597       63.6795       54.7849       52.0223       54.5787       57.5687       75.6093       74.6429       69.9499       77.9705       88.8323       73.2776       85.7280       97.6850       97.1642       95.3476      116.2462      119.4600      108.3170      110.8137      120.5753      122.0912      131.3001      134.6649      135.6475      128.0520      127.4355      131.3667      134.5887      127.3557      121.5948      121.8054      123.4220      119.9694      110.0444      105.1883      105.1213      109.0838      109.7894      116.0228      111.9047      107.9789        0.0000        0.0000        0.0000        0.0000        0.0000        0.0000        0.0000        0.0000        0.0000        0.0000        0.0000        0.0000        0.0000        0.0000        0.0000        0.0000        0.0000        0.0000        0.0000        0.0000        0.0000        0.0000        0.0000        0.0000        0.0000        0.0000        0.0000        0.0000        0.0000        0.0000        0.0000        0.0000        0.0000        0.0000        0.0000        0.0000        0.0000        0.0000        0.0000        0.0000        0.0000        0.0000        0.0000        0.0000        0.0000        0.0000        0.0000        0.0000        0.0000        0.0000        0.0000        0.0000        0.0000        0.0000        0.0000        0.0000        0.0000        0.0000
        0.0000        0.0000        0.0000        0.0000        0.0000        0.0000        0.0000        0.0000        0.0000        0.0000        0.0000        0.0000        0.0000        0.0000        0.0000        0.0000        0.0000        0.0000        0.0000        0.0000        0.0000        0.0000        0.0000        0.0000        0.0000        0.0000        0.0000        0.0000        0.0000        0.0000        0.0000        0.0000        0.0000        0.0000        0.0000        0.0000        0.0000        0.0000        0.0000        0.0000        0.0000        0.0000        0.0000        0.0000        0.0000        0.0000        0.0000        0.0000        0.0000        0.0000        0.0000        0.0000        0.0000        0.0000        0.0000        0.0000        0.0000        0.0000        0.0000        0.0000        0.0000        0.0000        0.0000        0.0000        0.0000        0.0000        0.0000        0.0000        0.0000        0.0000        0.0000        0.0000        0.0000        0.0000        0.0000        0.0000        0.0000        0.0000        0.0000        0.0000        0.0000        0.0000        0.0000        0.0000        0.0000        0.0000        0.0000        0.0000        0.0000        0.0000        0.0000        0.0000        0.0000        0.0000        0.0000        0.0000        0.0000        0.0000        0.0000        0.0000        0.0000       58.2413       60.8625       34.4087       31.5608       27.3328       21.5542       16.8171       14.9238       14.4973       14.1165       15.6621       14.2313       14.9997       20.1909       17.8001       18.5358       18.9800       18.4550       14.0592       13.4204       13.3469       13.6061       12.8360       12.9929       13.4582       14.0359       16.1397       16.9819       16.3649       14.5535        9.7104        8.3557        9.4319       10.7197       17.6788       24.9304       22.3159       21.8998       22.6670       34.3409       36.1830       39.3333       48.4868       54.6711       53.9579       57.0189       65.7851       70.7592       74.5505       72.7458       60.9174       63.7202       53.8381       57.6266       68.0693       64.8179       68.0532       73.6085       75.8422       75.8572       78.8629       87.2647       96.0474      104.2602      120.1788      117.5357      105.4249      103.8947      113.0877      116.0607      120.7614      119.5984      123.3260      124.2417      124.0892      127.0291      123.2599      118.9018      120.8467      119.1631      122.8268      111.8133      106.3617      108.6578      111.3814      104.5518      101.1116      110.4173      106.8323        0.0000        0.0000        0.0000        0.0000        0.0000        0.0000        0.0000        0.0000        0.0000        0.0000        0.0000        0.0000        0.0000        0.0000        0.0000        0.0000        0.0000        0.0000        0.0000        0.0000        0.0000        0.0000        0.0000        0.0000        0.0000        0.0000        0.0000        0.0000        0.0000        0.0000        0.0000        0.0000        0.0000        0.0000        0.0000        0.0000        0.0000        0.0000        0.0000        0.0000        0.0000        0.0000        0.0000        0.0000        0.0000        0.0000        0.0000        0.0000        0.0000        0.0000        0.0000        0.0000        0.0000        0.0000        0.0000        0.0000        0.0000        0.0000        0.0000
        0.0000        0.0000        0.0000        0.0000        0.0000        0.0000        0.0000        0.0000        0.0000        0.0000        0.0000        0.0000        0.0000        0.0000        0.0000        0.0000        0.0000        0.0000        0.0000        0.0000        0.0000        0.0000        0.0000        0.0000        0.0000        0.0000        0.0000        0.0000        0.0000        0.0000        0.0000        0.0000        0.0000        0.0000        0.0000        0.0000        0.0000        0.0000        0.0000        0.0000        0.0000        0.0000        0.0000        0.0000        0.0000        0.0000        0.0000        0.0000        0.0000        0.0000        0.0000        0.0000        0.0000        0.0000        0.0000        0.0000        0.0000        0.0000        0.0000        0.0000        0.0000        0.0000        0.0000        0.0000        0.0000        0.0000        0.0000        0.0000        0.0000        0.0000        0.0000        0.0000        0.0000        0.0000        0.0000        0.0000        0.0000        0.0000        0.0000        0.0000        0.0000        0.0000        0.0000        0.0000        0.0000        0.0000        0.0000        0.0000        0.0000        0.0000        0.0000        0.0000        0.0000        0.0000        0.0000        0.0000        0.0000        0.0000        0.0000        0.0000        0.0000       57.9968       49.2437       32.5524       26.8001       23.2691       22.3343       20.9286       17.9213       15.6175       14.1791       15.3778       15.1601       14.3193       17.4041       17.3414       17.7026       18.6875       18.2469       14.7313       14.2340       14.1662       14.1209       13.2506       13.5195       14.2474       14.4422       15.8531       17.4946       18.4061       14.7603       10.9043        8.4836        9.8270       10.7036       17.6797       30.7109       29.3016       22.8194       23.6424       27.3266       29.4304       36.0239       47.2062       57.9136       58.1731       67.7384       63.8119       68.5421       72.3686       64.9080       61.1808       59.9157       58.1810       58.0516       64.8171       72.2686       74.2569       72.5772       80.2398       96.3509       96.5400       97.5029       93.9822       99.0208      117.9238      111.5772      103.7989      105.3155      113.4654      110.8982      106.9865      105.8491      113.6336      118.5025      116.5155      115.6533      121.4926      122.9702      118.1873      114.4470      116.8717      107.5403      105.7541      108.4511      103.7952      107.1569      104.1529      107.0086      106.0622        0.0000        0.0000        0.0000        0.0000        0.0000        0.0000        0.0000        0.0000        0.0000        0.0000        0.0000        0.0000        0.0000        0.0000        0.0000        0.0000        0.0000        0.0000        0.0000        0.0000        0.0000        0.0000        0.0000        0.0000        0.0000        0.0000        0.0000        0.0000        0.0000        0.0000        0.0000        0.0000        0.0000        0.0000        0.0000        0.0000        0.0000        0.0000        0.0000        0.0000        0.0000        0.0000        0.0000        0.0000        0.0000        0.0000        0.0000        0.0000        0.0000        0.0000        0.0000        0.0000        0.0000        0.0000        0.0000        0.0000        0.0000        0.0000        0.0000
        0.0000        0.0000        0.0000        0.0000        0.0000        0.0000        0.0000        0.0000        0.0000        0.0000        0.0000        0.0000        0.0000        0.0000        0.0000        0.0000        0.0000        0.0000        0.0000        0.0000        0.0000        0.0000        0.0000        0.0000        0.0000        0.0000        0.0000        0.0000        0.0000        0.0000        0.0000        0.0000        0.0000        0.0000        0.0000        0.0000        0.0000        0.0000        0.0000        0.0000        0.0000        0.0000        0.0000        0.0000        0.0000        0.0000        0.0000        0.0000        0.0000        0.0000        0.0000        0.0000        0.0000        0.0000        0.0000        0.0000        0.0000        0.0000        0.0000        0.0000        0.0000        0.0000        0.0000        0.0000        0.0000        0.0000        0.0000        0.0000        0.0000        0.0000        0.0000        0.0000        0.0000        0.0000        0.0000        0.0000        0.0000        0.0000        0.0000        0.0000        0.0000        0.0000        0.0000        0.0000        0.0000        0.0000        0.0000        0.0000        0.0000        0.0000        0.0000        0.0000        0.0000        0.0000        0.0000        0.0000        0.0000        0.0000        0.0000        0.0000       48.1437       54.9614       42.1882       32.3930       33.8900       34.1913       30.0104       21.6459       19.1353       18.0185       15.6009       16.3954       14.5697       13.1408       15.7585       15.9487       16.4733       19.8830       34.5959       16.6191       16.2056       15.4778       15.9505       14.7649       15.3473       15.8830       15.1005       16.8547       19.5701       16.4615       15.3623        9.6960       10.9475       15.2007       13.8818       18.2394       23.0569       25.2658       29.9522       32.3496       33.8085       34.3454       37.7308       52.4958       55.0390       60.2223       65.9344       78.9703       73.5135       68.3807       66.1436       50.7587       50.7188       52.4722       55.1757       64.1114       76.9300       86.3939       73.0807       80.3625       91.9807       91.5187       98.0264      112.9348      107.6883      107.8493      106.1068       92.6419      104.9570      113.0153      110.4195      108.0052      100.9332       98.8520      109.6728      110.9576      115.2318      126.0969      124.4998      114.3824      111.7060      111.6124      102.3929      103.7912       97.8468       96.4270      117.8473       99.7795        0.0000        0.0000        0.0000        0.0000        0.0000        0.0000        0.0000        0.0000        0.0000        0.0000        0.0000        0.0000        0.0000      107.1600        0.0000        0.0000        0.0000       62.6100        0.0000        0.0000        0.0000        0.0000        0.0000        0.0000        0.0000        0.0000        0.0000        0.0000        0.0000        0.0000        0.0000        0.0000        0.0000        0.0000        0.0000        0.0000        0.0000        0.0000        0.0000        0.0000        0.0000        0.0000        0.0000        0.0000        0.0000        0.0000        0.0000        0.0000        0.0000        0.0000        0.0000        0.0000        0.0000        0.0000        0.0000        0.0000        0.0000        0.0000        0.0000        0.0000        0.0000
        0.0000        0.0000        0.0000        0.0000        0.0000        0.0000        0.0000        0.0000        0.0000        0.0000        0.0000        0.0000        0.0000        0.0000        0.0000        0.0000        0.0000        0.0000        0.0000        0.0000        0.0000        0.0000        0.0000        0.0000        0.0000        0.0000        0.0000        0.0000        0.0000        0.0000        0.0000        0.0000        0.0000        0.0000        0.0000        0.0000        0.0000        0.0000        0.0000        0.0000        0.0000        0.0000        0.0000        0.0000        0.0000        0.0000        0.0000        0.0000        0.0000        0.0000        0.0000        0.0000        0.0000        0.0000        0.0000        0.0000        0.0000        0.0000        0.0000        0.0000        0.0000        0.0000        0.0000        0.0000        0.0000        0.0000        0.0000        0.0000        0.0000        0.0000        0.0000        0.0000        0.0000        0.0000        0.0000        0.0000        0.0000        0.0000        0.0000        0.0000        0.0000        0.0000        0.0000        0.0000        0.0000        0.0000        0.0000        0.0000        0.0000        0.0000        0.0000        0.0000        0.0000        0.0000        0.0000        0.0000        0.0000        0.0000        0.0000        0.0000       39.2790       38.4819       36.7450       34.2103       34.3348       33.8784       40.3506       50.3660       27.7225       25.5196       21.9340       14.2543       11.7702       11.8415       13.1098       12.8196       12.8282       13.0895       14.1467       18.3035       18.5718       18.8830       19.2672       19.8931       20.1806       20.5511       19.8211       17.4359       22.9238       22.0532       21.4091       14.8090       16.8044       17.1143       18.6220       19.6845       20.3262       26.1520       30.4793       36.8775       47.9719       46.8726       47.3974       54.5819       62.3916       72.7796       70.1681       75.3125       77.6676       70.7990       63.1314       61.6142       59.4994       53.2035       59.9562       65.1990       78.1500       74.3363       75.2618       80.1605       86.3122       84.4701       97.8517      102.3522       82.0040       97.9104      101.5588      104.8001      106.4549      107.5196       99.3097      100.6952       96.2388      100.2363      104.9937      104.7871      109.0057      116.4896      113.5747      106.5293      106.6140       96.4299       95.7568       88.2513       84.2855       81.4809       87.4689       82.4796        0.0000        0.0000        0.0000        0.0000        0.0000        0.0000        0.0000        0.0000        0.0000        0.0000        0.0000        0.0000      118.0800      105.8400      139.2000        0.0000      104.7000       89.9400        0.0000        0.0000        0.0000        0.0000        0.0000        0.0000        0.0000        0.0000        0.0000        0.0000        0.0000        0.0000        0.0000        0.0000        0.0000        0.0000        0.0000        0.0000        0.0000        0.0000        0.0000        0.0000        0.0000        0.0000        0.0000        0.0000        0.0000        0.0000        0.0000        0.0000        0.0000        0.0000        0.0000        0.0000        0.0000        0.0000        0.0000        0.0000        0.0000        0.0000        0.0000        0.0000        0.0000
        0.0000        0.0000        0.0000        0.0000        0.0000        0.0000        0.0000        0.0000        0.0000        0.0000        0.0000        0.0000        0.0000        0.0000        0.0000        0.0000        0.0000        0.0000        0.0000        0.0000        0.0000        0.0000        0.0000        0.0000        0.0000        0.0000        0.0000        0.0000        0.0000        0.0000        0.0000        0.0000        0.0000        0.0000        0.0000        0.0000        0.0000        0.0000        0.0000        0.0000        0.0000        0.0000        0.0000        0.0000        0.0000        0.0000        0.0000        0.0000        0.0000        0.0000        0.0000        0.0000        0.0000        0.0000        0.0000        0.0000        0.0000        0.0000        0.0000        0.0000        0.0000        0.0000        0.0000        0.0000        0.0000        0.0000        0.0000        0.0000        0.0000        0.0000        0.0000        0.0000        0.0000        0.0000        0.0000        0.0000        0.0000        0.0000        0.0000        0.0000        0.0000        0.0000        0.0000        0.0000        0.0000        0.0000        0.0000        0.0000        0.0000        0.0000        0.0000        0.0000        0.0000        0.0000        0.0000        0.0000        0.0000        0.0000        0.0000       37.3786       37.3676       38.5914       37.0502       29.7154       29.2271       29.4156       33.7733       49.7656       33.5884       28.7902       27.1558       17.0849       12.7265       11.1225       11.6648       10.8751       11.5341       12.5645       13.3911       18.0056       19.6929       20.4246       20.7907       21.6856       22.1706       22.1020       21.1595       18.5376       22.0929       21.3090       20.6942       21.7742       15.1165       12.4020       30.0232       34.8463       27.2726       29.8749       38.9465       62.2041       61.7991       50.0204       54.2513       62.8108       65.7412       73.6603       75.9765       66.1362       69.8664       67.1342       68.6475       60.8172       59.6053       54.3186       54.2350       56.7532       83.3577       78.3376       74.5370       76.5379       81.8351       88.0340      100.3209       91.7944       78.0022       75.6694       83.3711       96.8001      101.4277       95.5400       95.0396       96.3469       95.6776      101.8874       95.5528       99.5335      102.7799      108.2195      100.6239       94.2737       88.2246       87.2405       85.5922       77.7801       78.5349       82.0033       84.9243       82.5207        0.0000        0.0000        0.0000        0.0000        0.0000        0.0000      111.7644       85.4100        0.0000        0.0000        0.0000        0.0000      120.7800      120.3000        0.0000        0.0000        0.0000        0.0000        0.0000        0.0000        0.0000        0.0000        0.0000        0.0000        0.0000        0.0000        0.0000        0.0000        0.0000        0.0000        0.0000        0.0000        0.0000        0.0000        0.0000        0.0000        0.0000        0.0000        0.0000        0.0000        0.0000        0.0000        0.0000        0.0000        0.0000        0.0000        0.0000        0.0000        0.0000        0.0000        0.0000        0.0000        0.0000        0.0000        0.0000        0.0000        0.0000        0.0000        0.0000        0.0000        0.0000
        0.0000        0.0000        0.0000        0.0000        0.0000        0.0000        0.0000        0.0000        0.0000        0.0000        0.0000        0.0000        0.0000        0.0000        0.0000        0.0000        0.0000        0.0000        0.0000        0.0000        0.0000        0.0000        0.0000        0.0000        0.0000        0.0000        0.0000        0.0000        0.0000        0.0000        0.0000        0.0000        0.0000        0.0000        0.0000        0.0000        0.0000        0.0000        0.0000        0.0000        0.0000        0.0000        0.0000        0.0000        0.0000        0.0000        0.0000        0.0000        0.0000        0.0000        0.0000        0.0000        0.0000        0.0000        0.0000        0.0000        0.0000        0.0000        0.0000        0.0000        0.0000        0.0000        0.0000        0.0000        0.0000        0.0000        0.0000        0.0000        0.0000        0.0000        0.0000        0.0000        0.0000        0.0000        0.0000        0.0000        0.0000        0.0000        0.0000        0.0000        0.0000        0.0000        0.0000        0.0000        0.0000        0.0000        0.0000        0.0000        0.0000        0.0000        0.0000        0.0000        0.0000        0.0000        0.0000        0.0000        0.0000       22.0999       32.4316       29.3721       34.3814       43.8383       38.6154       32.8709       27.4294       26.4124       27.5371       31.2498       32.4935       29.6532       26.6307       17.7924       12.1523       10.4763       10.8793       10.6152       10.0920       11.1108       13.5097       21.6730       20.2636       21.1368       21.7230       22.7358       23.2741       22.9719       21.7639       18.9132       18.0131       19.1432       23.7153       25.6356       25.1258       21.4645       24.2903       32.6075       32.2003       33.5409       43.4105       51.2753       57.1753       55.5225       55.3301       68.4577       72.5993       74.7970       74.5464       65.8450       70.4613       76.2886       77.3767       64.3679       61.6354       61.3185       67.5813       74.3639       70.2946       79.3440       84.5944       91.2481       98.0474      104.8765      101.5822       92.6358       81.2278       81.4631       77.5055       94.7764       92.4533       93.8550       95.8370       87.8729       82.3798       90.5912      100.1601      101.0299       93.1189       89.4253       84.6040       75.1580       73.6761       78.2845       77.3887       76.1841       81.5116       79.3639       75.1474        0.0000        0.0000        0.0000        0.0000        0.0000       95.9535       91.9648       91.1566       52.4100        0.0000        0.0000        0.0000        0.0000        0.0000        0.0000        0.0000        0.0000        0.0000        0.0000        0.0000        0.0000        0.0000        0.0000        0.0000        0.0000        0.0000        0.0000        0.0000        0.0000        0.0000        0.0000        0.0000        0.0000        0.0000        0.0000        0.0000        0.0000        0.0000        0.0000        0.0000        0.0000        0.0000        0.0000        0.0000        0.0000        0.0000        0.0000        0.0000        0.0000        0.0000        0.0000        0.0000        0.0000        0.0000        0.0000        0.0000        0.0000        0.0000        0.0000        0.0000        0.0000        0.0000
        0.0000        0.0000        0.0000        0.0000        0.0000        0.0000        0.0000        0.0000        0.0000        0.0000        0.0000        0.0000        0.0000        0.0000        0.0000        0.0000        0.0000        0.0000        0.0000        0.0000        0.0000        0.0000        0.0000        0.0000        0.0000        0.0000        0.0000        0.0000        0.0000        0.0000        0.0000        0.0000        0.0000        0.0000        0.0000        0.0000        0.0000        0.0000        0.0000        0.0000        0.0000        0.0000        0.0000        0.0000        0.0000        0.0000        0.0000        0.0000        0.0000        0.0000        0.0000        0.0000        0.0000        0.0000        0.0000        0.0000        0.0000        0.0000        0.0000        0.0000        0.0000        0.0000        0.0000        0.0000        0.0000        0.0000        0.0000        0.0000        0.0000        0.0000        0.0000        0.0000        0.0000        0.0000        0.0000        0.0000        0.0000        0.0000        0.0000        0.0000        0.0000        0.0000        0.0000        0.0000        0.0000        0.0000        0.0000        0.0000        0.0000        0.0000        0.0000        0.0000        0.0000        0.0000        0.0000        0.0000        0.0000       20.2099       25.2026       28.0903       36.8241       41.6839       36.9144       27.5657       25.0812       23.0860       22.8027       30.0079       30.2157       28.0532       25.2244       14.3738       11.8190        9.7389       11.7560       10.5032       10.5231       12.2354       17.4714       21.3056       21.0567       23.0026       22.2279       23.0432       23.2765       23.9648       22.9073       22.7959       25.3135       27.6034       22.2002       32.2868       25.4328       33.3547       44.5842       47.5583       34.8082       45.6309       45.8611       52.7712       57.0322       60.3644       61.1331       65.4135       65.1768       67.7725       68.3956       67.7850       68.9034       71.6600       68.7199       70.5710       62.4657       64.4678       70.6179       84.1742       96.5161       84.9209       78.4338       98.2213       95.0526      103.3748      102.3182       87.3190       78.4384       71.0172       71.1012       86.0703       85.7811       91.2892       90.7076       86.5116       81.3889       85.2238       85.4144       81.6168       73.0018       68.8635       69.2325       65.7126       66.0869       72.3152       75.6392       80.8222       78.8079       66.6494       62.5144        0.0000        0.0000        0.0000       35.1600       75.7704       82.5235       83.2334       78.9123       64.3200        0.0000        0.0000        0.0000        0.0000        0.0000        0.0000        0.0000        0.0000        0.0000        0.0000        0.0000        0.0000        0.0000        0.0000        0.0000        0.0000        0.0000        0.0000        0.0000        0.0000        0.0000        0.0000        0.0000        0.0000        0.0000        0.0000        0.0000        0.0000        0.0000        0.0000        0.0000        0.0000        0.0000        0.0000        0.0000        0.0000        0.0000        0.0000        0.0000        0.0000        0.0000        0.0000        0.0000        0.0000        0.0000        0.0000        0.0000        0.0000        0.0000        0.0000        0.0000        0.0000        0.0000
        0.0000        0.0000        0.0000        0.0000        0.0000        0.0000        0.0000        0.0000        0.0000        0.0000        0.0000        0.0000        0.0000        0.0000        0.0000        0.0000        0.0000        0.0000        0.0000        0.0000        0.0000        0.0000        0.0000        0.0000        0.0000        0.0000        0.0000        0.0000        0.0000        0.0000        0.0000        0.0000        0.0000        0.0000        0.0000        0.0000        0.0000        0.0000        0.0000        0.0000        0.0000        0.0000        0.0000        0.0000        0.0000        0.0000        0.0000        0.0000        0.0000        0.0000        0.0000        0.0000        0.0000        0.0000        0.0000        0.0000        0.0000        0.0000        0.0000        0.0000        0.0000        0.0000        0.0000        0.0000        0.0000        0.0000        0.0000        0.0000        0.0000        0.0000        0.0000        0.0000        0.0000        0.0000        0.0000        0.0000        0.0000        0.0000        0.0000        0.0000        0.0000        0.0000        0.0000        0.0000        0.0000        0.0000        0.0000        0.0000        0.0000        0.0000        0.0000        0.0000        0.0000        0.0000        0.0000        0.0000       23.6499       31.2970       29.7570       31.1398       33.1857       34.3573       29.3206       22.6133       25.6011       29.1624       29.6061       26.9343       35.5521       25.3807       20.8717       14.3271       13.8575       14.4426       13.5930       12.8672       14.3097       23.0480       17.5249       20.5754       21.2977       21.6370       21.0823       22.9944       22.4804       22.3299       22.5527       26.1746       31.5498       36.0284       39.5720       29.3325       36.3317       36.5829       46.3565       54.7053       48.5113       53.7057       52.0960       58.4497       62.0962       62.9923       61.4151       62.7846       59.3902       58.3553       59.9260       70.3422       76.4395       70.7305       74.7900       76.9430       71.0392       77.3813       82.5724       83.3001       87.3381       80.7585       89.5914       88.7040       84.2752       85.6542       84.6833       76.9442       62.6112       61.3501       62.4715       73.4059       72.1639       72.9907       74.1150       68.3770       70.6768       70.9024       69.8812       65.9041       60.8419       60.1830       60.4956       50.3909       50.5971       53.5075       54.5043       59.9647       55.0292       46.0561        0.0000        0.0000        0.0000        0.0000       41.2119       67.5344       74.2811       78.8326       83.2828       73.9800        0.0000        0.0000        0.0000        0.0000        0.0000        0.0000        0.0000        0.0000        0.0000        0.0000        0.0000        0.0000        0.0000        0.0000        0.0000        0.0000        0.0000        0.0000        0.0000        0.0000        0.0000        0.0000        0.0000        0.0000        0.0000        0.0000        0.0000        0.0000        0.0000        0.0000        0.0000        0.0000        0.0000        0.0000        0.0000        0.0000        0.0000        0.0000        0.0000        0.0000        0.0000        0.0000        0.0000        0.0000        0.0000        0.0000        0.0000        0.0000        0.0000        0.0000        0.0000        0.0000        0.0000
        0.0000        0.0000        0.0000        0.0000        0.0000        0.0000        0.0000        0.0000        0.0000        0.0000        0.0000        0.0000        0.0000        0.0000        0.0000        0.0000        0.0000        0.0000        0.0000        0.0000        0.0000        0.0000        0.0000        0.0000        0.0000        0.0000        0.0000        0.0000        0.0000        0.0000        0.0000        0.0000        0.0000        0.0000        0.0000        0.0000        0.0000        0.0000        0.0000        0.0000        0.0000        0.0000        0.0000        0.0000        0.0000        0.0000        0.0000        0.0000        0.0000        0.0000        0.0000        0.0000        0.0000        0.0000        0.0000        0.0000        0.0000        0.0000        0.0000        0.0000        0.0000        0.0000        0.0000        0.0000        0.0000        0.0000        0.0000        0.0000        0.0000        0.0000        0.0000        0.0000        0.0000        0.0000        0.0000        0.0000        0.0000        0.0000        0.0000        0.0000        0.0000        0.0000        0.0000        0.0000        0.0000        0.0000        0.0000        0.0000        0.0000        0.0000        0.0000        0.0000        0.0000        0.0000        0.0000        0.0000       22.6846       24.2208       23.3585       26.7371       30.0288       32.8310       35.9140       35.2673       34.2054       28.7551       26.5239       21.9464       22.4783       18.3791       19.2096       19.9578       14.4582       14.6894       16.6238       12.9458       13.6250       23.8606       29.1210       20.7202       21.7039       23.2653       22.1679       24.9501       23.6422       22.6955       23.7722       24.0493       39.6170       42.0675       37.1439       34.2074       39.8195       42.0618       50.1860       53.3607       43.4343       45.6365       55.8695       59.8786       57.9051       53.3026       49.9851       45.1887       41.3945       50.6633       59.3734       62.3865       63.6942       70.3239       72.5359       64.4604       73.6645       80.2108       78.1917       76.8179       74.0639       77.7196       82.9445       81.3514       77.0709       80.8832       77.0424       70.1823       57.3162       58.5675       57.1029       66.7254       65.1765       68.0024       57.5978       56.1837       54.5906       55.3943       54.4730       53.6010       53.3811       53.2049       51.7800       41.4942       37.4069       37.6529       44.2031        0.0000        0.0000        0.0000        0.0000        0.0000        0.0000       30.2275       32.0857       55.4403       71.0102       83.3403       80.1928        0.0000        0.0000        0.0000        0.0000        0.0000        0.0000        0.0000        0.0000        0.0000        0.0000        0.0000        0.0000        0.0000        0.0000        0.0000        0.0000        0.0000        0.0000        0.0000        0.0000        0.0000        0.0000        0.0000        0.0000        0.0000        0.0000        0.0000        0.0000        0.0000        0.0000        0.0000        0.0000        0.0000        0.0000        0.0000        0.0000        0.0000        0.0000        0.0000        0.0000        0.0000        0.0000        0.0000        0.0000        0.0000        0.0000        0.0000        0.0000        0.0000        0.0000        0.0000        0.0000        0.0000        0.0000
        0.0000        0.0000        0.0000        0.0000        0.0000        0.0000        0.0000        0.0000        0.0000        0.0000        0.0000        0.0000        0.0000        0.0000        0.0000        0.0000        0.0000        0.0000        0.0000        0.0000        0.0000        0.0000        0.0000        0.0000        0.0000        0.0000        0.0000        0.0000        0.0000        0.0000        0.0000        0.0000        0.0000        0.0000        0.0000        0.0000        0.0000        0.0000        0.0000        0.0000        0.0000        0.0000        0.0000        0.0000        0.0000        0.0000        0.0000        0.0000        0.0000        0.0000        0.0000        0.0000        0.0000        0.0000        0.0000        0.0000        0.0000        0.0000        0.0000        0.0000        0.0000        0.0000        0.0000        0.0000        0.0000        0.0000        0.0000        0.0000        0.0000        0.0000        0.0000        0.0000        0.0000        0.0000        0.0000        0.0000        0.0000        0.0000        0.0000        0.0000        0.0000        0.0000        0.0000        0.0000        0.0000        0.0000        0.0000        0.0000        0.0000        0.0000        0.0000        0.0000        0.0000        0.0000        0.0000        0.0000       22.2008       23.6370       27.2916       27.8476       28.4185       34.1487       32.2394       28.0146       34.8775       27.6336       21.2388       20.4323       18.1852       17.2464       18.4642       20.0940       17.1643       14.7967       16.4886       15.6939       14.6687       17.7502       20.3995       23.0830       24.3665       25.9075       25.5214       25.4621       26.1813       24.9607       25.3579       28.8262       35.5362       35.6440       37.5922       38.7639       38.4500       40.2805       40.1506       41.7376       37.3288       40.8955       48.9143       64.0622       56.1569       48.5544       39.5598       40.8864       40.9228       45.7118       54.7011       61.9484       57.8172       61.8691       58.1385       62.5384       63.2099       70.9043       72.7787       80.9811       71.0118       65.5711       66.7977       67.8673       69.9359       72.1665       63.6727       53.7178       48.0506       49.2404       50.6256       55.8436       57.1137       56.9507       50.9100       47.3886       43.9439       46.8423       47.8789       48.5829       49.6307       47.7581       43.2146       34.7594       34.7942       35.8182        0.0000        0.0000        0.0000        0.0000        0.0000        0.0000       24.4566       24.2884       29.6956       59.1218       65.9332       69.2039       66.6267        0.0000        0.0000        0.0000        0.0000        0.0000        0.0000        0.0000        0.0000        0.0000        0.0000        0.0000        0.0000        0.0000        0.0000        0.0000        0.0000        0.0000        0.0000        0.0000        0.0000        0.0000        0.0000        0.0000        0.0000        0.0000        0.0000        0.0000        0.0000        0.0000        0.0000        0.0000        0.0000        0.0000        0.0000        0.0000        0.0000        0.0000        0.0000        0.0000        0.0000        0.0000        0.0000        0.0000        0.0000        0.0000        0.0000        0.0000        0.0000        0.0000        0.0000        0.0000        0.0000        0.0000        0.0000
        0.0000        0.0000        0.0000        0.0000        0.0000        0.0000        0.0000        0.0000        0.0000        0.0000        0.0000        0.0000        0.0000        0.0000        0.0000        0.0000        0.0000        0.0000        0.0000        0.0000        0.0000        0.0000        0.0000        0.0000        0.0000        0.0000        0.0000        0.0000        0.0000        0.0000        0.0000        0.0000        0.0000        0.0000        0.0000        0.0000        0.0000        0.0000        0.0000        0.0000        0.0000        0.0000        0.0000        0.0000        0.0000        0.0000        0.0000        0.0000        0.0000        0.0000        0.0000        0.0000        0.0000        0.0000        0.0000        0.0000        0.0000        0.0000        0.0000        0.0000        0.0000        0.0000        0.0000        0.0000        0.0000        0.0000        0.0000        0.0000        0.0000        0.0000        0.0000        0.0000        0.0000        0.0000        0.0000        0.0000        0.0000        0.0000        0.0000        0.0000        0.0000        0.0000        0.0000        0.0000        0.0000        0.0000        0.0000        0.0000        0.0000        0.0000        0.0000        0.0000        0.0000        0.0000        0.0000        0.0000        0.0000       23.6750       25.9589       26.9243       30.6010       28.6492       26.2389       26.7576       27.2752       24.0379       22.8686       21.7260       17.8722       19.8909       19.5232       21.3811       19.3975       18.2042       19.0841       17.2330       15.8385       17.4007       21.8597       25.9334       26.1292       30.5033       24.7572       25.6696       25.5311       24.9651       25.4704       33.6045       38.5655       43.4786       33.9565       31.8263       31.3106       34.1202       36.0897       36.1631       37.6846       37.5328       43.3562       55.7287       38.7200       37.5810       40.7102       39.7071       47.3882       48.3090       48.8239       62.3593       52.8907       65.0733       64.3492       55.7761       57.6975       62.7906       54.7224       64.3696       62.3619       56.1912       64.9121       59.3027       63.7138       59.8664       52.3265       44.2509       45.1631       47.0414       47.5184       45.2936       45.6205       47.7258       51.1236       41.5804       45.1573       45.1163       43.3620       42.4809       39.9696       37.8422       34.8844       31.6182       31.4138        0.0000        0.0000        0.0000        0.0000        0.0000        0.0000        0.0000       23.0356       25.5682       32.5905       57.7771       57.7605       61.9561       64.8275        0.0000        0.0000        0.0000        0.0000        0.0000        0.0000        0.0000        0.0000        0.0000        0.0000        0.0000        0.0000        0.0000        0.0000        0.0000        0.0000        0.0000        0.0000        0.0000        0.0000        0.0000        0.0000        0.0000        0.0000        0.0000        0.0000        0.0000        0.0000        0.0000        0.0000        0.0000        0.0000        0.0000        0.0000        0.0000        0.0000        0.0000        0.0000        0.0000        0.0000        0.0000        0.0000        0.0000        0.0000        0.0000        0.0000        0.0000        0.0000        0.0000        0.0000        0.0000        0.0000        0.0000        0.0000
        0.0000        0.0000        0.0000        0.0000        0.0000        0.0000        0.0000        0.0000        0.0000        0.0000        0.0000        0.0000        0.0000        0.0000        0.0000        0.0000        0.0000        0.0000        0.0000        0.0000        0.0000        0.0000        0.0000        0.0000        0.0000        0.0000        0.0000        0.0000        0.0000        0.0000        0.0000        0.0000        0.0000        0.0000        0.0000        0.0000        0.0000        0.0000        0.0000        0.0000        0.0000        0.0000        0.0000        0.0000        0.0000        0.0000        0.0000        0.0000        0.0000        0.0000        0.0000        0.0000        0.0000        0.0000        0.0000        0.0000        0.0000        0.0000        0.0000        0.0000        0.0000        0.0000        0.0000        0.0000        0.0000        0.0000        0.0000        0.0000        0.0000        0.0000        0.0000        0.0000        0.0000        0.0000        0.0000        0.0000        0.0000        0.0000        0.0000        0.0000        0.0000        0.0000        0.0000        0.0000        0.0000        0.0000        0.0000        0.0000        0.0000        0.0000        0.0000        0.0000        0.0000        0.0000        0.0000        0.0000       16.6544       22.5352       26.0515       22.7447        0.0000       28.4266       25.6036       36.2499       29.5417       23.9705       23.8482       23.6155       19.5290       24.7142       30.9959       34.0248       31.8042       31.0912       31.9090       28.9368       25.0037       25.2908       32.2276       31.3146       39.6423       37.4324       24.4610       24.4420       25.5347       23.7283       28.2290       44.0004       34.6447       30.9640       36.4107       44.9942       44.1746       38.2456       37.6245       31.5367       31.7136       35.0201       41.3126       39.8946       30.8015       41.2313       40.1140       44.1824       50.0953       53.6886       60.4387       59.6450       48.5734       62.8431       71.8852       50.4778       40.4481       38.1350       39.7279       56.6926       61.4045       58.8774       61.1903       52.8173       50.4648       47.4922       47.9179       39.6305       81.9716       51.8952       41.6966       35.0933       37.9729       36.9284       36.9988       30.8310       29.0120       27.8359       26.4700       21.9034       20.2721       21.9014       21.7175        0.0000        0.0000        0.0000        0.0000        0.0000       31.7100       22.6800        0.0000       34.5085       34.8198       38.9587       46.2595       63.3902       66.0421       69.8257        0.0000        0.0000        0.0000        0.0000        0.0000        0.0000        0.0000        0.0000        0.0000        0.0000        0.0000        0.0000        0.0000        0.0000        0.0000        0.0000        0.0000        0.0000        0.0000        0.0000        0.0000        0.0000        0.0000        0.0000        0.0000        0.0000        0.0000        0.0000        0.0000        0.0000        0.0000        0.0000        0.0000        0.0000        0.0000        0.0000        0.0000        0.0000        0.0000        0.0000        0.0000        0.0000        0.0000        0.0000        0.0000        0.0000        0.0000        0.0000        0.0000        0.0000        0.0000        0.0000        0.0000        0.0000        0.0000
        0.0000        0.0000        0.0000        0.0000        0.0000        0.0000        0.0000        0.0000        0.0000        0.0000        0.0000        0.0000        0.0000        0.0000        0.0000        0.0000        0.0000        0.0000        0.0000        0.0000        0.0000        0.0000        0.0000        0.0000        0.0000        0.0000        0.0000        0.0000        0.0000        0.0000        0.0000        0.0000        0.0000        0.0000        0.0000        0.0000        0.0000        0.0000        0.0000        0.0000        0.0000        0.0000        0.0000        0.0000        0.0000        0.0000        0.0000        0.0000        0.0000        0.0000        0.0000        0.0000        0.0000        0.0000        0.0000        0.0000        0.0000        0.0000        0.0000        0.0000        0.0000        0.0000        0.0000        0.0000        0.0000        0.0000        0.0000        0.0000        0.0000        0.0000        0.0000        0.0000        0.0000        0.0000        0.0000        0.0000        0.0000        0.0000        0.0000        0.0000        0.0000        0.0000        0.0000        0.0000        0.0000        0.0000        0.0000        0.0000        0.0000        0.0000        0.0000        0.0000        0.0000        0.0000        0.0000        0.0000        0.0000       25.1266        0.0000        0.0000        0.0000       26.5741       29.5449       24.2574       21.4685       25.7193       20.6681       24.7454       20.6724       27.9330       36.7878       39.2258       28.9248       36.9688       41.4446       29.9600       30.8265       30.8465       28.0391       32.0602       36.8004       33.6247       23.0621       22.3393       22.9218       20.4875       24.8023       37.4005       35.8855       35.3011       41.2765       39.5687       41.9301       39.4226       41.1780       41.4198       40.2107       37.7656       32.7346       30.9539       34.2176       37.0843       40.3645       42.5977       43.8148       52.8296       49.7906       50.8720       58.8522       47.6040       50.5321       47.7502       30.7923       32.9713       38.8314       52.6378       59.3801       50.0440       50.7011       46.9609       45.2445       43.2985       42.2436       37.0501       60.4066       37.1373       34.4484       31.1275       30.2590       29.9868       30.2465       22.9649       22.0501       19.6021       19.5811       16.7859       17.6960       18.6875       19.3150        0.0000        0.0000        0.0000        0.0000        0.0000       32.1300        7.2900        1.3500       32.1253       35.4329       41.2355       44.4490       57.3560       59.1637       61.7738        0.0000        0.0000        0.0000        0.0000        0.0000        0.0000        0.0000        0.0000        0.0000        0.0000        0.0000        0.0000        0.0000        0.0000        0.0000        0.0000        0.0000        0.0000        0.0000        0.0000        0.0000        0.0000        0.0000        0.0000        0.0000        0.0000        0.0000        0.0000        0.0000        0.0000        0.0000        0.0000        0.0000        0.0000        0.0000        0.0000        0.0000        0.0000        0.0000        0.0000        0.0000        0.0000        0.0000        0.0000        0.0000        0.0000        0.0000        0.0000        0.0000        0.0000        0.0000        0.0000        0.0000        0.0000        0.0000
        0.0000        0.0000        0.0000        0.0000        0.0000        0.0000        0.0000        0.0000        0.0000        0.0000        0.0000        0.0000        0.0000        0.0000        0.0000        0.0000        0.0000        0.0000        0.0000        0.0000        0.0000        0.0000        0.0000        0.0000        0.0000        0.0000        0.0000        0.0000        0.0000        0.0000        0.0000        0.0000        0.0000        0.0000        0.0000        0.0000        0.0000        0.0000        0.0000        0.0000        0.0000        0.0000        0.0000        0.0000        0.0000        0.0000        0.0000        0.0000        0.0000        0.0000        0.0000        0.0000        0.0000        0.0000        0.0000        0.0000        0.0000        0.0000        0.0000        0.0000        0.0000        0.0000        0.0000        0.0000        0.0000        0.0000        0.0000        0.0000        0.0000        0.0000        0.0000        0.0000        0.0000        0.0000        0.0000        0.0000        0.0000        0.0000        0.0000        0.0000        0.0000        0.0000        0.0000        0.0000        0.0000        0.0000        0.0000        0.0000        0.0000        0.0000        0.0000        0.0000        0.0000        0.0000        0.0000        0.0000        0.0000        0.0000        0.0000        0.0000        0.0000       21.1744       24.4352       31.7217       21.3531       23.2194       25.5649       22.8150       21.4567       28.0083       32.8956       30.3087       35.5772       39.3889       39.5575       32.9362       32.5834       33.0080       35.8629       41.2591       35.5080       31.6085       26.1029       26.6514       24.4311       25.1426       28.1592       33.5545       33.5050       36.1939       40.2310       38.9391       40.8588       41.2584       41.5483       49.4998       35.9682       31.4600       31.8503       29.9988       31.3778       39.6763       37.5234       58.4890       48.4291       54.4878       47.4616       38.2781       43.9665       43.5999       39.1727       35.2882       31.6387       35.5618       37.0302       42.9058       45.2094       42.1726       41.2529       42.2824       41.7678       38.4966       39.4087       37.1105       33.2726       30.5542       30.0451       29.3572       27.0723       25.9661       25.8811       20.1292       19.3363       17.9638       19.9759       16.7120       15.7958        0.0000        0.0000        0.0000        0.0000        0.0000        0.0000       29.2200       25.3200        1.3500        1.1100       30.4436       30.2428       36.7918       38.8455       53.1879       57.4156       53.4091        0.0000        0.0000        0.0000        0.0000        0.0000        0.0000        0.0000        0.0000        0.0000        0.0000        0.0000        0.0000        0.0000        0.0000        0.0000        0.0000        0.0000        0.0000        0.0000        0.0000        0.0000        0.0000        0.0000        0.0000        0.0000        0.0000        0.0000        0.0000        0.0000        0.0000        0.0000        0.0000        0.0000        0.0000        0.0000        0.0000        0.0000        0.0000        0.0000        0.0000        0.0000        0.0000        0.0000        0.0000        0.0000        0.0000        0.0000        0.0000        0.0000        0.0000        0.0000        0.0000        0.0000        0.0000        0.0000
        0.0000        0.0000        0.0000        0.0000        0.0000        0.0000        0.0000        0.0000        0.0000        0.0000        0.0000        0.0000        0.0000        0.0000        0.0000        0.0000        0.0000        0.0000        0.0000        0.0000        0.0000        0.0000        0.0000        0.0000        0.0000        0.0000        0.0000        0.0000        0.0000        0.0000        0.0000        0.0000        0.0000        0.0000        0.0000        0.0000        0.0000        0.0000        0.0000        0.0000        0.0000        0.0000        0.0000        0.0000        0.0000        0.0000        0.0000        0.0000        0.0000        0.0000        0.0000        0.0000        0.0000        0.0000        0.0000        0.0000        0.0000        0.0000        0.0000        0.0000        0.0000        0.0000        0.0000        0.0000        0.0000        0.0000        0.0000        0.0000        0.0000        0.0000        0.0000        0.0000        0.0000        0.0000        0.0000        0.0000        0.0000        0.0000        0.0000        0.0000        0.0000        0.0000        0.0000        0.0000        0.0000        0.0000        0.0000        0.0000        0.0000        0.0000        0.0000        0.0000        0.0000        0.0000        0.0000        0.0000        0.0000        0.0000        0.0000        0.0000        0.0000        0.0000       21.5282       23.0228       22.3818       19.7991       23.1852       25.8171       29.7228       36.1366       40.3751       38.2775       37.3913       39.2485       34.3963       49.2854       38.4130       41.2992       42.3611       44.6917       42.3417       43.0537       35.5461       33.9695       28.6593       27.2739       29.1949       31.7046       34.6528       36.7636       31.6541       37.5048       37.3899       36.9426       41.2012       37.3995       29.1616       26.9605       27.5670       28.7706       33.9532       26.5294       34.0977       41.0074       40.8422       44.0611       42.0203       40.5366       43.6265       41.1611       40.5180       31.2947       32.3895       34.3979       36.6583       40.5753       39.6861       38.1043       37.9889       37.7883       36.1582       36.0592       35.9334       31.1396       27.0264       24.4822       25.4324       26.7711       25.0340       23.7977       22.8146       18.2889       17.0817       20.1017       18.7387       15.0471       15.1206        0.0000        0.0000        0.0000        0.0000        0.0000        0.0000        0.0000       25.1700        0.3600        0.6600       25.1065       26.5510       29.7284       32.7467       48.0237       48.5031       52.8091        0.0000        0.0000        0.0000        0.0000        0.0000        0.0000        0.0000        0.0000        0.0000        0.0000        0.0000        0.0000        0.0000        0.0000        0.0000        0.0000        0.0000        0.0000        0.0000        0.0000        0.0000        0.0000        0.0000        0.0000        0.0000        0.0000        0.0000        0.0000        0.0000        0.0000        0.0000        0.0000        0.0000        0.0000        0.0000        0.0000        0.0000        0.0000        0.0000        0.0000        0.0000        0.0000        0.0000        0.0000        0.0000        0.0000        0.0000        0.0000        0.0000        0.0000        0.0000        0.0000        0.0000        0.0000        0.0000
        0.0000        0.0000        0.0000        0.0000        0.0000        0.0000        0.0000        0.0000        0.0000        0.0000        0.0000        0.0000        0.0000        0.0000        0.0000        0.0000        0.0000        0.0000        0.0000        0.0000        0.0000        0.0000        0.0000        0.0000        0.0000        0.0000        0.0000        0.0000        0.0000        0.0000        0.0000        0.0000        0.0000        0.0000        0.0000        0.0000        0.0000        0.0000        0.0000        0.0000        0.0000        0.0000        0.0000        0.0000        0.0000        0.0000        0.0000        0.0000        0.0000        0.0000        0.0000        0.0000        0.0000        0.0000        0.0000        0.0000        0.0000        0.0000        0.0000        0.0000        0.0000        0.0000        0.0000        0.0000        0.0000        0.0000        0.0000        0.0000        0.0000        0.0000        0.0000        0.0000        0.0000        0.0000        0.0000        0.0000        0.0000        0.0000        0.0000        0.0000        0.0000        0.0000        0.0000        0.0000        0.0000        0.0000        0.0000        0.0000        0.0000        0.0000        0.0000        0.0000        0.0000        0.0000        0.0000        0.0000        0.0000        0.0000        0.0000        0.0000        0.0000        0.0000        0.0000       29.5003       29.3607       29.0034       31.1061       33.2647       40.9048       48.0666       59.8155       49.7955       41.7772       41.0028       45.2283       63.4104       63.6150       70.6593       77.9032       76.5870       71.8561       68.7799       65.4721       55.7256       51.7113       46.5660       46.2459        0.0000        0.0000       32.4336       33.1556       33.7728       32.3705       33.4012       35.7546       34.1024       29.1685       27.1843       28.4790       36.9667       37.1584       26.7635       28.5726       38.8405       44.0291       37.1639       34.7528       38.8547       43.0800       43.0757       41.9357       37.4463       39.9303       34.6486       33.3365       32.3157       30.0291       30.5218       29.8053       30.6944       32.0128       31.6696       31.5135       25.3773       20.9152       20.8276       21.3357       30.1432       25.7872       25.3464       19.5081       14.8639       16.1385       14.8695        0.0000        0.0000        0.0000        0.0000        0.0000        0.0000        0.0000        0.0000        0.0000        0.0000        0.0000        0.0000        0.0000       21.4392       21.2933       22.8117       27.1893       44.2139       47.0891        0.0000        0.0000        0.0000        0.0000        0.0000        0.0000        0.0000        0.0000        0.0000        0.0000        0.0000        0.0000        0.0000        0.0000        0.0000        0.0000        0.0000        0.0000        0.0000        0.0000        0.0000        0.0000        0.0000        0.0000        0.0000        0.0000        0.0000        0.0000        0.0000        0.0000        0.0000        0.0000        0.0000        0.0000        0.0000        0.0000        0.0000        0.0000        0.0000        0.0000        0.0000        0.0000        0.0000        0.0000        0.0000        0.0000        0.0000        0.0000        0.0000        0.0000        0.0000        0.0000        0.0000        0.0000        0.0000        0.0000
        0.0000        0.0000        0.0000        0.0000        0.0000        0.0000        0.0000        0.0000        0.0000        0.0000        0.0000        0.0000        0.0000        0.0000        0.0000        0.0000        0.0000        0.0000        0.0000        0.0000        0.0000        0.0000        0.0000        0.0000        0.0000        0.0000        0.0000        0.0000        0.0000        0.0000        0.0000        0.0000        0.0000        0.0000        0.0000        0.0000        0.0000        0.0000        0.0000        0.0000        0.0000        0.0000        0.0000        0.0000        0.0000        0.0000        0.0000        0.0000        0.0000        0.0000        0.0000        0.0000        0.0000        0.0000        0.0000        0.0000        0.0000        0.0000        0.0000        0.0000        0.0000        0.0000        0.0000        0.0000        0.0000        0.0000        0.0000        0.0000        0.0000        0.0000        0.0000        0.0000        0.0000        0.0000        0.0000        0.0000        0.0000        0.0000        0.0000        0.0000        0.0000        0.0000        0.0000        0.0000        0.0000        0.0000        0.0000        0.0000        0.0000        0.0000        0.0000        0.0000        0.0000        0.0000        0.0000        0.0000        0.0000        0.0000        0.0000        0.0000        0.0000        0.0000        0.0000       29.3465       31.8656       31.6021       35.7273       38.9610       40.0678       55.7335       56.0174       44.9739       45.2462       46.4086       51.3318       63.6454       72.4414       86.7495       85.5624       98.1356       91.4529       85.4474       76.7148       66.4324       62.4973       57.5160        0.0000        0.0000        0.0000        0.0000        0.0000        0.0000       27.5969       34.0487       33.7375       33.2474       25.1820       25.1582       30.6635       28.6128       20.6037       32.4588       23.8571       38.5383       36.6560       31.5711       34.7368       36.2877       39.8942       39.3870       39.9579       35.6625       35.2935       35.9663       34.1309       30.3514       28.4293       28.9089       26.0889       26.3667       27.6228       29.3081       26.2260       19.0073       19.0031       18.7017       19.0075       25.1240       27.7883       25.6003       19.0820       14.1343        0.0000        0.0000        0.0000        0.0000        0.0000        0.0000        0.0000        0.0000        0.0000        0.0000        0.0000        0.0000        0.0000        0.0000        0.0000       19.2261       17.1772       17.4783       23.3217       35.6861       73.2116       61.8107        0.0000        0.0000        0.0000        0.0000        0.0000        0.0000        0.0000        0.0000        0.0000        0.0000        0.0000        0.0000        0.0000        0.0000        0.0000        0.0000        0.0000        0.0000        0.0000        0.0000        0.0000        0.0000        0.0000        0.0000        0.0000        0.0000        0.0000        0.0000        0.0000        0.0000        0.0000        0.0000        0.0000        0.0000        0.0000        0.0000        0.0000        0.0000        0.0000        0.0000        0.0000        0.0000        0.0000        0.0000        0.0000        0.0000        0.0000        0.0000        0.0000        0.0000        0.0000        0.0000        0.0000        0.0000        0.0000
        0.0000        0.0000        0.0000        0.0000        0.0000        0.0000        0.0000        0.0000        0.0000        0.0000        0.0000        0.0000        0.0000        0.0000        0.0000        0.0000        0.0000        0.0000        0.0000        0.0000        0.0000        0.0000        0.0000        0.0000        0.0000        0.0000        0.0000        0.0000        0.0000        0.0000        0.0000        0.0000        0.0000        0.0000        0.0000        0.0000        0.0000        0.0000        0.0000        0.0000        0.0000        0.0000        0.0000        0.0000        0.0000        0.0000        0.0000        0.0000        0.0000        0.0000        0.0000        0.0000        0.0000        0.0000        0.0000        0.0000        0.0000        0.0000        0.0000        0.0000        0.0000        0.0000        0.0000        0.0000        0.0000        0.0000        0.0000        0.0000        0.0000        0.0000        0.0000        0.0000        0.0000        0.0000        0.0000        0.0000        0.0000        0.0000        0.0000        0.0000        0.0000        0.0000        0.0000        0.0000        0.0000        0.0000        0.0000        0.0000        0.0000        0.0000        0.0000        0.0000        0.0000        0.0000        0.0000        0.0000        0.0000        0.0000        0.0000        0.0000        0.0000        0.0000        0.0000       27.1566       29.4690       32.6443       35.9717       41.4328       37.9876       42.0451       48.1724       44.1907       47.7596       47.4513       53.4404       63.1614       70.8588        0.0000       95.8352       94.8322        0.0000        0.0000       80.9127       70.9867        0.0000        0.0000        0.0000        0.0000        0.0000        0.0000        0.0000        0.0000       26.6755       28.8350       27.7678       25.0991       28.4006       37.2375       30.4239       27.6326       24.1103       33.8831       27.7171       31.3708       33.4718       30.5239       34.5404       39.7454       33.6382       37.7561       33.1407       31.9837       34.8857       31.7989       34.4832       33.6666       28.9480       23.7112       23.2885       27.6498       23.4207       26.6349       23.7465       18.2626       18.7952       21.5882       20.6736        0.0000        0.0000        0.0000        0.0000        0.0000        0.0000        0.0000        0.0000        0.0000        0.0000        0.0000        0.0000        0.0000        0.0000        0.0000        0.0000        0.0000        0.0000        0.0000        0.0000       16.8894       18.0508       17.3580       22.3681       29.4227        0.0000        0.0000        0.0000        0.0000        0.0000        0.0000        0.0000        0.0000        0.0000        0.0000        0.0000        0.0000        0.0000        0.0000        0.0000        0.0000        0.0000        0.0000        0.0000        0.0000        0.0000        0.0000        0.0000        0.0000        0.0000        0.0000        0.0000        0.0000        0.0000        0.0000        0.0000        0.0000        0.0000        0.0000        0.0000        0.0000        0.0000        0.0000        0.0000        0.0000        0.0000        0.0000        0.0000        0.0000        0.0000        0.0000        0.0000        0.0000        0.0000        0.0000        0.0000        0.0000        0.0000        0.0000        0.0000        0.0000        0.0000
        0.0000        0.0000        0.0000        0.0000        0.0000        0.0000        0.0000        0.0000        0.0000        0.0000        0.0000        0.0000        0.0000        0.0000        0.0000        0.0000        0.0000        0.0000        0.0000        0.0000        0.0000        0.0000        0.0000        0.0000        0.0000        0.0000        0.0000        0.0000        0.0000        0.0000        0.0000        0.0000        0.0000        0.0000        0.0000        0.0000        0.0000        0.0000        0.0000        0.0000        0.0000        0.0000        0.0000        0.0000        0.0000        0.0000        0.0000        0.0000        0.0000        0.0000        0.0000        0.0000        0.0000        0.0000        0.0000        0.0000        0.0000        0.0000        0.0000        0.0000        0.0000        0.0000        0.0000        0.0000        0.0000        0.0000        0.0000        0.0000        0.0000        0.0000        0.0000        0.0000        0.0000        0.0000        0.0000        0.0000        0.0000        0.0000        0.0000        0.0000        0.0000        0.0000        0.0000        0.0000        0.0000        0.0000        0.0000        0.0000        0.0000        0.0000        0.0000        0.0000        0.0000        0.0000        0.0000        0.0000        0.0000        0.0000        0.0000        0.0000        0.0000        0.0000        0.0000       27.0699       29.6487       29.4825       32.5480       34.3364       33.8618       39.3332       37.8654       37.4288       48.2210       45.1987        0.0000        0.0000        0.0000        0.0000        0.0000        0.0000        0.0000        0.0000        0.0000        0.0000        0.0000        0.0000        0.0000        0.0000        0.0000        0.0000        0.0000        0.0000        0.0000       24.2263       28.3456       23.3509       24.2377       32.3334       31.6828       23.6043       21.9665       25.8166       23.1392       28.7855       22.7050       23.9458       30.5930       29.8887       28.9707       29.9464       29.5197       31.5015       29.8731       33.9814       28.8978       31.1462       24.4867       19.3330       19.4328       23.1998       23.5664       23.5186       21.2477       24.7960       18.7768       19.3578        0.0000        0.0000        0.0000        0.0000        0.0000        0.0000        0.0000        0.0000        0.0000        0.0000        0.0000        0.0000        0.0000        0.0000        0.0000        0.0000        0.0000        0.0000        0.0000        0.0000        0.0000        0.0000       18.4119       24.8651       19.2330        0.0000       27.7070       54.8466        0.0000        0.0000        0.0000        0.0000        0.0000        0.0000        0.0000        0.0000        0.0000        0.0000        0.0000        0.0000        0.0000        0.0000        0.0000        0.0000        0.0000        0.0000        0.0000        0.0000        0.0000        0.0000        0.0000        0.0000        0.0000        0.0000        0.0000        0.0000        0.0000        0.0000        0.0000        0.0000        0.0000        0.0000        0.0000        0.0000        0.0000        0.0000        0.0000        0.0000        0.0000        0.0000        0.0000        0.0000        0.0000        0.0000        0.0000        0.0000        0.0000        0.0000        0.0000        0.0000        0.0000        0.0000        0.0000
        0.0000        0.0000        0.0000        0.0000        0.0000        0.0000        0.0000        0.0000        0.0000        0.0000        0.0000        0.0000        0.0000        0.0000        0.0000        0.0000        0.0000        0.0000        0.0000        0.0000        0.0000        0.0000        0.0000        0.0000        0.0000        0.0000        0.0000        0.0000        0.0000        0.0000        0.0000        0.0000        0.0000        0.0000        0.0000        0.0000        0.0000        0.0000        0.0000        0.0000        0.0000        0.0000        0.0000        0.0000        0.0000        0.0000        0.0000        0.0000        0.0000        0.0000        0.0000        0.0000        0.0000        0.0000        0.0000        0.0000        0.0000        0.0000        0.0000        0.0000        0.0000        0.0000        0.0000        0.0000        0.0000        0.0000        0.0000        0.0000        0.0000        0.0000        0.0000        0.0000        0.0000        0.0000        0.0000        0.0000        0.0000        0.0000        0.0000        0.0000        0.0000        0.0000        0.0000        0.0000        0.0000        0.0000        0.0000        0.0000        0.0000        0.0000        0.0000        0.0000        0.0000        0.0000        0.0000        0.0000        0.0000        0.0000        0.0000        0.0000        0.0000        0.0000        0.0000        0.0000        0.0000       21.8021       22.2869       28.8341       34.2216       31.5377       36.1942       37.7381       37.4390       52.6561       54.2451        0.0000        0.0000        0.0000        0.0000        0.0000        0.0000        0.0000        0.0000        0.0000        0.0000        0.0000        0.0000        0.0000        0.0000        0.0000        0.0000        0.0000        0.0000       16.9271       17.6378       21.6364       18.9425       19.1615       20.2620       22.8038       29.7188       27.6888       20.1004       19.8832       15.1417       18.5459       19.9826       18.2136       20.0128       19.8766       22.2224       22.5157       24.9876       26.9380       26.0739       20.2325       20.0036       16.4931       18.7756       18.3457       19.0174       18.8880       18.9324       13.8300       14.9700        0.0000        0.0000        0.0000        0.0000        0.0000        0.0000        0.0000        0.0000        0.0000        0.0000        0.0000        0.0000        0.0000        0.0000        0.0000        0.0000        0.0000        0.0000        0.0000        0.0000        0.0000        0.0000        0.0000        0.0000       27.2124       26.1047        0.0000       26.0700       81.8100        0.0000        0.0000        0.0000        0.0000        0.0000        0.0000        0.0000        0.0000        0.0000        0.0000        0.0000        0.0000        0.0000        0.0000        0.0000        0.0000        0.0000        0.0000        0.0000        0.0000        0.0000        0.0000        0.0000        0.0000        0.0000        0.0000        0.0000        0.0000        0.0000        0.0000        0.0000        0.0000        0.0000        0.0000        0.0000        0.0000        0.0000        0.0000        0.0000        0.0000        0.0000        0.0000        0.0000        0.0000        0.0000        0.0000        0.0000        0.0000        0.0000        0.0000        0.0000        0.0000        0.0000        0.0000        0.0000
        0.0000        0.0000        0.0000        0.0000        0.0000        0.0000        0.0000        0.0000        0.0000        0.0000        0.0000        0.0000        0.0000        0.0000        0.0000        0.0000        0.0000        0.0000        0.0000        0.0000        0.0000        0.0000        0.0000        0.0000        0.0000        0.0000        0.0000        0.0000        0.0000        0.0000        0.0000        0.0000        0.0000        0.0000        0.0000        0.0000        0.0000        0.0000        0.0000        0.0000        0.0000        0.0000        0.0000        0.0000        0.0000        0.0000        0.0000        0.0000        0.0000        0.0000        0.0000        0.0000        0.0000        0.0000        0.0000        0.0000        0.0000        0.0000        0.0000        0.0000        0.0000        0.0000        0.0000        0.0000        0.0000        0.0000        0.0000        0.0000        0.0000        0.0000        0.0000        0.0000        0.0000        0.0000        0.0000        0.0000        0.0000        0.0000        0.0000        0.0000        0.0000        0.0000        0.0000        0.0000        0.0000        0.0000        0.0000        0.0000        0.0000        0.0000        0.0000        0.0000        0.0000        0.0000        0.0000        0.0000        0.0000        0.0000        0.0000        0.0000        0.0000        0.0000        0.0000        0.0000        0.0000        0.0000       24.5678       23.8399       27.7903       31.9801       46.0647       41.0895       35.6649       43.2315       42.8345        0.0000        0.0000        0.0000        0.0000        0.0000        0.0000        0.0000        0.0000        0.0000        0.0000        0.0000        0.0000        0.0000        0.0000        0.0000        0.0000        0.0000        0.0000        0.0000        0.0000       16.5070       15.7449       16.4785       17.9664       18.9553       29.0684       22.0542       18.3924       15.8442       15.2227       12.3497       13.3530       14.5093       16.3361       16.0479       16.7061       19.5087       20.5512       26.0598       23.4634       18.3591       14.0487       14.8271       14.7543       14.7730        0.0000        0.0000       19.5692        0.0000        0.0000        0.0000        0.0000        0.0000        0.0000        0.0000        0.0000        0.0000        0.0000        0.0000        0.0000        0.0000        0.0000        0.0000        0.0000        0.0000        0.0000        0.0000        0.0000        0.0000        0.0000        0.0000        0.0000        0.0000        0.0000       29.2695       28.6642        0.0000        0.0000        0.0000        0.0000        0.0000        0.0000        0.0000        0.0000        0.0000        0.0000        0.0000        0.0000        0.0000        0.0000        0.0000        0.0000        0.0000        0.0000        0.0000        0.0000        0.0000        0.0000        0.0000        0.0000        0.0000        0.0000        0.0000        0.0000        0.0000        0.0000        0.0000        0.0000        0.0000        0.0000        0.0000        0.0000        0.0000        0.0000        0.0000        0.0000        0.0000        0.0000        0.0000        0.0000        0.0000        0.0000        0.0000        0.0000        0.0000        0.0000        0.0000        0.0000        0.0000        0.0000        0.0000        0.0000        0.0000        0.0000
[truncated: 212,709 more chars]
