# Supplementary material for: Multidimensional evaluation of the TRMM 3B43V7 satellite-based precipitation product in mainland China from 1998–2016
Source: PeerJ. 2020 Feb 20;8:e8615. doi: 10.7717/peerj.8615 (PMC7036276; doi:10.7717/peerj.8615)
Supplement: Supplemental Information 2 [file peerj-08-8615-s002.zip › TRMM_3B43 data/TRMM 3B43 data-Year-Month/2002-02.txt]

ncols         249
nrows         175
xllcorner     73.250
yllcorner     6.500
cellsize      0.25000
        0.0000        0.0000        0.0000        0.0000        0.0000        0.0000        0.0000        0.0000        0.0000        0.0000        0.0000        0.0000        0.0000        0.0000        0.0000        0.0000        0.0000        0.0000        0.0000        0.0000        0.0000        0.0000        0.0000        0.0000        0.0000        0.0000        0.0000        0.0000        0.0000        0.0000        0.0000        0.0000        0.0000        0.0000        0.0000        0.0000        0.0000        0.0000        0.0000        0.0000        0.0000        0.0000        0.0000        0.0000        0.0000        0.0000        0.0000        0.0000        0.0000        0.0000        0.0000        0.0000        0.0000        0.0000        0.0000        0.0000        0.0000        0.0000        0.0000        0.0000        0.0000        0.0000        0.0000        0.0000        0.0000        0.0000        0.0000        0.0000        0.0000        0.0000        0.0000        0.0000        0.0000        0.0000        0.0000        0.0000        0.0000        0.0000        0.0000        0.0000        0.0000        0.0000        0.0000        0.0000        0.0000        0.0000        0.0000        0.0000        0.0000        0.0000        0.0000        0.0000        0.0000        0.0000        0.0000        0.0000        0.0000        0.0000        0.0000        0.0000        0.0000        0.0000        0.0000        0.0000        0.0000        0.0000        0.0000        0.0000        0.0000        0.0000        0.0000        0.0000        0.0000        0.0000        0.0000        0.0000        0.0000        0.0000        0.0000        0.0000        0.0000        0.0000        0.0000        0.0000        0.0000        0.0000        0.0000        0.0000        0.0000        0.0000        0.0000        0.0000        0.0000        0.0000        0.0000        0.0000        0.0000        0.0000        0.0000        0.0000        0.0000        0.0000        0.0000        0.0000        0.0000        0.0000        0.0000        0.0000        0.0000        0.0000        0.0000        0.0000        0.0000        0.0000        0.0000        0.0000        0.0000        0.0000        0.0000        0.0000        0.0000        0.0000        0.0000        0.0000        0.0000        0.0000        0.0000        0.0000        0.0000        0.0000        0.0000        0.0000        0.0000        0.0743        0.0654        0.1255        0.0000        0.0000        0.0000        1.0840        1.1269        1.2628        1.2971        1.3092        1.2984        1.2892        1.3711        1.6698        1.8728        2.0349        2.0658        1.9976        2.1733        2.4270        2.0585        1.8764        1.7951        1.6786        1.5475        1.1720        1.1051        0.9731        0.8885        0.6354        0.6496        0.7315        0.6991        0.5210        0.3822        0.4999        0.6954        2.3990        2.8475        3.9702        4.3369        4.4740        5.0692        5.4888        5.2102        0.0000        0.0000        0.0000        0.0000        0.0000        0.0000        0.0000        0.0000        0.0000        0.0000        0.0000        0.0000        0.0000        0.0000        0.0000        0.0000        0.0000        0.0000        0.0000        0.0000        0.0000        0.0000        0.0000        0.0000        0.0000        0.0000        0.0000        0.0000        0.0000        0.0000
        0.0000        0.0000        0.0000        0.0000        0.0000        0.0000        0.0000        0.0000        0.0000        0.0000        0.0000        0.0000        0.0000        0.0000        0.0000        0.0000        0.0000        0.0000        0.0000        0.0000        0.0000        0.0000        0.0000        0.0000        0.0000        0.0000        0.0000        0.0000        0.0000        0.0000        0.0000        0.0000        0.0000        0.0000        0.0000        0.0000        0.0000        0.0000        0.0000        0.0000        0.0000        0.0000        0.0000        0.0000        0.0000        0.0000        0.0000        0.0000        0.0000        0.0000        0.0000        0.0000        0.0000        0.0000        0.0000        0.0000        0.0000        0.0000        0.0000        0.0000        0.0000        0.0000        0.0000        0.0000        0.0000        0.0000        0.0000        0.0000        0.0000        0.0000        0.0000        0.0000        0.0000        0.0000        0.0000        0.0000        0.0000        0.0000        0.0000        0.0000        0.0000        0.0000        0.0000        0.0000        0.0000        0.0000        0.0000        0.0000        0.0000        0.0000        0.0000        0.0000        0.0000        0.0000        0.0000        0.0000        0.0000        0.0000        0.0000        0.0000        0.0000        0.0000        0.0000        0.0000        0.0000        0.0000        0.0000        0.0000        0.0000        0.0000        0.0000        0.0000        0.0000        0.0000        0.0000        0.0000        0.0000        0.0000        0.0000        0.0000        0.0000        0.0000        0.0000        0.0000        0.0000        0.0000        0.0000        0.0000        0.0000        0.0000        0.0000        0.0000        0.0000        0.0000        0.0000        0.0000        0.0000        0.0000        0.0000        0.0000        0.0000        0.0000        0.0000        0.0000        0.0000        0.0000        0.0000        0.0000        0.0000        0.0000        0.0000        0.0000        0.0000        0.0000        0.0000        0.0000        0.0000        0.0000        0.0000        0.0000        0.0000        0.0000        0.0000        0.0000        0.0000        0.0000        0.0000        0.0000        0.0000        0.0000        0.0000        0.0000        0.0525        0.0534        0.0384        0.1053        0.1933        0.3236        0.3758        0.9859        1.1199        1.2501        1.2581        1.0897        0.9982        0.9764        1.0537        1.2734        1.4613        1.5590        1.6085        1.6001        1.5117        1.4617        1.3957        1.2404        1.2375        1.2172        1.2805        1.0929        0.8554        0.9254        0.8891        0.4977        0.5286        0.5097        0.5872        0.4520        0.2604        0.4043        0.7026        1.9325        2.4161        3.2073        3.5882        3.7853        4.4173        4.5062        4.8234        4.7543        5.2612        5.8060        7.0940        9.4260       11.1104       14.7959        0.0000        0.0000        0.0000        0.0000        0.0000        0.0000        0.0000        0.0000        0.0000        0.0000        0.0000        0.0000        0.0000        0.0000        0.0000        0.0000        0.0000        0.0000        0.0000        0.0000        0.0000        0.0000        0.0000
        0.0000        0.0000        0.0000        0.0000        0.0000        0.0000        0.0000        0.0000        0.0000        0.0000        0.0000        0.0000        0.0000        0.0000        0.0000        0.0000        0.0000        0.0000        0.0000        0.0000        0.0000        0.0000        0.0000        0.0000        0.0000        0.0000        0.0000        0.0000        0.0000        0.0000        0.0000        0.0000        0.0000        0.0000        0.0000        0.0000        0.0000        0.0000        0.0000        0.0000        0.0000        0.0000        0.0000        0.0000        0.0000        0.0000        0.0000        0.0000        0.0000        0.0000        0.0000        0.0000        0.0000        0.0000        0.0000       14.7460        0.0000       10.4759        8.5165        0.0000        0.0000        0.0000        0.0000        0.0000        0.0000        0.0000        0.0000        0.0000        0.0000        0.0000        0.0000        0.0000        0.0000        0.0000        0.0000        0.0000        0.0000        0.0000        0.0000        0.0000        0.0000        0.0000        0.0000        0.0000        0.0000        0.0000        0.0000        0.0000        0.0000        0.0000        0.0000        0.0000        0.0000        0.0000        0.0000        0.0000        0.0000        0.0000        0.0000        0.0000        0.0000        0.0000        0.0000        0.0000        0.0000        0.0000        0.0000        0.0000        0.0000        0.0000        0.0000        0.0000        0.0000        0.0000        0.0000        0.0000        0.0000        0.0000        0.0000        0.0000        0.0000        0.0000        0.0000        0.0000        0.0000        0.0000        0.0000        0.0000        0.0000        0.0000        0.0000        0.0000        0.0000        0.0000        0.0000        0.0000        0.0000        0.0000        0.0000        0.0000        0.0000        0.0000        0.0000        0.0000        0.0000        0.0000        0.0000        0.0000        0.0000        0.0000        0.0000        0.0000        0.0000        0.0000        0.0000        0.0000        0.0000        0.0000        0.0000        0.0000        0.0000        0.0000        0.0000        0.0000        0.0000        0.0000        0.0000        0.0000        0.0000        0.0000        0.0000        0.1638        0.0843        0.0621        0.0539        0.1429        0.1944        0.4369        0.4627        1.1525        1.2563        1.2871        1.1882        0.9312        0.8804        0.8817        0.9470        1.0869        1.2693        1.3901        1.4668        1.5310        1.5833        1.1251        1.0041        0.8827        0.8805        0.8760        0.8328        1.1721        0.7905        0.6384        0.6466        0.4792        0.4609        0.4987        0.5425        0.4343        0.4091        0.6191        0.9515        1.6817        2.1729        2.6446        2.9422        3.1866        3.8529        4.2993        4.7277        4.6945        5.0711        5.7549        6.6843        8.5529        9.9852       11.4892       11.1407        0.0000        0.0000        0.0000        0.0000        0.0000        0.0000        0.0000        0.0000        0.0000        0.0000        0.0000        0.0000        0.0000        0.0000        0.0000        0.0000        0.0000        0.0000        0.0000        0.0000        0.0000        0.0000
        0.0000        0.0000        0.0000        0.0000        0.0000        0.0000        0.0000        0.0000        0.0000        0.0000        0.0000        0.0000        0.0000        0.0000        0.0000        0.0000        0.0000        0.0000        0.0000        0.0000        0.0000        0.0000        0.0000        0.0000        0.0000        0.0000        0.0000        0.0000        0.0000        0.0000        0.0000        0.0000        0.0000        0.0000        0.0000        0.0000        0.0000        0.0000        0.0000        0.0000        0.0000        0.0000        0.0000        0.0000        0.0000        0.0000        0.0000        0.0000        0.0000        0.0000        0.0000        0.0000        0.0000       23.4198       21.5970       16.6240       14.9435       13.4256       11.2305        4.2245        0.0000        0.0000        0.0000        0.0000        0.0000        0.0000        0.0000        0.0000        0.0000        0.0000        0.0000        0.0000        0.0000        0.0000        0.0000        0.0000        0.0000        0.0000        0.0000        0.0000        0.0000        0.0000        0.0000        0.0000        0.0000        0.0000        0.0000        0.0000        0.0000        0.0000        0.0000        0.0000        0.0000        0.0000        0.0000        0.0000        0.0000        0.0000        0.0000        0.0000        0.0000        0.0000        0.0000        0.0000        0.0000        0.0000        0.0000        0.0000        0.0000        0.0000        0.0000        0.0000        0.0000        0.0000        0.0000        0.0000        0.0000        0.0000        0.0000        0.0000        0.0000        0.0000        0.0000        0.0000        0.0000        0.0000        0.0000        0.0000        0.0000        0.0000        0.0000        0.0000        0.0000        0.0000        0.0000        0.0000        0.0000        0.0000        0.0000        0.0000        0.0000        0.0000        0.0000        0.0000        0.0000        0.0000        0.0000        0.0000        0.0000        0.0000        0.0000        0.0000        0.0000        0.0000        0.0000        0.0000        0.0000        0.0000        0.0000        0.0000        0.0000        0.0000        0.0000        0.0000        0.0000        0.0000        0.0000        0.0000        0.0000        0.0000        0.6719        0.8496        0.5548        0.2492        0.1684        0.3122        0.4987        0.6239        0.5254        1.0447        1.1451        1.1058        1.0613        0.8557        0.8914        0.9260        0.9725        1.0565        1.2708        1.7520        1.7628        1.4726        1.2336        1.2204        0.7543        0.6656        0.6188        0.8174        0.6490        1.3989        0.8544        0.8702        0.9870        0.5140        0.4410        0.3713        0.4729        0.4499        0.8730        1.1962        1.4524        1.8482        2.3071        2.6947        3.3550        3.7101        4.4123        4.4800        4.7295        4.8229        5.4114        6.0868        6.9263        8.5933       10.0096       10.1115        9.7809        9.0476        8.7156        0.0000        0.0000        0.0000        0.0000        0.0000        0.0000        0.0000        0.0000        0.0000        0.0000        0.0000        0.0000        0.0000        0.0000        0.0000        0.0000        0.0000        0.0000        0.0000        0.0000
        0.0000        0.0000        0.0000        0.0000        0.0000        0.0000        0.0000        0.0000        0.0000        0.0000        0.0000        0.0000        0.0000        0.0000        0.0000        0.0000        0.0000        0.0000        0.0000        0.0000        0.0000        0.0000        0.0000        0.0000        0.0000        0.0000        0.0000        0.0000        0.0000        0.0000        0.0000        0.0000        0.0000        0.0000        0.0000        0.0000        0.0000        0.0000        0.0000        0.0000        0.0000        0.0000        0.0000        0.0000        0.0000        0.0000        0.0000        0.0000        0.0000        0.0000        0.0000        0.0000        0.0000       21.5485       20.4462       20.8174       19.7225       17.7405       14.9591       11.6518        0.0000        0.0000        0.0000        0.0000        0.0000        0.0000        0.0000        0.0000        0.0000        0.0000        0.0000        0.0000        0.0000        0.0000        0.0000        0.0000        0.0000        0.0000        0.0000        0.0000        0.0000        0.0000        0.0000        0.0000        0.0000        0.0000        0.0000        0.0000        0.0000        0.0000        0.0000        0.0000        0.0000        0.0000        0.0000        0.0000        0.0000        0.0000        0.0000        0.0000        0.0000        0.0000        0.0000        0.0000        0.0000        0.0000        0.0000        0.0000        0.0000        0.0000        0.0000        0.0000        0.0000        0.0000        0.0000        0.0000        0.0000        0.0000        0.0000        0.0000        0.0000        0.0000        0.0000        0.0000        0.0000        0.0000        0.0000        0.0000        0.0000        0.0000        0.0000        0.0000        0.0000        0.0000        0.0000        0.0000        0.0000        0.0000        0.0000        0.0000        0.0000        0.0000        0.0000        0.0000        0.0000        0.0000        0.0000        0.0000        0.0000        0.0000        0.0000        0.0000        0.0000        0.0000        0.0000        0.0000        0.0000        0.0000        0.0000        0.0000        0.0000        0.0000        0.0000        0.0000        0.0000        0.0000        0.0000        0.0000        0.0000        0.0000        0.2111        0.5333        0.9051        1.0066        0.7015        1.1791        0.9123        1.0059        0.7139        0.8095        0.8432        0.8169        0.8164        0.8827        0.9894        1.0618        1.1174        1.1346        1.3903        1.4314        1.3763        1.1389        1.2069        1.1930        0.4036        0.1238        0.0000        0.0925        0.1908        0.4384        0.8019        0.4365        0.5473        0.6608        0.5615        0.5685        0.5958        1.0154        1.4206        1.6940        1.9430        1.9810        2.4980        3.1744        3.8701        4.2929        4.8493        5.0499        4.8030        5.7167        6.3827        7.3659        8.0395        8.5263        9.7171        9.9609        9.3695        7.5548        6.7771        6.9545        7.0562        0.0000        0.0000        0.0000        0.0000        0.0000        0.0000        0.0000        0.0000        0.0000        0.0000        0.0000        0.0000        0.0000        0.0000        0.0000        0.0000        0.0000        0.0000
        0.0000        0.0000        0.0000        0.0000        0.0000        0.0000        0.0000        0.0000        0.0000        0.0000        0.0000        0.0000        0.0000        0.0000        0.0000        0.0000        0.0000        0.0000        0.0000        0.0000        0.0000        0.0000        0.0000        0.0000        0.0000        0.0000        0.0000        0.0000        0.0000        0.0000        0.0000        0.0000        0.0000        0.0000        0.0000        0.0000        0.0000        0.0000        0.0000        0.0000        0.0000        0.0000        0.0000        0.0000        0.0000        0.0000        0.0000        0.0000        0.0000        0.0000       21.7123       22.7659       22.2557       21.9792       22.5074       24.6395       23.6478       20.9784       17.9518       12.8787       10.2899        8.6392        0.0000        0.0000        0.0000        0.0000        0.0000        0.0000        0.0000        0.0000        0.0000        0.0000        0.0000        0.0000        0.0000        0.0000        0.0000        0.0000        0.0000        0.0000        0.0000        0.0000        0.0000        0.0000        0.0000        0.0000        0.0000        0.0000        0.0000        0.0000        0.0000        0.0000        0.0000        0.0000        0.0000        0.0000        0.0000        0.0000        0.0000        0.0000        0.0000        0.0000        0.0000        0.0000        0.0000        0.0000        0.0000        0.0000        0.0000        0.0000        0.0000        0.0000        0.0000        0.0000        0.0000        0.0000        0.0000        0.0000        0.0000        0.0000        0.0000        0.0000        0.0000        0.0000        0.0000        0.0000        0.0000        0.0000        0.0000        0.0000        0.0000        0.0000        0.0000        0.0000        0.0000        0.0000        0.0000        0.0000        0.0000        0.0000        0.0000        0.0000        0.0000        0.0000        0.0000        0.0000        0.0000        0.0000        0.0000        0.0000        0.0000        0.0000        0.0000        0.0000        0.0000        0.0000        0.0000        0.0000        0.0000        0.0000        0.0000        0.0000        0.0000        0.0000        0.0000        0.0000        0.0000        0.0000        0.0000        0.0883        0.1400        0.5567        0.3949        0.4944        0.3921        0.7414        0.7341        0.8577        0.7239        0.6084        0.6210        0.6377        0.7483        0.9146        0.9788        1.1376        1.2286        1.2946        1.3718        1.4790        1.0146        0.6969        0.6761        0.6500        0.5998        0.1045        0.0438        0.0536        0.0565        0.2558        0.7053        0.3767        0.4720        0.5275        0.5858        0.6972        0.8278        1.0101        1.0888        1.2015        1.2773        1.4841        1.8738        2.2416        2.9385        3.3530        4.0462        4.7671        5.0869        6.0101        7.0172        7.7650        8.3794        8.6715        9.1687        9.0662        8.5094        6.8660        6.0742        5.6461        5.5788        0.0000        0.0000        0.0000        0.0000        0.0000        0.0000        0.0000        0.0000        0.0000        0.0000        0.0000        0.0000        0.0000        0.0000       27.8784       29.2801       32.0111        0.0000
        0.0000        0.0000        0.0000        0.0000        0.0000        0.0000        0.0000        0.0000        0.0000        0.0000        0.0000        0.0000        0.0000        0.0000        0.0000        0.0000        0.0000        0.0000        0.0000        0.0000        0.0000        0.0000        0.0000        0.0000        0.0000        0.0000        0.0000        0.0000        0.0000        0.0000        0.0000        0.0000        0.0000        0.0000        0.0000        0.0000        0.0000        0.0000        0.0000        0.0000        0.0000        0.0000        0.0000        0.0000        0.0000        0.0000        0.0000        0.0000       21.1017       20.9460       20.9753       22.4017       21.3128       24.2925       22.7260       24.9534       24.5494       22.4086       19.4721       14.3448       12.1856        9.7124        8.6720        0.0000        0.0000        0.0000        0.0000        0.0000        0.0000        0.0000        0.0000        0.0000        0.0000        0.0000        0.0000        0.0000        0.0000        0.0000        0.0000        0.0000        0.0000        0.0000        0.0000        0.0000        0.0000        0.0000        0.0000        0.0000        0.0000        0.0000        0.0000        0.0000        0.0000        0.0000        0.0000        0.0000        0.0000        0.0000        0.0000        0.0000        0.0000        0.0000        0.0000        0.0000        0.0000        0.0000        0.0000        0.0000        0.0000        0.0000        0.0000        0.0000        0.0000        0.0000        0.0000        0.0000        0.0000        0.0000        0.0000        0.0000        0.0000        0.0000        0.0000        0.0000        0.0000        0.0000        0.0000        0.0000        0.0000        0.0000        0.0000        0.0000        0.0000        0.0000        0.0000        0.0000        0.0000        0.0000        0.0000        0.0000        0.0000        0.0000        0.0000        0.0000        0.0000        0.0000        0.0000        0.0000        0.0000        0.0000        0.0000        0.0000        0.0000        0.0000        0.0000        0.0000        0.0000        0.0000        0.0000        0.0000        0.0000        0.0000        0.0000        0.0000        0.0000        0.0000        0.0000        0.0000        0.2092        0.2123        0.3219        0.7799        0.2641        0.7093        0.4729        0.7625        0.7259        0.8429        1.0249        0.7240        0.7003        0.7294        0.8642        1.1013        1.2438        1.3434        1.4817        1.4998        1.5307        1.6775        1.1940        0.6760        0.4243        0.4982        0.5512        0.2841        0.0502        0.0207        0.0541        0.2949        0.3621        0.2681        0.5335        0.5777        0.6895        1.0393        1.2196        1.2284        1.4318        1.6280        1.6081        1.6500        1.8470        2.1503        2.5246        2.9286        4.1703        5.3693        5.8792        6.3537        7.3326        8.1662        8.6598        9.0423        9.6264        9.4303        8.5448        6.5854        6.2425        5.7808        5.2937        5.3743        0.0000        0.0000        0.0000        0.0000        0.0000        0.0000        0.0000        0.0000        0.0000       22.1962       23.4188       23.8476       25.3351       26.7037       28.5073       32.4245       34.4448
        0.0000        0.0000        0.0000        0.0000        0.0000        0.0000        0.0000        0.0000        0.0000        0.0000        0.0000        0.0000        0.0000        0.0000        0.0000        0.0000        0.0000        0.0000        0.0000        0.0000        0.0000        0.0000        0.0000        0.0000        0.0000        0.0000        0.0000        0.0000        0.0000        0.0000        0.0000        0.0000        0.0000        0.0000        0.0000        0.0000        0.0000        0.0000        0.0000        0.0000        0.0000        0.0000        0.0000        0.0000        0.0000        0.0000        0.0000        0.0000       20.6621       21.4884       20.8847       21.4757       22.8814       21.9838       21.0562       22.3860       23.5718       23.0950       21.1464       15.8430       12.8544       10.5756        9.1346        3.2430        2.6241        2.1328        2.4973        0.0000        0.0000        0.0000        0.0000        0.0000        0.0000        0.0000        0.0000        0.0000        0.0000        0.0000        0.0000        0.0000        0.0000        0.0000        0.0000        0.0000        0.0000        0.0000        0.0000        0.0000        0.0000        0.0000        0.0000        0.0000        0.0000        0.0000        0.0000        0.0000        0.0000        0.0000        0.0000        0.0000        0.0000        0.0000        0.0000        0.0000        0.0000        0.0000        0.0000        0.0000        0.0000        0.0000        0.0000        0.0000        0.0000        0.0000        0.0000        0.0000        0.0000        0.0000        0.0000        0.0000        0.0000        0.0000        0.0000        0.0000        0.0000        0.0000        0.0000        0.0000        0.0000        0.0000        0.0000        0.0000        0.0000        0.0000        0.0000        0.0000        0.0000        0.0000        0.0000        0.0000        0.0000        0.0000        0.0000        0.0000        0.0000        0.0000        0.0000        0.0000        0.0000        0.0000        0.0000        0.0000        0.0000        0.0000        0.0000        0.0000        0.0000        0.0000        0.0000        0.0000        0.0000        0.0000        0.0000        0.0000        0.0000        0.0000        0.0000        0.0000        0.3283        0.1893        0.1765        0.3923        0.4083        0.4624        0.2703        0.8567        0.9291        0.9928        1.0411        0.9308        0.9668        1.0042        1.1715        1.4686        1.7460        1.9236        2.0378        1.9613        1.9655        2.0703        1.6747        0.4962        0.2424        0.4041        0.3538        0.1903        0.1099        0.1102        0.1120        0.4804        0.3575        0.4727        0.6148        0.5773        0.7019        0.9404        1.1418        1.3029        1.5616        1.4312        1.6351        1.8320        1.8932        2.1243        2.6163        2.9593        4.0492        5.2760        6.5319        7.2061        7.7370        8.3378        9.0391        9.5025        9.8902        9.7960        8.9941        7.0222        6.6099        6.1457        6.1905        0.0000        0.0000        0.0000        0.0000        0.0000        0.0000       15.1821       17.3162       20.8901       20.2226       21.6646       22.2727       22.5955       24.3460       26.6770       28.5290        0.0000        0.0000
        0.0000        0.0000        0.0000        0.0000        0.0000        0.0000        0.0000        0.0000        0.0000        0.0000        0.0000        0.0000        0.0000        0.0000        0.0000        0.0000        0.0000        0.0000        0.0000        0.0000        0.0000        0.0000        0.0000        0.0000        0.0000        0.0000        0.0000        0.0000        0.0000        0.0000        0.0000        0.0000        0.0000        0.0000        0.0000        0.0000        0.0000        0.0000        0.0000        0.0000        0.0000        0.0000        0.0000        0.0000        0.0000        0.0000        0.0000        0.0000       18.8940       19.0942       17.7927       17.0050       17.1529       15.9473       18.0448       19.4820       18.9051       19.8496       17.9943       18.4717       15.4233       12.9637       11.2523        9.6262        7.4293        5.1545        4.9127        4.3449        3.2274        0.0000        0.0000        0.0000        0.0000        0.0000        0.0000        0.0000        0.0000        0.0000        0.0000        0.0000        0.0000        0.0000        0.0000        0.0000        0.0000        0.0000        0.0000        0.0000        0.0000        0.0000        0.0000        0.0000        0.0000        0.0000        0.0000        0.0000        0.0000        0.0000        0.0000        0.0000        0.0000        0.0000        0.0000        0.0000        0.0000        0.0000        0.0000        0.0000        0.0000        0.0000        0.0000        0.0000        0.0000        0.0000        0.0000        0.0000        0.0000        0.0000        0.0000        0.0000        0.0000        0.0000        0.0000        0.0000        0.0000        0.0000        0.0000        0.0000        0.0000        0.0000        0.0000        0.0000        0.0000        0.0000        0.0000        0.0000        0.0000        0.0000        0.0000        0.0000        0.0000        0.0000        0.0000        0.0000        0.0000        0.0000        0.0000        0.0000        0.0000        0.0000        0.0000        0.0000        0.0000        0.0000        0.0000        0.0000        0.0000        0.0000        0.0000        0.0000        0.0000        0.0000        0.0000        0.0000        0.0000        0.0000        0.0000        0.0000        0.3819        0.2594        0.7170        1.3109        1.0911        0.8711        0.9062        1.1362        1.2639        1.2530        1.2232        0.9425        1.1476        1.4737        1.7805        2.4887        2.7888        2.9382        3.2062        3.6256        3.8339        3.6529        2.8703        1.3123        0.8685        1.1373        0.5052        0.1509        0.1641        0.2158        0.4330        1.0473        0.9079        0.8093        0.6924        0.6270        0.5951        0.9099        1.1249        2.2060        2.3736        2.2123        2.3470        2.3512        2.4607        2.5956        3.2241        3.4822        4.2910        5.4210        7.7996        8.1392        9.5402        9.5281       10.0954       10.5953       10.5956       10.9370       10.3307        9.4574        9.6065        9.5323        8.9700        9.5618       10.1178       10.1324       11.0698       10.6558       11.0794       14.2071       16.3740       20.9337       20.0726       20.4289       22.1976       23.2229       24.1349       27.4051       30.9899        0.0000        0.0000
        0.0000        0.0000        0.0000        0.0000        0.0000        0.0000        0.0000        0.0000        0.0000        0.0000        0.0000        0.0000        0.0000        0.0000        0.0000        0.0000        0.0000        0.0000        0.0000        0.0000        0.0000        0.0000        0.0000        0.0000        0.0000        0.0000        0.0000        0.0000        0.0000        0.0000        0.0000        0.0000        0.0000        0.0000        0.0000        0.0000        0.0000        0.0000        0.0000        0.0000        0.0000        0.0000        0.0000        0.0000        0.0000        0.0000        0.0000        0.0000       14.7256       13.4678       12.3206       12.3537       13.2206       13.5345       15.2931       17.3389       17.3839       17.2329       17.6311       16.8024       15.8995       15.4067       13.4375       13.0322       10.2441        6.7834        5.4138        4.6068        3.8523        3.6789        0.0000        0.0000        0.0000        0.0000        0.0000        0.0000        0.0000        0.0000        0.0000        0.0000        0.0000        0.0000        0.0000        0.0000        0.0000        0.0000        0.0000        0.0000        0.0000        0.0000        0.0000        0.0000        0.0000        0.0000        0.0000        0.0000        0.0000        0.0000        0.0000        0.0000        0.0000        0.0000        0.0000        0.0000        0.0000        0.0000        0.0000        0.0000        0.0000        0.0000        0.0000        0.0000        0.0000        0.0000        0.0000        0.0000        0.0000        0.0000        0.0000        0.0000        0.0000        0.0000        0.0000        0.0000        0.0000        0.0000        0.0000        0.0000        0.0000        0.0000        0.0000        0.0000        0.0000        0.0000        0.0000        0.0000        0.0000        0.0000        0.0000        0.0000        0.0000        0.0000        0.0000        0.0000        0.0000        0.0000        0.0000        0.0000        0.0000        0.0000        0.0000        0.0000        0.0000        0.0000        0.0000        0.0000        0.0000        0.0000        0.0000        0.0000        0.0000        0.0000        0.0000        0.0000        0.0000        0.0000        0.0000        0.0000        0.0000        0.2600        0.6759        1.1254        1.9220        1.8562        0.0000        1.4978        1.3978        1.2881        0.0000        0.0000        0.0000        1.4670        1.7358        2.9360        3.6400        3.6705        3.5819        4.1282        4.2362        3.8142        2.9849        1.2889        0.8801        1.5300        1.0605        0.1649        0.4326        0.6900        0.9904        1.1267        1.1227        1.1118        0.8738        0.5242        0.5502        0.9483        1.1488        2.1955        2.2016        2.3662        2.4726        2.3719        2.5858        2.9797        3.2007        3.3014        3.6038        5.0548        7.5761        8.3024        9.3350        9.9667        9.4249        9.9590       10.3559       10.0038        8.9403       10.8657       10.6407       10.8304        9.9973       10.9475        9.5203       10.3345       10.4861        9.3612        9.2141       12.2044       14.1929       18.5405       17.3462       19.8006       21.2153       22.3531       23.9322       27.3719       30.0843        0.0000        0.0000
        0.0000        0.0000        0.0000        0.0000        0.0000        0.0000        0.0000        0.0000        0.0000        0.0000        0.0000        0.0000        0.0000        0.0000        0.0000        0.0000        0.0000        0.0000        0.0000        0.0000        0.0000        0.0000        0.0000        0.0000        0.0000        0.0000        0.0000        0.0000        0.0000        0.0000        0.0000        0.0000        0.0000        0.0000        0.0000        0.0000        0.0000        0.0000       18.3022       19.6035       22.1494        0.0000        0.0000        0.0000        0.0000        0.0000        0.0000        0.0000       13.2081       11.6500       10.4582       10.6178       12.0683       12.8124       12.9652       15.4601       14.6612       14.1391       14.5532       16.8657       16.5728       15.7174       17.8761       13.5591       10.0969        8.5332        6.7200        5.7238        4.7604        4.1153        0.0000        0.0000        0.0000        0.0000        0.0000        0.0000        0.0000        0.0000        0.0000        0.0000        0.0000        0.0000        0.0000        0.0000        0.0000        0.0000        0.0000        0.0000        0.0000        0.0000        0.0000        0.0000        0.0000        0.0000        0.0000        0.0000        0.0000        0.0000        0.0000        0.0000        0.0000        0.0000        0.0000        0.0000        0.0000        0.0000        0.0000        0.0000        0.0000        0.0000        0.0000        0.0000        0.0000        0.0000        0.0000        0.0000        0.0000        0.0000        0.0000        0.0000        0.0000        0.0000        0.0000        0.0000        0.0000        0.0000        0.0000        0.0000        0.0000        0.0000        0.0000        0.0000        0.0000        0.0000        0.0000        0.0000        0.0000        0.0000        0.0000        0.0000        0.0000        0.0000        0.0000        0.0000        0.0000        0.0000        0.0000        0.0000        0.0000        0.0000        0.0000        0.0000        0.0000        0.0000        0.0000        0.0000        0.0000        0.0000        0.0000        0.0000        0.0000        0.0000        0.0000        0.0000        0.0000        0.0000        0.0000        0.0000        0.0000        0.0000        0.0000        0.0000        0.0000        0.0000        0.0000        0.0000        0.0000        0.0000        0.0000        0.0000        0.0000        0.0000        0.0000        3.0514        3.6730        3.9864        3.8666        4.2669        4.2600        3.8328        3.0450        1.4589        1.0388        0.9931        2.6585        0.5746        0.6096        0.7580        0.7247        0.9641        0.8749        0.6345        0.5380        0.5051        0.6390        0.7108        0.8754        1.6693        2.1240        2.3636        2.5766        2.5158        2.6952        2.8296        3.1910        3.2276        3.6380        4.2963        5.5333        6.5438        8.2172        8.9200        9.3009        9.7342        9.0446        8.7753        8.8092        9.8286       10.3674       10.4954       10.4200       10.0565        8.9167        8.7430        8.9449        8.0244        8.2434        9.0412       10.5087       13.9071       15.6342       17.9012       19.7347       21.9372       23.6104       27.1384        0.0000        0.0000        0.0000
        0.0000        0.0000        0.0000        0.0000        0.0000        0.0000        0.0000        0.0000        0.0000        0.0000        0.0000        0.0000        0.0000        0.0000        0.0000        0.0000        0.0000        0.0000        0.0000        0.0000        0.0000        0.0000        0.0000        0.0000        0.0000        0.0000        0.0000        0.0000        0.0000        0.0000        0.0000        0.0000        0.0000        0.0000        0.0000        0.0000        0.0000        0.0000       15.9737       15.2171       14.1250       14.6992       15.4620       20.1872       21.0261       18.0965       16.3450       15.4776       13.9921       13.0056       10.6330       10.1992       10.8417       11.4876       10.9940       12.9388       12.8782       13.2024       13.2128       16.4048       16.5609       14.2845       15.3159       13.4100        8.8752        8.1081        7.1427        6.0168        5.3697        5.0637        5.4527        4.1262        0.0000        0.0000        0.0000        0.0000        0.0000        0.0000        0.0000        0.0000        0.0000        0.0000        0.0000        0.0000        0.0000        0.0000        0.0000        0.0000        0.0000        0.0000        0.0000        0.0000        0.0000        0.0000        0.0000        0.0000        0.0000        0.0000        0.0000        0.0000        0.0000        0.0000        0.0000        0.0000        0.0000        0.0000        0.0000        0.0000        0.0000        0.0000        0.0000        0.0000        0.0000        0.0000        0.0000        0.0000        0.0000        0.0000        0.0000        0.0000        0.0000        0.0000        0.0000        0.0000        0.0000        0.0000        0.0000        0.0000        0.0000        0.0000        0.0000        0.0000        0.0000        0.0000        0.0000        0.0000        0.0000        0.0000        0.0000        0.0000        0.0000        0.0000        0.0000        0.0000        0.0000        0.0000        0.0000        0.0000        0.0000        0.0000        0.0000        0.0000        0.0000        0.0000        0.0000        0.0000        0.0000        0.0000        0.0000        0.0000        0.0000        0.0000        0.0000        0.0000        0.0000        0.0000        0.0000        0.0000        0.0000        0.0000        0.0000        0.0000        0.0000        0.0000        0.0000        0.0000        0.0000        0.0000        0.0000        0.0000        0.0000        0.0000        0.0000        0.0000        3.8700        4.5616        3.8247        4.1184        3.9869        3.5156        2.9266        1.4218        0.9507        0.6307        1.4127        0.7076        0.4597        0.7156        0.3620        0.4350        0.5075        0.5655        0.4650        0.5586        0.5058        0.5520        0.7077        1.5213        1.8778        2.2256        2.5328        2.4179        2.4838        2.8079        3.0271        2.7415        3.4299        3.8328        4.6457        5.5066        6.3838        7.3402        8.3645        7.0756        6.8518        7.6620        8.3407        9.0980        9.5031       10.1442        8.8745        8.3963        7.8474        7.8657        7.9789        7.2547        7.5577        8.2365        9.4411       12.4166       14.0935       15.8141       17.8639       20.4109       22.5732        0.0000        0.0000        0.0000        0.0000
        0.0000        0.0000        0.0000        0.0000        0.0000        0.0000        0.0000        0.0000        0.0000        0.0000        0.0000        0.0000        0.0000        0.0000        0.0000        0.0000        0.0000        0.0000        0.0000        0.0000        0.0000        0.0000        0.0000        0.0000        0.0000        0.0000        0.0000        0.0000        0.0000        0.0000        0.0000        0.0000        0.0000        0.0000        0.0000        0.0000        0.0000       17.7354       18.1715       14.1276       11.7043       11.5352       10.8299       13.8361       14.0951       15.1745       13.5021       17.7051       17.2100       15.4751       14.2529       12.5417        9.9347       11.8492       13.6017       15.6419       25.0804       23.5261       18.6402       14.7940       14.4875       13.3321       13.9489       15.3363       11.3175        8.7946        7.7736        7.5040        7.5635        7.0313        8.7229        7.3925        0.0000        0.0000        0.0000        0.0000        0.0000        0.0000        0.0000        0.0000        0.0000        0.0000        0.0000        0.0000        0.0000        0.0000        0.0000        0.0000        0.0000        0.0000        0.0000        0.0000        0.0000        0.0000        0.0000        0.0000        0.0000        0.0000        0.0000        0.0000        0.0000        0.0000        0.0000        0.0000        0.0000        0.0000        0.0000        0.0000        0.0000        0.0000        0.0000        0.0000        0.0000        0.0000        0.0000        0.0000        0.0000        0.0000        0.0000        0.0000        0.0000        0.0000        0.0000        0.0000        0.0000        0.0000        0.0000        0.0000        0.0000        0.0000        0.0000        0.0000        0.0000        0.0000        0.0000        0.0000        0.0000        0.0000        0.0000        0.0000        0.0000        0.0000        0.0000        0.0000        0.0000        0.0000        0.0000        0.0000        0.0000        0.0000        0.0000        0.0000        0.0000        0.0000        0.0000        0.0000        0.0000        0.0000        0.0000        0.0000        0.0000        0.0000        0.0000        0.0000        0.0000        0.0000        0.0000        0.0000        0.0000        0.0000        0.0000        0.0000        0.0000        0.0000        0.0000        0.0000        0.0000        0.0000        0.0000        2.1366        2.0652        2.2694        2.8489        3.7338        0.0000        4.7795        4.2464        2.7725        2.4744        2.1305        1.8546        0.8091        0.5933        0.5312        0.5289        0.9577        0.5921        0.5541        0.5567        0.4490        0.4174        0.4638        0.4776        0.7635        0.5504        0.6858        0.9412        1.3017        1.8055        2.2748        2.5437        2.5993        2.6313        2.7976        3.2557        2.8705        3.1174        3.4618        4.2665        4.7333        6.1581        6.9032        6.0536        5.6906        7.1323        7.7716        8.0794        9.2542        8.6533        8.4318        7.5259        7.4672        7.4817        7.3385        7.4624        7.6449        7.3932        7.8715        8.9466       10.7585       11.8613       13.4841       15.3847       18.3787       19.8336        0.0000        0.0000        0.0000        0.0000
        0.0000        0.0000        0.0000        0.0000        0.0000        0.0000        0.0000        0.0000        0.0000        0.0000        0.0000        0.0000        0.0000        0.0000        0.0000        0.0000        0.0000        0.0000        0.0000        0.0000        0.0000        0.0000        0.0000        0.0000        0.0000        0.0000        0.0000        0.0000        0.0000        0.0000        0.0000        0.0000        0.0000        0.0000        0.0000        0.0000        0.0000       17.5770       16.5244       10.8646        9.9187        9.5005        8.8875        9.2563       10.0826       12.0706       11.2305       12.7061       10.1817       11.2539        9.7036       10.4538        9.1590       10.2722       20.8941       21.9660       19.2023       16.5377       13.0477       12.5085       10.4848       11.4004       11.3402       10.9111       11.2110        8.6090        9.1664        8.5789        8.5329        9.4035       10.9911        9.1137        8.8334        0.0000        0.0000        0.0000        0.0000        0.0000        0.0000        0.0000        0.0000        0.0000        0.0000        0.0000        0.0000        0.0000        0.0000        0.0000        0.0000        0.0000        0.0000        0.0000        0.0000        0.0000        0.0000        0.0000        0.0000        0.0000        0.0000        0.0000        0.0000        0.0000        0.0000        0.0000        0.0000        0.0000        0.0000        0.0000        0.0000        0.0000        0.0000        0.0000        0.0000        0.0000        0.0000        0.0000        0.0000        0.0000        0.0000        0.0000        0.0000        0.0000        0.0000        0.0000        0.0000        0.0000        0.0000        0.0000        0.0000        0.0000        0.0000        0.0000        0.0000        0.0000        0.0000        0.0000        0.0000        0.0000        0.0000        0.0000        0.0000        0.0000        0.0000        0.0000        0.0000        0.0000        0.0000        0.0000        0.0000        0.0000        0.0000        0.0000        0.0000        0.0000        0.0000        0.0000        0.0000        0.0000        0.0000        0.0000        0.0000        0.0000        0.0000        0.0000        0.0000        0.0000        0.0000        0.0000        0.0000        0.0000        0.0000        0.0000        0.0000        0.0000        0.0000        1.8982        1.6521        1.5602        1.6911        2.1634        2.2254        2.4847        3.0170        3.9722        4.4135        4.5311        3.9978        2.6817        2.2363        1.8754        1.7805        0.7133        0.6471        0.7080        0.6614        0.4142        0.4858        0.1538        0.2217        0.2345        0.1374        0.1579        0.2219        0.6214        0.5736        0.7322        0.9674        1.2618        1.8518        2.1309        2.0729        2.3837        2.5500        2.8124        3.4745        2.5346        2.5641        2.8378        3.4586        3.8452        4.7271        4.8162        4.6855        4.6163        5.9292        6.3522        7.7211        7.6886        6.8981        6.3141        6.5404        7.4965        7.1349        6.7218        7.2180        7.0250        6.7385        7.3811        8.2642        9.3639       10.3563       12.3772       14.4589       16.6231        0.0000        0.0000        0.0000        0.0000        0.0000
        0.0000        0.0000        0.0000        0.0000        0.0000        0.0000        0.0000        0.0000        0.0000        0.0000        0.0000        0.0000        0.0000        0.0000        0.0000        0.0000        0.0000        0.0000        0.0000        0.0000        0.0000        0.0000        0.0000        0.0000        0.0000        0.0000        0.0000        0.0000        0.0000        0.0000        0.0000        0.0000        0.0000        0.0000        0.0000        0.0000       16.9419       15.1962       13.7752        9.8048        8.3656        8.1414        7.9708        9.2834        9.6125        9.1206       10.2110        9.5487        8.2643        8.8140        8.1776       10.2655       13.5152       11.2198        9.8861       14.3110       15.1216       10.1459        9.4462       11.3259        9.1311       10.6857       11.3381       10.3103        9.1253        9.4471        9.2605        9.4969       11.0252       11.3951       11.0728        8.9779        0.0000        0.0000        0.0000        0.0000        0.0000        0.0000        0.0000        0.0000        0.0000        0.0000        0.0000        0.0000        0.0000        0.0000        0.0000        0.0000        0.0000        0.0000        0.0000        0.0000        0.0000        0.0000        0.0000        0.0000        0.0000        0.0000        0.0000        0.0000        0.0000        0.0000        0.0000        0.0000        0.0000        0.0000        0.0000        0.0000        0.0000        0.0000        0.0000        0.0000        0.0000        0.0000        0.0000        0.0000        0.0000        0.0000        0.0000        0.0000        0.0000        0.0000        0.0000        0.0000        0.0000        0.0000        0.0000        0.0000        0.0000        0.0000        0.0000        0.0000        0.0000        0.0000        0.0000        0.0000        0.0000        0.0000        0.0000        0.0000        0.0000        0.0000        0.0000        0.0000        0.0000        0.0000        0.0000        0.0000        0.0000        0.0000        0.0000        0.0000        0.0000        0.0000        0.0000        0.0000        0.0000        0.0000        0.0000        0.0000        0.0000        0.0000        0.0000        0.0000        0.0000        0.0000        0.0000        0.0000        0.0000        0.0000        0.0000        0.0000        2.3432        2.2220        1.9061        1.8884        1.6243        2.1606        1.7704        2.3114        2.2723        2.5388        2.9388        3.9984        4.1422        4.1243        3.7079        2.3274        1.9650        1.6153        1.3460        0.7438        0.7334        1.0603        0.4553        0.2313        0.4066        0.1052        0.1097        0.1272        0.0000        0.0621        0.1053        0.5027        0.6670        0.7727        0.9818        1.5805        1.7401        1.7832        1.9985        2.2697        2.5946        2.8303        3.0278        2.3118        2.3898        2.5502        2.8439        3.0871        3.3487        3.7379        4.1031        3.7826        4.9476        5.5616        6.4092        6.3123        5.8101        5.1546        5.4206        5.9885        6.5246        6.5645        6.5576        6.0341        6.3545        7.1514        7.8136        9.3558       10.8613       12.4920       13.4656       16.2567        0.0000        0.0000        0.0000        0.0000        0.0000
        0.0000        0.0000        0.0000        0.0000        0.0000        0.0000        0.0000        0.0000        0.0000        0.0000        0.0000        0.0000        0.0000        0.0000        0.0000        0.0000        0.0000        0.0000        0.0000        0.0000        0.0000        0.0000        0.0000        0.0000        0.0000        0.0000        0.0000        0.0000        0.0000        0.0000        0.0000        0.0000        0.0000        0.0000        0.0000       15.9116       13.2556       12.0089       11.1370        8.1794        8.7237        7.4707        7.4253        9.7828        8.4577        8.2577        8.0392        8.9647        9.6697       10.0416        8.7402        7.5481        6.2712        6.6994        6.3475       10.0538        9.4738        8.3719        8.8205        8.9276        9.0921        8.9671        7.6914       10.0152        9.1617        8.7455        9.8260       10.8253       11.3982       10.6222       10.5304        9.7476        0.0000        0.0000        0.0000        0.0000        0.0000        0.0000        0.0000        0.0000        0.0000        0.0000        0.0000        0.0000        0.0000        0.0000        0.0000        0.0000        0.0000        0.0000        0.0000        0.0000        0.0000        0.0000        0.0000        0.0000        0.0000        0.0000        0.0000        0.0000        0.0000        0.0000        0.0000        0.0000        0.0000        0.0000        0.0000        0.0000        0.0000        0.0000        0.0000        0.0000        0.0000        0.0000        0.0000        0.0000        0.0000        0.0000        0.0000        0.0000        0.0000        0.0000        0.0000        0.0000        0.0000        0.0000        0.0000        0.0000        0.0000        0.0000        0.0000        0.0000        0.0000        0.0000        0.0000        0.0000        0.0000        0.0000        0.0000        0.0000        0.0000        0.0000        0.0000        0.0000        0.0000        0.0000        0.0000        0.0000        0.0000        0.0000        0.0000        0.0000        0.0000        0.0000        0.0000        0.0000        0.0000        0.0000        0.0000        0.0000        0.0000        0.0000        0.0000        0.0000        0.0000        0.0000        0.0000        0.0000        0.0000        0.0000        0.0000        1.8000        2.1165        2.0575        1.7196        1.5038        1.5028        1.4835        1.5724        1.8123        2.0329        2.3129        2.9511        3.8687        3.9700        3.6254        3.5120        2.0273        1.6878        1.3611        1.1346        1.0661        0.7250        0.4594        0.3678        0.1928        0.2059        0.2598        0.1258        0.0168        0.0000        0.0330        0.0537        0.4395        0.6204        0.7758        1.0658        1.4521        1.5530        1.6997        2.2782        2.5154        2.8873        3.0170        3.2002        2.3655        2.6039        2.6315        2.8357        2.8013        2.9049        3.2787        3.4534        3.2809        3.5430        3.7215        4.1628        3.8754        3.8593        4.0972        4.3075        4.8860        6.2626        6.1890        5.8876        5.7471        6.6453        7.5784        9.4844       11.6647       12.2388       12.9956       13.8972       15.8566        0.0000        0.0000        0.0000        0.0000        0.0000
        0.0000        0.0000        0.0000        0.0000        0.0000        0.0000        0.0000        0.0000        0.0000        0.0000        0.0000        0.0000        0.0000        0.0000        0.0000        0.0000        0.0000        0.0000        0.0000        0.0000        0.0000        0.0000        0.0000        0.0000        0.0000        0.0000        0.0000        0.0000        0.0000        0.0000        0.0000        0.0000        0.0000        0.0000        0.0000        8.3888        7.2658        5.6680        5.1902       11.7573        9.3230        8.6448       11.4064       11.3182        7.6609        7.9137       10.6008       13.2138       16.4735       13.7628       10.6213        6.3543        5.9960        6.4922        8.2865       14.3751       15.4444       11.5287       16.8622       14.6966        9.5625       11.6230       10.9094        8.5509        9.5457       10.2224       10.8045       10.5694       11.8443       11.8801       10.3830        9.6825        0.0000        0.0000        0.0000        0.0000        0.0000        0.0000        0.0000        0.0000        0.0000        0.0000        0.0000        0.0000        0.0000        0.0000        0.0000        0.0000        0.0000        0.0000        0.0000        0.0000        0.0000        0.0000        0.0000        0.0000        0.0000        0.0000        0.0000        0.0000        0.0000        0.0000        0.0000        0.0000        0.0000        0.0000        0.0000        0.0000        0.0000        0.0000        0.0000        0.0000        0.0000        0.0000        0.0000        0.0000        0.0000        0.0000        0.0000        0.0000        0.0000        0.0000        0.0000        0.0000        0.0000        0.0000        0.0000        0.0000        0.0000        0.0000        0.0000        0.0000        0.0000        0.0000        0.0000        0.0000        0.0000        0.0000        0.0000        0.0000        0.0000        0.0000        0.0000        0.0000        0.0000        0.0000        0.0000        0.0000        0.0000        0.0000        0.0000        0.0000        0.0000        0.0000        0.0000        0.0000        0.0000        0.0000        0.0000        0.0000        0.0000        0.0000        0.0000        0.0000        0.0000        0.0000        0.0000        0.0000        0.0000        0.0000        2.4094        1.7516        1.4855        1.4330        1.3917        1.1536        1.2078        1.2516        1.3075        1.3232        1.5594        1.4964        1.8593        3.0410        2.9391        2.8757        2.6998        1.5099        1.2897        1.0546        1.0408        0.9807        1.3431        0.4944        0.3088        0.1223        0.0184        0.5823        0.1865        0.1907        0.0717        0.1337        0.1412        0.7225        0.8316        1.0759        1.6461        1.7868        1.6990        1.7813        2.0122        2.6434        3.0622        3.2122        3.2332        2.2980        2.3505        2.7018        3.0857        2.6033        2.7693        2.9282        3.5569        3.3001        3.0003        2.7366        2.6829        1.4561        1.8061        2.3791        2.1436        2.7126        3.2692        4.1367        4.4449        5.7867        6.7429        7.1988        8.5316       13.8751       14.3559       15.0356       16.5420        0.0000        0.0000        0.0000        0.0000        0.0000        0.0000
        0.0000        0.0000        0.0000        0.0000        0.0000        0.0000        0.0000        0.0000        0.0000        0.0000        0.0000        0.0000        0.0000        0.0000        0.0000        0.0000        0.0000        0.0000        0.0000        0.0000        0.0000        0.0000        0.0000        0.0000        0.0000        0.0000        0.0000        0.0000        0.0000        0.0000        0.0000        0.0000        0.0000        0.0000        0.0000        7.7802        5.8722        3.6008        6.5212        9.3866        8.8016       11.5082        9.2431        8.8466        8.7457       10.5570       10.5252       11.4858        8.1130        6.3555        6.4120        7.3524        6.5354        6.8912        9.0743       10.5844       12.6892       15.8277       12.0178       11.8196       10.4973        9.9220        8.0221        9.7738       10.0579        9.9275       10.6661       11.6347       10.7528       10.9565       10.5041        0.0000        0.0000        0.0000        0.0000        0.0000        0.0000        0.0000        0.0000        0.0000        0.0000        0.0000        0.0000        0.0000        0.0000        0.0000        0.0000        0.0000        0.0000        0.0000        0.0000        0.0000        0.0000        0.0000        0.0000        0.0000        0.0000        0.0000        0.0000        0.0000        0.0000        0.0000        0.0000        0.0000        0.0000        0.0000        0.0000        0.0000        0.0000        0.0000        0.0000        0.0000        0.0000        0.0000        0.0000        0.0000        0.0000        0.0000        0.0000        0.0000        0.0000        0.0000        0.0000        0.0000        0.0000        0.0000        0.0000        0.0000        0.0000        0.0000        0.0000        0.0000        0.0000        0.0000        0.0000        0.0000        0.0000        0.0000        0.0000        0.0000        0.0000        0.0000        0.0000        0.0000        0.0000        0.0000        0.0000        0.0000        0.0000        0.0000        0.0000        0.0000        0.0000        0.0000        0.0000        0.0000        0.0000        0.0000        0.0000        0.0000        0.0000        0.0000        0.0000        0.0000        0.0000        2.7604        3.0992        0.0000        3.0935        2.9323        2.5950        1.6782        1.4735        1.3287        1.4755        1.5660        1.7310        1.6737        1.2146        1.5706        1.3349        1.2163        1.2478        1.9004        1.9291        1.8631        1.8657        1.0721        0.9162        0.8311        0.7282        0.5727        0.3993        0.2412        0.1573        0.0000        0.0807        0.2777        0.2909        0.0773        0.0000        0.0982        0.0968        0.6694        0.8800        1.2675        1.4157        1.4413        1.7191        1.8257        1.9479        2.0025        2.1000        3.0105        2.8596        2.1286        1.8492        1.9098        2.1409        2.2050        2.1973        2.2444        2.8919        2.3316        2.1767        1.5764        2.1843        2.2203        3.4210        3.5450        3.1002        2.5316        2.9744        3.0205        3.5297        4.4105        5.7281        6.7517        8.5528       14.2539       14.3545       15.4927        0.0000        0.0000        0.0000        0.0000        0.0000        0.0000        0.0000
        0.0000        0.0000        0.0000        0.0000        0.0000        0.0000        0.0000        0.0000        0.0000        0.0000        0.0000        0.0000        0.0000        0.0000        0.0000        0.0000        0.0000        0.0000        0.0000        0.0000        0.0000        0.0000        0.0000        0.0000        0.0000        0.0000        0.0000        0.0000        0.0000       47.5088       39.3848       21.8219       15.3070       12.4591       10.4497        5.3355        4.1947        5.6051        5.0483        9.2540       10.6310        9.5677        9.1183        9.3013        9.9025        9.2498        7.7711        6.8478        6.9405        6.2959        6.5778        7.0156        8.2478        9.4074       11.2282       12.8479       11.9881        6.3745        6.6753       11.7020       10.1629        9.1604        8.3732        7.9214       10.1907       10.7766        9.1549        9.9587       10.5623       10.8144        9.8225        9.0046        9.4503        0.0000        0.0000        0.0000        0.0000        0.0000        0.0000        0.0000        0.0000        0.0000        0.0000        0.0000        0.0000        0.0000        0.0000        0.0000        0.0000        0.0000        0.0000        0.0000        0.0000        0.0000        0.0000        0.0000        0.0000        0.0000        0.0000        0.0000        0.0000        0.0000        0.0000        0.0000        0.0000        0.0000        0.0000        0.0000        0.0000        0.0000        0.0000        0.0000        0.0000        0.0000        0.0000        0.0000        0.0000        0.0000        0.0000        0.0000        0.0000        0.0000        0.0000        0.0000        0.0000        0.0000        0.0000        0.0000        0.0000        0.0000        0.0000        0.0000        0.0000        0.0000        0.0000        0.0000        0.0000        0.0000        0.0000        0.0000        0.0000        0.0000        0.0000        0.0000        0.0000        0.0000        0.0000        0.0000        0.0000        0.0000        0.0000        0.0000        0.0000        0.0000        0.0000        0.0000        0.0000        0.0000        0.0000        0.0000        0.0000        0.0000        0.0000        0.0000        2.1032        2.3543        2.7082        2.8642        3.0852        2.9159        2.6936        1.8696        1.6193        1.4222        1.3566        1.1565        1.9176        1.7718        1.1281        1.7656        1.9815        1.7011        1.8855        1.9538        1.3736        0.9564        0.9237        0.7899        1.1819        0.4064        0.3501        0.6709        0.4667        0.3367        0.4666        0.0000        0.0000        0.0000        0.5326        0.1632        0.0000        0.0523        0.1874        1.3883        1.8210        1.6876        1.3434        1.5506        1.6848        2.1923        2.2129        2.2114        2.1357        2.3165        2.1072        1.7613        1.9566        1.9428        2.1443        2.0192        2.3344        2.1020        2.1031        1.6763        1.5894        2.5329        4.2424        2.9673        2.7481        3.0774        3.3618        2.1609        1.9193        2.4703        2.7645        4.4851        6.3369        8.2369       10.0006       13.9826       15.2109        0.0000        0.0000        0.0000        0.0000        0.0000        0.0000        0.0000        0.0000
        0.0000        0.0000        0.0000        0.0000        0.0000        0.0000        0.0000        0.0000        0.0000        0.0000        0.0000        0.0000        0.0000        0.0000        0.0000        0.0000        0.0000        0.0000        0.0000        0.0000        0.0000        0.0000        0.0000        0.0000        0.0000        0.0000       46.5054       44.3481       43.4526       40.3908       34.0163       19.8375       14.6654       11.7083       10.3321        6.7803        7.4390        5.4622        5.5694       11.6070       11.3834        9.9358       10.1418       11.4544       10.7796        8.8035        8.5296        7.2381        7.1354        7.1526        8.2222        7.7685        8.0060        9.6400       13.1517       12.9362        6.9183        7.2551        6.4115        9.6829        9.0633        8.5890        7.7326        8.6268        8.2387        7.0357        6.9633        9.4220        9.4054        9.0817        9.1365        8.2608        8.5672        8.2444        7.8028        6.6830        5.9605        5.4444        6.7096        4.6273        4.1672        3.0080        0.0000        0.0000        0.0000        0.0000        0.0000        0.0000        0.0000        0.0000        0.0000        0.0000        0.0000        0.0000        0.0000        0.0000        0.0000        0.0000        0.0000        0.0000        0.0000        0.0000        0.0000        0.0000        0.0000        0.0000        0.0000        0.0000        0.0000        0.0000        0.0000        0.0000        0.0000        0.0000        0.0000        0.0000        0.0000        0.0000        0.0000        0.0000        0.0000        0.0000        0.0000        0.0000        0.0000        0.0000        0.0000        0.0000        0.0000        0.0000        0.0000        0.0000        0.0000        0.0000        0.0000        0.0000        0.0000        0.0000        0.0000        0.0000        0.0000        0.0000        0.0000        0.0000        0.0000        0.0000        0.0000        0.0000        0.0000        0.0000        0.0000        0.0000        0.0000        0.1924        0.1477        0.0317        0.0539        0.1485        0.0000        0.0000        0.0000        0.0000        1.0432        1.3559        1.4444        1.6229        1.7541        2.0718        2.3472        2.1988        2.1167        1.5039        1.4774        1.2933        1.1873        1.0347        1.3098        1.0694        1.1083        1.4503        2.3806        2.0043        1.9470        1.4531        0.7819        0.6708        0.6194        0.4086        0.6198        0.3393        0.2302        0.8153        0.5566        0.3534        0.2221        0.1931        0.0413        0.0000        0.1062        0.3341        0.0416        0.2554        0.4083        1.5374        1.6422        1.4376        1.4627        1.5048        2.0595        2.2984        1.9479        1.8914        2.2441        2.1330        2.0432        1.8123        1.8264        1.9191        2.0733        2.0538        2.1631        1.9658        1.7353        1.4370        1.6656        2.8442        3.8749        1.7270        1.5880        1.5231        1.1305        1.3318        1.3860        2.2554        3.4021        6.1373        8.2347        9.7670       11.0438       14.8161       16.7026        0.0000        0.0000        0.0000        0.0000        0.0000        0.0000        0.0000        0.0000
        0.0000        0.0000        0.0000        0.0000        0.0000        0.0000        0.0000        0.0000        0.0000        0.0000        0.0000        0.0000        0.0000        0.0000        0.0000        0.0000        0.0000        0.0000        0.0000        0.0000        0.0000        0.0000        0.0000        0.0000        0.0000       40.0696       37.9300       28.2123       26.1371       22.8687       19.9653       17.7065       14.0160       12.1461       12.4802       17.4008       12.5218       10.8839       12.2036       17.5800       15.9027       13.9242       13.7083       13.7222       11.3748       14.6800       13.6152       11.6251       10.2902       12.0657        9.4746        8.5682       14.0857       14.9774       12.8531       12.1353       11.6082       11.6519        9.4126       10.5327        9.0421        8.5423        7.7372        6.8430        6.4895        5.9018        5.9564       10.0952        8.0433        7.9955        7.6480        6.8458        7.1537        6.5284        5.9022        5.1325        4.5429        4.2708        7.7171        6.8887        3.6230        3.2334        3.9770        2.9203        0.0000        0.0000        0.0000        0.0000        0.0000        0.0000        0.0000        0.0000        0.0000        0.0000        0.0000        0.0000        0.0000        0.0000        0.0000        0.0000        0.0000        0.0000        0.0000        0.0000        0.0000        0.0000        0.0000        0.0000        0.0000        0.0000        0.0000        0.0000        0.0000        0.0000        0.0000        0.0000        0.0000        0.0000        0.0000        0.0000        0.0000        0.0000        0.0000        0.0000        0.0000        0.0000        0.0000        0.0000        0.0000        0.0000        0.0000        0.0000        0.0000        0.0000        0.0000        0.0000        0.0000        0.0000        0.0000        0.0000        0.0000        0.0000        0.0000        0.0000        0.0000        0.0000        0.0000        0.0000        0.0000        0.0000        0.0000        0.0000        0.4327        0.3141        0.3006        0.4886        0.3830        0.4904        0.5004        0.3455        0.3799        0.4039        0.4350        0.0542        0.0611        0.0863        0.0859        0.8985        1.0064        1.0830        1.1903        1.4355        1.3547        1.3700        1.3323        1.5178        1.4619        1.2874        1.4321        1.3948        1.5226        1.4584        1.3473        0.9193        0.4157        0.3625        0.4011        0.3801        0.2002        0.2466        0.2395        0.3292        0.1066        0.2820        0.2134        0.3311        0.2593        0.0450        0.0472        0.4568        0.1946        0.1476        0.1775        0.4391        0.5664        0.8358        1.1724        1.9639        2.2577        2.4505        2.4484        2.4086        2.2444        2.1514        2.1283        2.4036        2.3922        2.3563        2.3783        2.2735        2.6691        2.5124        2.3906        2.6138        3.9375        4.4522        3.6940        2.7647        2.5965        2.5992        2.4732        1.6637        1.6370        2.7916        0.0000        0.0000       14.8965       16.8793       18.2157       18.2515        0.0000        0.0000        0.0000        0.0000        0.0000        0.0000        0.0000        0.0000        0.0000
        0.0000        0.0000        0.0000        0.0000        0.0000        0.0000        0.0000        0.0000        0.0000        0.0000        0.0000        0.0000        0.0000        0.0000        0.0000        0.0000        0.0000        0.0000        0.0000        0.0000        0.0000        0.0000        0.0000        0.0000        0.0000        0.0000       32.5242       24.6921       22.5562       19.7302       16.2336       15.0380       14.0505       13.8069       13.3482       14.3189       13.4179       16.0639       16.5018       15.5226       16.1547       17.3042       16.0051       19.0233       15.2985       11.0817       10.9075        9.4710        9.2835       10.8269       11.3457       10.3300       13.1273       14.5364       13.2455       10.2858       12.9777        9.2470        8.3084        9.8904        9.7774        8.8748        8.9385        7.5303        6.5717        6.1607        6.0852        8.6040        8.7319        9.1170       10.4098        8.6130        7.7415        7.0415        5.8673        6.4134        5.5591        8.0240        8.8801        6.6227        3.0471        2.5406        2.2131        1.5701        2.5734        2.3567        0.0000        0.0000        0.0000        0.0000        0.0000        0.0000        0.0000        0.0000        0.0000        0.0000        0.0000        0.0000        0.0000        0.0000        0.0000        0.0000        0.0000        0.0000        0.0000        0.0000        0.0000        0.0000        0.0000        0.0000        0.0000        0.0000        0.0000        0.0000        0.0000        0.0000        0.0000        0.0000        0.0000        0.0000        0.0000        0.0000        0.0000        0.0000        0.0000        0.0000        0.0000        0.0000        0.0000        0.0000        0.0000        0.0000        0.0000        0.0000        0.0000        0.0000        0.0000        0.0000        0.0000        0.0000        0.0000        0.0000        0.0000        0.0000        0.0000        0.0000        0.0000        0.0000        0.0000        0.0000        0.0000        0.0000        0.1892        0.2554        0.2162        0.4653        0.4721        0.4575        0.3571        0.1678        0.1869        0.1838        0.2300        0.0942        0.0557        0.1201        0.1432        0.5445        0.6246        0.6961        0.8115        1.2502        1.2654        1.2230        1.2759        1.3128        1.2247        1.1504        1.0875        1.1861        1.2870        1.0991        1.0297        0.6402        0.3142        0.2512        0.3073        0.4912        0.1874        0.0799        0.0892        0.1508        0.1461        0.2248        0.4840        0.2497        0.0857        0.0243        0.0000        0.1832        0.2147        0.0582        0.0149        0.2372        0.5324        0.7357        1.1547        2.1830        2.5801        2.6446        3.0081        2.3215        2.1151        2.3922        2.7915        2.9498        2.9605        2.7469        2.6704        2.4842        4.7273        3.8243        3.1702        3.2221        3.3830        3.2564        2.9950        2.4416        2.1726        2.2245        2.4927        1.5381        1.7312        0.0000        0.0000        0.0000        0.0000        0.0000        0.0000        0.0000        0.0000        0.0000        0.0000        0.0000        0.0000        0.0000        0.0000        0.0000        0.0000
        0.0000        0.0000        0.0000        0.0000        0.0000        0.0000        0.0000        0.0000        0.0000        0.0000        0.0000        0.0000        0.0000        0.0000        0.0000        0.0000        0.0000        0.0000        0.0000        0.0000        0.0000        0.0000        0.0000        0.0000        0.0000        0.0000        0.0000       21.3751       18.1547       15.7751       13.6890       14.8504       15.0779       15.4004       14.2919       16.3444       15.5107       15.7702       14.4260       15.9403       14.6195       14.4574       13.9896       15.8615        9.7947        9.5300        9.1703        8.9564       10.9742        9.8915       12.5662       12.5974       12.3324       14.3302       11.8048       12.7877       10.1840        9.0893        8.3082       10.0513       10.0529        9.7281        9.1775        7.9121        5.8237        5.1224        5.1558        6.9231        8.0178        9.1716        8.6026        6.1681        5.7268        5.3969        6.6759        6.8598       10.1193       10.5872        6.5565        2.4787        2.0284        1.8059        1.6282        1.0151        1.1853        1.1464        1.2856        1.0840        1.5639        2.1100        0.0000        0.0000        0.0000        0.0000        0.0000        0.0000        0.0000        0.0000        0.0000        0.0000        0.0000        0.0000        0.0000        0.0000        0.0000        0.0000        0.0000        0.0000        0.0000        0.0000        0.0000        0.0000        0.0000        0.0000        0.0000        0.0000        0.0000        0.0000        0.0000        0.0000        0.0000        0.0000        0.0000        0.0000        0.0000        0.0000        0.0000        0.0000        0.0000        0.0000        0.0000        0.0000        0.0000        0.0000        0.0000        0.0000        0.0000        0.0000        0.0000        0.0000        0.0000        0.0000        0.0000        0.0000        0.0000        0.0000        0.0000        0.0000        0.0000        0.0000        0.0000        0.1894        0.1931        0.2437        0.1514        0.3519        0.3774        0.4177        0.3107        0.1738        0.1592        0.2122        0.2272        0.2136        0.1964        0.1720        0.2054        0.3556        0.4544        0.5012        0.6329        0.9760        1.1451        1.2418        1.2241        1.1980        1.1413        1.0818        1.0560        1.0739        0.8092        0.8124        0.5762        0.3938        0.2696        0.2493        0.2151        0.4670        0.4432        0.0788        0.0363        0.0896        0.1134        0.1878        0.1593        0.2742        0.0723        0.0538        0.2814        0.1366        0.1884        0.0000        0.0180        0.3699        0.5518        1.2217        1.7063        2.8506        3.4327        3.5378        3.3438        2.7013        2.3854        2.3386        2.4080        2.6993        3.0188        3.4595        2.8794        2.8824        4.9869        4.1904        3.2463        3.1023        3.1000        2.2362        2.2845        2.1515        1.9930        2.1237        2.3719        1.5063        1.7944        0.0000        0.0000        0.0000        0.0000        0.0000        0.0000        0.0000        0.0000        0.0000        0.0000        0.0000        0.0000        0.0000        0.0000        0.0000        0.0000
        0.0000        0.0000        0.0000        0.0000        0.0000        0.0000        0.0000        0.0000        0.0000        0.0000        0.0000        0.0000        0.0000        0.0000        0.0000        0.0000        0.0000        0.0000        0.0000        0.0000        0.0000        0.0000        0.0000        0.0000        0.0000        0.0000        0.0000       18.7735       15.6429       14.0312       13.7348       15.7130       15.0004       14.2209       13.2859       16.9242       17.5023       13.5006       12.8710       14.8357       13.8555       13.0395       11.0521        9.0650        8.6378        7.8914       11.8266       10.3347       11.1372       12.8438       12.3057       12.8763       15.1172       14.2295       12.1661        8.9707        8.7265        8.7606        8.7262       11.5373       10.4283       11.0376       10.8800        7.4619        5.3119        4.7639        5.1878        6.7452        6.5141        7.5802        6.6436        5.4330        4.8396        5.2325        6.5993       11.0532       11.6899        8.9437        4.9711        2.4372        2.2983        1.5755        1.3172        0.8486        0.8859        0.7558        0.8137        1.8603        3.2840        3.3896        0.0000        0.0000        0.0000        0.0000        0.0000        0.0000        0.0000        0.0000        0.0000        0.0000        0.0000        0.0000        0.0000        0.0000        0.0000        0.0000        0.0000        0.0000        0.0000        0.0000        0.0000        0.0000        0.0000        0.0000        0.0000        0.0000        0.0000        0.0000        0.0000        0.0000        0.0000        0.0000        0.0000        0.0000        0.0000        0.0000        0.0000        0.0000        0.0000        0.0000        0.0000        0.0000        0.0000        0.0000        0.0000        0.0000        0.0000        0.0000        0.0000        0.0000        0.0000        0.0000        0.0000        0.0000        0.0000        0.0000        0.0000        0.0000        0.0000        0.0000        0.0000        0.0000        0.3140        0.3361        0.6129        1.2474        1.0561        0.7959        0.5384        0.2893        0.2651        0.6293        0.6000        0.3855        0.4960        0.5133        0.5654        0.5831        0.5968        0.6238        0.6691        1.0221        1.1555        1.3648        1.1251        1.0233        1.0079        1.1014        0.9330        0.9281        0.8362        0.6126        0.4994        0.2153        0.1851        0.1904        0.2429        0.4727        0.5973        0.1995        0.0650        0.0651        0.1948        0.1786        0.1218        0.2455        0.2192        0.4687        0.4023        0.1804        0.1860        0.1088        0.2217        0.7343        1.4155        2.0887        2.8976        3.8396        4.3225        4.5285        4.2090        3.5629        3.2904        2.9420        3.0245        3.1898        3.2718        3.5007        4.2255        3.7857        3.8725        3.0755        3.0562        2.2903        2.0793        2.0026        1.9578        1.7476        1.7254        1.8354        2.1647        1.5110        2.0516        0.0000        0.0000        0.0000        0.0000        0.0000        0.0000        0.0000        0.0000        0.0000        0.0000        0.0000        0.0000        0.0000        0.0000        0.0000        0.0000
        0.0000        0.0000        0.0000        0.0000        0.0000        0.0000        0.0000        0.0000        0.0000        0.0000        0.0000        0.0000        0.0000        0.0000        0.0000        0.0000        0.0000        0.0000        0.0000        0.0000        0.0000        0.0000        0.0000        0.0000        0.0000        0.0000        0.0000        0.0000       17.7609       16.0864       16.6362       19.7896       18.2590       15.5838       13.9301       17.6239       15.7464       14.9944       14.0856       14.8511       10.9956        9.0129        7.5131        6.3994        6.5007       11.1557       14.3574        9.0283        9.2015       11.0003        7.4185        9.5518       12.5907       13.0292       12.2457       13.3652       13.7594       14.2221       14.5362       14.1333       15.6213       12.5393       10.0326       10.3757        6.4567        3.9631        3.6588        4.8522        6.4469        5.7237        4.0153        8.1508        5.1344        3.9735        4.5845        4.2210        6.1596        4.1739        3.2654        2.6034        2.8835        1.3958        1.4480        0.5162        0.8921        0.8645        0.9479        2.6804        3.1925        3.6663        3.8015        0.0000        0.0000        0.0000        0.0000        0.0000        0.0000        0.0000        0.0000        0.0000        0.0000        0.0000        0.0000        0.0000        0.0000        0.0000        0.0000        0.0000        0.0000        0.0000        0.0000        0.0000        0.0000        0.0000        0.0000        0.0000        0.0000        0.0000        0.0000        0.0000        0.0000        0.0000        0.0000        0.0000        0.0000        0.0000        0.0000        0.0000        0.0000        0.0000        0.0000        0.0000        0.0000        0.0000        0.0000        0.0000        0.0000        0.0000        0.0000        0.0000        0.0000        0.0000        0.0000        0.0000        0.0000        0.0000        0.0000        0.0000        0.0000        0.0000        0.0000        0.0000        0.0000        1.2065        0.7631        1.2580        1.5975        1.9504        1.9123        1.1863        0.7876        0.6293        0.4472        0.2400        0.3052        0.5810        0.5799        0.5833        0.9250        0.8992        0.8733        1.2407        1.5563        1.6448        1.3117        0.7739        0.7027        0.7846        1.0140        1.4521        0.6857        0.4899        0.3597        0.3469        0.3119        0.2656        0.3865        0.3063        0.6663        0.3316        0.2011        0.1563        0.1174        0.1787        0.0678        0.1400        0.2977        0.8870        0.8577        0.1095        0.0470        0.0676        0.2858        0.5281        0.6524        0.6375        0.9529        2.4606        3.1616        3.4797        3.8098        3.7918        3.3596        3.3428        3.3998        3.6454        3.8210        4.4065        4.2283        3.2577        2.9112        2.4597        2.0294        2.1888        1.9037        1.7311        1.6695        0.0939        0.1230        0.1296        0.0603        2.4043        3.2043        0.0000        0.0000        0.0000        0.0000        0.0000        0.0000        0.0000        0.0000        0.0000        0.0000        0.0000        0.0000        0.0000        0.0000        0.0000        0.0000
        0.0000        0.0000        0.0000        0.0000        0.0000        0.0000        0.0000        0.0000        0.0000        0.0000        0.0000        0.0000        0.0000        0.0000        0.0000        0.0000        0.0000        0.0000        0.0000        0.0000        0.0000        0.0000        0.0000        0.0000        0.0000        0.0000        0.0000        0.0000       17.5588       16.6637       16.4546       20.1770       17.9960       15.4875       14.3538       14.3060       13.7112       12.6576       12.3924       12.6865        7.2715        5.8739        5.9076        5.6881        5.8223        6.9181        8.8851        9.2177        8.7056        5.2236        5.8237        8.0993        8.7042        9.9120       11.3432       14.7299       14.5816       14.8263       12.4441       12.2648       13.1147        9.1581        6.6102        5.5983        3.8572        3.2016        2.9973        5.9819        7.1328        8.5424        7.9378        9.8057        4.7561        3.1538        4.3666        3.0233        3.1194        2.1449        1.7034        1.9521        3.1225        2.4707        1.6700        0.5711        0.4894        1.3981        1.9069        2.0169        2.9412        2.2215        2.6547        0.0000        0.0000        0.0000        0.0000        0.0000        0.0000        0.0000        0.0000        0.0000        0.0000        0.0000        0.0000        0.0000        0.0000        0.0000        0.0000        0.0000        0.0000        0.0000        0.0000        0.0000        0.0000        0.0000        0.0000        0.0000        0.0000        0.0000        0.0000        0.0000        0.0000        0.0000        0.0000        0.0000        0.0000        0.0000        0.0000        0.0000        0.0000        0.0000        0.0000        0.0000        0.0000        0.0000        0.0000        0.0000        0.0000        0.0000        0.0000        0.0000        0.0000        0.0000        0.0000        0.0000        0.0000        0.0000        0.0000        0.0000        0.0000        0.0000        0.0000        0.4232        0.5087        0.6650        0.6804        1.2414        1.3351        1.5838        2.0472        1.8718        1.6357        1.2344        1.1160        1.0191        0.5850        0.4295        0.3464        0.4854        0.6298        0.7991        0.8374        1.0374        1.1510        1.2352        1.0359        0.6287        0.6570        0.6419        1.0370        0.8152        0.4347        0.4361        0.2875        0.3318        0.2881        0.2246        0.2311        0.3411        0.4093        0.1215        0.2219        0.1894        0.0889        0.1754        0.2826        0.1695        0.1921        0.3278        0.1640        0.0335        0.0000        0.0000        0.1867        0.3281        0.3213        0.5011        0.9998        2.6537        3.4724        3.8709        4.0157        3.5855        4.0749        3.7680        3.7865        3.9447        4.0896        4.2765        3.8221        2.9196        2.3779        2.0005        1.8945        2.0710        1.8556        1.5483        1.1204        0.0000        0.0000        0.0668        0.1302        2.4429        3.9079        0.0000        0.0000        0.0000        0.0000        0.0000        0.0000        0.0000        0.0000        0.0000        0.0000        0.0000        0.0000        0.0000        0.0000        0.0000        0.0000
        0.0000        0.0000        0.0000        0.0000        0.0000        0.0000        0.0000        0.0000        0.0000        0.0000        0.0000        0.0000        0.0000        0.0000        0.0000        0.0000        0.0000        0.0000        0.0000        0.0000        0.0000        0.0000        0.0000        0.0000        0.0000        0.0000        0.0000        0.0000       14.2179       14.9730       13.9674       15.2034       14.2416       14.2329       12.4910       12.8344       11.0109        9.9497        8.6903        7.1654        6.5192        5.8941        6.6082       10.7372        7.5875        7.3305        8.0847        5.9804        5.1028        4.6922        6.2653        9.8168        8.5318        8.5472        8.6593       10.3068       11.0881       11.0475       10.7659        8.1411        7.5157        6.5565        5.1956        3.5403        2.7375        2.3349        2.6164        3.0487        2.6112        2.7829        3.5869        3.1491        1.9648        2.1054        1.4883        1.4188        1.3978        1.2265        1.2446        1.4494        1.9091        2.4329        2.0825        0.7427        0.9392        1.0363        1.6223        3.4540        2.8633        1.7536        1.5289        1.3860        0.0000        0.0000        0.0000        0.0000        0.0000        0.0000        0.0000        0.0000        0.0000        0.0000        0.0000        0.0000        0.0000        0.0000        0.0000        0.0000        0.0000        0.0000        0.0000        0.0000        0.0000        0.0000        0.0000        0.0000        0.0000        0.0000        0.0000        0.0000        0.0000        0.0000        0.0000        0.0000        0.0000        0.0000        0.0000        0.0000        0.0000        0.0000        0.0000        0.0000        0.0000        0.0000        0.0000        0.0000        0.0000        0.0000        0.0000        0.0000        0.0000        0.0000        0.0000        0.0000        0.0000        0.0000        0.0000        0.0000        0.0000        0.0000        0.2810        0.3793        0.4889        0.4529        0.4953        0.7961        0.8931        0.6818        1.0011        0.9091        0.6347        0.5238        0.3588        0.1782        0.2414        0.3974        0.3585        0.4558        0.7276        0.7936        0.9231        1.0022        1.0626        0.9440        0.8533        0.5117        0.4089        0.3651        0.4088        0.4277        0.4005        0.4078        0.2999        0.2427        0.2274        0.1964        0.1774        0.1187        0.1314        0.1922        0.0972        0.0589        0.1260        0.0879        0.0400        0.1785        0.3100        0.1292        0.0000        0.1627        0.1304        0.0622        0.0580        0.4453        0.3664        0.9844        1.8160        2.9588        4.1348        4.0099        4.1407        3.8562        4.1088        4.1552        4.1391        5.2029        4.8665        4.2573        4.0579        2.7794        2.3879        2.0035        1.7448        1.8701        1.6276        1.2914        0.9185        0.0465        0.1253        0.4144        1.0031        3.5352        4.4587        5.1027        0.0000        0.0000        0.0000        0.0000        0.0000        0.0000        0.0000        0.0000        0.0000        0.0000        0.0000        0.0000        0.0000        0.0000        0.0000
        0.0000        0.0000        0.0000        0.0000        0.0000        0.0000        0.0000        0.0000        0.0000        0.0000        0.0000        0.0000        0.0000        0.0000        0.0000        0.0000        0.0000        0.0000        0.0000        0.0000        0.0000        0.0000        0.0000        0.0000        0.0000        0.0000        0.0000       12.1602       11.9481       11.6289       13.3378       12.6284       12.5647       11.2306       10.2352       12.6069       10.8874       10.7577        9.3011        7.9537        6.5761        5.6130        6.5947        7.0343        4.2160        5.9226        5.5921        5.3431        6.2454        6.2208        7.5300        8.9843        8.0951        6.7338        7.3051        7.9922        8.8604        8.1889        8.4384        8.0648        9.0608        6.7205        5.5790        4.1954        4.9133        2.7990        3.4375        2.3669        2.4337        1.7599        1.1571        1.0461        1.2661        1.2243        0.7517        1.2838        1.5341        1.1213        1.0480        0.9278        0.8139        0.7127        0.6327        0.2944        0.4009        0.4732        0.3868        1.3954        3.5683        3.2381        2.6878        2.5148        1.6840        0.0000        0.0000        0.0000        0.0000        0.0000        0.0000        0.0000        0.0000        0.0000        0.0000        0.0000        0.0000        0.0000        0.0000        0.0000        0.0000        0.0000        0.0000        0.0000        0.0000        0.0000        0.0000        0.0000        0.0000        0.0000        0.0000        0.0000        0.0000        0.0000        0.0000        0.0000        0.0000        0.0000        0.0000        0.0000        0.0000        0.0000        0.0000        0.0000        0.0000        0.0000        0.0000        0.0000        0.0000        0.0000        0.0000        0.0000        0.0000        0.0000        0.0000        0.0000        0.0000        0.0000        0.0000        0.0000        0.0000        0.1528        0.2770        0.4335        0.5279        0.7164        0.5516        0.4477        0.5038        0.4873        0.4773        0.5761        0.5919        0.5079        0.4893        0.4026        0.1057        0.2078        0.5645        0.2967        0.3791        0.4469        0.6338        0.8144        0.7853        0.7676        0.6362        0.3689        0.3116        0.2539        0.2469        0.2854        0.1704        0.1735        0.2092        0.3828        0.2472        0.1765        0.2028        0.1693        0.2486        0.6054        0.3576        0.1555        0.0594        0.1582        0.0000        0.0469        0.1036        0.1379        0.5520        0.0918        0.1645        0.3009        0.2418        0.6828        1.2137        1.6702        1.7616        3.2986        4.4282        4.4991        4.4314        5.9365        5.4059        5.1336        4.1061        4.1599        4.2665        3.9975        3.7381        2.9858        2.5935        2.3818        1.7992        1.7552        1.3868        1.1563        1.3694        0.4647        0.6649        1.2437        1.5126        4.0025        4.8536        0.0000        0.0000        0.0000        0.0000        0.0000        0.0000        0.0000        0.0000        0.0000        0.0000        0.0000        0.0000        0.0000        0.0000        0.0000        0.0000
        0.0000        0.0000        0.0000        0.0000        0.0000        0.0000        0.0000        0.0000        0.0000        0.0000        0.0000        0.0000        0.0000        0.0000        0.0000        0.0000        0.0000        0.0000        0.0000        0.0000        0.0000        0.0000        0.0000        0.0000        0.0000        0.0000        0.0000       11.2073        8.9869        8.6071        7.1200        7.6509        7.4065        5.4582        4.9387        8.1323        9.5121        6.3659        6.1392        8.2554        6.3564        5.8023        4.9190        6.0355        4.6990        7.8449        5.3357        6.4350        4.8125        3.7099        4.9188        3.6666        2.4825        2.2394        2.4644        3.6295        3.7394        4.1462        5.3598        3.9101        3.9603        5.5183        4.1308        1.8904        1.3815        1.0172        1.2630        1.0537        1.1970        1.5502        0.9830        0.6054        0.4492        0.7364        0.6917        0.5159        0.5737        0.6152        0.5796        0.4926        0.4857        0.7130        0.5218        0.4442        0.9840        1.0960        1.6937        2.2853        1.7490        2.0216        1.3854        0.6142        0.4493        0.5976        0.6895        0.6909        0.4650        0.5639        0.6275        1.1983        0.9348        0.0000        0.0000        0.0000        0.0000        0.0000        0.0000        2.2955        3.1257        3.0570        3.1091        0.0000        0.0000        0.0000        0.0000        0.0000        0.0000        0.0000        0.0000        0.0000        0.0000        0.0000        0.0000        0.0000        0.0000        0.0000        0.0000        0.0000        0.0000        0.0000        0.0000        0.0000        0.0000        0.0000        0.0000        0.0000        0.0000        0.0000        0.0000        0.0000        0.0000        0.0000        0.0000        0.0000        0.0000        0.0000        0.0000        0.8088        0.4037        0.2909        0.5977        0.9406        0.6816        0.6273        0.7515        0.4759        0.4452        0.3615        0.3943        0.5732        0.0804        0.0334        0.1507        0.4956        0.4008        0.3572        0.3771        0.3017        0.2001        0.1941        0.4826        0.3908        0.4108        0.4345        0.3178        0.2919        0.2616        0.2148        0.1737        0.2007        0.0408        0.0000        0.0000        0.0041        0.1165        0.1317        0.1357        0.3090        0.2670        0.2828        0.2897        0.3026        0.9724        0.8407        0.4465        0.0089        0.1033        0.2411        0.4666        1.1725        0.3641        0.3001        0.3337        0.5660        0.6837        1.0802        1.4002        2.2575        2.7456        3.2034        3.3697        3.6697        3.6709        3.7228        4.0143        4.6954        4.7734        4.6763        4.2726        3.5704        3.2047        2.8412        2.2681        0.3117        0.9849        0.7669        0.6809        1.7376        2.2047        2.8183        3.3186        5.8395        6.5173        0.0000        0.0000        0.0000        0.0000        0.0000        0.0000        0.0000        0.0000        0.0000        0.0000        0.0000        0.0000        0.0000        0.0000        0.0000        0.0000
        0.0000        0.0000        0.0000        0.0000        0.0000        0.0000        0.0000        0.0000        0.0000        0.0000        0.0000        0.0000        0.0000        0.0000        0.0000        0.0000        0.0000        0.0000        0.0000        0.0000        0.0000        0.0000        0.0000        0.0000        0.0000        0.0000        8.8760        9.5646        9.5993        8.9675        7.6876        7.7082        4.3557        2.6275        2.9352        3.9753        5.7173        6.5352        6.4316        8.0590        3.2915        2.8569        2.8343        6.5859        6.2602        6.9352        4.9481        5.3356        6.2060        4.4734        3.8254        2.6004        1.8447        2.6762        2.7539        3.0026        3.0399        2.3963        3.5372        3.3089        3.9857        2.2512        3.2043        2.9706        1.4168        2.5053        2.1406        1.6495        1.4526        0.9956        0.4637        0.7769        0.7945        0.4073        0.3827        0.5444        0.6049        0.5219        1.5378        0.9479        0.6657        0.5645        1.0797        0.8333        1.8194        1.6645        1.0020        0.7981        0.6498        0.5273        0.5440        0.5255        0.3582        0.5773        0.6562        0.6629        0.5951        0.7578        0.8740        0.8608        0.4837        0.5214        0.8145        1.4003        1.4798        1.8978        1.7563        2.1373        2.5213        2.6233        2.8314        2.8095        2.8233        2.7779        2.5201        0.0000        0.0000        0.0000        0.0000        0.0000        0.0000        0.0000        0.0000        0.0000        0.0000        0.0000        0.0000        0.0000        0.0000        0.0000        0.0000        0.0000        0.0000        0.0000        0.0000        0.0000        0.5733        0.5833        0.6597        1.2728        0.4727        0.1517        0.1437        0.0322        0.0903        0.1376        0.1739        0.3350        0.4297        0.6173        0.7054        0.9681        0.8560        0.7177        0.6277        0.5592        0.4689        0.3880        0.2998        0.0552        0.0319        0.0176        0.0505        0.2328        0.1978        0.1311        0.1606        0.2033        0.1762        0.3836        0.4127        0.4232        0.2797        0.2621        0.2151        0.2384        0.2060        0.1668        0.1412        0.1096        0.0478        0.0654        0.0392        0.0281        0.0279        0.1577        0.3191        0.4122        0.3215        0.4260        0.3910        0.4642        0.4783        0.4572        0.4623        0.4262        0.5800        0.0709        0.0982        0.5133        0.3973        0.4118        0.7282        1.0198        0.9435        1.0259        1.2995        2.0680        2.5413        2.9211        3.1276        3.5715        3.7851        3.9947        4.1576        4.8781        5.2631        5.4680        4.6268        4.3007        4.1398        3.7904        2.9967        1.0323        1.3661        1.1902        1.1933        1.9337        2.5120        2.1972        2.2638        0.0000        0.0000        0.0000        0.0000        0.0000        0.0000        0.0000        0.0000        0.0000        0.0000        0.0000        0.0000        0.0000        0.0000        0.0000        0.0000        0.0000        0.0000
        0.0000        0.0000        0.0000        0.0000        0.0000        0.0000        0.0000        0.0000        0.0000        0.0000        0.0000        0.0000        0.0000        0.0000        0.0000        0.0000        0.0000        0.0000        0.0000        0.0000        0.0000        0.0000        0.0000        0.0000        0.0000        0.0000        5.8272        6.9034        7.4894        6.3730        5.2653        4.7635        2.9977        2.0800        1.6734        5.5818        5.4550        4.0368        5.3024        4.9734        2.2860        3.5153        2.9727        6.1859        4.7893        5.0371        4.6737        4.0097        4.1047        3.1660        2.8981        2.7504        2.2544        1.3238        1.1700        1.2951        1.2927        1.3945        2.2735        2.0612        2.4487        2.5483        2.7646        2.4174        1.2570        2.0716        2.3173        1.7420        1.1272        0.3303        0.1958        0.1992        0.4041        0.9266        0.4561        0.4525        0.5485        0.5224        0.5263        0.3263        0.9859        1.6188        1.7757        1.0388        0.5971        0.4996        0.5272        0.5496        0.6947        0.3737        0.4406        0.5740        0.6913        1.2498        1.5988        1.5456        1.3143        1.5279        1.1247        0.9560        1.0439        1.0888        1.6919        2.1575        1.7989        1.3802        1.3533        2.0065        2.1112        2.2556        2.4717        2.3341        2.2729        2.4808        2.2427        1.8397        1.7088        2.1056        0.0000        0.0000        0.0000        0.0000        0.0000        0.0000        0.0000        0.0000        0.0000        0.0000        0.0000        0.0000        0.5904        0.7045        0.8986        0.9619        0.6357        0.5599        0.3059        0.2377        0.1515        0.7901        0.2879        0.2290        0.2698        0.1488        0.0769        0.1351        0.1351        0.2416        0.3633        0.2036        0.2118        0.7221        0.8872        0.8419        0.8048        0.6779        0.5949        0.5417        0.6198        0.0849        0.0500        0.1931        0.1189        0.5427        0.2426        0.1004        0.0969        0.2132        0.1654        0.2299        0.1688        0.1647        0.1987        0.1960        0.1687        0.1972        0.1876        0.1643        0.1242        0.0487        0.0762        0.1279        0.1043        0.1835        0.0456        0.3347        0.2759        0.4732        0.6528        0.9392        0.7810        0.5262        0.6253        0.5454        0.5544        0.9532        0.8209        0.1154        1.4541        1.5258        0.5831        0.7804        0.9160        1.4959        1.6533        1.6513        1.8446        2.5868        2.9484        3.0649        3.3364        3.7265        4.2685        5.0778        4.8881        5.5284        5.7792        5.5786        4.7996        4.1727        3.9398        3.3556        3.2639        1.3042        0.8161        0.9737        1.8748        0.0000        3.1469        2.6590        1.9855        0.0000        0.0000        0.0000        0.0000        0.0000        0.0000        0.0000        0.0000        0.0000        0.0000        0.0000        0.0000        0.0000        0.0000        0.0000        0.0000        0.0000        0.0000
        0.0000        0.0000        0.0000        0.0000        0.0000        0.0000        0.0000        0.0000        0.0000        0.0000        0.0000        0.0000        0.0000        0.0000        0.0000        0.0000        0.0000        0.0000        0.0000        0.0000        0.0000        0.0000        0.0000        0.0000        0.0000        5.4288        5.7455        5.9495        6.6052        4.6799        3.3618        3.4405        1.9092        1.6638        1.8963        4.3256        4.2968        3.1706        3.6215        6.0921        3.4614        3.3202        3.7395        6.8304        5.4384        5.5551        5.5819        4.8222        5.7136        3.3569        2.5199        1.1645        1.3763        2.2052        1.9313        1.4439        2.0905        2.4100        3.2705        3.0142        2.1556        3.4196        2.5977        2.1274        1.3067        1.5643        1.8599        0.9838        0.4986        0.2833        0.2088        0.7082        2.3740        0.8041        0.2851        0.3061        0.4096        0.3887        0.9970        1.4651        1.1231        0.9382        0.7979        0.7105        0.5880        0.6377        0.4481        0.5263        0.7527        0.7611        1.3672        1.4073        2.0111        1.7120        2.5070        2.6721        2.4857        1.3707        1.1100        1.8268        1.2531        1.3941        1.2544        1.6082        1.4999        1.5859        1.5713        2.1023        2.3894        2.5618        2.8768        2.5474        2.4230        2.3385        2.5150        1.7815        1.6229        1.5790        1.0207        0.4759        0.4776        0.0000        0.0000        0.0000        0.0000        0.0000        0.0000        0.0000        0.0000        2.0072        1.6039        1.6808        0.7460        0.7127        0.8741        0.4123        0.1958        0.1475        0.2814        0.7806        0.1816        0.0336        0.0750        0.0434        0.0529        0.0894        0.0967        0.1377        0.2007        0.1954        0.2283        0.9824        1.1314        1.1533        1.0725        0.9404        0.8373        0.8519        0.7390        0.2453        0.1775        0.1855        0.3873        0.1837        0.1957        0.3135        0.3899        0.2101        0.3105        0.3855        0.3278        0.2788        0.2337        0.2203        0.2261        0.2502        0.2167        0.2139        0.1715        0.1591        0.0255        0.0765        0.0297        0.1093        0.0776        0.2874        0.4918        1.0246        0.9329        0.3973        0.3466        0.4023        0.6331        1.0972        0.9916        0.0617        0.0900        0.1892        0.3990        1.2240        1.5129        1.9825        1.9787        2.9279        2.8046        2.9725        2.8875        3.5130        3.7229        3.4980        3.6161        4.2137        5.1132        5.4176        4.7416        5.2359        5.3905        5.0096        4.8470        4.4636        4.2493        3.9583        4.2264        0.8326        0.7593        0.0000        0.0000        0.0000        0.0000        0.0000        0.0000        0.0000        0.0000        0.0000        0.0000        0.0000        0.0000        0.0000        0.0000        0.0000        0.0000        0.0000        0.0000        0.0000        0.0000        0.0000        0.0000        0.0000        0.0000
        0.0000        0.0000        0.0000        0.0000        0.0000        0.0000        0.0000        0.0000        0.0000        0.0000        0.0000        0.0000        0.0000        0.0000        0.0000        0.0000        0.0000        0.0000        0.0000        0.0000        0.0000        0.0000        3.6589        1.5130        2.0687        3.7940        3.8543        7.4856        3.4167        2.4114        2.1645        4.1948        3.6544        2.6953        2.4982        6.0735        3.9340        4.1701        4.1669        6.7365        5.3678        4.5792        3.3431        9.1544        7.0072        3.2256        1.9668        3.7869        1.4465        1.0234        1.4436        1.3983        1.8318        2.5386        1.2814        1.0746        0.9155        1.2213        1.8711        1.5243        1.8609        2.1901        2.7923        2.6564        1.6405        0.8775        0.7212        0.4019        0.4536        0.4071        0.6291        1.7481        2.5083        0.6051        0.2590        0.6879        0.5911        0.5365        0.8966        1.2724        1.2163        0.9169        0.4769        0.6209        0.7769        0.5437        0.4628        0.7067        0.8734        1.4648        1.0817        0.6150        0.7639        0.8287        0.9168        0.5974        0.5683        0.4008        0.3898        0.3980        0.3488        0.2834        0.3938        0.7340        1.0076        1.1079        1.3615        0.9576        1.0346        1.0552        0.9911        1.7291        0.9446        0.9674        1.2578        2.0955        1.4048        0.9592        1.1200        0.8229        0.9860        1.0896        1.0450        0.7516        0.9668        0.9058        0.6587        0.7888        0.8488        0.9987        1.1467        0.6147        0.6805        0.6597        0.5563        0.2983        0.2120        0.2556        0.1845        0.0754        0.0526        0.0609        0.0454        0.1890        0.3331        0.3533        0.3049        0.5350        0.6576        0.7853        1.0003        1.4195        1.6601        1.6293        1.4588        1.3265        1.2313        1.0785        0.9581        0.6943        0.5438        0.4289        0.3281        0.2046        0.3297        0.1687        0.3846        0.8918        1.1305        1.0994        0.9347        0.6536        0.4219        0.2951        0.2775        0.2961        0.3196        0.4644        0.2952        0.2449        0.2570        0.6494        0.6451        0.1053        0.0571        0.3128        0.1495        0.2804        0.3376        0.4557        0.3271        0.2014        0.3397        0.6458        1.5610        1.3791        1.4564        2.3828        2.7886        2.6655        2.9430        3.0412        3.2418        3.6171        3.2830        3.4853        3.5644        3.4205        3.5963        3.5972        3.8687        4.5522        4.4191        4.3870        4.2789        4.7557        4.7853        4.8702        4.9557        6.1655        6.4702        5.9566        4.9406        3.0084        0.0000        0.0000        0.0000        0.0000        0.0000        0.0000        0.0000        0.0000        0.0000        0.0000        0.0000        0.0000        0.0000        0.0000        0.0000        0.0000        0.0000        0.0000        0.0000        0.0000        0.0000        0.0000        0.0000        0.0000        0.0000
        0.0000        0.0000        0.0000        0.0000        0.0000        0.0000        0.0000        0.0000        0.0000        0.0000        0.0000        0.0000        0.0000        0.0000        0.0000        0.0000        0.0000        0.0000        5.5813        2.5479        2.2632        1.8636        1.4361        0.6528        0.7977        1.4584        1.5463        2.7563        3.5142        3.3521        1.9310        2.8018        2.6524        2.7467        2.7753        6.1338        5.4521        4.2404        3.4817        4.6670        2.7455        1.9387        0.7975        3.4792        4.3222        3.5293        3.7336        2.7294        2.6944        2.8334        1.9055        1.2580        1.6416        0.8274        0.7091        0.5423        0.4749        1.1896        1.1734        1.6566        1.7370        2.1455        1.6718        1.7367        1.8755        1.7553        0.3781        0.3606        0.4614        2.1670        3.1407        4.2567        1.0279        0.5892        0.7566        0.5995        0.9298        0.9201        0.9220        0.6930        1.0250        0.6539        0.4917        0.7204        0.5408        0.7318        0.9610        1.0954        1.1494        2.0443        2.3616        1.3803        0.6488        0.6675        0.6812        0.4696        0.6987        0.5782        0.4097        0.6053        0.4377        0.4995        0.6128        1.1376        1.1033        1.2848        1.3350        0.8498        1.0259        0.9943        0.9720        0.9361        0.8889        0.7117        0.7888        0.7906        1.0078        1.0508        1.0793        0.7711        0.7201        0.7141        0.8818        0.8101        0.7728        0.7151        0.2577        0.3983        0.5706        0.9055        0.6866        0.7672        0.7627        0.6928        0.5551        0.3768        0.3638        0.2415        0.2160        0.2443        0.1405        0.0582        0.0503        0.2162        0.3919        0.4503        0.5110        0.8811        1.1357        1.2748        1.3690        1.9015        1.9852        2.0087        1.9011        1.7033        1.4830        1.2966        1.0869        0.8051        0.6505        0.5283        0.4394        0.2049        0.1116        0.1661        0.5878        1.0438        1.1061        1.2457        1.1778        0.7145        0.5068        0.3667        0.5271        0.7029        0.7936        0.5683        0.5134        0.6509        0.6554        0.9466        0.5520        0.4119        0.4702        0.9891        0.5025        0.2007        0.0629        0.0906        0.1749        0.2242        0.4016        1.7955        1.0630        1.9309        2.5209        2.5901        2.3126        2.7221        2.9496        3.2001        3.2542        3.5461        3.9919        4.1282        4.1170        4.2105        4.1013        4.3992        4.8695        6.1845        5.2194        4.7763        4.2609        4.7310        4.7238        4.7907        5.0669        6.6354        6.9730        0.0000        0.0000        0.0000        0.0000        0.0000        0.0000        0.0000        0.0000        0.0000        0.0000        0.0000        0.0000        0.0000        0.0000        0.0000        0.0000        0.0000        0.0000        0.0000        0.0000        0.0000        0.0000        0.0000        0.0000        0.0000        0.0000        0.0000        0.0000
        0.0000        0.0000        0.0000        0.0000        0.0000        0.0000        0.0000        0.0000        0.0000        0.0000        0.0000        0.0000        0.0000        0.0000        0.0000        4.7018        4.8221        5.1996        3.5579        2.3724        1.7127        1.1017        0.6815        0.1320        0.2577        0.5126        1.3008        4.1739        3.0660        3.3324        2.4004        3.6386        2.3314        2.1248        1.8838        6.1421        5.1688        1.9133        1.0950        2.2895        1.4306        1.5882        1.0016        3.8328        4.4835        2.2571        1.8115        2.3452        2.1777        1.5920        0.9742        0.6311        0.5828        0.3868        1.1144        0.7924        0.6943        1.2932        1.4353        1.7183        1.8334        1.6053        1.5645        1.2137        0.3841        0.3004        0.9908        0.9513        1.6255        3.2051        1.1255        0.8601        0.2248        0.3016        0.9006        1.5740        1.7572        1.4623        1.2450        1.1255        1.3253        1.2641        1.3119        1.1159        1.5275        1.7858        1.2868        1.5542        1.4344        0.8665        1.1266        0.5404        0.2732        0.4103        0.3743        0.3300        0.3349        0.5298        0.6206        0.4809        0.5838        0.4494        0.6597        1.3350        1.4798        1.2249        1.2044        0.7929        1.0203        1.2504        0.9896        0.6806        0.8341        0.9889        0.9957        0.8380        0.6941        0.4425        0.7099        1.1157        0.7051        0.5573        0.6576        0.5453        0.3528        0.4420        0.6311        0.7861        0.9355        0.7365        0.8234        0.9723        0.9478        0.7812        0.8386        0.6176        0.2168        0.1681        0.2271        0.1198        0.0702        0.0828        0.0898        0.3919        0.4882        0.5935        0.6972        1.3475        1.5552        1.6796        1.7035        2.2457        2.3610        2.3515        2.1708        1.8312        1.7536        1.6160        1.3420        1.0743        0.8982        0.7899        0.5801        0.2313        0.1640        0.3306        0.4413        0.9869        1.2032        1.2960        1.2911        1.0101        0.6777        0.4961        0.4576        0.4803        0.6405        0.5311        0.5306        0.6483        0.6333        0.5165        0.4424        0.6435        0.6669        0.9708        0.5677        0.4520        0.2163        0.6384        0.7867        0.5899        0.4107        0.9462        0.8340        2.1249        3.0690        2.8200        2.7264        3.0698        3.1258        3.4310        3.5887        4.1202        5.0655        5.1535        6.1253        5.9924        5.7702        5.3654        5.1884        5.8031        5.6745        5.3633        0.0000        4.9210        4.6109        4.5716        4.7175        6.2311        7.1357        0.0000        0.0000        0.0000        0.0000        0.0000        0.0000        0.0000        0.0000        0.0000        0.0000        0.0000        0.0000        0.0000        0.0000        0.0000        0.0000        0.0000        0.0000        0.0000        0.0000        0.0000        0.0000        0.0000        0.0000        0.0000        0.0000        0.0000        0.0000
        0.0000        0.0000        0.0000        0.0000        0.0000        0.0000        0.0000        0.0000        0.0000        0.0000        0.0000        0.0000        0.0000        4.5856        3.0498        3.0699        3.4427        3.5117        2.9447        2.5994        1.4639        0.9494        0.6138        0.5915        0.5753        0.7615        2.6555        4.3672        2.4362        0.8512        0.6192        1.1842        1.3563        1.7486        1.3288        4.5233        2.3094        1.0373        0.9294        1.7541        0.9978        0.3654        1.0543        3.6731        2.9156        1.6654        0.6759        0.3009        0.5175        0.2942        0.2120        0.3614        0.3177        0.6152        1.1856        0.1119        1.1786        1.1243        1.1469        1.7811        1.6769        1.7751        1.6454        1.3677        0.4999        0.2699        0.2518        0.4220        0.7176        0.8891        0.5606        0.7123        0.4629        1.6957        2.8298        2.1405        2.1874        1.7782        1.0421        0.9011        1.7951        1.5734        1.6257        2.5286        2.2037        2.6319        2.1856        2.5938        1.8112        1.9836        2.1796        1.1998        1.1715        0.7585        0.4446        0.8525        0.3894        0.3108        0.5363        0.3442        0.5637        0.5020        0.5664        1.2680        1.2076        1.0753        0.7449        0.7782        0.4843        0.5511        0.5785        0.6899        0.5882        0.5930        0.7014        0.6693        0.5179        0.5718        0.3905        0.3460        0.6325        0.6941        0.3388        0.8731        0.9225        0.6444        0.8888        1.4533        1.1448        1.0346        0.9570        0.9414        0.9922        1.0918        0.6503        0.4591        0.3255        0.2585        0.2467        0.0977        0.2049        0.1484        0.3928        0.6248        0.8778        0.9697        1.0236        1.5596        2.3530        2.3343        2.0502        2.4332        2.5856        2.5626        2.3633        2.1542        2.0314        1.8654        1.7161        1.5353        1.3318        1.1491        1.0181        0.5716        0.5052        0.4913        0.6861        0.9781        1.0878        1.0482        0.9863        0.8007        0.7734        0.6761        0.5249        0.5571        0.6323        0.6177        0.6985        1.1066        0.8997        0.7517        0.5739        0.2900        0.5298        0.7276        0.7176        0.6294        0.6596        0.7025        0.6329        0.6603        0.7203        0.9406        1.1443        2.3540        3.0465        3.1992        3.3788        3.7577        3.9066        4.1785        4.6180        5.3369        5.8810        7.1126        6.9992        6.9319        6.8831        6.2526        5.9477        6.2608        6.0758        0.0000        0.0000        0.0000        0.0000        0.0000        0.0000        0.0000        0.0000        0.0000        0.0000        0.0000        0.0000        0.0000        0.0000        0.0000        0.0000        0.0000        0.0000        0.0000        0.0000        0.0000        0.0000        0.0000        0.0000        0.0000        0.0000        0.0000        0.0000        0.0000        0.0000        0.0000        0.0000        0.0000        0.0000        0.0000        0.0000
        0.0000        0.0000        0.0000        0.0000        0.0000        0.0000        0.0000        0.0000        0.0000        5.4668        0.0000        0.0000        3.4469        2.7555        1.5995        2.9697        4.2734        4.0122        3.5903        2.7380        1.6404        1.3309        1.5897        2.1726        2.6958        3.1185        3.0676        2.2775        1.0049        1.8036        1.5466        1.4962        0.9987        1.7368        1.7570        2.5385        1.5991        1.3753        1.6799        2.1570        0.6467        0.4043        0.3778        0.4630        0.4433        0.4811        0.6506        1.2366        0.4368        0.2058        0.3217        0.1113        0.1083        0.0664        0.0516        0.0211        0.7236        0.5227        0.9147        1.4018        1.3156        1.3192        1.3335        1.3612        0.3940        0.1924        0.1823        0.4226        0.8522        0.5523        0.4867        0.4289        0.9195        2.0207        2.7487        2.7730        2.0459        0.8394        0.6883        0.5562        0.8684        1.2294        1.8058        1.6882        1.4335        1.1604        1.8498        1.6485        1.7681        1.8331        1.6687        1.0278        1.4051        1.1024        1.0913        0.4547        0.4714        0.1519        0.3054        0.1871        0.2063        0.2010        0.4039        0.3466        0.2813        0.4578        0.3491        0.3706        0.4466        0.4885        0.8036        0.6476        0.6929        0.6579        0.6495        0.7116        0.6127        0.5028        0.4686        0.9306        0.5364        1.3293        0.9395        0.3757        0.4701        0.6588        0.9910        0.8665        0.7669        0.5762        0.4074        0.6386        0.5442        0.4037        0.3525        0.3723        0.2441        0.2209        0.2929        0.5196        0.5446        0.6805        0.9275        1.4270        1.7642        1.9249        2.0700        2.3610        2.4776        2.6535        2.6191        2.6328        2.9697        2.9210        2.7128        3.0395        2.7008        2.4465        2.3126        2.4027        2.1882        1.8919        1.5846        1.0110        0.7753        0.7084        0.6446        0.5560        0.5766        0.5816        0.5728        0.7498        0.8080        0.8084        0.7245        0.7066        0.7163        0.9146        0.9272        0.7399        0.7864        0.7922        0.8363        1.1513        1.3291        1.4045        1.2252        0.7840        0.9700        1.0264        1.2189        1.6811        1.9878        2.4048        2.9840        4.2780        5.1264        5.6462        5.9704        5.7783        5.9973        6.4219        6.9997        7.3261        8.1609        8.4647        8.1107        8.2513        8.5007        8.3242        8.2040        8.6874        0.0000        0.0000        0.0000        0.0000        0.0000        0.0000        0.0000        0.0000        0.0000        0.0000        0.0000        0.0000        0.0000        0.0000        0.0000        0.0000        0.0000        0.0000        0.0000        0.0000        0.0000        0.0000        0.0000        0.0000        0.0000        0.0000        0.0000        0.0000        0.0000        0.0000        0.0000        0.0000        0.0000        0.0000        0.0000        0.0000        0.0000
        0.0000        0.0000        0.0000        0.0000        0.0000       18.2603       18.5212       10.5858        7.4629        3.9110        2.0282        2.1306        2.2641        2.0544        2.0283        2.0730        2.1341        2.1465        1.5498        1.9620        1.9647        1.3221        1.3007        2.5454        2.0600        1.7870        1.7170        2.9635        3.0752        2.9349        2.1500        1.5637        2.6873        1.1010        1.0451        1.1259        0.4916        0.3972        0.4960        1.6163        0.1646        0.2580        0.3479        0.8358        1.7022        0.8374        0.2103        0.2965        2.0645        1.2235        0.9640        0.1137        0.1188        0.0344        0.1100        0.0593        0.6588        0.8778        0.9607        1.2151        1.6113        1.2255        1.1264        0.7419        0.4276        0.9594        0.3603        1.2225        1.4565        0.8248        0.9240        0.8044        1.6486        2.7672        2.8792        2.6485        1.4589        1.3156        2.0436        0.8612        0.9157        1.3745        2.5676        1.8167        1.4463        1.5580        2.3591        1.4300        2.4795        2.4526        1.6353        0.7262        1.0179        1.9286        1.4520        0.8376        0.8136        0.3047        0.3078        0.2438        0.2741        0.2709        0.2465        0.3458        0.3088        0.3563        0.7512        0.8241        0.5207        0.5077        0.6305        0.5469        0.5679        0.5432        0.5863        0.4582        0.6713        0.8277        0.7817        0.3585        0.6695        0.6788        0.3335        0.9405        1.1126        0.3401        0.2906        0.4547        0.6074        0.2368        0.3095        0.3719        0.5794        0.3160        0.2668        0.1994        0.3849        0.4497        0.5657        0.7089        0.8097        1.1739        1.2711        1.8541        2.2577        2.6227        2.6004        2.8153        2.9055        2.9570        2.9396        2.8690        3.0631        2.9246        2.7443        3.1322        2.9863        2.8009        2.6607        2.8519        2.5817        2.2829        1.8726        1.1872        0.8727        0.7117        0.5804        0.5057        0.4840        0.6525        0.4807        0.7521        0.8064        0.8376        0.8026        0.7658        0.7577        0.7920        0.9004        0.9917        0.9004        0.9239        1.1207        1.3742        1.5214        1.2791        1.2114        0.7927        0.8051        1.0423        0.9903        2.7252        0.0000        0.0000        3.6864        5.3686        6.6109        6.8621        6.9681        6.5692        7.0813        7.1578        7.7704        8.3967        8.7326        8.7215        8.8965        9.5296        9.5544        9.5832        9.3692        0.0000        0.0000        0.0000        0.0000        0.0000        0.0000        0.0000        0.0000        0.0000        0.0000        0.0000        0.0000        0.0000        0.0000        0.0000        0.0000        0.0000        0.0000        0.0000        0.0000        0.0000        0.0000        0.0000        0.0000        0.0000        0.0000        0.0000        0.0000        0.0000        0.0000        0.0000        0.0000        0.0000        0.0000        0.0000        0.0000        0.0000        0.0000
        0.0000        0.0000        0.0000        0.0000       26.2386       23.5128       18.8099        9.3520        2.6485        1.3878        2.1592        3.8326        5.0428        2.2787        1.2752        1.6058        1.3807        1.3071        0.8773        0.9116        1.5993        1.4060        1.1438        1.7036        0.9062        0.6849        1.3864        3.0799        2.5032        2.2895        2.7499        2.1589        2.0596        0.8767        0.2998        0.3515        0.2270        0.2008        0.2163        0.3766        0.1391        0.2201        0.3510        2.0752        0.4220        1.1826        0.0750        0.2072        0.4384        0.3723        0.2355        0.1510        0.0998        0.0465        0.1759        0.1386        0.7599        1.0013        1.1533        1.7761        1.7064        1.2672        0.8589        1.0425        1.4036        1.6114        0.7284        1.8110        2.6517        0.6900        0.9263        1.1774        2.5263        3.2418        5.7726        2.9356        1.9853        2.2417        1.8288        0.7888        0.6522        1.1700        1.2096        1.3264        2.0667        2.0407        1.8300        1.6937        1.3821        1.4437        1.1046        1.0859        1.9469        1.8421        2.3100        0.9797        0.6940        0.9109        1.3275        1.0610        1.0788        0.3702        0.3424        0.2813        0.1808        0.2598        0.1007        0.2111        0.2100        0.3536        0.4255        0.4289        0.4474        0.5124        0.5246        0.4892        0.8489        0.8305        0.5141        0.2986        0.6304        1.6150        1.4490        1.6288        1.3498        1.0697        0.8577        0.8525        0.6557        0.3683        0.3526        0.4599        0.2575        0.2556        0.2822        0.1930        0.2149        0.3100        0.4610        1.0267        1.0371        1.1887        1.9112        2.6535        3.1476        3.2700        3.0310        3.1287        3.1707        3.1371        3.0564        2.8513        2.8332        2.7609        2.9126        3.2425        3.0343        2.8629        2.7249        2.7960        2.7667        2.4800        2.0291        1.2551        0.9666        0.6474        0.6075        0.4451        0.3521        0.3525        0.4232        0.6462        0.6953        0.7191        0.7443        0.7326        0.8349        0.8700        0.9433        1.1130        0.9987        0.9868        1.0432        1.1886        1.4770        1.5035        1.0234        0.4495        0.5074        0.6335        0.8556        0.0000        0.0000        0.0000        3.4813        5.1592        5.8174        6.2933        6.3329        6.1700        6.9028        6.7504        7.4726        7.9478        8.8066        9.4855        9.7145       10.2512        0.0000        0.0000        0.0000        0.0000        0.0000        0.0000        0.0000        0.0000        0.0000        0.0000        0.0000        0.0000        0.0000        0.0000        0.0000        0.0000        0.0000        0.0000        0.0000        0.0000        0.0000        0.0000        0.0000        0.0000        0.0000        0.0000        0.0000        0.0000        0.0000        0.0000        0.0000        0.0000        0.0000        0.0000        0.0000        0.0000        0.0000        0.0000        0.0000        0.0000        0.0000
        0.0000        0.0000       30.5058       31.9916       23.6172       16.5584        9.6421        4.9821        3.6276        2.6947        1.5080        2.5781        1.5388        1.2657        0.8640        1.3456        1.3768        1.5698        1.2273        0.8410        1.0230        1.0829        0.6430        0.9397        1.6313        1.8310        1.4077        1.8564        1.4009        1.0867        0.9386        0.9211        0.6194        0.0096        0.0000        0.1506        0.1136        0.1287        0.1275        0.2263        0.2642        0.3513        0.6272        0.4923        0.2608        0.1401        0.2519        1.9818        1.4270        1.4929        0.3929        0.2233        1.0714        1.1584        0.8494        0.3623        1.4648        1.2523        0.9600        1.4959        1.5368        1.3976        1.6096        1.6682        0.6358        0.4772        0.7715        2.1169        1.7092        1.8700        2.2509        1.3704        3.3420        3.8147        3.4134        1.7189        1.5227        1.8015        3.7478        1.6556        1.0152        1.3606        1.2434        1.6498        1.5557        0.9427        0.9060        0.7032        0.5671        0.6778        0.7814        0.6090        0.8295        0.8096        0.7573        0.4796        0.5913        1.0217        1.0025        0.8870        0.8779        0.3651        0.2268        0.1744        0.2571        0.0000        0.0507        0.2362        0.4413        0.2889        0.3360        0.3846        0.3805        0.3418        0.3582        0.3146        0.3894        0.5261        0.5194        0.4404        0.6276        0.6315        0.6054        0.3219        0.4185        0.8806        1.0707        1.0063        0.2504        0.2189        0.1850        0.4545        0.3704        0.3489        0.3955        0.3490        0.3749        0.6308        0.5418        1.0802        1.2913        1.4922        1.8496        2.6928        3.0554        3.2515        3.1232        3.2519        3.1769        3.0581        3.0739        2.7344        2.6279        2.5328        2.5329        2.6480        2.4622        2.5377        2.4159        2.4194        2.6047        2.3932        1.9357        1.1910        1.1129        0.5362        0.4446        0.3662        0.2893        0.2866        0.3206        0.5041        0.5451        0.7403        0.6841        0.6064        0.6170        0.7502        0.8282        0.7335        0.7735        0.7842        0.8097        0.9201        0.9944        0.9777        1.0108        0.5781        0.5741        0.6667        0.0000        0.0000        0.0000        2.0268        2.6863        3.9415        4.3537        4.7439        4.7062        4.6265        4.8880        5.8267        6.8860        7.5830        8.6600        9.7201       10.2511        0.0000        0.0000        0.0000        0.0000        0.0000        0.0000        0.0000        0.0000        0.0000        0.0000        0.0000        0.0000        0.0000        0.0000        0.0000        0.0000        0.0000        0.0000        0.0000        0.0000        0.0000        0.0000        0.0000        0.0000        0.0000        0.0000        0.0000        0.0000        0.0000        0.0000        0.0000        0.0000        0.0000        0.0000        0.0000        0.0000        0.0000        0.0000        0.0000        0.0000        0.0000        0.0000
        0.0000       19.4148       15.3741       20.3243       14.2996       12.2086       12.6133       11.7868        8.6510        5.1953        4.7393        4.4821        2.3702        1.6749        1.8191        3.1224        3.4950        3.0569        1.7809        1.8164        2.3045        2.6307        1.9790        2.6067        3.1136        2.2732        1.8499        1.6349        1.0681        1.1488        0.3323        0.9810        2.1693        2.0417        1.2890        0.3157        0.7168        0.4951        0.1296        1.2854        2.5357        2.8745        1.8856        1.0915        1.5105        1.2281        0.2503        0.6056        0.1975        0.5272        0.3312        0.1783        0.3103        1.3285        1.3525        0.2057        0.1084        1.0843        0.8221        0.8006        1.2756        0.9115        1.3400        0.9482        0.3523        0.2594        0.4127        0.5623        1.3645        0.7520        1.0853        0.5756        0.7297        1.3491        1.4014        0.5719        0.2874        1.0732        2.8916        1.5309        1.6613        1.9490        1.3583        0.4919        0.2775        0.6182        0.5032        0.3303        0.4712        0.7393        1.1777        1.4565        0.9980        1.2150        0.7710        0.3924        0.3899        0.4072        0.4757        0.5033        0.5602        0.6061        0.4701        0.3650        0.5555        0.0617        0.5264        0.9695        0.6073        0.2490        0.2164        0.1231        0.0821        0.0910        0.1078        0.0537        0.0770        0.4035        0.9370        0.3632        0.5153        0.3153        0.4693        0.4716        0.2499        0.7623        0.3854        0.3752        0.6861        0.3737        0.3305        0.1192        0.1167        0.1736        0.5752        0.5002        0.5438        0.6665        0.8987        1.4257        1.6554        2.0264        2.5134        3.0376        3.2781        3.3687        3.3468        3.6103        3.4524        3.2843        3.0480        2.4650        2.3167        2.1301        1.9480        1.5818        1.3928        1.4008        1.3291        1.9996        2.1289        1.7914        1.4552        0.6564        0.4419        0.3384        0.3159        0.3071        0.2675        0.2507        0.2562        0.2796        0.2949        0.3311        0.4961        0.2575        0.2486        0.0715        0.0357        0.3126        0.3662        0.4244        0.4593        0.6209        0.7361        0.7652        0.7780        0.8357        0.0000        0.0000        0.0000        0.0000        0.1813        0.2394        0.4421        0.2240        0.1534        0.0000        0.0000        0.4263        0.5847        0.5952        0.8629        7.6613        9.6057       11.1538        0.0000        0.0000        0.0000        0.0000        0.0000        0.0000        0.0000        0.0000        0.0000        0.0000        0.0000        0.0000        0.0000        0.0000        0.0000        0.0000        0.0000        0.0000        0.0000        0.0000        0.0000        0.0000        0.0000        0.0000        0.0000        0.0000        0.0000        0.0000        0.0000        0.0000        0.0000        0.0000        0.0000        0.0000        0.0000        0.0000        0.0000        0.0000        0.0000        0.0000        0.0000        0.0000        0.0000
        0.0000       12.6486        9.0182       15.2257       15.1492       14.1922       13.3554       13.9010        7.6434        4.2312        3.1750        3.3452        4.5146        4.4711        4.1824        4.0367        2.2091        1.9730        2.0105        3.1742        2.0371        1.5696        1.7151        2.6686        2.4948        2.2568        1.7550        1.4292        1.9218        2.4711        1.8228        3.3745        2.2805        2.2768        3.0498        1.3413        1.7492        0.5633        0.1979        0.3809        1.0291        1.5079        0.1912        0.2427        0.1902        0.3900        0.5788        1.0515        0.6366        0.6245        1.9412        0.9184        1.2950        0.4557        0.1285        0.1707        0.6841        2.2963        1.7483        1.4611        2.0661        2.0637        1.2513        1.5224        1.3256        1.1629        1.0978        1.6311        1.8561        0.6455        0.3930        0.5766        1.0081        2.2598        3.6226        4.0281        2.9103        4.0811        5.3680        2.5268        2.5319        2.4120        2.5935        1.8648        1.0242        1.1960        0.9825        1.1800        1.1766        1.0612        1.3974        1.2669        1.8405        2.0410        1.8096        0.3614        0.3273        0.4545        0.6137        0.6045        0.6301        1.1231        0.8549        0.8290        1.0722        0.5746        0.4235        0.2199        0.2305        0.2282        0.1945        0.2911        0.0770        0.1069        0.0878        0.0527        0.2722        0.4012        0.4826        0.2486        0.1591        0.1305        0.1471        0.2935        0.3241        0.3920        0.5592        0.5079        0.6532        0.6352        0.5422        0.1470        0.1293        0.1610        0.3071        0.5192        0.6547        0.8987        1.2332        1.6761        1.9678        2.3939        2.8527        3.3498        3.7642        3.8712        3.6978        3.8449        3.6698        3.3887        3.2792        2.4708        2.1734        1.9430        1.6781        1.2788        1.0621        1.0100        1.1187        1.9048        1.8738        1.7128        1.4214        0.6238        0.3841        0.5010        0.3591        0.3700        0.5846        0.1649        0.1983        0.1609        0.2089        0.2761        0.3447        0.0448        0.0103        0.1106        0.0304        0.2108        0.2979        0.3534        0.3925        0.5812        0.6773        0.7291        0.0000        0.0000        0.0000        0.0000        0.0000        0.0987        0.1301        1.0373        1.2317        0.2377        0.1610        0.0000        0.0000        0.1714        0.1896        0.3676        0.7058        7.0842        0.0000        0.0000        0.0000        0.0000        0.0000        0.0000        0.0000        0.0000        0.0000        0.0000        0.0000        0.0000        0.0000        0.0000        0.0000        0.0000        0.0000        0.0000        0.0000        0.0000        0.0000        0.0000        0.0000        0.0000        0.0000        0.0000        0.0000        0.0000        0.0000        0.0000        0.0000        0.0000        0.0000        0.0000        0.0000        0.0000        0.0000        0.0000        0.0000        0.0000        0.0000        0.0000        0.0000        0.0000        0.0000
       13.6267       10.9482        5.6900       17.9580       20.0208       15.0918       10.2201        5.4985        3.9216        2.2681        1.8336        4.5354        4.5744        6.4545        3.4184        2.5281        2.7210        2.4303        2.2872        1.0688        0.8614        0.5789        0.8546        1.4512        3.2414        2.8869        3.6410        5.8442        4.3314        3.0430        1.9611        3.7335        3.8120        1.6702        2.8925        3.3236        2.8676        1.4551        1.3633        1.7791        2.0363        2.7257        2.6694        1.7017        1.6896        1.1897        1.0198        0.8687        1.7767        0.8783        1.9744        0.3251        0.6334        1.2546        0.8489        0.8361        0.9632        1.6090        1.1067        0.9646        1.8888        3.5814        2.6996        0.8129        0.9195        1.3134        1.7117        1.5278        1.4422        1.6706        1.8310        1.7217        2.6162        2.9968        4.2137        3.5062        2.7653        3.9926        5.6690        3.3354        2.7237        2.1168        2.0129        1.4384        1.5184        1.5387        1.6283        2.0374        2.0908        1.5621        1.4171        1.2779        1.9247        1.8097        0.9994        0.3585        0.3899        0.4191        0.5089        0.5586        0.6588        0.7097        1.0961        0.5902        0.5833        0.4273        0.2376        0.3942        0.2513        0.4722        0.2888        0.2671        0.2690        0.1369        0.2447        0.3790        0.0691        0.6934        0.8368        0.4630        0.4562        0.1496        0.0677        0.2705        0.4890        0.4302        0.4752        0.7174        0.6854        0.6235        0.9782        0.2962        0.1481        0.1899        0.3094        0.5873        0.7631        1.0384        1.1893        1.6822        1.9569        2.3177        2.7901        3.2904        3.8465        4.3683        3.5631        3.6391        3.4635        3.3080        3.0442        2.6053        2.0812        1.8152        1.5715        1.1549        0.8936        0.8606        0.8485        1.3083        1.6188        1.3445        1.0374        0.6104        0.2727        0.1658        0.1655        0.4161        0.4181        0.1766        0.1426        0.1409        0.1021        0.0882        0.2775        0.0566        0.0000        0.0157        0.0000        0.2146        0.3006        0.3653        0.4156        0.5855        0.6491        0.0000        0.0000        0.0000        0.0000        0.0000        0.0000        0.2042        0.1067        0.1074        0.9328        1.7783        0.3360        0.0000        0.0000        0.0412        0.0560        0.0000        0.0000        0.0000        0.0000        0.0000        0.0000        0.0000        0.0000        0.0000        0.0000        0.0000        0.0000        0.0000        0.0000        0.0000        0.0000        0.0000        0.0000        0.0000        0.0000        0.0000        0.0000        0.0000        0.0000        0.0000        0.0000        0.0000        0.0000        0.0000        0.0000        0.0000        0.0000        0.0000        0.0000        0.0000        0.0000        0.0000        0.0000        0.0000        0.0000        0.0000        0.0000        0.0000        0.0000        0.0000        0.0000        0.0000        0.0000
        6.5581        4.9143        7.6098       15.7943       12.7889        7.3982        5.9236        4.3327        2.6457        2.4681        4.3168        5.4050        6.8485        4.4110        4.3909        2.6677        1.7391        1.7970        0.7789        0.7998        1.6295        2.0070        2.8683        4.6305        5.2192        5.9047        6.0442        6.9122        6.5888        4.2167        3.3249        3.4870        2.5790        3.9814        4.9754        3.9945        2.9636        2.4658        1.9349        1.0816        0.5904        2.5454        1.8480        1.2669        0.5579        1.0914        2.3131        3.7937        1.3342        0.2672        0.3548        0.1483        1.1658        1.7928        2.5807        2.3281        2.0622        1.5964        1.4617        2.5596        4.4941        4.2051        2.3905        2.7703        1.3390        0.5519        1.0485        0.6826        1.7648        2.7826        2.6276        2.1842        3.5247        3.5399        4.8631        4.2215        3.4837        4.7255        4.6006        2.2802        2.8737        2.7311        2.4243        1.5323        1.5233        1.5412        1.5334        2.3663        2.1869        1.5069        1.3895        1.0724        1.0706        0.6298        0.7284        0.8004        1.0586        0.9849        0.8450        1.1242        1.1413        0.9487        1.2282        0.8145        0.7604        0.4517        0.2205        0.4664        0.5305        0.5365        0.4810        0.8069        0.4217        0.3000        0.3767        0.5071        0.2434        0.2148        0.5610        0.8398        0.3156        0.0508        0.1104        0.3559        0.3808        0.6245        0.9003        0.6384        0.5040        0.6771        0.6694        0.2107        0.1323        0.2069        0.3913        0.5685        0.7008        0.9136        1.1327        1.5970        1.8008        2.0383        2.3548        3.4298        3.8056        3.3451        2.9205        3.0799        2.9751        3.0134        3.3231        3.2788        2.1804        1.9126        1.7035        1.1843        0.9987        0.7974        0.8007        1.1013        1.1536        1.0535        0.8437        0.3606        0.2413        0.1709        0.1790        0.3028        0.2038        0.3199        0.1238        0.0739        0.0872        0.1224        0.1053        0.0000        0.0000        0.0226        0.0539        0.3610        0.4801        0.5657        0.7033        0.7422        0.0000        0.0000        0.0000        0.0000        0.0000        0.0000        0.2400        0.0000        0.1070        0.1630        0.3191        0.1832        0.1216        0.0000        0.0000        0.0391        0.0497        0.0000        0.0000        0.0000        0.0000        0.0000        0.0000        0.0000        0.0000        0.0000        0.0000        0.0000        0.0000        0.0000        0.0000        0.0000        0.0000        0.0000        0.0000        0.0000        0.0000        0.0000        0.0000        0.0000        0.0000        0.0000        0.0000        0.0000        0.0000        0.0000        0.0000        0.0000        0.0000        0.0000        0.0000        0.0000        0.0000        0.0000        0.0000        0.0000        0.0000        0.0000        0.0000        0.0000        0.0000        0.0000        0.0000        0.0000        0.0000
       20.8253       25.3003       34.4779        8.9681        8.4206        2.7762        2.8227        3.1590        1.9542        6.9247        5.9022        4.6039        3.0492        2.4080        2.1702        0.9093        0.6080        1.9300        1.6505        1.6830        2.7145        3.4710        1.8922        3.7612        4.2519        4.7213        3.2271        4.8169        3.4261        2.4465        1.9883        2.7074        4.3150        4.2553        1.7810        1.0351        2.9886        3.0077        3.4133        3.6015        2.7775        1.0604        0.8708        0.5835        0.7243        2.2247        2.8579        4.7370        3.6507        4.8001        2.2461        0.6099        2.7521        5.1862        6.0828        1.4430        1.1075        2.2859        3.1586        2.1019        2.5795        1.7759        1.6638        1.5627        0.8584        0.9992        1.1341        1.5314        2.6679        2.7603        2.4307        2.4215        3.3171        3.5190        3.8696        3.1098        3.5069        3.9441        3.7056        3.0240        2.9511        2.9306        2.4823        1.9772        1.5929        1.0985        1.1109        1.5411        1.7562        1.4017        1.4272        1.2003        1.2403        0.8227        0.4376        0.3325        0.4212        0.7357        1.0359        0.8613        0.9499        1.5275        1.5062        1.5310        1.3448        1.3888        1.2147        0.7562        0.7769        0.7264        0.7553        1.0141        1.3183        0.9191        0.7888        0.6495        0.3615        0.3783        0.1603        0.3363        0.0629        0.0541        0.2048        0.4502        0.6464        0.6560        0.7214        0.5224        0.5244        0.5884        0.6096        0.6219        0.2779        0.3942        1.1142        1.1542        1.3077        0.9156        1.0326        1.2836        1.4051        1.6157        1.7867        2.5805        2.0876        1.5702        1.5237        2.2495        2.2231        2.3743        2.6716        3.9755        3.4131        2.7166        2.3846        1.3684        1.0521        0.8026        0.7994        0.9164        0.8446        0.7322        0.6291        0.5988        0.7724        0.4693        0.1770        0.0650        0.1097        0.2375        0.0904        0.0098        0.0147        0.0149        0.0148        0.0130        0.0000        0.0962        0.0232        0.8190        1.1427        1.3449        0.0000        0.0000        0.0000        0.0000        0.0000        0.0000        0.0000        0.0000        0.5700        0.2162        0.2152        0.2189        0.1121        0.0000        0.0000        0.0000        0.0000        0.0600        0.0300        0.0000        0.0000        0.0000        0.0000        0.0000        0.0000        0.0000        0.0000        0.0000        0.0000        0.0000        0.0000        0.0000        0.0000        0.0000        0.0000        0.0000        0.0000        0.0000        0.0000        0.0000        0.0000        0.0000        0.0000        0.0000        0.0000        0.0000        0.0000        0.0000        0.0000        0.0000        0.0000        0.0000        0.0000        0.0000        0.0000        0.0000        0.0000        0.0000        0.0000        0.0000        0.0000        0.0000        0.0000        0.0000        0.0000        0.0000        0.0000
       16.3128       16.7274       13.4327        4.5209        2.5718        2.0663        2.1975        0.7023        3.0990        4.4584        7.8224        3.3755        2.8028        2.9049        1.5385        0.8380        1.0280        2.0241        2.6034        2.6461        2.0011        1.7132        2.0940        2.5447        4.3010        2.7678        1.2793        1.9193        2.0887        2.4345        2.3627        4.0042        4.1305        5.2141        2.3071        2.8814        2.1390        3.0124        3.7806        4.6027        4.3005        2.1636        0.5641        0.4760        1.7383        3.5088        2.8464        3.9126        2.8178        0.4557        0.9506        2.4658        2.1370        2.0329        1.3969        2.9198        3.3902        4.7006        4.0583        4.1011        3.2819        2.7893        3.8152        3.0385        2.3366        1.9775        2.1769        3.8972        3.7525        4.5743        3.9795        3.6976        4.3120        2.9665        2.8107        2.2822        2.8975        2.2494        2.4894        2.7583        2.3073        1.9983        1.6738        1.7527        1.9432        1.8825        1.5773        1.7653        2.3613        1.9712        1.9364        1.5778        1.2360        0.8416        0.4531        0.4237        0.6348        0.5084        0.7683        0.9915        0.9940        1.5391        1.6486        1.7183        1.6873        1.7562        1.6739        1.6627        1.1005        1.0488        1.0039        1.2395        1.3637        1.4055        1.0491        0.5801        0.4421        0.3279        0.2683        0.0566        0.0340        0.0472        0.3580        0.6174        0.8217        0.8369        1.1280        1.2739        1.1474        1.1299        0.8921        0.2237        0.6657        0.1631        0.2648        0.6107        0.7884        0.9506        1.1032        1.2929        1.3799        2.0615        2.7702        4.8735        4.3788        2.7020        1.6983        1.9179        2.1052        2.0959        2.4671        3.8814        3.5172        2.9890        2.3936        1.3437        1.1182        0.7220        0.6330        0.9286        0.9456        0.8437        0.5648        1.0060        0.6891        0.3862        0.1723        0.0595        0.0474        0.0575        0.0766        0.0520        0.0398        0.0150        0.0361        0.0297        0.3142        0.3149        0.1761        0.0000        0.0000        0.0000        0.0000        0.0000        0.0000        0.0000        0.0000        0.0000        0.0000        0.0000        0.3000        0.0000        0.0520        0.0000        0.0000        0.0000        0.0000        0.0000        0.0000        0.0000        0.0000        0.0000        0.0000        0.0000        0.0000        0.0000        0.0000        0.0000        0.0000        0.0000        0.0000        0.0000        0.0000        0.0000        0.0000        0.0000        0.0000        0.0000        0.0000        0.0000        0.0000        0.0000        0.0000        0.0000        0.0000        0.0000        0.0000        0.0000        0.0000        0.0000        0.0000        0.0000        0.0000        0.0000        0.0000        0.0000        0.0000        0.0000        0.0000        0.0000        0.0000        0.0000        0.0000        0.0000        0.0000        0.0000        0.0000        0.0000        0.0000
        0.0000        0.0000        7.9942        1.8061        0.0000        1.8811        1.8866        3.4116        3.6284        7.4535        3.1943        5.3559        5.4452        3.5311        1.7434        1.6056        1.2876        1.8105        1.6556        1.3440        1.2752        2.1662        2.8847        2.2116        1.2587        1.3935        1.4233        3.1749        3.3750        3.5613        2.7513        3.7731        4.6341        4.2905        5.7092        2.7076        3.1333        2.7776        0.6862        1.1229        0.9442        0.4732        0.4819        1.2036        1.9155        2.4211        1.6146        3.1669        2.5863        2.2416        5.4954        5.9055        4.3806        4.6492        4.5607        3.7126        4.5386        4.8440        3.7795        3.2754        3.0398        3.3794        3.5419        2.2855        1.8801        1.8238        2.4693        4.5297        4.7246        4.4134        6.1984        6.4573        4.1122        3.7213        1.7477        0.9706        0.7968        1.6745        1.6669        2.2807        3.1912        2.2181        2.5907        1.5969        2.2099        2.4219        2.1911        2.5189        2.1990        2.3413        2.4441        1.8419        1.5603        0.9849        0.7649        0.8083        0.7970        0.5011        0.6583        0.9731        1.1391        1.1132        1.3050        1.6044        1.8252        1.9542        1.6866        1.3827        1.2708        1.2055        1.1362        1.4222        1.7208        1.6498        1.3525        0.7760        0.6576        0.7749        0.5616        0.0615        0.1033        0.4517        0.7894        0.8466        1.1597        0.9345        0.9078        0.6467        0.8889        0.8527        0.7774        0.7303        0.8605        0.7854        0.5670        0.7600        0.9481        1.1038        1.2823        1.4852        1.5147        1.4594        2.8313        4.1175        3.3838        2.5823        2.3784        1.8219        2.2585        3.2604        2.7010        3.6496        3.4365        2.6311        1.9292        0.8536        0.6144        0.6129        0.5453        0.6782        0.8219        0.7633        0.5537        0.4553        0.2648        0.2143        0.1107        0.0333        0.0000        0.0210        0.0100        0.0512        0.1477        0.0000        0.2288        0.3429        0.0468        0.0326        0.1301        1.0239        0.0000        0.0000        1.1460        0.0000        0.0000        0.0000        0.0000        0.0000        0.0000        0.3000        0.3000        0.1132        0.0000        0.0000        0.0000        0.0000        0.0000        0.0000        0.0000        0.0000        0.0000        0.0000        0.0000        0.0000        0.0000        0.0000        0.0000        0.0000        0.0000        0.0000        0.0000        0.0000        0.0000        0.0000        0.0000        0.0000        0.0000        0.0000        0.0000        0.0000        0.0000        0.0000        0.0000        0.0000        0.0000        0.0000        0.0000        0.0000        0.0000        0.0000        0.0000        0.0000        0.0000        0.0000        0.0000        0.0000        0.0000        0.0000        0.0000        0.0000        0.0000        0.0000        0.0000        0.0000        0.0000        0.0000        0.0000        0.0000        0.0000
        0.0000        0.0000        0.0000        0.0000        0.0000        0.6600        2.8902        6.5011        7.8828       11.8843        9.8828        7.9316        7.5394        3.6360        1.9177        1.7528        1.3254        1.2484        0.5729        1.2350        2.4993        2.3777        1.0798        1.6250        1.9396        2.0502        1.6814        2.4976        1.9890        2.5984        2.3284        3.0846        3.1375        2.9655        2.5562        1.3253        1.0184        0.7283        0.9379        0.9565        0.7766        1.3677        0.8561        0.9423        1.0229        1.6731        1.5419        2.4633        3.5410        4.3763        3.4390        3.7846        7.4753        5.5740        7.1339        5.2856        4.9382        2.5176        2.5693        3.4237        2.8904        2.8659        2.4655        2.4805        2.4801        3.1401        3.6251        4.9530        4.2848        4.4915        5.0013        3.9298        3.4985        4.2470        2.0009        1.0682        1.0543        1.6498        2.0619        1.9338        2.8369        2.6516        3.4556        1.5092        1.3565        1.5056        2.0218        2.6151        2.6176        1.8446        2.0623        1.8201        1.5356        1.0715        1.0498        0.9285        0.7593        0.5492        0.5939        1.0089        0.9221        0.7390        0.5114        1.1194        1.4686        1.5886        1.6311        1.2628        1.2966        1.2773        1.3585        1.6249        1.7116        1.8958        1.8519        1.2036        0.9015        0.8033        1.0303        0.2588        0.2670        0.4573        0.8432        1.2352        1.1372        0.8103        1.0239        0.6487        0.7577        0.8385        0.7871        0.5303        0.9620        1.0878        1.0020        1.0058        1.2192        1.3372        1.3748        1.8414        1.9365        2.1462        2.6440        4.6831        3.8845        1.6856        1.3759        2.1112        2.6745        2.7041        3.3231        3.7625        3.1468        2.2359        1.6443        0.7243        0.4778        0.4955        0.6270        0.6535        0.5061        0.5289        0.4287        0.4260        0.3049        0.1677        0.1327        0.0579        0.1703        0.0536        0.0055        0.0000        0.0578        0.1916        0.1650        0.0424        0.0200        0.0192        0.0000        0.7114        0.9843        1.0235        0.8420        0.0000        0.0000        0.0000        0.0000        0.0000        0.0000        0.0000        0.3000        0.4582        0.0000        0.0000        0.0000        0.0000        0.0000        0.0000        0.0000        0.0000        0.0000        0.0000        0.0000        0.0000        0.0000        0.0000        0.0000        0.0000        0.0000        0.0000        0.0000        0.0000        0.0000        0.0000        0.0000        0.0000        0.0000        0.0000        0.0000        0.0000        0.0000        0.0000        0.0000        0.0000        0.0000        0.0000        0.0000        0.0000        0.0000        0.0000        0.0000        0.0000        0.0000        0.0000        0.0000        0.0000        0.0000        0.0000        0.0000        0.0000        0.0000        0.0000        0.0000        0.0000        0.0000        0.0000        0.0000        0.0000        0.0000
        0.0000        0.0000        0.0000        0.0000        0.0000       11.4904       17.4079       26.0431       30.2655       33.3743       30.6045        9.5615        7.6438        3.1505        1.1727        0.9312        1.8048        0.7058        0.7228        1.7192        1.0401        0.5590        0.4234        2.6779        2.1391        1.8902        1.0119        0.5639        0.6187        0.7427        0.6372        0.9925        2.5659        1.7017        2.6576        1.8946        1.1881        1.3092        2.1865        1.2558        0.3397        0.2111        0.3611        0.2706        0.2668        2.1306        1.8367        3.7988        1.7238        5.3375        4.4046        3.0810        4.3617        6.2865        7.4175        7.3789        5.3425        3.8819        4.4588        5.5534        4.0253        4.6585        4.4646        3.6870        3.8061        4.2397        4.7029        4.6103        3.7605        4.2068        3.1331        3.6318        3.4406        4.3310        4.3575        3.2807        2.7844        2.7734        2.2274        1.4913        2.4070        2.6571        2.1561        1.5274        1.3144        0.7354        1.4711        2.2156        2.1802        1.9174        1.8672        2.1337        1.6838        1.5136        1.2941        1.4801        0.9032        0.7897        0.8055        1.1311        0.6447        0.7069        0.5504        0.8362        1.0447        1.2571        1.4301        1.2516        1.4136        1.3031        1.3654        1.8574        2.0408        2.1240        2.1897        2.1062        1.9554        1.7600        1.5810        1.2066        1.1531        1.2498        1.3357        1.2688        0.7547        0.8039        0.6120        0.3385        1.1916        0.6442        0.6671        0.5878        0.7571        1.4054        1.0206        1.2645        1.4649        1.5958        1.6499        2.2696        2.1801        2.0672        1.8662        1.6199        1.7609        3.0975        3.0183        2.8907        2.8483        2.7259        2.5431        3.3127        2.3905        1.8640        1.2696        0.8455        0.6765        0.5630        0.7148        0.8532        0.5585        0.5289        0.5984        0.4798        0.3552        0.3220        0.2633        0.1114        0.0801        0.0894        0.0122        0.0157        0.0282        0.0475        0.0547        0.0076        0.0106        0.0523        0.1326        0.1445        0.1988        0.2066        0.3862        0.0315        0.0000        0.0000        0.0000        0.0303        0.0000        0.0000        0.0000        1.1242        1.4120        0.0000        0.0000        0.0000        0.0000        0.0000        0.0000        0.0000        0.0000        0.0000        0.0000        0.0000        0.0000        0.0000        0.0000        0.0000        0.0000        0.0000        0.0000        0.0000        0.0000        0.0000        0.0000        0.0000        0.0000        0.0000        0.0000        0.0000        0.0000        0.0000        0.0000        0.0000        0.0000        0.0000        0.0000        0.0000        0.0000        0.0000        0.0000        0.0000        0.0000        0.0000        0.0000        0.0000        0.0000        0.0000        0.0000        0.0000        0.0000        0.0000        0.0000        0.0000        0.0000        0.0000        0.0000        0.0000        0.0000
        0.0000        0.0000        0.0000        0.0000        0.0000       21.5121       32.4613       34.4470       11.7547       28.1609       25.3986       11.6014       10.5715        2.5997        1.1819        1.5598        1.4374        1.7998        1.7634        2.3428        2.0121        1.0490        0.7201        0.7929        0.7507        0.2696        0.2063        1.9895        2.0320        1.8045        1.4672        3.3932        5.9705        4.8600        6.4269        3.4187        3.1270        2.1715        1.8683        1.9095        1.7229        1.2047        1.0883        1.0192        0.5779        2.9079        1.2493        2.5509        4.8254        4.7141        8.0701        6.3924        6.8412        6.0014        6.2369        8.5739        7.5749        7.1921        6.2897        5.0387        4.8571        5.7617        6.4360        4.4642        4.9925        4.0570        5.1142        4.6560        2.9651        2.4105        2.3176        3.1426        3.0599        2.6972        3.1487        3.4579        3.7513        4.2259        2.6594        1.7790        2.5337        2.5340        2.1581        1.1331        1.6983        1.5239        2.0630        3.2549        1.4228        1.4241        1.1583        0.9348        0.5949        0.6828        0.8185        0.7973        0.9053        0.8866        0.6921        0.8058        0.7229        0.3852        0.4719        0.7763        0.8276        0.8769        0.9779        0.8910        1.0062        1.0915        1.1953        1.8969        2.1608        2.3541        2.5196        2.3171        2.3326        2.2815        2.1812        1.9218        2.1422        2.5334        2.1753        1.3730        1.5114        0.8480        1.0314        0.4880        0.5988        0.8596        0.5548        0.7418        0.7943        0.9192        1.1295        1.5385        1.7880        1.8761        2.0363        2.5054        3.1194        2.9903        2.2696        2.6402        3.6930        3.7027        3.1569        3.6453        3.7521        3.1007        2.3787        1.9574        1.9703        1.9128        1.6413        1.2721        0.8609        0.7941        0.6882        0.9103        0.7655        0.5775        0.6248        0.6431        0.5551        0.2598        0.2602        0.1107        0.2197        0.0932        0.0390        0.0627        0.0246        0.1248        0.1146        0.0311        0.0297        0.0331        0.0655        0.1017        0.0885        0.0901        0.6107        0.0000        0.0000        0.0000        0.0000        0.0172        0.1226        0.0000        0.0000        1.3035        1.7750        2.1733        2.4517        1.8292        1.9858        2.1681        0.0000        0.0000        0.0000        0.0000        0.0000        0.0000        0.0000        0.0000        0.0000        0.0000        0.0000        0.0000        0.0000        0.0000        0.0000        0.0000        0.0000        0.0000        0.0000        0.0000        0.0000        0.0000        0.0000        0.0000        0.0000        0.0000        0.0000        0.0000        0.0000        0.0000        0.0000        0.0000        0.0000        0.0000        0.0000        0.0000        0.0000        0.0000        0.0000        0.0000        0.0000        0.0000        0.0000        0.0000        0.0000        0.0000        0.0000        0.0000        0.0000        0.0000        0.0000
        0.0000        0.0000        0.0000        0.0000       12.0164       24.9431       36.1082       24.9202       16.3257       24.2779       42.1597        9.9348        1.7124        1.2254        2.2584        3.2323        3.3347        5.5280        9.0413        7.6480        5.9458        4.3231        1.8968        2.0617        1.1262        0.0783        0.0797        2.8505        2.2224        1.8729        1.9343        4.6954        4.6222        5.5189        5.3944        2.7577        2.9172        2.8684        3.1425        4.5962        1.0754        1.9196        1.5360        1.5014        1.7386        2.3738        3.9671       10.1006       13.9995       11.6106        7.7102        4.7236        5.3951        4.1889        5.7666        9.7994       10.4587        9.5278        8.0842        7.8056        9.0460        9.0971        9.1525        5.4611        4.5542        4.6351        4.7802        4.4723        3.7447        2.3029        2.8288        3.0730        2.6706        2.1991        2.6520        2.5213        2.1318        2.4600        2.3589        0.9143        0.7126        0.8481        1.6012        1.7364        1.2880        1.7351        1.0285        1.1751        1.5236        0.8385        0.5522        0.3941        0.3065        0.3755        0.3684        0.8215        0.8160        0.6365        0.4111        0.7440        0.5825        0.6092        0.4459        0.5510        0.6872        0.8242        0.9212        0.8954        0.9726        1.1132        1.1887        1.8201        2.0070        2.1653        2.6402        2.5929        2.5604        2.5232        2.3978        2.5863        1.9010        1.8171        1.5449        1.4495        1.8101        0.9007        0.8065        0.5254        0.6771        0.8008        1.0398        1.1384        1.4351        2.0149        2.5713        2.0953        2.2818        2.4366        2.2510        3.4429        3.4815        3.3373        4.3540        6.5394        5.9004        4.1925        2.9515        2.9246        3.4068        2.7918        1.6944        1.7410        1.6077        1.5075        1.6207        1.7033        1.1276        1.2736        1.1522        0.8904        0.6506        0.4344        0.3587        0.4369        0.5070        0.1738        0.0674        0.0398        0.0536        0.0520        0.0723        0.1062        0.0395        0.1350        0.0426        0.1883        0.0414        0.1572        0.0718        0.0950        0.0292        0.0760        0.3059        0.0000        0.0000        0.0000        0.0000        0.1834        2.1270        1.4766        1.5913        2.3651        2.0289        2.4367        2.6237        2.3607        2.2023        2.3049        2.3710        0.0000        0.0000        0.0000        0.0000        0.0000        0.0000        0.0000        0.0000        0.0000        0.0000        0.0000        0.0000        0.0000        0.0000        0.0000        0.0000        0.0000        0.0000        0.0000        0.0000        0.0000        0.0000        0.0000        0.0000        0.0000        0.0000        0.0000        0.0000        0.0000        0.0000        0.0000        0.0000        0.0000        0.0000        0.0000        0.0000        0.0000        0.0000        0.0000        0.0000        0.0000        0.0000        0.0000        0.0000        0.0000        0.0000        0.0000        0.0000        0.0000        0.0000
        0.0000        0.0000        0.0000        0.0000       12.1438       31.5231       40.8709       19.2942       25.3842       33.0934       28.8014        2.4241        3.5706        3.2600        4.4126        4.6816        8.1338       12.9161       13.0223       10.8802        7.1217        3.5790        0.3987        0.3678        0.4812        0.3201        1.1133        2.9675        3.1937        3.5180        3.9110        6.2678        3.9224        3.2729        4.4985        3.9409        5.0955        3.4484        4.9271        2.3184        2.3861        2.7492        4.2258        3.4505        3.5687        2.8095        5.2828       12.6373       13.7578        9.7197        6.5282        4.6283        4.3221        3.9431        5.1744        7.5199        6.6061        6.9000        6.9824        9.0624        9.7588        6.5932        7.8665        4.4153        4.2895        3.8407        2.7385        2.3854        2.2347        2.2918        2.3858        2.1511        2.6468        3.1425        1.7842        0.6518        0.7056        1.2374        1.3956        0.6413        0.5105        1.0426        2.2552        1.8954        0.9409        0.9991        0.3981        0.2373        0.3883        0.2633        0.2547        0.2322        0.2013        0.4060        0.3307        0.4690        0.7552        0.7139        0.5810        0.4804        0.5001        0.6536        0.3701        0.4892        0.6801        0.8481        1.1246        1.3273        2.1449        2.0064        1.6387        1.8279        1.7757        1.8896        2.6993        2.7514        2.4527        2.5765        2.4984        1.8409        2.1775        2.0820        2.0436        1.4878        1.4215        1.1492        1.1853        0.8026        0.9156        1.0965        1.1966        1.7146        1.9056        1.9808        2.0471        2.6683        2.8957        2.7426        2.5406        3.5052        4.4809        4.5010        3.7882        8.0442        6.9789        5.3977        4.5479        3.7941        3.1313        2.1128        2.6098        2.0481        1.5823        2.5147        1.8603        1.9357        1.6924        1.2227        1.5449        1.3638        0.8958        0.7883        1.1195        0.7540        0.5337        0.4670        0.2692        0.0623        0.5012        0.1617        0.0553        0.1040        0.1881        0.8115        0.0743        0.0916        0.5784        0.1103        0.0410        0.0962        0.4251        0.0199        0.0143        0.7458        0.0000        0.0252        0.1842        1.7653        5.4895        1.8909        1.9722        1.5268        2.2278        2.5493        3.5824        2.6212        2.3519        2.4603        2.4837        0.0000        0.0000        0.0000        0.0000        0.0000        0.0000        0.0000        0.0000        0.0000        0.0000        0.0000        0.0000        0.0000        0.0000        0.0000        0.0000        0.0000        0.0000        0.0000        0.0000        0.0000        0.0000        0.0000        0.0000        0.0000        0.0000        0.0000        0.0000        0.0000        0.0000        0.0000        0.0000        0.0000        0.0000        0.0000        0.0000        0.0000        0.0000        0.0000        0.0000        0.0000        0.0000        0.0000        0.0000        0.0000        0.0000        0.0000        0.0000        0.0000        0.0000
        0.0000        0.0000        0.0000        0.0000       15.4044       28.2827       23.0907       17.0409       20.9257       20.1292        9.6315        7.8688       10.1164       10.4285       11.1135       14.5345       24.8986       32.5667       27.3825       12.6322        5.9543        3.5506        1.2323        3.2287        1.8967        2.1745        3.6512        7.7865        6.8404        4.1063        2.4146        2.5962        6.4194        8.5313        7.3604        6.9260        5.5565        6.2011        9.4210        7.0779        8.9648        8.6594       11.4250        6.8404        6.1622        7.3050       10.1866       10.9337       11.8073        8.6989        6.2701        9.0625        6.1720        4.0657        6.0735        9.8444       10.2294       11.8045        9.9929        9.7434        7.6448        5.2853        6.4492        8.1979        6.1908        3.7073        3.1464        5.9454        5.3934        3.4713        2.8835        4.7638        6.2056        3.2191        3.4572        0.8673        0.7839        1.1101        1.5118        1.9204        2.5735        2.6837        2.0463        2.0348        1.2715        1.8839        1.1960        0.6998        0.3853        0.3982        0.2111        0.1352        0.3755        0.3000        0.2817        0.7632        0.8243        0.7295        0.9901        0.6926        0.4455        0.4779        0.4362        0.3314        0.4285        0.5162        0.5265        2.1440        2.7344        2.7230        1.6315        0.7004        0.6386        0.7791        0.9067        2.0413        2.1970        2.3085        2.0015        2.5879        4.1155        2.2340        2.5274        2.2943        2.9741        2.8453        1.6028        2.5261        4.2480        4.7669        4.1283        4.5010        4.2513        4.5837        4.4994        3.7423        3.9104        4.1481        4.1656        7.4634        6.1548        5.8369        6.1744        8.7217        5.9055        5.0078        4.1413        5.4843        5.3518        5.2176        4.6791        3.4568        2.5940        1.8146        1.5504        2.0216        2.8792        1.6834        0.9770        1.4856        1.0545        1.0947        0.8332        1.0188        0.5605        0.7713        1.4224        0.2654        0.1312        0.3626        0.2687        0.1041        0.5635        0.3112        0.1791        0.6506        1.1860        0.4918        0.4450        0.0000        0.0000        0.0000        0.0000        0.0000        0.0000        0.0000        1.7059        1.8388        1.1075        1.4162        2.6429        3.1447        1.5790        1.9577        2.5253        2.5883        2.4109        2.5182        2.4960        0.0000        0.0000        0.0000        0.0000        0.0000        0.0000        0.0000        0.0000        0.0000        0.0000        0.0000        0.0000        0.0000        0.0000        0.0000        0.0000        0.0000        0.0000        0.0000        0.0000        0.0000        0.0000        0.0000        0.0000        0.0000        0.0000        0.0000        0.0000        0.0000        0.0000        0.0000        0.0000        0.0000        0.0000        0.0000        0.0000        0.0000        0.0000        0.0000        0.0000        0.0000        0.0000        0.0000        0.0000        0.0000        0.0000        0.0000        0.0000        0.0000        0.0000
        0.0000        0.0000        0.0000        0.0000        0.0000        0.0000        0.0000        0.0000       25.8690       17.3161       11.0800       10.4488       14.3662       13.9444       14.6326       31.2682       43.1317       37.1676       19.0123       14.2570        8.6521        4.0924        1.6602        7.2378        5.3204        4.1354        6.9014       11.1505        7.1270        2.5593        3.6591        9.4448        7.3401        8.4539        8.9129        7.2063        8.0997        9.5785       18.7168       16.5850       14.2682       16.2524       15.2091       11.6863       11.8045       15.2827       17.7104       10.1593       12.8741       10.9432        7.3464        8.1618        7.0884        5.6587        5.7972       11.5859       10.7192       11.6995        7.4941        4.7225        5.3080        5.3422        6.2898        5.3427        6.5385        5.2904        4.0413        5.9612        4.0994        4.4525        3.9243        3.8224        2.7809        3.4773        3.2577        1.3418        2.4782        2.8474        4.7424        2.2647        3.2083        3.4438        2.3152        1.5569        2.0519        1.7953        1.1033        0.5473        0.3130        0.8558        0.6718        0.1641        0.1540        0.4522        0.4076        0.4967        0.6085        0.7292        0.9005        1.0308        0.7927        0.4132        0.3180        0.2862        0.3015        0.3430        0.4523        1.4103        1.7779        2.0427        1.9651        0.7718        0.8120        0.2641        0.3722        1.4010        1.9603        2.0805        2.2288        3.1593        3.1024        2.7260        2.0127        1.4375        1.5259        1.4588        2.2850        4.8341        4.9667        3.8614        4.1229        5.3009        5.4132        5.6312        5.3761        4.5319        4.8016        4.4985        4.7271        6.5144        5.2056        4.6374        5.1149        9.1913        6.9044        4.3493        4.0311        4.7359        5.4282        5.1293        4.7071        3.4926        2.7825        2.9478        3.1751        1.7408        1.7909        2.0376        0.7339        1.4394        0.5277        1.3614        0.4322        0.5482        0.4501        0.7697        1.2358        1.5964        1.1445        1.1240        1.0132        0.5955        0.6852        0.2161        0.7711        0.9706        0.6639        0.2407        0.5166        0.2891        0.7007        0.8324        0.0000        0.0825        0.1754        0.5461        0.9877        0.2298        0.3422        0.0000        0.0000        0.9597        1.3373        2.0114        2.1499        2.2218        2.5671        0.0000        0.0000        0.0000        0.0000        0.0000        0.0000        0.0000        0.0000        0.0000        0.0000        0.0000        0.0000        0.0000        0.0000        0.0000        0.0000        0.0000        0.0000        0.0000        0.0000        0.0000        0.0000        0.0000        0.0000        0.0000        0.0000        0.0000        0.0000        0.0000        0.0000        0.0000        0.0000        0.0000        0.0000        0.0000        0.0000        0.0000        0.0000        0.0000        0.0000        0.0000        0.0000        0.0000        0.0000        0.0000        0.0000        0.0000        0.0000        0.0000        0.0000        0.0000        0.0000
        0.0000        0.0000        0.0000        0.0000        0.0000        0.0000        0.0000        0.0000        0.0000        0.0000       13.9841       16.8666       17.1332       15.7345       29.7439       55.4868       38.7661       22.5283       19.0768        7.8820        4.4465        3.3448        6.1819       11.2901       10.7473        7.4063        5.1318        7.5468        5.2417        6.5566        5.6351        7.9278        5.3975        9.6449       11.7736        8.7158        9.5395       13.7244       17.3181       13.1977       10.6432       12.4047       10.0214        9.2437       13.0572       15.6035       13.5590        9.6592       13.8291       11.8483        4.2386        3.7237        5.1120        5.9754        6.4672       10.5127       10.3010       10.4430        9.8988        6.8110        6.4238        5.1227        3.8947        1.7622        1.8269        2.0509        2.1793        2.3315        2.4183        6.0246        5.0221        3.4860        3.2330        3.9095        3.9220        3.4126        3.9118        3.4608        2.7993        0.6539        0.8824        1.6201        1.2979        0.5050        0.2794        0.4137        0.2673        0.3660        0.1170        0.3782        0.8734        0.8436        0.7710        0.4032        0.7478        0.9863        0.9387        0.9579        0.9914        0.9247        0.6771        0.4106        0.6871        0.4105        0.4358        0.4081        0.4301        1.7713        2.2382        2.6050        2.3425        0.8123        0.5726        0.3521        0.8032        1.5198        1.9576        2.1647        2.5168        4.4570        3.1077        3.1355        2.1813        1.9524        1.8195        2.0005        3.1959        4.9848        5.3880        5.7617        5.1602        5.7111        6.0889        6.9980        6.9288        6.4209        6.2106        5.6662        5.1956        7.0425        5.8078        7.4432        8.6360       11.4217        6.7632        4.4529        3.2744        4.3497        4.3426        4.1710        5.5596        3.9130        2.3115        2.6066        1.3481        1.8078        1.2093        2.3075        1.7988        0.5938        0.6483        0.6825        0.2735        0.2302        0.1041        0.0078        0.1269        0.2878        1.0831        1.3156        1.7530        0.8598        0.8900        0.1546        0.2130        0.2994        0.0971        1.4659        0.1218        1.9884        2.4636        2.6568        1.6472        1.6240        2.1642        0.0959        0.0000        0.4968        0.0000        0.0566        0.0000        0.9005        1.3439        1.7858        0.0000        0.0000        0.0000        0.0000        0.0000        0.0000        0.0000        0.0000        0.0000        0.0000        0.0000        0.0000        0.0000        0.0000        0.0000        0.0000        0.0000        0.0000        0.0000        0.0000        0.0000        0.0000        0.0000        0.0000        0.0000        0.0000        0.0000        0.0000        0.0000        0.0000        0.0000        0.0000        0.0000        0.0000        0.0000        0.0000        0.0000        0.0000        0.0000        0.0000        0.0000        0.0000        0.0000        0.0000        0.0000        0.0000        0.0000        0.0000        0.0000        0.0000        0.0000        0.0000        0.0000        0.0000        0.0000
        0.0000        0.0000        0.0000        0.0000        0.0000        0.0000        0.0000        0.0000        0.0000        0.0000       17.7970       24.9436       15.7622       20.4920       47.0431       33.2167        9.9036       14.6776        5.1827        2.7769        3.1614        6.3536       11.6253       14.6866       11.8930        8.0658        4.8589        9.0023        9.5301        8.5652        7.9514        6.1856        9.1395       10.9707       10.5943        8.3964        8.2208        5.1243        4.0027        5.9773        6.8866        6.4926        8.1992        7.0332        4.5406        6.3032        6.2307        8.9224        9.3008        6.3498        6.5783        6.0607        7.0610        6.1208        4.5929        7.4385        5.4999        6.8382        3.4486        0.6791        1.9739        1.6679        0.8854        0.9201        0.7115        0.3573        0.9919        0.7134        0.3146        2.8054        3.1600        2.1362        1.7080        2.6172        4.5153        3.5790        3.0769        2.7346        1.2959        0.4763        1.1445        0.3287        0.4690        0.9812        0.9835        1.2130        0.4276        0.5555        0.3979        0.7546        0.3622        0.9553        1.2626        1.4670        1.7276        1.6672        1.3296        1.1765        0.9325        0.8766        1.0613        0.9426        0.7221        0.7135        0.6664        0.6262        0.9218        2.2924        2.7140        2.6581        2.2382        0.6609        0.5267        0.6089        0.6524        1.4597        3.0388        2.1427        2.5264        3.7111        2.0164        2.3176        3.2934        3.7496        6.4692        3.5816        3.2412        4.9526        6.1325        5.4456        5.1606        6.3458        7.4847        7.7695        7.3684        6.8829        5.6605        5.4930        5.6305        6.1753        6.3160        8.8250        5.6522        6.2402        6.7653        6.9043        4.2425        4.4261        3.8162        3.5478        3.1571        3.5067        2.9771        2.4785        0.8767        0.9902        0.6820        1.9747        5.8935        0.4609        2.0445        0.2249        0.0123        0.0000        0.1911        0.1260        0.0523        0.8392        0.4019        0.6488        0.5226        0.3093        0.0379        0.0399        0.0318        0.4241        0.0260        0.3436        0.8044        1.9668        5.1750        3.2650        0.8688        0.2457        1.0675        0.0838        0.0000        0.4578        0.0000        0.0000        0.0000        0.7009        0.9782        0.0000        0.0000        0.0000        0.0000        0.0000        0.0000        0.0000        0.0000        0.0000        0.0000        0.0000        0.0000        0.0000        0.0000        0.0000        0.0000        0.0000        0.0000        0.0000        0.0000        0.0000        0.0000        0.0000        0.0000        0.0000        0.0000        0.0000        0.0000        0.0000        0.0000        0.0000        0.0000        0.0000        0.0000        0.0000        0.0000        0.0000        0.0000        0.0000        0.0000        0.0000        0.0000        0.0000        0.0000        0.0000        0.0000        0.0000        0.0000        0.0000        0.0000        0.0000        0.0000        0.0000        0.0000        0.0000        0.0000
        0.0000        0.0000        0.0000        0.0000        0.0000        0.0000        0.0000        0.0000        0.0000        0.0000       22.4815       20.7979       22.6924       59.3013       56.7297       47.4362       44.6167       14.8721        9.1490       16.0345       18.1539       24.9585       24.8647       27.8023       25.4182       22.0667       14.0910       17.9964       19.4394       16.4302       12.3260       12.9972        7.1887        7.3828        5.5607        6.8809        3.7156        1.4463        1.5774        1.7990        4.4631        7.0357        7.5831        5.8019        7.6853        9.2453       10.1206        7.8468        4.5720        6.2272        8.8414        7.2225        5.5573        3.3810        1.4039        6.1802        7.9973        6.0439        4.1877        1.9681        1.6919        1.7921        1.8216        3.3255        4.9296        6.3025        3.9757        2.8405        3.6564        4.8354        4.0007        1.7864        1.9186        3.2232        3.2513        1.8427        2.4193        2.3851        2.4548        0.9605        0.5777        1.0690        1.2599        0.7571        1.2711        1.3281        1.1654        0.4948        1.8182        1.4304        1.2748        1.2632        1.8248        2.7351        2.7530        2.0200        1.7171        1.9006        2.4760        2.3915        2.7754        2.7111        2.6911        2.1618        2.6747        2.3905        2.8163        3.2769        3.7213        3.8459        3.5032        2.5763        2.0673        1.9176        1.8651        1.6039        1.5845        1.6299        1.8111        2.1770        2.1247        5.6667       10.4267        8.7974        9.3868       10.8842        8.8154        6.2066        8.9585        9.0176        8.7501        9.1107        9.9603        9.3295        8.0494        7.5468        7.0792        7.0944        7.6179        9.2580        7.5466        7.9644        9.1360       10.2537       10.5224        7.0093        6.5620        7.3191        5.5118        4.3630        4.2477        0.9732        0.9168        1.7084        0.5303        0.7568        1.2862        0.8586        3.9668        5.3321        2.1176        0.5813        0.0718        0.0496        0.1694        0.9933        1.2728        0.3534        0.6604        0.4845        0.4847        0.1035        0.0834        0.6466        0.0168        0.0838        0.2161        0.1451        0.5436        0.0735        3.1911        3.6617        0.4859        1.8996        0.1423        2.7570        0.0598        0.1130        0.0063        0.0384        0.0000        0.0000        0.0000        0.0000        0.0000        0.0000        0.0000        0.0000        0.0000        0.0000        0.0000        0.0000        0.0000        0.0000        0.0000        0.0000        0.0000        0.0000        0.0000        0.0000        0.0000        0.0000        0.0000        0.0000        0.0000        0.0000        0.0000        0.0000        0.0000        0.0000        0.0000        0.0000        0.0000        0.0000        0.0000        0.0000        0.0000        0.0000        0.0000        0.0000        0.0000        0.0000        0.0000        0.0000        0.0000        0.0000        0.0000        0.0000        0.0000        0.0000        0.0000        0.0000        0.0000        0.0000        0.0000        0.0000        0.0000        0.0000        0.0000
        0.0000        0.0000        0.0000        0.0000        0.0000        0.0000        0.0000        0.0000        0.0000        0.0000        0.0000       19.8296       18.7135       12.4274       20.3346       35.1386       17.2676       16.4375       17.0502       26.0365       27.0362       27.8781       15.6724       23.9776       16.9897       10.3814       14.2175       20.0491       19.3555       22.0317       16.8148       11.9772        6.9949        4.8662        4.7817        4.2590        4.8476        1.8760        1.4468        2.4998        6.0169        3.6006        4.4124        3.4818        4.9326        6.6438        5.1640        2.5185        5.7766        5.8058        3.1690        2.8190        3.2478        2.1168        1.4046        4.5078        6.1526        5.5389        2.6869        2.3104        3.8183        1.7698        2.0467        3.8360        2.0029        2.2054        3.9984        4.3761        5.2157        2.3570        1.0101        1.0787        2.9986        5.7930        3.6589        1.8459        1.8477        1.4950        1.6102        0.9963        0.8996        0.7316        0.5538        0.8646        0.4393        0.5250        1.0057        1.6080        1.1332        0.9209        1.5378        1.7236        1.7134        1.6215        2.3096        2.0565        1.5587        2.4433        2.4405        2.5892        2.7267        3.8467        3.5116        3.0189        3.7158        3.4738        4.2032        4.0014        4.6582        5.3062        4.5042        3.1730        2.6138        2.2334        2.2050        1.7666        1.7148        1.7077        1.7845        2.3128        3.0736        5.3782       11.1920       12.0326        9.1521       10.5535        9.2920        7.2309        7.9117        8.0822        9.7732       10.4539        9.9564        9.2342        9.0176        7.5033        7.7705        8.6567        9.0028       11.6120        7.0607        6.8553        5.4669        9.2544        8.2981        6.3321        8.8557        6.4557        3.9620        3.2014        2.8019        0.9691        1.2974        2.8264        3.5127        2.3001        1.5663        1.1308        1.9948        0.6406        0.0867        0.0000        0.0000        0.2098        0.8254        1.6853        1.0716        0.0370        0.0971        0.0983        0.5983        0.0555        0.1065        0.0424        0.4177        0.0414        0.2067        0.1606        0.3494        0.1187        0.0953        0.0198        0.0395        2.0058        0.1361        0.1168        0.0836        0.0000        0.0000        0.0000        0.0000        0.0000        0.0000        0.0000        0.0000        0.0000        0.0000        0.0000        0.0000        0.0000        0.0000        0.0000        0.0000        0.0000        0.0000        0.0000        0.0000        0.0000        0.0000        0.0000        0.0000        0.0000        0.0000        0.0000        0.0000        0.0000        0.0000        0.0000        0.0000        0.0000        0.0000        0.0000        0.0000        0.0000        0.0000        0.0000        0.0000        0.0000        0.0000        0.0000        0.0000        0.0000        0.0000        0.0000        0.0000        0.0000        0.0000        0.0000        0.0000        0.0000        0.0000        0.0000        0.0000        0.0000        0.0000        0.0000        0.0000        0.0000        0.0000
        0.0000        0.0000        0.0000        0.0000        0.0000        0.0000        0.0000        0.0000        0.0000        0.0000        0.0000        0.0000        0.0000        0.0000       10.5011        5.2345        4.3865       13.5330       17.9457       32.0784       23.2111       10.2121       12.1113       23.2996        7.6347       11.0379       10.6839        8.8046       18.3283       20.5055       23.0104       14.9842        8.7380        4.2643        4.4175        9.7800        4.3197        2.5293        3.6549        0.8608        2.4124        1.2880        1.0280        1.6904        2.5608        2.7588        2.4647        1.7716        1.3477        1.9583        2.7457        2.0900        2.7601        2.8943        4.3551        4.1422        3.0570        1.7916        2.6753        6.6263        5.2398        3.1829        4.6101        2.1424        2.7335        3.1217        3.8335        3.1606        4.1234        4.4065        2.9091        1.8898        3.1424        2.6011        1.8327        1.1755        0.9333        1.1318        1.8549        0.6904        1.0152        0.7140        1.1397        2.6237        2.2302        1.6927        2.0713        1.9156        1.5041        1.6902        2.1222        2.8652        2.1522        0.6445        0.8890        1.6954        2.4356        2.0176        1.9920        2.6627        3.5588        3.9063        3.5981        3.2891        3.4327        3.9014        2.8432        3.8111        4.2941        4.9383        3.9472        4.0125        3.6733        2.7204        2.3816        1.9302        1.7717        2.5689        1.9869        3.7970        4.7614        3.8096        4.1783        8.0624       11.8837       10.6306       11.6019        8.3556        9.0634        8.2913        8.8439       12.2877        8.9970        8.5514        8.5811        7.5104        7.8999        9.7403        9.6838        9.7265        6.5637        5.7685        6.7294        5.4838        5.6165       10.2487        9.1052        4.8508        3.8699        3.8706        3.4927        3.7988        3.1551        1.5811        1.1118        2.6883        2.0618        1.1090        0.6440        0.1697        0.1133        0.0062        0.0799        0.0591        0.2918        1.3064        1.1495        1.1674        0.1825        0.1124        0.1630        0.0597        0.0000        0.0180        0.0519        1.6344        0.9454        0.4411        0.2010        0.1356        0.0314        1.4272        0.3022        3.2397        5.6350        0.5430        0.0000        0.0000        0.0000        0.0000        0.0000        0.0000        0.0000        0.0000        0.0000        0.0000        0.0000        0.0000        0.0000        0.0000        0.0000        0.0000        0.0000        0.0000        0.0000        0.0000        0.0000        0.0000        0.0000        0.0000        0.0000        0.0000        0.0000        0.0000        0.0000        0.0000        0.0000        0.0000        0.0000        0.0000        0.0000        0.0000        0.0000        0.0000        0.0000        0.0000        0.0000        0.0000        0.0000        0.0000        0.0000        0.0000        0.0000        0.0000        0.0000        0.0000        0.0000        0.0000        0.0000        0.0000        0.0000        0.0000        0.0000        0.0000        0.0000        0.0000        0.0000        0.0000        0.0000
        0.0000        0.0000        0.0000        0.0000        0.0000        0.0000        0.0000        0.0000        0.0000        0.0000        0.0000        0.0000        0.0000        0.0000        0.0000        0.0000        0.0000        0.0000       12.9467       17.3176        5.9680       10.0664       13.5722        2.9122        1.0383        4.4726        9.8162        8.4291       14.3446       11.6350       12.4251        8.1661        6.0131        7.5503        5.0798        5.4740        4.8507        3.4341        1.6829        0.6647        0.5845        2.2837        2.2226        0.4981        1.3595        2.6711        2.3238        1.7306        1.4186        1.7521        1.3335        1.6315        4.1811        4.1138        2.8871        0.8679        1.0376        1.2495        3.6477        5.4066        3.3665        2.1364        1.7545        6.3879        3.1767        3.5193        4.4926        6.0140        2.1222        1.7586        3.5282        3.0785        2.0658        2.8377        3.0559        1.8757        1.4616        2.6513        2.3609        1.6907        1.4478        0.9091        1.3931        2.0144        3.4097        1.9810        3.2478        2.8216        3.0179        4.4905        2.6389        1.8510        1.9459        1.7511        1.2995        2.7871        3.1082        3.2602        3.4392        3.9670        4.0490        3.4151        3.2833        3.2066        3.9389        4.5040        2.6690        3.9033        4.1837        4.3123        3.8134        3.0193        2.6590        2.5398        2.4007        1.8987        1.9483        1.9089        2.1682        2.9322        6.9040        4.6624        5.5071        9.4046        7.1897        5.7459        6.4092        6.5091        6.4450        6.4373        6.5633        8.7471        8.0388        7.7894        7.4191        6.9554        6.1756        6.3519        6.4594        6.5981        7.9400        4.6616        4.5675        6.7666        6.8315        6.9232        6.4105        4.8771        4.2715        4.3610        3.6023        2.3049        1.1832        0.8265        1.0854        1.5466        1.2583        1.0607        1.0560        0.0000        0.0067        0.0133        0.1001        0.0710        0.0062        0.0367        0.3802        0.4276        0.1469        0.0063        0.0906        0.0781        0.0373        0.0754        0.0486        0.0961        0.5044        0.3506        1.1007        0.4083        0.1915        1.8209        0.4011        3.0500        1.1386        1.3522        0.0000        0.0000        0.0000        0.0000        0.0000        0.0000        0.0000        0.0000        0.0000        0.0000        0.0000        0.0000        0.0000        0.0000        0.0000        0.0000        0.0000        0.0000        0.0000        0.0000        0.0000        0.0000        0.0000        0.0000        0.0000        0.0000        0.0000        0.0000        0.0000        0.0000        0.0000        0.0000        0.0000        0.0000        0.0000        0.0000        0.0000        0.0000        0.0000        0.0000        0.0000        0.0000        0.0000        0.0000        0.0000        0.0000        0.0000        0.0000        0.0000        0.0000        0.0000        0.0000        0.0000        0.0000        0.0000        0.0000        0.0000        0.0000        0.0000        0.0000        0.0000        0.0000        0.0000
        0.0000        0.0000        0.0000        0.0000        0.0000        0.0000        0.0000        0.0000        0.0000        0.0000        0.0000        0.0000        0.0000        0.0000        0.0000        0.0000        0.0000        0.0000        0.0000       20.4734       28.7572       33.4368        8.1711        2.5444        2.5041       17.7746       15.0592        9.6551       11.4466       15.5868       13.1097       30.2873       18.2923        7.8110        8.5166        9.1661       11.4596       11.4702        6.4507        3.8909        2.3009        1.3219        0.8407        1.5960        5.5920        8.5680        3.1500        2.8200        3.0720        2.5440        3.3540        6.9420        7.0200        8.1000        3.1800        1.6170        1.5463        3.2070        2.7950        8.8056        9.1840        8.9429        8.1289        8.6860        5.3297        3.0047        5.0681        3.6986        1.3370        4.2613        6.0581        4.2479        4.5323        4.8943        5.3560        4.6590        4.3840        2.8912        2.7303        1.8062        1.6396        1.5616        1.4079        2.2962        3.6106        3.2707        3.4320        3.4965        3.7627        3.3669        1.9845        1.5928        1.9526        2.2571        3.3351        4.2489        4.8321        4.2607        4.0259        4.9468        3.7121        4.2299        4.6437        4.2935        3.8629        3.3098        3.3535        2.8634        3.0887        3.0583        2.7873        2.5450        1.9373        1.8587        2.5603        3.0255        3.5740        2.8783        3.1516        3.6038        2.7494        2.4357        3.4628        7.3616        7.9760        4.7156        5.5764        6.9799        7.0072        7.5329        7.6242        7.5219        7.3567        7.1577        6.8464        6.3688        5.9360        6.1802        5.3327        3.7854        3.3298        3.1549        3.3868        5.8775        4.9897        4.6540        3.9097        5.3643        6.3833        5.5749        4.7849        3.4531        2.8571        2.5736        2.8275        3.2841        2.3757        1.9254        1.5888        0.9562        0.8566        0.7056        0.6925        1.6544        1.7171        2.2678        1.8422        2.3104        3.2794        2.1635        2.4881        3.9556        3.2690        3.4322        2.8057        3.9370        5.3519        6.0545        9.4879        9.1481        6.8816        9.8538        5.3030        6.9578        5.0359        6.0740        0.0000        0.0000        0.0000        0.0000        0.0000        0.0000        0.0000        0.0000        0.0000        0.0000        0.0000        0.0000        0.0000        0.0000        0.0000        0.0000        0.0000        0.0000        0.0000        0.0000        0.0000        0.0000        0.0000        0.0000        0.0000        0.0000        0.0000        0.0000        0.0000        0.0000        0.0000        0.0000        0.0000        0.0000        0.0000        0.0000        0.0000        0.0000        0.0000        0.0000        0.0000        0.0000        0.0000        0.0000        0.0000        0.0000        0.0000        0.0000        0.0000        0.0000        0.0000        0.0000        0.0000        0.0000        0.0000        0.0000        0.0000        0.0000        0.0000        0.0000        0.0000        0.0000        0.0000
        0.0000        0.0000        0.0000        0.0000        0.0000        0.0000        0.0000        0.0000        0.0000        0.0000        0.0000        0.0000        0.0000        0.0000        0.0000        0.0000        0.0000        0.0000        0.0000       26.7363       33.3362       22.0503       11.8377        3.9328       13.8341       10.8496       10.9597       12.8868       17.6559       14.2566       14.5771       10.7377       13.1319       16.5085       12.9803       14.5094       14.5726       10.5698        2.0033        0.8833        0.3517        1.2800        0.4559        1.0500        1.0860        2.7660        5.1780        5.8200        3.5880        3.4680        5.1600        6.4260        6.1320        7.2960        4.2960        5.9260        5.7093        5.6142        2.3297        4.9667        7.8212       11.0802        7.2572        4.9309        6.2205        5.3636        6.0090        5.1032        6.9324        8.6730        7.8826        5.0169        5.3212        4.4196        2.6394        1.2591        0.9413        1.2554        1.1364        0.6933        1.0703        1.7516        4.4682        3.8871        2.6765        2.0553        3.1809        3.5844        3.8412        3.7213        2.7518        2.4257        2.7114        3.2818        3.0342        3.8583        5.2331        4.4441        4.9267        5.1180        3.9636        4.6097        4.0653        3.9236        3.9312        4.0327        3.8855        3.4510        3.4847        2.8754        2.8818        2.0029        1.6456        1.9662        2.1833        2.6755        2.7248        2.7321        2.6476        2.2423        3.4480        3.1316        3.9966        5.0399        9.5889       11.7449        8.0039        7.4868        7.4410        8.6482        7.4998        7.8973        7.1923        7.0092        6.8002        6.1850        8.8414        7.2672        5.0383        3.4727        3.0342        2.9494        3.3049        3.9163        3.4357        4.2195        4.6831        6.1991        6.4216        6.1796        4.9778        4.0539        4.0774        3.0954        2.7245        2.7069        2.4362        2.1655        2.5445        1.7782        1.6689        1.2578        1.1835        1.2178        1.1156        1.1119        1.3698        2.3079        3.1884        3.0353        3.0348        3.5092        3.6523        4.8492        4.7746       10.7836        6.5155        8.3653        7.4006        8.8622        9.1166        6.1206        5.5073       13.0015        9.1251        9.0630       10.6757       15.0572        0.0000        0.0000        0.0000        0.0000        0.0000        0.0000        0.0000        0.0000        0.0000        0.0000        0.0000        0.0000        0.0000        0.0000        0.0000        0.0000        0.0000        0.0000        0.0000        0.0000        0.0000        0.0000        0.0000        0.0000        0.0000        0.0000        0.0000        0.0000        0.0000        0.0000        0.0000        0.0000        0.0000        0.0000        0.0000        0.0000        0.0000        0.0000        0.0000        0.0000        0.0000        0.0000        0.0000        0.0000        0.0000        0.0000        0.0000        0.0000        0.0000        0.0000        0.0000        0.0000        0.0000        0.0000        0.0000        0.0000        0.0000        0.0000        0.0000        0.0000        0.0000
        0.0000        0.0000        0.0000        0.0000        0.0000        0.0000        0.0000        0.0000        0.0000        0.0000        0.0000        0.0000        0.0000        0.0000        0.0000        0.0000        0.0000        0.0000        0.0000        0.0000       36.9110       23.9084       11.5047        6.4116        7.4030        8.6819       16.0875       21.0759       24.0845       20.3016       15.6754       18.7580       25.7030       21.4417       16.2589       18.4966       10.3813        4.9875        3.4457        3.3703        3.4803        2.9451        1.3171        2.4180        2.6460        5.0460       10.4880        9.2700        9.6180        6.1260        4.7400        6.9300       11.9520        7.6320        6.1500        5.4788        5.0657        3.6621        7.3579        7.0563        4.5785        4.3622        5.7026        5.5745        5.0356        4.7126        6.1872        1.9136        3.4610        3.5400        2.3488        1.1455        2.6791        3.3274        3.2294        1.9876        2.1458        2.3020        1.9347        1.5558        4.1066        4.1055        2.6979        2.6411        2.8578        3.1712        4.5320        4.8511        4.3573        2.9465        2.7960        3.1355        3.6234        3.3167        3.5555        5.0279        5.3479        5.1291        5.0183        5.2851        4.7525        3.9457        3.8562        4.5075        3.4705        3.1197        3.5404        3.9408        4.1449        3.8151        3.1256        2.3880        2.2341        2.3132        2.5229        2.5081        2.6658        3.3089        3.0121        3.4855        3.8827        2.5794        4.4503        4.8818        7.1064       11.2844        5.1114        6.7422        7.8047        9.2293        7.7471        7.2666        7.4922        7.0630        7.0490        5.7375        5.9614        5.4342        4.9613        3.5555        3.1165        3.0106        3.2416        3.6291        5.9681       10.7697        9.7060        8.3357        7.3138        6.7234        5.5436        4.8038        4.3186        3.8156        3.6440        3.5616        3.2151        3.8118        3.5339        2.2446        2.0823        1.5747        1.8444        1.6874        1.7023        2.3142        2.2677        3.2459        3.7763        4.4366        4.3495        4.9038        5.1840        5.4787        6.3676       16.5147       13.9426        6.5949        5.6931        5.3659        5.2225        6.0084        9.5624       14.0369       13.4271       13.4478       16.3187       20.5814       21.8165        0.0000        0.0000        0.0000        0.0000        0.0000        0.0000        0.0000        0.0000        0.0000        0.0000        0.0000        0.0000        0.0000        0.0000        0.0000        0.0000        0.0000        0.0000        0.0000        0.0000        0.0000        0.0000        0.0000        0.0000        0.0000        0.0000        0.0000        0.0000        0.0000        0.0000        0.0000        0.0000        0.0000        0.0000        0.0000        0.0000        0.0000        0.0000        0.0000        0.0000        0.0000        0.0000        0.0000        0.0000        0.0000        0.0000        0.0000        0.0000        0.0000        0.0000        0.0000        0.0000        0.0000        0.0000        0.0000        0.0000        0.0000        0.0000        0.0000        0.0000
        0.0000        0.0000        0.0000        0.0000        0.0000        0.0000        0.0000        0.0000        0.0000        0.0000        0.0000        0.0000        0.0000        0.0000        0.0000        0.0000        0.0000        0.0000        0.0000        0.0000        0.0000       27.2008       15.5983       24.2267       17.5647       17.1454       25.1846       23.7473       16.1723       15.7929       22.1923       22.6757       18.4550       30.4622       26.9317       28.5856       10.7180        7.5833        5.8026        0.9350        1.3065        1.7543        3.4149        3.4226        4.7520        7.9680        6.1500        5.4180        3.1440        2.9940        4.7040        7.0800       10.7640        9.3120        4.3920        4.2872        2.3657        2.9606        4.1936        3.3725        1.3653        2.1266        1.9518        0.9854        3.4718        3.3105        3.5187        0.8784        1.2413        2.8183        1.8189        2.3671        3.3028        4.0405        3.6967        2.0604        1.6874        1.6427        2.4959        3.0839        4.1882        2.8847        4.2174        4.4246        3.1080        3.5109        3.0571        3.0163        1.5566        1.2978        1.7220        3.1569        4.0533        4.8777        5.2973        5.9281        6.8230        6.7107        6.6481        6.1729        5.2654        4.2072        3.2943        3.3001        2.9691        2.8004        2.9615        3.3045        3.6797        3.5028        2.8864        2.4063        2.2869        2.4073        3.3691        2.7814        2.9434        2.9878        4.7256        3.6895        3.7727        3.3775        2.5736        3.5347        3.7782        4.3916        4.7309        5.5118        5.9853        6.3790        6.4388        6.0568        6.3351        6.9995        6.2427        5.8852        5.9381        5.6123        5.2955        3.9163        3.5275        3.4303        3.6290        4.0892       16.3485       11.5910        6.1437        8.3391        7.6914        7.6706        7.5407        5.9287        5.2922        5.0124        4.7708        5.5398        4.4003        4.0169        4.0019        3.0886        2.9386        3.0329        3.0112        3.5312        3.0669        3.3585        4.1562        5.2071        5.8801        6.1347        6.1755        7.0747        7.4801        8.4255        8.2658        7.6280        7.9338       10.4025       12.6830       12.9920       10.1375        9.3143       11.5187       21.4164       24.9882       24.9906       28.7028       29.5066       28.3894       29.5661        0.0000        0.0000        0.0000        0.0000        0.0000        0.0000        0.0000        0.0000        0.0000        0.0000        0.0000        0.0000        0.0000        0.0000        0.0000        0.0000        0.0000        0.0000        0.0000        0.0000        0.0000        0.0000        0.0000        0.0000        0.0000        0.0000        0.0000        0.0000        0.0000        0.0000        0.0000        0.0000        0.0000        0.0000        0.0000        0.0000        0.0000        0.0000        0.0000        0.0000        0.0000        0.0000        0.0000        0.0000        0.0000        0.0000        0.0000        0.0000        0.0000        0.0000        0.0000        0.0000        0.0000        0.0000        0.0000        0.0000        0.0000        0.0000        0.0000
        0.0000        0.0000        0.0000        0.0000        0.0000        0.0000        0.0000        0.0000        0.0000        0.0000        0.0000        0.0000        0.0000        0.0000        0.0000        0.0000        0.0000        0.0000        0.0000        0.0000        0.0000       41.8260       40.3836       30.4377       27.8030       22.5355       23.7948       19.5587       23.9264       28.0479       30.0030       26.3574       25.1115       23.4474       17.5459       22.7491        8.3786        5.9447        3.8749        3.0389        5.0718        4.1866        9.6247       11.7717        9.1544        8.3700       11.2260        9.4309        6.0217        4.9399        5.1512        9.2715        9.4900        6.9618        6.6612       10.0375       12.2450        6.9960        4.1601        3.1356        3.3253        1.5916        3.9439        5.0870        4.0017        6.3370        4.2757        5.1556        5.5539        3.4376        5.9593        1.8231        1.9443        2.2836        1.7382        1.6462        1.1418        1.6482        2.1930        3.8012        5.8555        4.9148        4.2399        4.7487        5.5306        5.2835        3.7617        3.2846        3.4297        3.5582        4.6753        4.5141        4.9672        5.4193        5.6828        7.3132        8.1819        7.6414        6.9798        5.2986        4.5730        4.5012        3.5181        2.6083        2.5841        3.0794        2.7135        4.7923        4.9693        3.8060        3.3033        3.1478        3.4275        3.3629        2.5218        2.6867        3.9847        3.8858        7.6156        4.9587        4.4755        2.9439        2.3966        2.5952        4.5245        4.3179        4.3925        4.1647        4.4591        4.5388        3.8712        4.4437        4.4381        4.6582        5.3675        5.6807        6.6034        7.3506        5.4752        5.5890        5.7717        6.3942        5.7233        8.1992       12.9786        6.4280        6.7141        7.6888        8.1355        8.2797        8.0618        8.3952        8.2242        7.6514        6.8304        7.2588        6.3319        8.4472        6.5374        7.3978        8.9194       10.5116        7.5815        8.9072        9.7611        8.2752        9.4767       11.4981       11.9348       11.7865       12.2185       13.9332       13.4713       13.0334       14.7562       25.4712       29.3394       33.6403       35.4257       23.7013       19.1816       22.7770       30.3677       29.9280       32.1452       31.7528       32.7181       27.0044       25.1985       27.4512        0.0000        0.0000        0.0000        0.0000        0.0000        0.0000        0.0000        0.0000        0.0000        0.0000        0.0000        0.0000        0.0000        0.0000        0.0000        0.0000        0.0000        0.0000        0.0000        0.0000        0.0000        0.0000        0.0000        0.0000        0.0000        0.0000        0.0000        0.0000        0.0000        0.0000        0.0000        0.0000        0.0000        0.0000        0.0000        0.0000        0.0000        0.0000        0.0000        0.0000        0.0000        0.0000        0.0000        0.0000        0.0000        0.0000        0.0000        0.0000        0.0000        0.0000        0.0000        0.0000        0.0000        0.0000        0.0000        0.0000        0.0000        0.0000        0.0000
        0.0000        0.0000        0.0000        0.0000        0.0000        0.0000        0.0000        0.0000        0.0000        0.0000        0.0000        0.0000        0.0000        0.0000        0.0000        0.0000        0.0000        0.0000        0.0000        0.0000        0.0000       29.2063       39.9112       33.1848       26.0125       22.1137       23.6760       27.2436       27.1547       35.5834       34.5513       24.4211       23.7945       17.0448       12.8698       20.6497        6.6186       11.4113        8.4987        5.4343        9.3360        8.8701       10.4794       11.9990        8.3176       13.5093       11.6648        6.6111        8.0459        8.4397        5.0550        8.8197        8.4644        4.5100        5.8904        9.3799       10.9728       10.2227        4.3417        4.1524        1.8192        2.3280        2.8989        7.5580        5.6528        3.3473        3.9083        4.6321        2.6853        3.5240        4.4898        1.7852        0.8267        0.9520        1.7410        1.8071        1.9437        2.0210        2.1630        2.1194        5.8858        5.9029        4.5805        4.7765        5.4727        5.2957        4.7820        3.9205        4.0811        4.8231        6.1968        5.6470        5.9439        5.5887        6.1054        7.6032        8.3088        7.8173        6.9445        5.5804        5.3053        4.0680        3.5461        2.9437        2.7367        2.4205        2.3096        3.0078        3.8503        4.8112        4.1658        3.3046        3.4190        3.7708        4.3818        4.7680        5.5138        4.7847        3.7755        3.0233        2.6618        2.4709        2.8763        2.0625        2.1386        4.0631        2.9375        3.1070        2.7213        2.9041        3.5536        3.9931        4.2381        4.7415        4.7391        5.5425        5.7962        5.8190        5.7217        5.6971        5.4950        5.4947        5.5997        6.2076        6.1405        6.6249        7.0384        9.8795       10.0928        9.7653        9.5966       10.9873        9.7684        8.7453        7.7421        7.0124        6.0597       10.2485        8.1932       14.3744       15.3052       18.1476       11.2342       11.5904       13.6540       13.0845       13.3983       14.6777       16.1469       16.9809       15.7978       17.0787       16.5175       17.0781       18.1406       31.3204       38.1934       46.5969       39.0639       25.3959       32.7643       34.2054       27.9141       24.3900       26.2248       32.6768       32.5257       25.5900       24.1089       23.4081        0.0000        0.0000        0.0000        0.0000        0.0000        0.0000        0.0000        0.0000        0.0000        0.0000        0.0000        0.0000        0.0000        0.0000        0.0000        0.0000        0.0000        0.0000        0.0000        0.0000        0.0000        0.0000        0.0000        0.0000        0.0000        0.0000        0.0000        0.0000        0.0000        0.0000        0.0000        0.0000        0.0000        0.0000        0.0000        0.0000        0.0000        0.0000        0.0000        0.0000        0.0000        0.0000        0.0000        0.0000        0.0000        0.0000        0.0000        0.0000        0.0000        0.0000        0.0000        0.0000        0.0000        0.0000        0.0000        0.0000        0.0000        0.0000        0.0000
        0.0000        0.0000        0.0000        0.0000        0.0000        0.0000        0.0000        0.0000        0.0000        0.0000        0.0000        0.0000        0.0000        0.0000        0.0000        0.0000        0.0000        0.0000        0.0000        0.0000        0.0000       34.3194       46.6095       32.5456       34.1360       29.8508       22.4482       21.6391       36.8228       44.5393       49.3817       36.0262       16.8702       16.3838       14.2603       16.2957        8.0719        9.5954        9.0101        7.6541        4.8832       12.9651        5.9342        9.3192       16.2917       11.9205        6.6329        4.2387        2.2463        4.3551        5.1915        8.2050        6.3389        4.1322        7.2070        6.6212        5.1226        3.5736        1.7920        1.6781        2.3443        5.2820        2.8280        3.7884        3.4028        0.5263        2.1910        1.4183        2.9993        3.2107        5.3454        1.9824        2.3894        1.1700        0.7109        0.7552        1.6249        1.0736        1.9382        2.7113        4.3444        3.7391        5.2711        7.6115        6.6446        6.1461        5.5813        4.7771        5.3413        5.6499        6.7129        6.5657        6.0424        6.5817        5.8678        7.5812        7.6625        6.9880        6.2185        5.5577        5.0330        4.1379        3.3831        1.8626        1.7333        2.4836        3.7711        3.2218        3.7872        4.7427        4.2533        4.7210        4.1533        5.1168        6.3634        5.4471        5.7809        3.8296        2.6983        2.9213        2.4162        1.9512        1.9303        1.6284        2.3476        2.3334        1.7295        2.5605        2.5283        3.6613        3.6672        5.0437        4.8549        4.4937        4.7217        5.6818        5.9657        6.0846        5.9667        5.9851        5.8806        5.9362        6.1735        6.1353        7.2621        8.2005        8.1366       11.5827       12.2958       13.9492       13.2479       13.5524       11.4034       10.6166        9.6856       13.3244       31.6917       13.0464       14.2834       15.6116       16.8301       15.7529       14.2919       14.2138       16.0070       16.0405       16.4986       18.7067       18.2172       19.8460       18.9807       20.8342       19.4501       18.9633       21.0863       26.9888       34.7687       45.1027       41.9888       43.9998       40.9988       34.8462       28.5026       30.2094       31.4759       24.4504       28.3384       27.9216       30.8618       26.1419       28.5990        0.0000        0.0000        0.0000        0.0000        0.0000        0.0000        0.0000        0.0000        0.0000        0.0000        0.0000        0.0000        0.0000        0.0000        0.0000        0.0000        0.0000        0.0000        0.0000        0.0000        0.0000        0.0000        0.0000        0.0000        0.0000        0.0000        0.0000        0.0000        0.0000        0.0000        0.0000        0.0000        0.0000        0.0000        0.0000        0.0000        0.0000        0.0000        0.0000        0.0000        0.0000        0.0000        0.0000        0.0000        0.0000        0.0000        0.0000        0.0000        0.0000        0.0000        0.0000        0.0000        0.0000        0.0000        0.0000        0.0000        0.0000        0.0000
        0.0000        0.0000        0.0000        0.0000        0.0000        0.0000        0.0000        0.0000        0.0000        0.0000        0.0000        0.0000        0.0000        0.0000        0.0000        0.0000        0.0000        0.0000        0.0000        0.0000        0.0000        0.0000       32.8646       37.7591       34.8252       27.6642       20.6161       21.4890       25.5931       33.0695       44.1758       35.2842       21.6980       13.7092        8.9235       11.1153       11.2147        7.3346        9.7271        9.8063        9.3082       14.5241       15.9041       10.5700        6.7239        4.6101        6.3092        2.1353        2.2937        3.2316        3.4228        3.1068        2.8475        4.6623        4.5616        3.4747        2.3228        2.6866        2.1898        0.6798        2.3653        4.1899        3.5958        2.3130        0.7310        1.7450        1.7155        2.2638        3.8720        4.6204        3.6589        2.1812        1.0936        1.1774        1.5801        1.0134        2.0607        1.3859        2.7068        3.2564        4.0909        4.0653        5.6420        5.9091        6.2945        7.0559        6.7902        5.8799        6.4855        6.4247        6.4869        5.9163        5.1761        5.1591        5.2259        6.4325        6.9027        5.8359        5.7415        4.8632        4.0558        3.7409        3.6656        2.9149        2.5725        2.9373        2.9007        4.3265        5.2767        4.5404        5.0207        5.5431        4.8102        5.2398        5.3408        3.5517        3.2847        3.0500        2.8393        2.9401        2.6352        2.4146        2.6331        5.3027        4.9360        4.1190        1.8368        2.6586        2.5054        2.8633        3.2075        4.0248        4.5941        4.7414        4.9749        6.0155        6.2920        6.4162        6.3487        6.3699        6.3529        6.5837        6.8005        6.8605        7.9345        7.9245        9.0577       11.2608       12.5517       13.8584       12.8710       12.6916       11.9633       11.4002       12.3952       18.5808       17.4087       14.5420       21.1078       25.3481       23.2268       19.4144       19.6589       22.2830       18.5900       19.3777       19.4535       21.1925       22.9253       26.5461       26.5255       24.8841       23.5905       21.2011       22.4656       26.1629       26.9385       33.9424       55.7213       40.7458       40.0294       37.3219       38.6124       27.5645       33.7596       26.4061       34.4540       33.6247       28.8824       32.3122       28.9640        0.0000        0.0000        0.0000        0.0000        0.0000        0.0000        0.0000        0.0000        0.0000        0.0000        0.0000        0.0000        0.0000        0.0000        0.0000        0.0000        0.0000        0.0000        0.0000        0.0000        0.0000        0.0000        0.0000        0.0000        0.0000        0.0000        0.0000        0.0000        0.0000        0.0000        0.0000        0.0000        0.0000        0.0000        0.0000        0.0000        0.0000        0.0000        0.0000        0.0000        0.0000        0.0000        0.0000        0.0000        0.0000        0.0000        0.0000        0.0000        0.0000        0.0000        0.0000        0.0000        0.0000        0.0000        0.0000        0.0000        0.0000        0.0000
        0.0000        0.0000        0.0000        0.0000        0.0000        0.0000        0.0000        0.0000        0.0000        0.0000        0.0000        0.0000        0.0000        0.0000        0.0000        0.0000        0.0000        0.0000        0.0000        0.0000        0.0000       54.5939       42.6271       22.3798       20.9132       20.1048       19.2782       21.5289       22.0878       28.9939       23.8242       29.3621       14.2663       10.5101        9.7482       14.4529       13.3814       12.8807       11.6284       17.2964       18.5688       20.5304       20.0910       17.2339       12.5383        5.1932        6.1095        6.0755        4.6189        4.6123        4.3124        3.4838        3.5644        4.8942        4.5401        3.5315        2.5772        2.6045        1.2309        0.5139        1.2353        2.8990        0.7362        0.2296        0.4001        0.4371        1.4559        3.4579        5.0610        4.0679        3.0585        1.4303        1.4247        2.0863        1.8136        1.5479        2.1107        2.2843        3.0468        4.2973        4.4838        6.4983        6.3970        6.1912        7.6866        8.1333        8.2849        9.6082       10.1055        8.4500        8.1109        6.6320        5.6428        5.6046        5.6211        6.4293        6.0325        6.4067        5.2303        3.2158        2.8235        2.9898        3.0493        4.5124        4.4228        5.1146        5.5124        5.3521        6.1803        6.2440        6.3335        6.6692        6.6697        6.5117        6.4389        6.1793        6.1506        8.4928        7.4590        5.2244        5.0856        5.2859        4.7498        2.8369        3.4284        3.2974        3.5938        3.4954        3.1921        4.4172        5.7551        6.4745        4.9700        5.2832        5.5228        5.8012        6.1631        6.0996        6.0797        6.4520        6.5240        6.4709        6.7120        6.5042        7.7905        8.2259        9.1805       12.7154       15.1070       15.7548       14.9936       12.6738       18.5355       12.4688       13.7702       17.0156       19.7805       21.7576       27.6609       32.5872       34.4475       28.3099       29.3742       29.7512       27.3948       25.9989       27.4362       26.9408       27.3190       29.1429       29.6793       28.8281       28.9098       29.2243       30.9786       33.7307       32.0816       40.1267       79.7553       57.1703       35.1092       45.0919       28.8403       30.4510       33.8926       39.4064       40.0167       37.3239       34.4362       33.1220       34.4824       26.9556        0.0000        0.0000        0.0000        0.0000        0.0000        0.0000        0.0000        0.0000        0.0000        0.0000        0.0000        0.0000        0.0000        0.0000        0.0000        0.0000        0.0000        0.0000        0.0000        0.0000        0.0000        0.0000        0.0000        0.0000        0.0000        0.0000        0.0000        0.0000        0.0000        0.0000        0.0000        0.0000        0.0000        0.0000        0.0000        0.0000        0.0000        0.0000        0.0000        0.0000        0.0000        0.0000        0.0000        0.0000        0.0000        0.0000        0.0000        0.0000        0.0000        0.0000        0.0000        0.0000        0.0000        0.0000        0.0000        0.0000        0.0000
        0.0000        0.0000        0.0000        0.0000        0.0000        0.0000        0.0000        0.0000        0.0000        0.0000        0.0000        0.0000        0.0000        0.0000        0.0000        0.0000        0.0000        0.0000        0.0000        0.0000       70.8291       64.1376       46.4862       20.1326       19.9373       24.7443       13.4162       41.4626       35.3543       23.7047       27.2277       23.5025       21.4545       14.7386       15.8571       27.8735       21.3704       17.2022       21.1565       16.9378       14.0586       20.1088       19.6340       11.0403        9.0516        6.6422        2.4943        5.3926        3.6699        2.7355        3.2680        3.0205        3.5569        4.0636        3.1209        3.2382        3.9841        5.4351        3.6611        0.4541        1.0309        4.3443        2.5572        0.8566        1.8630        1.4721        2.3369        3.1641        3.0673        2.6023        1.3698        2.4236        1.9536        2.8249        4.4703        3.4507        4.2946        3.5622        4.7096        4.8168        5.8264        7.4786        7.6889        7.7653        9.9859        9.4815        8.4143        8.9973        9.3614        8.1753        7.4160        6.9073        5.9277        5.2218        5.0373        6.0163        4.9007        4.2637        3.7206        2.6076        2.3456        3.3394        3.3576        4.5136        5.1398        5.6441        6.0254        6.6480        7.3781        6.9723        6.9122        7.5283        7.6814        7.8138        7.8002        7.0561        7.8923       10.1019       11.8314        6.9181        7.2402        4.5651        3.3811        3.3790        3.4788        3.2015        3.0556        5.6846        6.4280        6.8031        7.0920        7.0206        5.4801        5.7167        5.8167        6.0238        6.4241        6.5332        6.4397        7.8092        7.0589        6.8246        7.2315        7.0798        7.5462        9.0848        9.3985       14.8442       17.0585       16.6448       16.8325       14.2841       23.0088       17.6561       18.5199       22.8174       28.4990       28.5038       29.4080       35.7862       38.7452       38.3827       39.5930       32.2138       30.5348       29.8735       30.7304       31.9886       32.9254       34.7288       32.0571       32.2574       39.2248       36.7408       36.6480       46.4162       46.2202       42.5134       51.6508       52.7537       43.5052       40.0793       32.4612       34.0419       35.6306       39.7053       39.8883       37.9854       39.4441       35.6378       32.3452       32.9646       32.1747        0.0000        0.0000        0.0000        0.0000        0.0000        0.0000        0.0000        0.0000        0.0000        0.0000        0.0000        0.0000        0.0000        0.0000        0.0000        0.0000        0.0000        0.0000        0.0000        0.0000        0.0000        0.0000        0.0000        0.0000        0.0000        0.0000        0.0000        0.0000        0.0000        0.0000        0.0000        0.0000        0.0000        0.0000        0.0000        0.0000        0.0000        0.0000        0.0000        0.0000        0.0000        0.0000        0.0000        0.0000        0.0000        0.0000        0.0000        0.0000        0.0000        0.0000        0.0000        0.0000        0.0000        0.0000        0.0000        0.0000
        0.0000        0.0000        0.0000        0.0000        0.0000        0.0000        0.0000        0.0000        0.0000        0.0000        0.0000        0.0000        0.0000        0.0000        0.0000        0.0000        0.0000        0.0000        0.0000        0.0000       87.8305       69.8359       63.6024       28.6087       24.5017       19.5747       14.8229       27.6342       38.9775       27.6440       22.2344       38.2142       26.6988       15.4989       11.6280       17.4249       14.2958       16.7280       16.6615       15.7496       13.7684       16.0818       13.8780       14.1729       13.3782       14.8976        9.4905        5.8907        2.5206        3.2959        2.6529        2.0483        5.4933        4.3345        3.9214        3.1772        3.5978        3.9696        3.7076        4.0060        4.4748        2.9816        2.1173        1.4657        2.1136        2.4358        5.6341        3.6240        3.0541        2.2776        5.0021        4.0688        2.7178        3.5236        4.6846        4.1915        4.0750        4.9392        5.5576        6.3675        8.3962        9.3812        8.5961        7.4029        7.1597        7.6732        7.2942        8.3463        8.2652        7.5342        6.9987        6.6038        5.9120        5.1507        5.1106        4.7477        4.0675        3.3183        2.9359        2.2161        2.0059        2.2229        2.8259        5.3265        4.7021        5.5856        5.9362        7.2372        7.5143        7.7320        7.6402        7.9205        8.4065        7.9477        7.9078        6.9698        7.9250       10.6635        8.7466        6.5867        7.7710        5.5793        6.4770        5.3193        3.5374        3.4002        3.8248        6.2356        9.0740        8.7484        7.0300        7.5132        5.6254        6.0534        6.1419        6.4055        7.7458        8.0578        7.0187        7.6288        8.9961        9.4074        9.5057       10.4898       11.1663       11.3426       12.9069       17.2907       19.8928       21.9366       19.2732       18.2755       23.9282       22.7815       24.0919       29.2738       32.5157       33.0254       44.1881       47.5732       50.8629       47.3743       43.4216       36.5359       35.2379       35.8220       35.0291       38.1021       35.4317       37.0953       37.1671       38.8435       40.4632       54.9627       42.8440       51.4232       48.5523       46.6014       58.9874       57.0399       47.6917       43.4197       39.9963       44.9914       44.2102       44.5696       41.8497       39.6940       40.9280       37.6791       34.5400       31.1552       31.5553       28.6405        0.0000        0.0000        0.0000        0.0000        0.0000        0.0000        0.0000        0.0000        0.0000        0.0000        0.0000        0.0000        0.0000        0.0000        0.0000        0.0000        0.0000        0.0000        0.0000        0.0000        0.0000        0.0000        0.0000        0.0000        0.0000        0.0000        0.0000        0.0000        0.0000        0.0000        0.0000        0.0000        0.0000        0.0000        0.0000        0.0000        0.0000        0.0000        0.0000        0.0000        0.0000        0.0000        0.0000        0.0000        0.0000        0.0000        0.0000        0.0000        0.0000        0.0000        0.0000        0.0000        0.0000        0.0000        0.0000
        0.0000        0.0000        0.0000        0.0000        0.0000        0.0000        0.0000        0.0000        0.0000        0.0000        0.0000        0.0000        0.0000        0.0000        0.0000        0.0000        0.0000        0.0000        0.0000        0.0000       96.2224       83.5485       80.6127       40.5965       33.6324       26.0434       27.6842       34.5203       33.2980       27.8248       30.4171       40.9643       22.4022       15.8389       13.3909       16.8330       16.0887       18.9526       17.4591       17.4216       19.0523       28.8643       12.6733        9.7974        7.6707        7.1596       10.6932        7.6504        2.0827        2.3613        1.6142        5.7199        3.2631        3.6650        4.1553        4.8764        3.8212        1.8851        4.5151        6.7271        5.7864        5.2198        4.8417        2.6216        2.6379        2.2291        4.3132        2.8165        3.4652        3.5645        5.7496        3.1244        2.8463        3.7548        4.2719        3.5959        3.8861        4.8157        6.5252        6.9497        7.7510        8.3131        8.2104        6.7503        6.4109        6.0969        6.5902        7.3456        7.2622        7.1474        6.8265        6.6032        5.6733        5.2608        4.3641        4.1808        3.4338        3.1163        2.7918        3.1018        2.4553        2.2183        2.5942        5.3235        5.6592        5.8470        5.4653        5.9187        6.1942        8.2506        7.9277        8.3821        8.8365        7.8350        7.8048        6.7460        6.7593        6.8165        8.5140        7.4919        6.3538        6.8419        6.6399        5.1966        2.9635        3.0650        6.2356       11.1418       12.5043        9.1862        5.2148        5.5740        6.0442        6.6536        6.5467        7.2770        8.2501        8.1956        7.9026        8.8553        9.5192       10.6802       11.9550       20.1671       17.1957       15.7766       16.4489       24.5502       27.3305       25.1939       29.5344       26.6108       23.6441       27.9305       34.6856       36.8261       39.5229       41.2169       54.5897       54.5900       51.6849       49.8587       51.8537       47.3688       41.6206       38.3605       39.9645       44.8697       43.0596       43.1364       44.0474       42.4017       44.1288       52.2182       48.9733       56.1972       52.2091       70.7367       73.7503       64.8463       48.8530       45.2813       41.3560       42.1449       47.6035       45.5953       47.3003       47.0854       47.9068       40.3119       42.9222       41.4600       37.8073       32.4989       29.4249        0.0000        0.0000        0.0000        0.0000        0.0000        0.0000        0.0000        0.0000        0.0000        0.0000        0.0000        0.0000        0.0000        0.0000        0.0000        0.0000        0.0000        0.0000        0.0000        0.0000        0.0000        0.0000        0.0000        0.0000        0.0000        0.0000        0.0000        0.0000        0.0000        0.0000        0.0000        0.0000        0.0000        0.0000        0.0000        0.0000        0.0000        0.0000        0.0000        0.0000        0.0000        0.0000        0.0000        0.0000        0.0000        0.0000        0.0000        0.0000        0.0000        0.0000        0.0000        0.0000        0.0000        0.0000
        0.0000        0.0000        0.0000        0.0000        0.0000        0.0000        0.0000        0.0000        0.0000        0.0000        0.0000        0.0000        0.0000        0.0000        0.0000        0.0000        0.0000        0.0000        0.0000        0.0000        0.0000      120.7186      116.9913      108.2639      100.3675       90.4048       80.6492       69.2930       61.5448       61.8562       53.2856       30.9312       23.8689       21.9988       23.9355       32.3165       28.2409       25.6934       24.8024       31.4135       32.9662       25.5806       18.3879       12.0126       11.2973       15.4002       11.8112        4.7841        6.7812        4.5577        3.7292        4.0467        1.8430        2.4756        3.5040        5.2803        6.8355        5.2820        6.3199       10.6127       10.4038        7.6141        4.4145        1.7952        1.4740        1.9789        2.0195        0.9413        1.2306        2.4850        3.2332        2.4371        1.7089        4.9921        4.4531        4.2838        4.8327        5.9412        6.0095        5.4601        9.0609        9.5644        9.4682        5.9766        5.9929        6.1066        6.2520        6.4806        6.8346        7.0743        6.5026        5.5210        4.8065        4.1939        3.5654        4.5575        4.8133        3.7823        2.9952        8.6202        6.6829        3.7249        5.1415        5.1559        4.2171        3.3433        3.6158        5.5490        4.9342        4.8789        5.1140        6.5984        7.2680        7.6944        6.7215        7.5989       11.9078       10.5027        9.1745        9.4725        9.3988        8.4969        7.3563        4.2376        2.4671        9.2780       10.9851        9.7035        8.4580        7.0411        7.6911        7.8625        8.1331       10.4503       10.5988        9.3714       10.6191        7.8742       11.4678       13.7891       13.6340       16.6916       27.0666       65.2579       28.1901       26.9412       27.4976       36.8966       32.4844       33.2704       38.4235       38.8797       39.2282       44.6104       49.7226       55.9716       57.1159       59.9190       66.4609       66.0369       65.2699       64.2039       62.7459       64.9103       58.3477       52.1491       51.1292       63.3685       68.0743       66.6441       62.7788       60.6772       54.8901       54.9031       49.3249       47.6023       53.2988       53.4179       54.8910       53.8146       47.7676       46.8812       40.6298       48.1743       48.1784       49.1042       56.8532       49.1575       51.5196       48.3728       47.6501       48.4804       48.1916       39.4079       36.6302       26.1300        0.0000        0.0000        0.0000        0.0000        0.0000        0.0000        0.0000        0.0000        0.0000        0.0000        0.0000        0.0000        0.0000        0.0000        0.0000        0.0000        0.0000        0.0000        0.0000        0.0000        0.0000        0.0000        0.0000        0.0000        0.0000        0.0000        0.0000        0.0000        0.0000        0.0000        0.0000        0.0000        0.0000        0.0000        0.0000        0.0000        0.0000        0.0000        0.0000        0.0000        0.0000        0.0000        0.0000        0.0000        0.0000        0.0000        0.0000        0.0000        0.0000        0.0000        0.0000        0.0000        0.0000
        0.0000        0.0000        0.0000        0.0000        0.0000        0.0000        0.0000        0.0000        0.0000        0.0000        0.0000        0.0000        0.0000        0.0000        0.0000        0.0000        0.0000        0.0000        0.0000        0.0000        0.0000      138.7169      126.9658      123.8649      128.6989      114.5753      107.2739       88.1317       80.1810       77.0252       64.9218       41.7119       30.4015       24.0849       23.5739       33.2709       40.9787       39.1616       29.5338       29.9245       31.9413       25.7156       19.8252       16.1774        8.7045       11.5407        8.4944        6.4580        5.5878        3.6762        2.1942        3.8481        3.0206        5.7870        5.2792        5.8711        9.2215        4.0247        3.6109        8.8537       11.5666        7.4122        8.2421        3.3854        2.6574        3.0417        0.5083        1.2434        2.0731        1.2434        2.1698        1.3407        2.8513        2.7685        2.6003        2.5818        3.8420        5.3007        5.6730        7.3141        7.3539        7.0144        8.2071        6.6197        5.9961        5.5547        5.4322        5.2198        7.3507        6.1676        4.4502        3.9514        2.6798        2.6510        2.3659        3.7438        5.1273        3.3548        4.2359        9.5158        9.9036        9.1493        7.7952        6.2127        3.7328        3.4451        4.9646        4.7341        4.5955        4.7372        4.2286        5.5355        6.3790        6.9863        6.5631        8.4978       10.6683        9.4876        8.5576       10.6566       11.4252       10.5562       16.3205        8.8293        8.5126        9.1819        5.0477        6.2618        6.7162        7.9378        8.0055        7.4519        7.8522        9.5950       10.2316        9.1057        9.3145        8.8946       11.7702       22.0999       21.1321       39.2792       80.5209       44.3009       30.8042       35.6249       37.7181       52.6428       56.3116       45.9275       49.8579       53.8706       50.6366       50.6799       56.3297       59.7075       62.3219       65.3163       67.5657       63.1579       63.1159       63.4701       60.7484       71.8662       69.5077       70.7946       66.5677       76.2087       84.0416       80.3982       72.1761       72.0151       59.2748       61.0871       56.1994       48.4334       55.8579       60.4601       55.4888       51.4923       47.0193       50.0687       48.3040       51.6401       55.3523       56.0040       46.3873       49.7813       47.6211       51.2553       44.3469       50.3405       52.7528       50.2238       39.5585       31.0800        0.0000        0.0000        0.0000        0.0000        0.0000        0.0000        0.0000        0.0000        0.0000        0.0000        0.0000        0.0000        0.0000        0.0000        0.0000        0.0000        0.0000        0.0000        0.0000        0.0000        0.0000        0.0000        0.0000        0.0000        0.0000        0.0000        0.0000        0.0000        0.0000        0.0000        0.0000        0.0000        0.0000        0.0000        0.0000        0.0000        0.0000        0.0000        0.0000        0.0000        0.0000        0.0000        0.0000        0.0000        0.0000        0.0000        0.0000        0.0000        0.0000        0.0000        0.0000        0.0000        0.0000
        0.0000        0.0000        0.0000        0.0000        0.0000        0.0000        0.0000        0.0000        0.0000        0.0000        0.0000        0.0000        0.0000        0.0000        0.0000        0.0000        0.0000        0.0000        0.0000        0.0000        0.0000      124.1582      131.2670      146.0050      128.1585      129.0975      121.6660       99.8012       88.7637       79.2254       76.3970       44.1117       33.8040       29.7896       32.5575       42.9490       42.1848       38.9616       33.7818       38.0774       30.0816       30.6460       20.6791       17.7925        5.7726        5.0298        3.3412        6.9995        8.7029        7.0570        5.3097        4.1896        5.4054        9.2816        5.9532        7.2861        8.5492        3.9892        5.1262        8.8498        6.7039       10.6528        8.8481        4.9831        2.4659        2.1463        1.4230        2.6699        1.6013        2.2932        1.8569        3.0987        2.4503        2.8144        1.7475        1.9391        4.3972        7.0128        4.3454        6.1917        9.2794        8.2479        7.3280        6.8062        6.3320        5.8912        5.6802        5.2107        5.0896        4.5381        4.1558        3.6394        3.4988        3.6251        3.2880        3.6198        4.4568        3.9057        7.4275        7.1114        8.2993        5.6543        3.8214        3.5355        5.7161        4.4868        4.3576        7.0199        6.9007        6.4730        5.8729        5.1003        6.9082        7.3739        6.0914        7.4754        9.4050        7.7052        8.3830       10.5775       11.1720       13.9139       18.9571        8.6951        5.3808        4.2221        3.1753        5.8933        6.9644        7.6581        8.1580        7.6808        8.0912        8.5906        9.7366        8.6861        9.7654        9.7419       14.1036       29.5260       24.4979       25.6623       37.9459       37.8312       48.5169       53.0286       59.4061       62.2389       60.2923       46.7879       55.2442       63.3681       68.5433       69.1854       67.0817       72.9517       76.2435       78.5175       75.6771       67.1699       66.3056       66.7870       66.8307       73.6629       78.9636       72.9485       71.8073       84.9831       86.0389       78.8602       73.7590       72.3408       67.7947       62.7172       62.6118       49.8010       54.4749       51.9973       48.0716       46.2227       42.7210       59.1081       44.6867       51.5896       49.5065       49.2500       46.8794       48.8411       48.1831       57.0402       44.2730       50.6573       49.8182       51.0162       41.8600       61.9800        0.0000        0.0000        0.0000        0.0000        0.0000        0.0000        0.0000        0.0000        0.0000        0.0000        0.0000        0.0000        0.0000        0.0000        0.0000        0.0000        0.0000        0.0000        0.0000        0.0000        0.0000        0.0000        0.0000        0.0000        0.0000        0.0000        0.0000        0.0000        0.0000        0.0000        0.0000        0.0000        0.0000        0.0000        0.0000        0.0000        0.0000        0.0000        0.0000        0.0000        0.0000        0.0000        0.0000        0.0000        0.0000        0.0000        0.0000        0.0000        0.0000        0.0000        0.0000        0.0000        0.0000
        0.0000        0.0000        0.0000        0.0000        0.0000        0.0000        0.0000        0.0000        0.0000        0.0000        0.0000        0.0000        0.0000        0.0000        0.0000        0.0000        0.0000        0.0000        0.0000        0.0000        0.0000      125.5843      130.3251      141.1832      136.4115      141.1581      136.4982      114.5279       93.9229       77.4703       73.3572       52.1203       48.9972       41.7774       40.7216       51.4841       55.5290       44.8194       38.1993       37.9371       29.3715       25.2501       19.1387       10.3292        6.2463        4.9981        3.1070        6.3627        5.3254        2.8058        4.4629        7.3025       11.0405       10.6003        9.3197        6.6371        3.6006        4.6514        6.8129       11.6581        8.4708        9.6455        7.1617        6.1278        3.0084        3.9050        3.9631        4.5304        3.9400        2.8605        2.3074        2.0986        2.4109        2.9083        3.0409        4.6464        6.1739        4.1682        5.3699        7.1851        7.5905        7.4424        7.4564        7.5840        6.1911        6.0307        6.6913        6.8685        6.1829        6.5115        6.4566        7.2820        5.5343        5.3120        4.6511        4.8742        7.5612        7.3880        7.5251        1.8859        6.5144        3.0745        2.5206        2.1493        2.2299        1.7893        2.0820        4.6806        3.4541        6.6038        6.6185        5.6008        5.6309        6.7974        8.1374        8.3808        7.1357        6.9121        7.7888        9.8764       11.7029       11.6134        8.7195        3.9812        2.6368        2.4304        3.2139        5.7029        6.7007        7.4848        8.0731        7.6506        8.1510        8.8970        9.5134        8.4760        9.1519       11.6552       14.8268       29.7875       36.5016       44.7234       47.4276       57.0006       56.8523       73.9919       83.8280       72.7522       75.8734       80.0516       76.0043       88.2102       93.5098       93.8545       85.0161       86.7280       89.9626       85.2179       80.2450       74.5570       71.8698       68.8179       70.4582       69.4294       69.6558       74.8800       68.2932       80.2409       81.4042       81.0630       73.7832       78.5603       67.8281       63.5930       55.6303       45.7943       45.8471       45.3297       46.2654       45.2331       44.4473       46.1760       50.6138       48.5469       48.0709       46.0634       46.3967       57.4484       54.5932       62.9257       56.5642       49.3152       51.1277       52.1509       34.0053        0.0000        0.0000        0.0000        0.0000        0.0000        0.0000        0.0000        0.0000        0.0000        0.0000        0.0000        0.0000        0.0000        0.0000        0.0000        0.0000        0.0000        0.0000        0.0000        0.0000        0.0000        0.0000        0.0000        0.0000        0.0000        0.0000        0.0000        0.0000        0.0000        0.0000        0.0000        0.0000        0.0000        0.0000        0.0000        0.0000        0.0000        0.0000        0.0000        0.0000        0.0000        0.0000        0.0000        0.0000        0.0000        0.0000        0.0000        0.0000        0.0000        0.0000        0.0000        0.0000        0.0000        0.0000
        0.0000        0.0000        0.0000        0.0000        0.0000        0.0000        0.0000        0.0000        0.0000        0.0000        0.0000        0.0000        0.0000        0.0000        0.0000        0.0000        0.0000        0.0000        0.0000        0.0000        0.0000        0.0000      137.8846      168.7957      171.0144      173.3940      150.3742      122.6232      107.1211       93.0760       84.2291       76.3820       66.5423       62.2154       61.5065       69.0546       69.4875       65.9886       58.5536       47.4694       41.2247       33.6873       24.7486        8.2176        4.6641        4.5371        5.2800        7.5526        6.6737        3.9137        8.3368        7.8468        5.4805        4.8022        2.3562        1.3395        3.5134        2.2700        1.4921        4.1888        2.6178        2.7948        3.0778        1.9396        1.5220        2.1116        2.7642        4.6198        3.3712        3.8445        2.7828        2.2173        3.4043        3.8187        4.9950        5.5254        7.1766       10.3669        9.2898       11.2611       10.7849       11.9017       15.1454       12.3732       10.6307       11.0370       11.0880       11.8610       11.2844       11.1121       12.9903       25.1261       17.9027       10.4558       10.4161        9.2860        8.8091        7.5948        6.1466        5.8612        5.0282        4.0639        2.1347        1.8302        2.0595        1.9608        2.6552        3.6412        4.3644        5.2559        7.1741        6.6184        5.3969        5.8120        6.3134        4.9121        5.3750        6.0696        7.0583       11.6887       10.4801        9.4653        7.1952        2.9618        2.1051        1.9625        2.4846        4.3854        5.1225        5.7568        6.2876        6.9763        7.5061        8.2821        9.4037       18.8489       18.8370       16.4771       19.5519       26.2335       31.5188       41.4947       53.3551       76.4389       84.2536       90.5689      100.3126      111.1436      121.1852      114.1193       94.8303      102.6540      108.8170      110.7637       98.2497       83.7546       86.2933       85.9031       86.2547       93.8788       84.3509       77.7095       85.0465       92.8214       95.7059       88.0204       80.4729       82.2305       92.0358       82.8151       74.9984       67.9156       59.9629       53.7469       45.7050       51.6082       51.5886       48.8213       54.6222       59.0479       61.7928       63.3888       64.3053       60.9094       57.1132       54.6963       51.1156       60.7172       56.0356       57.6285       51.0211       46.0512       43.3396       45.2611       44.8076       34.8792       37.7307       36.4349       31.9933        0.0000        0.0000        0.0000        0.0000        0.0000        0.0000        0.0000        0.0000        0.0000        0.0000        0.0000        0.0000        0.0000        0.0000        0.0000        0.0000        0.0000        0.0000        0.0000        0.0000        0.0000        0.0000        0.0000        0.0000        0.0000        0.0000        0.0000        0.0000        0.0000        0.0000        0.0000        0.0000        0.0000        0.0000        0.0000        0.0000        0.0000        0.0000        0.0000        0.0000        0.0000        0.0000        0.0000        0.0000        0.0000        0.0000        0.0000        0.0000        0.0000        0.0000
        0.0000        0.0000        0.0000        0.0000        0.0000        0.0000        0.0000        0.0000        0.0000        0.0000        0.0000        0.0000        0.0000        0.0000        0.0000        0.0000        0.0000        0.0000        0.0000        0.0000        0.0000        0.0000        0.0000        0.0000        0.0000        0.0000      150.2538      124.3722      109.1696       98.9727       93.4240       83.9499       75.9819       72.3558       72.3040       79.2348       78.0770       73.6675       65.4822       53.2083       44.8012       36.8186       26.2172        8.7973        4.0596        4.3846        4.9463        6.9975        6.7087        6.3701        8.7665       11.4936        8.0603        6.1359        3.6280        2.8948        2.4781        2.7003        2.6481        1.8634        3.3870        2.2050        2.7031        2.7045        1.8452        1.6812        3.5401        2.2533        3.4335        4.8490        6.5904        4.7787        4.9654        2.3419        3.9513        5.2285        6.6826        9.9806       10.2132       13.4472       12.7539       14.5134       16.4422       15.8760       17.5521       14.0222       10.4286       14.5509       12.8775       17.1306       17.4242       18.3364        9.3265        7.3011        6.7273        4.2470        3.7941        2.1404        3.6086        2.9337        1.8762        1.9491        1.7868        1.5452        1.4786        1.4943        1.9332        3.2743        4.4164        5.2182        4.8126        3.9864        4.5893        4.6935        5.0629        4.4080        4.9744        5.3275        6.1422        8.7034        9.1031        8.5858        6.9803        2.8794        2.0843        1.9184        2.4314        4.2477        4.9718        6.5516        6.2156        6.9691        7.5613        8.5607       12.7315       18.9604       25.1161       27.3081       44.9589       40.4049       38.1999       43.9116       60.7589       83.8370      104.1227      136.9091      135.9912      140.1489      138.6874      161.5813      132.6522      109.3487       95.8652      105.0810       98.6546       85.6774       85.9977       78.1990       87.6848       84.9114       72.0249       79.1400       85.4085      114.4357      116.3193       96.5197       80.2353       88.8687       91.2573       75.5140       70.5716       61.6079       51.9013       53.1486       49.6796       58.0651       51.9321       52.9668       58.4035       62.0151       65.6593       66.2938       60.6345       59.6682       58.1464       51.2831       48.1467       48.7624       46.6695       46.3039       69.0444       46.0213       42.3048       45.4915       39.8557       35.2688       33.6616       33.3968       31.6784        0.0000        0.0000        0.0000        0.0000        0.0000        0.0000        0.0000        0.0000        0.0000        0.0000        0.0000        0.0000        0.0000        0.0000        0.0000        0.0000        0.0000        0.0000        0.0000        0.0000        0.0000        0.0000        0.0000        0.0000        0.0000        0.0000        0.0000        0.0000        0.0000        0.0000        0.0000        0.0000        0.0000        0.0000        0.0000        0.0000        0.0000        0.0000        0.0000        0.0000        0.0000        0.0000        0.0000        0.0000        0.0000        0.0000        0.0000        0.0000        0.0000        0.0000
        0.0000        0.0000        0.0000        0.0000        0.0000        0.0000        0.0000        0.0000        0.0000        0.0000        0.0000        0.0000        0.0000        0.0000        0.0000        0.0000        0.0000        0.0000        0.0000        0.0000        0.0000        0.0000        0.0000        0.0000        0.0000        0.0000        0.0000      119.2422      114.8123      103.2863       94.9701       86.9338       81.2854       79.3428       77.6521       84.6538       83.5176       79.2287       69.7470       55.5344       44.9102       36.1244       26.6584        9.6863        4.3248        2.9947        4.0489        7.1665        6.0328        5.9942        8.2396        8.9644        4.8202        4.2646        3.9249        2.3057        1.6803        2.1383        2.2555        2.1529        4.4386        2.7103        2.0262        1.6520        2.3527        3.1629        1.6177        2.6266        4.1180        3.5550        4.2744        2.6093        0.7709        2.4031        3.5966        6.1388        7.1195        9.2643       11.5009       13.1448       13.5434       14.5363       17.9470       18.2206       16.6445       13.3757       10.9364       15.7598       17.4121       15.9431       13.0807       10.7115        9.4529        8.7713        7.6764        4.1103        4.1557        1.9578        1.5574        1.2601        1.9628        0.9210        1.3066        1.1561        0.9893        1.0804        1.5392        2.7261        3.4532        4.2283        4.2375        3.6926        3.9386        4.0922        4.4087        3.8448        4.3642        4.6794        5.8212        7.8908        8.7247        8.4985        7.1940        3.2428        2.5096        2.4262        2.9723        5.0032        5.8165        6.3965        6.9513        7.7344        8.2723        9.4669       13.7434       14.6139       22.5869       32.4126       38.8608       43.4811       47.7508       59.5986       73.4635      122.8904      134.6771      145.9974      137.1255      139.2313      147.1373      167.3860      131.0434       98.6922       84.4075       89.8548       92.9854       83.9229       75.0123       74.6358       80.0520       85.1688       74.5923       87.6682       95.4535       98.3967      105.0282       91.6276       79.6723       84.9815       98.4339       83.1718       81.7058       58.9930       51.1067       50.6970       47.8194       50.3232       53.8968       60.4341       65.5717       67.8874       65.8595       66.3805       66.2888       59.8659       58.7904       53.7918       49.7616       44.2425       52.4402       65.2833       62.8699       44.7043       41.1963       41.5021       46.5594       37.8683       34.9929       31.4861       27.0270       14.4300        0.0000        0.0000        0.0000        0.0000        0.0000        0.0000        0.0000        0.0000        0.0000        0.0000        0.0000        0.0000        0.0000        0.0000        0.0000        0.0000        0.0000        0.0000        0.0000        0.0000        0.0000        0.0000        0.0000        0.0000        0.0000        0.0000        0.0000        0.0000        0.0000        0.0000        0.0000        0.0000        0.0000        0.0000        0.0000        0.0000        0.0000        0.0000        0.0000        0.0000        0.0000        0.0000        0.0000        0.0000        0.0000        0.0000        0.0000        0.0000        0.0000
        0.0000        0.0000        0.0000        0.0000        0.0000        0.0000        0.0000        0.0000        0.0000        0.0000        0.0000        0.0000        0.0000        0.0000        0.0000        0.0000        0.0000        0.0000        0.0000        0.0000        0.0000        0.0000        0.0000        0.0000        0.0000        0.0000        0.0000        0.0000        0.0000        0.0000       92.8678       89.9290       85.4249       84.0218       81.4711       89.0793       86.0729       79.5053       68.5360       53.2182       42.8961       34.4812       24.9954        7.2797        4.4684        2.2539        2.3499        4.1966        4.8230        3.5518        7.8282        7.4318        9.9899        6.3844        5.3009        4.2482        2.0209        1.7863        1.3254        1.0941        3.4292        2.0906        1.3556        1.2551        1.3677        2.1848        2.0327        2.2238        2.4457        3.2250        2.1955        0.9470        1.3244        1.6940        5.3047        7.2550        7.6878        5.8355        8.7668        9.4855       11.5191       11.4615        9.5631        7.7925       11.2292       12.9987       10.6754       13.8004       12.9863       12.2784       10.7191       10.7011       10.3446        9.7033        7.0035        3.0701        2.2432        1.3968        3.1295        1.3783        0.7785        0.4428        0.6138        0.5462        0.7280        1.2162        1.3039        2.4467        3.0450        3.4342        3.6932        3.1988        2.9701        3.2265        3.4563        3.1416        3.3793        3.9898        5.1398        7.6714        8.6672        8.6361        7.8779        4.0384        3.3715        3.4542        4.0865        6.6220        7.4283        8.1077        8.5943        9.2743        9.9561       10.5834       12.6371       14.6815       19.1739       24.8099       35.7782       52.6902       60.1474       67.1198       97.6795      109.6498      101.6080      124.6614      137.7231      140.0780      148.8767      146.9704      142.8467      104.0704       91.5783       90.1033       83.4696       75.3086       73.6485       72.3567       76.9121       90.9043       84.3836       82.0832       93.4447       98.1759       90.8263       85.4502       78.3575       77.6142       91.4672       77.3711       64.5535       59.1565       54.5276       51.5893       46.4766       53.2842       57.3499       61.0903       64.1042       67.6420       65.8659       64.9712       69.2108       64.9482       61.4050       51.8339       47.2092       37.8606       44.5547       62.3696       40.9594       36.4512       35.2120       39.1353       38.2546       29.8352       28.0503       24.9967       25.4848       19.9800        0.0000        0.0000        0.0000        0.0000        0.0000        0.0000        0.0000        0.0000        0.0000        0.0000        0.0000        0.0000        0.0000        0.0000        0.0000        0.0000        0.0000        0.0000        0.0000        0.0000        0.0000        0.0000        0.0000        0.0000        0.0000        0.0000        0.0000        0.0000        0.0000        0.0000        0.0000        0.0000        0.0000        0.0000        0.0000        0.0000        0.0000        0.0000        0.0000        0.0000        0.0000        0.0000        0.0000        0.0000        0.0000        0.0000        0.0000        0.0000        0.0000
        0.0000        0.0000        0.0000        0.0000        0.0000        0.0000        0.0000        0.0000        0.0000        0.0000        0.0000        0.0000        0.0000        0.0000        0.0000        0.0000        0.0000        0.0000        0.0000        0.0000        0.0000        0.0000        0.0000        0.0000        0.0000        0.0000        0.0000        0.0000        0.0000        0.0000        0.0000      104.3968      103.4257        0.0000        0.0000       85.7273       81.9319       75.1361       65.0031       48.8324       39.9103       31.2116       22.6528        0.7301        0.3933        0.2435        0.2772        6.3440        7.9881        8.0580        7.4530        6.5957        5.2321        3.3841        3.1295        3.3170        1.6707        0.9669        0.7976        0.8225        1.5489        0.3318        0.4568        0.6407        0.7779        1.1980        1.0584        1.0229        1.4521        0.9879        1.3415        0.8961        0.7546        1.9400        4.5474        3.6885        3.2029        2.5697        4.0634        8.7127       11.0599       11.4909        9.7116        8.8230        6.9216        4.6307        5.2657        7.6377       11.7694       10.3578       12.0166       14.6868       14.5442        5.7109        3.4284        5.0902        4.6033        4.6405        2.3968        1.3122        1.7465        1.3092        1.4069        1.7269        2.0142        2.1131        1.7138        2.1038        2.6318        3.4144        3.8132        5.2197        3.9508        3.7596        5.7763       30.4266       24.8705       17.2184       13.9138        8.6684        8.7285        8.8426        8.1859        7.2124        7.5758        7.5328        8.3246        9.9336       10.9132       11.6081       11.9807       11.0170       11.5325       12.6385       14.0685       14.9696       20.6781       35.2304       46.3015       76.5196       84.2689       78.5438       78.0002       74.3906       83.1518       86.1797       94.6706      119.4072      118.9941      121.2588      124.3018      106.8420       89.5310       84.0032       82.9540       84.2987       84.2182       86.6903       89.4615      126.9090      102.0214       93.7300       99.2225       97.6412       75.1290       75.6917       71.7973       66.3899       73.2704       64.0637       70.3278       74.2607       54.6326       44.5423       46.0069       55.5066       58.3752       63.7010       58.4041       56.3733       63.8111       58.2195       58.1622       59.0317       56.6165       46.2693       44.0033       38.4757       38.0047       40.1876       33.9197       29.8969       26.6560       24.6854       22.9255       22.1511       22.6623       21.3757        0.0000        0.0000        0.0000        0.0000        0.0000        0.0000        0.0000        0.0000        0.0000        0.0000        0.0000        0.0000        0.0000        0.0000        0.0000        0.0000        0.0000        0.0000        0.0000        0.0000        0.0000        0.0000        0.0000        0.0000        0.0000        0.0000        0.0000        0.0000        0.0000        0.0000        0.0000        0.0000        0.0000        0.0000        0.0000        0.0000        0.0000        0.0000        0.0000        0.0000        0.0000        0.0000        0.0000        0.0000        0.0000        0.0000        0.0000        0.0000        0.0000        0.0000        0.0000
        0.0000        0.0000        0.0000        0.0000        0.0000        0.0000        0.0000        0.0000        0.0000        0.0000        0.0000        0.0000        0.0000        0.0000        0.0000        0.0000        0.0000        0.0000        0.0000        0.0000        0.0000        0.0000        0.0000        0.0000        0.0000        0.0000        0.0000        0.0000        0.0000        0.0000        0.0000        0.0000        0.0000        0.0000        0.0000        0.0000        0.0000       74.6892       64.0280       47.6476       38.3400       29.5961       21.3186        0.7987        0.4318        0.1908        0.4069        8.1614       10.6566       11.1636        9.4329        5.8721        4.8967        3.4846        2.9164        2.2324        1.4737        1.4830        1.4618        0.8981        0.1312        0.0979        0.2411        0.2043        0.7664        0.4224        0.2361        0.3392        0.8031        0.9300        0.3581        0.2726        0.7435        2.5943        2.4031        1.7619        2.7244        2.3194        4.0321        2.7441        3.5688        3.5116        3.8892        1.9660        2.2122        2.5868        3.9838        8.5604       11.6943       14.6149       12.1783       18.3970       12.5191        5.1943        3.6622        5.8644        6.4432        5.4812        5.0898        3.9587        0.8147        0.6876        0.9671        1.6905        0.5604        0.4085        0.9966        2.6668        2.9556        2.6578        2.9904        6.9538        5.2611        5.2077        7.9938       28.6903       16.0437        9.6809        8.8567        7.3234        8.1610        8.7583        9.0752        8.2074        8.3561        8.9443       10.0151       11.7352       12.8379       13.5248       13.8277       12.4960       12.7635       13.7924       15.3651       16.9969       25.4943       40.5570       70.5964       89.1451       87.2133       99.2509       86.6951       72.0687       71.1997       78.8454       87.9888      104.3276      103.2242       80.6127      103.7927       96.2005       91.1451       83.2784       78.8223       79.6673       85.4717       82.4739       78.4835       98.7151      104.2892      107.3363      104.5105       99.3587       76.8786       85.4308       85.0302       91.3383       94.1708       80.0830       56.9430       48.1425       43.2837       40.1701       50.0009       59.6911       69.9860       69.3510       61.5601       61.4108       65.2214       65.5431       76.0061       62.0077       46.3998       45.9127       46.6738       40.4352       32.9977       41.3686       30.7689       24.8905       22.9266       22.4714       21.4785       22.0381       20.5823        0.0000        0.0000        0.0000        0.0000        0.0000        0.0000        0.0000        0.0000        0.0000        0.0000        0.0000        0.0000        0.0000        0.0000        0.0000        0.0000        0.0000        0.0000        0.0000        0.0000        0.0000        0.0000        0.0000        0.0000        0.0000        0.0000        0.0000        0.0000        0.0000        0.0000        0.0000        0.0000        0.0000        0.0000        0.0000        0.0000        0.0000        0.0000        0.0000        0.0000        0.0000        0.0000        0.0000        0.0000        0.0000        0.0000        0.0000        0.0000        0.0000        0.0000        0.0000        0.0000
        0.0000        0.0000        0.0000        0.0000        0.0000        0.0000        0.0000        0.0000        0.0000        0.0000        0.0000        0.0000        0.0000        0.0000        0.0000        0.0000        0.0000        0.0000        0.0000        0.0000        0.0000        0.0000        0.0000        0.0000        0.0000        0.0000        0.0000        0.0000        0.0000        0.0000        0.0000        0.0000        0.0000        0.0000        0.0000        0.0000        0.0000        0.0000        0.0000       47.1288       38.1275       30.0424       22.7336        1.7515        0.9922        0.8131        0.9882       12.3590       14.3145       14.4201       12.5620        7.9585        6.5978        4.8347        3.9990        2.2040        1.3101        0.8915        0.6281        0.3113        0.1539        0.4449        0.3018        0.2982        0.2503        0.3029        0.3266        0.3734        0.2301        0.1942        0.1476        0.1385        0.2758        0.4476        1.1290        0.9202        2.4326        2.7310        3.1157        1.8112        3.4462        4.9826        5.4512        3.3467        3.2119        3.8711        4.4579       12.6273       11.0504       10.6213       13.2215       13.6631        9.6484        6.2031        5.6294        8.0612        5.7211        5.4354        5.4433        2.3597        0.3888        0.2375        0.0407        0.0968        0.3278        0.3739        0.2796        1.7577        2.1976        2.4097        3.5925        4.2976        3.7332        2.9154        3.1331       11.5803        6.4553        5.7302        5.9488        6.7783        8.1621        9.0593        9.0386        8.9347        9.4910       10.3572       11.5708       13.5131       14.7868       15.4208       15.4841       13.7560       13.7891       14.6940       16.7872       24.9828       29.6956       34.9423       51.5181       86.5223       77.4536       92.1341       85.1037       76.7796       76.6049       83.4621       85.3894       80.9663       87.5439       76.8742       82.9589      103.1598       95.8965       92.5078       87.4507       80.9967       85.5159       99.3052      107.2583       87.4542       91.4782       99.2176      113.2363      100.8835       87.2740       86.3398       96.8176       86.7656       85.5760       67.0472       51.8524       51.5181       41.1461       42.9519       54.8657       53.4458       60.3321       61.0839       65.6128       64.3696       54.8432       60.3266       62.3333       47.1966       41.4143       38.1639       41.9469       32.5029       32.2784       38.3147       39.5627       23.2982       21.7747       20.5605       20.5912       20.9151       21.8334        0.0000        0.0000        0.0000        0.0000        0.0000        0.0000        0.0000        0.0000        0.0000        0.0000        0.0000        0.0000        0.0000        0.0000        0.0000        0.0000        0.0000        0.0000        0.0000        0.0000        0.0000        0.0000        0.0000        0.0000        0.0000        0.0000        0.0000        0.0000        0.0000        0.0000        0.0000        0.0000        0.0000        0.0000        0.0000        0.0000        0.0000        0.0000        0.0000        0.0000        0.0000        0.0000        0.0000        0.0000        0.0000        0.0000        0.0000        0.0000        0.0000        0.0000        0.0000        0.0000
        0.0000        0.0000        0.0000        0.0000        0.0000        0.0000        0.0000        0.0000        0.0000        0.0000        0.0000        0.0000        0.0000        0.0000        0.0000        0.0000        0.0000        0.0000        0.0000        0.0000        0.0000        0.0000        0.0000        0.0000        0.0000        0.0000        0.0000        0.0000        0.0000        0.0000        0.0000        0.0000        0.0000        0.0000        0.0000        0.0000        0.0000        0.0000        0.0000        0.0000       39.3025       32.3454       26.7780        2.4733        2.2065        2.0413        1.7625       18.6855       19.6574       18.6469       16.5943       11.2771        9.8115        8.2079        6.8841        3.1428        3.0438        1.7343        1.3164        0.6400        0.5321        0.5927        0.1856        0.5950        0.2676        0.2377        0.1813        0.5109        0.1547        0.2008        0.5216        2.0568        1.1577        0.8836        0.1342        0.2382        0.3330        1.3142        2.3575        3.2425        3.6499        4.8144        6.8375        5.2606        6.3036        7.1887        9.2950       14.7661       14.1602       15.5271       16.6033       17.8065       10.2678        7.9217        7.1971       12.6817       16.3980       13.1202        9.0316        2.5468        1.2103        0.0989        0.0553        0.0535        0.0773        0.0750        0.2291        1.3446        1.5732        1.9057        2.3047        4.3236        3.3667        1.9353        2.3971        6.2875        5.3646        4.2184        4.9869        6.3561        7.0924        8.0556        9.0603        9.4000       10.3940       11.5991       12.9906       15.2330       16.7042       17.2863       16.9970       14.8118       15.3437       17.6410       24.2064       30.7515       31.5234       36.9037       39.0400       41.4633       43.0493       46.9910       68.6252       83.4656       72.8776       64.9458       77.0793       84.2110      100.0305       97.5043       99.5924      110.1906      107.5915       94.9715       85.3186       77.9822      101.9982       87.0560       89.6266       80.2231       92.8560       93.0874      116.6844      103.9384       90.2431       81.5553       86.1001       81.6593       82.0689       75.9216       66.9247       55.0129       55.2635       50.6025       51.5563       50.2425       51.5123       58.7050       59.4770       53.2565       44.9066       47.0810       48.0336       40.8937       39.2066       39.2645       37.0494       30.3396       31.4916       30.2960       30.6021       22.5534       21.7848       20.9870       20.9849       23.2685        0.0000        0.0000        0.0000        0.0000        0.0000        0.0000        0.0000        0.0000        0.0000        0.0000        0.0000        0.0000        0.0000        0.0000        0.0000        0.0000        0.0000        0.0000        0.0000        0.0000        0.0000        0.0000        0.0000        0.0000        0.0000        0.0000        0.0000        0.0000        0.0000        0.0000        0.0000        0.0000        0.0000        0.0000        0.0000        0.0000        0.0000        0.0000        0.0000        0.0000        0.0000        0.0000        0.0000        0.0000        0.0000        0.0000        0.0000        0.0000        0.0000        0.0000        0.0000        0.0000        0.0000
        0.0000        0.0000        0.0000        0.0000        0.0000        0.0000        0.0000        0.0000        0.0000        0.0000        0.0000        0.0000        0.0000        0.0000        0.0000        0.0000        0.0000        0.0000        0.0000        0.0000        0.0000        0.0000        0.0000        0.0000        0.0000        0.0000        0.0000        0.0000        0.0000        0.0000        0.0000        0.0000        0.0000        0.0000        0.0000        0.0000        0.0000        0.0000        0.0000        0.0000        0.0000        0.0000        0.0000       32.9299       27.9471       25.5211       25.0589       24.4217       24.0505       22.9956       21.0786       19.1782       17.2536       15.6117       14.1614       13.3042       11.7015        9.8197        7.5475        3.8745        2.5832        1.7432        1.2215        0.2696        0.1716        0.2518        0.1416        0.5864        1.1583        0.5887        1.0270        1.3076        2.1560        2.9385        0.8705        1.0945        0.7633        0.8991        1.3942       10.1307       12.9475       17.3971       25.4190       34.7524       41.3702       47.3472       50.3621       47.5615       47.9406       44.4439       42.7112       33.6544       36.9100       36.6951       33.0017       33.4908       25.5313       19.2122       15.4711       11.6231       11.1179        9.6321        7.4487        1.4658        0.7759        0.3230        0.3577        1.5057        1.3659        1.6388        1.8959        6.3603        8.1165       10.2074        8.7219        5.0776        2.4684        2.9841        4.1988        4.5698        5.4603        6.3671        7.7720       11.8335       13.6503       15.4314       17.3634       19.0703       20.9235       21.5657       20.8561       15.6971       15.6357       20.7169       23.2163       35.9939       30.2577       27.5663       34.4184       34.1729       34.5509       41.0883       54.1361       64.9579       57.3734       61.0442       63.6444       83.8965      103.2864       96.3336       96.5102      116.7600      112.5953       92.8394       89.7802       86.6050       79.3403       77.0783       73.4559       74.3979       74.2477       73.2893       73.7181       76.5719       70.8315       71.4752       67.9087       83.1358       81.9951       78.3842       67.4654       61.6393       56.3327       58.5141       69.2536       63.3083       62.9755       64.7882       56.0393       51.2720       44.6374       44.1814       52.0441       52.7022       50.5539       45.9981       32.4101       28.5973       29.4196       28.5012       25.8921       22.5698       23.3202       23.6457       23.0447       21.1500        0.0000        0.0000        0.0000        0.0000        0.0000        0.0000        0.0000        0.0000        0.0000        0.0000        0.0000        0.0000        0.0000        0.0000        0.0000        0.0000        0.0000        0.0000        0.0000        0.0000        0.0000        0.0000        0.0000        0.0000        0.0000        0.0000        0.0000        0.0000        0.0000        0.0000        0.0000        0.0000        0.0000        0.0000        0.0000        0.0000        0.0000        0.0000        0.0000        0.0000        0.0000        0.0000        0.0000        0.0000        0.0000        0.0000        0.0000        0.0000        0.0000        0.0000        0.0000        0.0000        0.0000
        0.0000        0.0000        0.0000        0.0000        0.0000        0.0000        0.0000        0.0000        0.0000        0.0000        0.0000        0.0000        0.0000        0.0000        0.0000        0.0000        0.0000        0.0000        0.0000        0.0000        0.0000        0.0000        0.0000        0.0000        0.0000        0.0000        0.0000        0.0000        0.0000        0.0000        0.0000        0.0000        0.0000        0.0000        0.0000        0.0000        0.0000        0.0000        0.0000        0.0000        0.0000        0.0000        0.0000        0.0000       37.0871       34.7963       33.0579       30.8724       29.1121       27.4484       25.4276       23.4675       21.6001       19.7912       18.1949       17.2869       15.6410       13.2521       10.3657        5.2840        3.5505        2.5756        1.8468        0.8167        0.2406        0.3081        0.7752        1.1732        1.1586        1.5816        1.3662        2.0343        3.5707        4.1446        2.0048        1.1969        1.3852        0.3656        0.2991       11.6100       16.7778       20.4004       26.2649       45.8599       55.2360       61.1547       61.6876       88.9066       90.4934       53.8067       49.9486       36.5603       35.2783       33.2249       30.2822       21.2383       19.2560       29.9301       27.4935       18.2247       14.1879       13.0120       10.1245        1.9972        0.9796        0.4383        0.4349        1.9722        1.8111        1.9455        1.7874        2.9816        4.3114        3.6613        2.5356        2.1442        3.6912        3.8674        4.3566        7.9013        4.9694        5.8834        7.7699       12.4290       14.8594       16.9722       19.0939       20.9564       23.0538       23.6557       22.5612       16.7017       16.9805       16.2713       25.5321       33.9814       27.8227       23.5145       27.0895       37.7958       44.9188       49.1998       52.8405       57.6672       59.6045       67.2582       66.6394       82.9321       87.8984       85.2130       98.0971      106.1314      100.7443       99.5731       82.4534       72.1197       74.6095       62.4258       62.5825       76.4690       79.6207       64.5423       61.0060       56.9287       58.6800       64.4507       68.1336       67.0655       71.3422       84.1903       81.3175      123.9628       82.4569       60.8498       65.1182       60.9025       61.3509       62.9494       59.1204       46.8141       43.8459       54.5321       60.2001       51.8756       48.4412       32.4094       27.6938       27.4664       27.0504       25.4488       24.3715       24.2422       24.9966       26.5608       24.3987       22.5600        0.0000        0.0000        0.0000        0.0000        0.0000        0.0000        0.0000        0.0000        0.0000        0.0000        0.0000        0.0000        0.0000        0.0000        0.0000        0.0000        0.0000        0.0000        0.0000        0.0000        0.0000        0.0000        0.0000        0.0000        0.0000        0.0000        0.0000        0.0000        0.0000        0.0000        0.0000        0.0000        0.0000        0.0000        0.0000        0.0000        0.0000        0.0000        0.0000        0.0000        0.0000        0.0000        0.0000        0.0000        0.0000        0.0000        0.0000        0.0000        0.0000        0.0000        0.0000        0.0000        0.0000
        0.0000        0.0000        0.0000        0.0000        0.0000        0.0000        0.0000        0.0000        0.0000        0.0000        0.0000        0.0000        0.0000        0.0000        0.0000        0.0000        0.0000        0.0000        0.0000        0.0000        0.0000        0.0000        0.0000        0.0000        0.0000        0.0000        0.0000        0.0000        0.0000        0.0000        0.0000        0.0000        0.0000        0.0000        0.0000        0.0000        0.0000        0.0000        0.0000        0.0000        0.0000        0.0000        0.0000        0.0000        0.0000        0.0000       36.3990       33.4256       31.3680       29.4245       27.3461       25.3446       23.4574       21.9002       20.5198       19.8577       17.9532       15.5275       12.2238        6.5622        4.2979        2.7740        2.2838        0.3717        0.3916        0.4957        0.6589        0.1448        0.3712        0.6182        0.7114        0.7313        0.7184        0.0677        0.6774        1.4573        0.2833        1.3893        0.1903       11.5394       14.5408       20.6082       28.4220       50.6298       62.0327       65.7647       64.3409       70.0070       68.3344       59.9798       58.7725       39.7388       34.4812       25.2809       27.9646       15.6586       21.5042       22.4672       17.5161       19.5628       20.0530       19.5598       15.4555        3.5023        2.1851        1.3384        1.5169        3.7832        2.9491        2.0022        1.8359        1.7231        1.7083        1.8342        1.1795        1.9790        2.5223        3.1458        3.4720        3.9503        4.0971        5.3345        7.2428       11.8384       14.2966       16.5653       18.8143       20.8511       23.1067       23.8686       23.1505       20.2502       18.8964       17.8423       18.7131       19.6981       19.9863       23.1161       27.5546       32.2150       33.6048       41.3810       40.1974       48.1160       54.5083       56.7203       66.9751      100.0571       90.8915       81.9302       82.3629       92.8313      100.1999       95.3468       84.4718       72.9025       56.1375       48.5700       54.3393       69.4525       65.9607       52.8778       49.4789       50.3190       59.6477       61.5631       62.8837       62.0126       66.5729       75.6212       69.5879       57.1677       59.6049       57.1879       61.2141       60.1008       61.1805       62.4806       51.4580       44.1887       50.5847       55.7250       61.0961       38.4293       27.2504       26.8654       28.1100       26.7457       25.2238       24.6591       26.0189       23.5105       24.0153       27.9282       25.1226       22.8900        0.0000        0.0000        0.0000        0.0000        0.0000        0.0000        0.0000        0.0000        0.0000        0.0000        0.0000        0.0000        0.0000        0.0000        0.0000        0.0000        0.0000        0.0000        0.0000        0.0000        0.0000        0.0000        0.0000        0.0000        0.0000        0.0000        0.0000        0.0000        0.0000        0.0000        0.0000        0.0000        0.0000        0.0000        0.0000        0.0000        0.0000        0.0000        0.0000        0.0000        0.0000        0.0000        0.0000        0.0000        0.0000        0.0000        0.0000        0.0000        0.0000        0.0000        0.0000        0.0000        0.0000
        0.0000        0.0000        0.0000        0.0000        0.0000        0.0000        0.0000        0.0000        0.0000        0.0000        0.0000        0.0000        0.0000        0.0000        0.0000        0.0000        0.0000        0.0000        0.0000        0.0000        0.0000        0.0000        0.0000        0.0000        0.0000        0.0000        0.0000        0.0000        0.0000        0.0000        0.0000        0.0000        0.0000        0.0000        0.0000        0.0000        0.0000        0.0000        0.0000        0.0000        0.0000        0.0000        0.0000        0.0000        0.0000        0.0000        0.0000       32.3878       30.0010       28.1118       26.4475       24.8755       23.2188       21.7655       20.5875       20.5089       18.9654       16.6215       13.2325        7.1532        4.6956        3.3014        3.0424        0.3720        0.4851        0.4402        0.3071        0.0837        0.0644        0.0911        0.0662        0.1025        0.2279        0.2434        1.6625        3.1500        0.9220        0.5155        0.1437       12.2751       16.8824       22.6930       30.7134       50.0676       59.2643       58.8932       62.0315       61.6678       61.7144       58.8902       52.4684       40.3694       33.9329       25.1895       28.9658       15.4464       20.3355       10.8347       15.0280       24.8540       28.5426       28.0040       28.9640        6.1299        4.1084        3.0621        3.2809        5.2203        2.7559        1.8276        1.0881        0.4104        0.4421        0.3481        0.3216        1.4308        2.1704        2.5948        3.1257        3.1373        3.6562        4.7236        6.1921       10.1165       12.0794       14.2622       16.5887       18.7153       21.0167       22.7976       24.5184       28.0410       22.0366       19.0960       19.4273       18.5367       25.5161       22.9294       20.9626       21.7258       24.5513       27.2937       33.6185       48.6147       45.3075       47.7826       58.4988       83.4517       82.3177       72.5452       75.4084       87.4793       90.4783       82.4049       74.3101       67.4019       56.6083       50.0586       50.0572       52.1964       55.2956       50.5517       56.3948       47.2748       50.0149       54.7125       58.5257       67.7381       64.3119       64.7967       59.9312       53.7557       55.4345       57.9574       62.4271       59.7740       56.4279       53.8005       49.2933       48.6439       61.9546       53.4634       42.9396       31.2932       27.2515       27.1096       30.5008       28.8831       25.7392       24.7954       24.1897       24.5304       25.7421       24.3135       24.7276        0.0000        0.0000        0.0000        0.0000        0.0000        0.0000        0.0000        0.0000        0.0000        0.0000        0.0000        0.0000        0.0000        0.0000        0.0000        0.0000        0.0000        0.0000        0.0000        0.0000        0.0000        0.0000        0.0000        0.0000        0.0000        0.0000        0.0000        0.0000        0.0000        0.0000        0.0000        0.0000        0.0000        0.0000        0.0000        0.0000        0.0000        0.0000        0.0000        0.0000        0.0000        0.0000        0.0000        0.0000        0.0000        0.0000        0.0000        0.0000        0.0000        0.0000        0.0000        0.0000        0.0000        0.0000
        0.0000        0.0000        0.0000        0.0000        0.0000        0.0000        0.0000        0.0000        0.0000        0.0000        0.0000        0.0000        0.0000        0.0000        0.0000        0.0000        0.0000        0.0000        0.0000        0.0000        0.0000        0.0000        0.0000        0.0000        0.0000        0.0000        0.0000        0.0000        0.0000        0.0000        0.0000        0.0000        0.0000        0.0000        0.0000        0.0000        0.0000        0.0000        0.0000        0.0000        0.0000        0.0000        0.0000        0.0000        0.0000        0.0000        0.0000        0.0000        0.0000        0.0000       23.7689       22.8808       21.5365       20.5033       19.7479       22.6042       21.4728       19.3281       15.5315        8.7656        5.8935        4.3255        3.9877        4.3880        3.6386        3.1846        0.0000        0.0000        3.5720        3.0849        2.5818        0.7473        1.3218        2.1910        2.5357        3.5622        1.8728        2.4374        5.0341       19.1225       27.6163       34.8445       39.0180       40.2440       43.6860       51.0902       53.3459       52.4450       45.6428        0.0000        0.0000        0.0000        0.0000       48.6619       56.1611       30.7831       17.6446       16.5372        0.0000       51.3647       60.1114       60.1375       54.9640       27.2469       22.3290       17.4967       12.4908        4.7939        2.4428        1.3416        0.9722        0.4710        0.5431        0.2701        0.0266        1.1901        1.6388        1.9985        2.4503        2.4627        3.0600        3.5896        4.6983        5.8006        6.8688        8.2533        9.9216       14.8905       18.6582       19.0198       24.9902       29.8809       29.4646       23.4956       20.7263       18.0803       19.1590       19.3936       18.2105       18.2864       21.1044       27.5204       33.9307       49.1988       50.0734       48.0322       51.6853       76.6165       78.9482       81.8602       92.5233       67.2611       59.1375       51.8454       49.7312       40.4752       45.6940       45.7806       39.2859       50.0663       47.5455       43.9227       58.9430       62.8440       63.2049       74.1836       60.2290       64.4127       59.6352       57.9336       61.6183       52.6172       56.1818       81.7238       69.9029       62.8047       60.0124       59.3662       59.6079       72.3576       77.4707       72.0128       59.3476       32.1492       30.0953       28.9180       29.9766       23.4737       25.1442       22.4481       29.1498       37.1020       24.8910        0.0000        0.0000        0.0000        0.0000        0.0000        0.0000        0.0000        0.0000        0.0000        0.0000        0.0000        0.0000        0.0000        0.0000        0.0000        0.0000        0.0000        0.0000        0.0000        0.0000        0.0000        0.0000        0.0000        0.0000        0.0000        0.0000        0.0000        0.0000        0.0000        0.0000        0.0000        0.0000        0.0000        0.0000        0.0000        0.0000        0.0000        0.0000        0.0000        0.0000        0.0000        0.0000        0.0000        0.0000        0.0000        0.0000        0.0000        0.0000        0.0000        0.0000        0.0000        0.0000        0.0000        0.0000        0.0000        0.0000
        0.0000        0.0000        0.0000        0.0000        0.0000        0.0000        0.0000        0.0000        0.0000        0.0000        0.0000        0.0000        0.0000        0.0000        0.0000        0.0000        0.0000        0.0000        0.0000        0.0000        0.0000        0.0000        0.0000        0.0000        0.0000        0.0000        0.0000        0.0000        0.0000        0.0000        0.0000        0.0000        0.0000        0.0000        0.0000        0.0000        0.0000        0.0000        0.0000        0.0000        0.0000        0.0000        0.0000        0.0000        0.0000        0.0000        0.0000        0.0000        0.0000        0.0000        0.0000        0.0000        0.0000        0.0000        0.0000       22.9171       22.3750       20.2177        0.0000        0.0000        0.0000        4.8746        4.6591        5.3464        4.6468        0.0000        0.0000        0.0000        0.0000        0.0000        0.0000        0.0000        0.5723        1.3264        1.5000        1.8235        0.8294        2.4670        5.8249       21.8268       28.7425       34.9163       48.9462       42.7317       42.1864       47.1365       61.2284       60.0047        0.0000        0.0000        0.0000        0.0000        0.0000        0.0000       73.2277       36.7338        0.0000        0.0000        0.0000       54.7714       71.5466       70.3622       63.9316       37.4948       28.5471       22.8336       17.8296        6.2016        3.2214        1.7696        1.4282        1.3678        0.6835        0.8601        0.6660        1.8535        1.3918        3.1947        2.4396        2.1085        2.4917        3.3394        3.7852        4.6566        5.5626        6.7375       10.4965       14.4273       17.3495       19.8438       23.8185       28.4886       34.2231       30.8727       25.9016       23.5598       22.8123       21.4975       18.2634       25.9321       29.9610       39.6228       40.8114       51.9480       58.8486       47.6725       47.1177       57.2176       68.2684       86.4649       80.6058       70.8683       71.2281       42.2192       40.2866       30.2472       39.1865       72.4844       72.3816       48.4672       33.7068       32.8653       47.8737       51.9184       64.9184       69.3187       60.0210       58.7328       63.4621       84.6935       78.8880       60.4182       53.8864       63.8222       61.5480       69.9939       62.7681       62.8602       62.5841       75.6776       80.0492       84.0724       51.2090       34.0972       31.0207       28.2621       27.1653       21.5006       22.5937       21.8489       32.4231       38.3620       24.8474        0.0000        0.0000        0.0000        0.0000        0.0000        0.0000        0.0000        0.0000        0.0000        0.0000        0.0000        0.0000        0.0000        0.0000        0.0000        0.0000        0.0000        0.0000        0.0000        0.0000        0.0000        0.0000        0.0000        0.0000        0.0000        0.0000        0.0000        0.0000        0.0000        0.0000        0.0000        0.0000        0.0000        0.0000        0.0000        0.0000        0.0000        0.0000        0.0000        0.0000        0.0000        0.0000        0.0000        0.0000        0.0000        0.0000        0.0000        0.0000        0.0000        0.0000        0.0000        0.0000        0.0000        0.0000        0.0000        0.0000
        0.0000        0.0000        0.0000        0.0000        0.0000        0.0000        0.0000        0.0000        0.0000        0.0000        0.0000        0.0000        0.0000        0.0000        0.0000        0.0000        0.0000        0.0000        0.0000        0.0000        0.0000        0.0000        0.0000        0.0000        0.0000        0.0000        0.0000        0.0000        0.0000        0.0000        0.0000        0.0000        0.0000        0.0000        0.0000        0.0000        0.0000        0.0000        0.0000        0.0000        0.0000        0.0000        0.0000        0.0000        0.0000        0.0000        0.0000        0.0000        0.0000        0.0000        0.0000        0.0000        0.0000        0.0000        0.0000        0.0000        0.0000        0.0000        0.0000        0.0000        0.0000        5.1932        5.1187        5.9832        5.6933        0.0000        0.0000        0.0000        0.0000        0.0000        0.0000        0.0000        0.0000        0.3564        1.5527        1.1346        0.9547        2.7441        6.0468       31.1626       32.8438       35.4364       42.3563       35.8867       36.7954        0.0000        0.0000        0.0000        0.0000        0.0000        0.0000        0.0000        0.0000        0.0000        0.0000        0.0000        0.0000        0.0000        0.0000        0.0000       70.9978       87.1788       74.0708       39.4330       33.2608       25.5259       18.7630        7.2883        3.5253        1.8062        1.4838        1.0737        0.2320        0.4396        0.0533        1.0190        1.5448        1.9244        2.3870        2.3986        2.5706        3.0020        3.4987        4.1712        8.5924        8.7350       13.8262       16.5547       19.4401       20.1115       25.4694       30.2636       43.8809       39.7091       36.2988       31.0522       29.4294       28.9239       27.6630       28.6487       29.0489       25.0434       24.6322       34.8881       44.7300       41.5840       46.4648       62.2451       99.1879      106.1468       59.5405       68.7207       62.0674       36.8464       31.6347       31.9611       34.5688       36.4980       76.1128       55.5156       41.4629       27.8253       39.7174       67.2512       58.8698       61.9653       49.1973       54.9152       60.2864       65.2623       63.9987       50.7793       53.9349       52.3935       60.1765       63.8240       60.5274       56.6137       62.1698       78.9490       56.3631       50.8261       39.0035       35.4819       28.8458       27.8700       29.1587       21.5142       20.7967       23.3987       25.1077       27.2839        0.0000        0.0000        0.0000        0.0000        0.0000        0.0000        0.0000        0.0000        0.0000        0.0000        0.0000        0.0000        0.0000        0.0000        0.0000        0.0000        0.0000        0.0000        0.0000        0.0000        0.0000        0.0000        0.0000        0.0000        0.0000        0.0000        0.0000        0.0000        0.0000        0.0000        0.0000        0.0000        0.0000        0.0000        0.0000        0.0000        0.0000        0.0000        0.0000        0.0000        0.0000        0.0000        0.0000        0.0000        0.0000        0.0000        0.0000        0.0000        0.0000        0.0000        0.0000        0.0000        0.0000        0.0000        0.0000        0.0000        0.0000
        0.0000        0.0000        0.0000        0.0000        0.0000        0.0000        0.0000        0.0000        0.0000        0.0000        0.0000        0.0000        0.0000        0.0000        0.0000        0.0000        0.0000        0.0000        0.0000        0.0000        0.0000        0.0000        0.0000        0.0000        0.0000        0.0000        0.0000        0.0000        0.0000        0.0000        0.0000        0.0000        0.0000        0.0000        0.0000        0.0000        0.0000        0.0000        0.0000        0.0000        0.0000        0.0000        0.0000        0.0000        0.0000        0.0000        0.0000        0.0000        0.0000        0.0000        0.0000        0.0000        0.0000        0.0000        0.0000        0.0000        0.0000        0.0000        0.0000        0.0000        0.0000        0.0000        5.3650        6.6400        0.0000        0.0000        0.0000        0.0000        0.0000        0.0000        0.0000        0.0000        0.0000        0.0000        1.6644        2.6058        1.7314        3.4959        8.2195       26.8527       25.9462       32.6961       40.0232       33.1237        0.0000        0.0000        0.0000        0.0000        0.0000        0.0000        0.0000        0.0000        0.0000        0.0000        0.0000        0.0000        0.0000        0.0000        0.0000        0.0000        0.0000      109.0964       93.6696       42.2986       31.8365       24.7627       18.1012       10.0047        3.2858        1.5095        1.0717        0.6340        0.1909        0.2001        0.1054        1.1602        8.1365        7.4563        6.6747        9.8329        3.4113        3.4094        4.3160        5.8465        8.7112       11.7851       14.0553       20.8983       24.3500       26.4236       32.5256       39.1524       49.6781       38.9974       44.7087       47.8626       36.3960       39.0764       33.8701       33.6164       20.3332       19.5451       26.8168       42.3674       52.2295       45.6769       44.0384       70.7252      105.6936       70.4527       56.7532       47.7154       45.0253       38.8735       34.9438       33.2763       38.8524       90.5668       79.4641       37.2183       37.8648       42.5059       50.8252       57.3832       51.0496       56.5480       45.8633       51.2277       51.8937       46.8859       45.6680       45.1170       42.9112       47.1681       47.4057       57.4163       55.8240       58.5525       61.0739       52.7183       40.6864       38.7419       38.4559       33.7416       30.5192       30.1374       27.0936       22.7235       22.6702       29.9815       22.8237        0.0000        0.0000        0.0000        0.0000        0.0000        0.0000        0.0000        0.0000        0.0000        0.0000        0.0000        0.0000        0.0000        0.0000        0.0000        0.0000        0.0000        0.0000        0.0000        0.0000        0.0000        0.0000        0.0000        0.0000        0.0000        0.0000        0.0000        0.0000        0.0000        0.0000        0.0000        0.0000        0.0000        0.0000        0.0000        0.0000        0.0000        0.0000        0.0000        0.0000        0.0000        0.0000        0.0000        0.0000        0.0000        0.0000        0.0000        0.0000        0.0000        0.0000        0.0000        0.0000        0.0000        0.0000        0.0000        0.0000        0.0000        0.0000
        0.0000        0.0000        0.0000        0.0000        0.0000        0.0000        0.0000        0.0000        0.0000        0.0000        0.0000        0.0000        0.0000        0.0000        0.0000        0.0000        0.0000        0.0000        0.0000        0.0000        0.0000        0.0000        0.0000        0.0000        0.0000        0.0000        0.0000        0.0000        0.0000        0.0000        0.0000        0.0000        0.0000        0.0000        0.0000        0.0000        0.0000        0.0000        0.0000        0.0000        0.0000        0.0000        0.0000        0.0000        0.0000        0.0000        0.0000        0.0000        0.0000        0.0000        0.0000        0.0000        0.0000        0.0000        0.0000        0.0000        0.0000        0.0000        0.0000        0.0000        0.0000        0.0000        0.0000        0.0000        0.0000        0.0000        0.0000        0.0000        0.0000        0.0000        0.0000        0.0000        0.0000        0.0000        5.7361        3.4970        3.8962        7.1172       10.7716       23.5566       24.4344       26.2159       28.9656        0.0000        0.0000        0.0000        0.0000        0.0000        0.0000        0.0000        0.0000        0.0000        0.0000        0.0000        0.0000        0.0000        0.0000        0.0000        0.0000        0.0000        0.0000       95.9370       95.1434       52.2153       41.4555       33.2150       23.2589        4.0705        1.8233        0.5976        0.5327        0.0000        0.0000        0.0000        0.0435        0.8959        2.0157        1.9794        2.4014        4.8790        5.1537        5.3672        8.4379        7.7548        6.4160       10.6636       20.0583       26.8989       28.4057       31.6706       32.7726       56.6762       72.9674       66.7406       66.5948       50.9210       51.1623       51.1880       42.9170       26.3015       23.6826       25.5511       33.2651       62.2154       62.0287       71.0239       72.8509      148.6467      104.0845       65.7495       61.2996       73.9919       76.3235       59.0080       48.8549       44.6616       57.7717       81.6151       81.3019       55.9927       59.4747       66.4231       75.0041       67.1107       54.2166       66.6426       57.9382       49.0825       48.8574       46.9169       49.8906       49.7966       43.2117       39.3877       43.8688       56.2724       57.2368       58.2435       52.7079       41.2196       40.9555       42.1786       39.3137       35.9197       35.1287       34.0177       31.7240       28.1254       30.2924       30.5148       22.8581        0.0000        0.0000        0.0000        0.0000        0.0000        0.0000        0.0000        0.0000        0.0000        0.0000        0.0000        0.0000        0.0000        0.0000        0.0000        0.0000        0.0000        0.0000        0.0000        0.0000        0.0000        0.0000        0.0000        0.0000        0.0000        0.0000        0.0000        0.0000        0.0000        0.0000        0.0000        0.0000        0.0000        0.0000        0.0000        0.0000        0.0000        0.0000        0.0000        0.0000        0.0000        0.0000        0.0000        0.0000        0.0000        0.0000        0.0000        0.0000        0.0000        0.0000        0.0000        0.0000        0.0000        0.0000        0.0000        0.0000        0.0000        0.0000
        0.0000        0.0000        0.0000        0.0000        0.0000        0.0000        0.0000        0.0000        0.0000        0.0000        0.0000        0.0000        0.0000        0.0000        0.0000        0.0000        0.0000        0.0000        0.0000        0.0000        0.0000        0.0000        0.0000        0.0000        0.0000        0.0000        0.0000        0.0000        0.0000        0.0000        0.0000        0.0000        0.0000        0.0000        0.0000        0.0000        0.0000        0.0000        0.0000        0.0000        0.0000        0.0000        0.0000        0.0000        0.0000        0.0000        0.0000        0.0000        0.0000        0.0000        0.0000        0.0000        0.0000        0.0000        0.0000        0.0000        0.0000        0.0000        0.0000        0.0000        0.0000        0.0000        0.0000        0.0000        0.0000        0.0000        0.0000        0.0000        0.0000        0.0000        0.0000        0.0000        0.0000        0.0000        0.0000        0.0000        0.0000        0.0000        0.0000        0.0000        0.0000        0.0000        0.0000        0.0000        0.0000        0.0000        0.0000        0.0000        0.0000        0.0000        0.0000        0.0000        0.0000        0.0000        0.0000        0.0000        0.0000        0.0000        0.0000        0.0000        0.0000       72.2208       63.8567       43.3668       37.9382       31.1202       22.8748        4.0374        1.7478        0.4978        0.3931        0.0472        0.0832        0.0780        0.0000        1.5956        1.3415        2.3067        4.6400        6.9022        7.7628        6.7375        6.4273        4.7947       10.3030       17.9083       20.4270       26.6674       32.6793       45.7120       52.6103       86.4275       86.6575       62.6016       53.3659       48.6221       48.1660       48.8561       42.9351       39.1614       31.2987       29.7701       45.4431       79.7781       68.1768       92.8506      103.3710      131.3391       80.3569       72.1145       74.9817       72.9699       80.6462       72.2119       53.1214       58.7477       62.4009       55.8939       56.6526       67.9640       64.2793       66.1953       72.2518       70.4603       43.3513       51.2950       47.9557       46.9764       47.9227       52.5803       56.2548       48.6019       52.0641       48.2565       53.2812       56.4777       51.9436       46.5090       43.7914       41.1052       38.0707       36.5405       35.6590       36.0165       36.5798       37.8642       37.5265       36.6716       31.7699       23.4011        0.0000        0.0000        0.0000        0.0000        0.0000        0.0000        0.0000        0.0000        0.0000        0.0000        0.0000        0.0000        0.0000        0.0000        0.0000        0.0000        0.0000        0.0000        0.0000        0.0000        0.0000        0.0000        0.0000        0.0000        0.0000        0.0000        0.0000        0.0000        0.0000        0.0000        0.0000        0.0000        0.0000        0.0000        0.0000        0.0000        0.0000        0.0000        0.0000        0.0000        0.0000        0.0000        0.0000        0.0000        0.0000        0.0000        0.0000        0.0000        0.0000        0.0000        0.0000        0.0000        0.0000        0.0000        0.0000        0.0000        0.0000        0.0000        0.0000
        0.0000        0.0000        0.0000        0.0000        0.0000        0.0000        0.0000        0.0000        0.0000        0.0000        0.0000        0.0000        0.0000        0.0000        0.0000        0.0000        0.0000        0.0000        0.0000        0.0000        0.0000        0.0000        0.0000        0.0000        0.0000        0.0000        0.0000        0.0000        0.0000        0.0000        0.0000        0.0000        0.0000        0.0000        0.0000        0.0000        0.0000        0.0000        0.0000        0.0000        0.0000        0.0000        0.0000        0.0000        0.0000        0.0000        0.0000        0.0000        0.0000        0.0000        0.0000        0.0000        0.0000        0.0000        0.0000        0.0000        0.0000        0.0000        0.0000        0.0000        0.0000        0.0000        0.0000        0.0000        0.0000        0.0000        0.0000        0.0000        0.0000        0.0000        0.0000        0.0000        0.0000        0.0000        0.0000        0.0000        0.0000        0.0000        0.0000        0.0000        0.0000        0.0000        0.0000        0.0000        0.0000        0.0000        0.0000        0.0000        0.0000        0.0000        0.0000        0.0000        0.0000        0.0000        0.0000        0.0000        0.0000        0.0000        0.0000        0.0000        0.0000       49.4179       40.2903       35.4803       33.0360       28.1101       21.1402        3.9142        1.8855        0.6337        0.4631        0.0000        0.0000        0.0000        0.0506        1.7315        1.5303        3.7687        7.6651       12.0433        9.7230        8.9478        7.4990        6.6508       12.2811       13.9788       18.7166       30.8503       45.3369       73.8386       86.4717       76.2723       83.9622       79.4141       55.6473       50.4816       49.5321       51.9052       49.7332       45.0842       61.6114       43.9667       56.2248       94.0584       70.9351       76.9468       96.3006       74.3601       76.5378       86.8908       75.1389       69.2981       70.4231       62.4386       53.8330       82.0730       86.7071       58.3064       62.6635       68.7047       66.8692       63.6101       74.7884       61.7982       55.0817       58.9474       49.1146       50.2799       51.7654       61.5813       64.4600       56.2507       57.9356       52.4249       47.0576       55.1096       51.1296       43.7660       42.6656       38.1940       38.5099       37.9775       38.8295       34.1602       33.5894       35.2769       45.5099       26.9238       26.5169       33.2524        0.0000        0.0000        0.0000        0.0000        0.0000        0.0000        0.0000        0.0000        0.0000        0.0000        0.0000        0.0000        0.0000        0.0000        0.0000        0.0000        0.0000        0.0000        0.0000        0.0000        0.0000        0.0000        0.0000        0.0000        0.0000        0.0000        0.0000        0.0000        0.0000        0.0000        0.0000        0.0000        0.0000        0.0000        0.0000        0.0000        0.0000        0.0000        0.0000        0.0000        0.0000        0.0000        0.0000        0.0000        0.0000        0.0000        0.0000        0.0000        0.0000        0.0000        0.0000        0.0000        0.0000        0.0000        0.0000        0.0000        0.0000        0.0000        0.0000
        0.0000        0.0000        0.0000        0.0000        0.0000        0.0000        0.0000        0.0000        0.0000        0.0000        0.0000        0.0000        0.0000        0.0000        0.0000        0.0000        0.0000        0.0000        0.0000        0.0000        0.0000        0.0000        0.0000        0.0000        0.0000        0.0000        0.0000        0.0000        0.0000        0.0000        0.0000        0.0000        0.0000        0.0000        0.0000        0.0000        0.0000        0.0000        0.0000        0.0000        0.0000        0.0000        0.0000        0.0000        0.0000        0.0000        0.0000        0.0000        0.0000        0.0000        0.0000        0.0000        0.0000        0.0000        0.0000        0.0000        0.0000        0.0000        0.0000        0.0000        0.0000        0.0000        0.0000        0.0000        0.0000        0.0000        0.0000        0.0000        0.0000        0.0000        0.0000        0.0000        0.0000        0.0000        0.0000        0.0000        0.0000        0.0000        0.0000        0.0000        0.0000        0.0000        0.0000        0.0000        0.0000        0.0000        0.0000        0.0000        0.0000        0.0000        0.0000        0.0000        0.0000        0.0000        0.0000        0.0000        0.0000        0.0000        0.0000        0.0000       31.5030       35.0978       29.9815       28.2978       26.4567       23.4081       18.0269        3.4931        1.9166        1.0070        1.4146        3.7833        0.0000        0.0787        0.0781        1.2936        2.0640        6.6583       12.8542       11.4340       11.7437        9.5794        9.7757       12.4756       20.6493       17.5434       23.2574       47.7019       55.3663       66.7893       54.8641       53.4164       69.7002       61.5360       54.9972       59.6613       51.9337       50.8270       58.9215       46.5171       50.1730       49.7046       56.0690       74.7212       71.6039       73.2483       75.2453       70.7069       92.4869       78.7620       76.4048       80.3184       64.7036       65.5667       73.4069       97.7336       93.3970       78.2396       69.8085       76.9100       70.6867       75.1477       71.8152       62.9133       50.4562       48.5643       62.6417       61.6733       51.1290       58.9825       71.4223       58.4452       52.1760       48.8057       37.8192       45.2949       45.3178       44.0534       46.5170       39.5866       42.2136       33.3650       54.7267       29.2509       31.0918       31.1370       34.6443       23.6006        0.0000        0.0000        0.0000        0.0000        0.0000        0.0000        0.0000        0.0000        0.0000        0.0000        0.0000        0.0000        0.0000       63.0600        0.0000        0.0000        0.0000       27.8700        0.0000        0.0000        0.0000        0.0000        0.0000        0.0000        0.0000        0.0000        0.0000        0.0000        0.0000        0.0000        0.0000        0.0000        0.0000        0.0000        0.0000        0.0000        0.0000        0.0000        0.0000        0.0000        0.0000        0.0000        0.0000        0.0000        0.0000        0.0000        0.0000        0.0000        0.0000        0.0000        0.0000        0.0000        0.0000        0.0000        0.0000        0.0000        0.0000        0.0000        0.0000        0.0000        0.0000
        0.0000        0.0000        0.0000        0.0000        0.0000        0.0000        0.0000        0.0000        0.0000        0.0000        0.0000        0.0000        0.0000        0.0000        0.0000        0.0000        0.0000        0.0000        0.0000        0.0000        0.0000        0.0000        0.0000        0.0000        0.0000        0.0000        0.0000        0.0000        0.0000        0.0000        0.0000        0.0000        0.0000        0.0000        0.0000        0.0000        0.0000        0.0000        0.0000        0.0000        0.0000        0.0000        0.0000        0.0000        0.0000        0.0000        0.0000        0.0000        0.0000        0.0000        0.0000        0.0000        0.0000        0.0000        0.0000        0.0000        0.0000        0.0000        0.0000        0.0000        0.0000        0.0000        0.0000        0.0000        0.0000        0.0000        0.0000        0.0000        0.0000        0.0000        0.0000        0.0000        0.0000        0.0000        0.0000        0.0000        0.0000        0.0000        0.0000        0.0000        0.0000        0.0000        0.0000        0.0000        0.0000        0.0000        0.0000        0.0000        0.0000        0.0000        0.0000        0.0000        0.0000        0.0000        0.0000        0.0000        0.0000        0.0000        0.0000        0.0000       18.6909       20.2609       19.5930       16.3354       15.5744       13.6356       10.8141       28.5250        8.6285        6.5767        6.5401        5.2088        0.5746        0.5592        0.7354        1.8594        4.9505        5.6159        8.5992       11.6481       10.8187       10.8255       14.7138       21.1467       23.2863       24.4558       34.8917       44.6783       44.8172       46.2479       44.9790       40.9331       42.2988       45.8743       44.3546       49.7928       50.4513       47.5230       50.7595       43.9986       61.9379       56.6756       56.2582       88.8477       86.7996       82.4160       79.7891       83.3792       93.5435       86.3952      112.9316      102.7310      101.9790       99.7688      113.4488      101.4677       70.1049       76.0357       74.6149       74.0350       70.3503       78.8823       74.9112       61.6226       57.6128       59.8822       59.5501       66.6778       71.3873       69.2370       64.5521       61.7873       49.5368       50.4224       43.6869       39.8181       39.0735       39.0346       36.7880       31.7242       30.5919       27.1519       24.6478       21.6627       24.1336       25.7248       25.8216       38.1285        0.0000        0.0000        0.0000        0.0000        0.0000        0.0000        0.0000        0.0000        0.0000        0.0000        0.0000        0.0000       67.9500       61.7700       48.4800        0.0000       27.6000       28.7400        0.0000        0.0000        0.0000        0.0000        0.0000        0.0000        0.0000        0.0000        0.0000        0.0000        0.0000        0.0000        0.0000        0.0000        0.0000        0.0000        0.0000        0.0000        0.0000        0.0000        0.0000        0.0000        0.0000        0.0000        0.0000        0.0000        0.0000        0.0000        0.0000        0.0000        0.0000        0.0000        0.0000        0.0000        0.0000        0.0000        0.0000        0.0000        0.0000        0.0000        0.0000        0.0000        0.0000
        0.0000        0.0000        0.0000        0.0000        0.0000        0.0000        0.0000        0.0000        0.0000        0.0000        0.0000        0.0000        0.0000        0.0000        0.0000        0.0000        0.0000        0.0000        0.0000        0.0000        0.0000        0.0000        0.0000        0.0000        0.0000        0.0000        0.0000        0.0000        0.0000        0.0000        0.0000        0.0000        0.0000        0.0000        0.0000        0.0000        0.0000        0.0000        0.0000        0.0000        0.0000        0.0000        0.0000        0.0000        0.0000        0.0000        0.0000        0.0000        0.0000        0.0000        0.0000        0.0000        0.0000        0.0000        0.0000        0.0000        0.0000        0.0000        0.0000        0.0000        0.0000        0.0000        0.0000        0.0000        0.0000        0.0000        0.0000        0.0000        0.0000        0.0000        0.0000        0.0000        0.0000        0.0000        0.0000        0.0000        0.0000        0.0000        0.0000        0.0000        0.0000        0.0000        0.0000        0.0000        0.0000        0.0000        0.0000        0.0000        0.0000        0.0000        0.0000        0.0000        0.0000        0.0000        0.0000        0.0000        0.0000        0.0000        0.0000        9.9232       11.9363       13.3082       12.9843       10.9145       10.0155        9.0974        8.7570       27.4973        9.0315        8.3203        6.1353        1.6247        0.7491        0.6706        1.0574        3.2824        4.2382        5.6522        6.1055        8.5394       10.2714       12.1277       14.5780       19.4759       18.6949       29.1493       31.1265       38.8695       37.2149       30.5143       37.0976       49.2772       42.2423       40.0235       39.3596       49.2739       51.0581       53.6637       62.1599       65.1462       44.8259       51.8616       55.9618       77.3363       86.6687      107.5984       90.5503       88.9058       93.1207      134.6445      110.2576      103.9971       80.9106       94.6456      126.4029       75.5770       74.7768       66.8481       74.5112       72.5937       74.4003       64.5339       67.2645       67.7979       52.8387       55.6645       57.6719       63.7362       68.7306       65.4922       62.3513       54.4507       47.0407       46.5363       43.0190       37.9081       37.6110       38.2474       38.2655       29.4289       23.8635       24.6739       24.6625       18.6905       18.1811       28.7547       25.5604       36.1927        0.0000        0.0000        0.0000        0.0000        0.0000        0.0000      119.2751       37.9800        0.0000        0.0000        0.0000        0.0000       60.9300       53.2200        0.0000        0.0000        0.0000        0.0000        0.0000        0.0000        0.0000        0.0000        0.0000        0.0000        0.0000        0.0000        0.0000        0.0000        0.0000        0.0000        0.0000        0.0000        0.0000        0.0000        0.0000        0.0000        0.0000        0.0000        0.0000        0.0000        0.0000        0.0000        0.0000        0.0000        0.0000        0.0000        0.0000        0.0000        0.0000        0.0000        0.0000        0.0000        0.0000        0.0000        0.0000        0.0000        0.0000        0.0000        0.0000        0.0000        0.0000
        0.0000        0.0000        0.0000        0.0000        0.0000        0.0000        0.0000        0.0000        0.0000        0.0000        0.0000        0.0000        0.0000        0.0000        0.0000        0.0000        0.0000        0.0000        0.0000        0.0000        0.0000        0.0000        0.0000        0.0000        0.0000        0.0000        0.0000        0.0000        0.0000        0.0000        0.0000        0.0000        0.0000        0.0000        0.0000        0.0000        0.0000        0.0000        0.0000        0.0000        0.0000        0.0000        0.0000        0.0000        0.0000        0.0000        0.0000        0.0000        0.0000        0.0000        0.0000        0.0000        0.0000        0.0000        0.0000        0.0000        0.0000        0.0000        0.0000        0.0000        0.0000        0.0000        0.0000        0.0000        0.0000        0.0000        0.0000        0.0000        0.0000        0.0000        0.0000        0.0000        0.0000        0.0000        0.0000        0.0000        0.0000        0.0000        0.0000        0.0000        0.0000        0.0000        0.0000        0.0000        0.0000        0.0000        0.0000        0.0000        0.0000        0.0000        0.0000        0.0000        0.0000        0.0000        0.0000        0.0000        0.0000        1.5468        6.9283       10.7455       12.1798       11.0107        8.1027        7.0544        6.8056        8.5585        6.4054        8.4983        8.0559        7.5605        5.6726        1.6690        1.0404        1.0312        7.2830        8.0102        5.4205        7.0919        7.3130       11.7668       11.8795       11.9066       13.2800       16.2427       21.1052       21.6997       26.5525       24.6799       22.6277       27.0426       52.8792       45.6785       39.3027       36.2083       37.8646       56.1509       65.5027       62.5588       64.1024       43.5463       43.4048       49.3899       53.3753       79.4163       74.8387       74.6894       86.0240       97.2802       98.1254      101.7789       72.4987       78.9915       81.7840       82.6451       94.8139       87.8584       80.2587       73.1193       77.0910       72.7556       70.1838       59.4090       58.8544       50.4922       48.1744       58.7000       57.2081       69.1931       63.9006       62.2726       48.0301       45.9345       48.7799       50.3965       48.0024       33.8396       39.4356       37.0666       33.8499       27.9908       18.5588       15.6214       15.2671       14.6803       19.5983       28.3622       19.6411        0.0000        0.0000        0.0000        0.0000        0.0000      100.0515      101.2779       93.5869        6.7200        0.0000        0.0000        0.0000        0.0000        0.0000        0.0000        0.0000        0.0000        0.0000        0.0000        0.0000        0.0000        0.0000        0.0000        0.0000        0.0000        0.0000        0.0000        0.0000        0.0000        0.0000        0.0000        0.0000        0.0000        0.0000        0.0000        0.0000        0.0000        0.0000        0.0000        0.0000        0.0000        0.0000        0.0000        0.0000        0.0000        0.0000        0.0000        0.0000        0.0000        0.0000        0.0000        0.0000        0.0000        0.0000        0.0000        0.0000        0.0000        0.0000        0.0000        0.0000        0.0000        0.0000
        0.0000        0.0000        0.0000        0.0000        0.0000        0.0000        0.0000        0.0000        0.0000        0.0000        0.0000        0.0000        0.0000        0.0000        0.0000        0.0000        0.0000        0.0000        0.0000        0.0000        0.0000        0.0000        0.0000        0.0000        0.0000        0.0000        0.0000        0.0000        0.0000        0.0000        0.0000        0.0000        0.0000        0.0000        0.0000        0.0000        0.0000        0.0000        0.0000        0.0000        0.0000        0.0000        0.0000        0.0000        0.0000        0.0000        0.0000        0.0000        0.0000        0.0000        0.0000        0.0000        0.0000        0.0000        0.0000        0.0000        0.0000        0.0000        0.0000        0.0000        0.0000        0.0000        0.0000        0.0000        0.0000        0.0000        0.0000        0.0000        0.0000        0.0000        0.0000        0.0000        0.0000        0.0000        0.0000        0.0000        0.0000        0.0000        0.0000        0.0000        0.0000        0.0000        0.0000        0.0000        0.0000        0.0000        0.0000        0.0000        0.0000        0.0000        0.0000        0.0000        0.0000        0.0000        0.0000        0.0000        0.0000        1.3259        5.5009        7.4080        6.4258        6.6585        7.3510        5.6319        5.2473        7.9363        7.7740        6.6577        6.5294        6.0829        4.9824        1.7115        1.5690        6.3411        4.8244        7.7205        7.8662        9.5708        7.6441       12.5663        8.9926        9.7486       11.7397       13.5331       17.1817       21.5558       18.5636       21.5798       21.3997       23.2704       27.9136       29.4125       30.2016       30.9613       33.8339       52.4491       47.6386       47.5828       40.2562       41.8204       38.2346       36.2898       39.2367       55.3851       53.3178       57.9021       61.2031       65.4183       72.9526       75.2718       77.3341       82.0230      105.9802      102.9681       86.1664       64.6369       61.2962       57.0081       58.2199       63.0769       55.3989       52.5278       49.6227       49.2475       53.0155       51.7143       44.9056       46.9701       46.0743       46.5433       40.2344       39.6725       43.7785       45.8739       43.3407       37.7669       36.3707       34.9815       32.7350       24.4081       13.1585       12.0967       11.2351       12.2184       15.2501       18.3101       17.3039        0.0000        0.0000        0.0000       11.0700       70.8189       81.5031       82.5906       79.0199        3.2700        0.0000        0.0000        0.0000        0.0000        0.0000        0.0000        0.0000        0.0000        0.0000        0.0000        0.0000        0.0000        0.0000        0.0000        0.0000        0.0000        0.0000        0.0000        0.0000        0.0000        0.0000        0.0000        0.0000        0.0000        0.0000        0.0000        0.0000        0.0000        0.0000        0.0000        0.0000        0.0000        0.0000        0.0000        0.0000        0.0000        0.0000        0.0000        0.0000        0.0000        0.0000        0.0000        0.0000        0.0000        0.0000        0.0000        0.0000        0.0000        0.0000        0.0000        0.0000        0.0000        0.0000
        0.0000        0.0000        0.0000        0.0000        0.0000        0.0000        0.0000        0.0000        0.0000        0.0000        0.0000        0.0000        0.0000        0.0000        0.0000        0.0000        0.0000        0.0000        0.0000        0.0000        0.0000        0.0000        0.0000        0.0000        0.0000        0.0000        0.0000        0.0000        0.0000        0.0000        0.0000        0.0000        0.0000        0.0000        0.0000        0.0000        0.0000        0.0000        0.0000        0.0000        0.0000        0.0000        0.0000        0.0000        0.0000        0.0000        0.0000        0.0000        0.0000        0.0000        0.0000        0.0000        0.0000        0.0000        0.0000        0.0000        0.0000        0.0000        0.0000        0.0000        0.0000        0.0000        0.0000        0.0000        0.0000        0.0000        0.0000        0.0000        0.0000        0.0000        0.0000        0.0000        0.0000        0.0000        0.0000        0.0000        0.0000        0.0000        0.0000        0.0000        0.0000        0.0000        0.0000        0.0000        0.0000        0.0000        0.0000        0.0000        0.0000        0.0000        0.0000        0.0000        0.0000        0.0000        0.0000        0.0000        0.5357        1.3429        0.4278        0.5401        3.4005        0.9341        0.7925        1.8662        0.5205        0.7785        0.5570        5.0522        5.3090        3.7943        3.5047        3.6452        3.9820        7.4496        5.3910        7.4137        9.3276       19.6996        6.3215        4.3949        4.9708        5.0662        5.4153       10.4150       15.7033       12.3477       10.8804       15.8430       14.3599       15.0845       18.4938       28.0084       27.2617       26.7368       30.3666       35.6343       37.2199       37.7195       37.8148       37.1879       32.5017       29.2107       30.1341       28.7014       32.6206       34.6483       39.8483       40.7116       49.3463       51.3672       81.5976       93.7678       83.8231       64.9159       61.6841       67.1881       65.5635       64.3207       58.7990       60.7294       54.2813       52.4689       50.0592       45.0637       57.4228       46.6659       46.7633       42.5887       40.2977       38.6275       39.1818       34.0008       35.1086       36.4118       34.5148       31.0280       32.7355       33.4024       26.6650        7.2441        7.7086        2.4962        3.2713        9.8318       30.6006       36.8173        0.0000        0.0000        0.0000        0.0000       24.0305       44.9207       54.7019       60.9247       54.6389       11.2200        0.0000        0.0000        0.0000        0.0000        0.0000        0.0000        0.0000        0.0000        0.0000        0.0000        0.0000        0.0000        0.0000        0.0000        0.0000        0.0000        0.0000        0.0000        0.0000        0.0000        0.0000        0.0000        0.0000        0.0000        0.0000        0.0000        0.0000        0.0000        0.0000        0.0000        0.0000        0.0000        0.0000        0.0000        0.0000        0.0000        0.0000        0.0000        0.0000        0.0000        0.0000        0.0000        0.0000        0.0000        0.0000        0.0000        0.0000        0.0000        0.0000        0.0000        0.0000        0.0000        0.0000
        0.0000        0.0000        0.0000        0.0000        0.0000        0.0000        0.0000        0.0000        0.0000        0.0000        0.0000        0.0000        0.0000        0.0000        0.0000        0.0000        0.0000        0.0000        0.0000        0.0000        0.0000        0.0000        0.0000        0.0000        0.0000        0.0000        0.0000        0.0000        0.0000        0.0000        0.0000        0.0000        0.0000        0.0000        0.0000        0.0000        0.0000        0.0000        0.0000        0.0000        0.0000        0.0000        0.0000        0.0000        0.0000        0.0000        0.0000        0.0000        0.0000        0.0000        0.0000        0.0000        0.0000        0.0000        0.0000        0.0000        0.0000        0.0000        0.0000        0.0000        0.0000        0.0000        0.0000        0.0000        0.0000        0.0000        0.0000        0.0000        0.0000        0.0000        0.0000        0.0000        0.0000        0.0000        0.0000        0.0000        0.0000        0.0000        0.0000        0.0000        0.0000        0.0000        0.0000        0.0000        0.0000        0.0000        0.0000        0.0000        0.0000        0.0000        0.0000        0.0000        0.0000        0.0000        0.0000        0.0000        0.1273        0.3532        1.9835        1.0130        3.2082        0.5410        0.1264        0.1818        0.2096        0.3269        0.3806        3.5248        2.8138        2.9903        3.1070        3.5490        4.1594        6.0245        5.8432        5.0735        4.6922       12.5855        7.0266        3.7013        6.7335        4.5382        7.9180        8.7254       11.5460        9.3762        7.7416       10.5927       12.4510       14.2021       16.9424       22.4654       19.0573       22.3536       25.3493       25.9291       30.0889       33.2546       35.1637       28.7333       26.6352       27.7081       27.8300       26.0188       28.8876       38.8304       37.7149       41.0585       48.7007       49.0725       65.9899       66.2779       59.5043       56.4626       56.8255       66.7976       65.0013       59.6141       56.7967       61.3296       51.9232       48.7639       44.5527       43.3463       41.6178       42.7462       41.6771       38.5807       37.6522       42.0155       32.3371       29.3757       28.6296       25.8919       23.4918       27.7890       26.2919       23.9034       14.3191        7.1150        1.8780        3.4123        2.2697        0.0000        0.0000        0.0000        0.0000        0.0000        0.0000       13.4039       16.2377       32.9812       39.6416       42.3932       46.6684        0.0000        0.0000        0.0000        0.0000        0.0000        0.0000        0.0000        0.0000        0.0000        0.0000        0.0000        0.0000        0.0000        0.0000        0.0000        0.0000        0.0000        0.0000        0.0000        0.0000        0.0000        0.0000        0.0000        0.0000        0.0000        0.0000        0.0000        0.0000        0.0000        0.0000        0.0000        0.0000        0.0000        0.0000        0.0000        0.0000        0.0000        0.0000        0.0000        0.0000        0.0000        0.0000        0.0000        0.0000        0.0000        0.0000        0.0000        0.0000        0.0000        0.0000        0.0000        0.0000        0.0000        0.0000
        0.0000        0.0000        0.0000        0.0000        0.0000        0.0000        0.0000        0.0000        0.0000        0.0000        0.0000        0.0000        0.0000        0.0000        0.0000        0.0000        0.0000        0.0000        0.0000        0.0000        0.0000        0.0000        0.0000        0.0000        0.0000        0.0000        0.0000        0.0000        0.0000        0.0000        0.0000        0.0000        0.0000        0.0000        0.0000        0.0000        0.0000        0.0000        0.0000        0.0000        0.0000        0.0000        0.0000        0.0000        0.0000        0.0000        0.0000        0.0000        0.0000        0.0000        0.0000        0.0000        0.0000        0.0000        0.0000        0.0000        0.0000        0.0000        0.0000        0.0000        0.0000        0.0000        0.0000        0.0000        0.0000        0.0000        0.0000        0.0000        0.0000        0.0000        0.0000        0.0000        0.0000        0.0000        0.0000        0.0000        0.0000        0.0000        0.0000        0.0000        0.0000        0.0000        0.0000        0.0000        0.0000        0.0000        0.0000        0.0000        0.0000        0.0000        0.0000        0.0000        0.0000        0.0000        0.0000        0.0000        0.4154        2.0909        1.4072        0.6239        0.4938        0.2574        0.2254        0.7574        1.2398        0.2671        0.2281        1.4224        2.0168        2.4232        2.8715        3.7697        4.3386        7.0359        7.7278        4.2935        4.5812        5.5917        6.2157        4.0530        5.0043       11.1959        4.3987        5.7737        7.2418        7.0979        7.6816       10.7783       10.0890       13.1368       14.2743       23.1035       23.8145       19.2159       23.3642       25.1302       26.9346       27.8846       28.3213       28.7743       27.2314       24.9853       25.6284       29.3992       29.5218       30.0478       33.5618       35.4545       44.0328       41.8320       54.7617       50.5811       59.1597       54.6049       50.8111       57.3239       54.3209       58.3254       53.3525       48.6852       45.5359       42.4948       40.4538       38.7255       32.7916       31.0394       29.6068       32.7040       35.3530       37.5805       37.8756       19.1119       21.1790       21.4983       23.6154       19.2883       19.6898       14.5897       11.7896        9.4203       12.0979        2.8858        0.0000        0.0000        0.0000        0.0000        0.0000        0.0000        9.7285       10.2026       13.1471       27.4351       32.0384       33.9502       34.5885        0.0000        0.0000        0.0000        0.0000        0.0000        0.0000        0.0000        0.0000        0.0000        0.0000        0.0000        0.0000        0.0000        0.0000        0.0000        0.0000        0.0000        0.0000        0.0000        0.0000        0.0000        0.0000        0.0000        0.0000        0.0000        0.0000        0.0000        0.0000        0.0000        0.0000        0.0000        0.0000        0.0000        0.0000        0.0000        0.0000        0.0000        0.0000        0.0000        0.0000        0.0000        0.0000        0.0000        0.0000        0.0000        0.0000        0.0000        0.0000        0.0000        0.0000        0.0000        0.0000        0.0000        0.0000
        0.0000        0.0000        0.0000        0.0000        0.0000        0.0000        0.0000        0.0000        0.0000        0.0000        0.0000        0.0000        0.0000        0.0000        0.0000        0.0000        0.0000        0.0000        0.0000        0.0000        0.0000        0.0000        0.0000        0.0000        0.0000        0.0000        0.0000        0.0000        0.0000        0.0000        0.0000        0.0000        0.0000        0.0000        0.0000        0.0000        0.0000        0.0000        0.0000        0.0000        0.0000        0.0000        0.0000        0.0000        0.0000        0.0000        0.0000        0.0000        0.0000        0.0000        0.0000        0.0000        0.0000        0.0000        0.0000        0.0000        0.0000        0.0000        0.0000        0.0000        0.0000        0.0000        0.0000        0.0000        0.0000        0.0000        0.0000        0.0000        0.0000        0.0000        0.0000        0.0000        0.0000        0.0000        0.0000        0.0000        0.0000        0.0000        0.0000        0.0000        0.0000        0.0000        0.0000        0.0000        0.0000        0.0000        0.0000        0.0000        0.0000        0.0000        0.0000        0.0000        0.0000        0.0000        0.0000        0.0000        0.0000        0.4313        0.2648        0.2371        0.2064        0.7689        1.0341        1.8553        2.0897        1.1908        1.2311        1.3096        1.7123        2.3134        3.1484        4.4388        5.4450        7.6086        8.1746        6.7535        5.5417        5.6616        6.8280        5.6227        5.7625        5.2470        5.5165        8.3694        7.6354        7.6337        8.2746       10.6692       10.1183       10.2152       11.7817       17.6739       18.5319       19.6203       24.3636       24.0460       22.8622       22.4191       26.6992       30.1356       24.2263       24.6312       24.8597       26.2385       29.5193       29.4156       30.9616       38.8079       37.3379       39.2172       36.4290       46.4247       43.8242       41.4574       40.4913       44.6430       45.3791       46.7540       44.6335       38.1918       37.9331       34.3606       37.5046       28.4354       24.6338       24.6890       29.1180       31.3464       30.5956       30.1487       30.2794       23.4168       18.8904       13.9774       12.6569       13.1095       16.2018       11.3947        9.9883        3.7117        3.2665        0.0000        0.0000        0.0000        0.0000        0.0000        0.0000        0.0000       10.2005       11.4705       14.6748       28.3143       32.0500       35.1159       38.7208        0.0000        0.0000        0.0000        0.0000        0.0000        0.0000        0.0000        0.0000        0.0000        0.0000        0.0000        0.0000        0.0000        0.0000        0.0000        0.0000        0.0000        0.0000        0.0000        0.0000        0.0000        0.0000        0.0000        0.0000        0.0000        0.0000        0.0000        0.0000        0.0000        0.0000        0.0000        0.0000        0.0000        0.0000        0.0000        0.0000        0.0000        0.0000        0.0000        0.0000        0.0000        0.0000        0.0000        0.0000        0.0000        0.0000        0.0000        0.0000        0.0000        0.0000        0.0000        0.0000        0.0000        0.0000
        0.0000        0.0000        0.0000        0.0000        0.0000        0.0000        0.0000        0.0000        0.0000        0.0000        0.0000        0.0000        0.0000        0.0000        0.0000        0.0000        0.0000        0.0000        0.0000        0.0000        0.0000        0.0000        0.0000        0.0000        0.0000        0.0000        0.0000        0.0000        0.0000        0.0000        0.0000        0.0000        0.0000        0.0000        0.0000        0.0000        0.0000        0.0000        0.0000        0.0000        0.0000        0.0000        0.0000        0.0000        0.0000        0.0000        0.0000        0.0000        0.0000        0.0000        0.0000        0.0000        0.0000        0.0000        0.0000        0.0000        0.0000        0.0000        0.0000        0.0000        0.0000        0.0000        0.0000        0.0000        0.0000        0.0000        0.0000        0.0000        0.0000        0.0000        0.0000        0.0000        0.0000        0.0000        0.0000        0.0000        0.0000        0.0000        0.0000        0.0000        0.0000        0.0000        0.0000        0.0000        0.0000        0.0000        0.0000        0.0000        0.0000        0.0000        0.0000        0.0000        0.0000        0.0000        0.0000        0.0000        0.7961        0.2296        0.4949        0.4744        0.0000        0.3104        0.7760        0.4812        0.4069        1.0149        0.8350        0.8120        1.1551        2.0322        1.9051        4.6511        6.2781       10.1448        9.4126       14.0690       12.4182        9.7808        8.4486        6.6613        6.5252        7.8776       10.3380       14.4451       16.8377       17.8085       16.7557       18.9328       13.2587       14.1623       14.5784       19.3996       22.2090       25.2233       25.5741       27.1162       22.3847       23.9331       24.4036       38.2243       23.7682       21.0257       20.2046       39.8471       34.6245       50.9446       54.4229       41.2580       49.7933       44.2508       47.3809       36.8288       35.8911       30.8785       28.7251       36.2986       33.6583       34.3312       33.5217       23.4174       23.3777       20.7377       22.0362       19.8835       77.3884       28.3079       18.0610       20.5690       21.7991       18.9412       18.0257        6.1177        8.8538        7.7771        5.8082        4.8944        6.0895        6.3090        9.7518        0.0000        0.0000        0.0000        0.0000        0.0000       19.2600       12.5400        0.0000       22.0470       20.2907       23.2945       29.2541       38.3908       45.2593       50.5567        0.0000        0.0000        0.0000        0.0000        0.0000        0.0000        0.0000        0.0000        0.0000        0.0000        0.0000        0.0000        0.0000        0.0000        0.0000        0.0000        0.0000        0.0000        0.0000        0.0000        0.0000        0.0000        0.0000        0.0000        0.0000        0.0000        0.0000        0.0000        0.0000        0.0000        0.0000        0.0000        0.0000        0.0000        0.0000        0.0000        0.0000        0.0000        0.0000        0.0000        0.0000        0.0000        0.0000        0.0000        0.0000        0.0000        0.0000        0.0000        0.0000        0.0000        0.0000        0.0000        0.0000        0.0000        0.0000
        0.0000        0.0000        0.0000        0.0000        0.0000        0.0000        0.0000        0.0000        0.0000        0.0000        0.0000        0.0000        0.0000        0.0000        0.0000        0.0000        0.0000        0.0000        0.0000        0.0000        0.0000        0.0000        0.0000        0.0000        0.0000        0.0000        0.0000        0.0000        0.0000        0.0000        0.0000        0.0000        0.0000        0.0000        0.0000        0.0000        0.0000        0.0000        0.0000        0.0000        0.0000        0.0000        0.0000        0.0000        0.0000        0.0000        0.0000        0.0000        0.0000        0.0000        0.0000        0.0000        0.0000        0.0000        0.0000        0.0000        0.0000        0.0000        0.0000        0.0000        0.0000        0.0000        0.0000        0.0000        0.0000        0.0000        0.0000        0.0000        0.0000        0.0000        0.0000        0.0000        0.0000        0.0000        0.0000        0.0000        0.0000        0.0000        0.0000        0.0000        0.0000        0.0000        0.0000        0.0000        0.0000        0.0000        0.0000        0.0000        0.0000        0.0000        0.0000        0.0000        0.0000        0.0000        0.0000        0.0000        0.0000        1.0530        0.0000        0.0000        0.0000        0.7538        0.8522        0.5244        1.5982        0.6645        0.7466        0.8137        0.8054        2.7068        2.7951        5.3167        8.6224        9.7031        8.6994       13.1646        8.8909       10.7378        8.9341        6.8189        7.9326        9.8493       12.6863       16.3575       17.5104       20.5605       18.4767       22.0202       13.9499       12.7922       15.7999       22.3598       25.2381       27.7497       30.0000       26.5971       23.3138       22.3046       18.8486       25.2830       16.9147       17.9768       21.2359       35.6010       36.4650       43.7157       49.3459       44.2163       44.2632       43.8434       50.0930       41.2975       31.9127       24.3992       22.5656       29.8899       26.4250       19.9561       18.2977       16.4185       16.4091       15.7029       14.1279       14.4277       28.4297       11.3490       13.2697       11.4787       12.6575       14.5862       10.0196        7.0772        4.6525        7.4179        9.0642        7.3747        9.6516        6.4929        2.5554        0.0000        0.0000        0.0000        0.0000        0.0000       18.0300        9.7800        6.0000       22.5836       21.7339       24.2854       29.3882       38.7224       46.1410       49.4801        0.0000        0.0000        0.0000        0.0000        0.0000        0.0000        0.0000        0.0000        0.0000        0.0000        0.0000        0.0000        0.0000        0.0000        0.0000        0.0000        0.0000        0.0000        0.0000        0.0000        0.0000        0.0000        0.0000        0.0000        0.0000        0.0000        0.0000        0.0000        0.0000        0.0000        0.0000        0.0000        0.0000        0.0000        0.0000        0.0000        0.0000        0.0000        0.0000        0.0000        0.0000        0.0000        0.0000        0.0000        0.0000        0.0000        0.0000        0.0000        0.0000        0.0000        0.0000        0.0000        0.0000        0.0000        0.0000
        0.0000        0.0000        0.0000        0.0000        0.0000        0.0000        0.0000        0.0000        0.0000        0.0000        0.0000        0.0000        0.0000        0.0000        0.0000        0.0000        0.0000        0.0000        0.0000        0.0000        0.0000        0.0000        0.0000        0.0000        0.0000        0.0000        0.0000        0.0000        0.0000        0.0000        0.0000        0.0000        0.0000        0.0000        0.0000        0.0000        0.0000        0.0000        0.0000        0.0000        0.0000        0.0000        0.0000        0.0000        0.0000        0.0000        0.0000        0.0000        0.0000        0.0000        0.0000        0.0000        0.0000        0.0000        0.0000        0.0000        0.0000        0.0000        0.0000        0.0000        0.0000        0.0000        0.0000        0.0000        0.0000        0.0000        0.0000        0.0000        0.0000        0.0000        0.0000        0.0000        0.0000        0.0000        0.0000        0.0000        0.0000        0.0000        0.0000        0.0000        0.0000        0.0000        0.0000        0.0000        0.0000        0.0000        0.0000        0.0000        0.0000        0.0000        0.0000        0.0000        0.0000        0.0000        0.0000        0.0000        0.0000        0.0000        0.0000        0.0000        0.0000        0.8824        0.8986        1.7077        0.8569        3.3569        2.6026        1.7763        0.7605        4.1273        6.1081        7.4215       10.7820       14.3964       13.9447       14.2454       11.2615       11.5709       11.3778       12.0992       11.7560       15.6569       21.0888       24.9961       22.6086       25.2746       27.0817       22.7447       15.8375       16.6063       19.0877       26.6219       29.6713       33.0336       24.6648       21.8840       15.6421       15.5819       23.0609       19.7471       15.9334       27.5536       31.6492       37.8887       42.9754       43.3491       35.5954       47.7791       53.7123       51.9995       44.7022       30.8159       25.8970       21.4508       20.5983       18.8530       16.5907       14.4163       13.3976       12.0398       11.0784       10.6711       10.7587       10.4869       10.0361        8.4105        8.9562        9.3360        6.4041        5.2809        5.9190        3.3299        3.2236        6.2559       19.1986        5.4030        4.7345        0.0000        0.0000        0.0000        0.0000        0.0000        0.0000        3.9000        9.6900        1.7400        2.5500       20.2160       20.8488       24.0119       30.2768       40.2001       44.1832       46.6122        0.0000        0.0000        0.0000        0.0000        0.0000        0.0000        0.0000        0.0000        0.0000        0.0000        0.0000        0.0000        0.0000        0.0000        0.0000        0.0000        0.0000        0.0000        0.0000        0.0000        0.0000        0.0000        0.0000        0.0000        0.0000        0.0000        0.0000        0.0000        0.0000        0.0000        0.0000        0.0000        0.0000        0.0000        0.0000        0.0000        0.0000        0.0000        0.0000        0.0000        0.0000        0.0000        0.0000        0.0000        0.0000        0.0000        0.0000        0.0000        0.0000        0.0000        0.0000        0.0000        0.0000        0.0000        0.0000
        0.0000        0.0000        0.0000        0.0000        0.0000        0.0000        0.0000        0.0000        0.0000        0.0000        0.0000        0.0000        0.0000        0.0000        0.0000        0.0000        0.0000        0.0000        0.0000        0.0000        0.0000        0.0000        0.0000        0.0000        0.0000        0.0000        0.0000        0.0000        0.0000        0.0000        0.0000        0.0000        0.0000        0.0000        0.0000        0.0000        0.0000        0.0000        0.0000        0.0000        0.0000        0.0000        0.0000        0.0000        0.0000        0.0000        0.0000        0.0000        0.0000        0.0000        0.0000        0.0000        0.0000        0.0000        0.0000        0.0000        0.0000        0.0000        0.0000        0.0000        0.0000        0.0000        0.0000        0.0000        0.0000        0.0000        0.0000        0.0000        0.0000        0.0000        0.0000        0.0000        0.0000        0.0000        0.0000        0.0000        0.0000        0.0000        0.0000        0.0000        0.0000        0.0000        0.0000        0.0000        0.0000        0.0000        0.0000        0.0000        0.0000        0.0000        0.0000        0.0000        0.0000        0.0000        0.0000        0.0000        0.0000        0.0000        0.0000        0.0000        0.0000        0.0000        1.3421        0.8061        1.1172        2.3317        2.5818        1.3331        1.0317        2.6759        6.2364        9.7472       12.1778       15.6085       17.7509       16.1603       16.2639       16.0334       20.8572       21.6155       18.1016       21.9791       25.0646       38.3816       32.2853       35.1265       31.0819       22.1660       19.7298       25.0764       25.6867       33.8549       36.7099       27.0617       17.8517       18.8809       13.9401       16.1670       21.0744       19.6799       17.8671       26.9534       29.7834       35.4793       48.3442       30.7959       41.8988       45.0559       42.2871       42.3054       36.9944       21.6347       20.4096       18.4838       15.9049       14.7192       13.6636       14.8016       12.1255       10.4275        9.7750        8.9977        8.4888        7.5459        7.5136        6.6086        9.6528        6.2177        5.7201        4.8594        8.8493        6.4322        1.5541       11.8185        4.6254        2.9196        2.1400        0.0000        0.0000        0.0000        0.0000        0.0000        0.0000        0.0000        0.3600        1.6800        0.0000       17.8338       18.1140       21.5968       26.9072       35.7587       41.7668       43.9114        0.0000        0.0000        0.0000        0.0000        0.0000        0.0000        0.0000        0.0000        0.0000        0.0000        0.0000        0.0000        0.0000        0.0000        0.0000        0.0000        0.0000        0.0000        0.0000        0.0000        0.0000        0.0000        0.0000        0.0000        0.0000        0.0000        0.0000        0.0000        0.0000        0.0000        0.0000        0.0000        0.0000        0.0000        0.0000        0.0000        0.0000        0.0000        0.0000        0.0000        0.0000        0.0000        0.0000        0.0000        0.0000        0.0000        0.0000        0.0000        0.0000        0.0000        0.0000        0.0000        0.0000        0.0000        0.0000
        0.0000        0.0000        0.0000        0.0000        0.0000        0.0000        0.0000        0.0000        0.0000        0.0000        0.0000        0.0000        0.0000        0.0000        0.0000        0.0000        0.0000        0.0000        0.0000        0.0000        0.0000        0.0000        0.0000        0.0000        0.0000        0.0000        0.0000        0.0000        0.0000        0.0000        0.0000        0.0000        0.0000        0.0000        0.0000        0.0000        0.0000        0.0000        0.0000        0.0000        0.0000        0.0000        0.0000        0.0000        0.0000        0.0000        0.0000        0.0000        0.0000        0.0000        0.0000        0.0000        0.0000        0.0000        0.0000        0.0000        0.0000        0.0000        0.0000        0.0000        0.0000        0.0000        0.0000        0.0000        0.0000        0.0000        0.0000        0.0000        0.0000        0.0000        0.0000        0.0000        0.0000        0.0000        0.0000        0.0000        0.0000        0.0000        0.0000        0.0000        0.0000        0.0000        0.0000        0.0000        0.0000        0.0000        0.0000        0.0000        0.0000        0.0000        0.0000        0.0000        0.0000        0.0000        0.0000        0.0000        0.0000        0.0000        0.0000        0.0000        0.0000        0.0000        0.0000        1.9632        3.6003        3.8232        6.4529        1.6232        2.2579       11.8417       15.5404       18.1799       21.1669       25.4012       31.0550       34.5061       32.1937       34.0158       44.7040       42.4658       42.1433       49.6018       48.5251       53.6570       52.3311       50.6307       40.9549        0.0000        0.0000       30.6022       27.5327       31.7130       23.7826       18.8771       20.3295       23.3237       22.7116       24.6594       24.7459       17.6065       18.4995       21.1559       31.7764       29.3033       31.5334       40.5604       42.3494       39.9642       38.7553       33.8362       22.9293       18.8092       16.1182       14.5785       15.0131       14.3652       13.7945       10.2959        9.3073        7.1806        8.1336        8.9055        6.5074        6.5145        7.0653        9.5224        5.2258        3.6995        5.3064        4.9180        4.0854        5.2551        3.6286        3.3896        0.0000        0.0000        0.0000        0.0000        0.0000        0.0000        0.0000        0.0000        0.0000        0.0000        0.0000        0.0000        0.0000       12.0619       14.3922       18.5766       19.6717       33.9221       45.3874        0.0000        0.0000        0.0000        0.0000        0.0000        0.0000        0.0000        0.0000        0.0000        0.0000        0.0000        0.0000        0.0000        0.0000        0.0000        0.0000        0.0000        0.0000        0.0000        0.0000        0.0000        0.0000        0.0000        0.0000        0.0000        0.0000        0.0000        0.0000        0.0000        0.0000        0.0000        0.0000        0.0000        0.0000        0.0000        0.0000        0.0000        0.0000        0.0000        0.0000        0.0000        0.0000        0.0000        0.0000        0.0000        0.0000        0.0000        0.0000        0.0000        0.0000        0.0000        0.0000        0.0000        0.0000        0.0000        0.0000
        0.0000        0.0000        0.0000        0.0000        0.0000        0.0000        0.0000        0.0000        0.0000        0.0000        0.0000        0.0000        0.0000        0.0000        0.0000        0.0000        0.0000        0.0000        0.0000        0.0000        0.0000        0.0000        0.0000        0.0000        0.0000        0.0000        0.0000        0.0000        0.0000        0.0000        0.0000        0.0000        0.0000        0.0000        0.0000        0.0000        0.0000        0.0000        0.0000        0.0000        0.0000        0.0000        0.0000        0.0000        0.0000        0.0000        0.0000        0.0000        0.0000        0.0000        0.0000        0.0000        0.0000        0.0000        0.0000        0.0000        0.0000        0.0000        0.0000        0.0000        0.0000        0.0000        0.0000        0.0000        0.0000        0.0000        0.0000        0.0000        0.0000        0.0000        0.0000        0.0000        0.0000        0.0000        0.0000        0.0000        0.0000        0.0000        0.0000        0.0000        0.0000        0.0000        0.0000        0.0000        0.0000        0.0000        0.0000        0.0000        0.0000        0.0000        0.0000        0.0000        0.0000        0.0000        0.0000        0.0000        0.0000        0.0000        0.0000        0.0000        0.0000        0.0000        0.0000        5.2268        8.2419        5.2140        4.3795        3.6550        6.7025       13.3378        7.6226       18.3720       34.2903       49.1165       47.6483       38.5077       39.4108       45.0541       50.6129       49.9016       53.8791       58.8077       60.0407       64.1351       62.1937       57.9362        0.0000        0.0000        0.0000        0.0000        0.0000        0.0000       20.0559       18.3103       18.7687       17.4102       24.0658       18.9106       19.0845       18.7534       20.4960       21.8857       22.2116       32.9791       39.2269       42.6026       42.7909       37.2948       35.3772       27.3710       21.6133       17.4946       18.9936       16.8086       16.5615       13.1041        9.4662        8.0840        7.2496        5.4450        4.1080        6.8509        6.0186        5.2933        5.5560        3.9737        3.7717        0.4335        2.0239        2.9313        2.7986        3.4602        0.0000        0.0000        0.0000        0.0000        0.0000        0.0000        0.0000        0.0000        0.0000        0.0000        0.0000        0.0000        0.0000        0.0000        0.0000       12.0510       11.3653       13.5294       15.8589       32.3777       46.2563       55.1585        0.0000        0.0000        0.0000        0.0000        0.0000        0.0000        0.0000        0.0000        0.0000        0.0000        0.0000        0.0000        0.0000        0.0000        0.0000        0.0000        0.0000        0.0000        0.0000        0.0000        0.0000        0.0000        0.0000        0.0000        0.0000        0.0000        0.0000        0.0000        0.0000        0.0000        0.0000        0.0000        0.0000        0.0000        0.0000        0.0000        0.0000        0.0000        0.0000        0.0000        0.0000        0.0000        0.0000        0.0000        0.0000        0.0000        0.0000        0.0000        0.0000        0.0000        0.0000        0.0000        0.0000        0.0000        0.0000
        0.0000        0.0000        0.0000        0.0000        0.0000        0.0000        0.0000        0.0000        0.0000        0.0000        0.0000        0.0000        0.0000        0.0000        0.0000        0.0000        0.0000        0.0000        0.0000        0.0000        0.0000        0.0000        0.0000        0.0000        0.0000        0.0000        0.0000        0.0000        0.0000        0.0000        0.0000        0.0000        0.0000        0.0000        0.0000        0.0000        0.0000        0.0000        0.0000        0.0000        0.0000        0.0000        0.0000        0.0000        0.0000        0.0000        0.0000        0.0000        0.0000        0.0000        0.0000        0.0000        0.0000        0.0000        0.0000        0.0000        0.0000        0.0000        0.0000        0.0000        0.0000        0.0000        0.0000        0.0000        0.0000        0.0000        0.0000        0.0000        0.0000        0.0000        0.0000        0.0000        0.0000        0.0000        0.0000        0.0000        0.0000        0.0000        0.0000        0.0000        0.0000        0.0000        0.0000        0.0000        0.0000        0.0000        0.0000        0.0000        0.0000        0.0000        0.0000        0.0000        0.0000        0.0000        0.0000        0.0000        0.0000        0.0000        0.0000        0.0000        0.0000        0.0000        0.0000       14.6424       12.3881        4.3890        5.5552        8.1186        8.8512        4.1399        6.0674       26.6553       49.6116       58.3510       46.3387       38.9639       41.5227        0.0000       51.1485       57.4776        0.0000        0.0000       66.8714       65.8792        0.0000        0.0000        0.0000        0.0000        0.0000        0.0000        0.0000        0.0000       18.3221       17.8986       18.4946       17.5719       20.3418       18.6802       19.7437       20.2391       26.1576       20.3096       22.3561       35.4397       38.0407       41.4753       40.0994       31.5754       23.3014       20.5769       18.0123       20.0092       16.4945       15.1544       14.6472       10.0469        8.1599        7.2849        6.4506       11.0141        4.2200        4.1429        4.0210        4.7247       10.0397        2.7101        4.1514        0.0000        0.0000        0.0000        0.0000        0.0000        0.0000        0.0000        0.0000        0.0000        0.0000        0.0000        0.0000        0.0000        0.0000        0.0000        0.0000        0.0000        0.0000        0.0000        0.0000       11.5775       10.7815        9.5704       16.4989       31.2169        0.0000        0.0000        0.0000        0.0000        0.0000        0.0000        0.0000        0.0000        0.0000        0.0000        0.0000        0.0000        0.0000        0.0000        0.0000        0.0000        0.0000        0.0000        0.0000        0.0000        0.0000        0.0000        0.0000        0.0000        0.0000        0.0000        0.0000        0.0000        0.0000        0.0000        0.0000        0.0000        0.0000        0.0000        0.0000        0.0000        0.0000        0.0000        0.0000        0.0000        0.0000        0.0000        0.0000        0.0000        0.0000        0.0000        0.0000        0.0000        0.0000        0.0000        0.0000        0.0000        0.0000        0.0000        0.0000        0.0000        0.0000
        0.0000        0.0000        0.0000        0.0000        0.0000        0.0000        0.0000        0.0000        0.0000        0.0000        0.0000        0.0000        0.0000        0.0000        0.0000        0.0000        0.0000        0.0000        0.0000        0.0000        0.0000        0.0000        0.0000        0.0000        0.0000        0.0000        0.0000        0.0000        0.0000        0.0000        0.0000        0.0000        0.0000        0.0000        0.0000        0.0000        0.0000        0.0000        0.0000        0.0000        0.0000        0.0000        0.0000        0.0000        0.0000        0.0000        0.0000        0.0000        0.0000        0.0000        0.0000        0.0000        0.0000        0.0000        0.0000        0.0000        0.0000        0.0000        0.0000        0.0000        0.0000        0.0000        0.0000        0.0000        0.0000        0.0000        0.0000        0.0000        0.0000        0.0000        0.0000        0.0000        0.0000        0.0000        0.0000        0.0000        0.0000        0.0000        0.0000        0.0000        0.0000        0.0000        0.0000        0.0000        0.0000        0.0000        0.0000        0.0000        0.0000        0.0000        0.0000        0.0000        0.0000        0.0000        0.0000        0.0000        0.0000        0.0000        0.0000        0.0000        0.0000        0.0000        0.0000        7.8262        6.2382       12.3398       19.6898       11.5537        3.6873        8.3055       11.9011       29.4422       38.4195       36.2988        0.0000        0.0000        0.0000        0.0000        0.0000        0.0000        0.0000        0.0000        0.0000        0.0000        0.0000        0.0000        0.0000        0.0000        0.0000        0.0000        0.0000        0.0000        0.0000       16.0088       17.3711       17.2934       18.3448       19.4478       20.8077       26.0410       27.2789       27.7288       29.9375       31.2836       36.5620       37.9730       38.3188       24.4578       19.8011       19.0533       22.8153       14.3405       14.5322       14.0696        9.7854        9.0023        8.5346        7.9346        7.2371        5.1718        4.6115        6.4272       11.3082       17.6771        6.4340        2.1947        0.0000        0.0000        0.0000        0.0000        0.0000        0.0000        0.0000        0.0000        0.0000        0.0000        0.0000        0.0000        0.0000        0.0000        0.0000        0.0000        0.0000        0.0000        0.0000        0.0000        0.0000        0.0000        7.0006        8.5695       14.8309        0.0000       34.0023       69.6775        0.0000        0.0000        0.0000        0.0000        0.0000        0.0000        0.0000        0.0000        0.0000        0.0000        0.0000        0.0000        0.0000        0.0000        0.0000        0.0000        0.0000        0.0000        0.0000        0.0000        0.0000        0.0000        0.0000        0.0000        0.0000        0.0000        0.0000        0.0000        0.0000        0.0000        0.0000        0.0000        0.0000        0.0000        0.0000        0.0000        0.0000        0.0000        0.0000        0.0000        0.0000        0.0000        0.0000        0.0000        0.0000        0.0000        0.0000        0.0000        0.0000        0.0000        0.0000        0.0000        0.0000        0.0000        0.0000
        0.0000        0.0000        0.0000        0.0000        0.0000        0.0000        0.0000        0.0000        0.0000        0.0000        0.0000        0.0000        0.0000        0.0000        0.0000        0.0000        0.0000        0.0000        0.0000        0.0000        0.0000        0.0000        0.0000        0.0000        0.0000        0.0000        0.0000        0.0000        0.0000        0.0000        0.0000        0.0000        0.0000        0.0000        0.0000        0.0000        0.0000        0.0000        0.0000        0.0000        0.0000        0.0000        0.0000        0.0000        0.0000        0.0000        0.0000        0.0000        0.0000        0.0000        0.0000        0.0000        0.0000        0.0000        0.0000        0.0000        0.0000        0.0000        0.0000        0.0000        0.0000        0.0000        0.0000        0.0000        0.0000        0.0000        0.0000        0.0000        0.0000        0.0000        0.0000        0.0000        0.0000        0.0000        0.0000        0.0000        0.0000        0.0000        0.0000        0.0000        0.0000        0.0000        0.0000        0.0000        0.0000        0.0000        0.0000        0.0000        0.0000        0.0000        0.0000        0.0000        0.0000        0.0000        0.0000        0.0000        0.0000        0.0000        0.0000        0.0000        0.0000        0.0000        0.0000        0.0000        0.0000       24.6153       30.6798       11.9828       10.8421       19.9068       28.4676       32.0996       35.1669       31.9892       35.9397        0.0000        0.0000        0.0000        0.0000        0.0000        0.0000        0.0000        0.0000        0.0000        0.0000        0.0000        0.0000        0.0000        0.0000        0.0000        0.0000        0.0000        0.0000       10.0091       11.6554       19.4915       21.7411       23.5994       28.1477       27.7876       28.6364       30.2424       29.4717       24.0335       23.8402       22.8947       21.1925       17.3743       17.6915       15.8345       14.6053       12.1713       11.0300       10.7512        9.3741       10.4539       10.1837       11.5995        9.6436        9.6079        8.8662        8.2648        6.4870        8.8800        4.6200        0.0000        0.0000        0.0000        0.0000        0.0000        0.0000        0.0000        0.0000        0.0000        0.0000        0.0000        0.0000        0.0000        0.0000        0.0000        0.0000        0.0000        0.0000        0.0000        0.0000        0.0000        0.0000        0.0000        0.0000       15.2661       17.8697        0.0000       36.7500      104.7300        0.0000        0.0000        0.0000        0.0000        0.0000        0.0000        0.0000        0.0000        0.0000        0.0000        0.0000        0.0000        0.0000        0.0000        0.0000        0.0000        0.0000        0.0000        0.0000        0.0000        0.0000        0.0000        0.0000        0.0000        0.0000        0.0000        0.0000        0.0000        0.0000        0.0000        0.0000        0.0000        0.0000        0.0000        0.0000        0.0000        0.0000        0.0000        0.0000        0.0000        0.0000        0.0000        0.0000        0.0000        0.0000        0.0000        0.0000        0.0000        0.0000        0.0000        0.0000        0.0000        0.0000        0.0000        0.0000
        0.0000        0.0000        0.0000        0.0000        0.0000        0.0000        0.0000        0.0000        0.0000        0.0000        0.0000        0.0000        0.0000        0.0000        0.0000        0.0000        0.0000        0.0000        0.0000        0.0000        0.0000        0.0000        0.0000        0.0000        0.0000        0.0000        0.0000        0.0000        0.0000        0.0000        0.0000        0.0000        0.0000        0.0000        0.0000        0.0000        0.0000        0.0000        0.0000        0.0000        0.0000        0.0000        0.0000        0.0000        0.0000        0.0000        0.0000        0.0000        0.0000        0.0000        0.0000        0.0000        0.0000        0.0000        0.0000        0.0000        0.0000        0.0000        0.0000        0.0000        0.0000        0.0000        0.0000        0.0000        0.0000        0.0000        0.0000        0.0000        0.0000        0.0000        0.0000        0.0000        0.0000        0.0000        0.0000        0.0000        0.0000        0.0000        0.0000        0.0000        0.0000        0.0000        0.0000        0.0000        0.0000        0.0000        0.0000        0.0000        0.0000        0.0000        0.0000        0.0000        0.0000        0.0000        0.0000        0.0000        0.0000        0.0000        0.0000        0.0000        0.0000        0.0000        0.0000        0.0000        0.0000        0.0000        6.5533       11.2876        8.0302       14.4873       24.2911       24.6571       30.2974       37.5847       26.6986        0.0000        0.0000        0.0000        0.0000        0.0000        0.0000        0.0000        0.0000        0.0000        0.0000        0.0000        0.0000        0.0000        0.0000        0.0000        0.0000        0.0000        0.0000        0.0000        0.0000       19.0967       22.3366       28.7419       30.4083       30.5564       31.5997       30.1488       25.9659       24.4105       21.3421       20.4268       19.4484       15.9307       15.6061       14.1621       13.0515       11.3318        9.7686        8.8278        8.8800       12.4380       12.8667       13.3786       10.0421        8.9043        0.0000        0.0000        7.3608        0.0000        0.0000        0.0000        0.0000        0.0000        0.0000        0.0000        0.0000        0.0000        0.0000        0.0000        0.0000        0.0000        0.0000        0.0000        0.0000        0.0000        0.0000        0.0000        0.0000        0.0000        0.0000        0.0000        0.0000        0.0000        0.0000       13.9786       17.6728        0.0000        0.0000        0.0000        0.0000        0.0000        0.0000        0.0000        0.0000        0.0000        0.0000        0.0000        0.0000        0.0000        0.0000        0.0000        0.0000        0.0000        0.0000        0.0000        0.0000        0.0000        0.0000        0.0000        0.0000        0.0000        0.0000        0.0000        0.0000        0.0000        0.0000        0.0000        0.0000        0.0000        0.0000        0.0000        0.0000        0.0000        0.0000        0.0000        0.0000        0.0000        0.0000        0.0000        0.0000        0.0000        0.0000        0.0000        0.0000        0.0000        0.0000        0.0000        0.0000        0.0000        0.0000        0.0000        0.0000        0.0000        0.0000
[truncated: 212,709 more chars]
